# Supplementary material for: A Neural Controller Model Considering the Vestibulospinal Tract in Human Postural Control
Source: Front Comput Neurosci. 2022 Feb 25;16:785099. doi: 10.3389/fncom.2022.785099 (PMC8913724; doi:10.3389/fncom.2022.785099)
Supplement: Supplementary file 8 [file Data_Sheet_3.zip › SimulationResults/VST-/2.970/opt_4/jiang_CoPpositon_pos.sto]

CoP
version=1
nRows=3794
nColumns=11
inDegrees=no

This file contains CoP trajectory (of origin) and orientations.

Units are S.I. units (seconds, meters, Newtons, ...)
Angles are in degrees.

endheader
time	cop-x	cop-z	cop-x-calcn-r	com-x	com-y	com-z	com-x-calcn-r	com-x-vel	com-y-vel	s_torques
      0.00057210	     -0.05999366	      0.00006002	     -0.20133317	     -0.06213243	      0.88298632	     -0.00022714	     -0.21651074	      0.00000000	      0.00000000	     18.63925506
      0.00114420	     -0.05902867	      0.00013182	     -0.20036991	     -0.06213242	      0.88298642	     -0.00022713	     -0.21648205	      0.00000000	      0.00000000	     18.15144488
      0.00207235	     -0.05809962	      0.00019219	     -0.19944193	     -0.06213243	      0.88298674	     -0.00022709	     -0.21641851	      0.00000000	      0.00000000	     17.35650735
      0.00323241	     -0.05763677	      0.00021409	     -0.19897853	     -0.06213252	      0.88298743	     -0.00022702	     -0.21633401	      0.00000000	      0.00000000	     20.11261425
      0.00552190	     -0.05770221	      0.00019241	     -0.19904061	     -0.06213311	      0.88298959	     -0.00022682	     -0.21620471	      0.00000000	      0.00000001	     19.24836094
      0.00722197	     -0.05790806	      0.00017242	     -0.19924399	     -0.06213391	      0.88299171	     -0.00022663	     -0.21614747	      0.00000000	      0.00000001	     15.37401599
      0.00867826	     -0.05800702	      0.00016478	     -0.19934126	     -0.06213484	      0.88299374	     -0.00022645	     -0.21611607	      0.00000000	      0.00000001	     12.60427540
      0.01013456	     -0.05804126	      0.00016262	     -0.19937411	     -0.06213596	      0.88299589	     -0.00022624	     -0.21609368	      0.00000000	      0.00000001	     10.84182241
      0.01159085	     -0.05801755	      0.00016625	     -0.19934925	     -0.06213726	      0.88299808	     -0.00022601	     -0.21607598	      0.00000000	      0.00000001	      9.86113491
      0.01289448	     -0.05798318	      0.00016911	     -0.19931390	     -0.06213857	      0.88300003	     -0.00022580	     -0.21606202	      0.00000000	      0.00000001	      9.25218124
      0.01419811	     -0.05793637	      0.00017311	     -0.19926616	     -0.06214001	      0.88300194	     -0.00022557	     -0.21604913	      0.00000000	      0.00000001	      8.92922929
      0.01550175	     -0.05789467	      0.00017566	     -0.19922353	     -0.06214158	      0.88300377	     -0.00022533	     -0.21603701	      0.00000000	      0.00000001	      8.71535046
      0.01726321	     -0.05784337	      0.00017808	     -0.19917097	     -0.06214390	      0.88300610	     -0.00022499	     -0.21602191	      0.00000000	      0.00000001	      8.61851579
      0.01860825	     -0.05781751	      0.00017758	     -0.19914413	     -0.06214582	      0.88300773	     -0.00022472	     -0.21601146	      0.00000000	      0.00000001	      8.60391102
      0.01995328	     -0.05779412	      0.00017686	     -0.19911978	     -0.06214786	      0.88300922	     -0.00022444	     -0.21600208	      0.00000000	      0.00000001	      8.67546743
      0.02129831	     -0.05778154	      0.00017441	     -0.19910624	     -0.06215002	      0.88301054	     -0.00022415	     -0.21599379	      0.00000000	      0.00000001	      8.79022298
      0.02300618	     -0.05777095	      0.00017083	     -0.19909447	     -0.06215292	      0.88301197	     -0.00022378	     -0.21598494	      0.00000000	      0.00000001	      9.04020949
      0.02431837	     -0.05777457	      0.00016635	     -0.19909720	     -0.06215526	      0.88301287	     -0.00022349	     -0.21597939	      0.00000000	      0.00000000	      9.25290597
      0.02563056	     -0.05777922	      0.00016222	     -0.19910101	     -0.06215769	      0.88301358	     -0.00022320	     -0.21597497	      0.00000000	      0.00000000	      9.58160535
      0.02694275	     -0.05779202	      0.00015714	     -0.19911301	     -0.06216021	      0.88301409	     -0.00022290	     -0.21597164	      0.00000000	      0.00000000	      9.93811377
      0.02868031	     -0.05781405	      0.00015058	     -0.19913406	     -0.06216366	      0.88301445	     -0.00022249	     -0.21596895	      0.00000000	      0.00000000	     10.66435183
      0.03005830	     -0.05784001	      0.00014449	     -0.19915931	     -0.06216648	      0.88301448	     -0.00022216	     -0.21596816	      0.00000000	     -0.00000000	     11.22173708
      0.03143629	     -0.05786584	      0.00013925	     -0.19918451	     -0.06216936	      0.88301427	     -0.00022182	     -0.21596858	      0.00000000	     -0.00000000	     12.06630222
      0.03281427	     -0.05789886	      0.00013344	     -0.19921698	     -0.06217230	      0.88301384	     -0.00022148	     -0.21597014	      0.00000000	     -0.00000000	     12.91624711
      0.03419226	     -0.05793110	      0.00012839	     -0.19924876	     -0.06217527	      0.88301318	     -0.00022113	     -0.21597284	      0.00000000	     -0.00000000	     14.00177765
      0.03557025	     -0.05796718	      0.00012318	     -0.19928445	     -0.06217828	      0.88301229	     -0.00022078	     -0.21597659	      0.00000000	     -0.00000000	     15.06176779
      0.03694824	     -0.05800159	      0.00011870	     -0.19931856	     -0.06218131	      0.88301118	     -0.00022041	     -0.21598136	      0.00000000	     -0.00000001	     16.30475948
      0.03867234	     -0.05804796	      0.00011316	     -0.19936466	     -0.06218512	      0.88300951	     -0.00021995	     -0.21598860	      0.00000000	     -0.00000001	     17.58427459
      0.04007361	     -0.05807720	      0.00010992	     -0.19939377	     -0.06218822	      0.88300793	     -0.00021956	     -0.21599545	      0.00000000	     -0.00000001	     19.09009769
      0.04147489	     -0.05811173	      0.00010628	     -0.19942824	     -0.06219132	      0.88300617	     -0.00021916	     -0.21600298	      0.00000000	     -0.00000001	     20.06076529
      0.04287617	     -0.05813800	      0.00010399	     -0.19945452	     -0.06219440	      0.88300424	     -0.00021874	     -0.21601117	      0.00000000	     -0.00000001	     21.20170275
      0.04427744	     -0.05816624	      0.00010141	     -0.19948281	     -0.06219747	      0.88300217	     -0.00021832	     -0.21601986	      0.00000000	     -0.00000001	     22.00445943
      0.04567872	     -0.05818742	      0.00010001	     -0.19950411	     -0.06220051	      0.88299997	     -0.00021789	     -0.21602901	      0.00000000	     -0.00000001	     22.84744721
      0.04708000	     -0.05820889	      0.00009849	     -0.19952572	     -0.06220353	      0.88299766	     -0.00021745	     -0.21603847	      0.00000000	     -0.00000001	     23.36317752
      0.04848127	     -0.05822321	      0.00009798	     -0.19954022	     -0.06220652	      0.88299526	     -0.00021699	     -0.21604819	      0.00000000	     -0.00000001	     23.88450939
      0.05017410	     -0.05824043	      0.00009687	     -0.19955767	     -0.06221010	      0.88299228	     -0.00021643	     -0.21606005	      0.00000000	     -0.00000001	     24.15518347
      0.05148064	     -0.05824361	      0.00009749	     -0.19956107	     -0.06221284	      0.88298994	     -0.00021598	     -0.21606925	      0.00000000	     -0.00000001	     24.40495075
      0.05278718	     -0.05824973	      0.00009730	     -0.19956739	     -0.06221555	      0.88298758	     -0.00021553	     -0.21607835	      0.00000000	     -0.00000001	     24.35556420
      0.05438468	     -0.05824917	      0.00009824	     -0.19956709	     -0.06221884	      0.88298468	     -0.00021497	     -0.21608933	      0.00000000	     -0.00000001	     24.40742343
      0.05580958	     -0.05825106	      0.00009813	     -0.19956918	     -0.06222175	      0.88298212	     -0.00021445	     -0.21609887	      0.00000000	     -0.00000001	     24.09670652
      0.05723449	     -0.05824366	      0.00009965	     -0.19956200	     -0.06222464	      0.88297958	     -0.00021393	     -0.21610819	      0.00000000	     -0.00000001	     23.99120700
      0.05865940	     -0.05824070	      0.00009977	     -0.19955921	     -0.06222751	      0.88297710	     -0.00021339	     -0.21611714	      0.00000000	     -0.00000001	     23.62177364
      0.06008430	     -0.05822933	      0.00010163	     -0.19954802	     -0.06223036	      0.88297468	     -0.00021285	     -0.21612579	      0.00000000	     -0.00000001	     23.50445931
      0.06150921	     -0.05822404	      0.00010162	     -0.19954285	     -0.06223321	      0.88297233	     -0.00021230	     -0.21613401	      0.00000000	     -0.00000001	     22.99952986
      0.06293412	     -0.05820843	      0.00010363	     -0.19952738	     -0.06223606	      0.88297007	     -0.00021174	     -0.21614189	      0.00000000	     -0.00000001	     22.83494493
      0.06435903	     -0.05820025	      0.00010348	     -0.19951927	     -0.06223890	      0.88296790	     -0.00021118	     -0.21614928	      0.00000000	     -0.00000001	     22.34356700
      0.06578393	     -0.05818101	      0.00010583	     -0.19950012	     -0.06224175	      0.88296584	     -0.00021060	     -0.21615628	      0.00000000	     -0.00000001	     22.21722727
      0.06720884	     -0.05817182	      0.00010547	     -0.19949095	     -0.06224460	      0.88296389	     -0.00021002	     -0.21616273	      0.00000000	     -0.00000001	     21.68301466
      0.06846245	     -0.05815335	      0.00010756	     -0.19947251	     -0.06224713	      0.88296227	     -0.00020951	     -0.21616807	      0.00000000	     -0.00000001	     21.55386391
      0.06971605	     -0.05814101	      0.00010799	     -0.19946016	     -0.06224966	      0.88296074	     -0.00020899	     -0.21617301	      0.00000000	     -0.00000001	     21.22436600
      0.07128073	     -0.05812047	      0.00010967	     -0.19943960	     -0.06225284	      0.88295895	     -0.00020833	     -0.21617870	      0.00000000	     -0.00000001	     20.96255028
      0.07284540	     -0.05810571	      0.00010965	     -0.19942475	     -0.06225605	      0.88295731	     -0.00020767	     -0.21618380	      0.00000000	     -0.00000001	     20.62628128
      0.07412522	     -0.05808541	      0.00011145	     -0.19940439	     -0.06225870	      0.88295607	     -0.00020713	     -0.21618763	      0.00000000	     -0.00000001	     20.44234014
      0.07540503	     -0.05807133	      0.00011152	     -0.19939021	     -0.06226137	      0.88295492	     -0.00020658	     -0.21619106	      0.00000000	     -0.00000001	     20.19890644
      0.07697459	     -0.05804907	      0.00011297	     -0.19936781	     -0.06226469	      0.88295364	     -0.00020591	     -0.21619484	      0.00000000	     -0.00000001	     20.00633322
      0.07854415	     -0.05803409	      0.00011239	     -0.19935264	     -0.06226804	      0.88295248	     -0.00020523	     -0.21619811	      0.00000000	     -0.00000000	     19.75027493
      0.07976860	     -0.05801423	      0.00011412	     -0.19933266	     -0.06227070	      0.88295166	     -0.00020469	     -0.21620043	      0.00000000	     -0.00000000	     19.61661241
      0.08099304	     -0.05800296	      0.00011391	     -0.19932121	     -0.06227338	      0.88295091	     -0.00020416	     -0.21620249	      0.00000000	     -0.00000000	     19.42876008
      0.08262860	     -0.05801335	      0.00011355	     -0.19933134	     -0.06227701	      0.88295001	     -0.00020343	     -0.21620547	      0.00000000	     -0.00000000	     19.09652542
      0.08409877	     -0.05808632	      0.00010976	     -0.19940397	     -0.06228032	      0.88294929	     -0.00020278	     -0.21620992	      0.00000000	     -0.00000000	     18.59023042
      0.08556893	     -0.05821078	      0.00010714	     -0.19952811	     -0.06228368	      0.88294863	     -0.00020212	     -0.21621800	      0.00000000	     -0.00000000	     18.28699353
      0.08703910	     -0.05838072	      0.00010242	     -0.19969772	     -0.06228709	      0.88294802	     -0.00020146	     -0.21623063	      0.00000000	     -0.00000000	     17.79713312
      0.08829443	     -0.05852665	      0.00010305	     -0.19984351	     -0.06229004	      0.88294752	     -0.00020089	     -0.21624509	      0.00000000	     -0.00000000	     17.85278639
      0.08954976	     -0.05867537	      0.00010375	     -0.19999213	     -0.06229301	      0.88294703	     -0.00020032	     -0.21626237	      0.00000000	     -0.00000000	     17.54136470
      0.09115330	     -0.05884528	      0.00010862	     -0.20016207	     -0.06229684	      0.88294640	     -0.00019958	     -0.21628765	      0.00000000	     -0.00000000	     17.36479194
      0.09275684	     -0.05900386	      0.00011409	     -0.20032074	     -0.06230071	      0.88294575	     -0.00019884	     -0.21631531	      0.00000000	     -0.00000000	     16.70480115
      0.09407382	     -0.05911374	      0.00012198	     -0.20043081	     -0.06230390	      0.88294519	     -0.00019823	     -0.21633925	      0.00000000	     -0.00000000	     16.45083590
      0.09539079	     -0.05922313	      0.00012812	     -0.20054036	     -0.06230710	      0.88294461	     -0.00019762	     -0.21636379	      0.00000000	     -0.00000000	     15.81084275
      0.09697640	     -0.05934375	      0.00013689	     -0.20066121	     -0.06231097	      0.88294388	     -0.00019690	     -0.21639398	      0.00000000	     -0.00000000	     15.21856145
      0.09856200	     -0.05946731	      0.00014252	     -0.20078495	     -0.06231485	      0.88294311	     -0.00019619	     -0.21642462	      0.00000000	     -0.00000000	     14.43372557
      0.09987247	     -0.05956231	      0.00014878	     -0.20088016	     -0.06231806	      0.88294244	     -0.00019561	     -0.21645035	      0.00000000	     -0.00000000	     14.01472452
      0.10118294	     -0.05966494	      0.00015177	     -0.20098292	     -0.06232128	      0.88294175	     -0.00019504	     -0.21647635	      0.00000000	     -0.00000000	     13.48578802
      0.10280141	     -0.05978972	      0.00015574	     -0.20110790	     -0.06232525	      0.88294085	     -0.00019436	     -0.21650898	      0.00000000	     -0.00000000	     12.93201849
      0.10441988	     -0.05992322	      0.00015629	     -0.20124154	     -0.06232921	      0.88293992	     -0.00019370	     -0.21654210	      0.00000000	     -0.00000000	     12.46975629
      0.10571968	     -0.06002804	      0.00015809	     -0.20134651	     -0.06233239	      0.88293913	     -0.00019319	     -0.21656921	      0.00000000	     -0.00000000	     12.10481523
      0.10701947	     -0.06014270	      0.00015666	     -0.20146128	     -0.06233556	      0.88293832	     -0.00019269	     -0.21659671	      0.00000000	     -0.00000000	     11.79781497
      0.10867548	     -0.06029111	      0.00015541	     -0.20160988	     -0.06233957	      0.88293723	     -0.00019208	     -0.21663242	      0.00000000	     -0.00000000	     11.35246403
      0.11033149	     -0.06044806	      0.00015085	     -0.20176698	     -0.06234356	      0.88293609	     -0.00019149	     -0.21666877	      0.00000000	     -0.00000000	     11.12496155
      0.11161153	     -0.06056912	      0.00014966	     -0.20188822	     -0.06234662	      0.88293517	     -0.00019106	     -0.21669733	      0.00000000	     -0.00000001	     10.82223266
      0.11289157	     -0.06069586	      0.00014609	     -0.20201513	     -0.06234966	      0.88293420	     -0.00019064	     -0.21672622	      0.00000000	     -0.00000001	     10.58007711
      0.11455018	     -0.06086243	      0.00014269	     -0.20218198	     -0.06235355	      0.88293288	     -0.00019012	     -0.21676416	      0.00000000	     -0.00000001	     10.28569471
      0.11620879	     -0.06103060	      0.00013808	     -0.20235044	     -0.06235739	      0.88293149	     -0.00018962	     -0.21680260	      0.00000000	     -0.00000001	      9.92666531
      0.11759356	     -0.06117005	      0.00013636	     -0.20249020	     -0.06236056	      0.88293027	     -0.00018923	     -0.21683501	      0.00000000	     -0.00000001	      9.72065832
      0.11897832	     -0.06131024	      0.00013343	     -0.20263070	     -0.06236368	      0.88292899	     -0.00018884	     -0.21686765	      0.00000000	     -0.00000001	      9.46399400
      0.12036309	     -0.06144782	      0.00013193	     -0.20276865	     -0.06236675	      0.88292766	     -0.00018847	     -0.21690044	      0.00000000	     -0.00000001	      9.26688437
      0.12207395	     -0.06161816	      0.00012977	     -0.20293947	     -0.06237049	      0.88292594	     -0.00018804	     -0.21694107	      0.00000000	     -0.00000001	      8.78243893
      0.12378481	     -0.06177560	      0.00013007	     -0.20309747	     -0.06237414	      0.88292413	     -0.00018762	     -0.21698174	      0.00000000	     -0.00000001	      8.70278397
      0.12515121	     -0.06190341	      0.00012912	     -0.20322572	     -0.06237700	      0.88292264	     -0.00018730	     -0.21701401	      0.00000000	     -0.00000001	      8.45935536
      0.12651762	     -0.06202338	      0.00013039	     -0.20334619	     -0.06237980	      0.88292109	     -0.00018699	     -0.21704611	      0.00000000	     -0.00000001	      8.33274951
      0.12830306	     -0.06217733	      0.00013122	     -0.20350082	     -0.06238337	      0.88291901	     -0.00018661	     -0.21708766	      0.00000000	     -0.00000001	      8.04487457
      0.12963892	     -0.06228355	      0.00013360	     -0.20360758	     -0.06238598	      0.88291742	     -0.00018633	     -0.21711836	      0.00000000	     -0.00000001	      7.92629312
      0.13097478	     -0.06238555	      0.00013496	     -0.20371013	     -0.06238853	      0.88291579	     -0.00018607	     -0.21714863	     -0.00000000	     -0.00000001	      7.75215928
      0.13270056	     -0.06251121	      0.00013765	     -0.20383652	     -0.06239174	      0.88291366	     -0.00018575	     -0.21718697	     -0.00000000	     -0.00000001	      7.59166905
      0.13442634	     -0.06262708	      0.00013985	     -0.20395315	     -0.06239484	      0.88291150	     -0.00018546	     -0.21722438	     -0.00000000	     -0.00000001	      7.31648943
      0.13572467	     -0.06270819	      0.00014236	     -0.20403484	     -0.06239711	      0.88290986	     -0.00018525	     -0.21725183	     -0.00000000	     -0.00000001	      7.33051910
      0.13702300	     -0.06278587	      0.00014456	     -0.20411310	     -0.06239931	      0.88290823	     -0.00018505	     -0.21727866	     -0.00000000	     -0.00000001	      7.18661303
      0.13889268	     -0.06289727	      0.00014758	     -0.20422536	     -0.06240238	      0.88290588	     -0.00018479	     -0.21731611	     -0.00000000	     -0.00000001	      7.07520037
      0.14040433	     -0.06297587	      0.00015001	     -0.20430466	     -0.06240476	      0.88290401	     -0.00018461	     -0.21734555	     -0.00000000	     -0.00000001	      6.84542015
      0.14191598	     -0.06304840	      0.00015210	     -0.20437789	     -0.06240706	      0.88290216	     -0.00018444	     -0.21737392	     -0.00000000	     -0.00000001	      6.85027653
      0.14342763	     -0.06312387	      0.00015391	     -0.20445405	     -0.06240928	      0.88290036	     -0.00018429	     -0.21740132	     -0.00000000	     -0.00000001	      6.80671675
      0.14493929	     -0.06318838	      0.00015527	     -0.20451927	     -0.06241140	      0.88289860	     -0.00018417	     -0.21742789	     -0.00000000	     -0.00000001	      6.73344843
      0.14645094	     -0.06325297	      0.00015618	     -0.20458455	     -0.06241343	      0.88289690	     -0.00018406	     -0.21745353	     -0.00000000	     -0.00000001	      6.59836106
      0.14796259	     -0.06331164	      0.00015690	     -0.20464391	     -0.06241538	      0.88289526	     -0.00018398	     -0.21747827	     -0.00000000	     -0.00000001	      6.63103481
      0.14946254	     -0.06336906	      0.00015756	     -0.20470203	     -0.06241721	      0.88289371	     -0.00018392	     -0.21750189	     -0.00000000	     -0.00000001	      6.49955625
      0.15096248	     -0.06342205	      0.00015802	     -0.20475571	     -0.06241896	      0.88289224	     -0.00018388	     -0.21752459	     -0.00000000	     -0.00000001	      6.53587372
      0.15246243	     -0.06347109	      0.00015845	     -0.20480545	     -0.06242062	      0.88289085	     -0.00018387	     -0.21754638	     -0.00000000	     -0.00000001	      6.44047737
      0.15396238	     -0.06351831	      0.00015887	     -0.20485338	     -0.06242218	      0.88288955	     -0.00018387	     -0.21756725	     -0.00000000	     -0.00000001	      6.51396144
      0.15546233	     -0.06356361	      0.00015956	     -0.20489940	     -0.06242364	      0.88288835	     -0.00018390	     -0.21758727	     -0.00000000	     -0.00000001	      6.35299514
      0.15696227	     -0.06360401	      0.00016025	     -0.20494051	     -0.06242501	      0.88288724	     -0.00018394	     -0.21760643	     -0.00000000	     -0.00000000	      6.47069247
      0.15846222	     -0.06364664	      0.00016036	     -0.20498386	     -0.06242628	      0.88288622	     -0.00018401	     -0.21762474	     -0.00000000	     -0.00000000	      6.38132660
      0.15996217	     -0.06368308	      0.00016050	     -0.20502103	     -0.06242746	      0.88288531	     -0.00018410	     -0.21764238	     -0.00000000	     -0.00000000	      6.33293903
      0.16146212	     -0.06372369	      0.00016030	     -0.20506235	     -0.06242853	      0.88288450	     -0.00018421	     -0.21765932	     -0.00000000	     -0.00000000	      6.38363174
      0.16296207	     -0.06375818	      0.00016044	     -0.20509758	     -0.06242951	      0.88288378	     -0.00018434	     -0.21767569	     -0.00000000	     -0.00000000	      6.35174542
      0.16450979	     -0.06379769	      0.00016018	     -0.20513785	     -0.06243040	      0.88288314	     -0.00018449	     -0.21769189	     -0.00000000	     -0.00000000	      6.35499445
      0.16605752	     -0.06382626	      0.00016070	     -0.20516721	     -0.06243119	      0.88288261	     -0.00018467	     -0.21770744	     -0.00000000	     -0.00000000	      6.31869278
      0.16760524	     -0.06385290	      0.00016078	     -0.20519464	     -0.06243186	      0.88288217	     -0.00018486	     -0.21772215	     -0.00000000	     -0.00000000	      6.33456992
      0.16915297	     -0.06387244	      0.00016169	     -0.20521499	     -0.06243241	      0.88288182	     -0.00018508	     -0.21773592	     -0.00000000	     -0.00000000	      6.37512036
      0.17070070	     -0.06388697	      0.00016224	     -0.20523033	     -0.06243285	      0.88288156	     -0.00018531	     -0.21774868	     -0.00000000	     -0.00000000	      6.35475669
      0.17224842	     -0.06389171	      0.00016373	     -0.20523592	     -0.06243317	      0.88288139	     -0.00018557	     -0.21776030	     -0.00000000	     -0.00000000	      6.45496158
      0.17379615	     -0.06389440	      0.00016455	     -0.20523943	     -0.06243338	      0.88288129	     -0.00018584	     -0.21777063	     -0.00000000	     -0.00000000	      6.38258588
      0.17534387	     -0.06388380	      0.00016647	     -0.20522968	     -0.06243346	      0.88288128	     -0.00018614	     -0.21777966	     -0.00000000	      0.00000000	      6.33628702
      0.17689160	     -0.06387187	      0.00016748	     -0.20521857	     -0.06243342	      0.88288133	     -0.00018645	     -0.21778718	     -0.00000000	      0.00000000	      6.40519650
      0.17843933	     -0.06384719	      0.00016957	     -0.20519474	     -0.06243327	      0.88288144	     -0.00018678	     -0.21779324	     -0.00000000	      0.00000000	      6.33538503
      0.17998705	     -0.06382001	      0.00017050	     -0.20516838	     -0.06243299	      0.88288162	     -0.00018713	     -0.21779765	     -0.00000000	      0.00000000	      6.37304335
      0.18136524	     -0.06379011	      0.00017218	     -0.20513921	     -0.06243264	      0.88288181	     -0.00018746	     -0.21780021	     -0.00000000	      0.00000000	      6.41728117
      0.18274343	     -0.06375701	      0.00017307	     -0.20510683	     -0.06243220	      0.88288205	     -0.00018779	     -0.21780147	     -0.00000000	      0.00000000	      6.35697946
      0.18412163	     -0.06371988	      0.00017419	     -0.20507040	     -0.06243167	      0.88288231	     -0.00018814	     -0.21780139	     -0.00000000	      0.00000000	      6.43831027
      0.18549982	     -0.06367912	      0.00017502	     -0.20503033	     -0.06243104	      0.88288259	     -0.00018850	     -0.21780000	     -0.00000000	      0.00000000	      6.37230393
      0.18687801	     -0.06363397	      0.00017572	     -0.20498585	     -0.06243032	      0.88288289	     -0.00018887	     -0.21779726	     -0.00000000	      0.00000000	      6.40023010
      0.18829388	     -0.06358633	      0.00017629	     -0.20493889	     -0.06242949	      0.88288322	     -0.00018927	     -0.21779307	     -0.00000000	      0.00000000	      6.48407792
      0.18970975	     -0.06353528	      0.00017677	     -0.20488850	     -0.06242856	      0.88288355	     -0.00018967	     -0.21778756	     -0.00000000	      0.00000000	      6.40494568
      0.19112563	     -0.06348002	      0.00017716	     -0.20483388	     -0.06242755	      0.88288389	     -0.00019008	     -0.21778071	     -0.00000000	      0.00000000	      6.41107319
      0.19245927	     -0.06342752	      0.00017749	     -0.20478196	     -0.06242651	      0.88288420	     -0.00019048	     -0.21777308	     -0.00000000	      0.00000000	      6.51394923
      0.19379291	     -0.06337154	      0.00017781	     -0.20472655	     -0.06242539	      0.88288451	     -0.00019088	     -0.21776437	     -0.00000000	      0.00000000	      6.41646422
      0.19512656	     -0.06331280	      0.00017817	     -0.20466835	     -0.06242420	      0.88288481	     -0.00019129	     -0.21775459	     -0.00000000	      0.00000000	      6.43758880
      0.19720807	     -0.06321698	      0.00017893	     -0.20457336	     -0.06242220	      0.88288525	     -0.00019194	     -0.21773731	     -0.00000000	      0.00000000	      6.49042079
      0.19928957	     -0.06311961	      0.00017965	     -0.20447677	     -0.06242002	      0.88288566	     -0.00019260	     -0.21771765	     -0.00000000	      0.00000000	      6.42014091
      0.20076804	     -0.06303799	      0.00018112	     -0.20439568	     -0.06241838	      0.88288592	     -0.00019307	     -0.21770248	     -0.00000000	      0.00000000	      6.44421978
      0.20224650	     -0.06295900	      0.00018191	     -0.20431719	     -0.06241666	      0.88288615	     -0.00019355	     -0.21768616	     -0.00000000	      0.00000000	      6.43532377
      0.20372496	     -0.06287899	      0.00018378	     -0.20423767	     -0.06241487	      0.88288636	     -0.00019403	     -0.21766892	     -0.00000000	      0.00000000	      6.40150829
      0.20520343	     -0.06279747	      0.00018518	     -0.20415660	     -0.06241301	      0.88288655	     -0.00019451	     -0.21765087	     -0.00000000	      0.00000000	      6.40994228
      0.20714554	     -0.06269233	      0.00018848	     -0.20405204	     -0.06241047	      0.88288675	     -0.00019515	     -0.21762620	     -0.00000000	      0.00000000	      6.49922023
      0.20852696	     -0.06260864	      0.00018962	     -0.20396870	     -0.06240860	      0.88288687	     -0.00019560	     -0.21760799	     -0.00000000	      0.00000000	      6.37277600
      0.20990838	     -0.06253032	      0.00019232	     -0.20389073	     -0.06240668	      0.88288697	     -0.00019605	     -0.21758924	     -0.00000000	      0.00000000	      6.50184931
      0.21128980	     -0.06245070	      0.00019419	     -0.20381143	     -0.06240472	      0.88288705	     -0.00019650	     -0.21757014	     -0.00000000	      0.00000000	      6.42611856
      0.21267122	     -0.06237008	      0.00019655	     -0.20373111	     -0.06240272	      0.88288711	     -0.00019695	     -0.21755072	     -0.00000000	      0.00000000	      6.44224849
      0.21424770	     -0.06227910	      0.00019895	     -0.20364043	     -0.06240039	      0.88288716	     -0.00019746	     -0.21752822	     -0.00000000	      0.00000000	      6.57180390
      0.21582418	     -0.06218816	      0.00020166	     -0.20354978	     -0.06239801	      0.88288717	     -0.00019797	     -0.21750545	     -0.00000000	      0.00000000	      6.55361396
      0.21740066	     -0.06209425	      0.00020399	     -0.20345610	     -0.06239560	      0.88288717	     -0.00019847	     -0.21748245	     -0.00000000	     -0.00000000	      6.59162070
      0.21897713	     -0.06200048	      0.00020647	     -0.20336254	     -0.06239315	      0.88288714	     -0.00019898	     -0.21745922	     -0.00000000	     -0.00000000	      6.61883639
      0.22055361	     -0.06190692	      0.00020792	     -0.20326913	     -0.06239067	      0.88288709	     -0.00019948	     -0.21743588	     -0.00000000	     -0.00000000	      6.63085937
      0.22213009	     -0.06181500	      0.00021012	     -0.20317734	     -0.06238816	      0.88288702	     -0.00019997	     -0.21741250	     -0.00000000	     -0.00000000	      6.63307414
      0.22349413	     -0.06173692	      0.00021100	     -0.20309933	     -0.06238598	      0.88288693	     -0.00020040	     -0.21739226	     -0.00000000	     -0.00000000	      6.79534953
      0.22485817	     -0.06165915	      0.00021259	     -0.20302163	     -0.06238379	      0.88288684	     -0.00020082	     -0.21737206	     -0.00000000	     -0.00000000	      6.73393810
      0.22622221	     -0.06158119	      0.00021414	     -0.20294370	     -0.06238158	      0.88288672	     -0.00020124	     -0.21735187	     -0.00000000	     -0.00000000	      6.76450042
      0.22813272	     -0.06147493	      0.00021699	     -0.20283748	     -0.06237849	      0.88288653	     -0.00020182	     -0.21732363	     -0.00000000	     -0.00000000	      6.93122035
      0.22970474	     -0.06138818	      0.00021836	     -0.20275070	     -0.06237594	      0.88288634	     -0.00020229	     -0.21730049	     -0.00000000	     -0.00000000	      6.88772908
      0.23127677	     -0.06130138	      0.00022090	     -0.20266387	     -0.06237339	      0.88288612	     -0.00020276	     -0.21727745	     -0.00000000	     -0.00000000	      7.04415961
      0.23284879	     -0.06121791	      0.00022117	     -0.20258028	     -0.06237085	      0.88288588	     -0.00020322	     -0.21725454	     -0.00000000	     -0.00000000	      7.08539044
      0.23418100	     -0.06114943	      0.00022341	     -0.20251173	     -0.06236870	      0.88288565	     -0.00020361	     -0.21723527	     -0.00000000	     -0.00000000	      7.14165758
      0.23551322	     -0.06108149	      0.00022410	     -0.20244365	     -0.06236657	      0.88288540	     -0.00020399	     -0.21721617	     -0.00000000	     -0.00000000	      7.16458447
      0.23715985	     -0.06100145	      0.00022576	     -0.20236343	     -0.06236395	      0.88288505	     -0.00020446	     -0.21719277	     -0.00000000	     -0.00000000	      7.31349692
      0.23880647	     -0.06092261	      0.00022553	     -0.20228433	     -0.06236135	      0.88288466	     -0.00020492	     -0.21716967	     -0.00000000	     -0.00000000	      7.44213786
      0.24020594	     -0.06085750	      0.00022605	     -0.20221899	     -0.06235917	      0.88288429	     -0.00020531	     -0.21715025	     -0.00000000	     -0.00000000	      7.41860387
      0.24160540	     -0.06079482	      0.00022467	     -0.20215602	     -0.06235702	      0.88288389	     -0.00020569	     -0.21713104	     -0.00000000	     -0.00000000	      7.62009202
      0.24300486	     -0.06073239	      0.00022433	     -0.20209331	     -0.06235489	      0.88288345	     -0.00020606	     -0.21711206	     -0.00000000	     -0.00000000	      7.63777924
      0.24440432	     -0.06066690	      0.00022338	     -0.20202749	     -0.06235279	      0.88288297	     -0.00020643	     -0.21709319	     -0.00000000	     -0.00000000	      7.69215079
      0.24613658	     -0.06058201	      0.00022347	     -0.20194221	     -0.06235024	      0.88288233	     -0.00020687	     -0.21706979	     -0.00000000	     -0.00000000	      7.97230716
      0.24764445	     -0.06049897	      0.00022281	     -0.20185880	     -0.06234807	      0.88288172	     -0.00020725	     -0.21704921	     -0.00000000	     -0.00000000	      7.95323664
      0.24915232	     -0.06041128	      0.00022406	     -0.20177076	     -0.06234594	      0.88288106	     -0.00020762	     -0.21702821	     -0.00000000	     -0.00000000	      8.07416111
      0.25066020	     -0.06032210	      0.00022347	     -0.20168117	     -0.06234386	      0.88288035	     -0.00020797	     -0.21700681	     -0.00000000	     -0.00000000	      8.20645871
      0.25216807	     -0.06023276	      0.00022558	     -0.20159147	     -0.06234183	      0.88287960	     -0.00020832	     -0.21698512	     -0.00000000	     -0.00000000	      8.38962791
      0.25367594	     -0.06014597	      0.00022472	     -0.20150422	     -0.06233985	      0.88287880	     -0.00020865	     -0.21696325	     -0.00000000	     -0.00000000	      8.56093088
      0.25493015	     -0.06007431	      0.00022684	     -0.20143224	     -0.06233824	      0.88287810	     -0.00020892	     -0.21694505	     -0.00000000	     -0.00000000	      8.59210634
      0.25618436	     -0.06000520	      0.00022709	     -0.20136278	     -0.06233666	      0.88287737	     -0.00020918	     -0.21692691	     -0.00000000	     -0.00000000	      8.82023295
      0.25778917	     -0.05992040	      0.00022860	     -0.20127756	     -0.06233469	      0.88287639	     -0.00020950	     -0.21690389	     -0.00000000	     -0.00000000	      9.05105308
      0.25939397	     -0.05984174	      0.00022863	     -0.20119847	     -0.06233277	      0.88287536	     -0.00020981	     -0.21688123	     -0.00000000	     -0.00000000	      9.62828948
      0.26074405	     -0.05978017	      0.00022988	     -0.20113660	     -0.06233118	      0.88287445	     -0.00021006	     -0.21686263	     -0.00000000	     -0.00000000	      9.94743108
      0.26209412	     -0.05972495	      0.00022929	     -0.20108107	     -0.06232961	      0.88287352	     -0.00021029	     -0.21684454	     -0.00000000	     -0.00000000	     10.68674498
      0.26373486	     -0.05966930	      0.00022924	     -0.20102513	     -0.06232772	      0.88287234	     -0.00021057	     -0.21682349	     -0.00000000	     -0.00000000	     11.58591829
      0.26508177	     -0.05962964	      0.00022743	     -0.20098525	     -0.06232618	      0.88287135	     -0.00021078	     -0.21680714	     -0.00000000	     -0.00000001	     12.76612249
      0.26642869	     -0.05960010	      0.00022632	     -0.20095558	     -0.06232463	      0.88287033	     -0.00021098	     -0.21679170	     -0.00000000	     -0.00000001	     14.00835030
      0.26777560	     -0.05957575	      0.00022394	     -0.20093114	     -0.06232306	      0.88286928	     -0.00021117	     -0.21677731	     -0.00000000	     -0.00000001	     15.56087160
      0.26950971	     -0.05955386	      0.00022137	     -0.20090928	     -0.06232101	      0.88286792	     -0.00021139	     -0.21676029	     -0.00000000	     -0.00000001	     17.73033535
      0.27096449	     -0.05953686	      0.00021800	     -0.20089240	     -0.06231923	      0.88286676	     -0.00021156	     -0.21674730	     -0.00000000	     -0.00000001	     19.93131837
      0.27241927	     -0.05952257	      0.00021612	     -0.20087836	     -0.06231739	      0.88286559	     -0.00021172	     -0.21673529	     -0.00000000	     -0.00000001	     21.96542056
      0.27387405	     -0.05950666	      0.00021243	     -0.20086277	     -0.06231548	      0.88286443	     -0.00021186	     -0.21672413	     -0.00000000	     -0.00000001	     24.51236262
      0.27532883	     -0.05948968	      0.00021070	     -0.20084626	     -0.06231348	      0.88286328	     -0.00021199	     -0.21671363	     -0.00000000	     -0.00000001	     26.38048772
      0.27678361	     -0.05946974	      0.00020678	     -0.20082682	     -0.06231138	      0.88286214	     -0.00021210	     -0.21670360	     -0.00000000	     -0.00000001	     28.58509380
      0.27823839	     -0.05944581	      0.00020555	     -0.20080355	     -0.06230917	      0.88286104	     -0.00021219	     -0.21669387	     -0.00000000	     -0.00000001	     30.10241179
      0.27952340	     -0.05942030	      0.00020235	     -0.20077862	     -0.06230713	      0.88286009	     -0.00021225	     -0.21668538	     -0.00000000	     -0.00000000	     31.75433581
      0.28080840	     -0.05939294	      0.00020111	     -0.20075192	     -0.06230500	      0.88285918	     -0.00021230	     -0.21667688	     -0.00000000	     -0.00000000	     32.71198151
      0.28209341	     -0.05936143	      0.00019935	     -0.20072110	     -0.06230277	      0.88285832	     -0.00021233	     -0.21666831	     -0.00000000	     -0.00000000	     33.65429750
      0.28386246	     -0.05931471	      0.00019842	     -0.20067539	     -0.06229955	      0.88285721	     -0.00021235	     -0.21665619	     -0.00000000	     -0.00000000	     34.11170563
      0.28534468	     -0.05926740	      0.00019694	     -0.20062893	     -0.06229671	      0.88285636	     -0.00021234	     -0.21664570	     -0.00000000	     -0.00000000	     34.79726738
      0.28682689	     -0.05921864	      0.00019811	     -0.20058107	     -0.06229375	      0.88285559	     -0.00021230	     -0.21663475	     -0.00000000	     -0.00000000	     34.73282655
      0.28830910	     -0.05916548	      0.00019720	     -0.20052876	     -0.06229066	      0.88285492	     -0.00021224	     -0.21662335	     -0.00000000	     -0.00000000	     34.79194407
      0.28959101	     -0.05911680	      0.00019953	     -0.20048085	     -0.06228789	      0.88285441	     -0.00021216	     -0.21661307	     -0.00000000	     -0.00000000	     34.40210714
      0.29087292	     -0.05906721	      0.00020006	     -0.20043198	     -0.06228504	      0.88285397	     -0.00021207	     -0.21660240	     -0.00000000	     -0.00000000	     34.16118034
      0.29244620	     -0.05900398	      0.00020270	     -0.20036964	     -0.06228142	      0.88285354	     -0.00021193	     -0.21658881	     -0.00000000	     -0.00000000	     33.55581087
      0.29401948	     -0.05894193	      0.00020316	     -0.20030839	     -0.06227769	      0.88285321	     -0.00021176	     -0.21657468	     -0.00000000	     -0.00000000	     33.04044959
      0.29521121	     -0.05889121	      0.00020616	     -0.20025829	     -0.06227479	      0.88285304	     -0.00021161	     -0.21656368	     -0.00000000	     -0.00000000	     32.43000165
      0.29640295	     -0.05884248	      0.00020738	     -0.20021011	     -0.06227183	      0.88285294	     -0.00021145	     -0.21655240	     -0.00000000	     -0.00000000	     32.03492700
      0.29807217	     -0.05877504	      0.00021015	     -0.20014341	     -0.06226760	      0.88285290	     -0.00021119	     -0.21653625	     -0.00000000	      0.00000000	     31.23061483
      0.29951631	     -0.05871698	      0.00021147	     -0.20008592	     -0.06226385	      0.88285296	     -0.00021094	     -0.21652200	     -0.00000000	      0.00000000	     30.80502922
      0.30096044	     -0.05866104	      0.00021415	     -0.20003054	     -0.06226004	      0.88285311	     -0.00021067	     -0.21650755	     -0.00000000	      0.00000000	     29.97143455
      0.30240458	     -0.05860535	      0.00021494	     -0.19997532	     -0.06225616	      0.88285334	     -0.00021038	     -0.21649298	     -0.00000000	      0.00000000	     29.66141759
      0.30384872	     -0.05855349	      0.00021760	     -0.19992392	     -0.06225223	      0.88285364	     -0.00021007	     -0.21647831	     -0.00000000	      0.00000000	     28.83376654
      0.30529285	     -0.05850133	      0.00021760	     -0.19987212	     -0.06224825	      0.88285402	     -0.00020974	     -0.21646366	     -0.00000000	      0.00000000	     28.56491237
      0.30673699	     -0.05845207	      0.00022052	     -0.19982325	     -0.06224422	      0.88285447	     -0.00020939	     -0.21644905	     -0.00000000	      0.00000000	     27.87039531
      0.30800887	     -0.05841081	      0.00022007	     -0.19978225	     -0.06224064	      0.88285491	     -0.00020906	     -0.21643626	     -0.00000000	      0.00000000	     27.62467414
      0.30928074	     -0.05837112	      0.00022149	     -0.19974281	     -0.06223702	      0.88285540	     -0.00020872	     -0.21642358	     -0.00000000	      0.00000000	     27.10614007
      0.31083631	     -0.05832505	      0.00022134	     -0.19969700	     -0.06223257	      0.88285604	     -0.00020828	     -0.21640825	     -0.00000000	      0.00000000	     26.66798976
      0.31239187	     -0.05827999	      0.00022283	     -0.19965220	     -0.06222808	      0.88285674	     -0.00020783	     -0.21639317	     -0.00000000	      0.00000000	     26.03924042
      0.31364160	     -0.05824672	      0.00022124	     -0.19961906	     -0.06222445	      0.88285733	     -0.00020744	     -0.21638124	     -0.00000000	      0.00000000	     25.80283936
      0.31489132	     -0.05821447	      0.00022155	     -0.19958695	     -0.06222080	      0.88285795	     -0.00020705	     -0.21636953	     -0.00000000	      0.00000000	     25.34296054
      0.31648841	     -0.05817703	      0.00022019	     -0.19954963	     -0.06221612	      0.88285877	     -0.00020653	     -0.21635487	     -0.00000000	      0.00000000	     24.95354854
      0.31808550	     -0.05814138	      0.00022096	     -0.19951414	     -0.06221141	      0.88285961	     -0.00020598	     -0.21634063	     -0.00000000	      0.00000000	     24.25724865
      0.31926134	     -0.05811625	      0.00021878	     -0.19948904	     -0.06220794	      0.88286025	     -0.00020557	     -0.21633039	     -0.00000000	      0.00000000	     24.08678244
      0.32043719	     -0.05809359	      0.00021843	     -0.19946644	     -0.06220445	      0.88286089	     -0.00020515	     -0.21632037	     -0.00000000	      0.00000000	     23.71966299
      0.32214163	     -0.05806351	      0.00021674	     -0.19943641	     -0.06219939	      0.88286183	     -0.00020452	     -0.21630630	     -0.00000000	      0.00000000	     23.24996866
      0.32356946	     -0.05804162	      0.00021634	     -0.19941457	     -0.06219514	      0.88286262	     -0.00020397	     -0.21629494	     -0.00000000	      0.00000000	     22.79775008
      0.32499729	     -0.05802205	      0.00021441	     -0.19939499	     -0.06219089	      0.88286341	     -0.00020341	     -0.21628401	     -0.00000000	      0.00000000	     22.37497045
      0.32642511	     -0.05800670	      0.00021424	     -0.19937967	     -0.06218663	      0.88286419	     -0.00020283	     -0.21627355	     -0.00000000	      0.00000000	     21.90016032
      0.32785294	     -0.05799929	      0.00021223	     -0.19937223	     -0.06218237	      0.88286496	     -0.00020224	     -0.21626370	     -0.00000000	      0.00000000	     21.51627513
      0.32928076	     -0.05800248	      0.00021238	     -0.19937542	     -0.06217811	      0.88286572	     -0.00020164	     -0.21625468	     -0.00000000	      0.00000000	     20.91074946
      0.33070859	     -0.05801751	      0.00021017	     -0.19939039	     -0.06217386	      0.88286647	     -0.00020102	     -0.21624676	     -0.00000000	      0.00000000	     20.53850175
      0.33213641	     -0.05804586	      0.00021058	     -0.19941873	     -0.06216960	      0.88286719	     -0.00020038	     -0.21624021	     -0.00000000	      0.00000000	     19.91237111
      0.33356424	     -0.05808874	      0.00020787	     -0.19946153	     -0.06216535	      0.88286789	     -0.00019973	     -0.21623529	     -0.00000000	      0.00000000	     19.64187032
      0.33499207	     -0.05814622	      0.00020812	     -0.19951900	     -0.06216110	      0.88286855	     -0.00019907	     -0.21623222	     -0.00000000	      0.00000000	     18.90103239
      0.33641989	     -0.05821697	      0.00020452	     -0.19958965	     -0.06215686	      0.88286918	     -0.00019840	     -0.21623121	     -0.00000000	      0.00000000	     18.72978562
      0.33767982	     -0.05829110	      0.00020418	     -0.19966378	     -0.06215311	      0.88286969	     -0.00019780	     -0.21623213	     -0.00000000	      0.00000000	     18.11312159
      0.33893974	     -0.05837574	      0.00020150	     -0.19974836	     -0.06214936	      0.88287016	     -0.00019718	     -0.21623487	     -0.00000000	      0.00000000	     17.81033444
      0.34050313	     -0.05849464	      0.00019926	     -0.19986723	     -0.06214471	      0.88287067	     -0.00019641	     -0.21624087	     -0.00000000	      0.00000000	     17.22628852
      0.34206651	     -0.05862685	      0.00019503	     -0.19999939	     -0.06214004	      0.88287110	     -0.00019562	     -0.21624984	     -0.00000000	      0.00000000	     16.86121491
      0.34338687	     -0.05874689	      0.00019332	     -0.20011946	     -0.06213610	      0.88287139	     -0.00019494	     -0.21625970	     -0.00000000	      0.00000000	     16.28391263
      0.34470723	     -0.05887566	      0.00018960	     -0.20024823	     -0.06213214	      0.88287160	     -0.00019425	     -0.21627164	     -0.00000000	      0.00000000	     16.01174641
      0.34602759	     -0.05901091	      0.00018691	     -0.20038351	     -0.06212817	      0.88287174	     -0.00019355	     -0.21628563	     -0.00000000	      0.00000000	     15.49209883
      0.34771165	     -0.05919269	      0.00018256	     -0.20056537	     -0.06212308	      0.88287180	     -0.00019265	     -0.21630631	     -0.00000000	     -0.00000000	     15.10140771
      0.34915536	     -0.05935313	      0.00018026	     -0.20072593	     -0.06211869	      0.88287173	     -0.00019186	     -0.21632649	     -0.00000000	     -0.00000000	     14.33844827
      0.35059907	     -0.05951780	      0.00017625	     -0.20089071	     -0.06211427	      0.88287155	     -0.00019106	     -0.21634885	     -0.00000000	     -0.00000000	     14.11096383
      0.35204279	     -0.05968750	      0.00017416	     -0.20106060	     -0.06210982	      0.88287126	     -0.00019025	     -0.21637325	     -0.00000000	     -0.00000000	     13.34552770
      0.35348650	     -0.05985694	      0.00017052	     -0.20123022	     -0.06210534	      0.88287085	     -0.00018943	     -0.21639951	     -0.00000000	     -0.00000000	     13.15760300
      0.35493021	     -0.06002853	      0.00016890	     -0.20140207	     -0.06210081	      0.88287032	     -0.00018860	     -0.21642736	     -0.00000000	     -0.00000000	     12.49356942
      0.35637392	     -0.06019893	      0.00016589	     -0.20157272	     -0.06209624	      0.88286967	     -0.00018776	     -0.21645658	     -0.00000000	     -0.00000000	     12.22411192
      0.35781764	     -0.06036924	      0.00016483	     -0.20174336	     -0.06209163	      0.88286891	     -0.00018690	     -0.21648695	     -0.00000000	     -0.00000000	     11.62410612
      0.35926135	     -0.06053736	      0.00016256	     -0.20191180	     -0.06208697	      0.88286803	     -0.00018604	     -0.21651825	     -0.00000000	     -0.00000000	     11.39911854
      0.36070506	     -0.06070550	      0.00016198	     -0.20208033	     -0.06208226	      0.88286703	     -0.00018517	     -0.21655028	     -0.00000000	     -0.00000000	     10.87739646
      0.36214877	     -0.06087077	      0.00016049	     -0.20224598	     -0.06207749	      0.88286593	     -0.00018429	     -0.21658287	     -0.00000000	     -0.00000001	     10.68164946
      0.36359248	     -0.06103486	      0.00016058	     -0.20241052	     -0.06207266	      0.88286472	     -0.00018340	     -0.21661585	     -0.00000000	     -0.00000001	     10.26558956
      0.36503620	     -0.06119567	      0.00016005	     -0.20257179	     -0.06206777	      0.88286341	     -0.00018251	     -0.21664904	     -0.00000000	     -0.00000001	     10.08205069
      0.36647991	     -0.06135578	      0.00016050	     -0.20273240	     -0.06206281	      0.88286200	     -0.00018161	     -0.21668232	     -0.00000000	     -0.00000001	      9.76097991
      0.36792362	     -0.06151297	      0.00016031	     -0.20289010	     -0.06205779	      0.88286051	     -0.00018071	     -0.21671556	     -0.00000000	     -0.00000001	      9.59990810
      0.36936733	     -0.06166820	      0.00016092	     -0.20304588	     -0.06205270	      0.88285893	     -0.00017981	     -0.21674866	     -0.00000000	     -0.00000001	      9.30400676
      0.37081105	     -0.06181996	      0.00016141	     -0.20319821	     -0.06204753	      0.88285727	     -0.00017890	     -0.21678150	     -0.00000000	     -0.00000001	      9.18505504
      0.37275587	     -0.06202276	      0.00016320	     -0.20340183	     -0.06204045	      0.88285494	     -0.00017768	     -0.21682515	     -0.00000000	     -0.00000001	      8.78396385
      0.37400735	     -0.06214517	      0.00016332	     -0.20352476	     -0.06203582	      0.88285339	     -0.00017690	     -0.21685279	     -0.00000000	     -0.00000001	      8.79467678
      0.37525882	     -0.06226938	      0.00016396	     -0.20364953	     -0.06203112	      0.88285180	     -0.00017611	     -0.21687999	     -0.00000000	     -0.00000001	      8.63281342
      0.37705983	     -0.06244259	      0.00016441	     -0.20382354	     -0.06202425	      0.88284946	     -0.00017499	     -0.21691841	     -0.00000000	     -0.00000001	      8.48302284
      0.37886084	     -0.06261314	      0.00016554	     -0.20399495	     -0.06201724	      0.88284707	     -0.00017388	     -0.21695580	     -0.00000000	     -0.00000001	      8.24209714
      0.38026794	     -0.06273680	      0.00016585	     -0.20411928	     -0.06201166	      0.88284518	     -0.00017302	     -0.21698430	     -0.00000000	     -0.00000001	      8.18928765
      0.38167505	     -0.06286193	      0.00016681	     -0.20424512	     -0.06200599	      0.88284329	     -0.00017216	     -0.21701203	     -0.00000000	     -0.00000001	      8.02154554
      0.38308215	     -0.06298061	      0.00016739	     -0.20436451	     -0.06200023	      0.88284139	     -0.00017132	     -0.21703906	     -0.00000000	     -0.00000001	      7.93792642
      0.38499438	     -0.06313808	      0.00016834	     -0.20452298	     -0.06199225	      0.88283883	     -0.00017018	     -0.21707454	     -0.00000000	     -0.00000001	      7.80480091
      0.38648983	     -0.06325086	      0.00016841	     -0.20463655	     -0.06198588	      0.88283685	     -0.00016931	     -0.21710141	     -0.00000000	     -0.00000001	      7.69784019
      0.38798529	     -0.06336409	      0.00016892	     -0.20475059	     -0.06197939	      0.88283490	     -0.00016845	     -0.21712739	     -0.00000000	     -0.00000001	      7.56986315
      0.38948075	     -0.06346950	      0.00016912	     -0.20485683	     -0.06197280	      0.88283300	     -0.00016760	     -0.21715249	     -0.00000000	     -0.00000001	      7.54281309
      0.39097621	     -0.06357209	      0.00016962	     -0.20496027	     -0.06196608	      0.88283113	     -0.00016677	     -0.21717662	     -0.00000000	     -0.00000001	      7.44392063
      0.39247166	     -0.06366662	      0.00016970	     -0.20505565	     -0.06195924	      0.88282932	     -0.00016595	     -0.21719978	     -0.00000000	     -0.00000001	      7.41180078
      0.39432631	     -0.06377801	      0.00017061	     -0.20516813	     -0.06195058	      0.88282717	     -0.00016496	     -0.21722700	     -0.00000000	     -0.00000001	      7.38013061
      0.39569877	     -0.06385091	      0.00017045	     -0.20524184	     -0.06194405	      0.88282563	     -0.00016424	     -0.21724616	     -0.00000000	     -0.00000001	      7.25312952
      0.39707123	     -0.06392328	      0.00017103	     -0.20531506	     -0.06193741	      0.88282417	     -0.00016354	     -0.21726441	     -0.00000000	     -0.00000001	      7.18203129
      0.39844369	     -0.06399115	      0.00017130	     -0.20538376	     -0.06193066	      0.88282276	     -0.00016285	     -0.21728176	     -0.00000000	     -0.00000001	      7.18549974
      0.40028658	     -0.06407798	      0.00017205	     -0.20547175	     -0.06192142	      0.88282098	     -0.00016195	     -0.21730365	     -0.00000000	     -0.00000001	      7.00375225
      0.40212946	     -0.06415157	      0.00017224	     -0.20554651	     -0.06191197	      0.88281932	     -0.00016108	     -0.21732387	     -0.00000000	     -0.00000001	      7.17090671
      0.40348382	     -0.06420534	      0.00017344	     -0.20560117	     -0.06190489	      0.88281818	     -0.00016046	     -0.21733752	     -0.00000000	     -0.00000001	      7.00984770
      0.40483818	     -0.06425374	      0.00017364	     -0.20565044	     -0.06189770	      0.88281711	     -0.00015985	     -0.21735022	     -0.00000000	     -0.00000001	      7.00863885
      0.40665079	     -0.06431518	      0.00017477	     -0.20571309	     -0.06188790	      0.88281578	     -0.00015907	     -0.21736575	     -0.00000000	     -0.00000000	      6.94212239
      0.40827278	     -0.06436253	      0.00017502	     -0.20576152	     -0.06187895	      0.88281469	     -0.00015839	     -0.21737818	     -0.00000000	     -0.00000000	      6.94797356
      0.40989477	     -0.06440767	      0.00017711	     -0.20580779	     -0.06186982	      0.88281370	     -0.00015773	     -0.21738918	     -0.00000000	     -0.00000000	      6.92278417
      0.41135143	     -0.06444214	      0.00017724	     -0.20584324	     -0.06186148	      0.88281288	     -0.00015716	     -0.21739788	     -0.00000000	     -0.00000000	      6.88263464
      0.41280810	     -0.06447345	      0.00017926	     -0.20587559	     -0.06185300	      0.88281213	     -0.00015660	     -0.21740541	     -0.00000000	     -0.00000000	      6.87083110
      0.41426476	     -0.06450094	      0.00018030	     -0.20590410	     -0.06184438	      0.88281145	     -0.00015607	     -0.21741179	     -0.00000000	     -0.00000000	      6.83425689
      0.41609824	     -0.06453046	      0.00018312	     -0.20593495	     -0.06183332	      0.88281068	     -0.00015543	     -0.21741819	     -0.00000000	     -0.00000000	      6.82281661
      0.41759184	     -0.06454983	      0.00018399	     -0.20595538	     -0.06182414	      0.88281012	     -0.00015492	     -0.21742207	     -0.00000000	     -0.00000000	      6.80084561
      0.41908544	     -0.06456520	      0.00018666	     -0.20597185	     -0.06181481	      0.88280961	     -0.00015444	     -0.21742474	     -0.00000000	     -0.00000000	      6.76101639
      0.42057903	     -0.06457635	      0.00018809	     -0.20598409	     -0.06180533	      0.88280916	     -0.00015397	     -0.21742619	     -0.00000000	     -0.00000000	      6.78815928
      0.42207263	     -0.06458359	      0.00019045	     -0.20599243	     -0.06179569	      0.88280875	     -0.00015353	     -0.21742642	     -0.00000000	     -0.00000000	      6.71907817
      0.42356623	     -0.06458577	      0.00019207	     -0.20599570	     -0.06178590	      0.88280839	     -0.00015310	     -0.21742540	     -0.00000000	     -0.00000000	      6.75871927
      0.42545290	     -0.06458250	      0.00019534	     -0.20599385	     -0.06177331	      0.88280797	     -0.00015259	     -0.21742230	     -0.00000000	     -0.00000000	      6.65098802
      0.42694318	     -0.06456867	      0.00019659	     -0.20598110	     -0.06176319	      0.88280769	     -0.00015221	     -0.21741832	     -0.00000000	     -0.00000000	      6.71443788
      0.42843345	     -0.06455203	      0.00019934	     -0.20596559	     -0.06175291	      0.88280743	     -0.00015185	     -0.21741289	     -0.00000000	     -0.00000000	      6.71036884
      0.42992373	     -0.06452882	      0.00020080	     -0.20594347	     -0.06174248	      0.88280719	     -0.00015151	     -0.21740602	     -0.00000000	     -0.00000000	      6.69875981
      0.43174255	     -0.06449401	      0.00020416	     -0.20591001	     -0.06172954	      0.88280693	     -0.00015112	     -0.21739559	     -0.00000000	     -0.00000000	      6.76961776
      0.43329706	     -0.06445302	      0.00020539	     -0.20587014	     -0.06171830	      0.88280672	     -0.00015080	     -0.21738489	     -0.00000000	     -0.00000000	      6.65677166
      0.43485156	     -0.06440566	      0.00020906	     -0.20582394	     -0.06170690	      0.88280653	     -0.00015051	     -0.21737237	     -0.00000000	     -0.00000000	      6.68866344
      0.43640606	     -0.06435166	      0.00021046	     -0.20577104	     -0.06169533	      0.88280635	     -0.00015023	     -0.21735805	     -0.00000000	     -0.00000000	      6.72376573
      0.43796056	     -0.06429249	      0.00021428	     -0.20571300	     -0.06168360	      0.88280618	     -0.00014997	     -0.21734189	     -0.00000000	     -0.00000000	      6.71543020
      0.43951506	     -0.06422335	      0.00021596	     -0.20564493	     -0.06167172	      0.88280602	     -0.00014974	     -0.21732390	     -0.00000000	     -0.00000000	      6.71076994
      0.44106957	     -0.06414943	      0.00021998	     -0.20557212	     -0.06165967	      0.88280586	     -0.00014952	     -0.21730399	     -0.00000000	     -0.00000000	      6.73349032
      0.44262407	     -0.06406738	      0.00022185	     -0.20549110	     -0.06164748	      0.88280571	     -0.00014931	     -0.21728222	     -0.00000000	     -0.00000000	      6.68284697
      0.44417857	     -0.06397910	      0.00022611	     -0.20540388	     -0.06163513	      0.88280556	     -0.00014913	     -0.21725855	     -0.00000000	     -0.00000000	      6.78419494
      0.44573307	     -0.06388669	      0.00022797	     -0.20531245	     -0.06162265	      0.88280542	     -0.00014896	     -0.21723299	     -0.00000000	     -0.00000000	      6.71145189
      0.44728758	     -0.06378797	      0.00023249	     -0.20521473	     -0.06161002	      0.88280528	     -0.00014881	     -0.21720568	     -0.00000000	     -0.00000000	      6.76069738
      0.44884208	     -0.06368768	      0.00023410	     -0.20511534	     -0.06159726	      0.88280515	     -0.00014868	     -0.21717667	     -0.00000000	     -0.00000000	      6.69530137
      0.45039658	     -0.06358458	      0.00023879	     -0.20501319	     -0.06158436	      0.88280501	     -0.00014857	     -0.21714615	     -0.00000000	     -0.00000000	      6.70733004
      0.45177831	     -0.06349128	      0.00024016	     -0.20492063	     -0.06157280	      0.88280490	     -0.00014849	     -0.21711785	     -0.00000000	     -0.00000000	      6.68241010
      0.45316005	     -0.06339832	      0.00024333	     -0.20482843	     -0.06156114	      0.88280479	     -0.00014841	     -0.21708855	     -0.00000000	     -0.00000000	      6.66981447
      0.45454178	     -0.06330377	      0.00024549	     -0.20473459	     -0.06154938	      0.88280468	     -0.00014835	     -0.21705839	     -0.00000000	     -0.00000000	      6.64510961
      0.45646889	     -0.06317423	      0.00024915	     -0.20460600	     -0.06153284	      0.88280454	     -0.00014830	     -0.21701500	     -0.00000000	     -0.00000000	      6.68995801
      0.45814953	     -0.06305579	      0.00025085	     -0.20448832	     -0.06151828	      0.88280441	     -0.00014827	     -0.21697618	     -0.00000000	     -0.00000000	      6.61307911
      0.45962180	     -0.06295344	      0.00025422	     -0.20438664	     -0.06150543	      0.88280430	     -0.00014826	     -0.21694141	     -0.00000000	     -0.00000000	      6.65072745
      0.46109408	     -0.06285112	      0.00025538	     -0.20428491	     -0.06149250	      0.88280420	     -0.00014826	     -0.21690607	     -0.00000000	     -0.00000000	      6.62603290
      0.46256636	     -0.06274855	      0.00025809	     -0.20418293	     -0.06147948	      0.88280409	     -0.00014828	     -0.21687027	     -0.00000000	     -0.00000000	      6.67392503
      0.46403864	     -0.06264523	      0.00025919	     -0.20408014	     -0.06146638	      0.88280397	     -0.00014832	     -0.21683405	     -0.00000000	     -0.00000000	      6.66260184
      0.46551092	     -0.06254085	      0.00026144	     -0.20397630	     -0.06145320	      0.88280386	     -0.00014836	     -0.21679747	     -0.00000000	     -0.00000000	      6.69880080
      0.46733052	     -0.06241103	      0.00026218	     -0.20384705	     -0.06143682	      0.88280371	     -0.00014844	     -0.21675185	     -0.00000000	     -0.00000000	      6.72924825
      0.46867034	     -0.06231474	      0.00026455	     -0.20375120	     -0.06142469	      0.88280359	     -0.00014852	     -0.21671799	     -0.00000000	     -0.00000000	      6.79676095
      0.47001017	     -0.06221810	      0.00026500	     -0.20365492	     -0.06141250	      0.88280347	     -0.00014860	     -0.21668395	     -0.00000000	     -0.00000000	      6.79049955
      0.47167303	     -0.06209846	      0.00026665	     -0.20353574	     -0.06139731	      0.88280332	     -0.00014872	     -0.21664151	     -0.00000000	     -0.00000000	      6.90956787
      0.47333589	     -0.06197955	      0.00026667	     -0.20341722	     -0.06138204	      0.88280315	     -0.00014886	     -0.21659891	     -0.00000000	     -0.00000000	      6.91166735
      0.47480789	     -0.06187203	      0.00026857	     -0.20331006	     -0.06136846	      0.88280299	     -0.00014899	     -0.21656112	     -0.00000000	     -0.00000000	      6.94851222
      0.47627989	     -0.06176811	      0.00026789	     -0.20320642	     -0.06135483	      0.88280283	     -0.00014914	     -0.21652326	     -0.00000000	     -0.00000000	      7.09258420
      0.47775189	     -0.06166279	      0.00026916	     -0.20310141	     -0.06134114	      0.88280265	     -0.00014929	     -0.21648542	     -0.00000000	     -0.00000000	      7.08332810
      0.47922389	     -0.06155780	      0.00026792	     -0.20299665	     -0.06132741	      0.88280246	     -0.00014946	     -0.21644762	     -0.00000000	     -0.00000000	      7.21415023
      0.48069589	     -0.06145404	      0.00026787	     -0.20289312	     -0.06131363	      0.88280226	     -0.00014964	     -0.21640994	     -0.00000000	     -0.00000000	      7.28832339
      0.48216789	     -0.06134818	      0.00026564	     -0.20278744	     -0.06129980	      0.88280204	     -0.00014983	     -0.21637231	     -0.00000000	     -0.00000000	      7.43591196
      0.48363989	     -0.06123659	      0.00026484	     -0.20267604	     -0.06128592	      0.88280182	     -0.00015004	     -0.21633457	     -0.00000000	     -0.00000000	      7.57591510
      0.48511189	     -0.06111705	      0.00026245	     -0.20255665	     -0.06127201	      0.88280159	     -0.00015025	     -0.21629646	     -0.00000000	     -0.00000000	      7.75436986
      0.48658389	     -0.06098631	      0.00026166	     -0.20242608	     -0.06125804	      0.88280135	     -0.00015047	     -0.21625774	     -0.00000000	     -0.00000000	      7.95902691
      0.48805589	     -0.06084944	      0.00025931	     -0.20228934	     -0.06124404	      0.88280111	     -0.00015070	     -0.21621827	     -0.00000000	     -0.00000000	      8.16506188
      0.48952788	     -0.06070648	      0.00025856	     -0.20214651	     -0.06123000	      0.88280087	     -0.00015094	     -0.21617803	     -0.00000000	     -0.00000000	      8.43252836
      0.49099988	     -0.06055829	      0.00025649	     -0.20199842	     -0.06121592	      0.88280064	     -0.00015119	     -0.21613697	     -0.00000000	     -0.00000000	      8.66901001
      0.49247188	     -0.06040417	      0.00025629	     -0.20184441	     -0.06120180	      0.88280042	     -0.00015144	     -0.21609508	     -0.00000000	     -0.00000000	      8.97260764
      0.49394388	     -0.06024887	      0.00025456	     -0.20168918	     -0.06118765	      0.88280023	     -0.00015171	     -0.21605241	     -0.00000000	     -0.00000000	      9.30570198
      0.49541588	     -0.06008939	      0.00025483	     -0.20152979	     -0.06117348	      0.88280005	     -0.00015199	     -0.21600903	     -0.00000000	     -0.00000000	      9.68162147
      0.49688788	     -0.05992695	      0.00025332	     -0.20136739	     -0.06115927	      0.88279991	     -0.00015227	     -0.21596495	     -0.00000000	     -0.00000000	     10.07146561
      0.49835988	     -0.05975997	      0.00025431	     -0.20120049	     -0.06114503	      0.88279980	     -0.00015256	     -0.21592019	     -0.00000000	     -0.00000000	     10.53179666
      0.49983188	     -0.05959370	      0.00025261	     -0.20103424	     -0.06113077	      0.88279974	     -0.00015286	     -0.21587479	     -0.00000000	     -0.00000000	     11.05255486
      0.50130388	     -0.05942758	      0.00025355	     -0.20086819	     -0.06111648	      0.88279972	     -0.00015317	     -0.21582891	     -0.00000000	      0.00000000	     11.53574944
      0.50277588	     -0.05926535	      0.00025066	     -0.20070593	     -0.06110216	      0.88279975	     -0.00015349	     -0.21578272	     -0.00000000	      0.00000000	     12.19286384
      0.50407768	     -0.05912055	      0.00025130	     -0.20056118	     -0.06108948	      0.88279983	     -0.00015378	     -0.21574170	     -0.00000000	      0.00000000	     12.66742649
      0.50537948	     -0.05897667	      0.00024950	     -0.20041730	     -0.06107677	      0.88279995	     -0.00015407	     -0.21570051	     -0.00000000	      0.00000000	     13.27358516
      0.50668128	     -0.05883358	      0.00024909	     -0.20027424	     -0.06106404	      0.88280013	     -0.00015437	     -0.21565922	     -0.00000000	      0.00000000	     13.86425158
      0.50843386	     -0.05864520	      0.00024711	     -0.20008588	     -0.06104688	      0.88280044	     -0.00015478	     -0.21560355	     -0.00000000	      0.00000000	     14.68090419
      0.50981825	     -0.05849593	      0.00024733	     -0.19993667	     -0.06103329	      0.88280076	     -0.00015510	     -0.21555958	     -0.00000000	      0.00000000	     15.39671672
      0.51120265	     -0.05835018	      0.00024531	     -0.19979095	     -0.06101968	      0.88280114	     -0.00015544	     -0.21551565	     -0.00000000	      0.00000000	     16.17242040
      0.51258704	     -0.05820374	      0.00024565	     -0.19964459	     -0.06100604	      0.88280159	     -0.00015578	     -0.21547180	     -0.00000000	      0.00000000	     16.81456837
      0.51397144	     -0.05805914	      0.00024426	     -0.19950005	     -0.06099238	      0.88280211	     -0.00015612	     -0.21542800	     -0.00000000	      0.00000000	     17.59399891
      0.51535583	     -0.05791619	      0.00024459	     -0.19935720	     -0.06097869	      0.88280269	     -0.00015646	     -0.21538430	     -0.00000000	      0.00000000	     18.22160889
      0.51674023	     -0.05777839	      0.00024317	     -0.19921948	     -0.06096497	      0.88280334	     -0.00015681	     -0.21534080	     -0.00000000	      0.00000000	     18.92950497
      0.51812462	     -0.05764397	      0.00024339	     -0.19908517	     -0.06095123	      0.88280406	     -0.00015716	     -0.21529760	     -0.00000000	      0.00000000	     19.50857251
      0.51950902	     -0.05751422	      0.00024219	     -0.19895550	     -0.06093746	      0.88280485	     -0.00015751	     -0.21525475	     -0.00000000	      0.00000000	     20.14687038
      0.52089342	     -0.05738650	      0.00024258	     -0.19882790	     -0.06092367	      0.88280570	     -0.00015787	     -0.21521234	     -0.00000000	      0.00000000	     20.62479843
      0.52227781	     -0.05726488	      0.00024150	     -0.19870637	     -0.06090986	      0.88280662	     -0.00015822	     -0.21517043	     -0.00000000	      0.00000000	     21.16023990
      0.52366221	     -0.05714642	      0.00024229	     -0.19858804	     -0.06089603	      0.88280760	     -0.00015857	     -0.21512909	      0.00000000	      0.00000000	     21.52900918
      0.52504660	     -0.05703499	      0.00024151	     -0.19847669	     -0.06088218	      0.88280864	     -0.00015892	     -0.21508833	      0.00000000	      0.00000001	     21.95964804
      0.52643100	     -0.05692850	      0.00024237	     -0.19837031	     -0.06086831	      0.88280973	     -0.00015927	     -0.21504827	      0.00000000	      0.00000001	     22.19044604
      0.52781539	     -0.05682915	      0.00024128	     -0.19827102	     -0.06085442	      0.88281088	     -0.00015961	     -0.21500894	      0.00000000	      0.00000001	     22.53403208
      0.52919979	     -0.05673331	      0.00024252	     -0.19817528	     -0.06084053	      0.88281208	     -0.00015995	     -0.21497038	      0.00000000	      0.00000001	     22.65889521
      0.53058418	     -0.05664300	      0.00024185	     -0.19808501	     -0.06082662	      0.88281333	     -0.00016028	     -0.21493258	      0.00000000	      0.00000001	     22.89858481
      0.53196858	     -0.05655355	      0.00024311	     -0.19799564	     -0.06081270	      0.88281461	     -0.00016060	     -0.21489554	      0.00000000	      0.00000001	     22.89697439
      0.53335298	     -0.05646945	      0.00024167	     -0.19791154	     -0.06079878	      0.88281593	     -0.00016092	     -0.21485923	      0.00000000	      0.00000001	     23.06986285
      0.53473737	     -0.05638693	      0.00024304	     -0.19782905	     -0.06078485	      0.88281728	     -0.00016123	     -0.21482368	      0.00000000	      0.00000001	     22.95574175
      0.53612177	     -0.05630865	      0.00024141	     -0.19775072	     -0.06077093	      0.88281865	     -0.00016153	     -0.21478881	      0.00000000	      0.00000001	     23.08511450
      0.53750616	     -0.05623175	      0.00024325	     -0.19767383	     -0.06075701	      0.88282005	     -0.00016182	     -0.21475462	      0.00000000	      0.00000001	     22.86407905
      0.53889056	     -0.05615954	      0.00024133	     -0.19760151	     -0.06074310	      0.88282146	     -0.00016211	     -0.21472107	      0.00000000	      0.00000001	     22.97651230
      0.54010979	     -0.05609721	      0.00024298	     -0.19753915	     -0.06073085	      0.88282272	     -0.00016235	     -0.21469209	      0.00000000	      0.00000001	     22.72565385
      0.54132902	     -0.05603868	      0.00024226	     -0.19748051	     -0.06071862	      0.88282399	     -0.00016258	     -0.21466361	      0.00000000	      0.00000001	     22.69278495
      0.54283993	     -0.05596958	      0.00024295	     -0.19741128	     -0.06070348	      0.88282556	     -0.00016285	     -0.21462908	      0.00000000	      0.00000001	     22.47078483
      0.54435084	     -0.05590637	      0.00024137	     -0.19734787	     -0.06068836	      0.88282713	     -0.00016311	     -0.21459538	      0.00000000	      0.00000001	     22.45042806
      0.54556690	     -0.05585733	      0.00024266	     -0.19729871	     -0.06067621	      0.88282840	     -0.00016331	     -0.21456892	      0.00000000	      0.00000001	     22.14939611
      0.54678296	     -0.05581256	      0.00024174	     -0.19725374	     -0.06066408	      0.88282966	     -0.00016350	     -0.21454303	      0.00000000	      0.00000001	     22.07001767
      0.54832417	     -0.05575885	      0.00024199	     -0.19719980	     -0.06064874	      0.88283126	     -0.00016372	     -0.21451111	      0.00000000	      0.00000001	     21.79820234
      0.54986539	     -0.05571233	      0.00023963	     -0.19715295	     -0.06063344	      0.88283283	     -0.00016393	     -0.21448021	      0.00000000	      0.00000001	     21.74146510
      0.55101202	     -0.05567931	      0.00024048	     -0.19711975	     -0.06062209	      0.88283400	     -0.00016407	     -0.21445794	      0.00000000	      0.00000001	     21.41075638
      0.55215865	     -0.05565018	      0.00023926	     -0.19709036	     -0.06061076	      0.88283515	     -0.00016421	     -0.21443624	      0.00000000	      0.00000001	     21.29695342
      0.55380329	     -0.05561285	      0.00023858	     -0.19705269	     -0.06059455	      0.88283679	     -0.00016438	     -0.21440615	      0.00000000	      0.00000001	     20.99649450
      0.55520855	     -0.05558587	      0.00023662	     -0.19702536	     -0.06058075	      0.88283816	     -0.00016451	     -0.21438139	      0.00000000	      0.00000001	     20.86844561
      0.55661381	     -0.05556206	      0.00023657	     -0.19700123	     -0.06056699	      0.88283951	     -0.00016463	     -0.21435751	      0.00000000	      0.00000001	     20.52647890
      0.55801908	     -0.05554320	      0.00023379	     -0.19698199	     -0.06055328	      0.88284084	     -0.00016472	     -0.21433448	      0.00000000	      0.00000001	     20.44605195
      0.55942434	     -0.05552698	      0.00023419	     -0.19696543	     -0.06053961	      0.88284214	     -0.00016480	     -0.21431234	      0.00000000	      0.00000001	     20.03783193
      0.56061964	     -0.05551663	      0.00023134	     -0.19695473	     -0.06052803	      0.88284323	     -0.00016485	     -0.21429415	      0.00000000	      0.00000001	     19.97550416
      0.56181495	     -0.05550800	      0.00023061	     -0.19694578	     -0.06051648	      0.88284430	     -0.00016489	     -0.21427657	      0.00000000	      0.00000001	     19.71842812
      0.56334521	     -0.05550024	      0.00022811	     -0.19693758	     -0.06050175	      0.88284564	     -0.00016492	     -0.21425490	      0.00000000	      0.00000001	     19.52354589
      0.56487546	     -0.05549449	      0.00022765	     -0.19693142	     -0.06048708	      0.88284694	     -0.00016493	     -0.21423413	      0.00000000	      0.00000001	     19.16626849
      0.56607424	     -0.05549249	      0.00022478	     -0.19692904	     -0.06047564	      0.88284795	     -0.00016491	     -0.21421843	      0.00000000	      0.00000001	     19.06384205
      0.56727302	     -0.05549112	      0.00022398	     -0.19692732	     -0.06046423	      0.88284893	     -0.00016489	     -0.21420324	      0.00000000	      0.00000001	     18.81300454
      0.56882983	     -0.05549202	      0.00022150	     -0.19692775	     -0.06044948	      0.88285017	     -0.00016483	     -0.21418419	      0.00000000	      0.00000001	     18.61296765
      0.57038664	     -0.05549415	      0.00022142	     -0.19692945	     -0.06043481	      0.88285139	     -0.00016474	     -0.21416590	      0.00000000	      0.00000001	     18.24942886
      0.57152671	     -0.05549741	      0.00021871	     -0.19693233	     -0.06042410	      0.88285226	     -0.00016466	     -0.21415294	      0.00000000	      0.00000001	     18.14683579
      0.57266678	     -0.05550130	      0.00021801	     -0.19693589	     -0.06041344	      0.88285311	     -0.00016456	     -0.21414035	      0.00000000	      0.00000001	     17.93259494
      0.57432052	     -0.05550916	      0.00021588	     -0.19694323	     -0.06039804	      0.88285433	     -0.00016440	     -0.21412269	      0.00000000	      0.00000000	     17.70240526
      0.57574272	     -0.05551674	      0.00021545	     -0.19695040	     -0.06038486	      0.88285535	     -0.00016423	     -0.21410806	      0.00000000	      0.00000000	     17.42000927
      0.57716492	     -0.05552670	      0.00021289	     -0.19695989	     -0.06037175	      0.88285635	     -0.00016404	     -0.21409391	      0.00000000	      0.00000000	     17.27208912
      0.57858712	     -0.05553610	      0.00021345	     -0.19696890	     -0.06035871	      0.88285733	     -0.00016382	     -0.21408024	      0.00000000	      0.00000000	     16.94114204
      0.57979037	     -0.05554557	      0.00021099	     -0.19697796	     -0.06034772	      0.88285815	     -0.00016362	     -0.21406899	      0.00000000	      0.00000000	     16.84945091
      0.58099362	     -0.05555528	      0.00021075	     -0.19698731	     -0.06033679	      0.88285896	     -0.00016340	     -0.21405803	      0.00000000	      0.00000000	     16.63325043
      0.58252620	     -0.05556921	      0.00020891	     -0.19700075	     -0.06032292	      0.88285998	     -0.00016310	     -0.21404448	      0.00000000	      0.00000000	     16.44177037
      0.58405879	     -0.05558275	      0.00020938	     -0.19701384	     -0.06030914	      0.88286098	     -0.00016276	     -0.21403135	      0.00000000	      0.00000000	     16.20119960
      0.58523604	     -0.05559509	      0.00020708	     -0.19702577	     -0.06029861	      0.88286175	     -0.00016249	     -0.21402152	      0.00000000	      0.00000000	     16.06708906
      0.58641329	     -0.05560668	      0.00020689	     -0.19703701	     -0.06028813	      0.88286251	     -0.00016219	     -0.21401192	      0.00000000	      0.00000000	     15.87593655
      0.58798896	     -0.05562417	      0.00020530	     -0.19705398	     -0.06027417	      0.88286351	     -0.00016177	     -0.21399939	      0.00000000	      0.00000000	     15.73547816
      0.58956463	     -0.05564177	      0.00020591	     -0.19707112	     -0.06026030	      0.88286452	     -0.00016132	     -0.21398723	      0.00000000	      0.00000000	     15.42080733
      0.59071189	     -0.05565379	      0.00020387	     -0.19708273	     -0.06025026	      0.88286524	     -0.00016098	     -0.21397856	      0.00000000	      0.00000000	     15.36414243
      0.59185915	     -0.05566714	      0.00020377	     -0.19709573	     -0.06024026	      0.88286597	     -0.00016061	     -0.21397004	      0.00000000	      0.00000000	     15.23857284
      0.59349253	     -0.05568708	      0.00020256	     -0.19711514	     -0.06022611	      0.88286700	     -0.00016007	     -0.21395818	      0.00000000	      0.00000000	     15.03857041
      0.59482621	     -0.05570421	      0.00020275	     -0.19713185	     -0.06021463	      0.88286783	     -0.00015960	     -0.21394870	      0.00000000	      0.00000000	     14.98053983
      0.59615989	     -0.05572208	      0.00020173	     -0.19714928	     -0.06020321	      0.88286867	     -0.00015910	     -0.21393945	      0.00000000	      0.00000000	     14.75565125
      0.59749357	     -0.05574049	      0.00020198	     -0.19716727	     -0.06019186	      0.88286950	     -0.00015859	     -0.21393039	      0.00000000	      0.00000000	     14.68638317
      0.59919638	     -0.05577083	      0.00020031	     -0.19719703	     -0.06017746	      0.88287056	     -0.00015789	     -0.21391919	      0.00000000	      0.00000000	     14.48351796
      0.60037722	     -0.05579236	      0.00020163	     -0.19721821	     -0.06016754	      0.88287129	     -0.00015739	     -0.21391176	      0.00000000	      0.00000000	     14.41384233
      0.60155807	     -0.05581938	      0.00020093	     -0.19724483	     -0.06015768	      0.88287201	     -0.00015688	     -0.21390463	      0.00000000	      0.00000000	     14.30967351
      0.60317559	     -0.05586099	      0.00020153	     -0.19728594	     -0.06014424	      0.88287299	     -0.00015614	     -0.21389550	      0.00000000	      0.00000000	     14.23342309
      0.60453592	     -0.05590103	      0.00020069	     -0.19732552	     -0.06013302	      0.88287381	     -0.00015549	     -0.21388844	      0.00000000	      0.00000000	     14.03855356
      0.60589625	     -0.05594206	      0.00020180	     -0.19736614	     -0.06012186	      0.88287461	     -0.00015482	     -0.21388199	      0.00000000	      0.00000000	     13.98177566
      0.60725658	     -0.05598932	      0.00020107	     -0.19741295	     -0.06011077	      0.88287540	     -0.00015413	     -0.21387615	      0.00000000	      0.00000000	     13.93190572
      0.60861691	     -0.05603721	      0.00020222	     -0.19746046	     -0.06009975	      0.88287616	     -0.00015341	     -0.21387097	      0.00000000	      0.00000000	     13.78692793
      0.60997723	     -0.05608949	      0.00020163	     -0.19751231	     -0.06008879	      0.88287690	     -0.00015267	     -0.21386640	      0.00000000	      0.00000000	     13.82057370
      0.61133756	     -0.05614228	      0.00020284	     -0.19756472	     -0.06007789	      0.88287762	     -0.00015191	     -0.21386248	      0.00000000	      0.00000000	     13.60031338
      0.61269789	     -0.05619654	      0.00020240	     -0.19761859	     -0.06006706	      0.88287830	     -0.00015112	     -0.21385915	      0.00000000	      0.00000000	     13.63748213
      0.61405822	     -0.05625257	      0.00020369	     -0.19767426	     -0.06005628	      0.88287895	     -0.00015031	     -0.21385638	      0.00000000	      0.00000000	     13.54213872
      0.61541855	     -0.05630976	      0.00020344	     -0.19773107	     -0.06004556	      0.88287957	     -0.00014948	     -0.21385416	      0.00000000	      0.00000000	     13.47394347
      0.61677888	     -0.05636687	      0.00020484	     -0.19778786	     -0.06003490	      0.88288014	     -0.00014863	     -0.21385242	      0.00000000	      0.00000000	     13.46735974
      0.61813921	     -0.05642377	      0.00020488	     -0.19784443	     -0.06002429	      0.88288067	     -0.00014776	     -0.21385112	     -0.00000000	      0.00000000	     13.31920155
      0.61949953	     -0.05647818	      0.00020637	     -0.19789854	     -0.06001374	      0.88288115	     -0.00014686	     -0.21385018	     -0.00000000	      0.00000000	     13.30439184
      0.62097831	     -0.05653996	      0.00020652	     -0.19795997	     -0.06000233	      0.88288162	     -0.00014586	     -0.21384948	     -0.00000000	      0.00000000	     13.32512864
      0.62228368	     -0.05659233	      0.00020832	     -0.19801210	     -0.05999230	      0.88288199	     -0.00014496	     -0.21384916	     -0.00000000	      0.00000000	     13.15208718
      0.62358905	     -0.05664548	      0.00020858	     -0.19806496	     -0.05998231	      0.88288231	     -0.00014404	     -0.21384904	     -0.00000000	      0.00000000	     13.19762230
      0.62525290	     -0.05671310	      0.00021069	     -0.19813229	     -0.05996965	      0.88288265	     -0.00014284	     -0.21384920	     -0.00000000	      0.00000000	     13.04560242
      0.62648703	     -0.05676275	      0.00021023	     -0.19818169	     -0.05996030	      0.88288286	     -0.00014193	     -0.21384949	     -0.00000000	      0.00000000	     13.12972297
      0.62772116	     -0.05681118	      0.00021154	     -0.19822991	     -0.05995098	      0.88288302	     -0.00014100	     -0.21384988	     -0.00000000	      0.00000000	     13.04949775
      0.62921822	     -0.05686918	      0.00021197	     -0.19828765	     -0.05993973	      0.88288315	     -0.00013985	     -0.21385044	     -0.00000000	      0.00000000	     13.12951689
      0.63071528	     -0.05692625	      0.00021356	     -0.19834450	     -0.05992852	      0.88288323	     -0.00013869	     -0.21385106	     -0.00000000	      0.00000000	     12.92560414
      0.63221235	     -0.05697874	      0.00021310	     -0.19839673	     -0.05991736	      0.88288324	     -0.00013750	     -0.21385165	     -0.00000000	     -0.00000000	     13.09696978
      0.63343907	     -0.05702269	      0.00021496	     -0.19844053	     -0.05990824	      0.88288320	     -0.00013650	     -0.21385203	     -0.00000000	     -0.00000000	     13.02968777
      0.63466580	     -0.05706299	      0.00021523	     -0.19848066	     -0.05989915	      0.88288313	     -0.00013549	     -0.21385234	     -0.00000000	     -0.00000000	     13.02621595
      0.63615030	     -0.05711136	      0.00021645	     -0.19852885	     -0.05988819	      0.88288299	     -0.00013426	     -0.21385250	     -0.00000000	     -0.00000000	     13.03584495
      0.63763481	     -0.05715722	      0.00021667	     -0.19857453	     -0.05987727	      0.88288279	     -0.00013300	     -0.21385246	     -0.00000000	     -0.00000000	     13.06401216
      0.63911931	     -0.05720076	      0.00021821	     -0.19861792	     -0.05986638	      0.88288255	     -0.00013171	     -0.21385215	     -0.00000000	     -0.00000000	     12.97538356
      0.64060382	     -0.05724129	      0.00021766	     -0.19865825	     -0.05985553	      0.88288226	     -0.00013041	     -0.21385157	     -0.00000000	     -0.00000000	     13.12036466
      0.64182845	     -0.05727638	      0.00021916	     -0.19869324	     -0.05984660	      0.88288199	     -0.00012932	     -0.21385086	     -0.00000000	     -0.00000000	     13.14768190
      0.64305308	     -0.05730887	      0.00021919	     -0.19872561	     -0.05983769	      0.88288169	     -0.00012822	     -0.21385000	     -0.00000000	     -0.00000000	     13.09710427
      0.64427771	     -0.05734068	      0.00021979	     -0.19875731	     -0.05982881	      0.88288137	     -0.00012710	     -0.21384895	     -0.00000000	     -0.00000000	     13.17623343
      0.64600808	     -0.05738563	      0.00022007	     -0.19880211	     -0.05981628	      0.88288087	     -0.00012551	     -0.21384721	     -0.00000000	     -0.00000000	     13.09826177
      0.64773845	     -0.05742368	      0.00022165	     -0.19884005	     -0.05980379	      0.88288033	     -0.00012388	     -0.21384514	     -0.00000000	     -0.00000000	     13.25292909
      0.64895965	     -0.05745258	      0.00022094	     -0.19886883	     -0.05979500	      0.88287992	     -0.00012272	     -0.21384340	     -0.00000000	     -0.00000000	     13.31908541
      0.65018086	     -0.05747874	      0.00022180	     -0.19889492	     -0.05978623	      0.88287951	     -0.00012155	     -0.21384148	     -0.00000000	     -0.00000000	     13.30955503
      0.65166303	     -0.05750859	      0.00022201	     -0.19892467	     -0.05977560	      0.88287898	     -0.00012012	     -0.21383889	     -0.00000000	     -0.00000000	     13.44472244
      0.65314519	     -0.05753624	      0.00022308	     -0.19895227	     -0.05976499	      0.88287843	     -0.00011868	     -0.21383599	     -0.00000000	     -0.00000000	     13.35723221
      0.65462736	     -0.05756235	      0.00022297	     -0.19897829	     -0.05975441	      0.88287786	     -0.00011722	     -0.21383272	     -0.00000000	     -0.00000000	     13.59895019
      0.65610953	     -0.05758216	      0.00022478	     -0.19899808	     -0.05974384	      0.88287729	     -0.00011575	     -0.21382911	     -0.00000000	     -0.00000000	     13.52374371
      0.65739163	     -0.05760089	      0.00022444	     -0.19901675	     -0.05973472	      0.88287678	     -0.00011447	     -0.21382565	     -0.00000000	     -0.00000000	     13.72077780
      0.65867374	     -0.05761601	      0.00022576	     -0.19903185	     -0.05972561	      0.88287626	     -0.00011319	     -0.21382193	     -0.00000000	     -0.00000000	     13.68830377
      0.65995584	     -0.05763051	      0.00022615	     -0.19904632	     -0.05971651	      0.88287574	     -0.00011191	     -0.21381792	     -0.00000000	     -0.00000000	     13.81656767
      0.66173369	     -0.05764913	      0.00022793	     -0.19906495	     -0.05970391	      0.88287502	     -0.00011012	     -0.21381192	     -0.00000000	     -0.00000000	     13.80768363
      0.66302370	     -0.05765759	      0.00022788	     -0.19907338	     -0.05969478	      0.88287448	     -0.00010882	     -0.21380720	     -0.00000000	     -0.00000000	     13.97576864
      0.66431370	     -0.05766671	      0.00022935	     -0.19908251	     -0.05968566	      0.88287395	     -0.00010751	     -0.21380214	     -0.00000000	     -0.00000000	     14.09269841
      0.66560371	     -0.05767361	      0.00022992	     -0.19908942	     -0.05967655	      0.88287342	     -0.00010621	     -0.21379678	     -0.00000000	     -0.00000000	     14.10143549
      0.66689371	     -0.05767841	      0.00023105	     -0.19909425	     -0.05966746	      0.88287288	     -0.00010491	     -0.21379109	     -0.00000000	     -0.00000000	     14.24733838
      0.66882787	     -0.05768619	      0.00023178	     -0.19910205	     -0.05965383	      0.88287208	     -0.00010297	     -0.21378199	     -0.00000000	     -0.00000000	     14.21536379
      0.67030637	     -0.05768394	      0.00023425	     -0.19909987	     -0.05964343	      0.88287147	     -0.00010149	     -0.21377455	     -0.00000000	     -0.00000000	     14.49080521
      0.67178486	     -0.05768587	      0.00023337	     -0.19910180	     -0.05963303	      0.88287087	     -0.00010002	     -0.21376660	     -0.00000000	     -0.00000000	     14.51920569
      0.67299808	     -0.05768279	      0.00023577	     -0.19909879	     -0.05962451	      0.88287037	     -0.00009881	     -0.21375978	     -0.00000000	     -0.00000000	     14.65385121
      0.67421131	     -0.05768037	      0.00023602	     -0.19909641	     -0.05961599	      0.88286988	     -0.00009762	     -0.21375267	     -0.00000000	     -0.00000000	     14.76341928
      0.67572565	     -0.05767698	      0.00023751	     -0.19909309	     -0.05960537	      0.88286926	     -0.00009613	     -0.21374337	     -0.00000000	     -0.00000000	     14.85736092
      0.67723998	     -0.05766924	      0.00023791	     -0.19908540	     -0.05959475	      0.88286865	     -0.00009467	     -0.21373365	     -0.00000000	     -0.00000000	     14.93228531
      0.67875432	     -0.05765855	      0.00024020	     -0.19907481	     -0.05958414	      0.88286805	     -0.00009321	     -0.21372345	     -0.00000000	     -0.00000000	     15.19323978
      0.68026865	     -0.05765077	      0.00023937	     -0.19906706	     -0.05957353	      0.88286744	     -0.00009177	     -0.21371276	     -0.00000000	     -0.00000000	     15.17781970
      0.68147554	     -0.05764042	      0.00024177	     -0.19905681	     -0.05956509	      0.88286696	     -0.00009064	     -0.21370395	     -0.00000000	     -0.00000000	     15.31336820
      0.68268244	     -0.05763051	      0.00024205	     -0.19904695	     -0.05955664	      0.88286648	     -0.00008951	     -0.21369487	     -0.00000000	     -0.00000000	     15.37586211
      0.68416055	     -0.05761728	      0.00024343	     -0.19903381	     -0.05954631	      0.88286590	     -0.00008815	     -0.21368336	     -0.00000000	     -0.00000000	     15.54448636
      0.68563866	     -0.05760377	      0.00024391	     -0.19902038	     -0.05953597	      0.88286531	     -0.00008682	     -0.21367148	     -0.00000000	     -0.00000000	     15.47463247
      0.68711676	     -0.05758475	      0.00024565	     -0.19900146	     -0.05952565	      0.88286473	     -0.00008550	     -0.21365923	     -0.00000000	     -0.00000000	     15.68825384
      0.68859487	     -0.05756868	      0.00024563	     -0.19898546	     -0.05951532	      0.88286414	     -0.00008420	     -0.21364654	     -0.00000000	     -0.00000000	     15.89545073
      0.69007298	     -0.05754897	      0.00024805	     -0.19896587	     -0.05950500	      0.88286355	     -0.00008292	     -0.21363353	     -0.00000000	     -0.00000000	     15.86167811
      0.69130495	     -0.05753461	      0.00024758	     -0.19895155	     -0.05949641	      0.88286306	     -0.00008188	     -0.21362241	     -0.00000000	     -0.00000000	     16.04200260
      0.69253692	     -0.05751737	      0.00024889	     -0.19893439	     -0.05948781	      0.88286257	     -0.00008085	     -0.21361108	     -0.00000000	     -0.00000000	     16.05270483
      0.69376889	     -0.05750056	      0.00024941	     -0.19891765	     -0.05947922	      0.88286207	     -0.00007983	     -0.21359952	     -0.00000000	     -0.00000000	     16.18958154
      0.69543297	     -0.05747751	      0.00025068	     -0.19889471	     -0.05946762	      0.88286140	     -0.00007849	     -0.21358361	     -0.00000000	     -0.00000000	     16.12165701
      0.69709705	     -0.05745058	      0.00025089	     -0.19886786	     -0.05945602	      0.88286071	     -0.00007718	     -0.21356735	     -0.00000000	     -0.00000000	     16.45873856
      0.69836649	     -0.05742946	      0.00025270	     -0.19884684	     -0.05944718	      0.88286019	     -0.00007620	     -0.21355466	     -0.00000000	     -0.00000000	     16.39053084
      0.69963593	     -0.05740905	      0.00025293	     -0.19882648	     -0.05943834	      0.88285966	     -0.00007524	     -0.21354176	     -0.00000000	     -0.00000000	     16.57209621
      0.70090537	     -0.05738841	      0.00025398	     -0.19880592	     -0.05942950	      0.88285912	     -0.00007430	     -0.21352870	     -0.00000000	     -0.00000000	     16.57934079
      0.70217481	     -0.05736696	      0.00025450	     -0.19878453	     -0.05942067	      0.88285858	     -0.00007337	     -0.21351547	     -0.00000000	     -0.00000000	     16.71791252
      0.70376099	     -0.05734004	      0.00025554	     -0.19875770	     -0.05940964	      0.88285789	     -0.00007225	     -0.21349873	     -0.00000000	     -0.00000000	     16.61273566
      0.70534716	     -0.05730724	      0.00025600	     -0.19872497	     -0.05939861	      0.88285719	     -0.00007115	     -0.21348171	     -0.00000000	     -0.00000000	     16.87731872
      0.70693333	     -0.05727249	      0.00025811	     -0.19869033	     -0.05938760	      0.88285647	     -0.00007009	     -0.21346428	     -0.00000000	     -0.00000000	     16.90931091
      0.70805143	     -0.05724370	      0.00025801	     -0.19866158	     -0.05937984	      0.88285596	     -0.00006936	     -0.21345171	     -0.00000000	     -0.00000000	     17.09455401
      0.70916953	     -0.05721264	      0.00025893	     -0.19863057	     -0.05937208	      0.88285544	     -0.00006864	     -0.21343886	     -0.00000000	     -0.00000000	     17.12277068
      0.71070984	     -0.05716587	      0.00025969	     -0.19858386	     -0.05936140	      0.88285472	     -0.00006768	     -0.21342064	     -0.00000000	     -0.00000000	     17.30892647
      0.71209326	     -0.05711950	      0.00026041	     -0.19853755	     -0.05935181	      0.88285406	     -0.00006685	     -0.21340375	     -0.00000000	     -0.00000000	     17.22268705
      0.71347667	     -0.05706587	      0.00026095	     -0.19848396	     -0.05934224	      0.88285340	     -0.00006604	     -0.21338627	     -0.00000000	     -0.00000000	     17.44903237
      0.71489985	     -0.05700982	      0.00026202	     -0.19842796	     -0.05933240	      0.88285271	     -0.00006523	     -0.21336763	     -0.00000000	     -0.00000000	     17.56348527
      0.71632302	     -0.05695043	      0.00026273	     -0.19836858	     -0.05932257	      0.88285201	     -0.00006445	     -0.21334843	     -0.00000000	     -0.00000000	     17.49444203
      0.71774619	     -0.05688907	      0.00026376	     -0.19830724	     -0.05931276	      0.88285132	     -0.00006369	     -0.21332869	     -0.00000000	     -0.00000000	     17.66721466
      0.71916937	     -0.05682933	      0.00026411	     -0.19824748	     -0.05930296	      0.88285063	     -0.00006297	     -0.21330849	     -0.00000000	     -0.00000000	     17.88498736
      0.72059254	     -0.05676780	      0.00026492	     -0.19818594	     -0.05929317	      0.88284993	     -0.00006227	     -0.21328796	     -0.00000000	     -0.00000000	     17.75290895
      0.72201572	     -0.05670416	      0.00026501	     -0.19812225	     -0.05928341	      0.88284925	     -0.00006159	     -0.21326709	     -0.00000000	     -0.00000000	     18.05712213
      0.72343889	     -0.05664264	      0.00026614	     -0.19806070	     -0.05927367	      0.88284856	     -0.00006095	     -0.21324594	     -0.00000000	     -0.00000000	     17.94948135
      0.72486206	     -0.05657849	      0.00026595	     -0.19799647	     -0.05926395	      0.88284789	     -0.00006033	     -0.21322456	     -0.00000000	     -0.00000000	     18.26567541
      0.72628524	     -0.05651959	      0.00026734	     -0.19793753	     -0.05925425	      0.88284722	     -0.00005974	     -0.21320303	     -0.00000000	     -0.00000000	     18.15099349
      0.72753543	     -0.05646521	      0.00026685	     -0.19788304	     -0.05924575	      0.88284665	     -0.00005924	     -0.21318408	     -0.00000000	     -0.00000000	     18.35593135
      0.72878562	     -0.05641451	      0.00026766	     -0.19783227	     -0.05923727	      0.88284608	     -0.00005877	     -0.21316509	     -0.00000000	     -0.00000000	     18.41971459
      0.73003582	     -0.05636266	      0.00026776	     -0.19778032	     -0.05922882	      0.88284552	     -0.00005831	     -0.21314612	     -0.00000000	     -0.00000000	     18.49511908
      0.73162679	     -0.05629914	      0.00026846	     -0.19771667	     -0.05921809	      0.88284482	     -0.00005777	     -0.21312198	     -0.00000000	     -0.00000000	     18.73112177
      0.73321777	     -0.05623311	      0.00026771	     -0.19765048	     -0.05920740	      0.88284413	     -0.00005726	     -0.21309788	     -0.00000000	     -0.00000000	     18.65732251
      0.73444842	     -0.05618373	      0.00026873	     -0.19760099	     -0.05919916	      0.88284361	     -0.00005689	     -0.21307925	     -0.00000000	     -0.00000000	     18.83392175
      0.73567908	     -0.05613620	      0.00026831	     -0.19755332	     -0.05919094	      0.88284310	     -0.00005653	     -0.21306071	     -0.00000000	     -0.00000000	     18.87240056
      0.73690973	     -0.05609090	      0.00026851	     -0.19750788	     -0.05918275	      0.88284260	     -0.00005620	     -0.21304228	     -0.00000000	     -0.00000000	     18.98576530
      0.73862134	     -0.05603222	      0.00026786	     -0.19744898	     -0.05917140	      0.88284191	     -0.00005578	     -0.21301694	     -0.00000000	     -0.00000000	     18.93993013
      0.74008959	     -0.05598079	      0.00026840	     -0.19739737	     -0.05916171	      0.88284133	     -0.00005545	     -0.21299550	     -0.00000000	     -0.00000000	     19.13111921
      0.74138460	     -0.05594041	      0.00026724	     -0.19735679	     -0.05915319	      0.88284083	     -0.00005518	     -0.21297680	     -0.00000000	     -0.00000000	     19.30163634
      0.74267962	     -0.05589872	      0.00026769	     -0.19731494	     -0.05914470	      0.88284033	     -0.00005493	     -0.21295834	     -0.00000000	     -0.00000000	     19.24208576
      0.74397463	     -0.05585785	      0.00026686	     -0.19727388	     -0.05913625	      0.88283984	     -0.00005471	     -0.21294007	     -0.00000000	     -0.00000000	     19.43247636
      0.74559586	     -0.05580774	      0.00026729	     -0.19722356	     -0.05912571	      0.88283923	     -0.00005446	     -0.21291746	     -0.00000000	     -0.00000000	     19.37504284
      0.74681818	     -0.05577066	      0.00026599	     -0.19718628	     -0.05911780	      0.88283877	     -0.00005430	     -0.21290059	     -0.00000000	     -0.00000000	     19.61021908
      0.74804049	     -0.05573551	      0.00026596	     -0.19715095	     -0.05910991	      0.88283831	     -0.00005415	     -0.21288390	     -0.00000000	     -0.00000000	     19.57850689
      0.74926280	     -0.05570297	      0.00026511	     -0.19711821	     -0.05910206	      0.88283785	     -0.00005402	     -0.21286742	     -0.00000000	     -0.00000000	     19.69652771
      0.75086315	     -0.05566376	      0.00026471	     -0.19707876	     -0.05909182	      0.88283725	     -0.00005389	     -0.21284623	     -0.00000000	     -0.00000000	     19.59399328
      0.75246350	     -0.05562344	      0.00026313	     -0.19703816	     -0.05908163	      0.88283665	     -0.00005378	     -0.21282548	     -0.00000000	     -0.00000000	     19.93166734
      0.75368699	     -0.05559710	      0.00026355	     -0.19701164	     -0.05907388	      0.88283618	     -0.00005372	     -0.21280987	     -0.00000000	     -0.00000000	     19.82205596
      0.75491048	     -0.05557016	      0.00026237	     -0.19698450	     -0.05906616	      0.88283571	     -0.00005368	     -0.21279452	     -0.00000000	     -0.00000000	     19.89168204
      0.75644929	     -0.05553828	      0.00026209	     -0.19695237	     -0.05905649	      0.88283510	     -0.00005366	     -0.21277554	     -0.00000000	     -0.00000000	     19.96351494
      0.75798810	     -0.05550844	      0.00025976	     -0.19692224	     -0.05904687	      0.88283449	     -0.00005366	     -0.21275695	     -0.00000000	     -0.00000000	     19.93132134
      0.75913645	     -0.05548556	      0.00026013	     -0.19689919	     -0.05903972	      0.88283402	     -0.00005368	     -0.21274331	     -0.00000000	     -0.00000000	     19.97059172
      0.76028479	     -0.05546497	      0.00025892	     -0.19687839	     -0.05903260	      0.88283354	     -0.00005372	     -0.21272986	     -0.00000000	     -0.00000000	     20.04580756
      0.76189278	     -0.05543771	      0.00025848	     -0.19685087	     -0.05902267	      0.88283286	     -0.00005380	     -0.21271138	     -0.00000000	     -0.00000000	     19.99805699
      0.76322208	     -0.05541674	      0.00025727	     -0.19682966	     -0.05901451	      0.88283228	     -0.00005388	     -0.21269641	     -0.00000000	     -0.00000000	     20.14133851
      0.76455138	     -0.05539642	      0.00025718	     -0.19680913	     -0.05900639	      0.88283169	     -0.00005399	     -0.21268172	     -0.00000000	     -0.00000000	     19.98938455
      0.76588068	     -0.05537610	      0.00025599	     -0.19678856	     -0.05899830	      0.88283109	     -0.00005411	     -0.21266728	     -0.00000000	     -0.00000000	     20.13442167
      0.76720998	     -0.05535837	      0.00025566	     -0.19677061	     -0.05899025	      0.88283047	     -0.00005426	     -0.21265313	     -0.00000000	     -0.00000000	     20.05503294
      0.76853928	     -0.05534184	      0.00025441	     -0.19675383	     -0.05898223	      0.88282984	     -0.00005442	     -0.21263928	     -0.00000000	     -0.00000000	     20.15036969
      0.76986858	     -0.05532642	      0.00025400	     -0.19673818	     -0.05897426	      0.88282919	     -0.00005460	     -0.21262572	     -0.00000000	     -0.00000000	     20.03253602
      0.77119788	     -0.05531128	      0.00025285	     -0.19672279	     -0.05896632	      0.88282853	     -0.00005480	     -0.21261243	     -0.00000000	     -0.00000000	     20.15323667
      0.77252718	     -0.05529739	      0.00025246	     -0.19670867	     -0.05895842	      0.88282786	     -0.00005501	     -0.21259940	     -0.00000000	     -0.00000000	     20.02799394
      0.77385647	     -0.05528355	      0.00025142	     -0.19669458	     -0.05895056	      0.88282717	     -0.00005525	     -0.21258662	     -0.00000000	     -0.00000000	     20.14440914
      0.77518577	     -0.05527126	      0.00025103	     -0.19668205	     -0.05894274	      0.88282647	     -0.00005550	     -0.21257409	     -0.00000000	     -0.00000000	     20.02115244
      0.77651507	     -0.05525915	      0.00024999	     -0.19666969	     -0.05893495	      0.88282576	     -0.00005576	     -0.21256179	     -0.00000000	     -0.00000000	     20.13384011
      0.77784437	     -0.05524855	      0.00024952	     -0.19665885	     -0.05892721	      0.88282504	     -0.00005605	     -0.21254974	     -0.00000000	     -0.00000000	     20.00626689
      0.77917367	     -0.05523817	      0.00024844	     -0.19664820	     -0.05891951	      0.88282431	     -0.00005635	     -0.21253792	     -0.00000000	     -0.00000000	     20.11687125
      0.78050297	     -0.05522958	      0.00024780	     -0.19663936	     -0.05891184	      0.88282356	     -0.00005667	     -0.21252635	     -0.00000000	     -0.00000000	     19.99513860
      0.78183227	     -0.05522107	      0.00024660	     -0.19663058	     -0.05890421	      0.88282281	     -0.00005700	     -0.21251503	     -0.00000000	     -0.00000000	     20.10269047
      0.78316157	     -0.05521378	      0.00024596	     -0.19662304	     -0.05889663	      0.88282206	     -0.00005735	     -0.21250394	     -0.00000000	     -0.00000000	     19.97453077
      0.78449087	     -0.05520628	      0.00024490	     -0.19661527	     -0.05888908	      0.88282129	     -0.00005771	     -0.21249308	     -0.00000000	     -0.00000000	     20.07875507
      0.78582017	     -0.05520054	      0.00024439	     -0.19660928	     -0.05888157	      0.88282053	     -0.00005809	     -0.21248245	     -0.00000000	     -0.00000000	     19.95195823
      0.78714947	     -0.05519494	      0.00024342	     -0.19660340	     -0.05887410	      0.88281976	     -0.00005848	     -0.21247204	     -0.00000000	     -0.00000000	     20.05554800
      0.78847877	     -0.05519085	      0.00024291	     -0.19659905	     -0.05886667	      0.88281898	     -0.00005889	     -0.21246186	     -0.00000000	     -0.00000000	     19.93025171
      0.78980807	     -0.05518664	      0.00024195	     -0.19659457	     -0.05885929	      0.88281821	     -0.00005931	     -0.21245190	     -0.00000000	     -0.00000000	     20.03688026
      0.79113737	     -0.05518412	      0.00024145	     -0.19659179	     -0.05885194	      0.88281744	     -0.00005975	     -0.21244217	     -0.00000000	     -0.00000000	     19.91400436
      0.79246667	     -0.05518162	      0.00024051	     -0.19658902	     -0.05884463	      0.88281667	     -0.00006020	     -0.21243266	     -0.00000000	     -0.00000000	     20.02032691
      0.79379597	     -0.05518070	      0.00024001	     -0.19658784	     -0.05883736	      0.88281590	     -0.00006066	     -0.21242336	     -0.00000000	     -0.00000000	     19.89886579
      0.79512527	     -0.05517982	      0.00023908	     -0.19658669	     -0.05883013	      0.88281514	     -0.00006114	     -0.21241428	     -0.00000000	     -0.00000000	     20.00509815
      0.79645457	     -0.05518084	      0.00023858	     -0.19658744	     -0.05882294	      0.88281438	     -0.00006163	     -0.21240542	     -0.00000000	     -0.00000000	     19.88178984
      0.79778387	     -0.05518198	      0.00023762	     -0.19658831	     -0.05881579	      0.88281363	     -0.00006213	     -0.21239678	     -0.00000000	     -0.00000000	     19.98811921
      0.79911317	     -0.05518479	      0.00023710	     -0.19659087	     -0.05880868	      0.88281289	     -0.00006265	     -0.21238836	     -0.00000000	     -0.00000000	     19.86738678
      0.80044247	     -0.05518738	      0.00023617	     -0.19659318	     -0.05880160	      0.88281216	     -0.00006318	     -0.21238015	     -0.00000000	     -0.00000000	     19.97407188
      0.80177177	     -0.05519163	      0.00023569	     -0.19659718	     -0.05879457	      0.88281143	     -0.00006372	     -0.21237215	     -0.00000000	     -0.00000000	     19.84939662
      0.80310107	     -0.05519586	      0.00023476	     -0.19660114	     -0.05878757	      0.88281072	     -0.00006427	     -0.21236435	     -0.00000000	     -0.00000000	     19.95598701
      0.80469641	     -0.05520421	      0.00023434	     -0.19660919	     -0.05877922	      0.88280988	     -0.00006494	     -0.21235527	     -0.00000000	     -0.00000000	     19.72262682
      0.80598273	     -0.05520748	      0.00023304	     -0.19661219	     -0.05877253	      0.88280921	     -0.00006550	     -0.21234816	     -0.00000000	     -0.00000000	     19.93475217
      0.80726904	     -0.05521528	      0.00023285	     -0.19661976	     -0.05876587	      0.88280855	     -0.00006606	     -0.21234121	     -0.00000000	     -0.00000000	     19.85744062
      0.80855536	     -0.05522165	      0.00023181	     -0.19662588	     -0.05875925	      0.88280791	     -0.00006663	     -0.21233445	     -0.00000000	     -0.00000000	     19.88083907
      0.81010430	     -0.05523214	      0.00023165	     -0.19663610	     -0.05875132	      0.88280715	     -0.00006732	     -0.21232652	     -0.00000001	     -0.00000000	     19.86627496
      0.81138910	     -0.05523861	      0.00023026	     -0.19664232	     -0.05874478	      0.88280654	     -0.00006791	     -0.21232014	     -0.00000001	     -0.00000000	     19.85783555
      0.81267391	     -0.05524708	      0.00023033	     -0.19665056	     -0.05873827	      0.88280594	     -0.00006849	     -0.21231389	     -0.00000001	     -0.00000000	     19.83360725
      0.81395871	     -0.05525489	      0.00022937	     -0.19665814	     -0.05873179	      0.88280535	     -0.00006908	     -0.21230779	     -0.00000001	     -0.00000000	     19.84159883
      0.81550686	     -0.05526587	      0.00022963	     -0.19666888	     -0.05872403	      0.88280466	     -0.00006979	     -0.21230060	     -0.00000001	     -0.00000000	     19.85278524
      0.81679424	     -0.05527347	      0.00022834	     -0.19667624	     -0.05871761	      0.88280410	     -0.00007038	     -0.21229478	     -0.00000001	     -0.00000000	     19.82197858
      0.81808163	     -0.05528200	      0.00022882	     -0.19668458	     -0.05871122	      0.88280355	     -0.00007097	     -0.21228905	     -0.00000001	     -0.00000000	     19.80889237
      0.81936902	     -0.05529022	      0.00022803	     -0.19669258	     -0.05870486	      0.88280302	     -0.00007156	     -0.21228344	     -0.00000001	     -0.00000000	     19.81616150
      0.82065640	     -0.05529878	      0.00022835	     -0.19670095	     -0.05869854	      0.88280250	     -0.00007214	     -0.21227792	     -0.00000001	     -0.00000000	     19.81490870
      0.82228008	     -0.05530999	      0.00022743	     -0.19671190	     -0.05869060	      0.88280186	     -0.00007287	     -0.21227111	     -0.00000001	     -0.00000000	     19.75793420
      0.82353334	     -0.05531698	      0.00022852	     -0.19671873	     -0.05868451	      0.88280139	     -0.00007342	     -0.21226594	     -0.00000001	     -0.00000000	     19.76863906
      0.82478661	     -0.05532520	      0.00022792	     -0.19672676	     -0.05867844	      0.88280093	     -0.00007397	     -0.21226085	     -0.00000001	     -0.00000000	     19.82550889
      0.82603987	     -0.05533334	      0.00022850	     -0.19673474	     -0.05867240	      0.88280048	     -0.00007451	     -0.21225584	     -0.00000001	     -0.00000000	     19.78090217
      0.82768828	     -0.05534391	      0.00022797	     -0.19674506	     -0.05866450	      0.88279990	     -0.00007520	     -0.21224937	     -0.00000001	     -0.00000000	     19.87779324
      0.82892560	     -0.05535208	      0.00022922	     -0.19675310	     -0.05865860	      0.88279949	     -0.00007571	     -0.21224459	     -0.00000001	     -0.00000000	     19.75545546
      0.83016291	     -0.05535997	      0.00022895	     -0.19676082	     -0.05865273	      0.88279908	     -0.00007621	     -0.21223990	     -0.00000001	     -0.00000000	     19.83265583
      0.83166863	     -0.05537006	      0.00023007	     -0.19677074	     -0.05864561	      0.88279860	     -0.00007681	     -0.21223428	     -0.00000001	     -0.00000000	     19.74738581
      0.83301439	     -0.05537880	      0.00022960	     -0.19677930	     -0.05863929	      0.88279819	     -0.00007732	     -0.21222935	     -0.00000001	     -0.00000000	     19.88069590
      0.83436015	     -0.05538845	      0.00023101	     -0.19678882	     -0.05863299	      0.88279778	     -0.00007782	     -0.21222452	     -0.00000001	     -0.00000000	     19.75172158
      0.83570592	     -0.05539747	      0.00023059	     -0.19679767	     -0.05862671	      0.88279739	     -0.00007830	     -0.21221978	     -0.00000001	     -0.00000000	     19.88805178
      0.83705168	     -0.05540742	      0.00023213	     -0.19680750	     -0.05862047	      0.88279701	     -0.00007876	     -0.21221513	     -0.00000001	     -0.00000000	     19.78153069
      0.83839744	     -0.05541700	      0.00023177	     -0.19681692	     -0.05861425	      0.88279664	     -0.00007920	     -0.21221059	     -0.00000001	     -0.00000000	     19.91137141
      0.83974321	     -0.05542839	      0.00023338	     -0.19682820	     -0.05860806	      0.88279627	     -0.00007962	     -0.21220616	     -0.00000001	     -0.00000000	     19.78208138
      0.84108897	     -0.05544002	      0.00023298	     -0.19683968	     -0.05860189	      0.88279592	     -0.00008002	     -0.21220187	     -0.00000001	     -0.00000000	     19.92305734
      0.84243474	     -0.05545320	      0.00023468	     -0.19685276	     -0.05859574	      0.88279557	     -0.00008040	     -0.21219774	     -0.00000001	     -0.00000000	     19.80410166
      0.84378050	     -0.05546545	      0.00023443	     -0.19686487	     -0.05858962	      0.88279523	     -0.00008076	     -0.21219376	     -0.00000001	     -0.00000000	     19.94323510
      0.84512626	     -0.05547899	      0.00023639	     -0.19687833	     -0.05858353	      0.88279490	     -0.00008109	     -0.21218992	     -0.00000001	     -0.00000000	     19.82047399
      0.84647203	     -0.05549151	      0.00023626	     -0.19689073	     -0.05857745	      0.88279457	     -0.00008139	     -0.21218621	     -0.00000001	     -0.00000000	     19.95389552
      0.84781779	     -0.05550658	      0.00023831	     -0.19690573	     -0.05857140	      0.88279425	     -0.00008168	     -0.21218263	     -0.00000001	     -0.00000000	     19.85650075
      0.84916356	     -0.05552144	      0.00023818	     -0.19692047	     -0.05856537	      0.88279393	     -0.00008193	     -0.21217924	     -0.00000001	     -0.00000000	     19.96188031
      0.85050932	     -0.05553814	      0.00024030	     -0.19693712	     -0.05855936	      0.88279362	     -0.00008216	     -0.21217602	     -0.00000001	     -0.00000000	     19.86258033
      0.85185508	     -0.05555437	      0.00024026	     -0.19695325	     -0.05855336	      0.88279331	     -0.00008236	     -0.21217300	     -0.00000001	     -0.00000000	     19.98637738
      0.85320085	     -0.05557233	      0.00024251	     -0.19697117	     -0.05854739	      0.88279300	     -0.00008253	     -0.21217014	     -0.00000001	     -0.00000000	     19.89898575
      0.85454661	     -0.05558937	      0.00024261	     -0.19698813	     -0.05854143	      0.88279269	     -0.00008268	     -0.21216747	     -0.00000001	     -0.00000000	     20.00730701
      0.85589238	     -0.05560779	      0.00024496	     -0.19700652	     -0.05853549	      0.88279238	     -0.00008280	     -0.21216496	     -0.00000001	     -0.00000000	     19.90808172
      0.85723814	     -0.05562549	      0.00024519	     -0.19702416	     -0.05852956	      0.88279207	     -0.00008288	     -0.21216263	     -0.00000001	     -0.00000000	     20.03514471
      0.85858390	     -0.05564482	      0.00024767	     -0.19704348	     -0.05852365	      0.88279176	     -0.00008294	     -0.21216044	     -0.00000001	     -0.00000000	     19.94906838
      0.85992967	     -0.05566278	      0.00024807	     -0.19706139	     -0.05851775	      0.88279144	     -0.00008297	     -0.21215842	     -0.00000001	     -0.00000000	     20.05638298
      0.86127543	     -0.05568143	      0.00025062	     -0.19708005	     -0.05851187	      0.88279113	     -0.00008298	     -0.21215652	     -0.00000001	     -0.00000000	     19.96388052
      0.86262119	     -0.05569925	      0.00025108	     -0.19709783	     -0.05850600	      0.88279081	     -0.00008295	     -0.21215475	     -0.00000001	     -0.00000000	     20.09160941
      0.86396696	     -0.05571839	      0.00025364	     -0.19711700	     -0.05850014	      0.88279048	     -0.00008289	     -0.21215308	     -0.00000001	     -0.00000000	     20.01128711
      0.86531272	     -0.05573576	      0.00025419	     -0.19713434	     -0.05849429	      0.88279016	     -0.00008281	     -0.21215153	     -0.00000001	     -0.00000000	     20.11486694
      0.86665849	     -0.05575359	      0.00025675	     -0.19715221	     -0.05848845	      0.88278983	     -0.00008270	     -0.21215005	     -0.00000001	     -0.00000000	     20.02693274
      0.86800425	     -0.05577056	      0.00025728	     -0.19716917	     -0.05848261	      0.88278949	     -0.00008256	     -0.21214865	     -0.00000001	     -0.00000000	     20.15312716
      0.86935001	     -0.05578928	      0.00025956	     -0.19718793	     -0.05847679	      0.88278915	     -0.00008239	     -0.21214731	     -0.00000001	     -0.00000000	     20.08432867
      0.87069578	     -0.05580708	      0.00025988	     -0.19720573	     -0.05847097	      0.88278880	     -0.00008220	     -0.21214609	     -0.00000001	     -0.00000000	     20.17755471
      0.87204154	     -0.05582560	      0.00026199	     -0.19722430	     -0.05846516	      0.88278844	     -0.00008197	     -0.21214493	     -0.00000001	     -0.00000000	     20.10197954
      0.87338731	     -0.05584270	      0.00026231	     -0.19724141	     -0.05845935	      0.88278808	     -0.00008172	     -0.21214385	     -0.00000001	     -0.00000000	     20.22176226
      0.87473307	     -0.05586006	      0.00026438	     -0.19725884	     -0.05845355	      0.88278772	     -0.00008145	     -0.21214278	     -0.00000001	     -0.00000000	     20.16910641
      0.87607883	     -0.05587569	      0.00026480	     -0.19727449	     -0.05844775	      0.88278734	     -0.00008114	     -0.21214175	     -0.00000001	     -0.00000000	     20.25260161
      0.87742460	     -0.05589204	      0.00026674	     -0.19729091	     -0.05844196	      0.88278696	     -0.00008081	     -0.21214069	     -0.00000001	     -0.00000000	     20.19326097
      0.87877036	     -0.05590722	      0.00026706	     -0.19730612	     -0.05843617	      0.88278657	     -0.00008045	     -0.21213965	     -0.00000001	     -0.00000000	     20.30491461
      0.88011613	     -0.05592293	      0.00026880	     -0.19732192	     -0.05843037	      0.88278618	     -0.00008007	     -0.21213857	     -0.00000001	     -0.00000000	     20.27081306
      0.88146189	     -0.05593729	      0.00026913	     -0.19733633	     -0.05842458	      0.88278578	     -0.00007966	     -0.21213749	     -0.00000001	     -0.00000000	     20.34380499
      0.88280765	     -0.05595274	      0.00027080	     -0.19735186	     -0.05841879	      0.88278538	     -0.00007923	     -0.21213638	     -0.00000001	     -0.00000000	     20.29845729
      0.88415342	     -0.05596754	      0.00027118	     -0.19736673	     -0.05841300	      0.88278496	     -0.00007877	     -0.21213526	     -0.00000001	     -0.00000000	     20.39512601
      0.88549918	     -0.05598372	      0.00027268	     -0.19738299	     -0.05840721	      0.88278455	     -0.00007829	     -0.21213414	     -0.00000001	     -0.00000000	     20.37562953
      0.88684494	     -0.05599838	      0.00027298	     -0.19739773	     -0.05840142	      0.88278412	     -0.00007778	     -0.21213302	     -0.00000001	     -0.00000000	     20.44545321
      0.88819071	     -0.05601308	      0.00027434	     -0.19741254	     -0.05839562	      0.88278369	     -0.00007725	     -0.21213187	     -0.00000001	     -0.00000000	     20.42708451
      0.88953647	     -0.05602587	      0.00027473	     -0.19742541	     -0.05838982	      0.88278326	     -0.00007669	     -0.21213067	     -0.00000001	     -0.00000000	     20.52345765
      0.89088224	     -0.05603788	      0.00027617	     -0.19743754	     -0.05838402	      0.88278282	     -0.00007611	     -0.21212937	     -0.00000001	     -0.00000000	     20.52935191
      0.89222800	     -0.05604737	      0.00027686	     -0.19744713	     -0.05837821	      0.88278238	     -0.00007550	     -0.21212797	     -0.00000001	     -0.00000000	     20.59473839
      0.89357376	     -0.05605701	      0.00027836	     -0.19745690	     -0.05837239	      0.88278193	     -0.00007488	     -0.21212640	     -0.00000001	     -0.00000000	     20.59494000
      0.89491953	     -0.05606617	      0.00027902	     -0.19746618	     -0.05836657	      0.88278147	     -0.00007422	     -0.21212473	     -0.00000001	     -0.00000000	     20.68253229
      0.89661492	     -0.05608199	      0.00028101	     -0.19748218	     -0.05835923	      0.88278090	     -0.00007337	     -0.21212248	     -0.00000001	     -0.00000000	     20.68069081
      0.89783972	     -0.05608892	      0.00028087	     -0.19748920	     -0.05835391	      0.88278047	     -0.00007273	     -0.21212085	     -0.00000001	     -0.00000000	     20.77873483
      0.89906453	     -0.05609635	      0.00028244	     -0.19749678	     -0.05834860	      0.88278005	     -0.00007208	     -0.21211910	     -0.00000001	     -0.00000000	     20.78544309
      0.90062883	     -0.05610607	      0.00028320	     -0.19750665	     -0.05834179	      0.88277950	     -0.00007121	     -0.21211670	     -0.00000001	     -0.00000000	     20.94746093
      0.90219312	     -0.05611561	      0.00028593	     -0.19751641	     -0.05833497	      0.88277895	     -0.00007032	     -0.21211418	     -0.00000001	     -0.00000000	     20.80641895
      0.90332711	     -0.05612051	      0.00028557	     -0.19752141	     -0.05833002	      0.88277854	     -0.00006965	     -0.21211226	     -0.00000001	     -0.00000000	     20.97348276
      0.90446109	     -0.05612597	      0.00028690	     -0.19752702	     -0.05832507	      0.88277813	     -0.00006897	     -0.21211025	     -0.00000001	     -0.00000000	     21.00765933
      0.90614612	     -0.05613193	      0.00028805	     -0.19753318	     -0.05831768	      0.88277752	     -0.00006793	     -0.21210708	     -0.00000001	     -0.00000000	     21.08580897
      0.90751994	     -0.05613699	      0.00028984	     -0.19753843	     -0.05831165	      0.88277701	     -0.00006707	     -0.21210432	     -0.00000001	     -0.00000000	     21.14326038
      0.90889376	     -0.05614063	      0.00029037	     -0.19754223	     -0.05830560	      0.88277650	     -0.00006618	     -0.21210142	     -0.00000001	     -0.00000000	     21.14082496
      0.91026758	     -0.05614431	      0.00029215	     -0.19754611	     -0.05829954	      0.88277599	     -0.00006527	     -0.21209838	     -0.00000001	     -0.00000000	     21.22594136
      0.91164139	     -0.05615014	      0.00029235	     -0.19755210	     -0.05829347	      0.88277547	     -0.00006435	     -0.21209525	     -0.00000001	     -0.00000000	     21.25173799
      0.91301521	     -0.05615584	      0.00029395	     -0.19755799	     -0.05828738	      0.88277495	     -0.00006340	     -0.21209206	     -0.00000001	     -0.00000000	     21.31558149
      0.91438903	     -0.05616125	      0.00029404	     -0.19756357	     -0.05828127	      0.88277442	     -0.00006244	     -0.21208882	     -0.00000001	     -0.00000000	     21.34547589
      0.91576285	     -0.05616538	      0.00029585	     -0.19756791	     -0.05827515	      0.88277388	     -0.00006146	     -0.21208548	     -0.00000001	     -0.00000000	     21.42128932
      0.91713667	     -0.05617069	      0.00029588	     -0.19757339	     -0.05826901	      0.88277334	     -0.00006046	     -0.21208206	     -0.00000001	     -0.00000000	     21.41877618
      0.91851048	     -0.05617481	      0.00029773	     -0.19757773	     -0.05826285	      0.88277279	     -0.00005944	     -0.21207855	     -0.00000001	     -0.00000000	     21.50382633
      0.91988430	     -0.05617954	      0.00029770	     -0.19758265	     -0.05825668	      0.88277223	     -0.00005841	     -0.21207495	     -0.00000001	     -0.00000000	     21.53128858
      0.92125812	     -0.05618230	      0.00029973	     -0.19758564	     -0.05825049	      0.88277167	     -0.00005737	     -0.21207123	     -0.00000001	     -0.00000000	     21.60112989
      0.92263194	     -0.05618680	      0.00029959	     -0.19759033	     -0.05824427	      0.88277110	     -0.00005630	     -0.21206741	     -0.00000001	     -0.00000000	     21.60835726
      0.92400575	     -0.05618985	      0.00030160	     -0.19759362	     -0.05823804	      0.88277052	     -0.00005522	     -0.21206348	     -0.00000001	     -0.00000000	     21.68878698
      0.92537957	     -0.05619496	      0.00030126	     -0.19759892	     -0.05823178	      0.88276993	     -0.00005413	     -0.21205946	     -0.00000001	     -0.00000000	     21.69389513
      0.92675339	     -0.05619760	      0.00030328	     -0.19760182	     -0.05822550	      0.88276933	     -0.00005302	     -0.21205536	     -0.00000001	     -0.00000000	     21.77664477
      0.92812721	     -0.05620235	      0.00030279	     -0.19760676	     -0.05821920	      0.88276871	     -0.00005189	     -0.21205115	     -0.00000001	     -0.00000000	     21.78539645
      0.92950102	     -0.05620375	      0.00030491	     -0.19760843	     -0.05821288	      0.88276809	     -0.00005075	     -0.21204682	     -0.00000001	     -0.00000000	     21.86588288
      0.93087484	     -0.05620719	      0.00030430	     -0.19761207	     -0.05820653	      0.88276745	     -0.00004960	     -0.21204235	     -0.00000001	     -0.00000000	     21.87104307
      0.93224866	     -0.05620691	      0.00030650	     -0.19761207	     -0.05820016	      0.88276680	     -0.00004843	     -0.21203774	     -0.00000001	     -0.00000000	     21.95125382
      0.93362248	     -0.05621034	      0.00030564	     -0.19761570	     -0.05819376	      0.88276614	     -0.00004726	     -0.21203298	     -0.00000001	     -0.00000000	     21.94712111
      0.93499630	     -0.05621013	      0.00030779	     -0.19761577	     -0.05818733	      0.88276546	     -0.00004607	     -0.21202810	     -0.00000001	     -0.00000000	     22.02708001
      0.93637011	     -0.05621334	      0.00030670	     -0.19761919	     -0.05818088	      0.88276477	     -0.00004487	     -0.21202307	     -0.00000001	     -0.00000000	     22.01286153
      0.93774393	     -0.05621139	      0.00030896	     -0.19761754	     -0.05817440	      0.88276406	     -0.00004366	     -0.21201791	     -0.00000001	     -0.00000000	     22.10449087
      0.93911775	     -0.05621364	      0.00030771	     -0.19762000	     -0.05816790	      0.88276334	     -0.00004244	     -0.21201258	     -0.00000001	     -0.00000000	     22.08243817
      0.94049157	     -0.05620981	      0.00031011	     -0.19761647	     -0.05816136	      0.88276259	     -0.00004121	     -0.21200708	     -0.00000001	     -0.00000000	     22.17948260
      0.94186538	     -0.05621004	      0.00030875	     -0.19761691	     -0.05815480	      0.88276184	     -0.00003999	     -0.21200135	     -0.00000001	     -0.00000000	     22.14919538
      0.94323920	     -0.05620311	      0.00031141	     -0.19761031	     -0.05814821	      0.88276106	     -0.00003875	     -0.21199543	     -0.00000001	     -0.00000000	     22.25787738
      0.94461302	     -0.05620197	      0.00030991	     -0.19760939	     -0.05814158	      0.88276027	     -0.00003752	     -0.21198925	     -0.00000001	     -0.00000000	     22.21316327
      0.94598684	     -0.05619350	      0.00031269	     -0.19760125	     -0.05813493	      0.88275946	     -0.00003628	     -0.21198286	     -0.00000001	     -0.00000000	     22.32808878
      0.94736066	     -0.05619149	      0.00031094	     -0.19759946	     -0.05812825	      0.88275863	     -0.00003505	     -0.21197622	     -0.00000001	     -0.00000000	     22.26944966
      0.94873447	     -0.05618080	      0.00031393	     -0.19758911	     -0.05812154	      0.88275778	     -0.00003382	     -0.21196939	     -0.00000001	     -0.00000000	     22.40438188
      0.95010829	     -0.05617933	      0.00031185	     -0.19758785	     -0.05811480	      0.88275692	     -0.00003260	     -0.21196231	     -0.00000001	     -0.00000000	     22.32215135
      0.95132719	     -0.05617102	      0.00031407	     -0.19757983	     -0.05810879	      0.88275614	     -0.00003151	     -0.21195592	     -0.00000001	     -0.00000000	     22.42515777
      0.95254609	     -0.05616755	      0.00031345	     -0.19757659	     -0.05810276	      0.88275535	     -0.00003044	     -0.21194938	     -0.00000001	     -0.00000000	     22.41062738
      0.95404230	     -0.05616050	      0.00031453	     -0.19756987	     -0.05809532	      0.88275435	     -0.00002913	     -0.21194121	     -0.00000001	     -0.00000000	     22.49912122
      0.95553850	     -0.05615810	      0.00031329	     -0.19756774	     -0.05808785	      0.88275334	     -0.00002783	     -0.21193287	     -0.00000001	     -0.00000000	     22.38103527
      0.95684663	     -0.05614900	      0.00031506	     -0.19755895	     -0.05808128	      0.88275244	     -0.00002671	     -0.21192548	     -0.00000001	     -0.00000000	     22.56035662
      0.95815476	     -0.05614724	      0.00031388	     -0.19755743	     -0.05807469	      0.88275152	     -0.00002560	     -0.21191795	     -0.00000001	     -0.00000000	     22.50791304
      0.95946289	     -0.05614047	      0.00031498	     -0.19755095	     -0.05806807	      0.88275059	     -0.00002450	     -0.21191036	     -0.00000001	     -0.00000000	     22.59388998
      0.96077102	     -0.05613753	      0.00031438	     -0.19754828	     -0.05806142	      0.88274964	     -0.00002342	     -0.21190265	     -0.00000001	     -0.00000000	     22.56385871
      0.96240585	     -0.05612773	      0.00031602	     -0.19753887	     -0.05805306	      0.88274844	     -0.00002208	     -0.21189289	     -0.00000001	     -0.00000001	     22.72784984
      0.96364976	     -0.05612660	      0.00031464	     -0.19753797	     -0.05804668	      0.88274750	     -0.00002109	     -0.21188530	     -0.00000001	     -0.00000001	     22.61057456
      0.96489366	     -0.05611897	      0.00031579	     -0.19753064	     -0.05804026	      0.88274656	     -0.00002011	     -0.21187765	     -0.00000001	     -0.00000001	     22.68327171
      0.96644622	     -0.05611500	      0.00031509	     -0.19752698	     -0.05803222	      0.88274536	     -0.00001891	     -0.21186790	     -0.00000001	     -0.00000001	     22.67252337
      0.96783703	     -0.05610487	      0.00031698	     -0.19751722	     -0.05802498	      0.88274428	     -0.00001787	     -0.21185908	     -0.00000001	     -0.00000001	     22.75273427
      0.96922784	     -0.05610226	      0.00031562	     -0.19751488	     -0.05801770	      0.88274317	     -0.00001684	     -0.21185008	     -0.00000001	     -0.00000001	     22.67002062
      0.97061865	     -0.05609034	      0.00031811	     -0.19750334	     -0.05801039	      0.88274206	     -0.00001584	     -0.21184099	     -0.00000001	     -0.00000001	     22.83217372
      0.97200946	     -0.05608920	      0.00031624	     -0.19750246	     -0.05800304	      0.88274093	     -0.00001487	     -0.21183171	     -0.00000001	     -0.00000001	     22.72611220
      0.97322506	     -0.05607806	      0.00031863	     -0.19749166	     -0.05799658	      0.88273993	     -0.00001404	     -0.21182355	     -0.00000001	     -0.00000001	     22.82075479
      0.97444066	     -0.05607355	      0.00031836	     -0.19748742	     -0.05799010	      0.88273892	     -0.00001324	     -0.21181525	     -0.00000001	     -0.00000001	     22.78166440
      0.97596251	     -0.05606254	      0.00032012	     -0.19747681	     -0.05798195	      0.88273764	     -0.00001226	     -0.21180474	     -0.00000001	     -0.00000001	     22.84905879
      0.97748436	     -0.05605839	      0.00031938	     -0.19747299	     -0.05797376	      0.88273635	     -0.00001131	     -0.21179403	     -0.00000001	     -0.00000001	     22.76361861
      0.97868740	     -0.05604573	      0.00032189	     -0.19746068	     -0.05796725	      0.88273532	     -0.00001059	     -0.21178549	     -0.00000001	     -0.00000001	     22.84954535
      0.97989043	     -0.05603991	      0.00032197	     -0.19745514	     -0.05796071	      0.88273428	     -0.00000990	     -0.21177680	     -0.00000001	     -0.00000001	     22.83032845
      0.98146010	     -0.05602808	      0.00032381	     -0.19744372	     -0.05795214	      0.88273292	     -0.00000902	     -0.21176536	     -0.00000001	     -0.00000001	     22.87810022
      0.98302977	     -0.05602342	      0.00032297	     -0.19743941	     -0.05794351	      0.88273154	     -0.00000819	     -0.21175372	     -0.00000001	     -0.00000001	     22.83100219
      0.98418516	     -0.05601098	      0.00032559	     -0.19742731	     -0.05793714	      0.88273052	     -0.00000760	     -0.21174512	     -0.00000001	     -0.00000001	     22.87761157
      0.98534056	     -0.05600502	      0.00032584	     -0.19742163	     -0.05793073	      0.88272949	     -0.00000703	     -0.21173640	     -0.00000001	     -0.00000001	     22.84847170
      0.98699142	     -0.05599285	      0.00032769	     -0.19740990	     -0.05792154	      0.88272801	     -0.00000625	     -0.21172385	     -0.00000001	     -0.00000001	     22.89961689
      0.98841684	     -0.05598662	      0.00032762	     -0.19740401	     -0.05791355	      0.88272673	     -0.00000562	     -0.21171287	     -0.00000001	     -0.00000001	     22.80918128
      0.98984226	     -0.05597314	      0.00033020	     -0.19739093	     -0.05790553	      0.88272543	     -0.00000503	     -0.21170183	     -0.00000001	     -0.00000001	     22.91072245
      0.99126768	     -0.05596855	      0.00032922	     -0.19738665	     -0.05789746	      0.88272413	     -0.00000446	     -0.21169063	     -0.00000001	     -0.00000001	     22.77650795
      0.99248642	     -0.05595546	      0.00033189	     -0.19737392	     -0.05789053	      0.88272302	     -0.00000401	     -0.21168101	     -0.00000001	     -0.00000001	     22.88046373
      0.99370517	     -0.05594899	      0.00033196	     -0.19736775	     -0.05788357	      0.88272189	     -0.00000357	     -0.21167128	     -0.00000001	     -0.00000001	     22.83106999
      0.99523188	     -0.05593585	      0.00033396	     -0.19735502	     -0.05787480	      0.88272048	     -0.00000307	     -0.21165902	     -0.00000001	     -0.00000001	     22.86810933
      0.99675860	     -0.05592956	      0.00033330	     -0.19734908	     -0.05786599	      0.88271907	     -0.00000260	     -0.21164659	     -0.00000001	     -0.00000001	     22.79957800
      0.99796208	     -0.05591580	      0.00033580	     -0.19733567	     -0.05785901	      0.88271795	     -0.00000226	     -0.21163677	     -0.00000001	     -0.00000001	     22.85218277
      0.99916556	     -0.05590908	      0.00033575	     -0.19732924	     -0.05785199	      0.88271683	     -0.00000194	     -0.21162683	     -0.00000001	     -0.00000001	     22.80004200
      1.00073393	     -0.05589610	      0.00033737	     -0.19731668	     -0.05784281	      0.88271536	     -0.00000156	     -0.21161383	     -0.00000001	     -0.00000001	     22.85370669
      1.00230231	     -0.05589102	      0.00033614	     -0.19731194	     -0.05783357	      0.88271389	     -0.00000122	     -0.21160070	     -0.00000001	     -0.00000001	     22.70582889
      1.00344125	     -0.05587789	      0.00033835	     -0.19729913	     -0.05782682	      0.88271282	     -0.00000100	     -0.21159117	     -0.00000001	     -0.00000001	     22.79143393
      1.00458020	     -0.05587136	      0.00033821	     -0.19729286	     -0.05782005	      0.88271174	     -0.00000079	     -0.21158155	     -0.00000001	     -0.00000001	     22.77037886
      1.00625846	     -0.05585876	      0.00033920	     -0.19728069	     -0.05781002	      0.88271016	     -0.00000053	     -0.21156734	     -0.00000001	     -0.00000001	     22.77471052
      1.00767951	     -0.05585153	      0.00033850	     -0.19727378	     -0.05780148	      0.88270882	     -0.00000035	     -0.21155521	     -0.00000001	     -0.00000001	     22.74258539
      1.00910057	     -0.05583892	      0.00034002	     -0.19726155	     -0.05779289	      0.88270748	     -0.00000019	     -0.21154307	     -0.00000001	     -0.00000001	     22.72409821
      1.01052162	     -0.05583301	      0.00033838	     -0.19725593	     -0.05778426	      0.88270613	     -0.00000007	     -0.21153083	     -0.00000001	     -0.00000001	     22.72124549
      1.01179552	     -0.05582117	      0.00033993	     -0.19724443	     -0.05777649	      0.88270492	      0.00000002	     -0.21151986	     -0.00000001	     -0.00000001	     22.69235199
      1.01306942	     -0.05581549	      0.00033865	     -0.19723901	     -0.05776867	      0.88270372	      0.00000008	     -0.21150883	     -0.00000001	     -0.00000001	     22.68316991
      1.01434332	     -0.05580639	      0.00033899	     -0.19723022	     -0.05776082	      0.88270251	      0.00000011	     -0.21149781	     -0.00000001	     -0.00000001	     22.66088225
      1.01596160	     -0.05579922	      0.00033729	     -0.19722338	     -0.05775080	      0.88270098	      0.00000012	     -0.21148375	     -0.00000001	     -0.00000001	     22.68268913
      1.01726569	     -0.05578853	      0.00033807	     -0.19721302	     -0.05774268	      0.88269975	      0.00000010	     -0.21147244	     -0.00000001	     -0.00000001	     22.60118017
      1.01856979	     -0.05578272	      0.00033621	     -0.19720746	     -0.05773451	      0.88269852	      0.00000006	     -0.21146107	     -0.00000001	     -0.00000001	     22.62407158
      1.01987388	     -0.05577357	      0.00033615	     -0.19719861	     -0.05772631	      0.88269729	     -0.00000002	     -0.21144971	     -0.00000001	     -0.00000001	     22.59044453
      1.02144884	     -0.05576703	      0.00033369	     -0.19719238	     -0.05771635	      0.88269580	     -0.00000013	     -0.21143593	     -0.00000001	     -0.00000001	     22.62463708
      1.02273377	     -0.05575703	      0.00033411	     -0.19718269	     -0.05770818	      0.88269459	     -0.00000026	     -0.21142471	     -0.00000001	     -0.00000001	     22.53092791
      1.02401869	     -0.05575176	      0.00033177	     -0.19717765	     -0.05769998	      0.88269339	     -0.00000041	     -0.21141345	     -0.00000001	     -0.00000001	     22.56181938
      1.02530362	     -0.05574391	      0.00033105	     -0.19717009	     -0.05769173	      0.88269219	     -0.00000057	     -0.21140221	     -0.00000001	     -0.00000001	     22.52259422
      1.02691825	     -0.05573787	      0.00032779	     -0.19716434	     -0.05768131	      0.88269068	     -0.00000082	     -0.21138807	     -0.00000001	     -0.00000001	     22.57346356
      1.02820070	     -0.05572921	      0.00032732	     -0.19715596	     -0.05767299	      0.88268949	     -0.00000104	     -0.21137686	     -0.00000001	     -0.00000001	     22.46408816
      1.02948315	     -0.05572442	      0.00032408	     -0.19715138	     -0.05766463	      0.88268830	     -0.00000128	     -0.21136563	     -0.00000001	     -0.00000001	     22.51250111
      1.03076561	     -0.05571748	      0.00032235	     -0.19714469	     -0.05765624	      0.88268712	     -0.00000155	     -0.21135443	     -0.00000001	     -0.00000001	     22.46149470
      1.03238913	     -0.05571154	      0.00031803	     -0.19713901	     -0.05764554	      0.88268564	     -0.00000191	     -0.21134023	     -0.00000001	     -0.00000001	     22.52346955
      1.03366375	     -0.05570354	      0.00031680	     -0.19713128	     -0.05763711	      0.88268447	     -0.00000222	     -0.21132910	     -0.00000001	     -0.00000001	     22.38937203
      1.03493836	     -0.05569841	      0.00031306	     -0.19712634	     -0.05762863	      0.88268332	     -0.00000255	     -0.21131794	     -0.00000001	     -0.00000001	     22.44504911
      1.03621297	     -0.05569150	      0.00031083	     -0.19711967	     -0.05762011	      0.88268218	     -0.00000289	     -0.21130679	     -0.00000001	     -0.00000001	     22.38369996
      1.03785114	     -0.05568490	      0.00030589	     -0.19711332	     -0.05760910	      0.88268072	     -0.00000337	     -0.21129243	     -0.00000001	     -0.00000001	     22.46531320
      1.03911870	     -0.05567732	      0.00030401	     -0.19710598	     -0.05760054	      0.88267960	     -0.00000376	     -0.21128133	     -0.00000001	     -0.00000001	     22.31419352
      1.04038625	     -0.05567186	      0.00029985	     -0.19710070	     -0.05759194	      0.88267849	     -0.00000416	     -0.21127021	     -0.00000001	     -0.00000001	     22.37911852
      1.04165381	     -0.05566533	      0.00029711	     -0.19709438	     -0.05758330	      0.88267740	     -0.00000458	     -0.21125909	     -0.00000001	     -0.00000001	     22.31086783
      1.04330481	     -0.05565829	      0.00029185	     -0.19708758	     -0.05757199	      0.88267599	     -0.00000516	     -0.21124459	     -0.00000001	     -0.00000001	     22.40190715
      1.04456686	     -0.05565102	      0.00028966	     -0.19708053	     -0.05756329	      0.88267492	     -0.00000561	     -0.21123352	     -0.00000001	     -0.00000001	     22.24069615
      1.04582891	     -0.05564491	      0.00028522	     -0.19707459	     -0.05755456	      0.88267387	     -0.00000608	     -0.21122242	     -0.00000001	     -0.00000001	     22.32765205
      1.04709096	     -0.05563803	      0.00028174	     -0.19706791	     -0.05754579	      0.88267283	     -0.00000657	     -0.21121132	     -0.00000001	     -0.00000001	     22.27428682
      1.04875182	     -0.05563006	      0.00027529	     -0.19706013	     -0.05753419	      0.88267149	     -0.00000723	     -0.21119669	     -0.00000001	     -0.00000001	     22.38825340
      1.05000844	     -0.05562307	      0.00027219	     -0.19705334	     -0.05752536	      0.88267050	     -0.00000774	     -0.21118563	     -0.00000001	     -0.00000001	     22.21727434
      1.05126507	     -0.05561686	      0.00026739	     -0.19704728	     -0.05751650	      0.88266952	     -0.00000827	     -0.21117457	     -0.00000001	     -0.00000001	     22.30246220
      1.05252170	     -0.05561029	      0.00026379	     -0.19704090	     -0.05750760	      0.88266855	     -0.00000881	     -0.21116351	     -0.00000001	     -0.00000001	     22.24220055
      1.05419031	     -0.05560201	      0.00025768	     -0.19703281	     -0.05749572	      0.88266730	     -0.00000955	     -0.21114882	     -0.00000001	     -0.00000001	     22.35976347
      1.05544266	     -0.05559541	      0.00025476	     -0.19702641	     -0.05748676	      0.88266638	     -0.00001011	     -0.21113781	     -0.00000001	     -0.00000000	     22.18858067
      1.05669502	     -0.05558923	      0.00025022	     -0.19702038	     -0.05747777	      0.88266549	     -0.00001068	     -0.21112681	     -0.00000001	     -0.00000000	     22.28227818
      1.05820385	     -0.05558211	      0.00024625	     -0.19701349	     -0.05746688	      0.88266443	     -0.00001139	     -0.21111359	     -0.00000001	     -0.00000000	     22.17239121
      1.05953330	     -0.05557593	      0.00024116	     -0.19700746	     -0.05745724	      0.88266352	     -0.00001202	     -0.21110196	     -0.00000001	     -0.00000000	     22.31661722
      1.06086276	     -0.05556938	      0.00023791	     -0.19700111	     -0.05744756	      0.88266264	     -0.00001267	     -0.21109036	     -0.00000001	     -0.00000000	     22.16890393
      1.06219221	     -0.05556198	      0.00023289	     -0.19699386	     -0.05743784	      0.88266178	     -0.00001332	     -0.21107877	     -0.00000001	     -0.00000000	     22.31036883
      1.06352167	     -0.05555408	      0.00022940	     -0.19698615	     -0.05742807	      0.88266095	     -0.00001398	     -0.21106716	     -0.00000001	     -0.00000000	     22.19029697
      1.06485112	     -0.05554520	      0.00022426	     -0.19697742	     -0.05741826	      0.88266014	     -0.00001465	     -0.21105551	     -0.00000001	     -0.00000000	     22.32059384
      1.06618058	     -0.05553611	      0.00022058	     -0.19696851	     -0.05740842	      0.88265935	     -0.00001534	     -0.21104383	     -0.00000001	     -0.00000000	     22.20073313
      1.06751003	     -0.05552655	      0.00021563	     -0.19695910	     -0.05739853	      0.88265860	     -0.00001603	     -0.21103211	     -0.00000001	     -0.00000000	     22.31659971
      1.06883949	     -0.05551616	      0.00021218	     -0.19694890	     -0.05738860	      0.88265787	     -0.00001672	     -0.21102036	     -0.00000001	     -0.00000000	     22.20511713
      1.07016894	     -0.05550327	      0.00020769	     -0.19693616	     -0.05737862	      0.88265717	     -0.00001743	     -0.21100851	     -0.00000001	     -0.00000000	     22.32893587
      1.07149839	     -0.05548880	      0.00020456	     -0.19692189	     -0.05736861	      0.88265649	     -0.00001814	     -0.21099655	     -0.00000001	     -0.00000000	     22.22863092
      1.07282785	     -0.05547230	      0.00020026	     -0.19690554	     -0.05735856	      0.88265585	     -0.00001886	     -0.21098442	     -0.00000001	     -0.00000000	     22.35454115
      1.07415730	     -0.05545496	      0.00019712	     -0.19688839	     -0.05734847	      0.88265523	     -0.00001959	     -0.21097214	     -0.00000001	     -0.00000000	     22.25622735
      1.07548676	     -0.05543657	      0.00019285	     -0.19687014	     -0.05733834	      0.88265465	     -0.00002032	     -0.21095970	     -0.00000001	     -0.00000000	     22.37511778
      1.07681621	     -0.05541685	      0.00018976	     -0.19685060	     -0.05732817	      0.88265409	     -0.00002106	     -0.21094710	     -0.00000001	     -0.00000000	     22.28287016
      1.07814567	     -0.05539428	      0.00018576	     -0.19682818	     -0.05731797	      0.88265357	     -0.00002181	     -0.21093432	     -0.00000001	     -0.00000000	     22.40896640
      1.07947512	     -0.05536886	      0.00018318	     -0.19680295	     -0.05730772	      0.88265308	     -0.00002256	     -0.21092130	     -0.00000001	     -0.00000000	     22.32021890
      1.08080458	     -0.05534155	      0.00017962	     -0.19677578	     -0.05729744	      0.88265263	     -0.00002332	     -0.21090800	     -0.00000001	     -0.00000000	     22.44577815
      1.08213403	     -0.05531422	      0.00017712	     -0.19674863	     -0.05728713	      0.88265221	     -0.00002408	     -0.21089447	     -0.00000001	     -0.00000000	     22.35565299
      1.08346349	     -0.05528622	      0.00017355	     -0.19672076	     -0.05727677	      0.88265183	     -0.00002485	     -0.21088073	     -0.00000001	     -0.00000000	     22.48235253
      1.08479294	     -0.05525834	      0.00017111	     -0.19669305	     -0.05726639	      0.88265148	     -0.00002562	     -0.21086683	     -0.00000001	     -0.00000000	     22.39456684
      1.08612240	     -0.05522940	      0.00016751	     -0.19666423	     -0.05725597	      0.88265116	     -0.00002640	     -0.21085277	     -0.00000001	     -0.00000000	     22.53387109
      1.08745185	     -0.05519985	      0.00016516	     -0.19663484	     -0.05724551	      0.88265089	     -0.00002718	     -0.21083857	     -0.00000001	     -0.00000000	     22.44806795
      1.08878130	     -0.05516829	      0.00016181	     -0.19660340	     -0.05723502	      0.88265065	     -0.00002796	     -0.21082420	     -0.00000001	     -0.00000000	     22.59214980
      1.09011076	     -0.05513573	      0.00015974	     -0.19657098	     -0.05722451	      0.88265045	     -0.00002875	     -0.21080965	     -0.00000001	     -0.00000000	     22.51376726
      1.09144021	     -0.05510181	      0.00015643	     -0.19653717	     -0.05721396	      0.88265028	     -0.00002954	     -0.21079492	     -0.00000001	     -0.00000000	     22.66810802
      1.09276967	     -0.05506719	      0.00015453	     -0.19650269	     -0.05720338	      0.88265015	     -0.00003033	     -0.21078001	     -0.00000001	     -0.00000000	     22.58635299
      1.09409912	     -0.05503145	      0.00015133	     -0.19646704	     -0.05719277	      0.88265007	     -0.00003112	     -0.21076492	     -0.00000001	     -0.00000000	     22.74389065
      1.09542858	     -0.05499541	      0.00014960	     -0.19643113	     -0.05718213	      0.88265001	     -0.00003192	     -0.21074967	     -0.00000001	     -0.00000000	     22.66083694
      1.09675803	     -0.05495778	      0.00014645	     -0.19639359	     -0.05717146	      0.88265000	     -0.00003271	     -0.21073426	     -0.00000001	      0.00000000	     22.83397406
      1.09808749	     -0.05491957	      0.00014511	     -0.19635550	     -0.05716077	      0.88265002	     -0.00003350	     -0.21071868	     -0.00000001	      0.00000000	     22.74302086
      1.09941694	     -0.05487933	      0.00014247	     -0.19631535	     -0.05715006	      0.88265009	     -0.00003428	     -0.21070294	     -0.00000001	      0.00000000	     22.92188623
      1.10074640	     -0.05483864	      0.00014185	     -0.19627479	     -0.05713932	      0.88265019	     -0.00003506	     -0.21068701	     -0.00000001	      0.00000000	     22.82637792
      1.10207585	     -0.05479634	      0.00013938	     -0.19623257	     -0.05712855	      0.88265032	     -0.00003584	     -0.21067092	     -0.00000001	      0.00000000	     23.03296126
      1.10340530	     -0.05475279	      0.00013903	     -0.19618914	     -0.05711777	      0.88265050	     -0.00003660	     -0.21065464	     -0.00000001	      0.00000000	     22.94587125
      1.10473476	     -0.05470678	      0.00013657	     -0.19614319	     -0.05710697	      0.88265071	     -0.00003736	     -0.21063817	     -0.00000001	      0.00000000	     23.17321335
      1.10606421	     -0.05465924	      0.00013681	     -0.19609577	     -0.05709614	      0.88265095	     -0.00003810	     -0.21062147	     -0.00000001	      0.00000000	     23.06628889
      1.10739367	     -0.05460838	      0.00013483	     -0.19604497	     -0.05708530	      0.88265124	     -0.00003883	     -0.21060452	     -0.00000001	      0.00000000	     23.31563069
      1.10872312	     -0.05455652	      0.00013581	     -0.19599325	     -0.05707445	      0.88265156	     -0.00003955	     -0.21058731	     -0.00000001	      0.00000000	     23.19814144
      1.11005258	     -0.05450344	      0.00013365	     -0.19594019	     -0.05706358	      0.88265191	     -0.00004025	     -0.21056985	     -0.00000001	      0.00000000	     23.47876913
      1.11122310	     -0.05445631	      0.00013456	     -0.19589317	     -0.05705399	      0.88265226	     -0.00004085	     -0.21055431	     -0.00000001	      0.00000000	     23.38039306
      1.11239361	     -0.05440884	      0.00013373	     -0.19584574	     -0.05704440	      0.88265262	     -0.00004143	     -0.21053862	     -0.00000001	      0.00000000	     23.51132832
      1.11385181	     -0.05435011	      0.00013420	     -0.19578710	     -0.05703244	      0.88265312	     -0.00004214	     -0.21051891	     -0.00000001	      0.00000000	     23.52228459
      1.11531001	     -0.05429048	      0.00013317	     -0.19572749	     -0.05702047	      0.88265366	     -0.00004282	     -0.21049905	     -0.00000001	      0.00000000	     23.75216729
      1.11648996	     -0.05424211	      0.00013455	     -0.19567920	     -0.05701077	      0.88265413	     -0.00004336	     -0.21048289	     -0.00000001	      0.00000000	     23.67456452
      1.11766992	     -0.05419401	      0.00013426	     -0.19563113	     -0.05700107	      0.88265462	     -0.00004387	     -0.21046667	     -0.00000001	      0.00000000	     23.81066255
      1.11914196	     -0.05413446	      0.00013530	     -0.19557164	     -0.05698896	      0.88265528	     -0.00004448	     -0.21044639	     -0.00000001	      0.00000000	     23.83312212
      1.12061400	     -0.05407398	      0.00013458	     -0.19551116	     -0.05697685	      0.88265597	     -0.00004507	     -0.21042607	     -0.00000001	      0.00000000	     24.09963921
      1.12174095	     -0.05402682	      0.00013643	     -0.19546406	     -0.05696758	      0.88265652	     -0.00004549	     -0.21041046	     -0.00000001	      0.00000000	     24.01967305
      1.12286791	     -0.05397859	      0.00013675	     -0.19541584	     -0.05695830	      0.88265709	     -0.00004589	     -0.21039480	     -0.00000001	      0.00000000	     24.15125820
      1.12440996	     -0.05391150	      0.00013855	     -0.19534879	     -0.05694561	      0.88265791	     -0.00004641	     -0.21037326	     -0.00000001	      0.00000000	     24.20641413
      1.12595202	     -0.05384287	      0.00013874	     -0.19528016	     -0.05693292	      0.88265877	     -0.00004688	     -0.21035159	     -0.00000001	      0.00000000	     24.49543729
      1.12702814	     -0.05379450	      0.00014128	     -0.19523184	     -0.05692407	      0.88265939	     -0.00004719	     -0.21033639	     -0.00000001	      0.00000000	     24.40557283
      1.12810425	     -0.05374606	      0.00014231	     -0.19518340	     -0.05691521	      0.88266003	     -0.00004747	     -0.21032112	     -0.00000001	      0.00000000	     24.51605988
      1.12974565	     -0.05367290	      0.00014498	     -0.19511027	     -0.05690172	      0.88266103	     -0.00004786	     -0.21029778	     -0.00000001	      0.00000000	     24.58795584
      1.13110094	     -0.05361258	      0.00014627	     -0.19504993	     -0.05689058	      0.88266188	     -0.00004815	     -0.21027848	     -0.00000001	      0.00000000	     24.76486096
      1.13245624	     -0.05355155	      0.00014946	     -0.19498893	     -0.05687945	      0.88266276	     -0.00004840	     -0.21025917	     -0.00000001	      0.00000000	     24.76505017
      1.13381153	     -0.05348921	      0.00015084	     -0.19492655	     -0.05686833	      0.88266366	     -0.00004862	     -0.21023981	     -0.00000001	      0.00000000	     25.00028305
      1.13516682	     -0.05342588	      0.00015542	     -0.19486328	     -0.05685722	      0.88266458	     -0.00004879	     -0.21022040	     -0.00000001	      0.00000000	     24.93150126
      1.13630281	     -0.05337243	      0.00015671	     -0.19480979	     -0.05684792	      0.88266536	     -0.00004892	     -0.21020407	     -0.00000001	      0.00000000	     25.14161595
      1.13743880	     -0.05331946	      0.00015993	     -0.19475682	     -0.05683862	      0.88266616	     -0.00004901	     -0.21018772	     -0.00000001	      0.00000000	     25.16462596
      1.13892037	     -0.05325031	      0.00016293	     -0.19468765	     -0.05682651	      0.88266722	     -0.00004910	     -0.21016638	     -0.00000001	      0.00000000	     25.33844855
      1.14040194	     -0.05318031	      0.00016770	     -0.19461766	     -0.05681442	      0.88266830	     -0.00004914	     -0.21014502	     -0.00000001	      0.00000001	     25.34780679
      1.14153582	     -0.05312597	      0.00016923	     -0.19456325	     -0.05680518	      0.88266914	     -0.00004914	     -0.21012864	     -0.00000001	      0.00000001	     25.55562977
      1.14266970	     -0.05307162	      0.00017256	     -0.19450889	     -0.05679595	      0.88266998	     -0.00004911	     -0.21011223	     -0.00000001	      0.00000001	     25.59138812
      1.14418316	     -0.05299971	      0.00017592	     -0.19443691	     -0.05678365	      0.88267113	     -0.00004904	     -0.21009032	     -0.00000001	      0.00000001	     25.76303181
      1.14569661	     -0.05292897	      0.00018128	     -0.19436615	     -0.05677138	      0.88267229	     -0.00004892	     -0.21006843	     -0.00000001	      0.00000001	     25.75690319
      1.14677100	     -0.05287902	      0.00018282	     -0.19431613	     -0.05676268	      0.88267312	     -0.00004881	     -0.21005293	     -0.00000001	      0.00000001	     25.95596405
      1.14784538	     -0.05282938	      0.00018614	     -0.19426645	     -0.05675399	      0.88267396	     -0.00004867	     -0.21003746	     -0.00000001	      0.00000001	     26.00563806
      1.14946034	     -0.05275470	      0.00019040	     -0.19419169	     -0.05674097	      0.88267523	     -0.00004843	     -0.21001428	     -0.00000001	      0.00000001	     26.17802537
      1.15080831	     -0.05269174	      0.00019530	     -0.19412868	     -0.05673012	      0.88267630	     -0.00004818	     -0.20999497	     -0.00000001	      0.00000001	     26.22322432
      1.15215628	     -0.05262762	      0.00019875	     -0.19406447	     -0.05671930	      0.88267738	     -0.00004790	     -0.20997566	     -0.00000001	      0.00000001	     26.43528923
      1.15350425	     -0.05256335	      0.00020461	     -0.19400017	     -0.05670850	      0.88267846	     -0.00004759	     -0.20995633	     -0.00000001	      0.00000001	     26.43369307
      1.15470837	     -0.05250651	      0.00020757	     -0.19394323	     -0.05669888	      0.88267943	     -0.00004728	     -0.20993907	     -0.00000001	      0.00000001	     26.63796291
      1.15591249	     -0.05245100	      0.00021258	     -0.19388767	     -0.05668927	      0.88268040	     -0.00004694	     -0.20992185	     -0.00000001	      0.00000001	     26.65739066
      1.15711661	     -0.05239674	      0.00021635	     -0.19383332	     -0.05667970	      0.88268137	     -0.00004658	     -0.20990469	     -0.00000001	      0.00000001	     26.79651694
      1.15866119	     -0.05232909	      0.00022259	     -0.19376559	     -0.05666745	      0.88268263	     -0.00004607	     -0.20988281	     -0.00000001	      0.00000001	     26.85548417
      1.15988395	     -0.05227687	      0.00022577	     -0.19371325	     -0.05665778	      0.88268362	     -0.00004563	     -0.20986563	     -0.00000001	      0.00000001	     27.04791823
      1.16110671	     -0.05222581	      0.00023068	     -0.19366210	     -0.05664814	      0.88268461	     -0.00004517	     -0.20984858	     -0.00000001	      0.00000001	     27.08188347
      1.16232947	     -0.05217550	      0.00023440	     -0.19361168	     -0.05663852	      0.88268560	     -0.00004469	     -0.20983166	     -0.00000001	      0.00000001	     27.22906642
      1.16386116	     -0.05211336	      0.00024071	     -0.19354943	     -0.05662652	      0.88268684	     -0.00004404	     -0.20981066	     -0.00000001	      0.00000001	     27.28377685
      1.16506166	     -0.05206497	      0.00024406	     -0.19350091	     -0.05661714	      0.88268780	     -0.00004350	     -0.20979434	     -0.00000001	      0.00000001	     27.46901516
      1.16626217	     -0.05201716	      0.00024929	     -0.19345301	     -0.05660779	      0.88268877	     -0.00004294	     -0.20977812	     -0.00000001	      0.00000001	     27.50150594
      1.16746268	     -0.05197037	      0.00025342	     -0.19340610	     -0.05659846	      0.88268972	     -0.00004235	     -0.20976202	     -0.00000001	      0.00000001	     27.63091288
      1.16906104	     -0.05190979	      0.00026036	     -0.19334539	     -0.05658610	      0.88269099	     -0.00004153	     -0.20974077	     -0.00000001	      0.00000001	     27.68755854
      1.17025195	     -0.05186566	      0.00026397	     -0.19330111	     -0.05657692	      0.88269192	     -0.00004090	     -0.20972511	     -0.00000001	      0.00000001	     27.86028927
      1.17144285	     -0.05182231	      0.00026932	     -0.19325766	     -0.05656777	      0.88269285	     -0.00004023	     -0.20970957	     -0.00000001	      0.00000001	     27.89410716
      1.17289616	     -0.05177104	      0.00027422	     -0.19320621	     -0.05655664	      0.88269397	     -0.00003940	     -0.20969081	     -0.00000001	      0.00000001	     28.07341041
      1.17418960	     -0.05172670	      0.00028026	     -0.19316177	     -0.05654678	      0.88269496	     -0.00003862	     -0.20967430	     -0.00000001	      0.00000001	     28.08181635
      1.17548305	     -0.05168381	      0.00028421	     -0.19311870	     -0.05653695	      0.88269594	     -0.00003782	     -0.20965799	     -0.00000001	      0.00000001	     28.26499036
      1.17677649	     -0.05164290	      0.00029039	     -0.19307767	     -0.05652716	      0.88269690	     -0.00003700	     -0.20964188	     -0.00000001	      0.00000001	     28.25591166
      1.17806994	     -0.05160310	      0.00029427	     -0.19303769	     -0.05651741	      0.88269785	     -0.00003615	     -0.20962599	     -0.00000001	      0.00000000	     28.44764641
      1.17936338	     -0.05156387	      0.00030061	     -0.19299834	     -0.05650770	      0.88269879	     -0.00003527	     -0.20961032	     -0.00000001	      0.00000000	     28.43696872
      1.18065683	     -0.05152547	      0.00030434	     -0.19295975	     -0.05649803	      0.88269971	     -0.00003437	     -0.20959483	     -0.00000001	      0.00000000	     28.63798798
      1.18195028	     -0.05148873	      0.00031063	     -0.19292288	     -0.05648839	      0.88270062	     -0.00003345	     -0.20957954	     -0.00000001	      0.00000000	     28.60630545
      1.18324372	     -0.05145383	      0.00031412	     -0.19288777	     -0.05647879	      0.88270151	     -0.00003250	     -0.20956447	     -0.00000001	      0.00000000	     28.80117071
      1.18453717	     -0.05141988	      0.00032058	     -0.19285369	     -0.05646924	      0.88270238	     -0.00003154	     -0.20954963	     -0.00000001	      0.00000000	     28.75412422
      1.18583061	     -0.05138690	      0.00032406	     -0.19282050	     -0.05645972	      0.88270324	     -0.00003055	     -0.20953499	     -0.00000001	      0.00000000	     28.95802735
      1.18712406	     -0.05135622	      0.00033057	     -0.19278969	     -0.05645024	      0.88270407	     -0.00002954	     -0.20952058	     -0.00000001	      0.00000000	     28.89028126
      1.18841750	     -0.05132870	      0.00033359	     -0.19276193	     -0.05644080	      0.88270489	     -0.00002850	     -0.20950644	     -0.00000001	      0.00000000	     29.09036312
      1.18971095	     -0.05130348	      0.00033998	     -0.19273657	     -0.05643141	      0.88270569	     -0.00002745	     -0.20949260	     -0.00000001	      0.00000000	     29.00366925
      1.19086260	     -0.05128221	      0.00034273	     -0.19271509	     -0.05642308	      0.88270638	     -0.00002650	     -0.20948053	     -0.00000001	      0.00000000	     29.15881960
      1.19201424	     -0.05126286	      0.00034739	     -0.19269558	     -0.05641478	      0.88270706	     -0.00002553	     -0.20946871	     -0.00000001	      0.00000000	     29.14949618
      1.19343602	     -0.05124104	      0.00035172	     -0.19267353	     -0.05640458	      0.88270787	     -0.00002432	     -0.20945446	     -0.00000001	      0.00000000	     29.26010280
      1.19485779	     -0.05122182	      0.00035773	     -0.19265413	     -0.05639443	      0.88270866	     -0.00002309	     -0.20944059	     -0.00000001	      0.00000000	     29.22138649
      1.19603363	     -0.05120690	      0.00036060	     -0.19263899	     -0.05638607	      0.88270929	     -0.00002205	     -0.20942941	     -0.00000001	      0.00000000	     29.36129867
      1.19720948	     -0.05119276	      0.00036530	     -0.19262468	     -0.05637775	      0.88270990	     -0.00002101	     -0.20941846	     -0.00000001	      0.00000000	     29.35007268
      1.19863558	     -0.05117600	      0.00036956	     -0.19260768	     -0.05636771	      0.88271061	     -0.00001972	     -0.20940546	     -0.00000001	      0.00000000	     29.46869800
      1.20006168	     -0.05116078	      0.00037574	     -0.19259228	     -0.05635771	      0.88271130	     -0.00001842	     -0.20939273	     -0.00000001	      0.00000000	     29.41442747
      1.20119379	     -0.05114938	      0.00037838	     -0.19258067	     -0.05634981	      0.88271182	     -0.00001737	     -0.20938283	     -0.00000001	      0.00000000	     29.54972611
      1.20232590	     -0.05113893	      0.00038271	     -0.19257007	     -0.05634194	      0.88271232	     -0.00001632	     -0.20937309	     -0.00000001	      0.00000000	     29.53926764
      1.20380885	     -0.05112654	      0.00038711	     -0.19255743	     -0.05633169	      0.88271295	     -0.00001492	     -0.20936058	     -0.00000001	      0.00000000	     29.63373203
      1.20529179	     -0.05111673	      0.00039318	     -0.19254742	     -0.05632148	      0.88271354	     -0.00001351	     -0.20934836	     -0.00000001	      0.00000000	     29.56802646
      1.20638810	     -0.05111030	      0.00039544	     -0.19254078	     -0.05631398	      0.88271396	     -0.00001246	     -0.20933953	     -0.00000001	      0.00000000	     29.69448382
      1.20748440	     -0.05110524	      0.00039924	     -0.19253555	     -0.05630650	      0.88271436	     -0.00001140	     -0.20933086	     -0.00000001	      0.00000000	     29.68121823
      1.20903633	     -0.05109895	      0.00040359	     -0.19252900	     -0.05629597	      0.88271489	     -0.00000989	     -0.20931886	     -0.00000001	      0.00000000	     29.76321471
      1.21036761	     -0.05109476	      0.00040835	     -0.19252462	     -0.05628698	      0.88271532	     -0.00000859	     -0.20930881	     -0.00000001	      0.00000000	     29.72518103
      1.21169889	     -0.05109040	      0.00041152	     -0.19252002	     -0.05627803	      0.88271572	     -0.00000727	     -0.20929896	     -0.00000001	      0.00000000	     29.85129289
      1.21303017	     -0.05108705	      0.00041663	     -0.19251648	     -0.05626913	      0.88271609	     -0.00000595	     -0.20928927	     -0.00000001	      0.00000000	     29.77283599
      1.21436145	     -0.05108302	      0.00041926	     -0.19251220	     -0.05626028	      0.88271643	     -0.00000462	     -0.20927974	     -0.00000001	      0.00000000	     29.95365099
      1.21551364	     -0.05108136	      0.00042376	     -0.19251040	     -0.05625265	      0.88271670	     -0.00000346	     -0.20927160	     -0.00000001	      0.00000000	     29.84685947
      1.21666583	     -0.05107934	      0.00042658	     -0.19250818	     -0.05624505	      0.88271695	     -0.00000229	     -0.20926357	     -0.00000001	      0.00000000	     29.92957821
      1.21809704	     -0.05107841	      0.00043112	     -0.19250703	     -0.05623566	      0.88271724	     -0.00000083	     -0.20925373	     -0.00000001	      0.00000000	     29.90374886
      1.21952824	     -0.05107710	      0.00043415	     -0.19250547	     -0.05622631	      0.88271749	      0.00000063	     -0.20924404	     -0.00000001	      0.00000000	     30.06061238
      1.22068382	     -0.05107806	      0.00043816	     -0.19250626	     -0.05621880	      0.88271767	      0.00000182	     -0.20923632	     -0.00000001	      0.00000000	     29.95728885
      1.22183941	     -0.05107808	      0.00044080	     -0.19250609	     -0.05621133	      0.88271783	      0.00000301	     -0.20922869	     -0.00000001	      0.00000000	     30.03751457
      1.22329106	     -0.05107970	      0.00044500	     -0.19250748	     -0.05620198	      0.88271799	      0.00000451	     -0.20921920	     -0.00000001	      0.00000000	     30.00366538
      1.22474270	     -0.05108005	      0.00044786	     -0.19250758	     -0.05619268	      0.88271813	      0.00000602	     -0.20920984	     -0.00000001	      0.00000000	     30.18086367
      1.22585166	     -0.05108311	      0.00045136	     -0.19251048	     -0.05618562	      0.88271821	      0.00000718	     -0.20920276	     -0.00000001	      0.00000000	     30.05169324
      1.22696062	     -0.05108457	      0.00045380	     -0.19251176	     -0.05617857	      0.88271828	      0.00000834	     -0.20919574	     -0.00000001	      0.00000000	     30.11666356
      1.22847875	     -0.05108836	      0.00045754	     -0.19251530	     -0.05616898	      0.88271833	      0.00000994	     -0.20918622	     -0.00000001	      0.00000000	     30.09033228
      1.22999687	     -0.05109015	      0.00046028	     -0.19251682	     -0.05615944	      0.88271836	      0.00001154	     -0.20917681	     -0.00000001	      0.00000000	     30.28096864
      1.23105549	     -0.05109518	      0.00046301	     -0.19252169	     -0.05615282	      0.88271835	      0.00001266	     -0.20917029	     -0.00000001	     -0.00000000	     30.12383371
      1.23211412	     -0.05109793	      0.00046510	     -0.19252427	     -0.05614622	      0.88271833	      0.00001378	     -0.20916383	     -0.00000001	     -0.00000000	     30.16989863
      1.23372998	     -0.05110434	      0.00046838	     -0.19253040	     -0.05613620	      0.88271827	      0.00001549	     -0.20915405	     -0.00000001	     -0.00000000	     30.13581427
      1.23506259	     -0.05110815	      0.00047083	     -0.19253399	     -0.05612798	      0.88271819	      0.00001690	     -0.20914608	     -0.00000001	     -0.00000000	     30.22630806
      1.23639520	     -0.05111550	      0.00047329	     -0.19254112	     -0.05611980	      0.88271809	      0.00001831	     -0.20913815	     -0.00000001	     -0.00000000	     30.12521293
      1.23772781	     -0.05111848	      0.00047569	     -0.19254388	     -0.05611166	      0.88271796	      0.00001972	     -0.20913030	     -0.00000001	     -0.00000000	     30.28020816
      1.23892490	     -0.05112645	      0.00047765	     -0.19255163	     -0.05610439	      0.88271782	      0.00002098	     -0.20912328	     -0.00000001	     -0.00000000	     30.13809688
      1.24012198	     -0.05113014	      0.00047973	     -0.19255513	     -0.05609714	      0.88271767	      0.00002223	     -0.20911631	     -0.00000001	     -0.00000000	     30.23146279
      1.24131906	     -0.05113711	      0.00048142	     -0.19256189	     -0.05608992	      0.88271749	      0.00002348	     -0.20910936	     -0.00000001	     -0.00000000	     30.17091565
      1.24281919	     -0.05114216	      0.00048381	     -0.19256668	     -0.05608092	      0.88271725	      0.00002503	     -0.20910071	     -0.00000001	     -0.00000000	     30.27512155
      1.24402753	     -0.05115052	      0.00048499	     -0.19257483	     -0.05607371	      0.88271703	      0.00002626	     -0.20909375	     -0.00000001	     -0.00000000	     30.15639634
      1.24523586	     -0.05115436	      0.00048672	     -0.19257846	     -0.05606653	      0.88271680	      0.00002749	     -0.20908682	     -0.00000001	     -0.00000000	     30.24376420
      1.24644420	     -0.05116183	      0.00048772	     -0.19258571	     -0.05605939	      0.88271654	      0.00002870	     -0.20907989	     -0.00000001	     -0.00000000	     30.18362082
      1.24794129	     -0.05116702	      0.00048952	     -0.19259064	     -0.05605058	      0.88271620	      0.00003019	     -0.20907135	     -0.00000001	     -0.00000000	     30.29564692
      1.24912939	     -0.05117598	      0.00048975	     -0.19259937	     -0.05604362	      0.88271592	      0.00003135	     -0.20906456	     -0.00000001	     -0.00000000	     30.17837575
      1.25031748	     -0.05118000	      0.00049084	     -0.19260319	     -0.05603669	      0.88271561	      0.00003250	     -0.20905779	     -0.00000001	     -0.00000000	     30.26125039
      1.25150557	     -0.05118710	      0.00049093	     -0.19261005	     -0.05602980	      0.88271530	      0.00003363	     -0.20905101	     -0.00000001	     -0.00000000	     30.22399033
      1.25306304	     -0.05119209	      0.00049171	     -0.19261476	     -0.05602080	      0.88271485	      0.00003508	     -0.20904212	     -0.00000001	     -0.00000000	     30.32989658
      1.25424237	     -0.05120042	      0.00049108	     -0.19262284	     -0.05601403	      0.88271450	      0.00003616	     -0.20903535	     -0.00000001	     -0.00000000	     30.21595205
      1.25542169	     -0.05120385	      0.00049165	     -0.19262606	     -0.05600728	      0.88271414	      0.00003721	     -0.20902858	     -0.00000001	     -0.00000000	     30.28302264
      1.25684521	     -0.05121232	      0.00049100	     -0.19263424	     -0.05599918	      0.88271368	      0.00003846	     -0.20902037	     -0.00000001	     -0.00000000	     30.21422063
      1.25812205	     -0.05121472	      0.00049138	     -0.19263642	     -0.05599195	      0.88271325	      0.00003955	     -0.20901299	     -0.00000001	     -0.00000000	     30.34290242
      1.25939889	     -0.05122304	      0.00048970	     -0.19264445	     -0.05598476	      0.88271281	      0.00004062	     -0.20900555	     -0.00000001	     -0.00000000	     30.24627555
      1.26067573	     -0.05122453	      0.00048964	     -0.19264570	     -0.05597760	      0.88271235	      0.00004166	     -0.20899810	     -0.00000001	     -0.00000000	     30.37747092
      1.26195257	     -0.05123246	      0.00048749	     -0.19265334	     -0.05597048	      0.88271187	      0.00004266	     -0.20899057	     -0.00000001	     -0.00000000	     30.26484823
      1.26322941	     -0.05123321	      0.00048725	     -0.19265385	     -0.05596339	      0.88271139	      0.00004364	     -0.20898302	     -0.00000001	     -0.00000000	     30.39955933
      1.26450625	     -0.05124128	      0.00048464	     -0.19266163	     -0.05595634	      0.88271089	      0.00004459	     -0.20897540	     -0.00000001	     -0.00000000	     30.27810982
      1.26578310	     -0.05124138	      0.00048413	     -0.19266149	     -0.05594932	      0.88271038	      0.00004550	     -0.20896776	     -0.00000001	     -0.00000000	     30.42474156
      1.26705994	     -0.05124905	      0.00048105	     -0.19266884	     -0.05594234	      0.88270986	      0.00004639	     -0.20896004	     -0.00000001	     -0.00000000	     30.29390412
      1.26833678	     -0.05124799	      0.00048039	     -0.19266755	     -0.05593540	      0.88270932	      0.00004724	     -0.20895230	     -0.00000001	     -0.00000000	     30.44620997
      1.26961362	     -0.05125522	      0.00047698	     -0.19267447	     -0.05592849	      0.88270878	      0.00004806	     -0.20894446	     -0.00000001	     -0.00000000	     30.30321111
      1.27089046	     -0.05125317	      0.00047620	     -0.19267218	     -0.05592162	      0.88270822	      0.00004884	     -0.20893660	     -0.00000001	     -0.00000000	     30.46436492
      1.27216730	     -0.05125984	      0.00047246	     -0.19267852	     -0.05591479	      0.88270766	      0.00004959	     -0.20892864	     -0.00000001	     -0.00000000	     30.31467079
      1.27344414	     -0.05125639	      0.00047156	     -0.19267483	     -0.05590799	      0.88270708	      0.00005031	     -0.20892065	     -0.00000001	     -0.00000000	     30.48709544
      1.27472098	     -0.05126205	      0.00046753	     -0.19268016	     -0.05590123	      0.88270650	      0.00005100	     -0.20891255	     -0.00000001	     -0.00000000	     30.32828047
      1.27599782	     -0.05125697	      0.00046652	     -0.19267484	     -0.05589450	      0.88270590	      0.00005165	     -0.20890440	     -0.00000001	     -0.00000000	     30.51174640
      1.27727466	     -0.05126165	      0.00046216	     -0.19267919	     -0.05588782	      0.88270530	      0.00005226	     -0.20889612	     -0.00000001	     -0.00000000	     30.34459151
      1.27841810	     -0.05125683	      0.00046080	     -0.19267414	     -0.05588186	      0.88270476	      0.00005279	     -0.20888867	     -0.00000001	     -0.00000000	     30.47694856
      1.27956154	     -0.05125759	      0.00045748	     -0.19267462	     -0.05587593	      0.88270421	      0.00005328	     -0.20888113	     -0.00000001	     -0.00000000	     30.41682592
      1.28096629	     -0.05125394	      0.00045453	     -0.19267066	     -0.05586870	      0.88270352	      0.00005386	     -0.20887180	     -0.00000001	     -0.00000000	     30.49130058
      1.28237104	     -0.05125518	      0.00044966	     -0.19267153	     -0.05586150	      0.88270283	      0.00005439	     -0.20886235	     -0.00000001	     -0.00000000	     30.39882194
      1.28354342	     -0.05124979	      0.00044726	     -0.19266588	     -0.05585553	      0.88270224	      0.00005480	     -0.20885444	     -0.00000001	     -0.00000000	     30.52421346
      1.28471580	     -0.05124981	      0.00044291	     -0.19266558	     -0.05584960	      0.88270165	      0.00005518	     -0.20884646	     -0.00000001	     -0.00000000	     30.46757383
      1.28588818	     -0.05124664	      0.00043933	     -0.19266212	     -0.05584370	      0.88270105	      0.00005553	     -0.20883846	     -0.00000001	     -0.00000000	     30.51817119
      1.28750019	     -0.05124575	      0.00043300	     -0.19266079	     -0.05583563	      0.88270022	      0.00005597	     -0.20882739	     -0.00000001	     -0.00000000	     30.46224413
      1.28869107	     -0.05124009	      0.00042964	     -0.19265483	     -0.05582972	      0.88269959	      0.00005626	     -0.20881920	     -0.00000001	     -0.00000000	     30.56830608
      1.28988195	     -0.05123895	      0.00042470	     -0.19265337	     -0.05582384	      0.88269897	      0.00005652	     -0.20881095	     -0.00000001	     -0.00000000	     30.51134225
      1.29131761	     -0.05123264	      0.00041996	     -0.19264668	     -0.05581679	      0.88269821	      0.00005680	     -0.20880099	     -0.00000001	     -0.00000000	     30.60734350
      1.29259081	     -0.05123159	      0.00041410	     -0.19264526	     -0.05581059	      0.88269753	      0.00005701	     -0.20879210	     -0.00000001	     -0.00000000	     30.51285139
      1.29386400	     -0.05122390	      0.00040993	     -0.19263724	     -0.05580442	      0.88269684	      0.00005719	     -0.20878320	     -0.00000001	     -0.00000000	     30.63379540
      1.29513720	     -0.05122188	      0.00040375	     -0.19263484	     -0.05579830	      0.88269615	      0.00005733	     -0.20877424	     -0.00000001	     -0.00000000	     30.54432288
      1.29641040	     -0.05121359	      0.00039917	     -0.19262622	     -0.05579222	      0.88269546	      0.00005744	     -0.20876528	     -0.00000001	     -0.00000000	     30.66296277
      1.29768360	     -0.05121079	      0.00039264	     -0.19262302	     -0.05578617	      0.88269476	      0.00005752	     -0.20875627	     -0.00000001	     -0.00000000	     30.57843347
      1.29895680	     -0.05120173	      0.00038753	     -0.19261361	     -0.05578017	      0.88269405	      0.00005757	     -0.20874726	     -0.00000001	     -0.00000000	     30.70313348
      1.30023000	     -0.05119784	      0.00038056	     -0.19260931	     -0.05577421	      0.88269335	      0.00005758	     -0.20873820	     -0.00000001	     -0.00000000	     30.62488898
      1.30150320	     -0.05118791	      0.00037493	     -0.19259900	     -0.05576829	      0.88269263	      0.00005757	     -0.20872915	     -0.00000001	     -0.00000000	     30.74993779
      1.30277640	     -0.05118317	      0.00036767	     -0.19259385	     -0.05576242	      0.88269192	      0.00005752	     -0.20872005	     -0.00000001	     -0.00000000	     30.66504142
      1.30404960	     -0.05117241	      0.00036182	     -0.19258270	     -0.05575658	      0.88269120	      0.00005744	     -0.20871096	     -0.00000001	     -0.00000000	     30.78567828
      1.30532280	     -0.05116628	      0.00035458	     -0.19257616	     -0.05575079	      0.88269048	      0.00005734	     -0.20870183	     -0.00000001	     -0.00000000	     30.70160253
      1.30659600	     -0.05115455	      0.00034856	     -0.19256404	     -0.05574504	      0.88268976	      0.00005720	     -0.20869269	     -0.00000001	     -0.00000000	     30.82597009
      1.30786920	     -0.05114778	      0.00034115	     -0.19255685	     -0.05573933	      0.88268904	      0.00005704	     -0.20868353	     -0.00000001	     -0.00000000	     30.74657457
      1.30914240	     -0.05113546	      0.00033473	     -0.19254413	     -0.05573367	      0.88268831	      0.00005684	     -0.20867438	     -0.00000001	     -0.00000000	     30.88015320
      1.31041560	     -0.05112711	      0.00032715	     -0.19253534	     -0.05572805	      0.88268759	      0.00005662	     -0.20866519	     -0.00000001	     -0.00000000	     30.80590363
      1.31168880	     -0.05111340	      0.00032032	     -0.19252122	     -0.05572248	      0.88268686	      0.00005637	     -0.20865601	     -0.00000001	     -0.00000000	     30.94652020
      1.31296200	     -0.05110406	      0.00031246	     -0.19251142	     -0.05571695	      0.88268613	      0.00005609	     -0.20864680	     -0.00000001	     -0.00000000	     30.86954181
      1.31423520	     -0.05108903	      0.00030530	     -0.19249597	     -0.05571146	      0.88268541	      0.00005578	     -0.20863759	     -0.00000001	     -0.00000000	     31.01419623
      1.31550840	     -0.05107746	      0.00029769	     -0.19248396	     -0.05570602	      0.88268468	      0.00005545	     -0.20862834	     -0.00000001	     -0.00000000	     30.92432181
      1.31678160	     -0.05106036	      0.00029055	     -0.19246642	     -0.05570063	      0.88268396	      0.00005509	     -0.20861907	     -0.00000001	     -0.00000000	     31.07967211
      1.31805480	     -0.05104629	      0.00028317	     -0.19245191	     -0.05569528	      0.88268323	      0.00005470	     -0.20860973	     -0.00000001	     -0.00000000	     30.99115104
      1.31932800	     -0.05102677	      0.00027592	     -0.19243196	     -0.05568998	      0.88268251	      0.00005429	     -0.20860036	     -0.00000001	     -0.00000000	     31.16105926
      1.32060119	     -0.05101044	      0.00026884	     -0.19241518	     -0.05568472	      0.88268179	      0.00005385	     -0.20859091	     -0.00000001	     -0.00000000	     31.05975390
      1.32187439	     -0.05098897	      0.00026136	     -0.19239326	     -0.05567951	      0.88268108	      0.00005339	     -0.20858142	     -0.00000001	     -0.00000000	     31.25372704
      1.32314759	     -0.05097107	      0.00025451	     -0.19237492	     -0.05567435	      0.88268037	      0.00005291	     -0.20857186	     -0.00000001	     -0.00000000	     31.13407007
      1.32442079	     -0.05094887	      0.00024671	     -0.19235225	     -0.05566923	      0.88267966	      0.00005240	     -0.20856228	     -0.00000001	     -0.00000000	     31.34966300
      1.32569399	     -0.05093122	      0.00024017	     -0.19233416	     -0.05566417	      0.88267896	      0.00005187	     -0.20855268	     -0.00000001	     -0.00000000	     31.20027043
      1.32683172	     -0.05091325	      0.00023279	     -0.19231576	     -0.05565968	      0.88267834	      0.00005138	     -0.20854415	     -0.00000001	     -0.00000000	     31.37635800
      1.32796945	     -0.05089800	      0.00022645	     -0.19230009	     -0.05565523	      0.88267772	      0.00005088	     -0.20853567	     -0.00000001	     -0.00000000	     31.33357620
      1.32910718	     -0.05088147	      0.00021943	     -0.19228313	     -0.05565082	      0.88267710	      0.00005035	     -0.20852725	     -0.00000001	     -0.00000000	     31.41739332
      1.33069464	     -0.05085782	      0.00021072	     -0.19225890	     -0.05564474	      0.88267625	      0.00004960	     -0.20851559	     -0.00000001	     -0.00000000	     31.41133806
      1.33186251	     -0.05083775	      0.00020329	     -0.19223838	     -0.05564031	      0.88267562	      0.00004902	     -0.20850703	     -0.00000001	     -0.00000000	     31.56332681
      1.33303039	     -0.05081771	      0.00019719	     -0.19221791	     -0.05563592	      0.88267501	      0.00004843	     -0.20849846	     -0.00000001	     -0.00000000	     31.54873842
      1.33419826	     -0.05079666	      0.00019021	     -0.19219642	     -0.05563157	      0.88267439	      0.00004783	     -0.20848987	     -0.00000001	     -0.00000000	     31.64056987
      1.33574353	     -0.05076877	      0.00018232	     -0.19216797	     -0.05562588	      0.88267359	      0.00004700	     -0.20847850	     -0.00000001	     -0.00000000	     31.63133101
      1.33687974	     -0.05074717	      0.00017520	     -0.19214591	     -0.05562175	      0.88267301	      0.00004638	     -0.20847013	     -0.00000001	     -0.00000000	     31.76700078
      1.33801595	     -0.05072586	      0.00016970	     -0.19212419	     -0.05561765	      0.88267242	      0.00004575	     -0.20846177	     -0.00000001	     -0.00000000	     31.75348691
      1.33943375	     -0.05069758	      0.00016172	     -0.19209537	     -0.05561260	      0.88267171	      0.00004495	     -0.20845134	     -0.00000001	     -0.00000000	     31.88434246
      1.34068873	     -0.05067146	      0.00015633	     -0.19206880	     -0.05560818	      0.88267108	      0.00004423	     -0.20844207	     -0.00000001	     -0.00000000	     31.85707462
      1.34194371	     -0.05064483	      0.00014893	     -0.19204167	     -0.05560381	      0.88267046	      0.00004349	     -0.20843279	     -0.00000001	     -0.00000000	     32.01052525
      1.34319869	     -0.05061927	      0.00014383	     -0.19201567	     -0.05559949	      0.88266984	      0.00004275	     -0.20842351	     -0.00000001	     -0.00000000	     31.95551008
      1.34445367	     -0.05059410	      0.00013630	     -0.19198998	     -0.05559522	      0.88266923	      0.00004199	     -0.20841429	     -0.00000001	     -0.00000000	     32.12008919
      1.34570865	     -0.05056920	      0.00013158	     -0.19196465	     -0.05559100	      0.88266863	      0.00004122	     -0.20840513	     -0.00000001	     -0.00000000	     32.05533042
      1.34696363	     -0.05054333	      0.00012404	     -0.19193825	     -0.05558684	      0.88266803	      0.00004044	     -0.20839604	     -0.00000001	     -0.00000000	     32.24681812
      1.34808862	     -0.05051988	      0.00012010	     -0.19191440	     -0.05558315	      0.88266750	      0.00003974	     -0.20838792	     -0.00000001	     -0.00000000	     32.18309363
      1.34921362	     -0.05049669	      0.00011424	     -0.19189077	     -0.05557950	      0.88266697	      0.00003903	     -0.20837985	     -0.00000001	     -0.00000000	     32.27973163
      1.35033861	     -0.05047454	      0.00010954	     -0.19186819	     -0.05557589	      0.88266645	      0.00003832	     -0.20837185	     -0.00000001	     -0.00000000	     32.28463720
      1.35191346	     -0.05044453	      0.00010199	     -0.19183756	     -0.05557091	      0.88266573	      0.00003730	     -0.20836081	     -0.00000001	     -0.00000000	     32.39673350
      1.35307490	     -0.05042237	      0.00009816	     -0.19181498	     -0.05556729	      0.88266521	      0.00003655	     -0.20835279	     -0.00000001	     -0.00000000	     32.35851042
      1.35423633	     -0.05039966	      0.00009296	     -0.19179182	     -0.05556371	      0.88266469	      0.00003579	     -0.20834487	     -0.00000001	     -0.00000000	     32.44667307
      1.35539776	     -0.05037672	      0.00008917	     -0.19176846	     -0.05556019	      0.88266417	      0.00003503	     -0.20833703	     -0.00000001	     -0.00000000	     32.44500437
      1.35692302	     -0.05034811	      0.00008291	     -0.19173925	     -0.05555562	      0.88266351	      0.00003402	     -0.20832686	     -0.00000001	     -0.00000000	     32.55502575
      1.35805508	     -0.05032792	      0.00008002	     -0.19171866	     -0.05555229	      0.88266302	      0.00003327	     -0.20831946	     -0.00000001	     -0.00000000	     32.50297897
      1.35918713	     -0.05030752	      0.00007551	     -0.19169783	     -0.05554900	      0.88266253	      0.00003251	     -0.20831218	     -0.00000001	     -0.00000000	     32.58945141
      1.36059050	     -0.05028145	      0.00007152	     -0.19167125	     -0.05554498	      0.88266193	      0.00003156	     -0.20830330	     -0.00000001	     -0.00000000	     32.59311502
      1.36183865	     -0.05025786	      0.00006645	     -0.19164715	     -0.05554147	      0.88266141	      0.00003072	     -0.20829551	     -0.00000001	     -0.00000000	     32.71242897
      1.36308680	     -0.05023372	      0.00006377	     -0.19162258	     -0.05553801	      0.88266089	      0.00002987	     -0.20828781	     -0.00000001	     -0.00000000	     32.67167858
      1.36433495	     -0.05020883	      0.00005905	     -0.19159720	     -0.05553460	      0.88266038	      0.00002902	     -0.20828019	     -0.00000001	     -0.00000000	     32.79798133
      1.36558310	     -0.05018405	      0.00005724	     -0.19157200	     -0.05553125	      0.88265987	      0.00002816	     -0.20827264	     -0.00000001	     -0.00000000	     32.72948867
      1.36683125	     -0.05015990	      0.00005289	     -0.19154736	     -0.05552796	      0.88265937	      0.00002730	     -0.20826518	     -0.00000001	     -0.00000000	     32.86230570
      1.36807940	     -0.05013571	      0.00005193	     -0.19152278	     -0.05552472	      0.88265888	      0.00002644	     -0.20825782	     -0.00000001	     -0.00000000	     32.77825731
      1.36932755	     -0.05011141	      0.00004785	     -0.19149799	     -0.05552153	      0.88265839	      0.00002557	     -0.20825056	     -0.00000001	     -0.00000000	     32.93794977
      1.37042491	     -0.05009006	      0.00004738	     -0.19147629	     -0.05551878	      0.88265797	      0.00002481	     -0.20824426	     -0.00000001	     -0.00000000	     32.85475106
      1.37152227	     -0.05006860	      0.00004508	     -0.19145443	     -0.05551607	      0.88265755	      0.00002405	     -0.20823804	     -0.00000001	     -0.00000000	     32.92528453
      1.37289392	     -0.05004118	      0.00004387	     -0.19142654	     -0.05551275	      0.88265704	      0.00002309	     -0.20823036	     -0.00000001	     -0.00000000	     32.92308085
      1.37426557	     -0.05001341	      0.00004111	     -0.19139827	     -0.05550949	      0.88265654	      0.00002214	     -0.20822276	     -0.00000001	     -0.00000000	     33.05210868
      1.37538094	     -0.04999141	      0.00004116	     -0.19137593	     -0.05550690	      0.88265613	      0.00002136	     -0.20821666	     -0.00000001	     -0.00000000	     32.98316997
      1.37649631	     -0.04996963	      0.00003951	     -0.19135374	     -0.05550434	      0.88265574	      0.00002057	     -0.20821065	     -0.00000001	     -0.00000000	     33.05300265
      1.37787694	     -0.04994247	      0.00003913	     -0.19132613	     -0.05550125	      0.88265526	      0.00001961	     -0.20820332	     -0.00000001	     -0.00000000	     33.04566561
      1.37925757	     -0.04991466	      0.00003703	     -0.19129782	     -0.05549822	      0.88265479	      0.00001864	     -0.20819609	     -0.00000001	     -0.00000000	     33.19266729
      1.38032792	     -0.04989259	      0.00003797	     -0.19127543	     -0.05549592	      0.88265443	      0.00001788	     -0.20819055	     -0.00000001	     -0.00000000	     33.11749509
      1.38139827	     -0.04987021	      0.00003730	     -0.19125269	     -0.05549367	      0.88265408	      0.00001713	     -0.20818505	     -0.00000001	     -0.00000000	     33.18049182
      1.38284066	     -0.04984067	      0.00003776	     -0.19122268	     -0.05549069	      0.88265362	      0.00001612	     -0.20817772	     -0.00000001	     -0.00000000	     33.17929932
      1.38428304	     -0.04981290	      0.00003643	     -0.19119439	     -0.05548779	      0.88265317	      0.00001511	     -0.20817053	     -0.00000001	     -0.00000000	     33.32521741
      1.38531308	     -0.04979400	      0.00003794	     -0.19117519	     -0.05548577	      0.88265286	      0.00001438	     -0.20816550	     -0.00000001	     -0.00000000	     33.23394973
      1.38634312	     -0.04977571	      0.00003783	     -0.19115655	     -0.05548379	      0.88265256	      0.00001366	     -0.20816058	     -0.00000001	     -0.00000000	     33.28125485
      1.38786712	     -0.04974889	      0.00003894	     -0.19112924	     -0.05548092	      0.88265212	      0.00001259	     -0.20815350	     -0.00000001	     -0.00000000	     33.28972789
      1.38914771	     -0.04972613	      0.00003906	     -0.19110605	     -0.05547858	      0.88265177	      0.00001170	     -0.20814771	     -0.00000001	     -0.00000000	     33.37364785
      1.39042830	     -0.04970341	      0.00004120	     -0.19108295	     -0.05547630	      0.88265143	      0.00001080	     -0.20814204	     -0.00000001	     -0.00000000	     33.33566932
      1.39170890	     -0.04968054	      0.00004134	     -0.19105965	     -0.05547408	      0.88265110	      0.00000991	     -0.20813650	     -0.00000001	     -0.00000000	     33.45864543
      1.39298949	     -0.04965700	      0.00004478	     -0.19103576	     -0.05547192	      0.88265078	      0.00000902	     -0.20813105	     -0.00000001	     -0.00000000	     33.37786757
      1.39407309	     -0.04963678	      0.00004514	     -0.19101518	     -0.05547014	      0.88265052	      0.00000827	     -0.20812651	     -0.00000001	     -0.00000000	     33.48363849
      1.39515669	     -0.04961694	      0.00004759	     -0.19099503	     -0.05546841	      0.88265027	      0.00000753	     -0.20812202	     -0.00000001	     -0.00000000	     33.46109241
      1.39655268	     -0.04959164	      0.00004968	     -0.19096930	     -0.05546623	      0.88264996	      0.00000657	     -0.20811635	     -0.00000001	     -0.00000000	     33.53241141
      1.39794866	     -0.04956564	      0.00005396	     -0.19094293	     -0.05546413	      0.88264966	      0.00000562	     -0.20811078	     -0.00000001	     -0.00000000	     33.48898765
      1.39903659	     -0.04954468	      0.00005536	     -0.19092163	     -0.05546254	      0.88264944	      0.00000488	     -0.20810650	     -0.00000001	     -0.00000000	     33.59320297
      1.40012451	     -0.04952378	      0.00005872	     -0.19090043	     -0.05546099	      0.88264923	      0.00000415	     -0.20810225	     -0.00000001	     -0.00000000	     33.57725437
      1.40154523	     -0.04949711	      0.00006203	     -0.19087335	     -0.05545904	      0.88264897	      0.00000320	     -0.20809678	     -0.00000001	     -0.00000000	     33.65245034
      1.40296595	     -0.04947113	      0.00006757	     -0.19084702	     -0.05545716	      0.88264873	      0.00000227	     -0.20809143	     -0.00000001	     -0.00000000	     33.59822308
      1.40400531	     -0.04945280	      0.00006939	     -0.19082836	     -0.05545583	      0.88264856	      0.00000160	     -0.20808759	     -0.00000001	     -0.00000000	     33.69959835
      1.40504466	     -0.04943571	      0.00007300	     -0.19081100	     -0.05545455	      0.88264840	      0.00000093	     -0.20808384	     -0.00000001	     -0.00000000	     33.68820776
      1.40654684	     -0.04941289	      0.00007732	     -0.19078775	     -0.05545276	      0.88264818	     -0.00000002	     -0.20807862	     -0.00000001	     -0.00000000	     33.75425412
      1.40782663	     -0.04939383	      0.00008241	     -0.19076836	     -0.05545130	      0.88264801	     -0.00000080	     -0.20807438	     -0.00000001	     -0.00000000	     33.73137156
      1.40910643	     -0.04937489	      0.00008594	     -0.19074906	     -0.05544991	      0.88264785	     -0.00000158	     -0.20807030	     -0.00000001	     -0.00000000	     33.84078652
      1.41038623	     -0.04935635	      0.00009201	     -0.19073022	     -0.05544857	      0.88264771	     -0.00000233	     -0.20806638	     -0.00000001	     -0.00000000	     33.78132381
      1.41166603	     -0.04933754	      0.00009537	     -0.19071103	     -0.05544730	      0.88264757	     -0.00000306	     -0.20806260	     -0.00000001	     -0.00000000	     33.95000256
      1.41275182	     -0.04932159	      0.00010119	     -0.19069484	     -0.05544627	      0.88264747	     -0.00000367	     -0.20805950	     -0.00000001	     -0.00000000	     33.86426916
      1.41383760	     -0.04930591	      0.00010519	     -0.19067887	     -0.05544528	      0.88264738	     -0.00000426	     -0.20805649	     -0.00000001	     -0.00000000	     33.93545730
      1.41523316	     -0.04928686	      0.00011178	     -0.19065949	     -0.05544408	      0.88264727	     -0.00000499	     -0.20805275	     -0.00000001	     -0.00000000	     33.92964127
      1.41662872	     -0.04926969	      0.00011662	     -0.19064194	     -0.05544295	      0.88264717	     -0.00000569	     -0.20804922	     -0.00000001	     -0.00000000	     34.06807666
      1.41772142	     -0.04925696	      0.00012274	     -0.19062897	     -0.05544211	      0.88264711	     -0.00000622	     -0.20804662	     -0.00000001	     -0.00000000	     33.99042257
      1.41881413	     -0.04924454	      0.00012718	     -0.19061627	     -0.05544132	      0.88264705	     -0.00000673	     -0.20804415	     -0.00000001	     -0.00000000	     34.05942792
      1.42023251	     -0.04922907	      0.00013439	     -0.19060047	     -0.05544037	      0.88264699	     -0.00000737	     -0.20804115	     -0.00000001	     -0.00000000	     34.05160838
      1.42165090	     -0.04921483	      0.00013970	     -0.19058584	     -0.05543949	      0.88264694	     -0.00000797	     -0.20803837	     -0.00000001	     -0.00000000	     34.21070671
      1.42269738	     -0.04920564	      0.00014599	     -0.19057645	     -0.05543888	      0.88264691	     -0.00000838	     -0.20803648	     -0.00000001	     -0.00000000	     34.10979144
      1.42374386	     -0.04919734	      0.00015056	     -0.19056788	     -0.05543832	      0.88264689	     -0.00000878	     -0.20803475	     -0.00000001	     -0.00000000	     34.16391207
      1.42523991	     -0.04918610	      0.00015830	     -0.19055629	     -0.05543759	      0.88264686	     -0.00000932	     -0.20803253	     -0.00000001	     -0.00000000	     34.16251950
      1.42652222	     -0.04917704	      0.00016387	     -0.19054691	     -0.05543703	      0.88264685	     -0.00000975	     -0.20803086	     -0.00000001	     -0.00000000	     34.25531629
      1.42780453	     -0.04916900	      0.00017131	     -0.19053860	     -0.05543654	      0.88264685	     -0.00001014	     -0.20802940	     -0.00000001	      0.00000000	     34.19797919
      1.42908684	     -0.04916244	      0.00017641	     -0.19053171	     -0.05543610	      0.88264685	     -0.00001051	     -0.20802816	     -0.00000001	      0.00000000	     34.32873381
      1.43036915	     -0.04915721	      0.00018450	     -0.19052622	     -0.05543573	      0.88264687	     -0.00001084	     -0.20802716	     -0.00000001	      0.00000000	     34.21762364
      1.43146148	     -0.04915365	      0.00018862	     -0.19052237	     -0.05543546	      0.88264688	     -0.00001110	     -0.20802650	     -0.00000001	      0.00000000	     34.33285912
      1.43255381	     -0.04915072	      0.00019474	     -0.19051921	     -0.05543523	      0.88264690	     -0.00001134	     -0.20802602	     -0.00000001	      0.00000000	     34.29741073
      1.43394991	     -0.04914747	      0.00020133	     -0.19051563	     -0.05543500	      0.88264693	     -0.00001160	     -0.20802564	     -0.00000001	      0.00000000	     34.37034207
      1.43534601	     -0.04914454	      0.00020984	     -0.19051242	     -0.05543485	      0.88264697	     -0.00001184	     -0.20802552	     -0.00000001	      0.00000000	     34.29983635
      1.43644678	     -0.04914270	      0.00021440	     -0.19051030	     -0.05543478	      0.88264701	     -0.00001199	     -0.20802560	     -0.00000001	      0.00000000	     34.40930275
      1.43754756	     -0.04914124	      0.00022083	     -0.19050863	     -0.05543475	      0.88264704	     -0.00001213	     -0.20802581	     -0.00000001	      0.00000000	     34.37462884
      1.43896534	     -0.04914023	      0.00022780	     -0.19050730	     -0.05543479	      0.88264710	     -0.00001226	     -0.20802630	     -0.00000001	      0.00000000	     34.44751097
      1.44038313	     -0.04913981	      0.00023683	     -0.19050662	     -0.05543489	      0.88264716	     -0.00001236	     -0.20802702	     -0.00000001	      0.00000000	     34.36516149
      1.44143958	     -0.04913914	      0.00024129	     -0.19050568	     -0.05543502	      0.88264720	     -0.00001241	     -0.20802769	     -0.00000001	      0.00000000	     34.48224046
      1.44249603	     -0.04913844	      0.00024757	     -0.19050479	     -0.05543519	      0.88264725	     -0.00001244	     -0.20802847	     -0.00000001	      0.00000000	     34.46105296
      1.44398802	     -0.04913851	      0.00025533	     -0.19050454	     -0.05543549	      0.88264732	     -0.00001245	     -0.20802973	     -0.00000001	      0.00000000	     34.52626567
      1.44527429	     -0.04913997	      0.00026317	     -0.19050576	     -0.05543581	      0.88264739	     -0.00001242	     -0.20803100	     -0.00000001	      0.00000000	     34.47596601
      1.44656056	     -0.04914270	      0.00026909	     -0.19050820	     -0.05543620	      0.88264746	     -0.00001237	     -0.20803246	     -0.00000001	      0.00000000	     34.58711068
      1.44784683	     -0.04914638	      0.00027729	     -0.19051166	     -0.05543664	      0.88264753	     -0.00001228	     -0.20803412	     -0.00000001	      0.00000000	     34.49737447
      1.44913310	     -0.04915091	      0.00028250	     -0.19051589	     -0.05543714	      0.88264760	     -0.00001217	     -0.20803599	     -0.00000001	      0.00000000	     34.66901367
      1.45023708	     -0.04915528	      0.00028973	     -0.19052008	     -0.05543762	      0.88264767	     -0.00001205	     -0.20803774	     -0.00000001	      0.00000000	     34.55613540
      1.45134106	     -0.04916018	      0.00029497	     -0.19052474	     -0.05543814	      0.88264773	     -0.00001191	     -0.20803964	     -0.00000001	      0.00000000	     34.62656856
      1.45273514	     -0.04916711	      0.00030292	     -0.19053143	     -0.05543886	      0.88264781	     -0.00001171	     -0.20804224	     -0.00000001	      0.00000000	     34.59904188
      1.45412922	     -0.04917481	      0.00030900	     -0.19053882	     -0.05543964	      0.88264790	     -0.00001147	     -0.20804505	     -0.00000001	      0.00000000	     34.74199981
      1.45524331	     -0.04918146	      0.00031606	     -0.19054529	     -0.05544032	      0.88264797	     -0.00001126	     -0.20804745	     -0.00000001	      0.00000000	     34.64081610
      1.45635740	     -0.04918859	      0.00032124	     -0.19055220	     -0.05544103	      0.88264803	     -0.00001103	     -0.20804998	     -0.00000001	      0.00000000	     34.71114040
      1.45777029	     -0.04919826	      0.00032915	     -0.19056162	     -0.05544200	      0.88264812	     -0.00001071	     -0.20805337	     -0.00000001	      0.00000000	     34.68057061
      1.45918319	     -0.04920868	      0.00033498	     -0.19057174	     -0.05544304	      0.88264820	     -0.00001036	     -0.20805697	     -0.00000001	      0.00000000	     34.84303388
      1.46025627	     -0.04921703	      0.00034172	     -0.19057993	     -0.05544387	      0.88264826	     -0.00001007	     -0.20805983	     -0.00000001	      0.00000000	     34.72627057
      1.46132935	     -0.04922584	      0.00034663	     -0.19058853	     -0.05544474	      0.88264833	     -0.00000977	     -0.20806281	     -0.00000001	      0.00000000	     34.78509521
      1.46280876	     -0.04923871	      0.00035446	     -0.19060116	     -0.05544600	      0.88264841	     -0.00000933	     -0.20806709	     -0.00000001	      0.00000000	     34.76499447
      1.46428816	     -0.04925254	      0.00036022	     -0.19061467	     -0.05544733	      0.88264849	     -0.00000886	     -0.20807158	     -0.00000001	      0.00000000	     34.93967072
      1.46532075	     -0.04926267	      0.00036654	     -0.19062466	     -0.05544831	      0.88264854	     -0.00000851	     -0.20807484	     -0.00000001	      0.00000000	     34.80911472
      1.46635334	     -0.04927319	      0.00037108	     -0.19063498	     -0.05544931	      0.88264859	     -0.00000815	     -0.20807820	     -0.00000001	      0.00000000	     34.85649021
      1.46792550	     -0.04928980	      0.00037882	     -0.19065132	     -0.05545091	      0.88264867	     -0.00000757	     -0.20808350	     -0.00000001	      0.00000000	     34.84516679
      1.46923149	     -0.04930427	      0.00038405	     -0.19066555	     -0.05545230	      0.88264873	     -0.00000707	     -0.20808806	     -0.00000001	      0.00000000	     34.93519888
      1.47053748	     -0.04931926	      0.00039093	     -0.19068034	     -0.05545374	      0.88264878	     -0.00000655	     -0.20809277	     -0.00000001	      0.00000000	     34.86522963
      1.47184347	     -0.04933483	      0.00039537	     -0.19069564	     -0.05545524	      0.88264883	     -0.00000601	     -0.20809763	     -0.00000001	      0.00000000	     35.01471087
      1.47301025	     -0.04934920	      0.00040169	     -0.19070984	     -0.05545662	      0.88264887	     -0.00000551	     -0.20810209	     -0.00000001	      0.00000000	     34.90898595
      1.47417702	     -0.04936416	      0.00040587	     -0.19072458	     -0.05545804	      0.88264890	     -0.00000500	     -0.20810665	     -0.00000001	      0.00000000	     34.99788065
      1.47534379	     -0.04937971	      0.00041123	     -0.19073995	     -0.05545950	      0.88264893	     -0.00000447	     -0.20811133	     -0.00000001	      0.00000000	     34.96540769
      1.47684481	     -0.04940070	      0.00041649	     -0.19076065	     -0.05546144	      0.88264896	     -0.00000377	     -0.20811752	     -0.00000001	      0.00000000	     35.06815458
      1.47803510	     -0.04941790	      0.00042225	     -0.19077768	     -0.05546303	      0.88264898	     -0.00000320	     -0.20812257	     -0.00000001	      0.00000000	     34.98124187
      1.47922539	     -0.04943573	      0.00042607	     -0.19079528	     -0.05546466	      0.88264900	     -0.00000262	     -0.20812773	     -0.00000001	      0.00000000	     35.06714024
      1.48041568	     -0.04945412	      0.00043109	     -0.19081348	     -0.05546633	      0.88264901	     -0.00000203	     -0.20813301	     -0.00000001	      0.00000000	     35.02785956
      1.48189939	     -0.04947787	      0.00043558	     -0.19083696	     -0.05546847	      0.88264901	     -0.00000127	     -0.20813975	     -0.00000001	     -0.00000000	     35.13698188
      1.48307239	     -0.04949712	      0.00044081	     -0.19085604	     -0.05547021	      0.88264900	     -0.00000065	     -0.20814521	     -0.00000001	     -0.00000000	     35.04152182
      1.48424539	     -0.04951696	      0.00044409	     -0.19087567	     -0.05547198	      0.88264898	     -0.00000003	     -0.20815078	     -0.00000001	     -0.00000000	     35.12023843
      1.48541840	     -0.04953727	      0.00044844	     -0.19089579	     -0.05547379	      0.88264896	      0.00000061	     -0.20815645	     -0.00000001	     -0.00000000	     35.08634424
      1.48696291	     -0.04956493	      0.00045253	     -0.19092316	     -0.05547623	      0.88264892	      0.00000146	     -0.20816408	     -0.00000001	     -0.00000000	     35.18552024
      1.48813069	     -0.04958649	      0.00045718	     -0.19094456	     -0.05547812	      0.88264889	      0.00000211	     -0.20816998	     -0.00000001	     -0.00000000	     35.08712150
      1.48929847	     -0.04960865	      0.00045998	     -0.19096650	     -0.05548005	      0.88264884	      0.00000277	     -0.20817597	     -0.00000001	     -0.00000000	     35.15733840
      1.49070767	     -0.04963582	      0.00046480	     -0.19099346	     -0.05548242	      0.88264877	      0.00000358	     -0.20818335	     -0.00000001	     -0.00000000	     35.09755083
      1.49197263	     -0.04966082	      0.00046718	     -0.19101822	     -0.05548459	      0.88264870	      0.00000431	     -0.20819009	     -0.00000001	     -0.00000000	     35.21033214
      1.49323759	     -0.04968629	      0.00047164	     -0.19104352	     -0.05548681	      0.88264862	      0.00000505	     -0.20819693	     -0.00000001	     -0.00000000	     35.11119692
      1.49450255	     -0.04971243	      0.00047363	     -0.19106941	     -0.05548906	      0.88264853	      0.00000580	     -0.20820389	     -0.00000001	     -0.00000000	     35.23161275
      1.49576750	     -0.04973897	      0.00047787	     -0.19109579	     -0.05549135	      0.88264842	      0.00000655	     -0.20821095	     -0.00000001	     -0.00000000	     35.12209408
      1.49703246	     -0.04976633	      0.00047941	     -0.19112289	     -0.05549368	      0.88264831	      0.00000730	     -0.20821811	     -0.00000001	     -0.00000000	     35.24915763
      1.49829742	     -0.04979412	      0.00048339	     -0.19115051	     -0.05549605	      0.88264818	      0.00000807	     -0.20822538	     -0.00000001	     -0.00000000	     35.12824792
      1.49956238	     -0.04982285	      0.00048450	     -0.19117901	     -0.05549845	      0.88264804	      0.00000883	     -0.20823276	     -0.00000001	     -0.00000000	     35.25961485
      1.50082733	     -0.04985199	      0.00048823	     -0.19120798	     -0.05550089	      0.88264789	      0.00000959	     -0.20824024	     -0.00000001	     -0.00000000	     35.12764188
      1.50209229	     -0.04988182	      0.00048893	     -0.19123756	     -0.05550337	      0.88264772	      0.00001036	     -0.20824782	     -0.00000001	     -0.00000000	     35.26487766
      1.50335725	     -0.04991153	      0.00049246	     -0.19126712	     -0.05550588	      0.88264754	      0.00001113	     -0.20825549	     -0.00000001	     -0.00000000	     35.12498718
      1.50462220	     -0.04994174	      0.00049282	     -0.19129708	     -0.05550842	      0.88264735	      0.00001190	     -0.20826324	     -0.00000001	     -0.00000000	     35.26594429
      1.50588716	     -0.04997185	      0.00049617	     -0.19132703	     -0.05551100	      0.88264714	      0.00001266	     -0.20827105	     -0.00000001	     -0.00000000	     35.11625932
      1.50715212	     -0.05000288	      0.00049613	     -0.19135783	     -0.05551361	      0.88264692	      0.00001343	     -0.20827892	     -0.00000001	     -0.00000000	     35.25774831
      1.50841708	     -0.05003400	      0.00049914	     -0.19138879	     -0.05551626	      0.88264669	      0.00001419	     -0.20828685	     -0.00000001	     -0.00000000	     35.10342212
      1.50968203	     -0.05006605	      0.00049865	     -0.19142060	     -0.05551893	      0.88264644	      0.00001495	     -0.20829483	     -0.00000001	     -0.00000000	     35.24610431
      1.51094699	     -0.05009782	      0.00050141	     -0.19145222	     -0.05552164	      0.88264617	      0.00001571	     -0.20830286	     -0.00000001	     -0.00000000	     35.08914592
      1.51221195	     -0.05013041	      0.00050060	     -0.19148457	     -0.05552437	      0.88264589	      0.00001647	     -0.20831093	     -0.00000001	     -0.00000000	     35.23257079
      1.51347691	     -0.05016244	      0.00050314	     -0.19151645	     -0.05552714	      0.88264559	      0.00001722	     -0.20831904	     -0.00000001	     -0.00000000	     35.07484291
      1.51474186	     -0.05019537	      0.00050204	     -0.19154914	     -0.05552993	      0.88264528	      0.00001796	     -0.20832717	     -0.00000001	     -0.00000000	     35.21638524
      1.51600682	     -0.05022768	      0.00050437	     -0.19158132	     -0.05553275	      0.88264496	      0.00001871	     -0.20833532	     -0.00000001	     -0.00000000	     35.05809169
      1.51727178	     -0.05026080	      0.00050305	     -0.19161421	     -0.05553560	      0.88264461	      0.00001945	     -0.20834348	     -0.00000001	     -0.00000000	     35.19652609
      1.51853674	     -0.05029295	      0.00050523	     -0.19164623	     -0.05553848	      0.88264425	      0.00002018	     -0.20835164	     -0.00000001	     -0.00000000	     35.03986162
      1.51980169	     -0.05032620	      0.00050369	     -0.19167926	     -0.05554138	      0.88264388	      0.00002091	     -0.20835980	     -0.00000001	     -0.00000000	     35.17292324
      1.52106665	     -0.05035847	      0.00050563	     -0.19171141	     -0.05554431	      0.88264349	      0.00002164	     -0.20836797	     -0.00000001	     -0.00000000	     35.01936957
      1.52233161	     -0.05039197	      0.00050382	     -0.19174469	     -0.05554726	      0.88264308	      0.00002236	     -0.20837612	     -0.00000001	     -0.00000000	     35.14663811
      1.52359657	     -0.05042443	      0.00050548	     -0.19177703	     -0.05555023	      0.88264265	      0.00002307	     -0.20838426	     -0.00000001	     -0.00000000	     34.99538037
      1.52486152	     -0.05045837	      0.00050339	     -0.19181076	     -0.05555323	      0.88264221	      0.00002378	     -0.20839240	     -0.00000001	     -0.00000000	     35.11420403
      1.52612648	     -0.05049085	      0.00050477	     -0.19184313	     -0.05555625	      0.88264175	      0.00002449	     -0.20840053	     -0.00000001	     -0.00000000	     34.96912921
      1.52739144	     -0.05052505	      0.00050242	     -0.19187712	     -0.05555929	      0.88264127	      0.00002518	     -0.20840864	     -0.00000001	     -0.00000000	     35.07757457
      1.52865639	     -0.05055776	      0.00050353	     -0.19190972	     -0.05556235	      0.88264078	      0.00002588	     -0.20841675	     -0.00000001	     -0.00000000	     34.93668715
      1.52992135	     -0.05059225	      0.00050095	     -0.19194402	     -0.05556543	      0.88264027	      0.00002656	     -0.20842484	     -0.00000001	     -0.00000000	     35.03600445
      1.53118631	     -0.05062485	      0.00050178	     -0.19197651	     -0.05556852	      0.88263974	      0.00002724	     -0.20843293	     -0.00000001	     -0.00000000	     34.90276375
      1.53245127	     -0.05065934	      0.00049895	     -0.19201080	     -0.05557164	      0.88263919	      0.00002791	     -0.20844098	     -0.00000001	     -0.00000000	     34.99197573
      1.53371622	     -0.05069169	      0.00049945	     -0.19204306	     -0.05557477	      0.88263863	      0.00002858	     -0.20844901	     -0.00000001	     -0.00000000	     34.86688255
      1.53498118	     -0.05072614	      0.00049637	     -0.19207732	     -0.05557791	      0.88263805	      0.00002924	     -0.20845700	     -0.00000001	     -0.00000000	     34.94303348
      1.53624614	     -0.05075810	      0.00049656	     -0.19210919	     -0.05558108	      0.88263745	      0.00002989	     -0.20846497	     -0.00000001	     -0.00000000	     34.82542242
      1.53751110	     -0.05079237	      0.00049325	     -0.19214328	     -0.05558425	      0.88263683	      0.00003053	     -0.20847288	     -0.00000001	     -0.00000000	     34.88637110
      1.53877605	     -0.05082423	      0.00049313	     -0.19217505	     -0.05558744	      0.88263619	      0.00003117	     -0.20848077	     -0.00000001	     -0.00000000	     34.77412222
      1.54004101	     -0.05085873	      0.00048955	     -0.19220937	     -0.05559064	      0.88263554	      0.00003180	     -0.20848861	     -0.00000001	     -0.00000000	     34.81995455
      1.54130597	     -0.05089044	      0.00048907	     -0.19224099	     -0.05559386	      0.88263487	      0.00003242	     -0.20849643	     -0.00000001	     -0.00000000	     34.71743234
      1.54257093	     -0.05092484	      0.00048526	     -0.19227522	     -0.05559708	      0.88263417	      0.00003302	     -0.20850419	     -0.00000001	     -0.00000000	     34.74910471
      1.54383588	     -0.05095633	      0.00048448	     -0.19230662	     -0.05560032	      0.88263347	      0.00003362	     -0.20851194	     -0.00000001	     -0.00000000	     34.65447650
      1.54510084	     -0.05099079	      0.00048043	     -0.19234091	     -0.05560356	      0.88263274	      0.00003420	     -0.20851963	     -0.00000001	     -0.00000000	     34.67211482
      1.54636580	     -0.05102191	      0.00047934	     -0.19237195	     -0.05560682	      0.88263199	      0.00003477	     -0.20852730	     -0.00000001	     -0.00000000	     34.58980100
      1.54763076	     -0.05105589	      0.00047511	     -0.19240577	     -0.05561008	      0.88263123	      0.00003532	     -0.20853491	     -0.00000001	     -0.00000000	     34.59590567
      1.54889571	     -0.05108643	      0.00047371	     -0.19243623	     -0.05561335	      0.88263045	      0.00003586	     -0.20854248	     -0.00000001	     -0.00000000	     34.52415504
      1.55016067	     -0.05112025	      0.00046926	     -0.19246989	     -0.05561664	      0.88262965	      0.00003638	     -0.20854999	     -0.00000001	     -0.00000000	     34.51709198
      1.55142563	     -0.05115059	      0.00046754	     -0.19250016	     -0.05561992	      0.88262884	      0.00003688	     -0.20855747	     -0.00000001	     -0.00000000	     34.45636739
      1.55269058	     -0.05118422	      0.00046289	     -0.19253364	     -0.05562322	      0.88262801	      0.00003736	     -0.20856488	     -0.00000001	     -0.00000000	     34.44021271
      1.55395554	     -0.05121432	      0.00046085	     -0.19256367	     -0.05562652	      0.88262716	      0.00003781	     -0.20857227	     -0.00000001	     -0.00000000	     34.38889630
      1.55522050	     -0.05124772	      0.00045602	     -0.19259692	     -0.05562983	      0.88262630	      0.00003825	     -0.20857958	     -0.00000001	     -0.00000000	     34.36178930
      1.55648546	     -0.05127752	      0.00045371	     -0.19262666	     -0.05563314	      0.88262542	      0.00003866	     -0.20858686	     -0.00000001	     -0.00000000	     34.31858316
      1.55775041	     -0.05131081	      0.00044875	     -0.19265982	     -0.05563646	      0.88262453	      0.00003905	     -0.20859407	     -0.00000001	     -0.00000000	     34.28324116
      1.55901537	     -0.05134034	      0.00044620	     -0.19268929	     -0.05563978	      0.88262362	      0.00003942	     -0.20860125	     -0.00000001	     -0.00000000	     34.25090041
      1.56028033	     -0.05137298	      0.00044116	     -0.19272180	     -0.05564311	      0.88262269	      0.00003976	     -0.20860836	     -0.00000001	     -0.00000001	     34.21272255
      1.56154529	     -0.05140182	      0.00043844	     -0.19275058	     -0.05564644	      0.88262175	      0.00004008	     -0.20861541	     -0.00000001	     -0.00000001	     34.19022229
      1.56281024	     -0.05143380	      0.00043337	     -0.19278245	     -0.05564977	      0.88262080	      0.00004036	     -0.20862239	     -0.00000001	     -0.00000001	     34.15028056
      1.56407520	     -0.05146193	      0.00043047	     -0.19281053	     -0.05565311	      0.88261983	      0.00004063	     -0.20862930	     -0.00000001	     -0.00000001	     34.13771707
      1.56534016	     -0.05149298	      0.00042537	     -0.19284149	     -0.05565645	      0.88261885	      0.00004087	     -0.20863612	     -0.00000001	     -0.00000001	     34.09663268
      1.56660512	     -0.05152024	      0.00042229	     -0.19286870	     -0.05565979	      0.88261786	      0.00004108	     -0.20864287	     -0.00000001	     -0.00000001	     34.09052881
      1.56787007	     -0.05155032	      0.00041717	     -0.19289869	     -0.05566313	      0.88261685	      0.00004126	     -0.20864952	     -0.00000001	     -0.00000001	     34.04550643
      1.56913503	     -0.05157673	      0.00041394	     -0.19292508	     -0.05566647	      0.88261583	      0.00004142	     -0.20865608	     -0.00000001	     -0.00000001	     34.04121157
      1.57039999	     -0.05160568	      0.00040885	     -0.19295395	     -0.05566981	      0.88261480	      0.00004155	     -0.20866254	     -0.00000001	     -0.00000001	     33.99533272
      1.57166495	     -0.05163131	      0.00040548	     -0.19297956	     -0.05567316	      0.88261375	      0.00004165	     -0.20866890	     -0.00000001	     -0.00000001	     33.99052813
      1.57292990	     -0.05165965	      0.00040037	     -0.19300783	     -0.05567650	      0.88261270	      0.00004173	     -0.20867517	     -0.00000001	     -0.00000001	     33.93929448
      1.57444949	     -0.05168902	      0.00039671	     -0.19303721	     -0.05568051	      0.88261141	      0.00004179	     -0.20868259	     -0.00000001	     -0.00000001	     33.96202277
      1.57556998	     -0.05171529	      0.00039111	     -0.19306341	     -0.05568346	      0.88261046	      0.00004180	     -0.20868797	     -0.00000001	     -0.00000001	     33.87848509
      1.57669048	     -0.05173709	      0.00038784	     -0.19308520	     -0.05568642	      0.88260949	      0.00004180	     -0.20869329	     -0.00000001	     -0.00000001	     33.87468199
      1.57819552	     -0.05176892	      0.00038167	     -0.19311699	     -0.05569038	      0.88260818	      0.00004176	     -0.20870032	     -0.00000001	     -0.00000001	     33.82024866
      1.57954529	     -0.05179342	      0.00037816	     -0.19314150	     -0.05569393	      0.88260699	      0.00004169	     -0.20870654	     -0.00000001	     -0.00000001	     33.83745813
      1.58089506	     -0.05182348	      0.00037130	     -0.19317150	     -0.05569748	      0.88260579	      0.00004160	     -0.20871262	     -0.00000001	     -0.00000001	     33.74713242
      1.58206096	     -0.05184291	      0.00036879	     -0.19319097	     -0.05570053	      0.88260475	      0.00004149	     -0.20871783	     -0.00000001	     -0.00000001	     33.76814313
      1.58322686	     -0.05186680	      0.00036353	     -0.19321484	     -0.05570359	      0.88260370	      0.00004136	     -0.20872293	     -0.00000001	     -0.00000001	     33.70351003
      1.58463532	     -0.05189144	      0.00035928	     -0.19323951	     -0.05570727	      0.88260242	      0.00004117	     -0.20872901	     -0.00000001	     -0.00000001	     33.70076520
      1.58604378	     -0.05192053	      0.00035227	     -0.19326855	     -0.05571095	      0.88260113	      0.00004096	     -0.20873495	     -0.00000001	     -0.00000001	     33.60924499
      1.58720380	     -0.05193858	      0.00034960	     -0.19328667	     -0.05571397	      0.88260006	      0.00004075	     -0.20873979	     -0.00000001	     -0.00000001	     33.62229318
      1.58836382	     -0.05196094	      0.00034429	     -0.19330902	     -0.05571698	      0.88259898	      0.00004053	     -0.20874453	     -0.00000001	     -0.00000001	     33.55419844
      1.58979864	     -0.05198481	      0.00033969	     -0.19333293	     -0.05572070	      0.88259764	      0.00004023	     -0.20875031	     -0.00000001	     -0.00000001	     33.53905399
      1.59123345	     -0.05201338	      0.00033218	     -0.19336147	     -0.05572441	      0.88259629	      0.00003989	     -0.20875597	     -0.00000001	     -0.00000001	     33.44141482
      1.59236208	     -0.05203006	      0.00032949	     -0.19337822	     -0.05572732	      0.88259522	      0.00003961	     -0.20876039	     -0.00000001	     -0.00000001	     33.44322478
      1.59349071	     -0.05205093	      0.00032425	     -0.19339909	     -0.05573023	      0.88259415	      0.00003931	     -0.20876473	     -0.00000001	     -0.00000001	     33.37740741
      1.59497737	     -0.05207511	      0.00031909	     -0.19342334	     -0.05573404	      0.88259274	      0.00003888	     -0.20877039	     -0.00000001	     -0.00000001	     33.34676427
      1.59646403	     -0.05210340	      0.00031116	     -0.19345162	     -0.05573784	      0.88259131	      0.00003842	     -0.20877594	     -0.00000001	     -0.00000001	     33.25607794
      1.59755662	     -0.05211836	      0.00030860	     -0.19346666	     -0.05574062	      0.88259026	      0.00003807	     -0.20877998	     -0.00000001	     -0.00000001	     33.25035510
      1.59864921	     -0.05213706	      0.00030353	     -0.19348538	     -0.05574340	      0.88258921	      0.00003770	     -0.20878396	     -0.00000001	     -0.00000001	     33.19461471
      1.60020810	     -0.05216079	      0.00029776	     -0.19350919	     -0.05574734	      0.88258770	      0.00003715	     -0.20878955	     -0.00000001	     -0.00000001	     33.15201809
      1.60154318	     -0.05218329	      0.00029111	     -0.19353171	     -0.05575070	      0.88258641	      0.00003665	     -0.20879425	     -0.00000001	     -0.00000001	     33.07841511
      1.60287826	     -0.05220142	      0.00028703	     -0.19354994	     -0.05575405	      0.88258511	      0.00003612	     -0.20879889	     -0.00000001	     -0.00000001	     33.04977485
      1.60421334	     -0.05222425	      0.00027963	     -0.19357277	     -0.05575739	      0.88258381	      0.00003558	     -0.20880345	     -0.00000001	     -0.00000001	     32.96777776
      1.60554842	     -0.05224083	      0.00027636	     -0.19358948	     -0.05576071	      0.88258251	      0.00003502	     -0.20880798	     -0.00000001	     -0.00000001	     32.94624248
      1.60669277	     -0.05226046	      0.00026962	     -0.19360910	     -0.05576354	      0.88258139	      0.00003452	     -0.20881179	     -0.00000001	     -0.00000001	     32.86135834
      1.60783712	     -0.05227590	      0.00026569	     -0.19362463	     -0.05576636	      0.88258027	      0.00003401	     -0.20881560	     -0.00000001	     -0.00000001	     32.80991242
      1.60928274	     -0.05229762	      0.00025883	     -0.19364640	     -0.05576990	      0.88257886	      0.00003335	     -0.20882034	     -0.00000001	     -0.00000001	     32.73499759
      1.61072836	     -0.05231569	      0.00025461	     -0.19366461	     -0.05577343	      0.88257746	      0.00003266	     -0.20882506	     -0.00000001	     -0.00000001	     32.66784969
      1.61187802	     -0.05233385	      0.00024813	     -0.19368279	     -0.05577621	      0.88257634	      0.00003210	     -0.20882876	     -0.00000001	     -0.00000001	     32.59987277
      1.61302768	     -0.05234874	      0.00024417	     -0.19369777	     -0.05577899	      0.88257522	      0.00003153	     -0.20883245	     -0.00000001	     -0.00000001	     32.53105795
      1.61449567	     -0.05236976	      0.00023715	     -0.19371885	     -0.05578251	      0.88257379	      0.00003078	     -0.20883713	     -0.00000001	     -0.00000001	     32.46497029
      1.61596366	     -0.05238756	      0.00023280	     -0.19373679	     -0.05578601	      0.88257237	      0.00003001	     -0.20884179	     -0.00000001	     -0.00000001	     32.36836469
      1.61706587	     -0.05240424	      0.00022622	     -0.19375349	     -0.05578862	      0.88257130	      0.00002942	     -0.20884527	     -0.00000001	     -0.00000001	     32.32041959
      1.61816809	     -0.05241828	      0.00022198	     -0.19376761	     -0.05579121	      0.88257024	      0.00002882	     -0.20884875	     -0.00000001	     -0.00000001	     32.23882603
      1.61971069	     -0.05243925	      0.00021438	     -0.19378865	     -0.05579482	      0.88256875	      0.00002797	     -0.20885360	     -0.00000001	     -0.00000001	     32.16365335
      1.62125330	     -0.05245770	      0.00020916	     -0.19380725	     -0.05579840	      0.88256727	      0.00002710	     -0.20885845	     -0.00000001	     -0.00000001	     32.02697007
      1.62230787	     -0.05247295	      0.00020235	     -0.19382251	     -0.05580082	      0.88256626	      0.00002649	     -0.20886176	     -0.00000001	     -0.00000001	     31.99652235
      1.62336244	     -0.05248612	      0.00019774	     -0.19383574	     -0.05580324	      0.88256525	      0.00002587	     -0.20886507	     -0.00000001	     -0.00000001	     31.90983282
      1.62501385	     -0.05250735	      0.00018942	     -0.19385706	     -0.05580698	      0.88256368	      0.00002489	     -0.20887025	     -0.00000001	     -0.00000001	     31.81879420
      1.62636369	     -0.05252348	      0.00018389	     -0.19387329	     -0.05581001	      0.88256240	      0.00002408	     -0.20887448	     -0.00000001	     -0.00000001	     31.69087655
      1.62771354	     -0.05254078	      0.00017622	     -0.19389063	     -0.05581302	      0.88256113	      0.00002326	     -0.20887870	     -0.00000001	     -0.00000001	     31.65562643
      1.62906338	     -0.05255591	      0.00017136	     -0.19390589	     -0.05581599	      0.88255986	      0.00002242	     -0.20888292	     -0.00000001	     -0.00000001	     31.49219943
      1.63026809	     -0.05257106	      0.00016407	     -0.19392107	     -0.05581863	      0.88255874	      0.00002167	     -0.20888666	     -0.00000001	     -0.00000001	     31.47478268
      1.63147280	     -0.05258474	      0.00015923	     -0.19393485	     -0.05582123	      0.88255762	      0.00002091	     -0.20889041	     -0.00000001	     -0.00000001	     31.33961546
      1.63267750	     -0.05259921	      0.00015283	     -0.19394937	     -0.05582382	      0.88255650	      0.00002014	     -0.20889415	     -0.00000001	     -0.00000001	     31.28362822
      1.63422153	     -0.05261664	      0.00014645	     -0.19396693	     -0.05582709	      0.88255508	      0.00001915	     -0.20889894	     -0.00000001	     -0.00000001	     31.13049109
      1.63544836	     -0.05263119	      0.00013949	     -0.19398152	     -0.05582967	      0.88255396	      0.00001836	     -0.20890274	     -0.00000001	     -0.00000001	     31.10322096
      1.63667519	     -0.05264455	      0.00013478	     -0.19399499	     -0.05583222	      0.88255285	      0.00001757	     -0.20890654	     -0.00000001	     -0.00000001	     30.96458494
      1.63790203	     -0.05265832	      0.00012867	     -0.19400883	     -0.05583474	      0.88255175	      0.00001677	     -0.20891032	     -0.00000001	     -0.00000001	     30.91064978
      1.63943252	     -0.05267438	      0.00012299	     -0.19402504	     -0.05583784	      0.88255039	      0.00001577	     -0.20891503	     -0.00000001	     -0.00000001	     30.75348138
      1.64064222	     -0.05268745	      0.00011654	     -0.19403817	     -0.05584026	      0.88254932	      0.00001498	     -0.20891873	     -0.00000001	     -0.00000001	     30.73808081
      1.64185191	     -0.05269964	      0.00011222	     -0.19405047	     -0.05584265	      0.88254826	      0.00001419	     -0.20892242	     -0.00000001	     -0.00000001	     30.61156408
      1.64306160	     -0.05271202	      0.00010689	     -0.19406294	     -0.05584502	      0.88254721	      0.00001339	     -0.20892609	     -0.00000001	     -0.00000001	     30.56026357
      1.64465355	     -0.05272717	      0.00010172	     -0.19407827	     -0.05584808	      0.88254584	      0.00001235	     -0.20893091	     -0.00000001	     -0.00000001	     30.41054240
      1.64585672	     -0.05273877	      0.00009608	     -0.19408995	     -0.05585037	      0.88254483	      0.00001157	     -0.20893451	     -0.00000001	     -0.00000001	     30.39595850
      1.64705989	     -0.05274956	      0.00009249	     -0.19410088	     -0.05585262	      0.88254382	      0.00001079	     -0.20893810	     -0.00000001	     -0.00000001	     30.27530696
      1.64851330	     -0.05276268	      0.00008662	     -0.19411413	     -0.05585530	      0.88254262	      0.00000985	     -0.20894239	     -0.00000001	     -0.00000001	     30.23533945
      1.64981712	     -0.05277362	      0.00008346	     -0.19412524	     -0.05585766	      0.88254156	      0.00000902	     -0.20894622	     -0.00000001	     -0.00000001	     30.09039487
      1.65112094	     -0.05278483	      0.00007810	     -0.19413656	     -0.05585999	      0.88254052	      0.00000819	     -0.20895001	     -0.00000001	     -0.00000001	     30.08232774
      1.65242476	     -0.05279510	      0.00007532	     -0.19414701	     -0.05586228	      0.88253949	      0.00000737	     -0.20895378	     -0.00000001	     -0.00000001	     29.93486340
      1.65372858	     -0.05280602	      0.00007011	     -0.19415804	     -0.05586453	      0.88253849	      0.00000655	     -0.20895753	     -0.00000001	     -0.00000001	     29.93369905
      1.65503241	     -0.05281661	      0.00006772	     -0.19416881	     -0.05586674	      0.88253750	      0.00000575	     -0.20896128	     -0.00000001	     -0.00000001	     29.78188904
      1.65633623	     -0.05282792	      0.00006272	     -0.19418024	     -0.05586891	      0.88253653	      0.00000495	     -0.20896503	     -0.00000001	     -0.00000001	     29.79179569
      1.65764005	     -0.05283872	      0.00006076	     -0.19419124	     -0.05587103	      0.88253558	      0.00000417	     -0.20896878	     -0.00000001	     -0.00000000	     29.63875871
      1.65894387	     -0.05285051	      0.00005596	     -0.19420316	     -0.05587312	      0.88253466	      0.00000340	     -0.20897256	     -0.00000001	     -0.00000000	     29.65851644
      1.66024769	     -0.05286277	      0.00005430	     -0.19421563	     -0.05587517	      0.88253375	      0.00000264	     -0.20897637	     -0.00000001	     -0.00000000	     29.49802087
      1.66155151	     -0.05287636	      0.00004959	     -0.19422933	     -0.05587718	      0.88253287	      0.00000189	     -0.20898025	     -0.00000001	     -0.00000000	     29.52629865
      1.66285533	     -0.05289021	      0.00004828	     -0.19424340	     -0.05587914	      0.88253202	      0.00000115	     -0.20898422	     -0.00000001	     -0.00000000	     29.35998482
      1.66415915	     -0.05290479	      0.00004384	     -0.19425812	     -0.05588106	      0.88253118	      0.00000043	     -0.20898826	     -0.00000001	     -0.00000000	     29.39770593
      1.66546297	     -0.05291979	      0.00004297	     -0.19427335	     -0.05588293	      0.88253037	     -0.00000028	     -0.20899241	     -0.00000001	     -0.00000000	     29.22118270
      1.66676680	     -0.05293612	      0.00003877	     -0.19428981	     -0.05588477	      0.88252959	     -0.00000097	     -0.20899667	     -0.00000001	     -0.00000000	     29.26384940
      1.66807062	     -0.05295196	      0.00003841	     -0.19430590	     -0.05588655	      0.88252883	     -0.00000164	     -0.20900104	     -0.00000001	     -0.00000000	     29.08155371
      1.66937444	     -0.05296784	      0.00003463	     -0.19432193	     -0.05588830	      0.88252810	     -0.00000231	     -0.20900550	     -0.00000001	     -0.00000000	     29.13497604
      1.67067826	     -0.05298309	      0.00003483	     -0.19433744	     -0.05589000	      0.88252739	     -0.00000295	     -0.20901003	     -0.00000001	     -0.00000000	     28.94103579
      1.67184725	     -0.05299698	      0.00003207	     -0.19435149	     -0.05589148	      0.88252678	     -0.00000351	     -0.20901415	     -0.00000001	     -0.00000000	     28.95970553
      1.67301625	     -0.05301035	      0.00003163	     -0.19436508	     -0.05589293	      0.88252619	     -0.00000406	     -0.20901830	     -0.00000001	     -0.00000000	     28.84574272
      1.67444988	     -0.05302662	      0.00002978	     -0.19438159	     -0.05589466	      0.88252549	     -0.00000472	     -0.20902344	     -0.00000001	     -0.00000000	     28.81037711
      1.67588352	     -0.05304292	      0.00002997	     -0.19439818	     -0.05589633	      0.88252483	     -0.00000536	     -0.20902862	     -0.00000001	     -0.00000000	     28.64988000
      1.67708174	     -0.05305698	      0.00002798	     -0.19441242	     -0.05589768	      0.88252430	     -0.00000587	     -0.20903299	     -0.00000001	     -0.00000000	     28.65836861
      1.67827996	     -0.05307107	      0.00002805	     -0.19442675	     -0.05589900	      0.88252380	     -0.00000637	     -0.20903739	     -0.00000001	     -0.00000000	     28.53695703
      1.67947817	     -0.05308516	      0.00002711	     -0.19444106	     -0.05590027	      0.88252332	     -0.00000686	     -0.20904183	     -0.00000001	     -0.00000000	     28.49771635
      1.68112087	     -0.05310412	      0.00002742	     -0.19446036	     -0.05590196	      0.88252271	     -0.00000750	     -0.20904795	     -0.00000001	     -0.00000000	     28.35506497
      1.68233719	     -0.05311782	      0.00002617	     -0.19447427	     -0.05590316	      0.88252228	     -0.00000796	     -0.20905251	     -0.00000001	     -0.00000000	     28.36133770
      1.68355352	     -0.05313125	      0.00002676	     -0.19448796	     -0.05590432	      0.88252189	     -0.00000840	     -0.20905706	     -0.00000001	     -0.00000000	     28.24697417
      1.68501794	     -0.05314736	      0.00002594	     -0.19450434	     -0.05590566	      0.88252144	     -0.00000891	     -0.20906254	     -0.00000001	     -0.00000000	     28.23205695
      1.68631736	     -0.05316158	      0.00002714	     -0.19451886	     -0.05590680	      0.88252107	     -0.00000934	     -0.20906740	     -0.00000001	     -0.00000000	     28.08365273
      1.68761678	     -0.05317592	      0.00002623	     -0.19453344	     -0.05590789	      0.88252074	     -0.00000976	     -0.20907225	     -0.00000001	     -0.00000000	     28.09441591
      1.68891620	     -0.05318992	      0.00002761	     -0.19454774	     -0.05590894	      0.88252044	     -0.00001016	     -0.20907710	     -0.00000001	     -0.00000000	     27.95094551
      1.69021561	     -0.05320323	      0.00002703	     -0.19456129	     -0.05590994	      0.88252017	     -0.00001054	     -0.20908194	     -0.00000001	     -0.00000000	     27.96537271
      1.69151503	     -0.05321544	      0.00002874	     -0.19457381	     -0.05591089	      0.88251992	     -0.00001090	     -0.20908672	     -0.00000001	     -0.00000000	     27.82833402
      1.69281445	     -0.05322683	      0.00002855	     -0.19458546	     -0.05591179	      0.88251971	     -0.00001125	     -0.20909143	     -0.00000001	     -0.00000000	     27.84263831
      1.69411387	     -0.05323774	      0.00003056	     -0.19459668	     -0.05591265	      0.88251953	     -0.00001157	     -0.20909606	     -0.00000001	     -0.00000000	     27.70665906
      1.69541329	     -0.05324853	      0.00003066	     -0.19460773	     -0.05591345	      0.88251938	     -0.00001188	     -0.20910062	     -0.00000001	     -0.00000000	     27.72100118
      1.69671271	     -0.05325830	      0.00003294	     -0.19461783	     -0.05591421	      0.88251927	     -0.00001217	     -0.20910510	     -0.00000001	     -0.00000000	     27.59302009
      1.69801213	     -0.05326697	      0.00003343	     -0.19462677	     -0.05591493	      0.88251918	     -0.00001244	     -0.20910947	     -0.00000001	     -0.00000000	     27.61331487
      1.69931155	     -0.05327457	      0.00003607	     -0.19463471	     -0.05591559	      0.88251913	     -0.00001270	     -0.20911372	     -0.00000001	     -0.00000000	     27.49082788
      1.70061097	     -0.05328180	      0.00003688	     -0.19464221	     -0.05591620	      0.88251911	     -0.00001294	     -0.20911785	     -0.00000001	     -0.00000000	     27.51250437
      1.70191038	     -0.05328898	      0.00003968	     -0.19464973	     -0.05591677	      0.88251912	     -0.00001316	     -0.20912186	     -0.00000001	      0.00000000	     27.39161409
      1.70320980	     -0.05329610	      0.00004072	     -0.19465714	     -0.05591729	      0.88251916	     -0.00001336	     -0.20912578	     -0.00000001	      0.00000000	     27.41326650
      1.70450922	     -0.05330256	      0.00004360	     -0.19466392	     -0.05591776	      0.88251923	     -0.00001355	     -0.20912959	     -0.00000001	      0.00000000	     27.31159823
      1.70580864	     -0.05330780	      0.00004458	     -0.19466945	     -0.05591819	      0.88251934	     -0.00001372	     -0.20913330	     -0.00000001	      0.00000000	     27.35536710
      1.70710806	     -0.05331199	      0.00004733	     -0.19467397	     -0.05591856	      0.88251947	     -0.00001387	     -0.20913686	     -0.00000001	      0.00000000	     27.26246924
      1.70840748	     -0.05331569	      0.00004833	     -0.19467795	     -0.05591889	      0.88251964	     -0.00001400	     -0.20914029	     -0.00000001	      0.00000000	     27.29985827
      1.70970690	     -0.05331890	      0.00005113	     -0.19468148	     -0.05591917	      0.88251984	     -0.00001412	     -0.20914358	     -0.00000001	      0.00000000	     27.20886512
      1.71100632	     -0.05332096	      0.00005226	     -0.19468383	     -0.05591940	      0.88252007	     -0.00001422	     -0.20914672	     -0.00000001	      0.00000000	     27.25745425
      1.71230574	     -0.05332104	      0.00005528	     -0.19468423	     -0.05591959	      0.88252033	     -0.00001430	     -0.20914970	     -0.00000001	      0.00000000	     27.17996617
      1.71360515	     -0.05331861	      0.00005689	     -0.19468210	     -0.05591972	      0.88252063	     -0.00001437	     -0.20915246	     -0.00000001	      0.00000000	     27.23234713
      1.71490457	     -0.05331414	      0.00006047	     -0.19467797	     -0.05591981	      0.88252095	     -0.00001442	     -0.20915497	     -0.00000001	      0.00000000	     27.15671961
      1.71620399	     -0.05330670	      0.00006277	     -0.19467084	     -0.05591986	      0.88252131	     -0.00001445	     -0.20915719	     -0.00000001	      0.00000000	     27.21475152
      1.71750341	     -0.05329644	      0.00006708	     -0.19466094	     -0.05591986	      0.88252170	     -0.00001447	     -0.20915909	     -0.00000001	      0.00000000	     27.15041166
      1.71880283	     -0.05328530	      0.00006973	     -0.19465011	     -0.05591981	      0.88252213	     -0.00001447	     -0.20916066	     -0.00000001	      0.00000000	     27.21554984
      1.72010225	     -0.05327298	      0.00007420	     -0.19463814	     -0.05591972	      0.88252259	     -0.00001446	     -0.20916192	     -0.00000001	      0.00000000	     27.15595218
      1.72140167	     -0.05325929	      0.00007707	     -0.19462475	     -0.05591959	      0.88252308	     -0.00001444	     -0.20916290	     -0.00000001	      0.00000000	     27.23504131
      1.72270109	     -0.05324339	      0.00008182	     -0.19460921	     -0.05591941	      0.88252360	     -0.00001440	     -0.20916359	     -0.00000001	      0.00000000	     27.19012096
      1.72400051	     -0.05322528	      0.00008495	     -0.19459140	     -0.05591920	      0.88252416	     -0.00001434	     -0.20916396	     -0.00000001	      0.00000000	     27.28444360
      1.72529992	     -0.05320466	      0.00009001	     -0.19457113	     -0.05591894	      0.88252476	     -0.00001428	     -0.20916399	     -0.00000001	      0.00000000	     27.24533009
      1.72659934	     -0.05318168	      0.00009353	     -0.19454846	     -0.05591864	      0.88252539	     -0.00001420	     -0.20916367	     -0.00000001	      0.00000000	     27.34554681
      1.72789876	     -0.05315744	      0.00009902	     -0.19452456	     -0.05591830	      0.88252605	     -0.00001410	     -0.20916300	     -0.00000001	      0.00000000	     27.30080931
      1.72919818	     -0.05313300	      0.00010274	     -0.19450042	     -0.05591792	      0.88252675	     -0.00001400	     -0.20916202	     -0.00000001	      0.00000000	     27.40226483
      1.73049760	     -0.05310805	      0.00010834	     -0.19447581	     -0.05591751	      0.88252748	     -0.00001387	     -0.20916077	     -0.00000001	      0.00000000	     27.36527915
      1.73179702	     -0.05308288	      0.00011200	     -0.19445092	     -0.05591706	      0.88252824	     -0.00001374	     -0.20915928	     -0.00000001	      0.00000000	     27.48434417
      1.73309644	     -0.05305756	      0.00011759	     -0.19442593	     -0.05591657	      0.88252905	     -0.00001359	     -0.20915758	     -0.00000001	      0.00000000	     27.45072948
      1.73439586	     -0.05303263	      0.00012095	     -0.19440126	     -0.05591606	      0.88252988	     -0.00001343	     -0.20915571	     -0.00000001	      0.00000000	     27.58995119
      1.73569528	     -0.05300742	      0.00012627	     -0.19437635	     -0.05591550	      0.88253075	     -0.00001326	     -0.20915368	     -0.00000001	      0.00000000	     27.56091859
      1.73699469	     -0.05298101	      0.00012968	     -0.19435020	     -0.05591492	      0.88253166	     -0.00001308	     -0.20915150	     -0.00000001	      0.00000000	     27.70626373
      1.73829411	     -0.05295331	      0.00013560	     -0.19432281	     -0.05591431	      0.88253260	     -0.00001288	     -0.20914914	     -0.00000001	      0.00000001	     27.66612558
      1.73959353	     -0.05292495	      0.00013943	     -0.19429471	     -0.05591367	      0.88253357	     -0.00001266	     -0.20914660	     -0.00000001	      0.00000001	     27.82210459
      1.74089295	     -0.05289638	      0.00014578	     -0.19426645	     -0.05591300	      0.88253457	     -0.00001244	     -0.20914389	     -0.00000001	      0.00000001	     27.77432582
      1.74219237	     -0.05286715	      0.00014981	     -0.19423747	     -0.05591231	      0.88253560	     -0.00001220	     -0.20914101	     -0.00000001	      0.00000001	     27.94773305
      1.74349179	     -0.05283748	      0.00015657	     -0.19420812	     -0.05591159	      0.88253666	     -0.00001195	     -0.20913799	     -0.00000001	      0.00000001	     27.89310523
      1.74479121	     -0.05280630	      0.00016079	     -0.19417718	     -0.05591084	      0.88253775	     -0.00001169	     -0.20913480	     -0.00000001	      0.00000001	     28.09262246
      1.74609063	     -0.05277335	      0.00016801	     -0.19414456	     -0.05591007	      0.88253887	     -0.00001142	     -0.20913142	     -0.00000001	      0.00000001	     28.03731304
      1.74739005	     -0.05274048	      0.00017229	     -0.19411192	     -0.05590928	      0.88254001	     -0.00001113	     -0.20912785	     -0.00000001	      0.00000001	     28.24505468
      1.74868946	     -0.05270810	      0.00017969	     -0.19407985	     -0.05590846	      0.88254118	     -0.00001083	     -0.20912413	     -0.00000001	      0.00000001	     28.16772772
      1.74998888	     -0.05267548	      0.00018384	     -0.19404746	     -0.05590762	      0.88254237	     -0.00001052	     -0.20912029	     -0.00000001	      0.00000001	     28.39955762
      1.75128830	     -0.05264156	      0.00019160	     -0.19401385	     -0.05590676	      0.88254358	     -0.00001020	     -0.20911632	     -0.00000001	      0.00000001	     28.31619110
      1.75245009	     -0.05261018	      0.00019551	     -0.19398266	     -0.05590598	      0.88254468	     -0.00000990	     -0.20911263	     -0.00000001	      0.00000001	     28.51404960
      1.75361187	     -0.05257820	      0.00020143	     -0.19395093	     -0.05590518	      0.88254579	     -0.00000959	     -0.20910882	     -0.00000001	      0.00000001	     28.52334872
      1.75503045	     -0.05253824	      0.00020711	     -0.19391122	     -0.05590418	      0.88254717	     -0.00000921	     -0.20910399	     -0.00000001	      0.00000001	     28.68224729
      1.75644902	     -0.05249690	      0.00021462	     -0.19387019	     -0.05590316	      0.88254856	     -0.00000880	     -0.20909895	     -0.00000001	      0.00000001	     28.67502096
      1.75763025	     -0.05246173	      0.00021862	     -0.19383519	     -0.05590230	      0.88254973	     -0.00000846	     -0.20909459	     -0.00000001	      0.00000001	     28.86187473
      1.75881147	     -0.05242626	      0.00022461	     -0.19379995	     -0.05590142	      0.88255092	     -0.00000810	     -0.20909010	     -0.00000001	      0.00000001	     28.86550622
      1.76023561	     -0.05238380	      0.00023035	     -0.19375772	     -0.05590035	      0.88255235	     -0.00000767	     -0.20908452	     -0.00000001	      0.00000001	     29.02204617
      1.76165975	     -0.05234184	      0.00023821	     -0.19371604	     -0.05589926	      0.88255380	     -0.00000721	     -0.20907881	     -0.00000001	      0.00000001	     28.98872230
      1.76279609	     -0.05230813	      0.00024221	     -0.19368249	     -0.05589837	      0.88255497	     -0.00000684	     -0.20907417	     -0.00000001	      0.00000001	     29.16926795
      1.76393242	     -0.05227359	      0.00024821	     -0.19364815	     -0.05589748	      0.88255613	     -0.00000647	     -0.20906944	     -0.00000001	      0.00000001	     29.18773864
      1.76541227	     -0.05222901	      0.00025466	     -0.19360379	     -0.05589631	      0.88255766	     -0.00000597	     -0.20906316	     -0.00000001	      0.00000001	     29.33528756
      1.76689211	     -0.05218655	      0.00026272	     -0.19356159	     -0.05589511	      0.88255919	     -0.00000545	     -0.20905680	     -0.00000001	      0.00000001	     29.31060366
      1.76799185	     -0.05215574	      0.00026612	     -0.19353090	     -0.05589422	      0.88256033	     -0.00000506	     -0.20905207	     -0.00000001	      0.00000001	     29.49686289
      1.76909159	     -0.05212453	      0.00027130	     -0.19349985	     -0.05589332	      0.88256147	     -0.00000467	     -0.20904732	     -0.00000001	      0.00000001	     29.52626575
      1.77063847	     -0.05207959	      0.00027776	     -0.19345510	     -0.05589204	      0.88256307	     -0.00000410	     -0.20904058	     -0.00000001	      0.00000001	     29.66855604
      1.77218536	     -0.05203524	      0.00028637	     -0.19341100	     -0.05589074	      0.88256467	     -0.00000352	     -0.20903376	     -0.00000001	      0.00000001	     29.63061041
      1.77323032	     -0.05200610	      0.00028964	     -0.19338195	     -0.05588986	      0.88256575	     -0.00000313	     -0.20902914	     -0.00000001	      0.00000001	     29.80978087
      1.77427528	     -0.05197710	      0.00029462	     -0.19335308	     -0.05588898	      0.88256682	     -0.00000273	     -0.20902450	     -0.00000001	      0.00000001	     29.84348179
      1.77594292	     -0.05193093	      0.00030165	     -0.19330710	     -0.05588755	      0.88256853	     -0.00000208	     -0.20901709	     -0.00000001	      0.00000001	     29.98479885
      1.77729390	     -0.05189312	      0.00030837	     -0.19326946	     -0.05588639	      0.88256990	     -0.00000155	     -0.20901105	     -0.00000001	      0.00000001	     30.00572244
      1.77864487	     -0.05185548	      0.00031334	     -0.19323194	     -0.05588523	      0.88257126	     -0.00000102	     -0.20900497	     -0.00000001	      0.00000001	     30.18644726
      1.77999585	     -0.05181898	      0.00032053	     -0.19319561	     -0.05588405	      0.88257261	     -0.00000048	     -0.20899888	     -0.00000001	      0.00000001	     30.14117447
      1.78118711	     -0.05178837	      0.00032428	     -0.19316507	     -0.05588301	      0.88257379	      0.00000000	     -0.20899352	     -0.00000001	      0.00000001	     30.31898540
      1.78237837	     -0.05175927	      0.00032996	     -0.19313610	     -0.05588196	      0.88257496	      0.00000048	     -0.20898821	     -0.00000001	      0.00000001	     30.30404318
      1.78356963	     -0.05173090	      0.00033440	     -0.19310781	     -0.05588092	      0.88257611	      0.00000097	     -0.20898297	     -0.00000001	      0.00000001	     30.41114851
      1.78514180	     -0.05169369	      0.00034177	     -0.19307076	     -0.05587953	      0.88257762	      0.00000162	     -0.20897615	     -0.00000001	      0.00000001	     30.42501134
      1.78635618	     -0.05166537	      0.00034571	     -0.19304249	     -0.05587845	      0.88257877	      0.00000212	     -0.20897093	     -0.00000001	      0.00000001	     30.59041806
      1.78757056	     -0.05163778	      0.00035130	     -0.19301500	     -0.05587737	      0.88257990	      0.00000262	     -0.20896575	     -0.00000001	      0.00000001	     30.58557132
      1.78878494	     -0.05161101	      0.00035543	     -0.19298830	     -0.05587628	      0.88258102	      0.00000312	     -0.20896063	     -0.00000001	      0.00000001	     30.70134678
      1.79033823	     -0.05157794	      0.00036218	     -0.19295534	     -0.05587489	      0.88258243	      0.00000376	     -0.20895417	     -0.00000001	      0.00000001	     30.69887262
      1.79152977	     -0.05155339	      0.00036565	     -0.19293082	     -0.05587382	      0.88258348	      0.00000426	     -0.20894929	     -0.00000001	      0.00000001	     30.85257149
      1.79272132	     -0.05152992	      0.00037088	     -0.19290742	     -0.05587275	      0.88258452	      0.00000475	     -0.20894448	     -0.00000001	      0.00000001	     30.83836931
      1.79416027	     -0.05150223	      0.00037540	     -0.19287978	     -0.05587145	      0.88258576	      0.00000534	     -0.20893877	     -0.00000001	      0.00000001	     30.98145668
      1.79559922	     -0.05147736	      0.00038197	     -0.19285500	     -0.05587014	      0.88258696	      0.00000594	     -0.20893322	     -0.00000001	      0.00000001	     30.89974684
      1.79668587	     -0.05146033	      0.00038418	     -0.19283796	     -0.05586916	      0.88258786	      0.00000638	     -0.20892917	     -0.00000001	      0.00000001	     31.05858752
      1.79777252	     -0.05144441	      0.00038813	     -0.19282207	     -0.05586817	      0.88258873	      0.00000683	     -0.20892525	     -0.00000001	      0.00000001	     31.05914418
      1.79932828	     -0.05142367	      0.00039253	     -0.19280135	     -0.05586675	      0.88258996	      0.00000746	     -0.20891987	     -0.00000001	      0.00000001	     31.16349505
      1.80067159	     -0.05140681	      0.00039749	     -0.19278452	     -0.05586553	      0.88259099	      0.00000800	     -0.20891543	     -0.00000001	      0.00000001	     31.14190933
      1.80201491	     -0.05139070	      0.00040054	     -0.19276840	     -0.05586430	      0.88259199	      0.00000853	     -0.20891115	     -0.00000001	      0.00000001	     31.29444516
      1.80335823	     -0.05137503	      0.00040611	     -0.19275278	     -0.05586306	      0.88259296	      0.00000907	     -0.20890703	     -0.00000001	      0.00000000	     31.21437707
      1.80454073	     -0.05136338	      0.00040824	     -0.19274110	     -0.05586197	      0.88259380	      0.00000953	     -0.20890352	     -0.00000001	      0.00000000	     31.35858404
      1.80572323	     -0.05135338	      0.00041230	     -0.19273112	     -0.05586088	      0.88259461	      0.00000999	     -0.20890015	     -0.00000001	      0.00000000	     31.31889998
      1.80690573	     -0.05134539	      0.00041498	     -0.19272311	     -0.05585979	      0.88259540	      0.00001044	     -0.20889695	     -0.00000001	      0.00000000	     31.38666384
      1.80850891	     -0.05133721	      0.00041982	     -0.19271494	     -0.05585830	      0.88259643	      0.00001105	     -0.20889289	     -0.00000001	      0.00000000	     31.35918517
      1.80972065	     -0.05133281	      0.00042170	     -0.19271048	     -0.05585717	      0.88259718	      0.00001150	     -0.20889004	     -0.00000001	      0.00000000	     31.47781829
      1.81093238	     -0.05132939	      0.00042534	     -0.19270707	     -0.05585604	      0.88259791	      0.00001195	     -0.20888738	     -0.00000001	      0.00000000	     31.43756870
      1.81214411	     -0.05132724	      0.00042767	     -0.19270488	     -0.05585491	      0.88259861	      0.00001239	     -0.20888490	     -0.00000001	      0.00000000	     31.50361422
      1.81371701	     -0.05132548	      0.00043222	     -0.19270312	     -0.05585343	      0.88259948	      0.00001295	     -0.20888192	     -0.00000001	      0.00000000	     31.46147911
      1.81490479	     -0.05132547	      0.00043375	     -0.19270305	     -0.05585230	      0.88260011	      0.00001337	     -0.20887983	     -0.00000001	      0.00000000	     31.57055986
      1.81609257	     -0.05132574	      0.00043711	     -0.19270332	     -0.05585118	      0.88260072	      0.00001377	     -0.20887787	     -0.00000001	      0.00000000	     31.52883154
      1.81754302	     -0.05132732	      0.00043950	     -0.19270485	     -0.05584979	      0.88260142	      0.00001426	     -0.20887564	     -0.00000001	      0.00000000	     31.61544775
      1.81884414	     -0.05132882	      0.00044351	     -0.19270636	     -0.05584855	      0.88260202	      0.00001469	     -0.20887377	     -0.00000001	      0.00000000	     31.53930679
      1.82014525	     -0.05133168	      0.00044503	     -0.19270917	     -0.05584729	      0.88260259	      0.00001510	     -0.20887201	     -0.00000001	      0.00000000	     31.64797629
      1.82144637	     -0.05133445	      0.00044913	     -0.19271195	     -0.05584603	      0.88260312	      0.00001551	     -0.20887035	     -0.00000001	      0.00000000	     31.55547303
      1.82274748	     -0.05133895	      0.00045023	     -0.19271638	     -0.05584477	      0.88260362	      0.00001590	     -0.20886879	     -0.00000000	      0.00000000	     31.67528882
      1.82404860	     -0.05134261	      0.00045443	     -0.19272006	     -0.05584349	      0.88260410	      0.00001629	     -0.20886731	     -0.00000000	      0.00000000	     31.56881633
      1.82534971	     -0.05134814	      0.00045508	     -0.19272551	     -0.05584220	      0.88260454	      0.00001666	     -0.20886590	     -0.00000000	      0.00000000	     31.69886871
      1.82665083	     -0.05135217	      0.00045947	     -0.19272957	     -0.05584091	      0.88260495	      0.00001702	     -0.20886455	     -0.00000000	      0.00000000	     31.57486945
      1.82782045	     -0.05135790	      0.00045997	     -0.19273522	     -0.05583974	      0.88260529	      0.00001733	     -0.20886338	     -0.00000000	      0.00000000	     31.66683377
      1.82899007	     -0.05136265	      0.00046285	     -0.19273997	     -0.05583856	      0.88260560	      0.00001763	     -0.20886224	     -0.00000000	      0.00000000	     31.61169045
      1.83039524	     -0.05137012	      0.00046429	     -0.19274738	     -0.05583713	      0.88260595	      0.00001797	     -0.20886090	     -0.00000000	      0.00000000	     31.65916502
      1.83180040	     -0.05137653	      0.00046794	     -0.19275379	     -0.05583569	      0.88260626	      0.00001830	     -0.20885962	     -0.00000000	      0.00000000	     31.58348225
      1.83298727	     -0.05138457	      0.00046807	     -0.19276175	     -0.05583447	      0.88260649	      0.00001857	     -0.20885855	     -0.00000000	      0.00000000	     31.64964698
      1.83417414	     -0.05139108	      0.00047054	     -0.19276825	     -0.05583323	      0.88260670	      0.00001882	     -0.20885752	     -0.00000000	      0.00000000	     31.59991456
      1.83536101	     -0.05139913	      0.00047140	     -0.19277624	     -0.05583199	      0.88260688	      0.00001906	     -0.20885651	     -0.00000000	      0.00000000	     31.61606386
      1.83696761	     -0.05140882	      0.00047422	     -0.19278590	     -0.05583028	      0.88260708	      0.00001937	     -0.20885517	     -0.00000000	      0.00000000	     31.57108173
      1.83816813	     -0.05141873	      0.00047400	     -0.19279573	     -0.05582900	      0.88260721	      0.00001958	     -0.20885418	     -0.00000000	      0.00000000	     31.60189463
      1.83936864	     -0.05142650	      0.00047600	     -0.19280347	     -0.05582770	      0.88260731	      0.00001978	     -0.20885321	     -0.00000000	      0.00000000	     31.56057630
      1.84056915	     -0.05143630	      0.00047635	     -0.19281321	     -0.05582640	      0.88260738	      0.00001996	     -0.20885224	     -0.00000000	      0.00000000	     31.56053030
      1.84217109	     -0.05144751	      0.00047862	     -0.19282438	     -0.05582463	      0.88260744	      0.00002019	     -0.20885097	     -0.00000000	      0.00000000	     31.52615705
      1.84334556	     -0.05145926	      0.00047775	     -0.19283603	     -0.05582332	      0.88260746	      0.00002034	     -0.20885004	     -0.00000000	      0.00000000	     31.52550275
      1.84452003	     -0.05146816	      0.00047914	     -0.19284490	     -0.05582200	      0.88260745	      0.00002047	     -0.20884912	     -0.00000000	     -0.00000000	     31.49767172
      1.84598131	     -0.05148269	      0.00047862	     -0.19285933	     -0.05582035	      0.88260741	      0.00002062	     -0.20884798	     -0.00000000	     -0.00000000	     31.47831532
      1.84727206	     -0.05149214	      0.00048042	     -0.19286875	     -0.05581886	      0.88260735	      0.00002073	     -0.20884700	     -0.00000000	     -0.00000000	     31.45785725
      1.84856281	     -0.05150679	      0.00047903	     -0.19288328	     -0.05581737	      0.88260726	      0.00002082	     -0.20884599	     -0.00000000	     -0.00000000	     31.42357325
      1.84985356	     -0.05151623	      0.00048082	     -0.19289270	     -0.05581585	      0.88260714	      0.00002090	     -0.20884501	     -0.00000000	     -0.00000000	     31.41807154
      1.85114431	     -0.05153198	      0.00047899	     -0.19290833	     -0.05581432	      0.88260700	      0.00002096	     -0.20884399	     -0.00000000	     -0.00000000	     31.36543903
      1.85243506	     -0.05154126	      0.00048076	     -0.19291759	     -0.05581277	      0.88260684	      0.00002100	     -0.20884300	     -0.00000000	     -0.00000000	     31.37903218
      1.85372581	     -0.05155856	      0.00047836	     -0.19293475	     -0.05581121	      0.88260665	      0.00002103	     -0.20884197	     -0.00000000	     -0.00000000	     31.30240427
      1.85501657	     -0.05156795	      0.00048011	     -0.19294413	     -0.05580963	      0.88260644	      0.00002104	     -0.20884098	     -0.00000000	     -0.00000000	     31.34123601
      1.85617743	     -0.05158420	      0.00047781	     -0.19296025	     -0.05580819	      0.88260622	      0.00002104	     -0.20884006	     -0.00000000	     -0.00000000	     31.25063541
      1.85733829	     -0.05159522	      0.00047809	     -0.19297123	     -0.05580674	      0.88260599	      0.00002102	     -0.20883917	     -0.00000000	     -0.00000000	     31.25746283
      1.85849915	     -0.05160951	      0.00047682	     -0.19298542	     -0.05580527	      0.88260574	      0.00002099	     -0.20883826	     -0.00000000	     -0.00000000	     31.21223475
      1.86012071	     -0.05162625	      0.00047648	     -0.19300209	     -0.05580320	      0.88260537	      0.00002093	     -0.20883701	     -0.00000000	     -0.00000000	     31.22535927
      1.86132311	     -0.05164322	      0.00047415	     -0.19301894	     -0.05580164	      0.88260506	      0.00002087	     -0.20883606	     -0.00000000	     -0.00000000	     31.13742370
      1.86252551	     -0.05165552	      0.00047380	     -0.19303118	     -0.05580007	      0.88260474	      0.00002080	     -0.20883512	     -0.00000000	     -0.00000000	     31.15307920
      1.86372792	     -0.05167124	      0.00047191	     -0.19304680	     -0.05579848	      0.88260440	      0.00002071	     -0.20883417	     -0.00000000	     -0.00000000	     31.09561459
      1.86529467	     -0.05168785	      0.00047103	     -0.19306333	     -0.05579638	      0.88260393	      0.00002059	     -0.20883294	     -0.00000000	     -0.00000000	     31.12685643
      1.86646999	     -0.05170549	      0.00046816	     -0.19308085	     -0.05579478	      0.88260355	      0.00002048	     -0.20883198	     -0.00000000	     -0.00000000	     31.01893484
      1.86764531	     -0.05171837	      0.00046720	     -0.19309367	     -0.05579317	      0.88260316	      0.00002036	     -0.20883105	     -0.00000000	     -0.00000000	     31.03358607
      1.86909066	     -0.05173868	      0.00046409	     -0.19311384	     -0.05579117	      0.88260266	      0.00002020	     -0.20882987	      0.00000000	     -0.00000000	     30.94858808
      1.87038593	     -0.05175202	      0.00046312	     -0.19312712	     -0.05578935	      0.88260218	      0.00002004	     -0.20882882	      0.00000000	     -0.00000000	     30.99791209
      1.87168120	     -0.05177174	      0.00045947	     -0.19314670	     -0.05578751	      0.88260169	      0.00001988	     -0.20882774	      0.00000000	     -0.00000000	     30.87931519
      1.87297647	     -0.05178460	      0.00045842	     -0.19315951	     -0.05578565	      0.88260117	      0.00001970	     -0.20882666	      0.00000000	     -0.00000000	     30.94646805
      1.87427174	     -0.05180529	      0.00045423	     -0.19318005	     -0.05578376	      0.88260064	      0.00001951	     -0.20882554	      0.00000000	     -0.00000000	     30.80542421
      1.87556701	     -0.05181778	      0.00045314	     -0.19319249	     -0.05578185	      0.88260008	      0.00001932	     -0.20882445	      0.00000000	     -0.00000000	     30.89338088
      1.87686228	     -0.05183943	      0.00044843	     -0.19321398	     -0.05577992	      0.88259951	      0.00001911	     -0.20882330	      0.00000000	     -0.00000000	     30.72921482
      1.87815755	     -0.05185144	      0.00044735	     -0.19322595	     -0.05577797	      0.88259892	      0.00001890	     -0.20882219	      0.00000000	     -0.00000000	     30.84235235
      1.87930845	     -0.05187067	      0.00044305	     -0.19324504	     -0.05577622	      0.88259837	      0.00001870	     -0.20882116	      0.00000000	     -0.00000000	     30.68884386
      1.88045936	     -0.05188412	      0.00044089	     -0.19325843	     -0.05577445	      0.88259782	      0.00001850	     -0.20882014	      0.00000000	     -0.00000000	     30.71183680
      1.88187565	     -0.05190515	      0.00043651	     -0.19327932	     -0.05577224	      0.88259711	      0.00001824	     -0.20881887	      0.00000000	     -0.00000000	     30.62243445
      1.88329194	     -0.05192101	      0.00043395	     -0.19329511	     -0.05577000	      0.88259638	      0.00001798	     -0.20881761	      0.00000000	     -0.00000000	     30.69438783
      1.88446923	     -0.05194060	      0.00042932	     -0.19331456	     -0.05576812	      0.88259576	      0.00001775	     -0.20881654	      0.00000000	     -0.00000000	     30.55327562
      1.88564652	     -0.05195470	      0.00042664	     -0.19332859	     -0.05576622	      0.88259513	      0.00001752	     -0.20881549	      0.00000000	     -0.00000000	     30.57903492
      1.88706708	     -0.05197616	      0.00042162	     -0.19334991	     -0.05576391	      0.88259434	      0.00001724	     -0.20881419	      0.00000000	     -0.00000000	     30.48144055
      1.88848764	     -0.05199144	      0.00041871	     -0.19336512	     -0.05576156	      0.88259353	      0.00001696	     -0.20881291	      0.00000000	     -0.00000000	     30.57213059
      1.88962720	     -0.05201041	      0.00041375	     -0.19338396	     -0.05575965	      0.88259287	      0.00001672	     -0.20881184	      0.00000000	     -0.00000000	     30.41955951
      1.89076677	     -0.05202396	      0.00041068	     -0.19339744	     -0.05575773	      0.88259219	      0.00001648	     -0.20881078	      0.00000000	     -0.00000000	     30.43847264
      1.89223983	     -0.05204548	      0.00040513	     -0.19341881	     -0.05575522	      0.88259130	      0.00001617	     -0.20880938	      0.00000000	     -0.00000000	     30.35087823
      1.89371289	     -0.05206134	      0.00040152	     -0.19343460	     -0.05575267	      0.88259039	      0.00001585	     -0.20880799	      0.00000000	     -0.00000000	     30.44859851
      1.89482258	     -0.05207996	      0.00039623	     -0.19345309	     -0.05575073	      0.88258969	      0.00001561	     -0.20880690	      0.00000000	     -0.00000000	     30.29012424
      1.89593228	     -0.05209330	      0.00039277	     -0.19346636	     -0.05574877	      0.88258898	      0.00001536	     -0.20880583	      0.00000000	     -0.00000000	     30.30316287
      1.89746662	     -0.05211490	      0.00038664	     -0.19348782	     -0.05574604	      0.88258798	      0.00001502	     -0.20880431	      0.00000000	     -0.00000000	     30.22355093
      1.89900095	     -0.05213047	      0.00038243	     -0.19350331	     -0.05574327	      0.88258696	      0.00001466	     -0.20880280	      0.00000000	     -0.00000000	     30.34163551
      1.90006387	     -0.05214802	      0.00037687	     -0.19352073	     -0.05574133	      0.88258624	      0.00001442	     -0.20880171	      0.00000000	     -0.00000000	     30.17423306
      1.90112680	     -0.05216028	      0.00037308	     -0.19353291	     -0.05573937	      0.88258552	      0.00001417	     -0.20880062	      0.00000000	     -0.00000000	     30.18351171
      1.90276514	     -0.05218147	      0.00036616	     -0.19355396	     -0.05573633	      0.88258438	      0.00001378	     -0.20879890	      0.00000000	     -0.00000000	     30.11465319
      1.90411894	     -0.05219582	      0.00036146	     -0.19356822	     -0.05573378	      0.88258343	      0.00001345	     -0.20879746	      0.00000000	     -0.00000000	     30.15517237
      1.90547274	     -0.05221521	      0.00035482	     -0.19358747	     -0.05573121	      0.88258247	      0.00001312	     -0.20879598	      0.00000000	     -0.00000000	     30.03818138
      1.90682653	     -0.05222769	      0.00035056	     -0.19359988	     -0.05572861	      0.88258149	      0.00001279	     -0.20879452	      0.00000000	     -0.00000000	     30.14348194
      1.90802809	     -0.05224574	      0.00034413	     -0.19361780	     -0.05572629	      0.88258062	      0.00001249	     -0.20879318	      0.00000000	     -0.00000000	     29.99926932
      1.90922965	     -0.05225776	      0.00033977	     -0.19362975	     -0.05572394	      0.88257974	      0.00001218	     -0.20879186	      0.00000000	     -0.00000001	     30.05117190
      1.91043121	     -0.05227341	      0.00033402	     -0.19364529	     -0.05572157	      0.88257885	      0.00001188	     -0.20879051	      0.00000000	     -0.00000001	     29.98493519
      1.91200275	     -0.05228963	      0.00032791	     -0.19366142	     -0.05571844	      0.88257768	      0.00001147	     -0.20878876	      0.00000000	     -0.00000001	     30.04154215
      1.91323010	     -0.05230707	      0.00032129	     -0.19367873	     -0.05571598	      0.88257676	      0.00001115	     -0.20878737	      0.00000000	     -0.00000001	     29.91975654
      1.91445744	     -0.05231911	      0.00031651	     -0.19369070	     -0.05571349	      0.88257583	      0.00001083	     -0.20878600	      0.00000000	     -0.00000001	     29.97161450
      1.91568479	     -0.05233483	      0.00031031	     -0.19370631	     -0.05571099	      0.88257490	      0.00001051	     -0.20878461	      0.00000000	     -0.00000001	     29.90265446
      1.91723516	     -0.05234998	      0.00030406	     -0.19372138	     -0.05570779	      0.88257372	      0.00001010	     -0.20878287	      0.00000000	     -0.00000001	     29.97329695
      1.91844292	     -0.05236670	      0.00029724	     -0.19373797	     -0.05570528	      0.88257279	      0.00000978	     -0.20878149	      0.00000000	     -0.00000001	     29.84969927
      1.91965067	     -0.05237791	      0.00029230	     -0.19374912	     -0.05570274	      0.88257186	      0.00000945	     -0.20878012	      0.00000000	     -0.00000001	     29.90089298
      1.92085842	     -0.05239212	      0.00028613	     -0.19376324	     -0.05570019	      0.88257093	      0.00000913	     -0.20877873	      0.00000000	     -0.00000001	     29.84594725
      1.92247626	     -0.05240672	      0.00027930	     -0.19377774	     -0.05569674	      0.88256968	      0.00000869	     -0.20877687	      0.00000000	     -0.00000001	     29.91960777
      1.92367787	     -0.05242240	      0.00027236	     -0.19379331	     -0.05569416	      0.88256875	      0.00000837	     -0.20877545	      0.00000000	     -0.00000001	     29.80515759
      1.92487949	     -0.05243310	      0.00026717	     -0.19380394	     -0.05569156	      0.88256782	      0.00000804	     -0.20877406	      0.00000000	     -0.00000001	     29.85933202
      1.92634662	     -0.05245054	      0.00025902	     -0.19382126	     -0.05568836	      0.88256668	      0.00000764	     -0.20877233	      0.00000000	     -0.00000001	     29.78805054
      1.92765348	     -0.05246082	      0.00025346	     -0.19383149	     -0.05568548	      0.88256566	      0.00000729	     -0.20877081	      0.00000000	     -0.00000001	     29.89311561
      1.92896033	     -0.05247730	      0.00024540	     -0.19384783	     -0.05568258	      0.88256465	      0.00000694	     -0.20876927	      0.00000000	     -0.00000001	     29.79034827
      1.93026718	     -0.05248697	      0.00023960	     -0.19385745	     -0.05567966	      0.88256364	      0.00000658	     -0.20876775	      0.00000000	     -0.00000001	     29.90969435
      1.93157404	     -0.05250331	      0.00023101	     -0.19387365	     -0.05567672	      0.88256263	      0.00000623	     -0.20876621	      0.00000000	     -0.00000001	     29.80614083
      1.93288089	     -0.05251218	      0.00022493	     -0.19388246	     -0.05567375	      0.88256163	      0.00000588	     -0.20876469	      0.00000000	     -0.00000001	     29.94046708
      1.93418774	     -0.05252839	      0.00021600	     -0.19389853	     -0.05567077	      0.88256063	      0.00000553	     -0.20876314	      0.00000000	     -0.00000001	     29.82594493
      1.93549460	     -0.05253660	      0.00021005	     -0.19390669	     -0.05566776	      0.88255963	      0.00000519	     -0.20876162	      0.00000000	     -0.00000001	     29.96253928
      1.93680145	     -0.05255277	      0.00020116	     -0.19392272	     -0.05566473	      0.88255865	      0.00000484	     -0.20876005	      0.00000000	     -0.00000001	     29.83598660
      1.93810830	     -0.05256023	      0.00019561	     -0.19393014	     -0.05566169	      0.88255766	      0.00000451	     -0.20875853	      0.00000000	     -0.00000001	     29.98213812
      1.93941516	     -0.05257595	      0.00018695	     -0.19394574	     -0.05565862	      0.88255669	      0.00000417	     -0.20875695	      0.00000000	     -0.00000001	     29.85187473
      1.94072201	     -0.05258266	      0.00018175	     -0.19395244	     -0.05565553	      0.88255573	      0.00000384	     -0.20875540	      0.00000000	     -0.00000001	     30.01346632
      1.94202887	     -0.05259857	      0.00017313	     -0.19396823	     -0.05565243	      0.88255477	      0.00000351	     -0.20875380	      0.00000000	     -0.00000000	     29.87747513
      1.94333572	     -0.05260479	      0.00016828	     -0.19397445	     -0.05564930	      0.88255383	      0.00000318	     -0.20875224	      0.00000000	     -0.00000000	     30.04643968
      1.94464257	     -0.05262053	      0.00015967	     -0.19399008	     -0.05564616	      0.88255289	      0.00000286	     -0.20875063	      0.00000000	     -0.00000000	     29.91180363
      1.94594943	     -0.05262608	      0.00015491	     -0.19399564	     -0.05564299	      0.88255197	      0.00000255	     -0.20874906	      0.00000000	     -0.00000000	     30.09437532
      1.94725628	     -0.05264170	      0.00014621	     -0.19401116	     -0.05563981	      0.88255105	      0.00000223	     -0.20874744	      0.00000000	     -0.00000000	     29.95012936
      1.94842942	     -0.05264678	      0.00014189	     -0.19401624	     -0.05563694	      0.88255024	      0.00000196	     -0.20874601	      0.00000000	     -0.00000000	     30.07978080
      1.94960257	     -0.05265753	      0.00013511	     -0.19402693	     -0.05563405	      0.88254944	      0.00000169	     -0.20874454	      0.00000000	     -0.00000000	     30.04480610
      1.95103569	     -0.05266623	      0.00012838	     -0.19403561	     -0.05563051	      0.88254847	      0.00000137	     -0.20874275	      0.00000000	     -0.00000000	     30.13871198
      1.95246881	     -0.05268005	      0.00011952	     -0.19404934	     -0.05562694	      0.88254751	      0.00000105	     -0.20874092	      0.00000000	     -0.00000000	     30.07324183
      1.95366881	     -0.05268515	      0.00011483	     -0.19405445	     -0.05562394	      0.88254672	      0.00000079	     -0.20873941	      0.00000000	     -0.00000000	     30.18911780
      1.95486882	     -0.05269555	      0.00010792	     -0.19406480	     -0.05562092	      0.88254594	      0.00000053	     -0.20873786	      0.00000000	     -0.00000000	     30.15111753
      1.95606883	     -0.05270264	      0.00010247	     -0.19407188	     -0.05561788	      0.88254517	      0.00000028	     -0.20873632	      0.00000000	     -0.00000000	     30.20399719
      1.95770969	     -0.05271586	      0.00009337	     -0.19408505	     -0.05561371	      0.88254413	     -0.00000005	     -0.20873418	      0.00000000	     -0.00000000	     30.18803202
      1.95892579	     -0.05272101	      0.00008866	     -0.19409022	     -0.05561061	      0.88254338	     -0.00000029	     -0.20873261	      0.00000000	     -0.00000000	     30.28751140
      1.96014189	     -0.05273075	      0.00008183	     -0.19409992	     -0.05560748	      0.88254263	     -0.00000053	     -0.20873101	      0.00000000	     -0.00000000	     30.26453141
      1.96160636	     -0.05273782	      0.00007593	     -0.19410701	     -0.05560370	      0.88254175	     -0.00000080	     -0.20872909	      0.00000000	     -0.00000000	     30.34280475
      1.96290350	     -0.05274858	      0.00006857	     -0.19411773	     -0.05560034	      0.88254098	     -0.00000104	     -0.20872735	      0.00000000	     -0.00000000	     30.29725240
      1.96420064	     -0.05275337	      0.00006418	     -0.19412257	     -0.05559696	      0.88254022	     -0.00000127	     -0.20872562	      0.00000000	     -0.00000000	     30.38435204
      1.96549779	     -0.05276354	      0.00005697	     -0.19413271	     -0.05559356	      0.88253948	     -0.00000149	     -0.20872385	      0.00000000	     -0.00000000	     30.35444944
      1.96679493	     -0.05276837	      0.00005268	     -0.19413759	     -0.05559015	      0.88253874	     -0.00000171	     -0.20872208	      0.00000000	     -0.00000000	     30.43069992
      1.96809207	     -0.05277815	      0.00004545	     -0.19414734	     -0.05558672	      0.88253802	     -0.00000192	     -0.20872028	      0.00000000	     -0.00000000	     30.41869312
      1.96938921	     -0.05278270	      0.00004121	     -0.19415196	     -0.05558328	      0.88253731	     -0.00000212	     -0.20871848	      0.00000000	     -0.00000000	     30.48350744
      1.97068635	     -0.05279173	      0.00003413	     -0.19416097	     -0.05557982	      0.88253662	     -0.00000232	     -0.20871664	      0.00000000	     -0.00000000	     30.47690289
      1.97198349	     -0.05279584	      0.00003024	     -0.19416515	     -0.05557635	      0.88253594	     -0.00000250	     -0.20871480	      0.00000000	     -0.00000000	     30.52622316
      1.97328063	     -0.05280417	      0.00002348	     -0.19417347	     -0.05557286	      0.88253526	     -0.00000269	     -0.20871291	      0.00000000	     -0.00000000	     30.52990030
      1.97457777	     -0.05280790	      0.00002018	     -0.19417730	     -0.05556936	      0.88253461	     -0.00000286	     -0.20871102	      0.00000000	     -0.00000000	     30.55971407
      1.97587491	     -0.05281532	      0.00001390	     -0.19418473	     -0.05556584	      0.88253396	     -0.00000303	     -0.20870907	      0.00000000	     -0.00000000	     30.58123222
      1.97717205	     -0.05281825	      0.00001128	     -0.19418779	     -0.05556231	      0.88253333	     -0.00000318	     -0.20870710	      0.00000000	     -0.00000000	     30.59776930
      1.97846919	     -0.05282452	      0.00000532	     -0.19419408	     -0.05555877	      0.88253271	     -0.00000334	     -0.20870507	      0.00000000	     -0.00000000	     30.64594060
      1.97976633	     -0.05282664	      0.00000322	     -0.19419634	     -0.05555521	      0.88253210	     -0.00000348	     -0.20870301	      0.00000000	     -0.00000000	     30.64858913
      1.98106347	     -0.05283200	     -0.00000253	     -0.19420173	     -0.05555164	      0.88253151	     -0.00000362	     -0.20870088	      0.00000000	     -0.00000000	     30.71412595
      1.98236061	     -0.05283359	     -0.00000407	     -0.19420348	     -0.05554806	      0.88253093	     -0.00000374	     -0.20869872	      0.00000000	     -0.00000000	     30.69827378
      1.98365775	     -0.05283822	     -0.00000981	     -0.19420815	     -0.05554446	      0.88253036	     -0.00000387	     -0.20869649	      0.00000000	     -0.00000000	     30.79499011
      1.98480955	     -0.05283958	     -0.00001111	     -0.19420965	     -0.05554126	      0.88252987	     -0.00000397	     -0.20869450	      0.00000000	     -0.00000000	     30.75752929
      1.98596134	     -0.05284242	     -0.00001472	     -0.19421257	     -0.05553804	      0.88252938	     -0.00000406	     -0.20869246	      0.00000000	     -0.00000000	     30.80623610
      1.98737475	     -0.05284459	     -0.00001708	     -0.19421490	     -0.05553408	      0.88252880	     -0.00000417	     -0.20868992	      0.00000000	     -0.00000000	     30.80540818
      1.98878817	     -0.05284747	     -0.00002139	     -0.19421789	     -0.05553010	      0.88252824	     -0.00000427	     -0.20868733	      0.00000000	     -0.00000000	     30.90621648
      1.98995389	     -0.05284849	     -0.00002215	     -0.19421907	     -0.05552681	      0.88252778	     -0.00000434	     -0.20868517	      0.00000000	     -0.00000000	     30.85747143
      1.99111961	     -0.05285022	     -0.00002488	     -0.19422092	     -0.05552351	      0.88252734	     -0.00000441	     -0.20868297	      0.00000000	     -0.00000000	     30.91666435
      1.99254256	     -0.05285154	     -0.00002626	     -0.19422243	     -0.05551946	      0.88252681	     -0.00000448	     -0.20868025	      0.00000000	     -0.00000000	     30.90941556
      1.99396551	     -0.05285258	     -0.00002967	     -0.19422360	     -0.05551540	      0.88252630	     -0.00000455	     -0.20867747	      0.00000000	     -0.00000000	     31.04267887
      1.99508611	     -0.05285146	     -0.00002945	     -0.19422268	     -0.05551219	      0.88252591	     -0.00000459	     -0.20867523	      0.00000000	     -0.00000000	     30.97805194
      1.99620672	     -0.05284968	     -0.00003091	     -0.19422105	     -0.05550897	      0.88252552	     -0.00000463	     -0.20867291	      0.00000000	     -0.00000000	     31.03386016
      1.99768812	     -0.05284550	     -0.00003102	     -0.19421712	     -0.05550470	      0.88252503	     -0.00000467	     -0.20866970	      0.00000000	     -0.00000000	     31.03214712
      1.99916952	     -0.05283894	     -0.00003273	     -0.19421076	     -0.05550041	      0.88252456	     -0.00000470	     -0.20866630	      0.00000000	     -0.00000000	     31.18236957
      2.00025091	     -0.05283178	     -0.00003119	     -0.19420384	     -0.05549726	      0.88252422	     -0.00000472	     -0.20866365	      0.00000000	     -0.00000000	     31.11030999
      2.00133231	     -0.05282359	     -0.00003131	     -0.19419583	     -0.05549411	      0.88252389	     -0.00000473	     -0.20866085	      0.00000000	     -0.00000000	     31.16985858
      2.00288870	     -0.05281159	     -0.00003019	     -0.19418413	     -0.05548956	      0.88252344	     -0.00000473	     -0.20865657	      0.00000000	     -0.00000000	     31.17264234
      2.00421252	     -0.05280097	     -0.00003020	     -0.19417373	     -0.05548567	      0.88252307	     -0.00000473	     -0.20865273	      0.00000000	     -0.00000000	     31.26335114
      2.00553635	     -0.05278927	     -0.00002807	     -0.19416232	     -0.05548176	      0.88252271	     -0.00000472	     -0.20864874	      0.00000000	     -0.00000000	     31.22847794
      2.00686018	     -0.05277712	     -0.00002803	     -0.19415040	     -0.05547784	      0.88252237	     -0.00000470	     -0.20864457	      0.00000000	     -0.00000000	     31.35216450
      2.00818401	     -0.05276437	     -0.00002475	     -0.19413797	     -0.05547391	      0.88252205	     -0.00000467	     -0.20864026	      0.00000000	     -0.00000000	     31.27576389
      2.00932285	     -0.05275337	     -0.00002453	     -0.19412717	     -0.05547052	      0.88252178	     -0.00000464	     -0.20863645	      0.00000000	     -0.00000000	     31.38378413
      2.01046169	     -0.05274170	     -0.00002210	     -0.19411576	     -0.05546711	      0.88252153	     -0.00000460	     -0.20863254	      0.00000000	     -0.00000000	     31.36747515
      2.01188957	     -0.05272686	     -0.00002028	     -0.19410121	     -0.05546283	      0.88252122	     -0.00000454	     -0.20862750	      0.00000000	     -0.00000000	     31.44824787
      2.01331746	     -0.05271227	     -0.00001644	     -0.19408697	     -0.05545853	      0.88252093	     -0.00000448	     -0.20862233	      0.00000000	     -0.00000000	     31.40455910
      2.01446040	     -0.05270049	     -0.00001545	     -0.19407541	     -0.05545507	      0.88252072	     -0.00000442	     -0.20861813	      0.00000000	     -0.00000000	     31.51003368
      2.01560333	     -0.05268727	     -0.00001232	     -0.19406247	     -0.05545161	      0.88252051	     -0.00000436	     -0.20861384	      0.00000000	     -0.00000000	     31.49785810
      2.01705287	     -0.05266797	     -0.00000925	     -0.19404349	     -0.05544719	      0.88252027	     -0.00000427	     -0.20860824	      0.00000000	     -0.00000000	     31.58524590
      2.01850241	     -0.05264629	     -0.00000365	     -0.19402222	     -0.05544276	      0.88252005	     -0.00000417	     -0.20860240	      0.00000000	     -0.00000000	     31.53625825
      2.01960002	     -0.05262886	     -0.00000154	     -0.19400503	     -0.05543940	      0.88251989	     -0.00000409	     -0.20859780	      0.00000000	     -0.00000000	     31.64083798
      2.02069763	     -0.05261099	      0.00000253	     -0.19398746	     -0.05543602	      0.88251974	     -0.00000401	     -0.20859306	      0.00000000	     -0.00000000	     31.62772460
      2.02221676	     -0.05258529	      0.00000731	     -0.19396215	     -0.05543133	      0.88251956	     -0.00000388	     -0.20858628	      0.00000000	     -0.00000000	     31.69906591
      2.02373588	     -0.05255874	      0.00001438	     -0.19393606	     -0.05542662	      0.88251940	     -0.00000374	     -0.20857926	      0.00000000	     -0.00000000	     31.63891269
      2.02478704	     -0.05254019	      0.00001703	     -0.19391775	     -0.05542335	      0.88251930	     -0.00000364	     -0.20857428	      0.00000000	     -0.00000000	     31.73973017
      2.02583821	     -0.05252135	      0.00002156	     -0.19389920	     -0.05542008	      0.88251921	     -0.00000354	     -0.20856920	      0.00000000	     -0.00000000	     31.73369584
      2.02745853	     -0.05249156	      0.00002790	     -0.19386985	     -0.05541500	      0.88251909	     -0.00000337	     -0.20856120	      0.00000000	     -0.00000000	     31.79548941
      2.02879427	     -0.05246620	      0.00003445	     -0.19384489	     -0.05541080	      0.88251902	     -0.00000323	     -0.20855444	      0.00000000	     -0.00000000	     31.77040750
      2.03013001	     -0.05244053	      0.00003949	     -0.19381956	     -0.05540659	      0.88251895	     -0.00000308	     -0.20854754	      0.00000000	     -0.00000000	     31.87020557
      2.03146575	     -0.05241484	      0.00004706	     -0.19379429	     -0.05540236	      0.88251891	     -0.00000292	     -0.20854051	      0.00000000	     -0.00000000	     31.79771874
      2.03265610	     -0.05239157	      0.00005158	     -0.19377133	     -0.05539858	      0.88251888	     -0.00000277	     -0.20853416	      0.00000000	     -0.00000000	     31.90505409
      2.03384645	     -0.05236724	      0.00005841	     -0.19374738	     -0.05539479	      0.88251887	     -0.00000262	     -0.20852770	      0.00000000	     -0.00000000	     31.86680289
      2.03503681	     -0.05234127	      0.00006424	     -0.19372175	     -0.05539098	      0.88251887	     -0.00000246	     -0.20852112	      0.00000000	      0.00000000	     31.93146853
      2.03657128	     -0.05230561	      0.00007364	     -0.19368658	     -0.05538606	      0.88251889	     -0.00000225	     -0.20851241	      0.00000000	      0.00000000	     31.90923954
      2.03778278	     -0.05227750	      0.00007949	     -0.19365881	     -0.05538216	      0.88251892	     -0.00000208	     -0.20850535	      0.00000000	      0.00000000	     32.00360573
      2.03899428	     -0.05224990	      0.00008724	     -0.19363160	     -0.05537825	      0.88251897	     -0.00000191	     -0.20849817	      0.00000000	      0.00000000	     31.95959951
      2.04020578	     -0.05222242	      0.00009381	     -0.19360448	     -0.05537432	      0.88251902	     -0.00000173	     -0.20849089	      0.00000000	      0.00000000	     32.01722913
      2.04172499	     -0.05218650	      0.00010397	     -0.19356906	     -0.05536939	      0.88251911	     -0.00000150	     -0.20848163	      0.00000000	      0.00000000	     31.98446582
      2.04291679	     -0.05215668	      0.00011045	     -0.19353959	     -0.05536550	      0.88251919	     -0.00000131	     -0.20847423	      0.00000000	      0.00000000	     32.08735367
      2.04410859	     -0.05212529	      0.00011900	     -0.19350860	     -0.05536160	      0.88251929	     -0.00000112	     -0.20846667	      0.00000000	      0.00000000	     32.05493391
      2.04530039	     -0.05209372	      0.00012651	     -0.19347739	     -0.05535769	      0.88251940	     -0.00000093	     -0.20845896	      0.00000000	      0.00000000	     32.10638122
      2.04688362	     -0.05205290	      0.00013792	     -0.19343710	     -0.05535248	      0.88251955	     -0.00000067	     -0.20844853	      0.00000000	      0.00000000	     32.06800389
      2.04806798	     -0.05202235	      0.00014487	     -0.19340689	     -0.05534856	      0.88251969	     -0.00000047	     -0.20844063	      0.00000000	      0.00000000	     32.16843782
      2.04925235	     -0.05199135	      0.00015363	     -0.19337628	     -0.05534464	      0.88251983	     -0.00000027	     -0.20843264	      0.00000000	      0.00000000	     32.13693640
      2.05069243	     -0.05195389	      0.00016280	     -0.19333926	     -0.05533985	      0.88252002	     -0.00000002	     -0.20842281	      0.00000000	      0.00000000	     32.22551777
      2.05197795	     -0.05192139	      0.00017274	     -0.19330718	     -0.05533557	      0.88252020	      0.00000021	     -0.20841397	      0.00000000	      0.00000000	     32.15550172
      2.05326348	     -0.05188928	      0.00018055	     -0.19327544	     -0.05533127	      0.88252039	      0.00000044	     -0.20840509	      0.00000000	      0.00000000	     32.26653025
      2.05454900	     -0.05185741	      0.00019073	     -0.19324400	     -0.05532696	      0.88252059	      0.00000067	     -0.20839617	      0.00000000	      0.00000000	     32.18860753
      2.05583452	     -0.05182651	      0.00019852	     -0.19321346	     -0.05532263	      0.88252081	      0.00000090	     -0.20838724	      0.00000000	      0.00000000	     32.30423207
      2.05712005	     -0.05179539	      0.00020891	     -0.19318276	     -0.05531830	      0.88252103	      0.00000114	     -0.20837830	      0.00000000	      0.00000000	     32.21872391
      2.05840557	     -0.05176350	      0.00021687	     -0.19315123	     -0.05531395	      0.88252127	      0.00000137	     -0.20836934	      0.00000000	      0.00000000	     32.35383689
      2.05969110	     -0.05173072	      0.00022765	     -0.19311889	     -0.05530958	      0.88252151	      0.00000161	     -0.20836032	      0.00000000	      0.00000000	     32.26331358
      2.06097662	     -0.05169798	      0.00023564	     -0.19308649	     -0.05530521	      0.88252176	      0.00000185	     -0.20835123	      0.00000000	      0.00000000	     32.40821477
      2.06226215	     -0.05166643	      0.00024645	     -0.19305537	     -0.05530082	      0.88252202	      0.00000209	     -0.20834211	      0.00000000	      0.00000000	     32.29747573
      2.06354767	     -0.05163607	      0.00025412	     -0.19302535	     -0.05529642	      0.88252229	      0.00000233	     -0.20833298	      0.00000000	      0.00000000	     32.45017918
      2.06483319	     -0.05160588	      0.00026495	     -0.19299559	     -0.05529200	      0.88252257	      0.00000257	     -0.20832387	      0.00000000	      0.00000000	     32.33395592
      2.06611872	     -0.05157562	      0.00027258	     -0.19296565	     -0.05528758	      0.88252285	      0.00000281	     -0.20831475	      0.00000000	      0.00000000	     32.50365522
      2.06740424	     -0.05154532	      0.00028362	     -0.19293578	     -0.05528313	      0.88252313	      0.00000305	     -0.20830563	      0.00000000	      0.00000000	     32.37502979
      2.06868977	     -0.05151525	      0.00029120	     -0.19290603	     -0.05527868	      0.88252342	      0.00000329	     -0.20829651	      0.00000000	      0.00000000	     32.55408125
      2.06997529	     -0.05148455	      0.00030246	     -0.19287576	     -0.05527422	      0.88252372	      0.00000353	     -0.20828736	      0.00000000	      0.00000000	     32.41593909
      2.07112605	     -0.05145593	      0.00030966	     -0.19284743	     -0.05527021	      0.88252399	      0.00000374	     -0.20827914	      0.00000000	      0.00000000	     32.55430570
      2.07227681	     -0.05142590	      0.00031906	     -0.19281776	     -0.05526619	      0.88252426	      0.00000395	     -0.20827085	      0.00000000	      0.00000000	     32.51597659
      2.07368896	     -0.05138790	      0.00032919	     -0.19278016	     -0.05526124	      0.88252460	      0.00000421	     -0.20826054	      0.00000000	      0.00000000	     32.60634677
      2.07510111	     -0.05134989	      0.00034110	     -0.19274259	     -0.05525627	      0.88252494	      0.00000447	     -0.20825010	      0.00000000	      0.00000000	     32.52703660
      2.07627929	     -0.05131903	      0.00034869	     -0.19271203	     -0.05525212	      0.88252523	      0.00000468	     -0.20824132	      0.00000000	      0.00000000	     32.64891633
      2.07745747	     -0.05128926	      0.00035805	     -0.19268261	     -0.05524796	      0.88252552	      0.00000489	     -0.20823252	      0.00000000	      0.00000000	     32.59654738
      2.07887163	     -0.05125509	      0.00036750	     -0.19264879	     -0.05524294	      0.88252587	      0.00000513	     -0.20822196	      0.00000000	      0.00000000	     32.68695191
      2.08028578	     -0.05122412	      0.00037868	     -0.19261822	     -0.05523791	      0.88252622	      0.00000538	     -0.20821147	      0.00000000	      0.00000000	     32.57642139
      2.08142327	     -0.05120132	      0.00038505	     -0.19259566	     -0.05523386	      0.88252651	      0.00000557	     -0.20820315	      0.00000000	      0.00000000	     32.70015761
      2.08256075	     -0.05117911	      0.00039322	     -0.19257375	     -0.05522979	      0.88252680	      0.00000576	     -0.20819494	      0.00000000	      0.00000000	     32.65987857
      2.08402746	     -0.05115003	      0.00040242	     -0.19254501	     -0.05522453	      0.88252717	      0.00000600	     -0.20818449	      0.00000000	      0.00000000	     32.74838555
      2.08549418	     -0.05112118	      0.00041354	     -0.19251655	     -0.05521925	      0.88252754	      0.00000624	     -0.20817413	      0.00000000	      0.00000000	     32.64875284
      2.08659985	     -0.05110002	      0.00041946	     -0.19249561	     -0.05521526	      0.88252782	      0.00000641	     -0.20816638	      0.00000000	      0.00000000	     32.77984601
      2.08770552	     -0.05107952	      0.00042706	     -0.19247538	     -0.05521126	      0.88252810	      0.00000658	     -0.20815869	      0.00000000	      0.00000000	     32.74520065
      2.08923353	     -0.05105341	      0.00043610	     -0.19244960	     -0.05520572	      0.88252848	      0.00000680	     -0.20814818	      0.00000000	      0.00000000	     32.80903786
      2.09076153	     -0.05103039	      0.00044672	     -0.19242695	     -0.05520016	      0.88252886	      0.00000702	     -0.20813787	      0.00000000	      0.00000000	     32.68861807
      2.09181839	     -0.05101565	      0.00045148	     -0.19241238	     -0.05519630	      0.88252912	      0.00000717	     -0.20813088	      0.00000000	      0.00000000	     32.81423126
      2.09287526	     -0.05100112	      0.00045795	     -0.19239808	     -0.05519243	      0.88252938	      0.00000731	     -0.20812400	      0.00000000	      0.00000000	     32.78544056
      2.09450832	     -0.05097879	      0.00046695	     -0.19237607	     -0.05518643	      0.88252977	      0.00000753	     -0.20811354	      0.00000000	      0.00000000	     32.83921638
      2.09585425	     -0.05096087	      0.00047533	     -0.19235844	     -0.05518147	      0.88253010	      0.00000769	     -0.20810505	      0.00000000	      0.00000000	     32.77273937
      2.09720018	     -0.05094376	      0.00048184	     -0.19234157	     -0.05517649	      0.88253041	      0.00000785	     -0.20809667	      0.00000000	      0.00000000	     32.88145535
      2.09854610	     -0.05092762	      0.00049053	     -0.19232573	     -0.05517150	      0.88253072	      0.00000800	     -0.20808842	      0.00000000	      0.00000000	     32.75250170
      2.09974289	     -0.05091477	      0.00049554	     -0.19231307	     -0.05516705	      0.88253100	      0.00000813	     -0.20808120	      0.00000000	      0.00000000	     32.87464698
      2.10093968	     -0.05090309	      0.00050241	     -0.19230162	     -0.05516258	      0.88253126	      0.00000825	     -0.20807410	      0.00000000	      0.00000000	     32.79184864
      2.10213647	     -0.05089267	      0.00050777	     -0.19229140	     -0.05515811	      0.88253153	      0.00000837	     -0.20806714	      0.00000000	      0.00000000	     32.84174706
      2.10368967	     -0.05088078	      0.00051592	     -0.19227979	     -0.05515228	      0.88253186	      0.00000850	     -0.20805832	      0.00000000	      0.00000000	     32.76167482
      2.10490913	     -0.05087299	      0.00052036	     -0.19227216	     -0.05514768	      0.88253211	      0.00000860	     -0.20805157	      0.00000000	      0.00000000	     32.86429187
      2.10612859	     -0.05086607	      0.00052648	     -0.19226546	     -0.05514308	      0.88253236	      0.00000869	     -0.20804498	      0.00000000	      0.00000000	     32.78053091
      2.10734806	     -0.05085993	      0.00053113	     -0.19225949	     -0.05513845	      0.88253261	      0.00000878	     -0.20803854	      0.00000000	      0.00000000	     32.83278507
      2.10888379	     -0.05085281	      0.00053839	     -0.19225263	     -0.05513262	      0.88253290	      0.00000887	     -0.20803063	      0.00000000	      0.00000000	     32.74188254
      2.11008295	     -0.05084817	      0.00054202	     -0.19224813	     -0.05512804	      0.88253313	      0.00000893	     -0.20802459	      0.00000000	      0.00000000	     32.84693279
      2.11128210	     -0.05084386	      0.00054733	     -0.19224401	     -0.05512345	      0.88253334	      0.00000899	     -0.20801867	      0.00000000	      0.00000000	     32.76696737
      2.11248126	     -0.05084017	      0.00055126	     -0.19224047	     -0.05511885	      0.88253355	      0.00000903	     -0.20801286	      0.00000000	      0.00000000	     32.80632780
      2.11408338	     -0.05083578	      0.00055772	     -0.19223631	     -0.05511268	      0.88253382	      0.00000908	     -0.20800525	      0.00000000	      0.00000000	     32.71491032
      2.11527459	     -0.05083344	      0.00056052	     -0.19223409	     -0.05510808	      0.88253402	      0.00000910	     -0.20799970	      0.00000000	      0.00000000	     32.81279407
      2.11646580	     -0.05083130	      0.00056491	     -0.19223212	     -0.05510346	      0.88253420	      0.00000911	     -0.20799425	      0.00000000	      0.00000000	     32.73406416
      2.11792024	     -0.05082975	      0.00056831	     -0.19223070	     -0.05509780	      0.88253442	      0.00000912	     -0.20798771	      0.00000000	      0.00000000	     32.80468743
      2.11921523	     -0.05082884	      0.00057282	     -0.19222996	     -0.05509275	      0.88253461	      0.00000911	     -0.20798200	      0.00000000	      0.00000000	     32.68379350
      2.12051021	     -0.05082908	      0.00057473	     -0.19223029	     -0.05508768	      0.88253479	      0.00000909	     -0.20797640	      0.00000000	      0.00000000	     32.78899119
      2.12180519	     -0.05082940	      0.00057876	     -0.19223077	     -0.05508260	      0.88253496	      0.00000905	     -0.20797090	      0.00000000	      0.00000000	     32.65649875
      2.12310017	     -0.05083094	      0.00057990	     -0.19223238	     -0.05507749	      0.88253512	      0.00000900	     -0.20796551	      0.00000000	      0.00000000	     32.77513923
      2.12439515	     -0.05083257	      0.00058332	     -0.19223414	     -0.05507238	      0.88253528	      0.00000894	     -0.20796021	      0.00000000	      0.00000000	     32.63450976
      2.12569013	     -0.05083555	      0.00058350	     -0.19223717	     -0.05506724	      0.88253543	      0.00000886	     -0.20795501	      0.00000000	      0.00000000	     32.77005444
      2.12698512	     -0.05083827	      0.00058631	     -0.19224000	     -0.05506209	      0.88253557	      0.00000877	     -0.20794991	      0.00000000	      0.00000000	     32.61760829
      2.12828010	     -0.05084246	      0.00058558	     -0.19224421	     -0.05505693	      0.88253571	      0.00000867	     -0.20794490	      0.00000000	      0.00000000	     32.76825327
      2.12957508	     -0.05084608	      0.00058779	     -0.19224793	     -0.05505174	      0.88253585	      0.00000855	     -0.20793998	      0.00000000	      0.00000000	     32.60738834
      2.13087006	     -0.05085148	      0.00058605	     -0.19225332	     -0.05504655	      0.88253598	      0.00000841	     -0.20793515	      0.00000000	      0.00000000	     32.77647976
      2.13216504	     -0.05085611	      0.00058771	     -0.19225803	     -0.05504133	      0.88253610	      0.00000826	     -0.20793040	      0.00000000	      0.00000000	     32.59886083
      2.13346002	     -0.05086281	      0.00058509	     -0.19226469	     -0.05503611	      0.88253623	      0.00000809	     -0.20792574	      0.00000000	      0.00000000	     32.78280663
      2.13461256	     -0.05086760	      0.00058596	     -0.19226954	     -0.05503144	      0.88253633	      0.00000793	     -0.20792166	      0.00000000	      0.00000000	     32.62981744
      2.13576509	     -0.05087361	      0.00058429	     -0.19227554	     -0.05502676	      0.88253644	      0.00000776	     -0.20791763	      0.00000000	      0.00000000	     32.69283046
      2.13718494	     -0.05088051	      0.00058356	     -0.19228245	     -0.05502098	      0.88253657	      0.00000752	     -0.20791274	      0.00000000	      0.00000000	     32.63871652
      2.13860479	     -0.05088883	      0.00058020	     -0.19229071	     -0.05501519	      0.88253669	      0.00000727	     -0.20790791	      0.00000000	      0.00000000	     32.77249685
      2.13977719	     -0.05089463	      0.00057971	     -0.19229654	     -0.05501039	      0.88253680	      0.00000704	     -0.20790398	      0.00000000	      0.00000000	     32.65370579
      2.14094959	     -0.05090210	      0.00057665	     -0.19230395	     -0.05500558	      0.88253690	      0.00000680	     -0.20790009	      0.00000000	      0.00000000	     32.72262590
      2.14237485	     -0.05091074	      0.00057437	     -0.19231258	     -0.05499972	      0.88253703	      0.00000649	     -0.20789542	      0.00000000	      0.00000000	     32.66853395
      2.14380011	     -0.05092153	      0.00056917	     -0.19232325	     -0.05499384	      0.88253716	      0.00000615	     -0.20789082	      0.00000000	      0.00000000	     32.81598185
      2.14492390	     -0.05092835	      0.00056778	     -0.19233007	     -0.05498919	      0.88253727	      0.00000587	     -0.20788724	      0.00000000	      0.00000000	     32.69407776
      2.14604768	     -0.05093675	      0.00056400	     -0.19233840	     -0.05498454	      0.88253737	      0.00000558	     -0.20788370	      0.00000000	      0.00000000	     32.74557195
      2.14753254	     -0.05094686	      0.00056044	     -0.19234845	     -0.05497837	      0.88253751	      0.00000517	     -0.20787906	      0.00000000	      0.00000000	     32.70546474
      2.14901740	     -0.05095912	      0.00055411	     -0.19236057	     -0.05497219	      0.88253765	      0.00000474	     -0.20787446	      0.00000000	      0.00000000	     32.85137081
      2.15009913	     -0.05096590	      0.00055232	     -0.19236734	     -0.05496768	      0.88253776	      0.00000441	     -0.20787114	      0.00000000	      0.00000000	     32.72891456
      2.15118086	     -0.05097460	      0.00054810	     -0.19237595	     -0.05496316	      0.88253787	      0.00000406	     -0.20786783	      0.00000000	      0.00000000	     32.77193314
      2.15274171	     -0.05098644	      0.00054292	     -0.19238770	     -0.05495662	      0.88253803	      0.00000354	     -0.20786308	      0.00000000	      0.00000000	     32.75805651
      2.15406646	     -0.05099811	      0.00053659	     -0.19239923	     -0.05495106	      0.88253817	      0.00000308	     -0.20785908	      0.00000000	      0.00000000	     32.83873104
      2.15539121	     -0.05100808	      0.00053232	     -0.19240912	     -0.05494549	      0.88253831	      0.00000259	     -0.20785512	      0.00000000	      0.00000000	     32.77691548
      2.15671596	     -0.05102100	      0.00052464	     -0.19242186	     -0.05493991	      0.88253845	      0.00000209	     -0.20785117	      0.00000000	      0.00000000	     32.89945905
      2.15804071	     -0.05103067	      0.00052045	     -0.19243146	     -0.05493432	      0.88253860	      0.00000156	     -0.20784726	      0.00000000	      0.00000000	     32.80092790
      2.15917565	     -0.05104247	      0.00051299	     -0.19244309	     -0.05492952	      0.88253872	      0.00000109	     -0.20784391	      0.00000000	      0.00000000	     32.90193349
      2.16031059	     -0.05105196	      0.00050800	     -0.19245248	     -0.05492472	      0.88253885	      0.00000061	     -0.20784059	      0.00000000	      0.00000000	     32.86628826
      2.16174107	     -0.05106568	      0.00049973	     -0.19246602	     -0.05491865	      0.88253902	     -0.00000002	     -0.20783641	      0.00000000	      0.00000000	     32.92527774
      2.16317155	     -0.05107695	      0.00049383	     -0.19247718	     -0.05491258	      0.88253918	     -0.00000068	     -0.20783225	      0.00000000	      0.00000000	     32.86219994
      2.16430518	     -0.05108875	      0.00048599	     -0.19248879	     -0.05490775	      0.88253932	     -0.00000122	     -0.20782895	      0.00000000	      0.00000000	     32.95501161
      2.16543882	     -0.05109824	      0.00048043	     -0.19249817	     -0.05490293	      0.88253945	     -0.00000177	     -0.20782565	      0.00000000	      0.00000000	     32.92928284
      2.16689427	     -0.05111230	      0.00047128	     -0.19251203	     -0.05489672	      0.88253962	     -0.00000251	     -0.20782140	      0.00000000	      0.00000000	     32.99560589
      2.16834972	     -0.05112367	      0.00046463	     -0.19252327	     -0.05489050	      0.88253979	     -0.00000327	     -0.20781717	      0.00000000	      0.00000000	     32.93760415
      2.16943220	     -0.05113512	      0.00045640	     -0.19253453	     -0.05488587	      0.88253992	     -0.00000385	     -0.20781399	      0.00000000	      0.00000000	     33.02792029
      2.17051468	     -0.05114413	      0.00045046	     -0.19254342	     -0.05488124	      0.88254005	     -0.00000445	     -0.20781082	      0.00000000	      0.00000000	     33.01334591
      2.17204746	     -0.05115815	      0.00044030	     -0.19255721	     -0.05487467	      0.88254023	     -0.00000532	     -0.20780630	      0.00000000	      0.00000000	     33.07790706
      2.17336180	     -0.05116847	      0.00043289	     -0.19256738	     -0.05486903	      0.88254038	     -0.00000609	     -0.20780240	      0.00000000	      0.00000000	     33.05124761
      2.17467614	     -0.05118078	      0.00042285	     -0.19257947	     -0.05486339	      0.88254053	     -0.00000688	     -0.20779846	      0.00000000	      0.00000000	     33.14423222
      2.17599048	     -0.05118994	      0.00041570	     -0.19258848	     -0.05485773	      0.88254068	     -0.00000769	     -0.20779451	      0.00000000	      0.00000000	     33.08344445
      2.17730481	     -0.05120237	      0.00040455	     -0.19260065	     -0.05485208	      0.88254083	     -0.00000852	     -0.20779050	      0.00000000	      0.00000000	     33.21876928
      2.17843309	     -0.05120958	      0.00039863	     -0.19260774	     -0.05484722	      0.88254095	     -0.00000925	     -0.20778704	      0.00000000	      0.00000000	     33.12379470
      2.17956136	     -0.05121881	      0.00039020	     -0.19261679	     -0.05484235	      0.88254107	     -0.00001000	     -0.20778353	      0.00000000	      0.00000000	     33.17332678
      2.18097940	     -0.05122851	      0.00038149	     -0.19262631	     -0.05483624	      0.88254122	     -0.00001096	     -0.20777909	      0.00000000	      0.00000000	     33.14383683
      2.18239744	     -0.05123967	      0.00037033	     -0.19263721	     -0.05483012	      0.88254137	     -0.00001195	     -0.20777457	      0.00000000	      0.00000000	     33.26631359
      2.18352281	     -0.05124587	      0.00036434	     -0.19264330	     -0.05482526	      0.88254149	     -0.00001274	     -0.20777095	      0.00000000	      0.00000000	     33.17872295
      2.18464818	     -0.05125359	      0.00035601	     -0.19265083	     -0.05482040	      0.88254160	     -0.00001356	     -0.20776728	      0.00000000	      0.00000000	     33.23662248
      2.18609101	     -0.05126173	      0.00034695	     -0.19265879	     -0.05481416	      0.88254174	     -0.00001462	     -0.20776251	      0.00000000	      0.00000000	     33.21744614
      2.18753383	     -0.05127093	      0.00033517	     -0.19266772	     -0.05480792	      0.88254187	     -0.00001571	     -0.20775764	      0.00000000	      0.00000000	     33.37663733
      2.18860662	     -0.05127535	      0.00032926	     -0.19267202	     -0.05480328	      0.88254197	     -0.00001654	     -0.20775398	      0.00000000	      0.00000000	     33.27853595
      2.18967942	     -0.05128080	      0.00032117	     -0.19267730	     -0.05479864	      0.88254206	     -0.00001738	     -0.20775025	      0.00000000	      0.00000000	     33.33255206
      2.19119899	     -0.05128715	      0.00031111	     -0.19268343	     -0.05479206	      0.88254219	     -0.00001859	     -0.20774489	      0.00000000	      0.00000000	     33.32013096
      2.19250090	     -0.05129286	      0.00030112	     -0.19268892	     -0.05478643	      0.88254229	     -0.00001965	     -0.20774020	      0.00000000	      0.00000000	     33.41045634
      2.19380281	     -0.05129698	      0.00029323	     -0.19269287	     -0.05478079	      0.88254239	     -0.00002072	     -0.20773544	      0.00000000	      0.00000000	     33.35360213
      2.19510473	     -0.05130184	      0.00028258	     -0.19269749	     -0.05477516	      0.88254248	     -0.00002182	     -0.20773059	      0.00000000	      0.00000000	     33.49746618
      2.19640664	     -0.05130447	      0.00027524	     -0.19269998	     -0.05476952	      0.88254257	     -0.00002294	     -0.20772566	      0.00000000	      0.00000000	     33.39328323
      2.19752311	     -0.05130696	      0.00026590	     -0.19270225	     -0.05476469	      0.88254265	     -0.00002391	     -0.20772135	      0.00000000	      0.00000000	     33.52434644
      2.19863958	     -0.05130713	      0.00025901	     -0.19270228	     -0.05475986	      0.88254272	     -0.00002489	     -0.20771695	      0.00000000	      0.00000000	     33.49087315
      2.20004484	     -0.05130578	      0.00024906	     -0.19270071	     -0.05475378	      0.88254280	     -0.00002616	     -0.20771125	      0.00000000	      0.00000000	     33.58106526
      2.20145009	     -0.05130135	      0.00024138	     -0.19269613	     -0.05474770	      0.88254288	     -0.00002744	     -0.20770533	      0.00000000	      0.00000000	     33.51812427
      2.20256232	     -0.05129705	      0.00023297	     -0.19269164	     -0.05474290	      0.88254294	     -0.00002847	     -0.20770046	      0.00000000	      0.00000000	     33.65066822
      2.20367455	     -0.05129129	      0.00022665	     -0.19268575	     -0.05473809	      0.88254299	     -0.00002952	     -0.20769544	      0.00000000	      0.00000000	     33.62773484
      2.20510559	     -0.05128309	      0.00021709	     -0.19267733	     -0.05473191	      0.88254306	     -0.00003088	     -0.20768876	      0.00000000	      0.00000000	     33.72952136
      2.20653662	     -0.05127275	      0.00020987	     -0.19266685	     -0.05472574	      0.88254312	     -0.00003227	     -0.20768184	      0.00000000	      0.00000000	     33.65452224
      2.20759625	     -0.05126442	      0.00020218	     -0.19265833	     -0.05472118	      0.88254317	     -0.00003331	     -0.20767656	      0.00000000	      0.00000000	     33.79038934
      2.20865588	     -0.05125472	      0.00019651	     -0.19264852	     -0.05471661	      0.88254321	     -0.00003436	     -0.20767114	      0.00000000	      0.00000000	     33.78016335
      2.21016498	     -0.05123995	      0.00018744	     -0.19263353	     -0.05471012	      0.88254328	     -0.00003589	     -0.20766318	      0.00000000	      0.00000000	     33.87194831
      2.21145507	     -0.05122653	      0.00018097	     -0.19261997	     -0.05470458	      0.88254333	     -0.00003721	     -0.20765618	      0.00000000	      0.00000000	     33.84393969
      2.21274516	     -0.05121162	      0.00017282	     -0.19260487	     -0.05469904	      0.88254338	     -0.00003855	     -0.20764900	      0.00000000	      0.00000000	     33.98939696
      2.21403525	     -0.05119333	      0.00016747	     -0.19258645	     -0.05469352	      0.88254343	     -0.00003990	     -0.20764160	      0.00000000	      0.00000000	     33.92979746
      2.21532535	     -0.05117270	      0.00015956	     -0.19256563	     -0.05468800	      0.88254348	     -0.00004127	     -0.20763393	      0.00000000	      0.00000000	     34.13369079
      2.21642971	     -0.05115330	      0.00015584	     -0.19254616	     -0.05468328	      0.88254352	     -0.00004246	     -0.20762714	      0.00000000	      0.00000000	     34.04501940
      2.21753407	     -0.05113284	      0.00015036	     -0.19252556	     -0.05467858	      0.88254357	     -0.00004367	     -0.20762014	      0.00000000	      0.00000000	     34.13995770
      2.21892873	     -0.05110470	      0.00014525	     -0.19249729	     -0.05467264	      0.88254362	     -0.00004520	     -0.20761102	      0.00000000	      0.00000000	     34.14555033
      2.22032339	     -0.05107431	      0.00013865	     -0.19246673	     -0.05466672	      0.88254368	     -0.00004675	     -0.20760155	      0.00000000	      0.00000000	     34.32526259
      2.22142622	     -0.05104919	      0.00013591	     -0.19244155	     -0.05466204	      0.88254373	     -0.00004799	     -0.20759383	      0.00000000	      0.00000000	     34.24781517
      2.22252905	     -0.05102390	      0.00013156	     -0.19241614	     -0.05465738	      0.88254378	     -0.00004925	     -0.20758593	      0.00000000	      0.00000000	     34.33051735
      2.22394832	     -0.05099085	      0.00012755	     -0.19238296	     -0.05465139	      0.88254385	     -0.00005088	     -0.20757552	      0.00000000	      0.00000000	     34.33203602
      2.22536759	     -0.05095578	      0.00012181	     -0.19234772	     -0.05464542	      0.88254392	     -0.00005253	     -0.20756487	      0.00000000	      0.00000000	     34.53354190
      2.22642065	     -0.05092766	      0.00012017	     -0.19231955	     -0.05464100	      0.88254397	     -0.00005376	     -0.20755678	      0.00000000	      0.00000000	     34.45621566
      2.22747370	     -0.05089834	      0.00011694	     -0.19229012	     -0.05463659	      0.88254403	     -0.00005500	     -0.20754851	      0.00000000	      0.00000000	     34.53914270
      2.22896878	     -0.05085505	      0.00011379	     -0.19224672	     -0.05463034	      0.88254411	     -0.00005679	     -0.20753648	      0.00000000	      0.00000000	     34.56322903
      2.23025012	     -0.05081692	      0.00011017	     -0.19220846	     -0.05462501	      0.88254418	     -0.00005833	     -0.20752591	      0.00000000	      0.00000000	     34.68043750
      2.23153146	     -0.05077725	      0.00010876	     -0.19216871	     -0.05461969	      0.88254426	     -0.00005988	     -0.20751511	      0.00000000	      0.00000000	     34.64698205
      2.23281280	     -0.05073602	      0.00010547	     -0.19212734	     -0.05461439	      0.88254434	     -0.00006145	     -0.20750408	      0.00000000	      0.00000000	     34.80274494
      2.23409413	     -0.05069433	      0.00010534	     -0.19208560	     -0.05460911	      0.88254442	     -0.00006303	     -0.20749284	      0.00000000	      0.00000000	     34.71963025
      2.23519139	     -0.05065866	      0.00010261	     -0.19204980	     -0.05460460	      0.88254450	     -0.00006439	     -0.20748306	      0.00000000	      0.00000000	     34.85402114
      2.23628864	     -0.05062261	      0.00010199	     -0.19201368	     -0.05460011	      0.88254457	     -0.00006577	     -0.20747316	      0.00000000	      0.00000000	     34.84242788
      2.23767508	     -0.05057602	      0.00010013	     -0.19196696	     -0.05459445	      0.88254468	     -0.00006751	     -0.20746050	      0.00000000	      0.00000000	     34.94508917
      2.23906152	     -0.05052747	      0.00010054	     -0.19191835	     -0.05458881	      0.88254478	     -0.00006927	     -0.20744765	      0.00000000	      0.00000000	     34.90951788
      2.24015952	     -0.05048807	      0.00009895	     -0.19187883	     -0.05458437	      0.88254487	     -0.00007067	     -0.20743732	      0.00000000	      0.00000000	     35.03399775
      2.24125753	     -0.05044893	      0.00009932	     -0.19183962	     -0.05457994	      0.88254496	     -0.00007208	     -0.20742687	      0.00000000	      0.00000000	     35.01588100
      2.24266748	     -0.05039852	      0.00009878	     -0.19178908	     -0.05457428	      0.88254508	     -0.00007390	     -0.20741333	      0.00000000	      0.00000000	     35.10612353
      2.24407743	     -0.05034668	      0.00010067	     -0.19173719	     -0.05456864	      0.88254520	     -0.00007574	     -0.20739963	      0.00000000	      0.00000000	     35.05461312
      2.24512740	     -0.05030678	      0.00010003	     -0.19169718	     -0.05456447	      0.88254529	     -0.00007711	     -0.20738933	      0.00000000	      0.00000000	     35.17647391
      2.24617738	     -0.05026601	      0.00010136	     -0.19165635	     -0.05456031	      0.88254539	     -0.00007849	     -0.20737891	      0.00000000	      0.00000000	     35.17352481
      2.24766159	     -0.05020762	      0.00010239	     -0.19159785	     -0.05455445	      0.88254552	     -0.00008045	     -0.20736402	      0.00000000	      0.00000000	     35.25654855
      2.24893751	     -0.05015694	      0.00010469	     -0.19154710	     -0.05454945	      0.88254564	     -0.00008214	     -0.20735108	      0.00000000	      0.00000000	     35.23079145
      2.25021343	     -0.05010556	      0.00010543	     -0.19149561	     -0.05454447	      0.88254577	     -0.00008384	     -0.20733801	      0.00000000	      0.00000000	     35.34596174
      2.25148935	     -0.05005395	      0.00010867	     -0.19144394	     -0.05453952	      0.88254589	     -0.00008555	     -0.20732483	      0.00000000	      0.00000000	     35.28146341
      2.25276527	     -0.05000260	      0.00010916	     -0.19139245	     -0.05453459	      0.88254602	     -0.00008727	     -0.20731157	      0.00000000	      0.00000000	     35.43996936
      2.25385995	     -0.04995901	      0.00011237	     -0.19134881	     -0.05453039	      0.88254613	     -0.00008874	     -0.20730015	      0.00000000	      0.00000000	     35.34791719
      2.25495464	     -0.04991538	      0.00011379	     -0.19130508	     -0.05452621	      0.88254624	     -0.00009023	     -0.20728871	      0.00000000	      0.00000000	     35.41589718
      2.25633470	     -0.04985865	      0.00011731	     -0.19124825	     -0.05452097	      0.88254638	     -0.00009210	     -0.20727423	      0.00000000	      0.00000000	     35.41009688
      2.25771477	     -0.04979962	      0.00011946	     -0.19118908	     -0.05451577	      0.88254653	     -0.00009398	     -0.20725964	      0.00000000	      0.00000000	     35.54947401
      2.25881248	     -0.04975209	      0.00012354	     -0.19114150	     -0.05451165	      0.88254664	     -0.00009548	     -0.20724794	      0.00000000	      0.00000000	     35.47242571
      2.25991019	     -0.04970450	      0.00012595	     -0.19109382	     -0.05450756	      0.88254676	     -0.00009698	     -0.20723618	      0.00000000	      0.00000000	     35.53679610
      2.26131221	     -0.04964323	      0.00013061	     -0.19103245	     -0.05450237	      0.88254691	     -0.00009891	     -0.20722107	      0.00000000	      0.00000000	     35.52396931
      2.26271422	     -0.04958093	      0.00013358	     -0.19096999	     -0.05449722	      0.88254707	     -0.00010084	     -0.20720586	      0.00000000	      0.00000000	     35.67540433
      2.26376559	     -0.04953341	      0.00013836	     -0.19092243	     -0.05449338	      0.88254719	     -0.00010229	     -0.20719439	      0.00000000	      0.00000000	     35.58891640
      2.26481695	     -0.04948568	      0.00014151	     -0.19087459	     -0.05448957	      0.88254731	     -0.00010374	     -0.20718287	      0.00000000	      0.00000000	     35.64495412
      2.26629015	     -0.04941876	      0.00014718	     -0.19080755	     -0.05448427	      0.88254748	     -0.00010577	     -0.20716665	      0.00000000	      0.00000000	     35.64699196
      2.26776335	     -0.04935216	      0.00015103	     -0.19074077	     -0.05447901	      0.88254765	     -0.00010781	     -0.20715037	      0.00000000	      0.00000000	     35.80838470
      2.26876659	     -0.04930701	      0.00015610	     -0.19069555	     -0.05447546	      0.88254777	     -0.00010920	     -0.20713927	      0.00000000	      0.00000000	     35.71041189
      2.26976983	     -0.04926173	      0.00015956	     -0.19065017	     -0.05447193	      0.88254789	     -0.00011059	     -0.20712816	      0.00000000	      0.00000000	     35.75902144
      2.27134991	     -0.04918899	      0.00016621	     -0.19057728	     -0.05446643	      0.88254809	     -0.00011279	     -0.20711064	      0.00000000	      0.00000000	     35.78171434
      2.27263801	     -0.04912864	      0.00017086	     -0.19051677	     -0.05446198	      0.88254826	     -0.00011457	     -0.20709631	      0.00000000	      0.00000000	     35.87231250
      2.27392612	     -0.04906802	      0.00017732	     -0.19045603	     -0.05445757	      0.88254843	     -0.00011636	     -0.20708193	      0.00000000	      0.00000000	     35.83990115
      2.27521422	     -0.04900733	      0.00018164	     -0.19039517	     -0.05445321	      0.88254860	     -0.00011815	     -0.20706752	      0.00000000	      0.00000000	     35.97635076
      2.27635446	     -0.04895380	      0.00018794	     -0.19034153	     -0.05444938	      0.88254876	     -0.00011973	     -0.20705475	      0.00000000	      0.00000000	     35.90919151
      2.27749470	     -0.04890069	      0.00019229	     -0.19028826	     -0.05444558	      0.88254892	     -0.00012132	     -0.20704197	      0.00000000	      0.00000000	     35.99172596
      2.27863494	     -0.04884824	      0.00019789	     -0.19023568	     -0.05444181	      0.88254909	     -0.00012290	     -0.20702923	      0.00000000	      0.00000000	     35.98340014
      2.28012584	     -0.04878094	      0.00020383	     -0.19016815	     -0.05443694	      0.88254931	     -0.00012496	     -0.20701262	      0.00000000	      0.00000000	     36.08172456
      2.28128648	     -0.04872909	      0.00021017	     -0.19011617	     -0.05443319	      0.88254949	     -0.00012657	     -0.20699978	      0.00000000	      0.00000000	     36.03106399
      2.28244712	     -0.04867746	      0.00021482	     -0.19006435	     -0.05442948	      0.88254967	     -0.00012817	     -0.20698700	      0.00000000	      0.00000000	     36.11187365
      2.28360776	     -0.04862608	      0.00022078	     -0.19001281	     -0.05442580	      0.88254985	     -0.00012978	     -0.20697429	      0.00000000	      0.00000000	     36.10266938
      2.28508286	     -0.04856121	      0.00022691	     -0.18994769	     -0.05442118	      0.88255010	     -0.00013181	     -0.20695823	      0.00000000	      0.00000000	     36.21083712
      2.28622257	     -0.04851196	      0.00023341	     -0.18989828	     -0.05441765	      0.88255029	     -0.00013338	     -0.20694592	      0.00000000	      0.00000000	     36.15110623
      2.28736228	     -0.04846348	      0.00023818	     -0.18984958	     -0.05441416	      0.88255049	     -0.00013495	     -0.20693369	      0.00000000	      0.00000000	     36.22327599
      2.28873116	     -0.04840604	      0.00024539	     -0.18979193	     -0.05441002	      0.88255073	     -0.00013682	     -0.20691914	      0.00000000	      0.00000000	     36.20402320
      2.29010003	     -0.04834877	      0.00025039	     -0.18973437	     -0.05440593	      0.88255098	     -0.00013869	     -0.20690472	      0.00000000	      0.00000000	     36.36713729
      2.29114088	     -0.04830555	      0.00025675	     -0.18969100	     -0.05440286	      0.88255117	     -0.00014011	     -0.20689383	      0.00000000	      0.00000000	     36.27593547
      2.29218174	     -0.04826278	      0.00026134	     -0.18964802	     -0.05439982	      0.88255136	     -0.00014153	     -0.20688302	      0.00000000	      0.00000000	     36.33144413
      2.29365813	     -0.04820311	      0.00026895	     -0.18958808	     -0.05439556	      0.88255165	     -0.00014353	     -0.20686783	      0.00000000	      0.00000000	     36.33505303
      2.29493771	     -0.04815216	      0.00027435	     -0.18953685	     -0.05439193	      0.88255190	     -0.00014526	     -0.20685480	      0.00000000	      0.00000000	     36.42776828
      2.29621729	     -0.04810230	      0.00028157	     -0.18948676	     -0.05438834	      0.88255216	     -0.00014698	     -0.20684193	      0.00000000	      0.00000000	     36.38102830
      2.29749687	     -0.04805428	      0.00028627	     -0.18943842	     -0.05438481	      0.88255242	     -0.00014870	     -0.20682922	      0.00000000	      0.00000000	     36.51160341
      2.29862735	     -0.04801310	      0.00029286	     -0.18939703	     -0.05438173	      0.88255265	     -0.00015021	     -0.20681816	      0.00000000	      0.00000000	     36.43368896
      2.29975784	     -0.04797313	      0.00029740	     -0.18935679	     -0.05437869	      0.88255289	     -0.00015171	     -0.20680727	      0.00000000	      0.00000000	     36.50647698
      2.30088832	     -0.04793472	      0.00030302	     -0.18931813	     -0.05437569	      0.88255313	     -0.00015321	     -0.20679656	      0.00000000	      0.00000000	     36.49195396
      2.30240600	     -0.04788584	      0.00030905	     -0.18926886	     -0.05437173	      0.88255346	     -0.00015521	     -0.20678250	      0.00000000	      0.00000000	     36.57873658
      2.30356259	     -0.04785020	      0.00031517	     -0.18923296	     -0.05436876	      0.88255372	     -0.00015673	     -0.20677205	      0.00000000	      0.00000000	     36.51807606
      2.30471918	     -0.04781585	      0.00031950	     -0.18919830	     -0.05436583	      0.88255398	     -0.00015824	     -0.20676184	      0.00000000	      0.00000000	     36.58766934
      2.30587576	     -0.04778285	      0.00032486	     -0.18916500	     -0.05436295	      0.88255424	     -0.00015975	     -0.20675186	      0.00000000	      0.00000000	     36.57362198
      2.30736716	     -0.04774215	      0.00033000	     -0.18912387	     -0.05435929	      0.88255458	     -0.00016167	     -0.20673935	      0.00000000	      0.00000000	     36.67755285
      2.30850085	     -0.04771248	      0.00033548	     -0.18909393	     -0.05435656	      0.88255483	     -0.00016313	     -0.20673011	      0.00000000	      0.00000000	     36.61402674
      2.30963454	     -0.04768413	      0.00033913	     -0.18906523	     -0.05435388	      0.88255510	     -0.00016458	     -0.20672109	      0.00000000	      0.00000000	     36.67944919
      2.31101239	     -0.04765190	      0.00034492	     -0.18903263	     -0.05435067	      0.88255541	     -0.00016633	     -0.20671046	      0.00000000	      0.00000000	     36.64445742
      2.31225029	     -0.04762501	      0.00034824	     -0.18900533	     -0.05434784	      0.88255570	     -0.00016789	     -0.20670123	      0.00000000	      0.00000000	     36.74153643
      2.31348820	     -0.04759969	      0.00035365	     -0.18897968	     -0.05434507	      0.88255599	     -0.00016945	     -0.20669231	      0.00000000	      0.00000000	     36.67248550
      2.31472611	     -0.04757590	      0.00035654	     -0.18895546	     -0.05434234	      0.88255628	     -0.00017099	     -0.20668369	      0.00000000	      0.00000000	     36.78731583
      2.31596401	     -0.04755349	      0.00036180	     -0.18893271	     -0.05433967	      0.88255657	     -0.00017252	     -0.20667538	      0.00000000	      0.00000000	     36.70936583
      2.31720192	     -0.04753231	      0.00036415	     -0.18891109	     -0.05433705	      0.88255686	     -0.00017404	     -0.20666737	      0.00000000	      0.00000000	     36.84342007
      2.31843982	     -0.04751216	      0.00036931	     -0.18889059	     -0.05433448	      0.88255715	     -0.00017555	     -0.20665965	      0.00000000	      0.00000000	     36.74947317
      2.31967773	     -0.04749308	      0.00037115	     -0.18887104	     -0.05433196	      0.88255744	     -0.00017705	     -0.20665221	      0.00000000	      0.00000000	     36.90308302
      2.32091564	     -0.04747504	      0.00037631	     -0.18885265	     -0.05432950	      0.88255773	     -0.00017854	     -0.20664504	      0.00000000	      0.00000000	     36.78686840
      2.32200854	     -0.04746005	      0.00037776	     -0.18883725	     -0.05432737	      0.88255798	     -0.00017984	     -0.20663894	      0.00000000	      0.00000000	     36.90417250
      2.32310144	     -0.04744584	      0.00038103	     -0.18882268	     -0.05432528	      0.88255824	     -0.00018113	     -0.20663303	      0.00000000	      0.00000000	     36.87535669
      2.32446129	     -0.04742933	      0.00038340	     -0.18880567	     -0.05432273	      0.88255855	     -0.00018273	     -0.20662597	      0.00000000	      0.00000000	     36.95973560
      2.32582113	     -0.04741406	      0.00038727	     -0.18878994	     -0.05432026	      0.88255887	     -0.00018432	     -0.20661922	      0.00000000	      0.00000000	     36.90703976
      2.32693193	     -0.04740249	      0.00038808	     -0.18877793	     -0.05431828	      0.88255913	     -0.00018560	     -0.20661393	      0.00000000	      0.00000000	     37.02285319
      2.32804272	     -0.04739172	      0.00039061	     -0.18876677	     -0.05431635	      0.88255939	     -0.00018687	     -0.20660884	      0.00000000	      0.00000000	     36.99415542
      2.32941012	     -0.04737971	      0.00039212	     -0.18875422	     -0.05431402	      0.88255971	     -0.00018843	     -0.20660284	      0.00000000	      0.00000000	     37.08176346
      2.33077752	     -0.04736894	      0.00039553	     -0.18874297	     -0.05431177	      0.88256003	     -0.00018996	     -0.20659715	      0.00000000	      0.00000000	     37.01142840
      2.33184226	     -0.04736147	      0.00039572	     -0.18873505	     -0.05431006	      0.88256028	     -0.00019115	     -0.20659292	      0.00000000	      0.00000000	     37.12734808
      2.33290699	     -0.04735474	      0.00039757	     -0.18872793	     -0.05430839	      0.88256053	     -0.00019233	     -0.20658888	      0.00000000	      0.00000000	     37.10973293
      2.33433478	     -0.04734700	      0.00039851	     -0.18871961	     -0.05430622	      0.88256087	     -0.00019390	     -0.20658373	      0.00000000	      0.00000000	     37.19869054
      2.33576258	     -0.04734065	      0.00040103	     -0.18871272	     -0.05430412	      0.88256121	     -0.00019544	     -0.20657891	      0.00000000	      0.00000000	     37.14051040
      2.33678618	     -0.04733683	      0.00040034	     -0.18870845	     -0.05430266	      0.88256145	     -0.00019655	     -0.20657565	      0.00000000	      0.00000000	     37.26439409
      2.33780977	     -0.04733362	      0.00040122	     -0.18870483	     -0.05430124	      0.88256170	     -0.00019764	     -0.20657255	      0.00000000	      0.00000000	     37.26235156
      2.33931676	     -0.04733025	      0.00040113	     -0.18870081	     -0.05429921	      0.88256206	     -0.00019923	     -0.20656828	      0.00000000	      0.00000000	     37.35341968
      2.34058445	     -0.04732854	      0.00040181	     -0.18869858	     -0.05429757	      0.88256237	     -0.00020055	     -0.20656495	      0.00000000	      0.00000000	     37.33875209
      2.34185213	     -0.04732794	      0.00040049	     -0.18869739	     -0.05429600	      0.88256268	     -0.00020186	     -0.20656187	      0.00000000	      0.00000000	     37.47102636
      2.34311982	     -0.04732835	      0.00040129	     -0.18869729	     -0.05429448	      0.88256300	     -0.00020316	     -0.20655903	      0.00000000	      0.00000000	     37.40868964
      2.34438750	     -0.04732981	      0.00039892	     -0.18869814	     -0.05429302	      0.88256332	     -0.00020445	     -0.20655643	      0.00000000	      0.00000000	     37.60766012
      2.34546138	     -0.04733172	      0.00039954	     -0.18869961	     -0.05429183	      0.88256359	     -0.00020553	     -0.20655441	      0.00000000	      0.00000000	     37.51988217
      2.34653526	     -0.04733440	      0.00039807	     -0.18870178	     -0.05429068	      0.88256387	     -0.00020660	     -0.20655256	      0.00000000	      0.00000000	     37.61036167
      2.34791434	     -0.04733904	      0.00039732	     -0.18870582	     -0.05428927	      0.88256423	     -0.00020795	     -0.20655044	      0.00000000	      0.00000000	     37.61668112
      2.34929342	     -0.04734512	      0.00039452	     -0.18871123	     -0.05428793	      0.88256459	     -0.00020930	     -0.20654860	      0.00000000	      0.00000000	     37.79187590
      2.35036707	     -0.04735075	      0.00039444	     -0.18871641	     -0.05428694	      0.88256488	     -0.00021033	     -0.20654737	      0.00000000	      0.00000000	     37.71293856
      2.35144073	     -0.04735716	      0.00039246	     -0.18872230	     -0.05428599	      0.88256517	     -0.00021136	     -0.20654631	      0.00000000	      0.00000000	     37.80193001
      2.35284615	     -0.04736660	      0.00039093	     -0.18873110	     -0.05428481	      0.88256555	     -0.00021269	     -0.20654518	      0.00000000	      0.00000000	     37.81367141
      2.35425158	     -0.04737727	      0.00038712	     -0.18874107	     -0.05428371	      0.88256594	     -0.00021401	     -0.20654435	      0.00000000	      0.00000000	     38.01923978
      2.35527404	     -0.04738583	      0.00038652	     -0.18874919	     -0.05428296	      0.88256622	     -0.00021495	     -0.20654392	      0.00000000	      0.00000000	     37.92793735
      2.35629650	     -0.04739512	      0.00038398	     -0.18875797	     -0.05428224	      0.88256651	     -0.00021589	     -0.20654365	      0.00000000	      0.00000000	     38.01051514
      2.35778521	     -0.04740988	      0.00038107	     -0.18877204	     -0.05428127	      0.88256692	     -0.00021725	     -0.20654353	      0.00000000	      0.00000000	     38.03702438
      2.35904668	     -0.04742360	      0.00037729	     -0.18878513	     -0.05428052	      0.88256728	     -0.00021838	     -0.20654369	      0.00000000	      0.00000000	     38.16090744
      2.36030816	     -0.04743824	      0.00037515	     -0.18879918	     -0.05427982	      0.88256764	     -0.00021950	     -0.20654408	      0.00000000	      0.00000000	     38.12639355
      2.36156963	     -0.04745389	      0.00037052	     -0.18881417	     -0.05427919	      0.88256800	     -0.00022061	     -0.20654470	      0.00000000	      0.00000000	     38.30466886
      2.36283110	     -0.04747044	      0.00036866	     -0.18883016	     -0.05427862	      0.88256837	     -0.00022172	     -0.20654556	      0.00000000	      0.00000000	     38.21563138
      2.36389872	     -0.04748524	      0.00036411	     -0.18884440	     -0.05427818	      0.88256867	     -0.00022264	     -0.20654646	      0.00000000	      0.00000000	     38.37665698
      2.36496634	     -0.04750071	      0.00036130	     -0.18885935	     -0.05427778	      0.88256898	     -0.00022355	     -0.20654752	      0.00000000	      0.00000000	     38.37240036
      2.36634142	     -0.04752157	      0.00035612	     -0.18887951	     -0.05427734	      0.88256938	     -0.00022472	     -0.20654913	      0.00000000	      0.00000000	     38.49183926
      2.36771650	     -0.04754344	      0.00035251	     -0.18890074	     -0.05427697	      0.88256977	     -0.00022588	     -0.20655100	      0.00000000	      0.00000000	     38.45282345
      2.36878520	     -0.04756118	      0.00034728	     -0.18891791	     -0.05427673	      0.88257008	     -0.00022677	     -0.20655263	      0.00000000	      0.00000000	     38.60669309
      2.36985389	     -0.04757947	      0.00034374	     -0.18893567	     -0.05427653	      0.88257038	     -0.00022765	     -0.20655441	      0.00000000	      0.00000000	     38.60238662
      2.37125458	     -0.04760425	      0.00033776	     -0.18895973	     -0.05427634	      0.88257078	     -0.00022879	     -0.20655698	      0.00000000	      0.00000000	     38.71489138
      2.37265526	     -0.04763003	      0.00033369	     -0.18898486	     -0.05427622	      0.88257117	     -0.00022993	     -0.20655981	      0.00000000	      0.00000000	     38.65526125
      2.37367253	     -0.04764940	      0.00032824	     -0.18900368	     -0.05427619	      0.88257146	     -0.00023074	     -0.20656202	      0.00000000	      0.00000000	     38.80547391
      2.37468980	     -0.04766922	      0.00032441	     -0.18902300	     -0.05427619	      0.88257174	     -0.00023155	     -0.20656436	      0.00000000	      0.00000000	     38.81109977
      2.37617421	     -0.04769886	      0.00031768	     -0.18905190	     -0.05427626	      0.88257215	     -0.00023273	     -0.20656801	      0.00000000	      0.00000000	     38.91532144
      2.37743178	     -0.04772465	      0.00031298	     -0.18907708	     -0.05427639	      0.88257249	     -0.00023371	     -0.20657131	      0.00000000	      0.00000000	     38.89831431
      2.37868935	     -0.04775110	      0.00030640	     -0.18910288	     -0.05427657	      0.88257282	     -0.00023468	     -0.20657479	      0.00000000	      0.00000000	     39.04539210
      2.37994691	     -0.04777820	      0.00030203	     -0.18912939	     -0.05427682	      0.88257315	     -0.00023565	     -0.20657847	      0.00000000	      0.00000000	     38.97612091
      2.38120448	     -0.04780598	      0.00029450	     -0.18915651	     -0.05427713	      0.88257348	     -0.00023661	     -0.20658232	      0.00000000	      0.00000000	     39.19629511
      2.38226384	     -0.04782997	      0.00029081	     -0.18918001	     -0.05427743	      0.88257374	     -0.00023741	     -0.20658571	      0.00000000	      0.00000000	     39.09604609
      2.38332321	     -0.04785448	      0.00028513	     -0.18920398	     -0.05427778	      0.88257401	     -0.00023820	     -0.20658922	      0.00000000	      0.00000000	     39.18609309
      2.38469897	     -0.04788692	      0.00027904	     -0.18923576	     -0.05427830	      0.88257434	     -0.00023923	     -0.20659398	      0.00000000	      0.00000000	     39.18394700
      2.38607474	     -0.04791985	      0.00027116	     -0.18926799	     -0.05427888	      0.88257467	     -0.00024025	     -0.20659895	      0.00000000	      0.00000000	     39.36094037
      2.38713623	     -0.04794563	      0.00026722	     -0.18929329	     -0.05427938	      0.88257491	     -0.00024102	     -0.20660291	      0.00000000	      0.00000000	     39.26943951
      2.38819772	     -0.04797180	      0.00026143	     -0.18931894	     -0.05427993	      0.88257515	     -0.00024180	     -0.20660700	      0.00000000	      0.00000000	     39.35620493
      2.38960007	     -0.04800685	      0.00025492	     -0.18935333	     -0.05428071	      0.88257546	     -0.00024281	     -0.20661256	      0.00000000	      0.00000000	     39.35686074
      2.39100242	     -0.04804234	      0.00024629	     -0.18938811	     -0.05428156	      0.88257575	     -0.00024382	     -0.20661832	      0.00000000	      0.00000000	     39.56256677
      2.39201232	     -0.04806821	      0.00024240	     -0.18941354	     -0.05428223	      0.88257596	     -0.00024454	     -0.20662258	      0.00000000	      0.00000000	     39.44824617
      2.39302222	     -0.04809441	      0.00023675	     -0.18943925	     -0.05428293	      0.88257615	     -0.00024526	     -0.20662694	      0.00000000	      0.00000000	     39.51510674
      2.39451207	     -0.04813345	      0.00022940	     -0.18947761	     -0.05428403	      0.88257643	     -0.00024631	     -0.20663353	      0.00000000	      0.00000000	     39.51937943
      2.39576840	     -0.04816665	      0.00022215	     -0.18951021	     -0.05428502	      0.88257665	     -0.00024719	     -0.20663925	      0.00000000	      0.00000000	     39.62448473
      2.39702473	     -0.04820015	      0.00021680	     -0.18954317	     -0.05428607	      0.88257687	     -0.00024806	     -0.20664509	      0.00000000	      0.00000000	     39.55851588
      2.39828106	     -0.04823393	      0.00020917	     -0.18957635	     -0.05428718	      0.88257706	     -0.00024893	     -0.20665106	      0.00000000	      0.00000000	     39.71665350
      2.39940886	     -0.04826439	      0.00020471	     -0.18960635	     -0.05428822	      0.88257723	     -0.00024971	     -0.20665652	      0.00000000	      0.00000000	     39.61739040
      2.40053666	     -0.04829498	      0.00019812	     -0.18963641	     -0.05428931	      0.88257739	     -0.00025048	     -0.20666208	      0.00000000	      0.00000000	     39.72164948
      2.40166446	     -0.04832566	      0.00019279	     -0.18966661	     -0.05429045	      0.88257754	     -0.00025125	     -0.20666772	      0.00000000	      0.00000000	     39.69681816
      2.40309920	     -0.04836478	      0.00018451	     -0.18970508	     -0.05429196	      0.88257771	     -0.00025222	     -0.20667502	      0.00000000	      0.00000000	     39.81017946
      2.40424563	     -0.04839613	      0.00017961	     -0.18973597	     -0.05429322	      0.88257783	     -0.00025300	     -0.20668094	      0.00000000	      0.00000000	     39.72427241
      2.40539205	     -0.04842744	      0.00017291	     -0.18976677	     -0.05429453	      0.88257795	     -0.00025377	     -0.20668694	      0.00000000	      0.00000000	     39.81509325
      2.40653848	     -0.04845868	      0.00016755	     -0.18979755	     -0.05429588	      0.88257805	     -0.00025453	     -0.20669301	      0.00000000	      0.00000000	     39.77758810
      2.40796063	     -0.04849743	      0.00015932	     -0.18983568	     -0.05429763	      0.88257815	     -0.00025548	     -0.20670063	      0.00000000	      0.00000000	     39.88980817
      2.40908877	     -0.04852812	      0.00015456	     -0.18986594	     -0.05429906	      0.88257823	     -0.00025623	     -0.20670673	     -0.00000000	      0.00000000	     39.79511876
      2.41021690	     -0.04855874	      0.00014802	     -0.18989608	     -0.05430054	      0.88257829	     -0.00025698	     -0.20671289	     -0.00000000	      0.00000000	     39.87361081
      2.41134504	     -0.04858916	      0.00014266	     -0.18992606	     -0.05430206	      0.88257833	     -0.00025772	     -0.20671909	     -0.00000000	      0.00000000	     39.84068329
      2.41282543	     -0.04862889	      0.00013421	     -0.18996517	     -0.05430413	      0.88257838	     -0.00025869	     -0.20672730	     -0.00000000	      0.00000000	     39.93981303
      2.41394615	     -0.04865885	      0.00012951	     -0.18999473	     -0.05430574	      0.88257840	     -0.00025942	     -0.20673355	     -0.00000000	      0.00000000	     39.84377793
      2.41506687	     -0.04868873	      0.00012311	     -0.19002415	     -0.05430740	      0.88257841	     -0.00026015	     -0.20673985	     -0.00000000	      0.00000000	     39.91237904
      2.41641934	     -0.04872449	      0.00011698	     -0.19005942	     -0.05430946	      0.88257840	     -0.00026102	     -0.20674748	     -0.00000000	     -0.00000000	     39.85338003
      2.41763220	     -0.04875623	      0.00010979	     -0.19009068	     -0.05431135	      0.88257839	     -0.00026181	     -0.20675436	     -0.00000000	     -0.00000000	     39.96107921
      2.41884507	     -0.04878758	      0.00010482	     -0.19012161	     -0.05431330	      0.88257835	     -0.00026259	     -0.20676126	     -0.00000000	     -0.00000000	     39.86465623
      2.42005793	     -0.04881856	      0.00009767	     -0.19015212	     -0.05431529	      0.88257831	     -0.00026336	     -0.20676818	     -0.00000000	     -0.00000000	     39.97818606
      2.42127080	     -0.04884929	      0.00009295	     -0.19018245	     -0.05431734	      0.88257825	     -0.00026414	     -0.20677511	     -0.00000000	     -0.00000000	     39.86974452
      2.42248366	     -0.04887979	      0.00008587	     -0.19021249	     -0.05431943	      0.88257817	     -0.00026491	     -0.20678205	     -0.00000000	     -0.00000000	     39.98815719
      2.42369653	     -0.04891013	      0.00008138	     -0.19024245	     -0.05432157	      0.88257809	     -0.00026568	     -0.20678900	     -0.00000000	     -0.00000000	     39.86979003
      2.42490939	     -0.04894016	      0.00007427	     -0.19027203	     -0.05432376	      0.88257799	     -0.00026644	     -0.20679595	     -0.00000000	     -0.00000000	     39.99568035
      2.42612226	     -0.04896957	      0.00007006	     -0.19030108	     -0.05432599	      0.88257788	     -0.00026721	     -0.20680290	     -0.00000000	     -0.00000000	     39.86687064
      2.42733512	     -0.04899836	      0.00006315	     -0.19032943	     -0.05432827	      0.88257776	     -0.00026796	     -0.20680982	     -0.00000000	     -0.00000000	     39.99806843
      2.42854799	     -0.04902645	      0.00005938	     -0.19035719	     -0.05433060	      0.88257762	     -0.00026872	     -0.20681672	     -0.00000000	     -0.00000000	     39.85921064
      2.42976085	     -0.04905386	      0.00005269	     -0.19038418	     -0.05433297	      0.88257747	     -0.00026947	     -0.20682358	     -0.00000000	     -0.00000000	     39.99637455
      2.43097372	     -0.04908065	      0.00004938	     -0.19041066	     -0.05433539	      0.88257731	     -0.00027022	     -0.20683039	     -0.00000000	     -0.00000000	     39.84703499
      2.43218658	     -0.04910682	      0.00004291	     -0.19043643	     -0.05433786	      0.88257714	     -0.00027097	     -0.20683716	     -0.00000000	     -0.00000000	     39.99065714
      2.43339945	     -0.04913242	      0.00004002	     -0.19046174	     -0.05434037	      0.88257696	     -0.00027171	     -0.20684387	     -0.00000000	     -0.00000000	     39.83318487
      2.43449006	     -0.04915491	      0.00003464	     -0.19048389	     -0.05434267	      0.88257678	     -0.00027237	     -0.20684985	     -0.00000000	     -0.00000000	     39.93278601
      2.43558067	     -0.04917689	      0.00003142	     -0.19050560	     -0.05434500	      0.88257660	     -0.00027303	     -0.20685579	     -0.00000000	     -0.00000000	     39.86368493
      2.43690618	     -0.04920286	      0.00002623	     -0.19053122	     -0.05434788	      0.88257636	     -0.00027383	     -0.20686293	     -0.00000000	     -0.00000000	     39.91252564
      2.43823169	     -0.04922804	      0.00002306	     -0.19055610	     -0.05435081	      0.88257612	     -0.00027462	     -0.20686999	     -0.00000000	     -0.00000000	     39.81034498
      2.43934704	     -0.04924861	      0.00001838	     -0.19057636	     -0.05435332	      0.88257590	     -0.00027529	     -0.20687586	     -0.00000000	     -0.00000000	     39.89440955
      2.44046239	     -0.04926858	      0.00001575	     -0.19059610	     -0.05435587	      0.88257567	     -0.00027594	     -0.20688167	     -0.00000000	     -0.00000000	     39.82123190
      2.44157773	     -0.04928798	      0.00001214	     -0.19061524	     -0.05435845	      0.88257543	     -0.00027660	     -0.20688740	     -0.00000000	     -0.00000000	     39.84291588
      2.44309126	     -0.04931343	      0.00000881	     -0.19064039	     -0.05436201	      0.88257509	     -0.00027748	     -0.20689508	     -0.00000000	     -0.00000000	     39.76620419
      2.44422340	     -0.04933186	      0.00000490	     -0.19065855	     -0.05436471	      0.88257483	     -0.00027813	     -0.20690074	     -0.00000000	     -0.00000000	     39.83183505
      2.44535554	     -0.04934982	      0.00000282	     -0.19067630	     -0.05436745	      0.88257456	     -0.00027878	     -0.20690632	     -0.00000000	     -0.00000000	     39.75718216
      2.44648768	     -0.04936719	     -0.00000020	     -0.19069344	     -0.05437023	      0.88257428	     -0.00027942	     -0.20691184	     -0.00000000	     -0.00000000	     39.77555731
      2.44799592	     -0.04938929	     -0.00000255	     -0.19071528	     -0.05437398	      0.88257389	     -0.00028027	     -0.20691908	     -0.00000000	     -0.00000000	     39.69012478
      2.44910970	     -0.04940487	     -0.00000575	     -0.19073064	     -0.05437679	      0.88257359	     -0.00028089	     -0.20692434	     -0.00000000	     -0.00000000	     39.75248196
      2.45022349	     -0.04941980	     -0.00000712	     -0.19074540	     -0.05437964	      0.88257329	     -0.00028151	     -0.20692952	     -0.00000000	     -0.00000000	     39.67966601
      2.45160013	     -0.04943733	     -0.00001005	     -0.19076268	     -0.05438320	      0.88257290	     -0.00028226	     -0.20693582	     -0.00000000	     -0.00000000	     39.71697789
      2.45282465	     -0.04945215	     -0.00001075	     -0.19077736	     -0.05438641	      0.88257254	     -0.00028292	     -0.20694132	     -0.00000000	     -0.00000000	     39.60750315
      2.45404918	     -0.04946627	     -0.00001341	     -0.19079126	     -0.05438965	      0.88257217	     -0.00028358	     -0.20694673	     -0.00000000	     -0.00000000	     39.67520156
      2.45527370	     -0.04947960	     -0.00001356	     -0.19080447	     -0.05439294	      0.88257180	     -0.00028422	     -0.20695204	     -0.00000000	     -0.00000000	     39.55210358
      2.45649823	     -0.04949216	     -0.00001597	     -0.19081683	     -0.05439626	      0.88257141	     -0.00028486	     -0.20695725	     -0.00000000	     -0.00000000	     39.63190729
      2.45772275	     -0.04950394	     -0.00001547	     -0.19082850	     -0.05439962	      0.88257101	     -0.00028550	     -0.20696236	     -0.00000000	     -0.00000000	     39.49198177
      2.45894728	     -0.04951499	     -0.00001760	     -0.19083937	     -0.05440302	      0.88257060	     -0.00028612	     -0.20696737	     -0.00000000	     -0.00000000	     39.58531110
      2.46017180	     -0.04952527	     -0.00001646	     -0.19084957	     -0.05440646	      0.88257018	     -0.00028674	     -0.20697229	     -0.00000000	     -0.00000000	     39.42971671
      2.46139633	     -0.04953479	     -0.00001836	     -0.19085892	     -0.05440993	      0.88256975	     -0.00028734	     -0.20697710	     -0.00000000	     -0.00000000	     39.53866872
      2.46249684	     -0.04954278	     -0.00001705	     -0.19086685	     -0.05441308	      0.88256935	     -0.00028788	     -0.20698134	     -0.00000000	     -0.00000000	     39.39342027
      2.46359735	     -0.04955025	     -0.00001758	     -0.19087421	     -0.05441625	      0.88256895	     -0.00028841	     -0.20698551	     -0.00000000	     -0.00000000	     39.41812446
      2.46492576	     -0.04955849	     -0.00001648	     -0.19088236	     -0.05442013	      0.88256845	     -0.00028904	     -0.20699044	     -0.00000000	     -0.00000000	     39.33326142
      2.46625417	     -0.04956571	     -0.00001693	     -0.19088947	     -0.05442404	      0.88256794	     -0.00028966	     -0.20699525	     -0.00000000	     -0.00000000	     39.39939544
      2.46737755	     -0.04957100	     -0.00001492	     -0.19089472	     -0.05442738	      0.88256750	     -0.00029018	     -0.20699923	     -0.00000000	     -0.00000000	     39.26838825
      2.46850094	     -0.04957559	     -0.00001461	     -0.19089923	     -0.05443075	      0.88256705	     -0.00029069	     -0.20700312	     -0.00000000	     -0.00000000	     39.29254951
      2.46962432	     -0.04957947	     -0.00001297	     -0.19090307	     -0.05443415	      0.88256659	     -0.00029119	     -0.20700692	     -0.00000000	     -0.00000000	     39.22671429
      2.47113902	     -0.04958368	     -0.00001182	     -0.19090720	     -0.05443877	      0.88256596	     -0.00029185	     -0.20701192	     -0.00000000	     -0.00000000	     39.25238710
      2.47227995	     -0.04958612	     -0.00000913	     -0.19090963	     -0.05444228	      0.88256548	     -0.00029234	     -0.20701558	     -0.00000000	     -0.00000000	     39.13315995
      2.47342089	     -0.04958799	     -0.00000796	     -0.19091146	     -0.05444583	      0.88256498	     -0.00029282	     -0.20701916	     -0.00000000	     -0.00000000	     39.15086821
      2.47456182	     -0.04958931	     -0.00000551	     -0.19091276	     -0.05444939	      0.88256448	     -0.00029328	     -0.20702265	     -0.00000000	     -0.00000000	     39.07978622
      2.47607092	     -0.04959012	     -0.00000341	     -0.19091353	     -0.05445415	      0.88256380	     -0.00029389	     -0.20702715	     -0.00000000	     -0.00000000	     39.10762528
      2.47719442	     -0.04959005	      0.00000004	     -0.19091348	     -0.05445773	      0.88256329	     -0.00029433	     -0.20703042	     -0.00000000	     -0.00000000	     38.98159278
      2.47831792	     -0.04958939	      0.00000202	     -0.19091280	     -0.05446133	      0.88256277	     -0.00029477	     -0.20703361	     -0.00000000	     -0.00000000	     38.99247454
      2.47969877	     -0.04958772	      0.00000620	     -0.19091116	     -0.05446578	      0.88256212	     -0.00029529	     -0.20703743	     -0.00000000	     -0.00000000	     38.89516900
      2.48093178	     -0.04958549	      0.00000847	     -0.19090891	     -0.05446979	      0.88256153	     -0.00029574	     -0.20704074	     -0.00000000	     -0.00000000	     38.93989787
      2.48216479	     -0.04958270	      0.00001311	     -0.19090618	     -0.05447383	      0.88256093	     -0.00029618	     -0.20704398	     -0.00000000	     -0.00000000	     38.81302543
      2.48339780	     -0.04957941	      0.00001561	     -0.19090288	     -0.05447790	      0.88256032	     -0.00029661	     -0.20704713	     -0.00000000	     -0.00000000	     38.87311577
      2.48463082	     -0.04957564	      0.00002078	     -0.19089918	     -0.05448200	      0.88255970	     -0.00029702	     -0.20705021	     -0.00000000	     -0.00000000	     38.73598383
      2.48586383	     -0.04957136	      0.00002347	     -0.19089489	     -0.05448612	      0.88255907	     -0.00029743	     -0.20705322	     -0.00000000	     -0.00000000	     38.81284880
      2.48709684	     -0.04956658	      0.00002918	     -0.19089021	     -0.05449027	      0.88255844	     -0.00029782	     -0.20705616	     -0.00000000	     -0.00000000	     38.66460174
      2.48832985	     -0.04956130	      0.00003201	     -0.19088493	     -0.05449444	      0.88255780	     -0.00029821	     -0.20705904	     -0.00000000	     -0.00000000	     38.76050076
      2.48956286	     -0.04955545	      0.00003823	     -0.19087919	     -0.05449864	      0.88255715	     -0.00029858	     -0.20706185	     -0.00000000	     -0.00000000	     38.59981284
      2.49079587	     -0.04954909	      0.00004128	     -0.19087284	     -0.05450287	      0.88255649	     -0.00029893	     -0.20706460	     -0.00000000	     -0.00000000	     38.71182389
      2.49189456	     -0.04954315	      0.00004703	     -0.19086701	     -0.05450666	      0.88255590	     -0.00029924	     -0.20706700	     -0.00000000	     -0.00000000	     38.56526876
      2.49299324	     -0.04953695	      0.00005087	     -0.19086086	     -0.05451046	      0.88255530	     -0.00029954	     -0.20706936	     -0.00000000	     -0.00000000	     38.58642056
      2.49434537	     -0.04952890	      0.00005720	     -0.19085291	     -0.05451517	      0.88255456	     -0.00029989	     -0.20707221	     -0.00000000	     -0.00000000	     38.50118416
      2.49569751	     -0.04952025	      0.00006191	     -0.19084433	     -0.05451991	      0.88255380	     -0.00030023	     -0.20707500	     -0.00000000	     -0.00000000	     38.56469545
      2.49682272	     -0.04951259	      0.00006812	     -0.19083678	     -0.05452387	      0.88255317	     -0.00030050	     -0.20707729	     -0.00000000	     -0.00000000	     38.42803326
      2.49794793	     -0.04950463	      0.00007257	     -0.19082888	     -0.05452785	      0.88255253	     -0.00030076	     -0.20707953	     -0.00000000	     -0.00000000	     38.44730059
      2.49930300	     -0.04949475	      0.00007960	     -0.19081914	     -0.05453267	      0.88255176	     -0.00030106	     -0.20708219	     -0.00000000	     -0.00000000	     38.35159723
      2.50065806	     -0.04948469	      0.00008470	     -0.19080915	     -0.05453751	      0.88255098	     -0.00030135	     -0.20708481	     -0.00000000	     -0.00000000	     38.42859097
      2.50174666	     -0.04947643	      0.00009122	     -0.19080102	     -0.05454142	      0.88255034	     -0.00030157	     -0.20708689	     -0.00000000	     -0.00000000	     38.28201554
      2.50283526	     -0.04946804	      0.00009599	     -0.19079271	     -0.05454535	      0.88254971	     -0.00030177	     -0.20708896	     -0.00000000	     -0.00000000	     38.29324198
      2.50424039	     -0.04945706	      0.00010350	     -0.19078187	     -0.05455043	      0.88254888	     -0.00030202	     -0.20709161	     -0.00000000	     -0.00000000	     38.20715021
      2.50564552	     -0.04944606	      0.00010915	     -0.19077096	     -0.05455555	      0.88254805	     -0.00030226	     -0.20709425	     -0.00000000	     -0.00000000	     38.28919380
      2.50670572	     -0.04943763	      0.00011575	     -0.19076266	     -0.05455942	      0.88254742	     -0.00030243	     -0.20709624	     -0.00000000	     -0.00000000	     38.13725506
      2.50776592	     -0.04942906	      0.00012065	     -0.19075417	     -0.05456331	      0.88254678	     -0.00030258	     -0.20709823	     -0.00000000	     -0.00000000	     38.14102388
      2.50922902	     -0.04941710	      0.00012860	     -0.19074236	     -0.05456870	      0.88254590	     -0.00030278	     -0.20710097	     -0.00000000	     -0.00000000	     38.05594256
      2.51069212	     -0.04940527	      0.00013464	     -0.19073062	     -0.05457411	      0.88254502	     -0.00030296	     -0.20710373	     -0.00000000	     -0.00000000	     38.14770387
      2.51170821	     -0.04939719	      0.00014119	     -0.19072268	     -0.05457789	      0.88254440	     -0.00030308	     -0.20710566	     -0.00000000	     -0.00000000	     37.97957970
      2.51272430	     -0.04938923	      0.00014604	     -0.19071480	     -0.05458167	      0.88254378	     -0.00030318	     -0.20710761	     -0.00000000	     -0.00000000	     37.97241858
      2.51428524	     -0.04937718	      0.00015440	     -0.19070291	     -0.05458751	      0.88254283	     -0.00030333	     -0.20711064	     -0.00000000	     -0.00000000	     37.88566256
      2.51557710	     -0.04936747	      0.00016026	     -0.19069329	     -0.05459236	      0.88254204	     -0.00030344	     -0.20711319	     -0.00000000	     -0.00000000	     37.90223741
      2.51686896	     -0.04935797	      0.00016779	     -0.19068393	     -0.05459722	      0.88254125	     -0.00030353	     -0.20711580	     -0.00000000	     -0.00000000	     37.77307712
      2.51816082	     -0.04934869	      0.00017300	     -0.19067473	     -0.05460211	      0.88254046	     -0.00030360	     -0.20711845	     -0.00000000	     -0.00000000	     37.84043588
      2.51930984	     -0.04934062	      0.00018004	     -0.19066680	     -0.05460646	      0.88253975	     -0.00030366	     -0.20712086	     -0.00000000	     -0.00000000	     37.68294227
      2.52045885	     -0.04933268	      0.00018509	     -0.19065893	     -0.05461083	      0.88253905	     -0.00030370	     -0.20712332	     -0.00000000	     -0.00000000	     37.70075290
      2.52160786	     -0.04932492	      0.00019136	     -0.19065129	     -0.05461521	      0.88253835	     -0.00030374	     -0.20712583	     -0.00000000	     -0.00000000	     37.61222238
      2.52310331	     -0.04931529	      0.00019800	     -0.19064175	     -0.05462093	      0.88253743	     -0.00030376	     -0.20712918	     -0.00000000	     -0.00000000	     37.62776944
      2.52427684	     -0.04930811	      0.00020481	     -0.19063470	     -0.05462544	      0.88253672	     -0.00030377	     -0.20713188	     -0.00000000	     -0.00000000	     37.48850294
      2.52545037	     -0.04930130	      0.00020978	     -0.19062796	     -0.05462995	      0.88253600	     -0.00030377	     -0.20713465	     -0.00000000	     -0.00000000	     37.50794157
      2.52662389	     -0.04929471	      0.00021596	     -0.19062147	     -0.05463448	      0.88253529	     -0.00030376	     -0.20713748	     -0.00000000	     -0.00000000	     37.41886978
      2.52810018	     -0.04928680	      0.00022209	     -0.19061364	     -0.05464019	      0.88253441	     -0.00030372	     -0.20714115	     -0.00000000	     -0.00000000	     37.45169059
      2.52925621	     -0.04928102	      0.00022855	     -0.19060798	     -0.05464467	      0.88253371	     -0.00030369	     -0.20714411	     -0.00000000	     -0.00000000	     37.31296027
      2.53041225	     -0.04927573	      0.00023315	     -0.19060274	     -0.05464916	      0.88253302	     -0.00030364	     -0.20714714	     -0.00000000	     -0.00000000	     37.33290519
      2.53156828	     -0.04927086	      0.00023878	     -0.19059796	     -0.05465366	      0.88253234	     -0.00030358	     -0.20715026	     -0.00000000	     -0.00000000	     37.25336533
      2.53310706	     -0.04926489	      0.00024473	     -0.19059206	     -0.05465967	      0.88253143	     -0.00030349	     -0.20715453	     -0.00000000	     -0.00000000	     37.28040890
      2.53425818	     -0.04926078	      0.00025073	     -0.19058805	     -0.05466417	      0.88253076	     -0.00030341	     -0.20715783	     -0.00000000	     -0.00000000	     37.14230770
      2.53540931	     -0.04925710	      0.00025493	     -0.19058441	     -0.05466868	      0.88253009	     -0.00030332	     -0.20716121	     -0.00000000	     -0.00000000	     37.15940315
      2.53680794	     -0.04925324	      0.00026141	     -0.19058064	     -0.05467418	      0.88252929	     -0.00030320	     -0.20716544	     -0.00000000	     -0.00000000	     37.04731328
      2.53805833	     -0.04925045	      0.00026534	     -0.19057788	     -0.05467910	      0.88252858	     -0.00030308	     -0.20716933	     -0.00000000	     -0.00000000	     37.09911669
      2.53930873	     -0.04924836	      0.00027129	     -0.19057589	     -0.05468403	      0.88252787	     -0.00030295	     -0.20717334	     -0.00000000	     -0.00000000	     36.95460368
      2.54055913	     -0.04924705	      0.00027480	     -0.19057459	     -0.05468896	      0.88252717	     -0.00030281	     -0.20717746	     -0.00000000	     -0.00000000	     37.01487540
      2.54180953	     -0.04924637	      0.00028050	     -0.19057398	     -0.05469391	      0.88252648	     -0.00030266	     -0.20718172	     -0.00000000	     -0.00000000	     36.86203267
      2.54305992	     -0.04924627	      0.00028358	     -0.19057389	     -0.05469886	      0.88252580	     -0.00030250	     -0.20718609	     -0.00000000	     -0.00000000	     36.93182571
      2.54431032	     -0.04924670	      0.00028905	     -0.19057439	     -0.05470382	      0.88252512	     -0.00030232	     -0.20719059	     -0.00000000	     -0.00000000	     36.77218278
      2.54556072	     -0.04924769	      0.00029172	     -0.19057537	     -0.05470878	      0.88252445	     -0.00030214	     -0.20719521	     -0.00000000	     -0.00000000	     36.85102559
      2.54681112	     -0.04924929	      0.00029694	     -0.19057703	     -0.05471375	      0.88252379	     -0.00030195	     -0.20719995	     -0.00000000	     -0.00000000	     36.68188396
      2.54806152	     -0.04925170	      0.00029918	     -0.19057942	     -0.05471873	      0.88252314	     -0.00030175	     -0.20720481	     -0.00000000	     -0.00000000	     36.76514252
      2.54931191	     -0.04925491	      0.00030410	     -0.19058269	     -0.05472371	      0.88252250	     -0.00030154	     -0.20720980	     -0.00000000	     -0.00000000	     36.58797490
      2.55056231	     -0.04925908	      0.00030587	     -0.19058682	     -0.05472870	      0.88252186	     -0.00030133	     -0.20721493	     -0.00000000	     -0.00000000	     36.67721833
      2.55181271	     -0.04926403	      0.00031044	     -0.19059181	     -0.05473369	      0.88252124	     -0.00030110	     -0.20722019	     -0.00000000	     -0.00000000	     36.49399072
      2.55306311	     -0.04926965	      0.00031177	     -0.19059739	     -0.05473869	      0.88252062	     -0.00030086	     -0.20722559	     -0.00000000	     -0.00000000	     36.59007414
      2.55431351	     -0.04927596	      0.00031599	     -0.19060374	     -0.05474369	      0.88252002	     -0.00030062	     -0.20723112	     -0.00000000	     -0.00000000	     36.40509298
      2.55556390	     -0.04928314	      0.00031685	     -0.19061085	     -0.05474869	      0.88251942	     -0.00030037	     -0.20723679	     -0.00000000	     -0.00000000	     36.50655563
      2.55681430	     -0.04929107	      0.00032065	     -0.19061880	     -0.05475370	      0.88251883	     -0.00030011	     -0.20724260	     -0.00000000	     -0.00000000	     36.31897214
      2.55806470	     -0.04929978	      0.00032106	     -0.19062744	     -0.05475871	      0.88251826	     -0.00029984	     -0.20724855	     -0.00000000	     -0.00000000	     36.42347945
      2.55931510	     -0.04930936	      0.00032444	     -0.19063704	     -0.05476372	      0.88251769	     -0.00029956	     -0.20725464	     -0.00000000	     -0.00000000	     36.23539055
      2.56056550	     -0.04932004	      0.00032435	     -0.19064763	     -0.05476873	      0.88251713	     -0.00029928	     -0.20726088	     -0.00000000	     -0.00000000	     36.34409839
      2.56181589	     -0.04933167	      0.00032723	     -0.19065926	     -0.05477375	      0.88251658	     -0.00029899	     -0.20726728	     -0.00000000	     -0.00000000	     36.15847912
      2.56306629	     -0.04934413	      0.00032670	     -0.19067162	     -0.05477876	      0.88251604	     -0.00029870	     -0.20727383	     -0.00000000	     -0.00000000	     36.26919919
      2.56431669	     -0.04935713	      0.00032916	     -0.19068461	     -0.05478378	      0.88251552	     -0.00029840	     -0.20728053	     -0.00000000	     -0.00000000	     36.08546746
      2.56556709	     -0.04937086	      0.00032825	     -0.19069824	     -0.05478879	      0.88251500	     -0.00029809	     -0.20728739	     -0.00000000	     -0.00000000	     36.19327108
      2.56681749	     -0.04938539	      0.00033022	     -0.19071275	     -0.05479380	      0.88251449	     -0.00029777	     -0.20729438	     -0.00000000	     -0.00000000	     36.01033010
      2.56806788	     -0.04940093	      0.00032887	     -0.19072816	     -0.05479882	      0.88251399	     -0.00029745	     -0.20730153	     -0.00000000	     -0.00000000	     36.11055991
      2.56931828	     -0.04941720	      0.00033033	     -0.19074440	     -0.05480383	      0.88251350	     -0.00029713	     -0.20730883	     -0.00000000	     -0.00000000	     35.92858273
      2.57056868	     -0.04943437	      0.00032860	     -0.19076145	     -0.05480884	      0.88251302	     -0.00029680	     -0.20731628	     -0.00000000	     -0.00000000	     36.02206222
      2.57181908	     -0.04945253	      0.00032955	     -0.19077956	     -0.05481385	      0.88251256	     -0.00029646	     -0.20732388	     -0.00000000	     -0.00000000	     35.84424116
      2.57306948	     -0.04947176	      0.00032741	     -0.19079865	     -0.05481886	      0.88251210	     -0.00029612	     -0.20733165	     -0.00000000	     -0.00000000	     35.93283533
      2.57431987	     -0.04949187	      0.00032785	     -0.19081870	     -0.05482387	      0.88251165	     -0.00029578	     -0.20733958	     -0.00000000	     -0.00000000	     35.76218682
      2.57557027	     -0.04951282	      0.00032538	     -0.19083951	     -0.05482887	      0.88251122	     -0.00029543	     -0.20734767	     -0.00000000	     -0.00000000	     35.84506233
      2.57682067	     -0.04953447	      0.00032535	     -0.19086109	     -0.05483387	      0.88251080	     -0.00029507	     -0.20735592	     -0.00000000	     -0.00000000	     35.68411974
      2.57807107	     -0.04955688	      0.00032255	     -0.19088335	     -0.05483886	      0.88251038	     -0.00029472	     -0.20736432	     -0.00000000	     -0.00000000	     35.76264360
      2.57932147	     -0.04957993	      0.00032204	     -0.19090632	     -0.05484386	      0.88250998	     -0.00029436	     -0.20737287	     -0.00000000	     -0.00000000	     35.60981803
      2.58057186	     -0.04960376	      0.00031893	     -0.19093000	     -0.05484884	      0.88250959	     -0.00029399	     -0.20738157	     -0.00000000	     -0.00000000	     35.67910748
      2.58182226	     -0.04962834	      0.00031796	     -0.19095449	     -0.05485383	      0.88250921	     -0.00029363	     -0.20739042	     -0.00000000	     -0.00000000	     35.53396693
      2.58307266	     -0.04965379	      0.00031456	     -0.19097979	     -0.05485881	      0.88250885	     -0.00029326	     -0.20739941	     -0.00000000	     -0.00000000	     35.59614985
      2.58432306	     -0.04968004	      0.00031309	     -0.19100594	     -0.05486378	      0.88250849	     -0.00029289	     -0.20740854	     -0.00000000	     -0.00000000	     35.46115694
      2.58557346	     -0.04970710	      0.00030935	     -0.19103284	     -0.05486875	      0.88250815	     -0.00029251	     -0.20741782	     -0.00000000	     -0.00000000	     35.51802847
      2.58682385	     -0.04973483	      0.00030738	     -0.19106046	     -0.05487371	      0.88250782	     -0.00029214	     -0.20742725	     -0.00000000	     -0.00000000	     35.39145606
      2.58807425	     -0.04976327	      0.00030335	     -0.19108873	     -0.05487867	      0.88250751	     -0.00029176	     -0.20743681	     -0.00000000	     -0.00000000	     35.43992045
      2.58932465	     -0.04979221	      0.00030093	     -0.19111756	     -0.05488362	      0.88250720	     -0.00029138	     -0.20744650	     -0.00000000	     -0.00000000	     35.32177278
      2.59057505	     -0.04982171	      0.00029662	     -0.19114690	     -0.05488856	      0.88250691	     -0.00029101	     -0.20745632	     -0.00000000	     -0.00000000	     35.36276385
      2.59182544	     -0.04985178	      0.00029376	     -0.19117685	     -0.05489350	      0.88250663	     -0.00029063	     -0.20746627	     -0.00000000	     -0.00000000	     35.25169895
      2.59307584	     -0.04988264	      0.00028914	     -0.19120754	     -0.05489842	      0.88250637	     -0.00029025	     -0.20747633	     -0.00000000	     -0.00000000	     35.28415325
      2.59432624	     -0.04991417	      0.00028580	     -0.19123895	     -0.05490335	      0.88250611	     -0.00028987	     -0.20748651	     -0.00000000	     -0.00000000	     35.18001979
      2.59557664	     -0.04994638	      0.00028088	     -0.19127099	     -0.05490826	      0.88250587	     -0.00028949	     -0.20749680	     -0.00000000	     -0.00000000	     35.20661799
      2.59682704	     -0.04997908	      0.00027708	     -0.19130355	     -0.05491316	      0.88250565	     -0.00028911	     -0.20750721	     -0.00000000	     -0.00000000	     35.11123770
      2.59807743	     -0.05001225	      0.00027190	     -0.19133655	     -0.05491806	      0.88250544	     -0.00028873	     -0.20751773	     -0.00000000	     -0.00000000	     35.12897991
      2.59932783	     -0.05004583	      0.00026778	     -0.19136999	     -0.05492294	      0.88250524	     -0.00028835	     -0.20752835	     -0.00000000	     -0.00000000	     35.03585768
      2.60084785	     -0.05008725	      0.00026080	     -0.19141119	     -0.05492887	      0.88250501	     -0.00028790	     -0.20754138	     -0.00000000	     -0.00000000	     35.10106279
      2.60195209	     -0.05011754	      0.00025769	     -0.19144139	     -0.05493317	      0.88250486	     -0.00028756	     -0.20755093	     -0.00000000	     -0.00000000	     34.94147485
      2.60305633	     -0.05014807	      0.00025274	     -0.19147177	     -0.05493746	      0.88250472	     -0.00028723	     -0.20756054	     -0.00000000	     -0.00000000	     34.95052928
      2.60455796	     -0.05019001	      0.00024706	     -0.19151354	     -0.05494327	      0.88250455	     -0.00028679	     -0.20757370	     -0.00000000	     -0.00000000	     34.85237592
      2.60589440	     -0.05022775	      0.00024040	     -0.19155110	     -0.05494844	      0.88250442	     -0.00028639	     -0.20758550	     -0.00000000	     -0.00000000	     34.90041419
      2.60723085	     -0.05026561	      0.00023608	     -0.19158884	     -0.05495359	      0.88250430	     -0.00028600	     -0.20759736	     -0.00000000	     -0.00000000	     34.73140643
      2.60838393	     -0.05029847	      0.00022978	     -0.19162153	     -0.05495803	      0.88250421	     -0.00028567	     -0.20760764	     -0.00000000	     -0.00000000	     34.79976547
      2.60953700	     -0.05033145	      0.00022539	     -0.19165439	     -0.05496245	      0.88250413	     -0.00028533	     -0.20761796	     -0.00000000	     -0.00000000	     34.69332446
      2.61093000	     -0.05037157	      0.00021841	     -0.19169432	     -0.05496779	      0.88250405	     -0.00028494	     -0.20763047	     -0.00000000	     -0.00000000	     34.71208117
      2.61232300	     -0.05041170	      0.00021335	     -0.19173433	     -0.05497311	      0.88250399	     -0.00028454	     -0.20764302	     -0.00000000	     -0.00000000	     34.55407724
      2.61346545	     -0.05044495	      0.00020676	     -0.19176741	     -0.05497746	      0.88250395	     -0.00028422	     -0.20765334	     -0.00000000	     -0.00000000	     34.61939732
      2.61460790	     -0.05047845	      0.00020186	     -0.19180080	     -0.05498180	      0.88250393	     -0.00028390	     -0.20766369	     -0.00000000	     -0.00000000	     34.52631441
      2.61602944	     -0.05052040	      0.00019406	     -0.19184256	     -0.05498718	      0.88250391	     -0.00028351	     -0.20767659	     -0.00000000	     -0.00000000	     34.54659509
      2.61745097	     -0.05056235	      0.00018821	     -0.19188438	     -0.05499255	      0.88250392	     -0.00028313	     -0.20768953	     -0.00000000	      0.00000000	     34.38923121
      2.61855812	     -0.05059512	      0.00018137	     -0.19191699	     -0.05499672	      0.88250393	     -0.00028283	     -0.20769961	     -0.00000000	      0.00000000	     34.44911581
      2.61966527	     -0.05062779	      0.00017645	     -0.19194956	     -0.05500087	      0.88250396	     -0.00028254	     -0.20770970	     -0.00000000	      0.00000000	     34.35745851
      2.62114173	     -0.05067119	      0.00016877	     -0.19199278	     -0.05500640	      0.88250402	     -0.00028215	     -0.20772315	     -0.00000000	      0.00000000	     34.35227759
      2.62261818	     -0.05071417	      0.00016318	     -0.19203567	     -0.05501191	      0.88250409	     -0.00028177	     -0.20773659	     -0.00000000	      0.00000000	     34.18844723
      2.62368428	     -0.05074514	      0.00015676	     -0.19206650	     -0.05501588	      0.88250416	     -0.00028150	     -0.20774626	     -0.00000000	      0.00000000	     34.25385677
      2.62475037	     -0.05077593	      0.00015205	     -0.19209721	     -0.05501983	      0.88250424	     -0.00028124	     -0.20775592	     -0.00000000	      0.00000000	     34.18436346
      2.62630735	     -0.05082075	      0.00014389	     -0.19214187	     -0.05502559	      0.88250437	     -0.00028085	     -0.20776998	     -0.00000000	      0.00000000	     34.18770792
      2.62762461	     -0.05085839	      0.00013791	     -0.19217941	     -0.05503045	      0.88250450	     -0.00028054	     -0.20778184	     -0.00000000	      0.00000000	     34.08918524
      2.62894187	     -0.05089584	      0.00013017	     -0.19221671	     -0.05503529	      0.88250465	     -0.00028023	     -0.20779364	     -0.00000000	      0.00000000	     34.13853167
      2.63025914	     -0.05093291	      0.00012491	     -0.19225371	     -0.05504011	      0.88250481	     -0.00027992	     -0.20780539	     -0.00000000	      0.00000000	     33.98554558
      2.63157640	     -0.05096995	      0.00011675	     -0.19229060	     -0.05504491	      0.88250499	     -0.00027962	     -0.20781709	     -0.00000000	      0.00000000	     34.09207483
      2.63269535	     -0.05100124	      0.00011278	     -0.19232185	     -0.05504898	      0.88250515	     -0.00027937	     -0.20782698	     -0.00000000	      0.00000000	     33.92118139
      2.63381430	     -0.05103252	      0.00010687	     -0.19235303	     -0.05505304	      0.88250533	     -0.00027913	     -0.20783683	     -0.00000000	      0.00000000	     33.93458259
      2.63524735	     -0.05107215	      0.00010072	     -0.19239259	     -0.05505822	      0.88250556	     -0.00027882	     -0.20784938	     -0.00000000	      0.00000000	     33.84344186
      2.63668040	     -0.05111118	      0.00009285	     -0.19243151	     -0.05506338	      0.88250582	     -0.00027852	     -0.20786185	     -0.00000000	      0.00000000	     33.91908536
      2.63780396	     -0.05114122	      0.00008906	     -0.19246152	     -0.05506741	      0.88250603	     -0.00027829	     -0.20787155	     -0.00000000	      0.00000000	     33.76429824
      2.63892753	     -0.05117092	      0.00008352	     -0.19249115	     -0.05507142	      0.88250625	     -0.00027807	     -0.20788120	     -0.00000000	      0.00000000	     33.77738378
      2.64038483	     -0.05120875	      0.00007774	     -0.19252895	     -0.05507662	      0.88250655	     -0.00027778	     -0.20789360	     -0.00000000	      0.00000000	     33.68708757
      2.64184214	     -0.05124582	      0.00007013	     -0.19256592	     -0.05508179	      0.88250687	     -0.00027751	     -0.20790587	     -0.00000000	      0.00000000	     33.77789657
      2.64291655	     -0.05127251	      0.00006710	     -0.19259262	     -0.05508558	      0.88250712	     -0.00027731	     -0.20791483	     -0.00000000	      0.00000000	     33.61063138
      2.64399097	     -0.05129891	      0.00006240	     -0.19261898	     -0.05508937	      0.88250737	     -0.00027712	     -0.20792371	     -0.00000000	      0.00000000	     33.61037344
      2.64552872	     -0.05133625	      0.00005690	     -0.19265631	     -0.05509477	      0.88250774	     -0.00027685	     -0.20793629	     -0.00000000	      0.00000000	     33.52238240
      2.64684446	     -0.05136781	      0.00005114	     -0.19268783	     -0.05509937	      0.88250808	     -0.00027662	     -0.20794692	     -0.00000000	      0.00000000	     33.54988460
      2.64816020	     -0.05139871	      0.00004739	     -0.19271876	     -0.05510395	      0.88250842	     -0.00027641	     -0.20795745	     -0.00000000	      0.00000000	     33.42112600
      2.64947594	     -0.05142902	      0.00004145	     -0.19274903	     -0.05510851	      0.88250878	     -0.00027620	     -0.20796785	     -0.00000000	      0.00000000	     33.49508672
      2.65079168	     -0.05145850	      0.00003867	     -0.19277857	     -0.05511306	      0.88250914	     -0.00027599	     -0.20797813	     -0.00000000	      0.00000000	     33.31829579
      2.65191315	     -0.05148319	      0.00003358	     -0.19280323	     -0.05511692	      0.88250946	     -0.00027582	     -0.20798679	     -0.00000000	      0.00000000	     33.38817581
      2.65303463	     -0.05150745	      0.00003058	     -0.19282753	     -0.05512076	      0.88250978	     -0.00027566	     -0.20799535	     -0.00000000	      0.00000000	     33.29908443
      2.65446489	     -0.05153787	      0.00002555	     -0.19285796	     -0.05512565	      0.88251021	     -0.00027546	     -0.20800613	     -0.00000000	      0.00000000	     33.30701185
      2.65589515	     -0.05156756	      0.00002255	     -0.19288772	     -0.05513051	      0.88251064	     -0.00027527	     -0.20801677	     -0.00000000	      0.00000000	     33.16757905
      2.65702236	     -0.05159053	      0.00001808	     -0.19291069	     -0.05513432	      0.88251098	     -0.00027512	     -0.20802504	     -0.00000000	      0.00000000	     33.23022934
      2.65814956	     -0.05161302	      0.00001556	     -0.19293324	     -0.05513813	      0.88251134	     -0.00027498	     -0.20803322	     -0.00000000	      0.00000000	     33.14600572
      2.65960279	     -0.05164125	      0.00001117	     -0.19296152	     -0.05514301	      0.88251180	     -0.00027480	     -0.20804362	     -0.00000000	      0.00000000	     33.15909942
      2.66105601	     -0.05166844	      0.00000903	     -0.19298882	     -0.05514786	      0.88251227	     -0.00027463	     -0.20805385	     -0.00000000	      0.00000000	     33.01194012
      2.66213538	     -0.05168808	      0.00000520	     -0.19300848	     -0.05515146	      0.88251262	     -0.00027451	     -0.20806134	     -0.00000000	      0.00000000	     33.08079747
      2.66321475	     -0.05170721	      0.00000326	     -0.19302768	     -0.05515504	      0.88251297	     -0.00027440	     -0.20806874	     -0.00000000	      0.00000000	     33.01192206
      2.66474529	     -0.05173361	     -0.00000037	     -0.19305417	     -0.05516009	      0.88251348	     -0.00027424	     -0.20807906	     -0.00000000	      0.00000000	     33.01171469
      2.66606081	     -0.05175572	     -0.00000210	     -0.19307641	     -0.05516441	      0.88251393	     -0.00027411	     -0.20808778	     -0.00000000	      0.00000000	     32.90741836
      2.66737632	     -0.05177725	     -0.00000549	     -0.19309800	     -0.05516871	      0.88251438	     -0.00027399	     -0.20809636	     -0.00000000	      0.00000000	     32.96171065
      2.66869183	     -0.05179787	     -0.00000632	     -0.19311877	     -0.05517299	      0.88251483	     -0.00027387	     -0.20810481	     -0.00000000	      0.00000000	     32.81936197
      2.67000735	     -0.05181764	     -0.00000991	     -0.19313860	     -0.05517725	      0.88251529	     -0.00027376	     -0.20811311	     -0.00000000	      0.00000000	     32.93233244
      2.67113325	     -0.05183383	     -0.00001001	     -0.19315494	     -0.05518088	      0.88251568	     -0.00027366	     -0.20812010	     -0.00000000	      0.00000000	     32.77649297
      2.67225915	     -0.05184946	     -0.00001194	     -0.19317067	     -0.05518450	      0.88251607	     -0.00027358	     -0.20812697	     -0.00000000	      0.00000000	     32.79674991
      2.67368571	     -0.05186844	     -0.00001276	     -0.19318981	     -0.05518906	      0.88251658	     -0.00027347	     -0.20813552	     -0.00000000	      0.00000000	     32.71034001
      2.67511226	     -0.05188657	     -0.00001517	     -0.19320806	     -0.05519360	      0.88251709	     -0.00027337	     -0.20814389	     -0.00000000	      0.00000000	     32.78814319
      2.67624421	     -0.05190033	     -0.00001467	     -0.19322200	     -0.05519718	      0.88251749	     -0.00027329	     -0.20815039	     -0.00000000	      0.00000000	     32.64483097
      2.67737616	     -0.05191353	     -0.00001583	     -0.19323532	     -0.05520075	      0.88251790	     -0.00027322	     -0.20815679	     -0.00000000	      0.00000000	     32.66482643
      2.67882460	     -0.05192939	     -0.00001573	     -0.19325139	     -0.05520529	      0.88251842	     -0.00027313	     -0.20816480	     -0.00000000	      0.00000000	     32.58207022
      2.68027304	     -0.05194419	     -0.00001738	     -0.19326633	     -0.05520980	      0.88251895	     -0.00027305	     -0.20817262	     -0.00000000	      0.00000000	     32.68365387
      2.68135867	     -0.05195455	     -0.00001606	     -0.19327689	     -0.05521317	      0.88251934	     -0.00027299	     -0.20817834	     -0.00000000	      0.00000000	     32.53343125
      2.68244429	     -0.05196434	     -0.00001636	     -0.19328682	     -0.05521652	      0.88251974	     -0.00027293	     -0.20818395	     -0.00000000	      0.00000000	     32.54702265
      2.68396626	     -0.05197698	     -0.00001539	     -0.19329970	     -0.05522120	      0.88252030	     -0.00027285	     -0.20819162	     -0.00000000	      0.00000000	     32.47614791
      2.68548823	     -0.05198816	     -0.00001607	     -0.19331108	     -0.05522585	      0.88252087	     -0.00027278	     -0.20819904	     -0.00000000	      0.00000000	     32.59238850
      2.68652613	     -0.05199509	     -0.00001397	     -0.19331821	     -0.05522900	      0.88252125	     -0.00027274	     -0.20820396	     -0.00000000	      0.00000000	     32.43323978
      2.68756403	     -0.05200159	     -0.00001350	     -0.19332488	     -0.05523214	      0.88252164	     -0.00027269	     -0.20820876	     -0.00000000	      0.00000000	     32.44042134
      2.68919501	     -0.05201051	     -0.00001158	     -0.19333408	     -0.05523705	      0.88252224	     -0.00027262	     -0.20821609	     -0.00000000	      0.00000000	     32.38201353
      2.69052726	     -0.05201666	     -0.00001079	     -0.19334045	     -0.05524103	      0.88252274	     -0.00027257	     -0.20822185	     -0.00000000	      0.00000000	     32.42167087
      2.69185952	     -0.05202184	     -0.00000808	     -0.19334590	     -0.05524499	      0.88252324	     -0.00027252	     -0.20822742	     -0.00000000	      0.00000000	     32.31939649
      2.69319177	     -0.05202613	     -0.00000746	     -0.19335039	     -0.05524893	      0.88252374	     -0.00027247	     -0.20823279	     -0.00000000	      0.00000000	     32.41575913
      2.69437134	     -0.05202824	     -0.00000418	     -0.19335276	     -0.05525240	      0.88252419	     -0.00027242	     -0.20823738	     -0.00000000	      0.00000000	     32.28970757
      2.69555091	     -0.05202784	     -0.00000255	     -0.19335258	     -0.05525585	      0.88252463	     -0.00027238	     -0.20824177	     -0.00000000	      0.00000000	     32.34319233
      2.69673048	     -0.05202528	      0.00000066	     -0.19335029	     -0.05525928	      0.88252508	     -0.00027233	     -0.20824591	     -0.00000000	      0.00000000	     32.28988870
      2.69827517	     -0.05201948	      0.00000384	     -0.19334480	     -0.05526375	      0.88252566	     -0.00027228	     -0.20825097	     -0.00000000	      0.00000000	     32.34792834
      2.69947775	     -0.05201294	      0.00000832	     -0.19333856	     -0.05526720	      0.88252612	     -0.00027223	     -0.20825461	     -0.00000000	      0.00000000	     32.24334710
      2.70068034	     -0.05200525	      0.00001123	     -0.19333112	     -0.05527064	      0.88252657	     -0.00027219	     -0.20825797	     -0.00000000	      0.00000000	     32.28950867
      2.70188293	     -0.05199661	      0.00001559	     -0.19332278	     -0.05527406	      0.88252703	     -0.00027214	     -0.20826109	     -0.00000000	      0.00000000	     32.23111727
      2.70340945	     -0.05198479	      0.00001981	     -0.19331128	     -0.05527837	      0.88252762	     -0.00027208	     -0.20826471	     -0.00000000	      0.00000000	     32.29393942
      2.70459157	     -0.05197502	      0.00002501	     -0.19330182	     -0.05528169	      0.88252807	     -0.00027203	     -0.20826729	     -0.00000000	      0.00000000	     32.18453774
      2.70577369	     -0.05196516	      0.00002854	     -0.19329221	     -0.05528499	      0.88252852	     -0.00027198	     -0.20826969	     -0.00000000	      0.00000000	     32.22529954
      2.70695581	     -0.05195466	      0.00003333	     -0.19328200	     -0.05528827	      0.88252898	     -0.00027193	     -0.20827193	     -0.00000000	      0.00000000	     32.17739367
      2.70855015	     -0.05193857	      0.00003877	     -0.19326627	     -0.05529267	      0.88252959	     -0.00027186	     -0.20827469	     -0.00000000	      0.00000000	     32.24377982
      2.70972495	     -0.05192466	      0.00004475	     -0.19325267	     -0.05529589	      0.88253005	     -0.00027180	     -0.20827650	     -0.00000000	      0.00000000	     32.14615962
      2.71089975	     -0.05190898	      0.00004931	     -0.19323727	     -0.05529909	      0.88253051	     -0.00027174	     -0.20827811	     -0.00000000	      0.00000000	     32.19571084
      2.71234238	     -0.05188834	      0.00005667	     -0.19321702	     -0.05530300	      0.88253107	     -0.00027166	     -0.20827979	     -0.00000000	      0.00000000	     32.12579459
      2.71362275	     -0.05186938	      0.00006167	     -0.19319834	     -0.05530645	      0.88253157	     -0.00027159	     -0.20828103	     -0.00000000	      0.00000000	     32.20757011
      2.71490313	     -0.05184973	      0.00006900	     -0.19317905	     -0.05530988	      0.88253207	     -0.00027151	     -0.20828206	      0.00000000	      0.00000000	     32.10322860
      2.71618350	     -0.05182900	      0.00007424	     -0.19315860	     -0.05531328	      0.88253258	     -0.00027143	     -0.20828288	      0.00000000	      0.00000000	     32.19963581
      2.71746388	     -0.05180734	      0.00008202	     -0.19313730	     -0.05531667	      0.88253308	     -0.00027134	     -0.20828350	      0.00000000	      0.00000000	     32.08841482
      2.71874425	     -0.05178540	      0.00008742	     -0.19311565	     -0.05532003	      0.88253359	     -0.00027126	     -0.20828393	      0.00000000	      0.00000000	     32.19141292
      2.72002462	     -0.05176324	      0.00009552	     -0.19309384	     -0.05532338	      0.88253410	     -0.00027116	     -0.20828420	      0.00000000	      0.00000000	     32.06853445
      2.72130500	     -0.05174052	      0.00010106	     -0.19307140	     -0.05532671	      0.88253461	     -0.00027106	     -0.20828431	      0.00000000	      0.00000000	     32.18365792
      2.72258537	     -0.05171761	      0.00010952	     -0.19304885	     -0.05533001	      0.88253512	     -0.00027096	     -0.20828428	      0.00000000	      0.00000000	     32.04949998
      2.72386575	     -0.05169411	      0.00011520	     -0.19302562	     -0.05533330	      0.88253563	     -0.00027085	     -0.20828413	      0.00000000	      0.00000000	     32.17686537
      2.72514612	     -0.05167024	      0.00012403	     -0.19300211	     -0.05533657	      0.88253614	     -0.00027074	     -0.20828384	      0.00000000	      0.00000000	     32.03384520
      2.72642649	     -0.05164645	      0.00012978	     -0.19297859	     -0.05533981	      0.88253666	     -0.00027062	     -0.20828344	      0.00000000	      0.00000000	     32.16861675
      2.72770687	     -0.05162291	      0.00013881	     -0.19295540	     -0.05534304	      0.88253717	     -0.00027049	     -0.20828294	      0.00000000	      0.00000000	     32.01328723
      2.72898724	     -0.05159975	      0.00014447	     -0.19293249	     -0.05534625	      0.88253768	     -0.00027036	     -0.20828238	      0.00000000	      0.00000000	     32.15772494
      2.73026761	     -0.05157682	      0.00015361	     -0.19290991	     -0.05534944	      0.88253819	     -0.00027022	     -0.20828176	      0.00000000	      0.00000000	     31.99223949
      2.73154799	     -0.05155376	      0.00015922	     -0.19288710	     -0.05535261	      0.88253870	     -0.00027008	     -0.20828109	      0.00000000	      0.00000000	     32.14954649
      2.73269370	     -0.05153287	      0.00016730	     -0.19286651	     -0.05535543	      0.88253916	     -0.00026995	     -0.20828044	      0.00000000	      0.00000000	     32.00865779
      2.73383942	     -0.05151182	      0.00017338	     -0.19284570	     -0.05535824	      0.88253961	     -0.00026981	     -0.20827975	      0.00000000	      0.00000000	     32.06069883
      2.73524718	     -0.05148567	      0.00018237	     -0.19281988	     -0.05536166	      0.88254016	     -0.00026963	     -0.20827884	      0.00000000	      0.00000000	     31.99874624
      2.73665495	     -0.05145956	      0.00018956	     -0.19279406	     -0.05536507	      0.88254072	     -0.00026945	     -0.20827785	      0.00000000	      0.00000000	     32.10455557
      2.73782895	     -0.05143768	      0.00019777	     -0.19277247	     -0.05536789	      0.88254117	     -0.00026929	     -0.20827699	      0.00000000	      0.00000000	     31.98266864
      2.73900296	     -0.05141624	      0.00020404	     -0.19275126	     -0.05537069	      0.88254163	     -0.00026913	     -0.20827608	      0.00000000	      0.00000000	     32.03434046
      2.74041237	     -0.05139134	      0.00021306	     -0.19272667	     -0.05537404	      0.88254217	     -0.00026892	     -0.20827498	      0.00000000	      0.00000000	     31.95906436
      2.74182177	     -0.05136683	      0.00021996	     -0.19270241	     -0.05537736	      0.88254270	     -0.00026871	     -0.20827388	      0.00000000	      0.00000000	     32.08233988
      2.74295551	     -0.05134658	      0.00022795	     -0.19268243	     -0.05538002	      0.88254313	     -0.00026853	     -0.20827298	      0.00000000	      0.00000000	     31.94996403
      2.74408924	     -0.05132552	      0.00023417	     -0.19266158	     -0.05538266	      0.88254355	     -0.00026835	     -0.20827206	      0.00000000	      0.00000000	     31.99798599
      2.74555117	     -0.05129796	      0.00024355	     -0.19263434	     -0.05538605	      0.88254409	     -0.00026811	     -0.20827081	      0.00000000	      0.00000000	     31.93552531
      2.74701309	     -0.05127179	      0.00025082	     -0.19260841	     -0.05538941	      0.88254462	     -0.00026786	     -0.20826953	      0.00000000	      0.00000000	     32.05822868
      2.74811543	     -0.05125343	      0.00025850	     -0.19259030	     -0.05539193	      0.88254502	     -0.00026766	     -0.20826858	      0.00000000	      0.00000000	     31.90665032
      2.74921777	     -0.05123635	      0.00026426	     -0.19257340	     -0.05539444	      0.88254541	     -0.00026746	     -0.20826767	      0.00000000	      0.00000000	     31.93327216
      2.75074081	     -0.05121384	      0.00027327	     -0.19255116	     -0.05539788	      0.88254594	     -0.00026718	     -0.20826653	      0.00000000	      0.00000000	     31.87213029
      2.75226385	     -0.05119185	      0.00028024	     -0.19252938	     -0.05540129	      0.88254646	     -0.00026688	     -0.20826551	      0.00000000	      0.00000000	     32.01364225
      2.75331797	     -0.05117712	      0.00028743	     -0.19251487	     -0.05540364	      0.88254682	     -0.00026667	     -0.20826486	      0.00000000	      0.00000000	     31.85193435
      2.75437210	     -0.05116322	      0.00029280	     -0.19250113	     -0.05540597	      0.88254717	     -0.00026646	     -0.20826427	      0.00000000	      0.00000000	     31.86980538
      2.75599940	     -0.05114289	      0.00030190	     -0.19248107	     -0.05540955	      0.88254769	     -0.00026612	     -0.20826350	      0.00000000	      0.00000000	     31.81526525
      2.75734145	     -0.05112723	      0.00030823	     -0.19246559	     -0.05541248	      0.88254812	     -0.00026583	     -0.20826298	      0.00000000	      0.00000000	     31.86877733
      2.75868351	     -0.05111203	      0.00031622	     -0.19245062	     -0.05541540	      0.88254854	     -0.00026553	     -0.20826258	      0.00000000	      0.00000000	     31.76263396
      2.76002556	     -0.05109700	      0.00032184	     -0.19243573	     -0.05541829	      0.88254894	     -0.00026523	     -0.20826227	      0.00000000	      0.00000000	     31.87810987
      2.76121898	     -0.05108388	      0.00032923	     -0.19242282	     -0.05542084	      0.88254930	     -0.00026495	     -0.20826207	      0.00000000	      0.00000000	     31.73757696
      2.76241239	     -0.05107137	      0.00033447	     -0.19241046	     -0.05542338	      0.88254964	     -0.00026467	     -0.20826194	      0.00000000	      0.00000000	     31.79360930
      2.76360581	     -0.05105956	      0.00034086	     -0.19239882	     -0.05542590	      0.88254998	     -0.00026438	     -0.20826188	      0.00000000	      0.00000000	     31.72815793
      2.76515534	     -0.05104491	      0.00034751	     -0.19238434	     -0.05542916	      0.88255040	     -0.00026400	     -0.20826191	      0.00000000	      0.00000000	     31.79256866
      2.76637175	     -0.05103336	      0.00035434	     -0.19237296	     -0.05543169	      0.88255073	     -0.00026369	     -0.20826202	      0.00000000	      0.00000000	     31.67351286
      2.76758817	     -0.05102181	      0.00035927	     -0.19236153	     -0.05543421	      0.88255104	     -0.00026337	     -0.20826218	      0.00000000	      0.00000000	     31.73023679
      2.76880459	     -0.05101077	      0.00036534	     -0.19235065	     -0.05543671	      0.88255135	     -0.00026305	     -0.20826240	      0.00000000	      0.00000000	     31.65956309
      2.77033670	     -0.05099793	      0.00037115	     -0.19233794	     -0.05543984	      0.88255172	     -0.00026264	     -0.20826276	      0.00000000	      0.00000000	     31.73066065
      2.77153324	     -0.05098863	      0.00037730	     -0.19232878	     -0.05544227	      0.88255201	     -0.00026231	     -0.20826312	      0.00000000	      0.00000000	     31.60070238
      2.77272979	     -0.05098008	      0.00038146	     -0.19232033	     -0.05544468	      0.88255228	     -0.00026198	     -0.20826356	      0.00000000	      0.00000000	     31.64887085
      2.77392633	     -0.05097223	      0.00038656	     -0.19231259	     -0.05544707	      0.88255255	     -0.00026164	     -0.20826409	      0.00000000	      0.00000000	     31.58680685
      2.77552427	     -0.05096295	      0.00039160	     -0.19230340	     -0.05545025	      0.88255289	     -0.00026118	     -0.20826493	      0.00000000	      0.00000000	     31.65141334
      2.77671379	     -0.05095671	      0.00039683	     -0.19229727	     -0.05545259	      0.88255314	     -0.00026084	     -0.20826566	      0.00000000	      0.00000000	     31.52316132
      2.77790332	     -0.05095127	      0.00040016	     -0.19229188	     -0.05545493	      0.88255338	     -0.00026048	     -0.20826649	      0.00000000	      0.00000000	     31.56581696
      2.77935373	     -0.05094557	      0.00040553	     -0.19228629	     -0.05545775	      0.88255366	     -0.00026005	     -0.20826764	      0.00000000	      0.00000000	     31.46795778
      2.78064592	     -0.05094139	      0.00040831	     -0.19228214	     -0.05546024	      0.88255391	     -0.00025965	     -0.20826879	      0.00000000	      0.00000000	     31.55358955
      2.78193812	     -0.05093770	      0.00041310	     -0.19227854	     -0.05546272	      0.88255414	     -0.00025925	     -0.20827006	      0.00000000	      0.00000000	     31.42125510
      2.78323032	     -0.05093472	      0.00041534	     -0.19227557	     -0.05546519	      0.88255437	     -0.00025885	     -0.20827144	      0.00000000	      0.00000000	     31.51827475
      2.78452252	     -0.05093222	      0.00041977	     -0.19227314	     -0.05546763	      0.88255459	     -0.00025844	     -0.20827294	      0.00000000	      0.00000000	     31.37561811
      2.78581472	     -0.05093051	      0.00042143	     -0.19227141	     -0.05547006	      0.88255480	     -0.00025802	     -0.20827454	      0.00000000	      0.00000000	     31.48261237
      2.78710691	     -0.05092926	      0.00042547	     -0.19227022	     -0.05547247	      0.88255501	     -0.00025760	     -0.20827625	      0.00000000	      0.00000000	     31.33018727
      2.78839911	     -0.05092876	      0.00042654	     -0.19226970	     -0.05547486	      0.88255521	     -0.00025718	     -0.20827807	      0.00000000	      0.00000000	     31.44744561
      2.78969131	     -0.05092866	      0.00043022	     -0.19226964	     -0.05547724	      0.88255540	     -0.00025675	     -0.20828000	      0.00000000	      0.00000000	     31.28336004
      2.79098351	     -0.05092970	      0.00043068	     -0.19227062	     -0.05547960	      0.88255559	     -0.00025632	     -0.20828203	      0.00000000	      0.00000000	     31.40931494
      2.79227571	     -0.05093132	      0.00043396	     -0.19227228	     -0.05548195	      0.88255577	     -0.00025588	     -0.20828418	      0.00000000	      0.00000000	     31.23447849
      2.79356790	     -0.05093401	      0.00043379	     -0.19227489	     -0.05548428	      0.88255595	     -0.00025544	     -0.20828645	      0.00000000	      0.00000000	     31.37239927
      2.79486010	     -0.05093728	      0.00043671	     -0.19227818	     -0.05548659	      0.88255612	     -0.00025499	     -0.20828883	      0.00000000	      0.00000000	     31.18551588
      2.79615230	     -0.05094192	      0.00043594	     -0.19228272	     -0.05548889	      0.88255629	     -0.00025455	     -0.20829135	      0.00000000	      0.00000000	     31.33298909
      2.79744450	     -0.05094701	      0.00043849	     -0.19228783	     -0.05549117	      0.88255645	     -0.00025409	     -0.20829399	      0.00000000	      0.00000000	     31.13642315
      2.79873670	     -0.05095328	      0.00043709	     -0.19229398	     -0.05549343	      0.88255661	     -0.00025364	     -0.20829676	      0.00000000	      0.00000000	     31.29677834
      2.79989084	     -0.05095929	      0.00043873	     -0.19229998	     -0.05549544	      0.88255675	     -0.00025323	     -0.20829935	      0.00000000	      0.00000000	     31.12963758
      2.80104498	     -0.05096613	      0.00043800	     -0.19230673	     -0.05549744	      0.88255688	     -0.00025282	     -0.20830205	      0.00000000	      0.00000000	     31.17652999
      2.80246598	     -0.05097505	      0.00043834	     -0.19231558	     -0.05549988	      0.88255704	     -0.00025231	     -0.20830550	      0.00000000	      0.00000000	     31.09421797
      2.80388699	     -0.05098506	      0.00043651	     -0.19232546	     -0.05550231	      0.88255720	     -0.00025180	     -0.20830911	      0.00000000	      0.00000000	     31.19473070
      2.80506724	     -0.05099383	      0.00043701	     -0.19233418	     -0.05550431	      0.88255733	     -0.00025137	     -0.20831222	      0.00000000	      0.00000000	     31.05063689
      2.80624750	     -0.05100354	      0.00043529	     -0.19234377	     -0.05550630	      0.88255745	     -0.00025094	     -0.20831543	      0.00000000	      0.00000000	     31.09774793
      2.80767118	     -0.05101581	      0.00043457	     -0.19235594	     -0.05550868	      0.88255760	     -0.00025042	     -0.20831944	      0.00000000	      0.00000000	     31.00639057
      2.80909487	     -0.05102905	      0.00043140	     -0.19236901	     -0.05551105	      0.88255775	     -0.00024990	     -0.20832360	      0.00000000	      0.00000000	     31.12645241
      2.81023133	     -0.05103970	      0.00043117	     -0.19237959	     -0.05551292	      0.88255786	     -0.00024948	     -0.20832702	      0.00000000	      0.00000000	     30.97185439
      2.81136779	     -0.05105106	      0.00042872	     -0.19239081	     -0.05551478	      0.88255797	     -0.00024906	     -0.20833051	      0.00000000	      0.00000000	     31.01227715
      2.81284720	     -0.05106636	      0.00042645	     -0.19240596	     -0.05551720	      0.88255812	     -0.00024852	     -0.20833519	      0.00000000	      0.00000000	     30.94280131
      2.81432660	     -0.05108264	      0.00042164	     -0.19242202	     -0.05551959	      0.88255826	     -0.00024797	     -0.20834000	      0.00000000	      0.00000000	     31.07622147
      2.81542682	     -0.05109477	      0.00042038	     -0.19243406	     -0.05552136	      0.88255837	     -0.00024756	     -0.20834366	      0.00000000	      0.00000000	     30.91370599
      2.81652703	     -0.05110761	      0.00041714	     -0.19244675	     -0.05552312	      0.88255847	     -0.00024716	     -0.20834739	      0.00000000	      0.00000000	     30.93503039
      2.81807331	     -0.05112620	      0.00041344	     -0.19246514	     -0.05552558	      0.88255862	     -0.00024659	     -0.20835275	      0.00000000	      0.00000000	     30.86927470
      2.81961959	     -0.05114627	      0.00040699	     -0.19248494	     -0.05552802	      0.88255877	     -0.00024603	     -0.20835824	      0.00000000	      0.00000000	     31.02279269
      2.82066531	     -0.05115988	      0.00040484	     -0.19249843	     -0.05552966	      0.88255887	     -0.00024564	     -0.20836203	      0.00000000	      0.00000000	     30.85987348
      2.82171104	     -0.05117435	      0.00040061	     -0.19251273	     -0.05553129	      0.88255898	     -0.00024526	     -0.20836590	      0.00000000	      0.00000000	     30.88028919
      2.82337654	     -0.05119821	      0.00039449	     -0.19253633	     -0.05553388	      0.88255914	     -0.00024466	     -0.20837219	      0.00000000	      0.00000000	     30.82673439
      2.82472613	     -0.05121847	      0.00038824	     -0.19255633	     -0.05553596	      0.88255928	     -0.00024417	     -0.20837741	      0.00000000	      0.00000000	     30.87853624
      2.82607572	     -0.05123882	      0.00038364	     -0.19257648	     -0.05553803	      0.88255942	     -0.00024369	     -0.20838275	      0.00000000	      0.00000000	     30.77409742
      2.82742531	     -0.05126014	      0.00037631	     -0.19259751	     -0.05554010	      0.88255956	     -0.00024321	     -0.20838817	      0.00000000	      0.00000000	     30.89504910
      2.82861517	     -0.05127863	      0.00037226	     -0.19261584	     -0.05554191	      0.88255969	     -0.00024279	     -0.20839303	      0.00000000	      0.00000000	     30.76476136
      2.82980504	     -0.05129773	      0.00036585	     -0.19263469	     -0.05554371	      0.88255982	     -0.00024237	     -0.20839795	      0.00000000	      0.00000000	     30.82829099
      2.83099490	     -0.05131675	      0.00036057	     -0.19265351	     -0.05554550	      0.88255996	     -0.00024196	     -0.20840293	      0.00000001	      0.00000000	     30.77857650
      2.83256309	     -0.05134264	      0.00035195	     -0.19267907	     -0.05554786	      0.88256015	     -0.00024142	     -0.20840957	      0.00000001	      0.00000000	     30.84249698
[truncated: 309,860 more chars]
