# Supplementary material for: A Neural Controller Model Considering the Vestibulospinal Tract in Human Postural Control
Source: Front Comput Neurosci. 2022 Feb 25;16:785099. doi: 10.3389/fncom.2022.785099 (PMC8913724; doi:10.3389/fncom.2022.785099)
Supplement: Supplementary file 8 [file Data_Sheet_3.zip › SimulationResults/VST-/2.970/opt_5/jiang_CoPpositon_pos.sto]

CoP
version=1
nRows=3798
nColumns=11
inDegrees=no

This file contains CoP trajectory (of origin) and orientations.

Units are S.I. units (seconds, meters, Newtons, ...)
Angles are in degrees.

endheader
time	cop-x	cop-z	cop-x-calcn-r	com-x	com-y	com-z	com-x-calcn-r	com-x-vel	com-y-vel	s_torques
      0.00057211	     -0.05999366	      0.00006002	     -0.20133317	     -0.06213243	      0.88298632	     -0.00022714	     -0.21651074	      0.00000000	      0.00000000	     18.63849612
      0.00114422	     -0.05902882	      0.00013182	     -0.20037006	     -0.06213242	      0.88298642	     -0.00022713	     -0.21648205	      0.00000000	      0.00000000	     18.14757415
      0.00207237	     -0.05810055	      0.00019219	     -0.19944287	     -0.06213243	      0.88298674	     -0.00022709	     -0.21641853	      0.00000000	      0.00000000	     17.34593603
      0.00323244	     -0.05763966	      0.00021411	     -0.19898141	     -0.06213252	      0.88298743	     -0.00022702	     -0.21633408	      0.00000000	      0.00000000	     20.09215954
      0.00552272	     -0.05771141	      0.00019264	     -0.19904981	     -0.06213311	      0.88298959	     -0.00022682	     -0.21620504	      0.00000000	      0.00000001	     19.19585062
      0.00722380	     -0.05792281	      0.00017308	     -0.19925875	     -0.06213391	      0.88299171	     -0.00022663	     -0.21614819	      0.00000000	      0.00000001	     15.30024276
      0.00867988	     -0.05802631	      0.00016598	     -0.19936058	     -0.06213484	      0.88299374	     -0.00022645	     -0.21611726	      0.00000000	      0.00000001	     12.52413693
      0.01013595	     -0.05806489	      0.00016455	     -0.19939779	     -0.06213595	      0.88299589	     -0.00022624	     -0.21609541	      0.00000000	      0.00000001	     10.76540890
      0.01159203	     -0.05804531	      0.00016897	     -0.19937708	     -0.06213725	      0.88299808	     -0.00022602	     -0.21607829	      0.00000000	      0.00000001	      9.78639988
      0.01289813	     -0.05801424	      0.00017265	     -0.19934505	     -0.06213856	      0.88300003	     -0.00022580	     -0.21606486	      0.00000000	      0.00000001	      9.18493232
      0.01420422	     -0.05797050	      0.00017746	     -0.19930041	     -0.06214001	      0.88300193	     -0.00022557	     -0.21605251	      0.00000000	      0.00000001	      8.86714102
      0.01551032	     -0.05793170	      0.00018081	     -0.19926070	     -0.06214158	      0.88300377	     -0.00022534	     -0.21604094	      0.00000000	      0.00000001	      8.66062748
      0.01726488	     -0.05788428	      0.00018420	     -0.19921207	     -0.06214388	      0.88300608	     -0.00022501	     -0.21602668	      0.00000000	      0.00000001	      8.57339308
      0.01861173	     -0.05786098	      0.00018440	     -0.19918781	     -0.06214579	      0.88300771	     -0.00022474	     -0.21601680	      0.00000000	      0.00000001	      8.56646488
      0.01995858	     -0.05784005	      0.00018422	     -0.19916594	     -0.06214783	      0.88300919	     -0.00022447	     -0.21600799	      0.00000000	      0.00000001	      8.64480925
      0.02130543	     -0.05782981	      0.00018223	     -0.19915476	     -0.06214998	      0.88301051	     -0.00022420	     -0.21600027	      0.00000000	      0.00000001	      8.76495728
      0.02300765	     -0.05782208	      0.00017900	     -0.19914588	     -0.06215286	      0.88301193	     -0.00022385	     -0.21599216	      0.00000000	      0.00000001	      9.02029436
      0.02432177	     -0.05782768	      0.00017468	     -0.19915062	     -0.06215519	      0.88301282	     -0.00022357	     -0.21598713	      0.00000000	      0.00000000	      9.23247867
      0.02563590	     -0.05783431	      0.00017052	     -0.19915642	     -0.06215762	      0.88301352	     -0.00022330	     -0.21598322	      0.00000000	      0.00000000	      9.56205774
      0.02695002	     -0.05784897	      0.00016532	     -0.19917029	     -0.06216013	      0.88301403	     -0.00022301	     -0.21598040	      0.00000000	      0.00000000	      9.91293848
      0.02867791	     -0.05787323	      0.00015843	     -0.19919360	     -0.06216354	      0.88301438	     -0.00022264	     -0.21597836	      0.00000000	      0.00000000	     10.62521324
      0.03006392	     -0.05790087	      0.00015193	     -0.19922054	     -0.06216637	      0.88301440	     -0.00022234	     -0.21597807	      0.00000000	     -0.00000000	     11.16952200
      0.03144993	     -0.05792836	      0.00014611	     -0.19924740	     -0.06216925	      0.88301419	     -0.00022203	     -0.21597898	      0.00000000	     -0.00000000	     12.00485742
      0.03283595	     -0.05796316	      0.00013967	     -0.19928166	     -0.06217219	      0.88301374	     -0.00022172	     -0.21598103	      0.00000000	     -0.00000000	     12.83310832
      0.03422196	     -0.05799684	      0.00013396	     -0.19931488	     -0.06217517	      0.88301306	     -0.00022141	     -0.21598421	      0.00000000	     -0.00000000	     13.90789966
      0.03560797	     -0.05803459	      0.00012807	     -0.19935226	     -0.06217819	      0.88301215	     -0.00022108	     -0.21598845	      0.00000000	     -0.00000001	     14.94149590
      0.03699398	     -0.05807016	      0.00012295	     -0.19938752	     -0.06218123	      0.88301103	     -0.00022076	     -0.21599369	      0.00000000	     -0.00000001	     16.17470531
      0.03868122	     -0.05811687	      0.00011678	     -0.19943398	     -0.06218494	      0.88300938	     -0.00022035	     -0.21600128	      0.00000000	     -0.00000001	     17.40322906
      0.04007375	     -0.05814698	      0.00011299	     -0.19946398	     -0.06218801	      0.88300780	     -0.00022001	     -0.21600846	      0.00000000	     -0.00000001	     18.86230966
      0.04146627	     -0.05818202	      0.00010886	     -0.19949896	     -0.06219108	      0.88300604	     -0.00021966	     -0.21601630	      0.00000000	     -0.00000001	     19.81104223
      0.04285879	     -0.05820871	      0.00010610	     -0.19952567	     -0.06219414	      0.88300412	     -0.00021929	     -0.21602477	      0.00000000	     -0.00000001	     20.93619794
      0.04425131	     -0.05823633	      0.00010333	     -0.19955335	     -0.06219718	      0.88300206	     -0.00021892	     -0.21603370	      0.00000000	     -0.00000001	     21.71135019
      0.04564383	     -0.05825651	      0.00010171	     -0.19957366	     -0.06220020	      0.88299986	     -0.00021855	     -0.21604304	      0.00000000	     -0.00000001	     22.52845070
      0.04703635	     -0.05827599	      0.00009996	     -0.19959328	     -0.06220320	      0.88299756	     -0.00021816	     -0.21605264	      0.00000000	     -0.00000001	     23.06151863
      0.04878249	     -0.05829123	      0.00009914	     -0.19960877	     -0.06220692	      0.88299456	     -0.00021766	     -0.21606497	      0.00000000	     -0.00000001	     23.58098683
      0.05003153	     -0.05830124	      0.00009799	     -0.19961895	     -0.06220956	      0.88299235	     -0.00021729	     -0.21607382	      0.00000000	     -0.00000001	     23.84612491
      0.05128058	     -0.05830490	      0.00009806	     -0.19962281	     -0.06221218	      0.88299011	     -0.00021691	     -0.21608265	      0.00000000	     -0.00000001	     24.10554886
      0.05293393	     -0.05830940	      0.00009789	     -0.19962758	     -0.06221561	      0.88298711	     -0.00021641	     -0.21609419	      0.00000000	     -0.00000001	     24.06309501
      0.05434126	     -0.05830701	      0.00009857	     -0.19962542	     -0.06221851	      0.88298455	     -0.00021596	     -0.21610387	      0.00000000	     -0.00000001	     24.20231744
      0.05574859	     -0.05830674	      0.00009852	     -0.19962537	     -0.06222139	      0.88298201	     -0.00021551	     -0.21611332	      0.00000000	     -0.00000001	     23.85003434
      0.05715592	     -0.05829949	      0.00009944	     -0.19961832	     -0.06222425	      0.88297949	     -0.00021506	     -0.21612255	      0.00000000	     -0.00000001	     23.90589136
      0.05856325	     -0.05829532	      0.00009957	     -0.19961432	     -0.06222709	      0.88297702	     -0.00021459	     -0.21613146	      0.00000000	     -0.00000001	     23.48320398
      0.05997058	     -0.05828315	      0.00010070	     -0.19960233	     -0.06222992	      0.88297461	     -0.00021412	     -0.21614003	      0.00000000	     -0.00000001	     23.40018709
      0.06137791	     -0.05827350	      0.00010105	     -0.19959282	     -0.06223274	      0.88297227	     -0.00021363	     -0.21614815	      0.00000000	     -0.00000001	     22.88632847
      0.06278524	     -0.05825723	      0.00010237	     -0.19957668	     -0.06223556	      0.88297001	     -0.00021315	     -0.21615583	      0.00000000	     -0.00000001	     22.78939207
      0.06419257	     -0.05824613	      0.00010269	     -0.19956566	     -0.06223838	      0.88296785	     -0.00021265	     -0.21616304	      0.00000000	     -0.00000001	     22.25554654
      0.06559990	     -0.05822886	      0.00010387	     -0.19954847	     -0.06224120	      0.88296578	     -0.00021215	     -0.21616985	      0.00000000	     -0.00000001	     22.15225337
      0.06700723	     -0.05821685	      0.00010396	     -0.19953648	     -0.06224403	      0.88296382	     -0.00021165	     -0.21617619	      0.00000000	     -0.00000001	     21.61824196
      0.06841456	     -0.05819805	      0.00010507	     -0.19951771	     -0.06224687	      0.88296197	     -0.00021114	     -0.21618213	      0.00000000	     -0.00000001	     21.55051120
      0.06982189	     -0.05818531	      0.00010501	     -0.19950494	     -0.06224972	      0.88296023	     -0.00021062	     -0.21618758	      0.00000000	     -0.00000001	     21.04114481
      0.07122922	     -0.05816537	      0.00010605	     -0.19948496	     -0.06225260	      0.88295860	     -0.00021010	     -0.21619262	      0.00000000	     -0.00000001	     21.00184239
      0.07263655	     -0.05815245	      0.00010568	     -0.19947196	     -0.06225549	      0.88295709	     -0.00020958	     -0.21619719	      0.00000000	     -0.00000001	     20.51402249
      0.07404388	     -0.05813207	      0.00010647	     -0.19945149	     -0.06225842	      0.88295570	     -0.00020905	     -0.21620139	      0.00000000	     -0.00000001	     20.52034098
      0.07545121	     -0.05811914	      0.00010596	     -0.19943843	     -0.06226137	      0.88295441	     -0.00020852	     -0.21620515	      0.00000000	     -0.00000001	     20.05499873
      0.07685854	     -0.05809761	      0.00010697	     -0.19941677	     -0.06226435	      0.88295323	     -0.00020799	     -0.21620856	      0.00000000	     -0.00000001	     20.09276928
      0.07826587	     -0.05808443	      0.00010658	     -0.19940342	     -0.06226737	      0.88295216	     -0.00020745	     -0.21621154	      0.00000000	     -0.00000000	     19.64018516
      0.07967320	     -0.05806210	      0.00010784	     -0.19938094	     -0.06227042	      0.88295118	     -0.00020691	     -0.21621421	      0.00000000	     -0.00000000	     19.71977055
      0.08108053	     -0.05805123	      0.00010739	     -0.19936986	     -0.06227352	      0.88295030	     -0.00020636	     -0.21621652	      0.00000000	     -0.00000000	     19.26573094
      0.08248786	     -0.05805492	      0.00010762	     -0.19937333	     -0.06227666	      0.88294950	     -0.00020581	     -0.21621898	      0.00000000	     -0.00000000	     19.22346375
      0.08373977	     -0.05810946	      0.00010472	     -0.19942759	     -0.06227948	      0.88294885	     -0.00020532	     -0.21622230	      0.00000000	     -0.00000000	     18.62002670
      0.08499169	     -0.05820377	      0.00010175	     -0.19952160	     -0.06228235	      0.88294826	     -0.00020483	     -0.21622800	      0.00000000	     -0.00000000	     18.38087706
      0.08653689	     -0.05836874	      0.00009763	     -0.19968623	     -0.06228593	      0.88294758	     -0.00020422	     -0.21623946	      0.00000000	     -0.00000000	     17.90118200
      0.08808208	     -0.05854965	      0.00009656	     -0.19986691	     -0.06228956	      0.88294693	     -0.00020359	     -0.21625610	      0.00000000	     -0.00000000	     17.97419769
      0.08939909	     -0.05870644	      0.00009711	     -0.20002359	     -0.06229269	      0.88294640	     -0.00020306	     -0.21627380	      0.00000000	     -0.00000000	     17.43456091
      0.09071610	     -0.05884658	      0.00010064	     -0.20016374	     -0.06229585	      0.88294586	     -0.00020252	     -0.21629402	      0.00000000	     -0.00000000	     17.43290468
      0.09203310	     -0.05897769	      0.00010549	     -0.20029492	     -0.06229903	      0.88294532	     -0.00020198	     -0.21631603	      0.00000000	     -0.00000000	     16.97397774
      0.09369155	     -0.05912350	      0.00011384	     -0.20044090	     -0.06230306	      0.88294461	     -0.00020131	     -0.21634544	      0.00000000	     -0.00000000	     16.65102365
      0.09511338	     -0.05924057	      0.00012110	     -0.20055816	     -0.06230653	      0.88294397	     -0.00020073	     -0.21637155	      0.00000000	     -0.00000000	     15.76379237
      0.09653522	     -0.05934597	      0.00012881	     -0.20066377	     -0.06231002	      0.88294330	     -0.00020015	     -0.21639821	      0.00000000	     -0.00000000	     15.48796400
      0.09795706	     -0.05945336	      0.00013530	     -0.20077135	     -0.06231351	      0.88294260	     -0.00019959	     -0.21642521	      0.00000000	     -0.00000000	     14.58503187
      0.09937889	     -0.05955429	      0.00014130	     -0.20087248	     -0.06231701	      0.88294188	     -0.00019904	     -0.21645256	      0.00000000	     -0.00000000	     14.28397143
      0.10080073	     -0.05966062	      0.00014565	     -0.20097897	     -0.06232052	      0.88294112	     -0.00019850	     -0.21648017	      0.00000000	     -0.00000000	     13.52578741
      0.10222256	     -0.05976425	      0.00014899	     -0.20108277	     -0.06232403	      0.88294033	     -0.00019797	     -0.21650811	      0.00000000	     -0.00000000	     13.21603954
      0.10364440	     -0.05987558	      0.00015124	     -0.20119425	     -0.06232754	      0.88293951	     -0.00019746	     -0.21653639	      0.00000000	     -0.00000000	     12.55614232
      0.10506624	     -0.05998502	      0.00015223	     -0.20130383	     -0.06233104	      0.88293866	     -0.00019698	     -0.21656508	      0.00000000	     -0.00000000	     12.35250883
      0.10648807	     -0.06010434	      0.00015149	     -0.20142327	     -0.06233453	      0.88293778	     -0.00019651	     -0.21659421	      0.00000000	     -0.00000000	     11.87254570
      0.10822628	     -0.06025317	      0.00014944	     -0.20157227	     -0.06233877	      0.88293665	     -0.00019596	     -0.21663055	      0.00000000	     -0.00000000	     11.64189979
      0.10952799	     -0.06037209	      0.00014695	     -0.20169132	     -0.06234194	      0.88293576	     -0.00019557	     -0.21665822	      0.00000000	     -0.00000000	     11.18027540
      0.11082970	     -0.06049099	      0.00014423	     -0.20181036	     -0.06234508	      0.88293483	     -0.00019520	     -0.21668628	      0.00000000	     -0.00000000	     10.98691878
      0.11249198	     -0.06064922	      0.00014031	     -0.20196880	     -0.06234907	      0.88293360	     -0.00019474	     -0.21672263	      0.00000000	     -0.00000001	     10.59369542
      0.11415427	     -0.06080731	      0.00013621	     -0.20212714	     -0.06235300	      0.88293229	     -0.00019432	     -0.21675951	      0.00000000	     -0.00000001	     10.32767124
      0.11550112	     -0.06094195	      0.00013292	     -0.20226200	     -0.06235616	      0.88293118	     -0.00019399	     -0.21678970	      0.00000000	     -0.00000001	     10.05759049
      0.11684798	     -0.06107291	      0.00012988	     -0.20239321	     -0.06235928	      0.88293002	     -0.00019368	     -0.21682021	      0.00000000	     -0.00000001	      9.86882769
      0.11849833	     -0.06123694	      0.00012686	     -0.20255761	     -0.06236305	      0.88292852	     -0.00019331	     -0.21685787	      0.00000000	     -0.00000001	      9.54843697
      0.12014869	     -0.06139583	      0.00012461	     -0.20271691	     -0.06236676	      0.88292695	     -0.00019297	     -0.21689585	      0.00000000	     -0.00000001	      9.35625266
      0.12149185	     -0.06152582	      0.00012315	     -0.20284726	     -0.06236972	      0.88292561	     -0.00019270	     -0.21692682	      0.00000000	     -0.00000001	      8.98467018
      0.12283501	     -0.06164982	      0.00012237	     -0.20297166	     -0.06237264	      0.88292422	     -0.00019245	     -0.21695779	      0.00000000	     -0.00000001	      8.86355590
      0.12447544	     -0.06179927	      0.00012230	     -0.20312164	     -0.06237614	      0.88292246	     -0.00019216	     -0.21699552	      0.00000000	     -0.00000001	      8.55996906
      0.12611586	     -0.06193880	      0.00012314	     -0.20326173	     -0.06237956	      0.88292063	     -0.00019189	     -0.21703301	      0.00000000	     -0.00000001	      8.46320534
      0.12751239	     -0.06205709	      0.00012457	     -0.20338054	     -0.06238241	      0.88291903	     -0.00019167	     -0.21706460	      0.00000000	     -0.00000001	      8.18830209
      0.12890893	     -0.06216645	      0.00012616	     -0.20349044	     -0.06238519	      0.88291738	     -0.00019146	     -0.21709586	     -0.00000000	     -0.00000001	      8.02172764
      0.13030546	     -0.06227299	      0.00012808	     -0.20359753	     -0.06238792	      0.88291570	     -0.00019127	     -0.21712666	     -0.00000000	     -0.00000001	      7.86052366
      0.13170199	     -0.06237282	      0.00013003	     -0.20369793	     -0.06239058	      0.88291399	     -0.00019109	     -0.21715700	     -0.00000000	     -0.00000001	      7.63867672
      0.13309852	     -0.06246741	      0.00013229	     -0.20379311	     -0.06239317	      0.88291225	     -0.00019092	     -0.21718678	     -0.00000000	     -0.00000001	      7.55553772
      0.13465139	     -0.06256802	      0.00013488	     -0.20389437	     -0.06239598	      0.88291031	     -0.00019076	     -0.21721919	     -0.00000000	     -0.00000001	      7.41675999
      0.13620427	     -0.06266353	      0.00013761	     -0.20399057	     -0.06239870	      0.88290836	     -0.00019061	     -0.21725084	     -0.00000000	     -0.00000001	      7.16332792
      0.13775714	     -0.06275023	      0.00014051	     -0.20407795	     -0.06240134	      0.88290641	     -0.00019048	     -0.21728163	     -0.00000000	     -0.00000001	      7.14930611
      0.13931001	     -0.06283445	      0.00014333	     -0.20416287	     -0.06240389	      0.88290447	     -0.00019037	     -0.21731144	     -0.00000000	     -0.00000001	      7.07253527
      0.14086289	     -0.06290836	      0.00014621	     -0.20423749	     -0.06240635	      0.88290256	     -0.00019029	     -0.21734027	     -0.00000000	     -0.00000001	      6.86600124
      0.14241576	     -0.06298087	      0.00014877	     -0.20431070	     -0.06240872	      0.88290068	     -0.00019022	     -0.21736800	     -0.00000000	     -0.00000001	      6.92389967
      0.14396863	     -0.06304511	      0.00015125	     -0.20437565	     -0.06241100	      0.88289885	     -0.00019018	     -0.21739471	     -0.00000000	     -0.00000001	      6.65579267
      0.14552151	     -0.06310506	      0.00015296	     -0.20443630	     -0.06241318	      0.88289707	     -0.00019016	     -0.21742034	     -0.00000000	     -0.00000001	      6.64988303
      0.14707438	     -0.06316310	      0.00015420	     -0.20449503	     -0.06241527	      0.88289536	     -0.00019017	     -0.21744497	     -0.00000000	     -0.00000001	      6.59650783
      0.14862725	     -0.06321866	      0.00015495	     -0.20455126	     -0.06241727	      0.88289373	     -0.00019020	     -0.21746867	     -0.00000000	     -0.00000001	      6.55627611
      0.15061585	     -0.06329081	      0.00015560	     -0.20462428	     -0.06241969	      0.88289175	     -0.00019027	     -0.21749766	     -0.00000000	     -0.00000001	      6.56354017
      0.15260444	     -0.06335300	      0.00015580	     -0.20468736	     -0.06242195	      0.88288993	     -0.00019038	     -0.21752531	     -0.00000000	     -0.00000001	      6.33657158
      0.15401494	     -0.06339266	      0.00015647	     -0.20472765	     -0.06242345	      0.88288873	     -0.00019049	     -0.21754400	     -0.00000000	     -0.00000001	      6.47747942
      0.15542544	     -0.06343431	      0.00015665	     -0.20476993	     -0.06242487	      0.88288761	     -0.00019061	     -0.21756194	     -0.00000000	     -0.00000001	      6.38641715
      0.15699334	     -0.06348068	      0.00015686	     -0.20481700	     -0.06242636	      0.88288647	     -0.00019077	     -0.21758109	     -0.00000000	     -0.00000000	      6.40311794
      0.15856125	     -0.06352053	      0.00015705	     -0.20485757	     -0.06242773	      0.88288544	     -0.00019096	     -0.21759950	     -0.00000000	     -0.00000000	      6.32479618
      0.16012915	     -0.06356332	      0.00015685	     -0.20490107	     -0.06242900	      0.88288451	     -0.00019117	     -0.21761708	     -0.00000000	     -0.00000000	      6.41646820
      0.16169706	     -0.06359951	      0.00015673	     -0.20493799	     -0.06243016	      0.88288370	     -0.00019141	     -0.21763406	     -0.00000000	     -0.00000000	      6.30293941
      0.16329448	     -0.06363778	      0.00015613	     -0.20497698	     -0.06243123	      0.88288297	     -0.00019167	     -0.21765068	     -0.00000000	     -0.00000000	      6.36597791
      0.16489190	     -0.06367477	      0.00015595	     -0.20501474	     -0.06243219	      0.88288235	     -0.00019196	     -0.21766669	     -0.00000000	     -0.00000000	      6.27580172
      0.16648932	     -0.06370439	      0.00015578	     -0.20504511	     -0.06243302	      0.88288184	     -0.00019227	     -0.21768202	     -0.00000000	     -0.00000000	      6.43480635
      0.16808674	     -0.06373149	      0.00015590	     -0.20507299	     -0.06243374	      0.88288142	     -0.00019260	     -0.21769650	     -0.00000000	     -0.00000000	      6.26859860
      0.16950624	     -0.06374553	      0.00015614	     -0.20508774	     -0.06243427	      0.88288114	     -0.00019292	     -0.21770857	     -0.00000000	     -0.00000000	      6.36103742
      0.17092574	     -0.06375655	      0.00015668	     -0.20509948	     -0.06243470	      0.88288092	     -0.00019325	     -0.21771975	     -0.00000000	     -0.00000000	      6.36850227
      0.17234525	     -0.06376255	      0.00015734	     -0.20510619	     -0.06243503	      0.88288077	     -0.00019360	     -0.21772999	     -0.00000000	     -0.00000000	      6.43417769
      0.17376475	     -0.06376154	      0.00015817	     -0.20510591	     -0.06243527	      0.88288069	     -0.00019397	     -0.21773923	     -0.00000000	     -0.00000000	      6.33860865
      0.17518425	     -0.06375389	      0.00015915	     -0.20509900	     -0.06243540	      0.88288067	     -0.00019435	     -0.21774735	     -0.00000000	      0.00000000	      6.40036234
      0.17673348	     -0.06374045	      0.00016029	     -0.20508635	     -0.06243543	      0.88288071	     -0.00019479	     -0.21775486	     -0.00000000	      0.00000000	      6.32849222
      0.17828271	     -0.06372129	      0.00016136	     -0.20506798	     -0.06243534	      0.88288082	     -0.00019525	     -0.21776087	     -0.00000000	      0.00000000	      6.41560221
      0.17983193	     -0.06369249	      0.00016253	     -0.20503997	     -0.06243514	      0.88288098	     -0.00019573	     -0.21776536	     -0.00000000	      0.00000000	      6.33839834
      0.18170752	     -0.06365358	      0.00016354	     -0.20500199	     -0.06243472	      0.88288125	     -0.00019633	     -0.21776867	     -0.00000000	      0.00000000	      6.40653580
      0.18324358	     -0.06361427	      0.00016439	     -0.20496343	     -0.06243426	      0.88288151	     -0.00019685	     -0.21776954	     -0.00000000	      0.00000000	      6.33718003
      0.18455245	     -0.06357789	      0.00016488	     -0.20492767	     -0.06243377	      0.88288177	     -0.00019729	     -0.21776898	     -0.00000000	      0.00000000	      6.44287986
      0.18586133	     -0.06354021	      0.00016504	     -0.20489060	     -0.06243320	      0.88288204	     -0.00019776	     -0.21776727	     -0.00000000	      0.00000000	      6.37373775
      0.18717020	     -0.06349926	      0.00016514	     -0.20485024	     -0.06243255	      0.88288233	     -0.00019823	     -0.21776441	     -0.00000000	      0.00000000	      6.43775077
      0.18892482	     -0.06344248	      0.00016508	     -0.20479423	     -0.06243154	      0.88288273	     -0.00019887	     -0.21775882	     -0.00000000	      0.00000000	      6.38818961
      0.19037504	     -0.06338846	      0.00016492	     -0.20474084	     -0.06243061	      0.88288306	     -0.00019942	     -0.21775270	     -0.00000000	      0.00000000	      6.42150875
      0.19182526	     -0.06333352	      0.00016465	     -0.20468649	     -0.06242958	      0.88288340	     -0.00019998	     -0.21774519	     -0.00000000	      0.00000000	      6.42394974
      0.19337243	     -0.06327226	      0.00016431	     -0.20462585	     -0.06242838	      0.88288376	     -0.00020058	     -0.21773577	     -0.00000000	      0.00000000	      6.51713202
      0.19491959	     -0.06320906	      0.00016391	     -0.20456324	     -0.06242708	      0.88288410	     -0.00020120	     -0.21772497	     -0.00000000	      0.00000000	      6.40685879
      0.19646676	     -0.06313938	      0.00016386	     -0.20449414	     -0.06242567	      0.88288443	     -0.00020183	     -0.21771283	     -0.00000000	      0.00000000	      6.46389745
      0.19797243	     -0.06307081	      0.00016388	     -0.20442611	     -0.06242422	      0.88288473	     -0.00020244	     -0.21769974	     -0.00000000	      0.00000000	      6.40820417
      0.19947809	     -0.06299968	      0.00016418	     -0.20435549	     -0.06242268	      0.88288501	     -0.00020306	     -0.21768549	     -0.00000000	      0.00000000	      6.46787144
      0.20098376	     -0.06292305	      0.00016473	     -0.20427936	     -0.06242105	      0.88288527	     -0.00020369	     -0.21767020	     -0.00000000	      0.00000000	      6.37068251
      0.20224038	     -0.06285937	      0.00016537	     -0.20421608	     -0.06241963	      0.88288546	     -0.00020422	     -0.21765663	     -0.00000000	      0.00000000	      6.47708597
      0.20349700	     -0.06279372	      0.00016618	     -0.20415080	     -0.06241816	      0.88288564	     -0.00020475	     -0.21764245	     -0.00000000	      0.00000000	      6.37758455
      0.20475362	     -0.06272727	      0.00016717	     -0.20408472	     -0.06241664	      0.88288579	     -0.00020528	     -0.21762769	     -0.00000000	      0.00000000	      6.41503065
      0.20666585	     -0.06262623	      0.00016901	     -0.20398420	     -0.06241424	      0.88288600	     -0.00020609	     -0.21760430	     -0.00000000	      0.00000000	      6.38983916
      0.20826352	     -0.06253704	      0.00017079	     -0.20389541	     -0.06241215	      0.88288614	     -0.00020677	     -0.21758400	     -0.00000000	      0.00000000	      6.40975675
      0.20986119	     -0.06244905	      0.00017276	     -0.20380778	     -0.06240999	      0.88288625	     -0.00020745	     -0.21756307	     -0.00000000	      0.00000000	      6.38619668
      0.21129032	     -0.06237054	      0.00017460	     -0.20372957	     -0.06240802	      0.88288632	     -0.00020807	     -0.21754393	     -0.00000000	      0.00000000	      6.51168554
      0.21271945	     -0.06228976	      0.00017655	     -0.20364907	     -0.06240600	      0.88288638	     -0.00020868	     -0.21752449	     -0.00000000	      0.00000000	      6.43339662
      0.21414858	     -0.06221010	      0.00017839	     -0.20356966	     -0.06240393	      0.88288641	     -0.00020929	     -0.21750474	     -0.00000000	      0.00000000	      6.52281995
      0.21557771	     -0.06212862	      0.00018042	     -0.20348841	     -0.06240183	      0.88288643	     -0.00020990	     -0.21748478	     -0.00000000	      0.00000000	      6.53784029
      0.21731794	     -0.06203079	      0.00018225	     -0.20339081	     -0.06239923	      0.88288642	     -0.00021064	     -0.21746020	     -0.00000000	     -0.00000000	      6.64553430
      0.21887051	     -0.06194020	      0.00018405	     -0.20330039	     -0.06239688	      0.88288639	     -0.00021130	     -0.21743817	     -0.00000000	     -0.00000000	      6.57320731
      0.22042307	     -0.06185477	      0.00018491	     -0.20321507	     -0.06239449	      0.88288634	     -0.00021196	     -0.21741601	     -0.00000000	     -0.00000000	      6.67042272
      0.22197564	     -0.06176553	      0.00018704	     -0.20312595	     -0.06239208	      0.88288626	     -0.00021262	     -0.21739389	     -0.00000000	     -0.00000000	      6.75816303
      0.22352820	     -0.06168021	      0.00018753	     -0.20304068	     -0.06238965	      0.88288617	     -0.00021327	     -0.21737171	     -0.00000000	     -0.00000000	      6.71321942
      0.22508077	     -0.06159439	      0.00018995	     -0.20295493	     -0.06238721	      0.88288605	     -0.00021393	     -0.21734956	     -0.00000000	     -0.00000000	      6.80827558
      0.22663333	     -0.06151151	      0.00018960	     -0.20287203	     -0.06238475	      0.88288591	     -0.00021458	     -0.21732743	     -0.00000000	     -0.00000000	      6.79965083
      0.22797345	     -0.06144028	      0.00019173	     -0.20280080	     -0.06238262	      0.88288578	     -0.00021514	     -0.21730839	     -0.00000000	     -0.00000000	      6.87191240
      0.22931356	     -0.06136877	      0.00019221	     -0.20272926	     -0.06238049	      0.88288562	     -0.00021570	     -0.21728944	     -0.00000000	     -0.00000000	      6.88275610
      0.23094697	     -0.06128513	      0.00019382	     -0.20264555	     -0.06237790	      0.88288540	     -0.00021638	     -0.21726647	     -0.00000000	     -0.00000000	      6.95542626
      0.23258037	     -0.06120385	      0.00019417	     -0.20256415	     -0.06237531	      0.88288516	     -0.00021705	     -0.21724374	     -0.00000000	     -0.00000000	      7.10949051
      0.23421378	     -0.06112351	      0.00019639	     -0.20248370	     -0.06237273	      0.88288488	     -0.00021773	     -0.21722121	     -0.00000000	     -0.00000000	      7.17745604
      0.23558838	     -0.06105646	      0.00019590	     -0.20241648	     -0.06237057	      0.88288462	     -0.00021829	     -0.21720238	     -0.00000000	     -0.00000000	      7.14750163
      0.23696298	     -0.06099211	      0.00019706	     -0.20235197	     -0.06236842	      0.88288433	     -0.00021885	     -0.21718369	     -0.00000000	     -0.00000000	      7.28761191
      0.23833759	     -0.06092960	      0.00019669	     -0.20228925	     -0.06236629	      0.88288402	     -0.00021941	     -0.21716517	     -0.00000000	     -0.00000000	      7.28186006
      0.23971219	     -0.06086926	      0.00019666	     -0.20222869	     -0.06236418	      0.88288367	     -0.00021996	     -0.21714684	     -0.00000000	     -0.00000000	      7.47373102
      0.24137829	     -0.06080055	      0.00019545	     -0.20215967	     -0.06236165	      0.88288321	     -0.00022063	     -0.21712495	     -0.00000000	     -0.00000000	      7.61092703
      0.24284887	     -0.06073854	      0.00019438	     -0.20209736	     -0.06235945	      0.88288276	     -0.00022121	     -0.21710591	     -0.00000000	     -0.00000000	      7.62470604
      0.24431945	     -0.06068022	      0.00019209	     -0.20203871	     -0.06235729	      0.88288227	     -0.00022178	     -0.21708712	     -0.00000000	     -0.00000000	      7.63628121
      0.24579003	     -0.06062263	      0.00019032	     -0.20198078	     -0.06235515	      0.88288173	     -0.00022235	     -0.21706857	     -0.00000000	     -0.00000000	      7.89955468
      0.24726060	     -0.06056321	      0.00018779	     -0.20192101	     -0.06235306	      0.88288115	     -0.00022291	     -0.21705022	     -0.00000000	     -0.00000000	      7.86960509
      0.24873118	     -0.06050147	      0.00018610	     -0.20185892	     -0.06235101	      0.88288052	     -0.00022346	     -0.21703198	     -0.00000000	     -0.00000000	      7.98380075
      0.25040710	     -0.06043194	      0.00018356	     -0.20178897	     -0.06234872	      0.88287974	     -0.00022408	     -0.21701127	     -0.00000000	     -0.00000000	      8.19518945
      0.25208301	     -0.06035792	      0.00018295	     -0.20171460	     -0.06234648	      0.88287891	     -0.00022469	     -0.21699063	     -0.00000000	     -0.00000000	      8.24169255
      0.25344605	     -0.06029745	      0.00018063	     -0.20165380	     -0.06234471	      0.88287818	     -0.00022517	     -0.21697382	     -0.00000000	     -0.00000000	      8.38238391
      0.25480908	     -0.06023492	      0.00018059	     -0.20159100	     -0.06234297	      0.88287741	     -0.00022564	     -0.21695700	     -0.00000000	     -0.00000000	      8.48086935
      0.25617211	     -0.06017430	      0.00017941	     -0.20153011	     -0.06234127	      0.88287660	     -0.00022611	     -0.21694021	     -0.00000000	     -0.00000000	      8.65122572
      0.25808975	     -0.06009783	      0.00017951	     -0.20145334	     -0.06233892	      0.88287540	     -0.00022674	     -0.21691687	     -0.00000000	     -0.00000000	      9.08348725
      0.25944064	     -0.06004679	      0.00017757	     -0.20140209	     -0.06233731	      0.88287451	     -0.00022718	     -0.21690088	     -0.00000000	     -0.00000000	      9.40057780
      0.26079153	     -0.06000000	      0.00017802	     -0.20135518	     -0.06233571	      0.88287358	     -0.00022760	     -0.21688531	     -0.00000000	     -0.00000000	      9.89500300
      0.26249716	     -0.05995250	      0.00017584	     -0.20130754	     -0.06233371	      0.88287236	     -0.00022812	     -0.21686643	     -0.00000000	     -0.00000000	     10.78025681
      0.26374978	     -0.05991927	      0.00017636	     -0.20127431	     -0.06233225	      0.88287143	     -0.00022849	     -0.21685329	     -0.00000000	     -0.00000001	     11.58134593
      0.26500240	     -0.05989373	      0.00017493	     -0.20124878	     -0.06233079	      0.88287047	     -0.00022885	     -0.21684078	     -0.00000000	     -0.00000001	     12.68716875
      0.26666592	     -0.05986614	      0.00017400	     -0.20122132	     -0.06232882	      0.88286917	     -0.00022931	     -0.21682528	     -0.00000000	     -0.00000001	     14.28799109
      0.26832944	     -0.05984279	      0.00017104	     -0.20119817	     -0.06232682	      0.88286784	     -0.00022975	     -0.21681102	     -0.00000000	     -0.00000001	     16.63141893
      0.26959487	     -0.05982661	      0.00017072	     -0.20118227	     -0.06232525	      0.88286681	     -0.00023008	     -0.21680094	     -0.00000000	     -0.00000001	     18.22006397
      0.27086030	     -0.05981081	      0.00016864	     -0.20116678	     -0.06232364	      0.88286577	     -0.00023039	     -0.21679144	     -0.00000000	     -0.00000001	     20.21454410
      0.27246280	     -0.05979009	      0.00016715	     -0.20114656	     -0.06232153	      0.88286445	     -0.00023078	     -0.21678009	     -0.00000000	     -0.00000001	     22.51214064
      0.27406529	     -0.05976600	      0.00016434	     -0.20112305	     -0.06231931	      0.88286314	     -0.00023114	     -0.21676931	     -0.00000000	     -0.00000001	     25.32164072
      0.27540303	     -0.05974474	      0.00016384	     -0.20110237	     -0.06231737	      0.88286205	     -0.00023143	     -0.21676060	     -0.00000000	     -0.00000001	     26.98786576
      0.27674077	     -0.05972049	      0.00016163	     -0.20107871	     -0.06231534	      0.88286098	     -0.00023171	     -0.21675204	     -0.00000000	     -0.00000001	     28.88108623
      0.27807851	     -0.05969299	      0.00016053	     -0.20105189	     -0.06231321	      0.88285995	     -0.00023198	     -0.21674353	     -0.00000000	     -0.00000001	     30.29021068
      0.27941625	     -0.05966187	      0.00015869	     -0.20102145	     -0.06231099	      0.88285895	     -0.00023224	     -0.21673494	     -0.00000000	     -0.00000001	     31.71572087
      0.28116336	     -0.05961785	      0.00015731	     -0.20097837	     -0.06230793	      0.88285770	     -0.00023255	     -0.21672346	     -0.00000000	     -0.00000000	     32.49788121
      0.28257997	     -0.05957463	      0.00015487	     -0.20093591	     -0.06230532	      0.88285676	     -0.00023279	     -0.21671382	     -0.00000000	     -0.00000000	     33.82625300
      0.28399657	     -0.05953141	      0.00015430	     -0.20089349	     -0.06230258	      0.88285589	     -0.00023301	     -0.21670377	     -0.00000000	     -0.00000000	     33.93454323
      0.28541318	     -0.05948428	      0.00015203	     -0.20084713	     -0.06229974	      0.88285509	     -0.00023322	     -0.21669332	     -0.00000000	     -0.00000000	     34.18002149
      0.28682979	     -0.05943411	      0.00015170	     -0.20079774	     -0.06229677	      0.88285437	     -0.00023340	     -0.21668241	     -0.00000000	     -0.00000000	     34.17167372
      0.28824640	     -0.05938257	      0.00014982	     -0.20074694	     -0.06229369	      0.88285374	     -0.00023358	     -0.21667103	     -0.00000000	     -0.00000000	     34.11885608
      0.28966301	     -0.05932947	      0.00015004	     -0.20069459	     -0.06229051	      0.88285320	     -0.00023373	     -0.21665917	     -0.00000000	     -0.00000000	     33.58553733
      0.29107961	     -0.05927457	      0.00014861	     -0.20064038	     -0.06228722	      0.88285274	     -0.00023387	     -0.21664686	     -0.00000000	     -0.00000000	     33.35757089
      0.29249622	     -0.05921947	      0.00014934	     -0.20058599	     -0.06228383	      0.88285239	     -0.00023399	     -0.21663411	     -0.00000000	     -0.00000000	     32.56338247
      0.29391283	     -0.05916304	      0.00014822	     -0.20053018	     -0.06228035	      0.88285212	     -0.00023409	     -0.21662096	     -0.00000000	     -0.00000000	     32.34377099
      0.29532944	     -0.05910683	      0.00014936	     -0.20047461	     -0.06227678	      0.88285195	     -0.00023417	     -0.21660743	     -0.00000000	     -0.00000000	     31.51632362
      0.29674604	     -0.05905075	      0.00014842	     -0.20041907	     -0.06227313	      0.88285188	     -0.00023423	     -0.21659356	     -0.00000000	     -0.00000000	     31.19237989
      0.29816265	     -0.05899500	      0.00014988	     -0.20036388	     -0.06226940	      0.88285189	     -0.00023427	     -0.21657943	     -0.00000000	      0.00000000	     30.32709958
      0.29957926	     -0.05893967	      0.00014892	     -0.20030902	     -0.06226561	      0.88285199	     -0.00023429	     -0.21656505	     -0.00000000	      0.00000000	     30.02561654
      0.30099587	     -0.05888570	      0.00015073	     -0.20025555	     -0.06226175	      0.88285217	     -0.00023430	     -0.21655050	     -0.00000000	      0.00000000	     29.31379528
      0.30241247	     -0.05883334	      0.00014977	     -0.20020358	     -0.06225783	      0.88285243	     -0.00023428	     -0.21653583	     -0.00000000	      0.00000000	     29.01184293
      0.30382908	     -0.05878163	      0.00015196	     -0.20015230	     -0.06225386	      0.88285276	     -0.00023425	     -0.21652109	     -0.00000000	      0.00000000	     28.29871536
      0.30524569	     -0.05873245	      0.00015087	     -0.20010345	     -0.06224984	      0.88285316	     -0.00023420	     -0.21650631	     -0.00000000	      0.00000000	     28.01714124
      0.30666230	     -0.05868336	      0.00015338	     -0.20005473	     -0.06224577	      0.88285362	     -0.00023412	     -0.21649157	     -0.00000000	      0.00000000	     27.30774743
      0.30792088	     -0.05864099	      0.00015278	     -0.20001260	     -0.06224212	      0.88285407	     -0.00023404	     -0.21647850	     -0.00000000	      0.00000000	     27.14637162
      0.30917946	     -0.05860025	      0.00015427	     -0.19997213	     -0.06223845	      0.88285457	     -0.00023395	     -0.21646550	     -0.00000000	      0.00000000	     26.64753627
      0.31072873	     -0.05855216	      0.00015452	     -0.19992431	     -0.06223389	      0.88285523	     -0.00023381	     -0.21644964	     -0.00000000	      0.00000000	     26.26696215
      0.31227799	     -0.05850557	      0.00015652	     -0.19987799	     -0.06222929	      0.88285594	     -0.00023365	     -0.21643399	     -0.00000000	      0.00000000	     25.62262265
      0.31354391	     -0.05846952	      0.00015568	     -0.19984209	     -0.06222551	      0.88285654	     -0.00023350	     -0.21642138	     -0.00000000	      0.00000000	     25.42338937
      0.31480982	     -0.05843483	      0.00015666	     -0.19980757	     -0.06222171	      0.88285717	     -0.00023334	     -0.21640897	     -0.00000000	      0.00000000	     24.93783060
      0.31635263	     -0.05839545	      0.00015638	     -0.19976835	     -0.06221705	      0.88285796	     -0.00023313	     -0.21639414	     -0.00000000	      0.00000000	     24.62050256
      0.31789545	     -0.05835876	      0.00015785	     -0.19973183	     -0.06221238	      0.88285877	     -0.00023289	     -0.21637967	     -0.00000000	      0.00000000	     23.83996267
      0.31917442	     -0.05832815	      0.00015692	     -0.19970130	     -0.06220849	      0.88285945	     -0.00023268	     -0.21636794	     -0.00000000	      0.00000000	     23.77668196
      0.32045340	     -0.05830140	      0.00015776	     -0.19967466	     -0.06220459	      0.88286014	     -0.00023245	     -0.21635647	     -0.00000000	      0.00000000	     23.32358913
      0.32199744	     -0.05827153	      0.00015726	     -0.19964486	     -0.06219987	      0.88286097	     -0.00023216	     -0.21634303	     -0.00000000	      0.00000000	     22.94503999
      0.32354147	     -0.05824758	      0.00015847	     -0.19962100	     -0.06219513	      0.88286180	     -0.00023185	     -0.21633007	     -0.00000000	      0.00000000	     22.37731480
      0.32480528	     -0.05823112	      0.00015708	     -0.19960456	     -0.06219125	      0.88286248	     -0.00023158	     -0.21631995	     -0.00000000	      0.00000000	     22.11669539
      0.32606908	     -0.05822317	      0.00015722	     -0.19959665	     -0.06218737	      0.88286315	     -0.00023129	     -0.21631035	     -0.00000000	      0.00000000	     21.67256651
      0.32762590	     -0.05822439	      0.00015586	     -0.19959786	     -0.06218258	      0.88286396	     -0.00023093	     -0.21629954	     -0.00000000	      0.00000000	     21.24777836
      0.32918272	     -0.05824189	      0.00015624	     -0.19961539	     -0.06217779	      0.88286475	     -0.00023053	     -0.21629010	     -0.00000000	      0.00000000	     20.57442259
      0.33047707	     -0.05826531	      0.00015462	     -0.19963878	     -0.06217381	      0.88286539	     -0.00023019	     -0.21628358	     -0.00000000	      0.00000000	     20.29798759
      0.33177143	     -0.05830150	      0.00015522	     -0.19967498	     -0.06216983	      0.88286601	     -0.00022984	     -0.21627839	     -0.00000000	      0.00000000	     19.80882737
      0.33306578	     -0.05834855	      0.00015501	     -0.19972204	     -0.06216585	      0.88286661	     -0.00022947	     -0.21627471	     -0.00000000	      0.00000000	     19.40579256
      0.33479713	     -0.05842846	      0.00015656	     -0.19980199	     -0.06216052	      0.88286735	     -0.00022895	     -0.21627234	     -0.00000000	      0.00000000	     18.85022527
      0.33616735	     -0.05850361	      0.00015650	     -0.19987716	     -0.06215631	      0.88286790	     -0.00022852	     -0.21627269	     -0.00000000	      0.00000000	     18.40511292
      0.33753757	     -0.05858905	      0.00015867	     -0.19996268	     -0.06215209	      0.88286840	     -0.00022808	     -0.21627505	     -0.00000000	      0.00000000	     17.92315358
      0.33890779	     -0.05868473	      0.00015930	     -0.20005842	     -0.06214787	      0.88286885	     -0.00022762	     -0.21627948	     -0.00000000	      0.00000000	     17.55093368
      0.34027802	     -0.05878904	      0.00016134	     -0.20016283	     -0.06214364	      0.88286924	     -0.00022715	     -0.21628599	     -0.00000000	      0.00000000	     17.08045763
      0.34192822	     -0.05892720	      0.00016198	     -0.20030111	     -0.06213854	      0.88286961	     -0.00022656	     -0.21629660	     -0.00000000	      0.00000000	     16.54912682
      0.34326765	     -0.05904359	      0.00016439	     -0.20041765	     -0.06213439	      0.88286984	     -0.00022607	     -0.21630739	     -0.00000000	      0.00000000	     16.11954402
      0.34460709	     -0.05916869	      0.00016457	     -0.20054286	     -0.06213022	      0.88286999	     -0.00022557	     -0.21632005	     -0.00000000	      0.00000000	     15.81014513
      0.34594653	     -0.05929724	      0.00016571	     -0.20067158	     -0.06212604	      0.88287006	     -0.00022506	     -0.21633455	     -0.00000000	      0.00000000	     15.28129969
      0.34728597	     -0.05942964	      0.00016529	     -0.20080414	     -0.06212183	      0.88287005	     -0.00022454	     -0.21635081	     -0.00000000	     -0.00000000	     14.92253163
      0.34899723	     -0.05960587	      0.00016565	     -0.20098061	     -0.06211643	      0.88286989	     -0.00022386	     -0.21637407	     -0.00000000	     -0.00000000	     14.10480875
      0.35050613	     -0.05976229	      0.00016437	     -0.20113724	     -0.06211164	      0.88286963	     -0.00022325	     -0.21639671	     -0.00000000	     -0.00000000	     13.98041044
      0.35201502	     -0.05992358	      0.00016523	     -0.20129882	     -0.06210680	      0.88286924	     -0.00022263	     -0.21642111	     -0.00000000	     -0.00000000	     13.19756002
      0.35336330	     -0.06006720	      0.00016321	     -0.20144265	     -0.06210245	      0.88286879	     -0.00022206	     -0.21644425	     -0.00000000	     -0.00000000	     12.96332475
      0.35471159	     -0.06021113	      0.00016302	     -0.20158685	     -0.06209806	      0.88286824	     -0.00022150	     -0.21646847	     -0.00000000	     -0.00000000	     12.44075379
      0.35605987	     -0.06035517	      0.00016129	     -0.20173116	     -0.06209363	      0.88286759	     -0.00022092	     -0.21649362	     -0.00000000	     -0.00000000	     12.09596146
      0.35778008	     -0.06053890	      0.00016020	     -0.20191528	     -0.06208793	      0.88286661	     -0.00022018	     -0.21652681	     -0.00000000	     -0.00000000	     11.59353273
      0.35927955	     -0.06069725	      0.00015726	     -0.20207396	     -0.06208289	      0.88286562	     -0.00021953	     -0.21655655	     -0.00000000	     -0.00000000	     11.20870832
      0.36077902	     -0.06085451	      0.00015667	     -0.20223161	     -0.06207780	      0.88286452	     -0.00021887	     -0.21658686	     -0.00000000	     -0.00000001	     10.81821744
      0.36227849	     -0.06101237	      0.00015311	     -0.20238983	     -0.06207265	      0.88286330	     -0.00021821	     -0.21661758	     -0.00000000	     -0.00000001	     10.49912066
      0.36377796	     -0.06116587	      0.00015286	     -0.20254378	     -0.06206743	      0.88286197	     -0.00021755	     -0.21664859	     -0.00000000	     -0.00000001	     10.18849977
      0.36527743	     -0.06132153	      0.00014896	     -0.20269985	     -0.06206215	      0.88286054	     -0.00021688	     -0.21667973	     -0.00000000	     -0.00000001	      9.99215625
      0.36677690	     -0.06147379	      0.00014895	     -0.20285261	     -0.06205679	      0.88285901	     -0.00021620	     -0.21671093	     -0.00000000	     -0.00000001	      9.68142476
      0.36812461	     -0.06161050	      0.00014551	     -0.20298973	     -0.06205192	      0.88285755	     -0.00021560	     -0.21673893	     -0.00000000	     -0.00000001	      9.49131065
      0.36947232	     -0.06174424	      0.00014485	     -0.20312395	     -0.06204698	      0.88285603	     -0.00021499	     -0.21676681	     -0.00000000	     -0.00000001	      9.30994795
      0.37110636	     -0.06190569	      0.00014263	     -0.20328598	     -0.06204090	      0.88285411	     -0.00021425	     -0.21680034	     -0.00000000	     -0.00000001	      9.05856672
      0.37274040	     -0.06206163	      0.00014293	     -0.20344257	     -0.06203473	      0.88285210	     -0.00021351	     -0.21683348	     -0.00000000	     -0.00000001	      8.93507946
      0.37414756	     -0.06219506	      0.00014045	     -0.20357653	     -0.06202933	      0.88285032	     -0.00021288	     -0.21686162	     -0.00000000	     -0.00000001	      8.72519759
      0.37555472	     -0.06232336	      0.00014051	     -0.20370543	     -0.06202384	      0.88284850	     -0.00021224	     -0.21688933	     -0.00000000	     -0.00000001	      8.61494250
      0.37696188	     -0.06244974	      0.00013903	     -0.20383241	     -0.06201828	      0.88284665	     -0.00021161	     -0.21691654	     -0.00000000	     -0.00000001	      8.43852102
      0.37866734	     -0.06259793	      0.00013923	     -0.20398137	     -0.06201142	      0.88284437	     -0.00021084	     -0.21694880	     -0.00000000	     -0.00000001	      8.36122966
      0.38037280	     -0.06274357	      0.00013731	     -0.20412778	     -0.06200444	      0.88284207	     -0.00021008	     -0.21698021	     -0.00000000	     -0.00000001	      8.05050649
      0.38167974	     -0.06284821	      0.00013896	     -0.20423308	     -0.06199899	      0.88284030	     -0.00020950	     -0.21700369	     -0.00000000	     -0.00000001	      8.04664297
      0.38298669	     -0.06295224	      0.00013860	     -0.20433774	     -0.06199347	      0.88283853	     -0.00020892	     -0.21702660	     -0.00000000	     -0.00000001	      7.94551988
      0.38471980	     -0.06308396	      0.00013952	     -0.20447036	     -0.06198602	      0.88283621	     -0.00020817	     -0.21705607	     -0.00000000	     -0.00000001	      7.82189635
      0.38645291	     -0.06320998	      0.00013875	     -0.20459725	     -0.06197841	      0.88283391	     -0.00020743	     -0.21708456	     -0.00000000	     -0.00000001	      7.68014113
      0.38818601	     -0.06332699	      0.00014105	     -0.20471523	     -0.06197066	      0.88283166	     -0.00020669	     -0.21711207	     -0.00000000	     -0.00000001	      7.66251578
      0.38950879	     -0.06341775	      0.00013935	     -0.20480667	     -0.06196464	      0.88282998	     -0.00020615	     -0.21713232	     -0.00000000	     -0.00000001	      7.54230830
      0.39083157	     -0.06350031	      0.00014057	     -0.20488998	     -0.06195852	      0.88282834	     -0.00020560	     -0.21715194	     -0.00000000	     -0.00000001	      7.48571987
      0.39265103	     -0.06360907	      0.00014089	     -0.20499977	     -0.06194995	      0.88282615	     -0.00020488	     -0.21717770	     -0.00000000	     -0.00000001	      7.37090228
      0.39418596	     -0.06369073	      0.00014365	     -0.20508237	     -0.06194258	      0.88282439	     -0.00020427	     -0.21719831	     -0.00000000	     -0.00000001	      7.32339904
      0.39572088	     -0.06376943	      0.00014341	     -0.20516196	     -0.06193507	      0.88282269	     -0.00020369	     -0.21721777	     -0.00000000	     -0.00000001	      7.31762518
      0.39725581	     -0.06384068	      0.00014554	     -0.20523416	     -0.06192743	      0.88282107	     -0.00020312	     -0.21723620	     -0.00000000	     -0.00000001	      7.17038999
      0.39879073	     -0.06390983	      0.00014491	     -0.20530421	     -0.06191965	      0.88281953	     -0.00020256	     -0.21725352	     -0.00000000	     -0.00000001	      7.20958563
      0.40032566	     -0.06397218	      0.00014686	     -0.20536753	     -0.06191173	      0.88281808	     -0.00020202	     -0.21726977	     -0.00000000	     -0.00000001	      7.11700777
      0.40186059	     -0.06403200	      0.00014618	     -0.20542828	     -0.06190367	      0.88281672	     -0.00020150	     -0.21728482	     -0.00000000	     -0.00000001	      7.12353305
      0.40339551	     -0.06408275	      0.00014813	     -0.20548002	     -0.06189546	      0.88281544	     -0.00020099	     -0.21729868	     -0.00000000	     -0.00000001	      7.04844451
      0.40493044	     -0.06413268	      0.00014742	     -0.20553091	     -0.06188711	      0.88281425	     -0.00020050	     -0.21731126	     -0.00000000	     -0.00000001	      7.02148732
      0.40646536	     -0.06417609	      0.00014925	     -0.20557532	     -0.06187860	      0.88281315	     -0.00020003	     -0.21732266	     -0.00000000	     -0.00000000	      6.98427519
      0.40800029	     -0.06421919	      0.00014851	     -0.20561939	     -0.06186995	      0.88281213	     -0.00019958	     -0.21733281	     -0.00000000	     -0.00000000	      6.95701306
      0.40953522	     -0.06425390	      0.00015033	     -0.20565513	     -0.06186115	      0.88281120	     -0.00019915	     -0.21734177	     -0.00000000	     -0.00000000	      6.89748530
      0.41107014	     -0.06428673	      0.00014990	     -0.20568895	     -0.06185219	      0.88281034	     -0.00019874	     -0.21734945	     -0.00000000	     -0.00000000	      6.93748565
      0.41260507	     -0.06431465	      0.00015170	     -0.20571792	     -0.06184308	      0.88280957	     -0.00019834	     -0.21735588	     -0.00000000	     -0.00000000	      6.85477963
      0.41413999	     -0.06433921	      0.00015153	     -0.20574348	     -0.06183381	      0.88280886	     -0.00019797	     -0.21736105	     -0.00000000	     -0.00000000	      6.85812897
      0.41567492	     -0.06435824	      0.00015326	     -0.20576357	     -0.06182439	      0.88280823	     -0.00019761	     -0.21736497	     -0.00000000	     -0.00000000	      6.80294306
      0.41720985	     -0.06437508	      0.00015335	     -0.20578143	     -0.06181480	      0.88280766	     -0.00019728	     -0.21736761	     -0.00000000	     -0.00000000	      6.82980873
      0.41914514	     -0.06438892	      0.00015650	     -0.20579665	     -0.06180249	      0.88280702	     -0.00019688	     -0.21736920	     -0.00000000	     -0.00000000	      6.78638546
      0.42039914	     -0.06439238	      0.00015552	     -0.20580093	     -0.06179438	      0.88280666	     -0.00019664	     -0.21736910	     -0.00000000	     -0.00000000	      6.75939062
      0.42165314	     -0.06439295	      0.00015668	     -0.20580237	     -0.06178616	      0.88280633	     -0.00019641	     -0.21736809	     -0.00000000	     -0.00000000	      6.74564852
      0.42368658	     -0.06438931	      0.00015741	     -0.20580013	     -0.06177259	      0.88280585	     -0.00019607	     -0.21736453	     -0.00000000	     -0.00000000	      6.63746412
      0.42539660	     -0.06437402	      0.00015908	     -0.20578602	     -0.06176097	      0.88280550	     -0.00019581	     -0.21735966	     -0.00000000	     -0.00000000	      6.78413723
      0.42689318	     -0.06435904	      0.00015851	     -0.20577205	     -0.06175063	      0.88280523	     -0.00019561	     -0.21735389	     -0.00000000	     -0.00000000	      6.71356296
      0.42838977	     -0.06433485	      0.00015986	     -0.20574889	     -0.06174013	      0.88280498	     -0.00019542	     -0.21734671	     -0.00000000	     -0.00000000	      6.70016268
      0.42988635	     -0.06430656	      0.00015977	     -0.20572160	     -0.06172949	      0.88280476	     -0.00019525	     -0.21733806	     -0.00000000	     -0.00000000	      6.72438385
      0.43138294	     -0.06427165	      0.00016064	     -0.20568771	     -0.06171868	      0.88280455	     -0.00019509	     -0.21732789	     -0.00000000	     -0.00000000	      6.69416404
      0.43326096	     -0.06422034	      0.00016052	     -0.20563763	     -0.06170491	      0.88280432	     -0.00019493	     -0.21731297	     -0.00000000	     -0.00000000	      6.68067917
      0.43483585	     -0.06416522	      0.00016213	     -0.20558357	     -0.06169318	      0.88280414	     -0.00019481	     -0.21729850	     -0.00000000	     -0.00000000	      6.67654142
      0.43641075	     -0.06410644	      0.00016172	     -0.20552579	     -0.06168128	      0.88280397	     -0.00019471	     -0.21728215	     -0.00000000	     -0.00000000	      6.69441314
      0.43798565	     -0.06403969	      0.00016349	     -0.20546007	     -0.06166922	      0.88280382	     -0.00019463	     -0.21726398	     -0.00000000	     -0.00000000	      6.74704433
      0.43956054	     -0.06396871	      0.00016305	     -0.20539005	     -0.06165700	      0.88280367	     -0.00019456	     -0.21724395	     -0.00000000	     -0.00000000	      6.66451623
      0.44113544	     -0.06388748	      0.00016519	     -0.20530982	     -0.06164463	      0.88280353	     -0.00019451	     -0.21722208	     -0.00000000	     -0.00000000	      6.73469307
      0.44271034	     -0.06380439	      0.00016469	     -0.20522765	     -0.06163210	      0.88280339	     -0.00019448	     -0.21719832	     -0.00000000	     -0.00000000	      6.70601475
      0.44428523	     -0.06371181	      0.00016731	     -0.20513602	     -0.06161942	      0.88280326	     -0.00019447	     -0.21717278	     -0.00000000	     -0.00000000	      6.75714053
      0.44586013	     -0.06361992	      0.00016655	     -0.20504498	     -0.06160659	      0.88280314	     -0.00019447	     -0.21714545	     -0.00000000	     -0.00000000	      6.72846850
      0.44743503	     -0.06351857	      0.00016986	     -0.20494455	     -0.06159363	      0.88280302	     -0.00019449	     -0.21711652	     -0.00000000	     -0.00000000	      6.71794753
      0.44883639	     -0.06343094	      0.00016935	     -0.20485762	     -0.06158198	      0.88280292	     -0.00019451	     -0.21708946	     -0.00000000	     -0.00000000	      6.72577269
      0.45023776	     -0.06333955	      0.00017163	     -0.20476697	     -0.06157023	      0.88280282	     -0.00019455	     -0.21706132	     -0.00000000	     -0.00000000	      6.68024784
      0.45163913	     -0.06324866	      0.00017264	     -0.20467677	     -0.06155837	      0.88280273	     -0.00019460	     -0.21703219	     -0.00000000	     -0.00000000	      6.70178531
      0.45347358	     -0.06312901	      0.00017566	     -0.20455802	     -0.06154271	      0.88280262	     -0.00019468	     -0.21699278	     -0.00000000	     -0.00000000	      6.65517199
      0.45504032	     -0.06302408	      0.00017679	     -0.20445379	     -0.06152921	      0.88280253	     -0.00019477	     -0.21695807	     -0.00000000	     -0.00000000	      6.64009628
      0.45660707	     -0.06291864	      0.00018059	     -0.20434907	     -0.06151560	      0.88280244	     -0.00019487	     -0.21692250	     -0.00000000	     -0.00000000	      6.70441223
      0.45817381	     -0.06281622	      0.00018138	     -0.20424728	     -0.06150189	      0.88280236	     -0.00019498	     -0.21688620	     -0.00000000	     -0.00000000	      6.65568323
      0.45974055	     -0.06270851	      0.00018595	     -0.20414026	     -0.06148807	      0.88280228	     -0.00019510	     -0.21684934	     -0.00000000	     -0.00000000	      6.71155130
      0.46130730	     -0.06260487	      0.00018602	     -0.20403717	     -0.06147416	      0.88280220	     -0.00019524	     -0.21681191	     -0.00000000	     -0.00000000	      6.68531699
      0.46263773	     -0.06251230	      0.00019012	     -0.20394514	     -0.06146228	      0.88280213	     -0.00019536	     -0.21677981	     -0.00000000	     -0.00000000	      6.68765692
      0.46396817	     -0.06242193	      0.00019146	     -0.20385522	     -0.06145033	      0.88280206	     -0.00019550	     -0.21674740	     -0.00000000	     -0.00000000	      6.70725134
      0.46570855	     -0.06230161	      0.00019504	     -0.20373551	     -0.06143461	      0.88280197	     -0.00019569	     -0.21670467	     -0.00000000	     -0.00000000	      6.76806466
      0.46744893	     -0.06218229	      0.00019569	     -0.20361670	     -0.06141879	      0.88280187	     -0.00019589	     -0.21666156	     -0.00000000	     -0.00000000	      6.80899347
      0.46868188	     -0.06209476	      0.00019923	     -0.20352958	     -0.06140753	      0.88280180	     -0.00019604	     -0.21663088	     -0.00000000	     -0.00000000	      6.80264783
      0.46991483	     -0.06200914	      0.00020050	     -0.20344430	     -0.06139622	      0.88280173	     -0.00019620	     -0.21660006	     -0.00000000	     -0.00000000	      6.86003155
      0.47175078	     -0.06188110	      0.00020329	     -0.20331678	     -0.06137931	      0.88280161	     -0.00019645	     -0.21655404	     -0.00000000	     -0.00000000	      6.88393227
      0.47328975	     -0.06177464	      0.00020443	     -0.20321069	     -0.06136506	      0.88280150	     -0.00019667	     -0.21651534	     -0.00000000	     -0.00000000	      7.03341271
      0.47482872	     -0.06166570	      0.00020635	     -0.20310213	     -0.06135075	      0.88280138	     -0.00019691	     -0.21647666	     -0.00000000	     -0.00000000	      7.01003120
      0.47636770	     -0.06156004	      0.00020610	     -0.20299678	     -0.06133638	      0.88280125	     -0.00019715	     -0.21643803	     -0.00000000	     -0.00000000	      7.14151463
      0.47790667	     -0.06145420	      0.00020740	     -0.20289128	     -0.06132196	      0.88280111	     -0.00019740	     -0.21639952	     -0.00000000	     -0.00000000	      7.20736285
      0.47944564	     -0.06135113	      0.00020529	     -0.20278844	     -0.06130749	      0.88280096	     -0.00019766	     -0.21636110	     -0.00000000	     -0.00000000	      7.32646674
      0.48098461	     -0.06124819	      0.00020548	     -0.20268579	     -0.06129296	      0.88280080	     -0.00019793	     -0.21632283	     -0.00000000	     -0.00000000	      7.41739671
      0.48234197	     -0.06115711	      0.00020191	     -0.20259488	     -0.06128010	      0.88280065	     -0.00019817	     -0.21628916	     -0.00000000	     -0.00000000	      7.54644296
      0.48369932	     -0.06106291	      0.00019987	     -0.20250087	     -0.06126721	      0.88280049	     -0.00019842	     -0.21625551	     -0.00000000	     -0.00000000	      7.70403621
      0.48505668	     -0.06096472	      0.00019614	     -0.20240284	     -0.06125428	      0.88280032	     -0.00019867	     -0.21622180	     -0.00000000	     -0.00000000	      7.84620221
      0.48684114	     -0.06082791	      0.00019255	     -0.20226627	     -0.06123723	      0.88280010	     -0.00019902	     -0.21617709	     -0.00000000	     -0.00000000	      8.18284138
      0.48832574	     -0.06070575	      0.00018841	     -0.20214427	     -0.06122299	      0.88279992	     -0.00019931	     -0.21613940	     -0.00000000	     -0.00000000	      8.33155301
      0.48981033	     -0.06057710	      0.00018728	     -0.20201585	     -0.06120872	      0.88279974	     -0.00019961	     -0.21610107	     -0.00000000	     -0.00000000	      8.62528347
      0.49129492	     -0.06044437	      0.00018367	     -0.20188330	     -0.06119441	      0.88279958	     -0.00019992	     -0.21606208	     -0.00000000	     -0.00000000	      8.89737284
      0.49277952	     -0.06030478	      0.00018331	     -0.20174394	     -0.06118006	      0.88279943	     -0.00020023	     -0.21602238	     -0.00000000	     -0.00000000	      9.25459252
      0.49426411	     -0.06016333	      0.00018009	     -0.20160267	     -0.06116568	      0.88279930	     -0.00020055	     -0.21598195	     -0.00000000	     -0.00000000	      9.61349357
      0.49574871	     -0.06001568	      0.00018109	     -0.20145528	     -0.06115126	      0.88279919	     -0.00020087	     -0.21594083	     -0.00000000	     -0.00000000	      9.99004230
      0.49703266	     -0.05988937	      0.00017820	     -0.20132910	     -0.06113877	      0.88279913	     -0.00020116	     -0.21590474	     -0.00000000	     -0.00000000	     10.42202806
      0.49831662	     -0.05976144	      0.00017736	     -0.20120135	     -0.06112625	      0.88279910	     -0.00020145	     -0.21586828	     -0.00000000	     -0.00000000	     10.81641149
      0.49991853	     -0.05960182	      0.00017436	     -0.20104190	     -0.06111059	      0.88279910	     -0.00020181	     -0.21582231	     -0.00000000	      0.00000000	     11.45410866
      0.50152044	     -0.05944078	      0.00017352	     -0.20088108	     -0.06109490	      0.88279916	     -0.00020219	     -0.21577591	     -0.00000000	      0.00000000	     11.96069626
      0.50277339	     -0.05931334	      0.00017056	     -0.20075376	     -0.06108260	      0.88279924	     -0.00020248	     -0.21573932	     -0.00000000	      0.00000000	     12.62235017
      0.50402634	     -0.05918642	      0.00016969	     -0.20062700	     -0.06107028	      0.88279937	     -0.00020278	     -0.21570251	     -0.00000000	      0.00000000	     13.14846833
      0.50565428	     -0.05902344	      0.00016738	     -0.20046420	     -0.06105423	      0.88279961	     -0.00020318	     -0.21565442	     -0.00000000	      0.00000000	     13.96710967
      0.50728222	     -0.05886457	      0.00016661	     -0.20030555	     -0.06103814	      0.88279992	     -0.00020358	     -0.21560617	     -0.00000000	      0.00000000	     14.65052741
      0.50853190	     -0.05874128	      0.00016358	     -0.20018237	     -0.06102577	      0.88280022	     -0.00020389	     -0.21556910	     -0.00000000	      0.00000000	     15.42467930
      0.50978158	     -0.05862097	      0.00016226	     -0.20006221	     -0.06101337	      0.88280056	     -0.00020421	     -0.21553201	     -0.00000000	      0.00000000	     16.04665288
      0.51141945	     -0.05846630	      0.00015868	     -0.19990768	     -0.06099707	      0.88280110	     -0.00020462	     -0.21548345	      0.00000000	      0.00000000	     16.95784477
      0.51286874	     -0.05833140	      0.00015695	     -0.19977294	     -0.06098262	      0.88280165	     -0.00020500	     -0.21544059	      0.00000000	      0.00000000	     17.63485324
      0.51431802	     -0.05819998	      0.00015244	     -0.19964162	     -0.06096814	      0.88280227	     -0.00020538	     -0.21539787	      0.00000000	      0.00000000	     18.42126558
      0.51562204	     -0.05808430	      0.00015090	     -0.19952607	     -0.06095508	      0.88280290	     -0.00020572	     -0.21535961	      0.00000000	      0.00000000	     18.95051753
      0.51692606	     -0.05797238	      0.00014711	     -0.19941423	     -0.06094200	      0.88280359	     -0.00020607	     -0.21532158	      0.00000000	      0.00000000	     19.58945202
      0.51823009	     -0.05786423	      0.00014475	     -0.19930618	     -0.06092888	      0.88280434	     -0.00020642	     -0.21528382	      0.00000000	      0.00000000	     20.06528893
      0.51986288	     -0.05773378	      0.00014018	     -0.19917582	     -0.06091244	      0.88280536	     -0.00020686	     -0.21523701	      0.00000000	      0.00000000	     20.72002034
      0.52118972	     -0.05763020	      0.00013816	     -0.19907233	     -0.06089904	      0.88280626	     -0.00020722	     -0.21519938	      0.00000000	      0.00000000	     21.06983545
      0.52251656	     -0.05753204	      0.00013373	     -0.19897419	     -0.06088563	      0.88280721	     -0.00020758	     -0.21516217	      0.00000000	      0.00000001	     21.50567041
      0.52384340	     -0.05743902	      0.00013085	     -0.19888123	     -0.06087220	      0.88280823	     -0.00020794	     -0.21512548	      0.00000000	      0.00000001	     21.77115100
      0.52517025	     -0.05735102	      0.00012671	     -0.19879324	     -0.06085875	      0.88280929	     -0.00020829	     -0.21508936	      0.00000000	      0.00000001	     22.07000330
      0.52680146	     -0.05724869	      0.00012362	     -0.19869095	     -0.06084219	      0.88281068	     -0.00020873	     -0.21504578	      0.00000000	      0.00000001	     22.28217427
      0.52805737	     -0.05717317	      0.00011974	     -0.19861541	     -0.06082943	      0.88281179	     -0.00020906	     -0.21501285	      0.00000000	      0.00000001	     22.47459939
      0.52931328	     -0.05709983	      0.00011859	     -0.19854211	     -0.06081666	      0.88281295	     -0.00020939	     -0.21498043	      0.00000000	      0.00000001	     22.54652958
      0.53085068	     -0.05701375	      0.00011580	     -0.19845602	     -0.06080102	      0.88281441	     -0.00020978	     -0.21494141	      0.00000000	      0.00000001	     22.70465563
      0.53222550	     -0.05693883	      0.00011518	     -0.19838111	     -0.06078703	      0.88281576	     -0.00021013	     -0.21490712	      0.00000000	      0.00000001	     22.66743506
      0.53360031	     -0.05686736	      0.00011183	     -0.19830958	     -0.06077304	      0.88281714	     -0.00021046	     -0.21487343	      0.00000000	      0.00000001	     22.74173103
      0.53497512	     -0.05679864	      0.00011108	     -0.19824083	     -0.06075906	      0.88281855	     -0.00021079	     -0.21484037	      0.00000000	      0.00000001	     22.64833413
      0.53634993	     -0.05673405	      0.00010754	     -0.19817613	     -0.06074507	      0.88281998	     -0.00021111	     -0.21480794	      0.00000000	      0.00000001	     22.70997383
      0.53772474	     -0.05667192	      0.00010722	     -0.19811394	     -0.06073110	      0.88282143	     -0.00021142	     -0.21477615	      0.00000000	      0.00000001	     22.52094978
      0.53909956	     -0.05661367	      0.00010361	     -0.19805553	     -0.06071714	      0.88282289	     -0.00021172	     -0.21474499	      0.00000000	      0.00000001	     22.56272044
      0.54033529	     -0.05656342	      0.00010351	     -0.19800520	     -0.06070460	      0.88282421	     -0.00021197	     -0.21471755	      0.00000000	      0.00000001	     22.35524116
      0.54157102	     -0.05651638	      0.00010130	     -0.19795802	     -0.06069208	      0.88282554	     -0.00021222	     -0.21469064	      0.00000000	      0.00000001	     22.31458866
      0.54280675	     -0.05647192	      0.00010043	     -0.19791343	     -0.06067957	      0.88282687	     -0.00021245	     -0.21466428	      0.00000000	      0.00000001	     22.16012438
      0.54450440	     -0.05641585	      0.00009788	     -0.19785713	     -0.06066242	      0.88282870	     -0.00021276	     -0.21462899	      0.00000000	      0.00000001	     22.04092258
      0.54577037	     -0.05637749	      0.00009789	     -0.19781862	     -0.06064965	      0.88283005	     -0.00021297	     -0.21460339	      0.00000000	      0.00000001	     21.82144586
      0.54703633	     -0.05634240	      0.00009608	     -0.19778333	     -0.06063691	      0.88283140	     -0.00021317	     -0.21457842	      0.00000000	      0.00000001	     21.70570781
      0.54830230	     -0.05631010	      0.00009552	     -0.19775084	     -0.06062420	      0.88283273	     -0.00021335	     -0.21455409	      0.00000000	      0.00000001	     21.52523317
      0.54996927	     -0.05627203	      0.00009325	     -0.19771248	     -0.06060750	      0.88283447	     -0.00021357	     -0.21452304	      0.00000000	      0.00000001	     21.33952297
      0.55121037	     -0.05624560	      0.00009348	     -0.19768587	     -0.06059510	      0.88283575	     -0.00021371	     -0.21450063	      0.00000000	      0.00000001	     21.12392952
      0.55245147	     -0.05622128	      0.00009183	     -0.19766131	     -0.06058273	      0.88283701	     -0.00021384	     -0.21447881	      0.00000000	      0.00000001	     20.98547692
      0.55397384	     -0.05619395	      0.00009146	     -0.19763371	     -0.06056761	      0.88283853	     -0.00021398	     -0.21445285	      0.00000000	      0.00000001	     20.73062068
      0.55533550	     -0.05617221	      0.00008930	     -0.19761167	     -0.06055412	      0.88283987	     -0.00021409	     -0.21443037	      0.00000000	      0.00000001	     20.56849777
      0.55669716	     -0.05615206	      0.00008970	     -0.19759128	     -0.06054067	      0.88284118	     -0.00021417	     -0.21440856	      0.00000000	      0.00000001	     20.30365751
      0.55805881	     -0.05613462	      0.00008762	     -0.19757352	     -0.06052727	      0.88284246	     -0.00021424	     -0.21438741	      0.00000000	      0.00000001	     20.16940224
      0.55942047	     -0.05611837	      0.00008860	     -0.19755702	     -0.06051392	      0.88284372	     -0.00021428	     -0.21436687	      0.00000000	      0.00000001	     19.86897179
      0.56078213	     -0.05610453	      0.00008655	     -0.19754285	     -0.06050061	      0.88284495	     -0.00021431	     -0.21434694	      0.00000000	      0.00000001	     19.74889755
      0.56214378	     -0.05609174	      0.00008815	     -0.19752981	     -0.06048735	      0.88284616	     -0.00021431	     -0.21432759	      0.00000000	      0.00000001	     19.42363867
      0.56336218	     -0.05608226	      0.00008657	     -0.19752003	     -0.06047553	      0.88284721	     -0.00021429	     -0.21431074	      0.00000000	      0.00000001	     19.30786694
      0.56458057	     -0.05607377	      0.00008730	     -0.19751128	     -0.06046375	      0.88284824	     -0.00021426	     -0.21429433	      0.00000000	      0.00000001	     19.06292909
      0.56604919	     -0.05606546	      0.00008657	     -0.19750262	     -0.06044960	      0.88284945	     -0.00021419	     -0.21427511	      0.00000000	      0.00000001	     18.86980014
      0.56751780	     -0.05605875	      0.00008794	     -0.19749560	     -0.06043551	      0.88285063	     -0.00021410	     -0.21425647	      0.00000000	      0.00000001	     18.57831893
      0.56875464	     -0.05605453	      0.00008671	     -0.19749106	     -0.06042370	      0.88285160	     -0.00021400	     -0.21424122	      0.00000000	      0.00000001	     18.42632019
      0.56999148	     -0.05605122	      0.00008763	     -0.19748747	     -0.06041193	      0.88285254	     -0.00021389	     -0.21422635	      0.00000000	      0.00000001	     18.19481806
      0.57122831	     -0.05604916	      0.00008737	     -0.19748510	     -0.06040021	      0.88285347	     -0.00021375	     -0.21421186	      0.00000000	      0.00000001	     18.01325148
      0.57291327	     -0.05604805	      0.00008855	     -0.19748359	     -0.06038431	      0.88285470	     -0.00021353	     -0.21419270	      0.00000000	      0.00000000	     17.73661344
      0.57417535	     -0.05604840	      0.00008773	     -0.19748361	     -0.06037246	      0.88285560	     -0.00021334	     -0.21417878	      0.00000000	      0.00000000	     17.54499425
      0.57543744	     -0.05604943	      0.00008880	     -0.19748434	     -0.06036066	      0.88285648	     -0.00021313	     -0.21416519	      0.00000000	      0.00000000	     17.33694297
      0.57669952	     -0.05605158	      0.00008866	     -0.19748615	     -0.06034891	      0.88285734	     -0.00021290	     -0.21415195	      0.00000000	      0.00000000	     17.15013354
      0.57834905	     -0.05605577	      0.00009006	     -0.19748995	     -0.06033364	      0.88285845	     -0.00021257	     -0.21413511	      0.00000000	      0.00000000	     16.92512009
      0.57960859	     -0.05605955	      0.00008930	     -0.19749338	     -0.06032203	      0.88285928	     -0.00021229	     -0.21412262	      0.00000000	      0.00000000	     16.71133318
      0.58086813	     -0.05606389	      0.00009048	     -0.19749740	     -0.06031048	      0.88286009	     -0.00021199	     -0.21411040	      0.00000000	      0.00000000	     16.53020789
      0.58212768	     -0.05606925	      0.00009042	     -0.19750242	     -0.06029898	      0.88286090	     -0.00021167	     -0.21409846	      0.00000000	      0.00000000	     16.35379634
      0.58377364	     -0.05607738	      0.00009190	     -0.19751014	     -0.06028403	      0.88286193	     -0.00021122	     -0.21408325	      0.00000000	      0.00000000	     16.17620971
      0.58505275	     -0.05608385	      0.00009123	     -0.19751624	     -0.06027248	      0.88286273	     -0.00021084	     -0.21407173	      0.00000000	      0.00000000	     15.95379852
      0.58633187	     -0.05609079	      0.00009258	     -0.19752285	     -0.06026098	      0.88286352	     -0.00021044	     -0.21406044	      0.00000000	      0.00000000	     15.80336927
      0.58761099	     -0.05609876	      0.00009251	     -0.19753046	     -0.06024955	      0.88286430	     -0.00021002	     -0.21404939	      0.00000000	      0.00000000	     15.63513913
      0.58917548	     -0.05610931	      0.00009407	     -0.19754060	     -0.06023564	      0.88286524	     -0.00020948	     -0.21403616	      0.00000000	      0.00000000	     15.52164334
      0.59049898	     -0.05611822	      0.00009348	     -0.19754913	     -0.06022394	      0.88286604	     -0.00020899	     -0.21402522	      0.00000000	      0.00000000	     15.29962131
      0.59182248	     -0.05612725	      0.00009518	     -0.19755782	     -0.06021230	      0.88286683	     -0.00020848	     -0.21401447	      0.00000000	      0.00000000	     15.19276160
      0.59314599	     -0.05613762	      0.00009492	     -0.19756780	     -0.06020073	      0.88286762	     -0.00020795	     -0.21400392	      0.00000000	      0.00000000	     15.03063115
      0.59446949	     -0.05614748	      0.00009652	     -0.19757732	     -0.06018922	      0.88286840	     -0.00020739	     -0.21399354	      0.00000000	      0.00000000	     14.93875545
      0.59579299	     -0.05615857	      0.00009662	     -0.19758802	     -0.06017777	      0.88286918	     -0.00020681	     -0.21398334	      0.00000000	      0.00000000	     14.78441262
      0.59711650	     -0.05616985	      0.00009818	     -0.19759896	     -0.06016640	      0.88286996	     -0.00020621	     -0.21397331	      0.00000000	      0.00000000	     14.71794694
      0.59844000	     -0.05618276	      0.00009866	     -0.19761150	     -0.06015508	      0.88287073	     -0.00020558	     -0.21396347	      0.00000000	      0.00000000	     14.55079226
      0.59976350	     -0.05619604	      0.00010035	     -0.19762442	     -0.06014383	      0.88287149	     -0.00020493	     -0.21395382	      0.00000000	      0.00000000	     14.49759635
      0.60141787	     -0.05621721	      0.00010100	     -0.19764513	     -0.06012986	      0.88287244	     -0.00020409	     -0.21394206	      0.00000000	      0.00000000	     14.29045118
      0.60267898	     -0.05623098	      0.00010366	     -0.19765859	     -0.06011928	      0.88287315	     -0.00020342	     -0.21393335	      0.00000000	      0.00000000	     14.22646776
      0.60394009	     -0.05625100	      0.00010421	     -0.19767825	     -0.06010876	      0.88287386	     -0.00020273	     -0.21392487	      0.00000000	      0.00000000	     14.21588735
      0.60520119	     -0.05627201	      0.00010601	     -0.19769894	     -0.06009830	      0.88287455	     -0.00020202	     -0.21391671	      0.00000000	      0.00000000	     14.05741023
      0.60646230	     -0.05629652	      0.00010684	     -0.19772312	     -0.06008790	      0.88287523	     -0.00020129	     -0.21390888	      0.00000000	      0.00000000	     14.05790541
      0.60800098	     -0.05632958	      0.00010843	     -0.19775578	     -0.06007528	      0.88287604	     -0.00020038	     -0.21389985	      0.00000000	      0.00000000	     13.83726014
      0.60953966	     -0.05636278	      0.00010849	     -0.19778855	     -0.06006275	      0.88287682	     -0.00019944	     -0.21389138	      0.00000000	      0.00000000	     13.90920593
      0.61080046	     -0.05639421	      0.00010999	     -0.19781967	     -0.06005254	      0.88287744	     -0.00019864	     -0.21388483	      0.00000000	      0.00000000	     13.81751948
      0.61206125	     -0.05642515	      0.00010985	     -0.19785028	     -0.06004238	      0.88287803	     -0.00019783	     -0.21387869	      0.00000000	      0.00000000	     13.73130997
      0.61332205	     -0.05645710	      0.00011052	     -0.19788192	     -0.06003228	      0.88287859	     -0.00019700	     -0.21387288	      0.00000000	      0.00000000	     13.70610124
      0.61503449	     -0.05650364	      0.00011010	     -0.19792803	     -0.06001864	      0.88287931	     -0.00019584	     -0.21386556	      0.00000000	      0.00000000	     13.56644119
      0.61635132	     -0.05653766	      0.00011113	     -0.19796174	     -0.06000821	      0.88287982	     -0.00019492	     -0.21386033	      0.00000000	      0.00000000	     13.55379539
      0.61766814	     -0.05657349	      0.00011042	     -0.19799725	     -0.05999784	      0.88288029	     -0.00019399	     -0.21385543	      0.00000000	      0.00000000	     13.56154562
      0.61898496	     -0.05661006	      0.00011094	     -0.19803353	     -0.05998751	      0.88288072	     -0.00019303	     -0.21385082	      0.00000000	      0.00000000	     13.47946659
      0.62030178	     -0.05664529	      0.00011042	     -0.19806846	     -0.05997724	      0.88288111	     -0.00019206	     -0.21384649	      0.00000000	      0.00000000	     13.45077426
      0.62161860	     -0.05668058	      0.00011068	     -0.19810347	     -0.05996701	      0.88288146	     -0.00019106	     -0.21384239	     -0.00000000	      0.00000000	     13.40611907
      0.62317057	     -0.05672185	      0.00011029	     -0.19814441	     -0.05995502	      0.88288181	     -0.00018986	     -0.21383782	     -0.00000000	      0.00000000	     13.44089758
      0.62472254	     -0.05676371	      0.00011131	     -0.19818600	     -0.05994308	      0.88288210	     -0.00018864	     -0.21383346	     -0.00000000	      0.00000000	     13.29943105
      0.62603464	     -0.05679424	      0.00011060	     -0.19821627	     -0.05993304	      0.88288229	     -0.00018758	     -0.21382993	     -0.00000000	      0.00000000	     13.34569363
      0.62734675	     -0.05682620	      0.00011173	     -0.19824802	     -0.05992304	      0.88288244	     -0.00018650	     -0.21382642	     -0.00000000	      0.00000000	     13.29051308
      0.62865885	     -0.05685572	      0.00011173	     -0.19827732	     -0.05991307	      0.88288254	     -0.00018541	     -0.21382295	     -0.00000000	      0.00000000	     13.31413377
      0.62997096	     -0.05688481	      0.00011260	     -0.19830622	     -0.05990315	      0.88288260	     -0.00018429	     -0.21381945	     -0.00000000	      0.00000000	     13.27041984
      0.63128306	     -0.05691152	      0.00011283	     -0.19833272	     -0.05989326	      0.88288260	     -0.00018316	     -0.21381592	     -0.00000000	     -0.00000000	     13.28032880
      0.63296510	     -0.05694777	      0.00011375	     -0.19836873	     -0.05988063	      0.88288255	     -0.00018167	     -0.21381125	     -0.00000000	     -0.00000000	     13.36929603
      0.63464714	     -0.05697847	      0.00011301	     -0.19839918	     -0.05986805	      0.88288243	     -0.00018016	     -0.21380648	     -0.00000000	     -0.00000000	     13.31639619
      0.63576751	     -0.05699859	      0.00011445	     -0.19841917	     -0.05985970	      0.88288231	     -0.00017914	     -0.21380322	     -0.00000000	     -0.00000000	     13.28637570
      0.63688788	     -0.05701969	      0.00011438	     -0.19844013	     -0.05985138	      0.88288216	     -0.00017810	     -0.21379988	     -0.00000000	     -0.00000000	     13.35178319
      0.63847410	     -0.05704864	      0.00011483	     -0.19846888	     -0.05983963	      0.88288190	     -0.00017661	     -0.21379506	     -0.00000000	     -0.00000000	     13.29939589
      0.63975751	     -0.05707122	      0.00011509	     -0.19849131	     -0.05983015	      0.88288166	     -0.00017539	     -0.21379105	     -0.00000000	     -0.00000000	     13.45632605
      0.64104091	     -0.05709235	      0.00011576	     -0.19851231	     -0.05982070	      0.88288138	     -0.00017414	     -0.21378694	     -0.00000000	     -0.00000000	     13.35874817
      0.64232431	     -0.05711200	      0.00011632	     -0.19853183	     -0.05981127	      0.88288107	     -0.00017289	     -0.21378269	     -0.00000000	     -0.00000000	     13.45759567
      0.64445174	     -0.05714600	      0.00011780	     -0.19856566	     -0.05979570	      0.88288050	     -0.00017077	     -0.21377538	     -0.00000000	     -0.00000000	     13.33299194
      0.64558129	     -0.05715850	      0.00011812	     -0.19857806	     -0.05978745	      0.88288017	     -0.00016962	     -0.21377135	     -0.00000000	     -0.00000000	     13.55627311
      0.64671084	     -0.05717345	      0.00011888	     -0.19859292	     -0.05977923	      0.88287982	     -0.00016847	     -0.21376717	     -0.00000000	     -0.00000000	     13.56318249
      0.64834231	     -0.05719300	      0.00011987	     -0.19861235	     -0.05976737	      0.88287929	     -0.00016678	     -0.21376093	     -0.00000000	     -0.00000000	     13.71605692
      0.64997378	     -0.05721353	      0.00012093	     -0.19863278	     -0.05975554	      0.88287873	     -0.00016508	     -0.21375445	     -0.00000000	     -0.00000000	     13.54474022
      0.65160524	     -0.05722421	      0.00012169	     -0.19864335	     -0.05974375	      0.88287815	     -0.00016336	     -0.21374774	     -0.00000000	     -0.00000000	     13.91902430
      0.65276584	     -0.05723894	      0.00012254	     -0.19865803	     -0.05973537	      0.88287772	     -0.00016212	     -0.21374273	     -0.00000000	     -0.00000000	     13.80846612
      0.65392645	     -0.05724707	      0.00012317	     -0.19866610	     -0.05972701	      0.88287728	     -0.00016088	     -0.21373763	     -0.00000000	     -0.00000000	     13.87885005
      0.65555505	     -0.05726147	      0.00012397	     -0.19868043	     -0.05971530	      0.88287665	     -0.00015913	     -0.21373018	     -0.00000000	     -0.00000000	     13.96621129
      0.65718366	     -0.05726667	      0.00012483	     -0.19868556	     -0.05970361	      0.88287600	     -0.00015736	     -0.21372247	     -0.00000000	     -0.00000000	     14.04101667
      0.65855197	     -0.05727621	      0.00012526	     -0.19869504	     -0.05969381	      0.88287545	     -0.00015588	     -0.21371567	     -0.00000000	     -0.00000000	     14.13577020
      0.65992029	     -0.05727741	      0.00012602	     -0.19869621	     -0.05968403	      0.88287489	     -0.00015439	     -0.21370868	     -0.00000000	     -0.00000000	     14.22658602
      0.66128860	     -0.05728328	      0.00012627	     -0.19870203	     -0.05967425	      0.88287432	     -0.00015290	     -0.21370138	     -0.00000000	     -0.00000000	     14.24832930
      0.66265692	     -0.05728289	      0.00012690	     -0.19870162	     -0.05966449	      0.88287376	     -0.00015140	     -0.21369388	     -0.00000000	     -0.00000000	     14.35893079
      0.66402523	     -0.05728389	      0.00012714	     -0.19870258	     -0.05965475	      0.88287318	     -0.00014991	     -0.21368607	     -0.00000000	     -0.00000000	     14.46642818
      0.66539355	     -0.05728236	      0.00012770	     -0.19870103	     -0.05964501	      0.88287261	     -0.00014842	     -0.21367800	     -0.00000000	     -0.00000000	     14.54015469
      0.66676186	     -0.05728048	      0.00012786	     -0.19869913	     -0.05963529	      0.88287204	     -0.00014693	     -0.21366967	     -0.00000000	     -0.00000000	     14.59312522
      0.66813018	     -0.05727554	      0.00012837	     -0.19869418	     -0.05962558	      0.88287146	     -0.00014545	     -0.21366105	     -0.00000000	     -0.00000000	     14.79049078
      0.66949850	     -0.05727196	      0.00012854	     -0.19869059	     -0.05961588	      0.88287089	     -0.00014398	     -0.21365215	     -0.00000000	     -0.00000000	     14.74733403
      0.67086681	     -0.05726528	      0.00012893	     -0.19868390	     -0.05960618	      0.88287031	     -0.00014251	     -0.21364298	     -0.00000000	     -0.00000000	     14.95853792
      0.67223513	     -0.05725920	      0.00012911	     -0.19867782	     -0.05959650	      0.88286974	     -0.00014105	     -0.21363355	     -0.00000000	     -0.00000000	     14.99400585
      0.67360344	     -0.05725030	      0.00012947	     -0.19866892	     -0.05958682	      0.88286917	     -0.00013960	     -0.21362385	     -0.00000000	     -0.00000000	     15.08273036
      0.67497176	     -0.05724325	      0.00012957	     -0.19866187	     -0.05957716	      0.88286860	     -0.00013815	     -0.21361387	     -0.00000000	     -0.00000000	     15.22137835
      0.67658317	     -0.05723295	      0.00013001	     -0.19865160	     -0.05956578	      0.88286793	     -0.00013647	     -0.21360187	     -0.00000000	     -0.00000000	     15.30407082
      0.67798381	     -0.05722230	      0.00013003	     -0.19864095	     -0.05955590	      0.88286735	     -0.00013502	     -0.21359113	     -0.00000000	     -0.00000000	     15.34077967
      0.67938444	     -0.05720908	      0.00013063	     -0.19862776	     -0.05954603	      0.88286677	     -0.00013359	     -0.21358012	     -0.00000000	     -0.00000000	     15.55550149
      0.68086882	     -0.05720146	      0.00013041	     -0.19862014	     -0.05953557	      0.88286616	     -0.00013209	     -0.21356816	     -0.00000000	     -0.00000000	     15.66081268
      0.68235319	     -0.05718373	      0.00013144	     -0.19860246	     -0.05952512	      0.88286554	     -0.00013060	     -0.21355600	     -0.00000000	     -0.00000000	     15.74124950
      0.68362114	     -0.05717584	      0.00013101	     -0.19859458	     -0.05951620	      0.88286502	     -0.00012935	     -0.21354535	     -0.00000000	     -0.00000000	     15.84956059
      0.68488909	     -0.05716233	      0.00013165	     -0.19858110	     -0.05950729	      0.88286449	     -0.00012811	     -0.21353457	     -0.00000000	     -0.00000000	     15.87295548
      0.68615704	     -0.05715064	      0.00013171	     -0.19856944	     -0.05949837	      0.88286397	     -0.00012689	     -0.21352359	     -0.00000000	     -0.00000000	     16.00825278
      0.68808328	     -0.05713056	      0.00013277	     -0.19854942	     -0.05948484	      0.88286316	     -0.00012507	     -0.21350664	     -0.00000000	     -0.00000000	     16.02314976
      0.68938043	     -0.05711797	      0.00013227	     -0.19853684	     -0.05947573	      0.88286262	     -0.00012386	     -0.21349498	     -0.00000000	     -0.00000000	     16.20305897
      0.69067759	     -0.05710227	      0.00013326	     -0.19852119	     -0.05946663	      0.88286207	     -0.00012267	     -0.21348318	     -0.00000000	     -0.00000000	     16.30225556
      0.69226286	     -0.05708655	      0.00013318	     -0.19850550	     -0.05945551	      0.88286140	     -0.00012123	     -0.21346852	     -0.00000000	     -0.00000000	     16.42616520
      0.69366974	     -0.05706754	      0.00013477	     -0.19848656	     -0.05944565	      0.88286079	     -0.00011999	     -0.21345536	     -0.00000000	     -0.00000000	     16.47931348
      0.69507662	     -0.05705371	      0.00013444	     -0.19847275	     -0.05943579	      0.88286018	     -0.00011876	     -0.21344202	     -0.00000000	     -0.00000000	     16.57607187
      0.69648350	     -0.05703361	      0.00013639	     -0.19845273	     -0.05942594	      0.88285957	     -0.00011756	     -0.21342855	     -0.00000000	     -0.00000000	     16.65019826
      0.69789037	     -0.05701905	      0.00013607	     -0.19843819	     -0.05941609	      0.88285894	     -0.00011638	     -0.21341491	     -0.00000000	     -0.00000000	     16.68590773
      0.69929725	     -0.05699754	      0.00013834	     -0.19841676	     -0.05940625	      0.88285831	     -0.00011522	     -0.21340114	     -0.00000000	     -0.00000000	     16.80813965
      0.70070413	     -0.05698306	      0.00013785	     -0.19840229	     -0.05939641	      0.88285767	     -0.00011409	     -0.21338722	     -0.00000000	     -0.00000000	     16.76285444
      0.70211101	     -0.05695796	      0.00014048	     -0.19837728	     -0.05938658	      0.88285703	     -0.00011298	     -0.21337321	     -0.00000000	     -0.00000000	     17.05745293
      0.70351789	     -0.05694515	      0.00013978	     -0.19836447	     -0.05937675	      0.88285637	     -0.00011190	     -0.21335898	     -0.00000000	     -0.00000000	     16.92837327
      0.70492477	     -0.05691645	      0.00014285	     -0.19833586	     -0.05936693	      0.88285570	     -0.00011084	     -0.21334470	     -0.00000000	     -0.00000000	     17.12763478
      0.70613535	     -0.05689786	      0.00014284	     -0.19831729	     -0.05935849	      0.88285512	     -0.00010995	     -0.21333216	     -0.00000000	     -0.00000000	     17.14522424
      0.70734594	     -0.05687043	      0.00014503	     -0.19828992	     -0.05935005	      0.88285453	     -0.00010907	     -0.21331939	     -0.00000000	     -0.00000000	     17.23408161
      0.70886515	     -0.05683351	      0.00014699	     -0.19825306	     -0.05933946	      0.88285378	     -0.00010801	     -0.21330291	     -0.00000000	     -0.00000000	     17.34735974
      0.71038437	     -0.05679139	      0.00014993	     -0.19821102	     -0.05932889	      0.88285302	     -0.00010697	     -0.21328585	     -0.00000000	     -0.00000000	     17.42878945
      0.71190358	     -0.05674857	      0.00015044	     -0.19816822	     -0.05931833	      0.88285225	     -0.00010596	     -0.21326824	     -0.00000000	     -0.00000000	     17.41556227
      0.71309815	     -0.05671024	      0.00015246	     -0.19812992	     -0.05931003	      0.88285164	     -0.00010519	     -0.21325405	     -0.00000000	     -0.00000000	     17.60743324
      0.71429273	     -0.05667410	      0.00015262	     -0.19809377	     -0.05930174	      0.88285102	     -0.00010444	     -0.21323959	     -0.00000000	     -0.00000000	     17.62363316
      0.71579833	     -0.05662623	      0.00015321	     -0.19804589	     -0.05929130	      0.88285024	     -0.00010352	     -0.21322098	     -0.00000000	     -0.00000000	     17.77811730
      0.71730394	     -0.05658179	      0.00015270	     -0.19800140	     -0.05928088	      0.88284946	     -0.00010264	     -0.21320206	     -0.00000000	     -0.00000000	     17.70958737
      0.71880955	     -0.05653314	      0.00015327	     -0.19795270	     -0.05927047	      0.88284868	     -0.00010178	     -0.21318296	     -0.00000000	     -0.00000000	     17.84639578
      0.72031516	     -0.05649461	      0.00015109	     -0.19791405	     -0.05926009	      0.88284791	     -0.00010096	     -0.21316369	     -0.00000000	     -0.00000000	     17.88518996
      0.72151310	     -0.05645721	      0.00015123	     -0.19787660	     -0.05925184	      0.88284729	     -0.00010033	     -0.21314839	     -0.00000000	     -0.00000000	     18.06720977
      0.72271104	     -0.05642643	      0.00014970	     -0.19784571	     -0.05924360	      0.88284668	     -0.00009972	     -0.21313306	     -0.00000000	     -0.00000000	     18.08361031
      0.72432961	     -0.05637958	      0.00014899	     -0.19779875	     -0.05923250	      0.88284587	     -0.00009892	     -0.21311240	     -0.00000000	     -0.00000000	     18.24539889
      0.72594819	     -0.05634234	      0.00014675	     -0.19776135	     -0.05922143	      0.88284506	     -0.00009817	     -0.21309164	     -0.00000000	     -0.00000000	     18.21069282
      0.72706298	     -0.05630397	      0.00014730	     -0.19772291	     -0.05921383	      0.88284452	     -0.00009767	     -0.21307745	     -0.00000000	     -0.00000000	     18.31908554
      0.72817776	     -0.05627388	      0.00014608	     -0.19769270	     -0.05920623	      0.88284398	     -0.00009719	     -0.21306317	     -0.00000000	     -0.00000000	     18.40319938
      0.72977475	     -0.05623437	      0.00014432	     -0.19765302	     -0.05919539	      0.88284322	     -0.00009653	     -0.21304281	     -0.00000000	     -0.00000000	     18.54340803
      0.73122599	     -0.05620095	      0.00014211	     -0.19761943	     -0.05918557	      0.88284255	     -0.00009597	     -0.21302451	     -0.00000000	     -0.00000000	     18.59713915
      0.73267722	     -0.05616594	      0.00014050	     -0.19758425	     -0.05917577	      0.88284188	     -0.00009544	     -0.21300640	     -0.00000000	     -0.00000000	     18.66991277
      0.73412846	     -0.05613798	      0.00013810	     -0.19755610	     -0.05916601	      0.88284124	     -0.00009493	     -0.21298847	     -0.00000000	     -0.00000000	     18.85767192
      0.73557970	     -0.05610551	      0.00013692	     -0.19752347	     -0.05915629	      0.88284060	     -0.00009446	     -0.21297082	     -0.00000000	     -0.00000000	     18.80528097
      0.73703094	     -0.05607873	      0.00013447	     -0.19749648	     -0.05914659	      0.88283998	     -0.00009402	     -0.21295335	     -0.00000000	     -0.00000000	     18.98620850
      0.73848217	     -0.05604515	      0.00013426	     -0.19746276	     -0.05913693	      0.88283936	     -0.00009361	     -0.21293610	     -0.00000000	     -0.00000000	     19.03337366
      0.73969406	     -0.05602370	      0.00013193	     -0.19744112	     -0.05912890	      0.88283886	     -0.00009329	     -0.21292177	     -0.00000000	     -0.00000000	     19.08801613
      0.74090595	     -0.05599780	      0.00013117	     -0.19741508	     -0.05912088	      0.88283836	     -0.00009299	     -0.21290757	     -0.00000000	     -0.00000000	     19.17045412
      0.74242105	     -0.05596903	      0.00012919	     -0.19738611	     -0.05911090	      0.88283775	     -0.00009264	     -0.21288993	     -0.00000000	     -0.00000000	     19.27230124
      0.74393616	     -0.05593845	      0.00012822	     -0.19735535	     -0.05910096	      0.88283714	     -0.00009233	     -0.21287248	     -0.00000000	     -0.00000000	     19.29695690
      0.74545126	     -0.05591625	      0.00012498	     -0.19733289	     -0.05909106	      0.88283655	     -0.00009205	     -0.21285519	     -0.00000000	     -0.00000000	     19.34496907
      0.74664264	     -0.05589151	      0.00012475	     -0.19730802	     -0.05908331	      0.88283608	     -0.00009185	     -0.21284181	     -0.00000000	     -0.00000000	     19.49140406
      0.74783403	     -0.05587449	      0.00012277	     -0.19729081	     -0.05907559	      0.88283561	     -0.00009167	     -0.21282854	     -0.00000000	     -0.00000000	     19.49089304
      0.74942905	     -0.05584833	      0.00012126	     -0.19726444	     -0.05906529	      0.88283499	     -0.00009145	     -0.21281106	     -0.00000000	     -0.00000000	     19.63753911
      0.75102407	     -0.05583150	      0.00011778	     -0.19724733	     -0.05905503	      0.88283437	     -0.00009128	     -0.21279379	     -0.00000000	     -0.00000000	     19.54659556
      0.75216482	     -0.05580953	      0.00011742	     -0.19722523	     -0.05904773	      0.88283393	     -0.00009117	     -0.21278167	     -0.00000000	     -0.00000000	     19.70489693
      0.75330556	     -0.05579586	      0.00011554	     -0.19721137	     -0.05904045	      0.88283348	     -0.00009108	     -0.21276964	     -0.00000000	     -0.00000000	     19.73194776
      0.75500146	     -0.05577371	      0.00011378	     -0.19718897	     -0.05902968	      0.88283281	     -0.00009098	     -0.21275204	     -0.00000000	     -0.00000000	     19.79851132
      0.75633720	     -0.05575987	      0.00011182	     -0.19717493	     -0.05902124	      0.88283228	     -0.00009092	     -0.21273837	     -0.00000000	     -0.00000000	     19.84519502
      0.75767294	     -0.05574331	      0.00011085	     -0.19715819	     -0.05901284	      0.88283174	     -0.00009089	     -0.21272492	     -0.00000000	     -0.00000000	     19.82412016
      0.75900868	     -0.05573015	      0.00010894	     -0.19714481	     -0.05900446	      0.88283119	     -0.00009087	     -0.21271163	     -0.00000000	     -0.00000000	     19.91419672
      0.76075651	     -0.05571109	      0.00010760	     -0.19712552	     -0.05899357	      0.88283046	     -0.00009089	     -0.21269458	     -0.00000000	     -0.00000000	     19.82376763
      0.76192785	     -0.05569984	      0.00010520	     -0.19711405	     -0.05898630	      0.88282996	     -0.00009092	     -0.21268331	     -0.00000000	     -0.00000000	     19.93254285
      0.76309919	     -0.05568855	      0.00010425	     -0.19710259	     -0.05897905	      0.88282946	     -0.00009097	     -0.21267217	     -0.00000000	     -0.00000000	     19.97704684
      0.76473179	     -0.05567601	      0.00010232	     -0.19708980	     -0.05896901	      0.88282874	     -0.00009106	     -0.21265693	     -0.00000000	     -0.00000000	     20.00805647
      0.76618591	     -0.05566429	      0.00010161	     -0.19707787	     -0.05896011	      0.88282808	     -0.00009117	     -0.21264361	     -0.00000000	     -0.00000000	     20.04534665
      0.76764002	     -0.05565567	      0.00009934	     -0.19706900	     -0.05895125	      0.88282741	     -0.00009130	     -0.21263054	     -0.00000000	     -0.00000000	     19.97885563
      0.76909414	     -0.05564273	      0.00009958	     -0.19705588	     -0.05894243	      0.88282673	     -0.00009145	     -0.21261772	     -0.00000000	     -0.00000000	     20.09017695
      0.77029224	     -0.05563852	      0.00009732	     -0.19705145	     -0.05893520	      0.88282615	     -0.00009160	     -0.21260732	     -0.00000000	     -0.00000000	     19.99837259
      0.77149033	     -0.05563055	      0.00009675	     -0.19704331	     -0.05892800	      0.88282557	     -0.00009175	     -0.21259710	     -0.00000000	     -0.00000000	     20.07785100
      0.77302880	     -0.05562467	      0.00009493	     -0.19703718	     -0.05891880	      0.88282481	     -0.00009198	     -0.21258421	     -0.00000000	     -0.00000000	     19.98551078
      0.77437100	     -0.05561715	      0.00009435	     -0.19702945	     -0.05891081	      0.88282413	     -0.00009219	     -0.21257319	     -0.00000000	     -0.00000000	     20.13893808
      0.77571321	     -0.05561354	      0.00009278	     -0.19702562	     -0.05890286	      0.88282344	     -0.00009243	     -0.21256238	     -0.00000000	     -0.00000000	     19.95594162
      0.77705541	     -0.05560630	      0.00009223	     -0.19701818	     -0.05889495	      0.88282274	     -0.00009268	     -0.21255176	     -0.00000000	     -0.00000000	     20.09627881
      0.77839761	     -0.05560356	      0.00009091	     -0.19701522	     -0.05888708	      0.88282203	     -0.00009294	     -0.21254132	     -0.00000000	     -0.00000000	     20.00320518
      0.77973981	     -0.05559830	      0.00009036	     -0.19700976	     -0.05887925	      0.88282132	     -0.00009323	     -0.21253109	     -0.00000000	     -0.00000000	     20.09828627
      0.78108201	     -0.05559612	      0.00008922	     -0.19700736	     -0.05887145	      0.88282059	     -0.00009353	     -0.21252103	     -0.00000000	     -0.00000000	     19.96735395
      0.78242422	     -0.05559169	      0.00008861	     -0.19700272	     -0.05886370	      0.88281986	     -0.00009384	     -0.21251116	     -0.00000000	     -0.00000000	     20.09439494
      0.78376642	     -0.05559066	      0.00008757	     -0.19700147	     -0.05885598	      0.88281913	     -0.00009418	     -0.21250146	     -0.00000000	     -0.00000000	     19.95477364
      0.78510862	     -0.05558769	      0.00008687	     -0.19699830	     -0.05884830	      0.88281839	     -0.00009452	     -0.21249196	     -0.00000000	     -0.00000000	     20.08129889
      0.78645082	     -0.05558774	      0.00008597	     -0.19699813	     -0.05884066	      0.88281764	     -0.00009489	     -0.21248263	     -0.00000000	     -0.00000000	     19.94440261
      0.78779303	     -0.05558566	      0.00008532	     -0.19699583	     -0.05883306	      0.88281690	     -0.00009527	     -0.21247348	     -0.00000000	     -0.00000000	     20.07222153
      0.78913523	     -0.05558588	      0.00008471	     -0.19699585	     -0.05882550	      0.88281615	     -0.00009566	     -0.21246449	     -0.00000000	     -0.00000000	     19.92851437
      0.79047743	     -0.05558413	      0.00008415	     -0.19699389	     -0.05881797	      0.88281541	     -0.00009607	     -0.21245565	     -0.00000000	     -0.00000000	     20.05974152
      0.79181963	     -0.05558497	      0.00008376	     -0.19699453	     -0.05881049	      0.88281466	     -0.00009649	     -0.21244696	     -0.00000000	     -0.00000000	     19.92182169
      0.79316183	     -0.05558427	      0.00008325	     -0.19699363	     -0.05880304	      0.88281392	     -0.00009692	     -0.21243842	     -0.00000000	     -0.00000000	     20.05527258
      0.79450404	     -0.05558604	      0.00008312	     -0.19699520	     -0.05879563	      0.88281319	     -0.00009737	     -0.21243003	     -0.00000000	     -0.00000000	     19.90214549
      0.79584624	     -0.05558636	      0.00008271	     -0.19699531	     -0.05878826	      0.88281245	     -0.00009783	     -0.21242180	     -0.00000000	     -0.00000000	     20.04034163
      0.79718844	     -0.05558901	      0.00008290	     -0.19699778	     -0.05878093	      0.88281173	     -0.00009830	     -0.21241371	     -0.00000000	     -0.00000000	     19.89712367
      0.79853064	     -0.05559022	      0.00008265	     -0.19699879	     -0.05877364	      0.88281101	     -0.00009879	     -0.21240578	     -0.00000000	     -0.00000000	     20.03789609
      0.79987285	     -0.05559338	      0.00008319	     -0.19700179	     -0.05876638	      0.88281031	     -0.00009929	     -0.21239799	     -0.00000000	     -0.00000000	     19.87542536
      0.80121505	     -0.05559495	      0.00008305	     -0.19700316	     -0.05875916	      0.88280961	     -0.00009980	     -0.21239034	     -0.00000000	     -0.00000000	     20.02719632
      0.80255725	     -0.05559838	      0.00008395	     -0.19700643	     -0.05875198	      0.88280892	     -0.00010031	     -0.21238282	     -0.00000000	     -0.00000000	     19.87611573
      0.80389945	     -0.05560022	      0.00008401	     -0.19700809	     -0.05874483	      0.88280824	     -0.00010084	     -0.21237541	     -0.00000000	     -0.00000000	     20.02948676
      0.80524165	     -0.05560380	      0.00008532	     -0.19701153	     -0.05873772	      0.88280758	     -0.00010138	     -0.21236812	     -0.00000000	     -0.00000000	     19.85206808
      0.80658386	     -0.05560596	      0.00008552	     -0.19701351	     -0.05873065	      0.88280692	     -0.00010193	     -0.21236094	     -0.00000000	     -0.00000000	     20.01854765
      0.80792606	     -0.05560956	      0.00008722	     -0.19701698	     -0.05872361	      0.88280628	     -0.00010248	     -0.21235386	     -0.00000000	     -0.00000000	     19.85083127
      0.80926826	     -0.05561153	      0.00008759	     -0.19701878	     -0.05871661	      0.88280566	     -0.00010304	     -0.21234688	     -0.00000000	     -0.00000000	     20.02301246
      0.81061046	     -0.05561482	      0.00008973	     -0.19702195	     -0.05870964	      0.88280504	     -0.00010360	     -0.21233999	     -0.00000001	     -0.00000000	     19.82877581
      0.81195267	     -0.05561636	      0.00009028	     -0.19702334	     -0.05870271	      0.88280444	     -0.00010416	     -0.21233317	     -0.00000001	     -0.00000000	     20.01760961
      0.81329487	     -0.05561912	      0.00009292	     -0.19702601	     -0.05869581	      0.88280386	     -0.00010473	     -0.21232642	     -0.00000001	     -0.00000000	     19.82827372
      0.81463707	     -0.05562045	      0.00009363	     -0.19702719	     -0.05868895	      0.88280329	     -0.00010530	     -0.21231974	     -0.00000001	     -0.00000000	     20.02423800
      0.81597927	     -0.05562307	      0.00009668	     -0.19702973	     -0.05868212	      0.88280273	     -0.00010586	     -0.21231312	     -0.00000001	     -0.00000000	     19.80911049
      0.81732147	     -0.05562414	      0.00009748	     -0.19703065	     -0.05867532	      0.88280219	     -0.00010643	     -0.21230657	     -0.00000001	     -0.00000000	     20.02470618
      0.81866368	     -0.05562648	      0.00010096	     -0.19703293	     -0.05866855	      0.88280166	     -0.00010698	     -0.21230008	     -0.00000001	     -0.00000000	     19.81008201
      0.82000588	     -0.05562728	      0.00010188	     -0.19703360	     -0.05866182	      0.88280115	     -0.00010754	     -0.21229365	     -0.00000001	     -0.00000000	     20.03531541
      0.82120742	     -0.05562863	      0.00010514	     -0.19703490	     -0.05865582	      0.88280071	     -0.00010803	     -0.21228793	     -0.00000001	     -0.00000000	     19.85313392
      0.82240895	     -0.05562936	      0.00010686	     -0.19703554	     -0.05864985	      0.88280027	     -0.00010851	     -0.21228225	     -0.00000001	     -0.00000000	     19.94634578
      0.82386601	     -0.05563057	      0.00011026	     -0.19703668	     -0.05864264	      0.88279976	     -0.00010909	     -0.21227542	     -0.00000001	     -0.00000000	     19.84835411
      0.82532308	     -0.05563166	      0.00011235	     -0.19703767	     -0.05863546	      0.88279926	     -0.00010966	     -0.21226864	     -0.00000001	     -0.00000000	     20.05299407
      0.82655939	     -0.05563248	      0.00011593	     -0.19703846	     -0.05862940	      0.88279885	     -0.00011013	     -0.21226294	     -0.00000001	     -0.00000000	     19.84168725
      0.82779571	     -0.05563313	      0.00011806	     -0.19703903	     -0.05862337	      0.88279845	     -0.00011059	     -0.21225728	     -0.00000001	     -0.00000000	     19.95846599
      0.82903203	     -0.05563406	      0.00012121	     -0.19703992	     -0.05861736	      0.88279806	     -0.00011104	     -0.21225166	     -0.00000001	     -0.00000000	     19.89554159
      0.83064115	     -0.05563500	      0.00012439	     -0.19704079	     -0.05860957	      0.88279757	     -0.00011161	     -0.21224441	     -0.00000001	     -0.00000000	     20.04098746
      0.83191783	     -0.05563524	      0.00012823	     -0.19704100	     -0.05860342	      0.88279719	     -0.00011204	     -0.21223871	     -0.00000001	     -0.00000000	     19.85623175
      0.83319451	     -0.05563462	      0.00013081	     -0.19704034	     -0.05859730	      0.88279682	     -0.00011246	     -0.21223303	     -0.00000001	     -0.00000000	     19.99240415
      0.83447119	     -0.05563453	      0.00013444	     -0.19704022	     -0.05859120	      0.88279646	     -0.00011286	     -0.21222737	     -0.00000001	     -0.00000000	     19.91392174
      0.83601347	     -0.05563434	      0.00013770	     -0.19703998	     -0.05858387	      0.88279604	     -0.00011333	     -0.21222057	     -0.00000001	     -0.00000000	     20.08368382
      0.83728223	     -0.05563441	      0.00014173	     -0.19704005	     -0.05857786	      0.88279570	     -0.00011369	     -0.21221503	     -0.00000001	     -0.00000000	     19.89295869
      0.83855099	     -0.05563421	      0.00014440	     -0.19703981	     -0.05857187	      0.88279537	     -0.00011404	     -0.21220952	     -0.00000001	     -0.00000000	     20.03090889
      0.83981975	     -0.05563441	      0.00014812	     -0.19704001	     -0.05856591	      0.88279504	     -0.00011436	     -0.21220407	     -0.00000001	     -0.00000000	     19.95905511
      0.84136966	     -0.05563421	      0.00015163	     -0.19703978	     -0.05855866	      0.88279465	     -0.00011474	     -0.21219746	     -0.00000001	     -0.00000000	     20.12855648
      0.84264659	     -0.05563366	      0.00015588	     -0.19703924	     -0.05855270	      0.88279433	     -0.00011502	     -0.21219207	     -0.00000001	     -0.00000000	     19.94235499
      0.84392352	     -0.05563147	      0.00015892	     -0.19703703	     -0.05854677	      0.88279402	     -0.00011529	     -0.21218668	     -0.00000001	     -0.00000000	     20.09155258
      0.84520046	     -0.05562922	      0.00016309	     -0.19703480	     -0.05854085	      0.88279371	     -0.00011553	     -0.21218128	     -0.00000001	     -0.00000000	     20.01797765
      0.84673655	     -0.05562564	      0.00016709	     -0.19703123	     -0.05853377	      0.88279335	     -0.00011579	     -0.21217478	     -0.00000001	     -0.00000000	     20.19680072
      0.84801474	     -0.05562193	      0.00017187	     -0.19702755	     -0.05852789	      0.88279305	     -0.00011599	     -0.21216936	     -0.00000001	     -0.00000000	     20.01003979
      0.84929293	     -0.05561674	      0.00017546	     -0.19702238	     -0.05852203	      0.88279276	     -0.00011616	     -0.21216390	     -0.00000001	     -0.00000000	     20.16158239
      0.85057112	     -0.05561107	      0.00018028	     -0.19701675	     -0.05851619	      0.88279247	     -0.00011630	     -0.21215841	     -0.00000001	     -0.00000000	     20.08782975
      0.85210544	     -0.05560252	      0.00018519	     -0.19700824	     -0.05850920	      0.88279213	     -0.00011644	     -0.21215174	     -0.00000001	     -0.00000000	     20.27177109
      0.85338835	     -0.05559438	      0.00019069	     -0.19700017	     -0.05850338	      0.88279184	     -0.00011654	     -0.21214609	     -0.00000001	     -0.00000000	     20.08234112
      0.85467127	     -0.05558443	      0.00019497	     -0.19699025	     -0.05849757	      0.88279156	     -0.00011660	     -0.21214037	     -0.00000001	     -0.00000000	     20.24446729
      0.85595418	     -0.05557438	      0.00020027	     -0.19698027	     -0.05849178	      0.88279128	     -0.00011665	     -0.21213457	     -0.00000001	     -0.00000000	     20.17145369
      0.85723710	     -0.05556438	      0.00020470	     -0.19697032	     -0.05848600	      0.88279100	     -0.00011667	     -0.21212870	     -0.00000001	     -0.00000000	     20.27519245
      0.85882304	     -0.05555376	      0.00021094	     -0.19695977	     -0.05847888	      0.88279066	     -0.00011665	     -0.21212143	     -0.00000001	     -0.00000000	     20.11388753
      0.86016947	     -0.05554280	      0.00021483	     -0.19694884	     -0.05847285	      0.88279038	     -0.00011661	     -0.21211527	     -0.00000001	     -0.00000000	     20.36107206
      0.86151590	     -0.05553346	      0.00022025	     -0.19693957	     -0.05846684	      0.88279009	     -0.00011655	     -0.21210911	     -0.00000001	     -0.00000000	     20.25453323
      0.86286233	     -0.05552202	      0.00022401	     -0.19692816	     -0.05846084	      0.88278981	     -0.00011645	     -0.21210294	     -0.00000001	     -0.00000000	     20.42532862
      0.86420876	     -0.05551103	      0.00022938	     -0.19691724	     -0.05845486	      0.88278953	     -0.00011633	     -0.21209676	     -0.00000001	     -0.00000000	     20.30106610
      0.86555519	     -0.05549973	      0.00023297	     -0.19690597	     -0.05844889	      0.88278925	     -0.00011618	     -0.21209056	     -0.00000001	     -0.00000000	     20.50073908
      0.86690162	     -0.05548937	      0.00023821	     -0.19689568	     -0.05844293	      0.88278897	     -0.00011601	     -0.21208438	     -0.00000001	     -0.00000000	     20.33194775
      0.86824804	     -0.05547700	      0.00024181	     -0.19688335	     -0.05843698	      0.88278869	     -0.00011580	     -0.21207820	     -0.00000001	     -0.00000000	     20.55969361
      0.86959447	     -0.05546544	      0.00024711	     -0.19687186	     -0.05843105	      0.88278841	     -0.00011557	     -0.21207200	     -0.00000001	     -0.00000000	     20.41129003
      0.87094090	     -0.05545122	      0.00025077	     -0.19685768	     -0.05842512	      0.88278813	     -0.00011532	     -0.21206577	     -0.00000001	     -0.00000000	     20.64425080
      0.87228733	     -0.05543740	      0.00025607	     -0.19684395	     -0.05841921	      0.88278784	     -0.00011503	     -0.21205948	     -0.00000001	     -0.00000000	     20.47848423
      0.87363376	     -0.05542217	      0.00025960	     -0.19682876	     -0.05841330	      0.88278756	     -0.00011472	     -0.21205312	     -0.00000001	     -0.00000000	     20.70930292
      0.87498019	     -0.05541019	      0.00026455	     -0.19681686	     -0.05840741	      0.88278728	     -0.00011439	     -0.21204675	     -0.00000001	     -0.00000000	     20.55574612
      0.87632662	     -0.05539790	      0.00026776	     -0.19680460	     -0.05840152	      0.88278699	     -0.00011402	     -0.21204042	     -0.00000001	     -0.00000000	     20.77981502
      0.87767305	     -0.05538771	      0.00027236	     -0.19679448	     -0.05839564	      0.88278671	     -0.00011363	     -0.21203414	     -0.00000001	     -0.00000000	     20.61436081
      0.87901947	     -0.05537588	      0.00027533	     -0.19678268	     -0.05838977	      0.88278642	     -0.00011322	     -0.21202792	     -0.00000001	     -0.00000000	     20.85116149
      0.88036590	     -0.05536615	      0.00027962	     -0.19677302	     -0.05838390	      0.88278612	     -0.00011278	     -0.21202174	     -0.00000001	     -0.00000000	     20.71729743
      0.88171233	     -0.05535552	      0.00028238	     -0.19676242	     -0.05837804	      0.88278583	     -0.00011232	     -0.21201561	     -0.00000001	     -0.00000000	     20.94476818
      0.88305876	     -0.05534668	      0.00028634	     -0.19675365	     -0.05837219	      0.88278553	     -0.00011182	     -0.21200954	     -0.00000001	     -0.00000000	     20.79533366
      0.88440519	     -0.05533516	      0.00028901	     -0.19674217	     -0.05836634	      0.88278522	     -0.00011131	     -0.21200351	     -0.00000001	     -0.00000000	     21.03433302
      0.88575162	     -0.05532525	      0.00029289	     -0.19673233	     -0.05836049	      0.88278491	     -0.00011077	     -0.21199747	     -0.00000001	     -0.00000000	     20.91770478
      0.88709805	     -0.05531366	      0.00029562	     -0.19672078	     -0.05835465	      0.88278460	     -0.00011021	     -0.21199143	     -0.00000001	     -0.00000000	     21.13966283
      0.88844448	     -0.05530376	      0.00029932	     -0.19671096	     -0.05834881	      0.88278428	     -0.00010962	     -0.21198539	     -0.00000001	     -0.00000000	     21.00270425
      0.88979091	     -0.05529224	      0.00030192	     -0.19669948	     -0.05834297	      0.88278395	     -0.00010901	     -0.21197935	     -0.00000001	     -0.00000000	     21.23015137
      0.89113733	     -0.05528418	      0.00030526	     -0.19669150	     -0.05833713	      0.88278362	     -0.00010837	     -0.21197333	     -0.00000001	     -0.00000000	     21.12459113
      0.89248376	     -0.05527405	      0.00030780	     -0.19668142	     -0.05833130	      0.88278328	     -0.00010771	     -0.21196736	     -0.00000001	     -0.00000000	     21.34042053
      0.89383019	     -0.05526557	      0.00031105	     -0.19667301	     -0.05832546	      0.88278293	     -0.00010703	     -0.21196140	     -0.00000001	     -0.00000000	     21.21584787
      0.89517662	     -0.05525490	      0.00031359	     -0.19666239	     -0.05831962	      0.88278258	     -0.00010632	     -0.21195545	     -0.00000001	     -0.00000000	     21.43830870
      0.89652305	     -0.05524814	      0.00031654	     -0.19665570	     -0.05831378	      0.88278222	     -0.00010559	     -0.21194952	     -0.00000001	     -0.00000000	     21.34493684
      0.89786948	     -0.05524129	      0.00031878	     -0.19664890	     -0.05830795	      0.88278185	     -0.00010484	     -0.21194367	     -0.00000001	     -0.00000000	     21.54506322
      0.89921591	     -0.05523814	      0.00032132	     -0.19664582	     -0.05830210	      0.88278147	     -0.00010407	     -0.21193793	     -0.00000001	     -0.00000000	     21.42319797
      0.90056234	     -0.05523240	      0.00032355	     -0.19664014	     -0.05829626	      0.88278108	     -0.00010328	     -0.21193231	     -0.00000001	     -0.00000000	     21.64124414
      0.90190876	     -0.05522960	      0.00032600	     -0.19663741	     -0.05829041	      0.88278068	     -0.00010246	     -0.21192675	     -0.00000001	     -0.00000000	     21.56120446
      0.90325519	     -0.05522530	      0.00032813	     -0.19663317	     -0.05828456	      0.88278027	     -0.00010163	     -0.21192127	     -0.00000001	     -0.00000000	     21.75978039
      0.90460162	     -0.05522507	      0.00033015	     -0.19663301	     -0.05827870	      0.88277985	     -0.00010077	     -0.21191589	     -0.00000001	     -0.00000000	     21.64272879
      0.90594805	     -0.05522255	      0.00033202	     -0.19663055	     -0.05827284	      0.88277942	     -0.00009990	     -0.21191061	     -0.00000001	     -0.00000000	     21.85309339
      0.90729448	     -0.05522381	      0.00033372	     -0.19663187	     -0.05826697	      0.88277898	     -0.00009900	     -0.21190543	     -0.00000001	     -0.00000000	     21.76939884
      0.90864091	     -0.05522298	      0.00033544	     -0.19663112	     -0.05826110	      0.88277853	     -0.00009809	     -0.21190034	     -0.00000001	     -0.00000000	     21.95969308
      0.90998734	     -0.05522585	      0.00033690	     -0.19663405	     -0.05825522	      0.88277806	     -0.00009716	     -0.21189534	     -0.00000001	     -0.00000000	     21.84258273
      0.91133377	     -0.05522578	      0.00033855	     -0.19663405	     -0.05824932	      0.88277758	     -0.00009621	     -0.21189044	     -0.00000001	     -0.00000000	     22.04545055
      0.91268019	     -0.05522984	      0.00033973	     -0.19663818	     -0.05824342	      0.88277709	     -0.00009524	     -0.21188560	     -0.00000001	     -0.00000000	     21.95844215
      0.91402662	     -0.05523112	      0.00034120	     -0.19663953	     -0.05823751	      0.88277659	     -0.00009426	     -0.21188084	     -0.00000001	     -0.00000000	     22.14777508
      0.91537305	     -0.05523615	      0.00034209	     -0.19664463	     -0.05823159	      0.88277607	     -0.00009326	     -0.21187614	     -0.00000001	     -0.00000000	     22.03228230
      0.91671948	     -0.05523756	      0.00034344	     -0.19664613	     -0.05822566	      0.88277553	     -0.00009224	     -0.21187150	     -0.00000001	     -0.00000000	     22.23405942
      0.91806591	     -0.05524316	      0.00034409	     -0.19665181	     -0.05821972	      0.88277498	     -0.00009121	     -0.21186689	     -0.00000001	     -0.00000000	     22.14317259
      0.91941234	     -0.05524528	      0.00034533	     -0.19665401	     -0.05821376	      0.88277442	     -0.00009016	     -0.21186232	     -0.00000001	     -0.00000000	     22.33121901
      0.92075877	     -0.05525150	      0.00034575	     -0.19666031	     -0.05820779	      0.88277384	     -0.00008910	     -0.21185777	     -0.00000001	     -0.00000000	     22.21211760
      0.92210520	     -0.05525371	      0.00034687	     -0.19666261	     -0.05820180	      0.88277324	     -0.00008802	     -0.21185325	     -0.00000001	     -0.00000000	     22.40980237
      0.92345163	     -0.05526041	      0.00034705	     -0.19666940	     -0.05819580	      0.88277263	     -0.00008693	     -0.21184873	     -0.00000001	     -0.00000000	     22.31038649
      0.92479805	     -0.05526317	      0.00034806	     -0.19667226	     -0.05818979	      0.88277200	     -0.00008582	     -0.21184424	     -0.00000001	     -0.00000000	     22.49606889
      0.92614448	     -0.05527064	      0.00034799	     -0.19667981	     -0.05818375	      0.88277136	     -0.00008471	     -0.21183974	     -0.00000001	     -0.00000000	     22.37117723
      0.92749091	     -0.05527379	      0.00034887	     -0.19668306	     -0.05817770	      0.88277069	     -0.00008357	     -0.21183526	     -0.00000001	     -0.00000000	     22.56617433
      0.92883734	     -0.05528204	      0.00034859	     -0.19669139	     -0.05817163	      0.88277002	     -0.00008243	     -0.21183077	     -0.00000001	     -0.00000000	     22.45496212
      0.93018377	     -0.05528592	      0.00034935	     -0.19669538	     -0.05816554	      0.88276932	     -0.00008127	     -0.21182630	     -0.00000001	     -0.00000000	     22.63984760
      0.93153020	     -0.05529506	      0.00034882	     -0.19670461	     -0.05815944	      0.88276861	     -0.00008010	     -0.21182182	     -0.00000001	     -0.00000000	     22.50775175
      0.93287663	     -0.05529944	      0.00034943	     -0.19670911	     -0.05815331	      0.88276787	     -0.00007892	     -0.21181736	     -0.00000001	     -0.00000000	     22.70045965
      0.93422306	     -0.05530932	      0.00034864	     -0.19671908	     -0.05814716	      0.88276713	     -0.00007773	     -0.21181287	     -0.00000001	     -0.00000000	     22.57637571
      0.93556948	     -0.05531413	      0.00034910	     -0.19672402	     -0.05814099	      0.88276636	     -0.00007653	     -0.21180840	     -0.00000001	     -0.00000000	     22.76267800
      0.93691591	     -0.05532456	      0.00034803	     -0.19673453	     -0.05813480	      0.88276557	     -0.00007532	     -0.21180390	     -0.00000001	     -0.00000000	     22.62091213
      0.93826234	     -0.05532973	      0.00034832	     -0.19673984	     -0.05812858	      0.88276477	     -0.00007411	     -0.21179940	     -0.00000001	     -0.00000000	     22.81153520
      0.93960877	     -0.05534120	      0.00034693	     -0.19675140	     -0.05812234	      0.88276395	     -0.00007289	     -0.21179487	     -0.00000001	     -0.00000000	     22.67160874
      0.94095520	     -0.05534745	      0.00034696	     -0.19675778	     -0.05811608	      0.88276311	     -0.00007166	     -0.21179037	     -0.00000001	     -0.00000000	     22.85776198
      0.94230163	     -0.05536020	      0.00034523	     -0.19677063	     -0.05810980	      0.88276226	     -0.00007044	     -0.21178585	     -0.00000001	     -0.00000000	     22.70447279
      0.94364806	     -0.05536737	      0.00034504	     -0.19677792	     -0.05810348	      0.88276138	     -0.00006921	     -0.21178135	     -0.00000001	     -0.00000000	     22.89508719
      0.94499449	     -0.05538155	      0.00034297	     -0.19679221	     -0.05809715	      0.88276049	     -0.00006798	     -0.21177685	     -0.00000001	     -0.00000000	     22.73904491
      0.94634091	     -0.05539013	      0.00034254	     -0.19680092	     -0.05809079	      0.88275958	     -0.00006676	     -0.21177239	     -0.00000001	     -0.00000000	     22.92523717
      0.94768734	     -0.05540556	      0.00034021	     -0.19681645	     -0.05808440	      0.88275865	     -0.00006555	     -0.21176792	     -0.00000001	     -0.00000000	     22.75928412
      0.94903377	     -0.05541474	      0.00033967	     -0.19682577	     -0.05807798	      0.88275771	     -0.00006433	     -0.21176349	     -0.00000001	     -0.00000000	     22.94950134
      0.95038020	     -0.05543107	      0.00033713	     -0.19684221	     -0.05807154	      0.88275675	     -0.00006313	     -0.21175904	     -0.00000001	     -0.00000000	     22.78030024
      0.95172663	     -0.05544077	      0.00033644	     -0.19685206	     -0.05806508	      0.88275577	     -0.00006194	     -0.21175463	     -0.00000001	     -0.00000001	     22.97326565
      0.95307306	     -0.05545743	      0.00033365	     -0.19686882	     -0.05805858	      0.88275477	     -0.00006075	     -0.21175017	     -0.00000001	     -0.00000001	     22.80067290
      0.95441949	     -0.05546723	      0.00033281	     -0.19687879	     -0.05805206	      0.88275376	     -0.00005958	     -0.21174572	     -0.00000001	     -0.00000001	     22.99525642
      0.95576592	     -0.05548438	      0.00032988	     -0.19689605	     -0.05804551	      0.88275273	     -0.00005842	     -0.21174122	     -0.00000001	     -0.00000001	     22.81522488
      0.95711235	     -0.05549446	      0.00032905	     -0.19690629	     -0.05803893	      0.88275169	     -0.00005728	     -0.21173672	     -0.00000001	     -0.00000001	     23.00845302
      0.95845877	     -0.05551230	      0.00032594	     -0.19692425	     -0.05803232	      0.88275063	     -0.00005615	     -0.21173215	     -0.00000001	     -0.00000001	     22.82779373
      0.95980520	     -0.05552340	      0.00032482	     -0.19693553	     -0.05802569	      0.88274956	     -0.00005504	     -0.21172760	     -0.00000001	     -0.00000001	     23.02678110
      0.96115163	     -0.05554248	      0.00032136	     -0.19695473	     -0.05801902	      0.88274847	     -0.00005396	     -0.21172300	     -0.00000001	     -0.00000001	     22.84382660
      0.96249806	     -0.05555435	      0.00032002	     -0.19696678	     -0.05801233	      0.88274737	     -0.00005289	     -0.21171843	     -0.00000001	     -0.00000001	     23.04553393
      0.96384449	     -0.05557429	      0.00031650	     -0.19698685	     -0.05800560	      0.88274626	     -0.00005184	     -0.21171380	     -0.00000001	     -0.00000001	     22.85378744
      0.96519092	     -0.05558696	      0.00031518	     -0.19699970	     -0.05799884	      0.88274513	     -0.00005081	     -0.21170920	     -0.00000001	     -0.00000001	     23.05937862
      0.96653735	     -0.05560734	      0.00031146	     -0.19702022	     -0.05799206	      0.88274400	     -0.00004981	     -0.21170456	     -0.00000001	     -0.00000001	     22.87476465
      0.96788378	     -0.05561987	      0.00030999	     -0.19703295	     -0.05798524	      0.88274285	     -0.00004883	     -0.21169991	     -0.00000001	     -0.00000001	     23.08224370
      0.96923020	     -0.05564019	      0.00030640	     -0.19705342	     -0.05797839	      0.88274169	     -0.00004788	     -0.21169520	     -0.00000001	     -0.00000001	     22.88244415
      0.97057663	     -0.05565270	      0.00030526	     -0.19706614	     -0.05797151	      0.88274053	     -0.00004696	     -0.21169048	     -0.00000001	     -0.00000001	     23.08414781
      0.97192306	     -0.05567272	      0.00030202	     -0.19708634	     -0.05796459	      0.88273935	     -0.00004606	     -0.21168568	     -0.00000001	     -0.00000001	     22.88519578
      0.97326949	     -0.05568493	      0.00030117	     -0.19709877	     -0.05795765	      0.88273817	     -0.00004520	     -0.21168085	     -0.00000001	     -0.00000001	     23.08690398
      0.97461592	     -0.05570493	      0.00029833	     -0.19711897	     -0.05795067	      0.88273697	     -0.00004436	     -0.21167593	     -0.00000001	     -0.00000001	     22.87941614
      0.97596235	     -0.05571713	      0.00029794	     -0.19713142	     -0.05794366	      0.88273577	     -0.00004355	     -0.21167099	     -0.00000001	     -0.00000001	     23.07803397
      0.97730878	     -0.05573681	      0.00029553	     -0.19715131	     -0.05793661	      0.88273457	     -0.00004277	     -0.21166595	     -0.00000001	     -0.00000001	     22.87366181
      0.97865521	     -0.05574905	      0.00029532	     -0.19716382	     -0.05792953	      0.88273335	     -0.00004203	     -0.21166088	     -0.00000001	     -0.00000001	     23.07461947
      0.98000163	     -0.05576819	      0.00029288	     -0.19718318	     -0.05792242	      0.88273213	     -0.00004131	     -0.21165571	     -0.00000001	     -0.00000001	     22.88338966
      0.98134806	     -0.05577952	      0.00029260	     -0.19719478	     -0.05791527	      0.88273090	     -0.00004063	     -0.21165048	     -0.00000001	     -0.00000001	     23.07880911
      0.98269449	     -0.05579748	      0.00029045	     -0.19721298	     -0.05790809	      0.88272967	     -0.00003998	     -0.21164513	     -0.00000001	     -0.00000001	     22.87738466
      0.98404092	     -0.05580798	      0.00029030	     -0.19722377	     -0.05790087	      0.88272843	     -0.00003936	     -0.21163970	     -0.00000001	     -0.00000001	     23.06832537
      0.98538735	     -0.05582463	      0.00028822	     -0.19724066	     -0.05789362	      0.88272718	     -0.00003878	     -0.21163413	     -0.00000001	     -0.00000001	     22.87420543
      0.98673378	     -0.05583387	      0.00028799	     -0.19725020	     -0.05788633	      0.88272593	     -0.00003822	     -0.21162845	     -0.00000001	     -0.00000001	     23.05836994
      0.98808021	     -0.05584972	      0.00028599	     -0.19726630	     -0.05787900	      0.88272467	     -0.00003770	     -0.21162262	     -0.00000001	     -0.00000001	     22.85798518
      0.98942664	     -0.05585942	      0.00028591	     -0.19727630	     -0.05787164	      0.88272340	     -0.00003722	     -0.21161671	     -0.00000001	     -0.00000001	     23.02259070
      0.99077306	     -0.05587563	      0.00028413	     -0.19729277	     -0.05786424	      0.88272214	     -0.00003676	     -0.21161068	     -0.00000001	     -0.00000001	     22.82907093
      0.99211949	     -0.05588587	      0.00028389	     -0.19730332	     -0.05785680	      0.88272086	     -0.00003634	     -0.21160460	     -0.00000001	     -0.00000001	     22.99873110
      0.99346592	     -0.05590212	      0.00028200	     -0.19731984	     -0.05784932	      0.88271958	     -0.00003596	     -0.21159843	     -0.00000001	     -0.00000001	     22.81246484
      0.99481235	     -0.05591267	      0.00028172	     -0.19733069	     -0.05784181	      0.88271830	     -0.00003560	     -0.21159221	     -0.00000001	     -0.00000001	     22.96876664
      0.99615878	     -0.05592826	      0.00027998	     -0.19734656	     -0.05783426	      0.88271701	     -0.00003528	     -0.21158589	     -0.00000001	     -0.00000001	     22.79366919
      0.99750521	     -0.05593794	      0.00027951	     -0.19735655	     -0.05782666	      0.88271572	     -0.00003499	     -0.21157952	     -0.00000001	     -0.00000001	     22.95351856
      0.99885164	     -0.05595271	      0.00027764	     -0.19737160	     -0.05781903	      0.88271443	     -0.00003473	     -0.21157302	     -0.00000001	     -0.00000001	     22.77997319
      1.00019807	     -0.05596231	      0.00027704	     -0.19738151	     -0.05781136	      0.88271313	     -0.00003450	     -0.21156647	     -0.00000001	     -0.00000001	     22.92504038
      1.00154450	     -0.05597617	      0.00027533	     -0.19739566	     -0.05780365	      0.88271183	     -0.00003431	     -0.21155981	     -0.00000001	     -0.00000001	     22.75470950
      1.00289092	     -0.05598486	      0.00027484	     -0.19740467	     -0.05779590	      0.88271053	     -0.00003414	     -0.21155307	     -0.00000001	     -0.00000001	     22.89178050
      1.00423735	     -0.05599752	      0.00027347	     -0.19741763	     -0.05778812	      0.88270922	     -0.00003401	     -0.21154620	     -0.00000001	     -0.00000001	     22.72248256
      1.00558378	     -0.05600567	      0.00027308	     -0.19742612	     -0.05778029	      0.88270791	     -0.00003391	     -0.21153925	     -0.00000001	     -0.00000001	     22.85576951
      1.00693021	     -0.05601750	      0.00027182	     -0.19743826	     -0.05777242	      0.88270660	     -0.00003384	     -0.21153218	     -0.00000001	     -0.00000001	     22.69595569
      1.00827664	     -0.05602523	      0.00027136	     -0.19744631	     -0.05776451	      0.88270529	     -0.00003380	     -0.21152503	     -0.00000001	     -0.00000001	     22.82540355
      1.00962307	     -0.05603631	      0.00027011	     -0.19745771	     -0.05775655	      0.88270398	     -0.00003379	     -0.21151776	     -0.00000001	     -0.00000001	     22.67271329
      1.01096950	     -0.05604325	      0.00026942	     -0.19746498	     -0.05774856	      0.88270267	     -0.00003381	     -0.21151041	     -0.00000001	     -0.00000001	     22.80339461
      1.01231593	     -0.05605308	      0.00026793	     -0.19747512	     -0.05774053	      0.88270136	     -0.00003386	     -0.21150294	     -0.00000001	     -0.00000001	     22.65867321
      1.01366235	     -0.05605969	      0.00026691	     -0.19748206	     -0.05773245	      0.88270005	     -0.00003394	     -0.21149537	     -0.00000001	     -0.00000001	     22.77649075
      1.01500878	     -0.05606974	      0.00026526	     -0.19749242	     -0.05772433	      0.88269874	     -0.00003405	     -0.21148771	     -0.00000001	     -0.00000001	     22.62959765
      1.01635521	     -0.05607709	      0.00026399	     -0.19750009	     -0.05771617	      0.88269743	     -0.00003419	     -0.21148000	     -0.00000001	     -0.00000001	     22.74272662
      1.01770164	     -0.05608695	      0.00026228	     -0.19751027	     -0.05770796	      0.88269612	     -0.00003436	     -0.21147222	     -0.00000001	     -0.00000001	     22.60237606
      1.01904807	     -0.05609358	      0.00026088	     -0.19751722	     -0.05769972	      0.88269482	     -0.00003456	     -0.21146438	     -0.00000001	     -0.00000001	     22.71791211
      1.02039450	     -0.05610187	      0.00025921	     -0.19752583	     -0.05769143	      0.88269351	     -0.00003478	     -0.21145644	     -0.00000001	     -0.00000001	     22.58287652
      1.02174093	     -0.05610709	      0.00025772	     -0.19753137	     -0.05768309	      0.88269222	     -0.00003503	     -0.21144841	     -0.00000001	     -0.00000001	     22.69598816
      1.02308736	     -0.05611465	      0.00025612	     -0.19753926	     -0.05767471	      0.88269092	     -0.00003531	     -0.21144027	     -0.00000001	     -0.00000001	     22.55233705
      1.02443378	     -0.05611978	      0.00025474	     -0.19754472	     -0.05766629	      0.88268964	     -0.00003562	     -0.21143206	     -0.00000001	     -0.00000001	     22.65400851
      1.02578021	     -0.05612662	      0.00025323	     -0.19755189	     -0.05765783	      0.88268836	     -0.00003596	     -0.21142374	     -0.00000001	     -0.00000001	     22.52118461
      1.02712664	     -0.05613128	      0.00025152	     -0.19755688	     -0.05764932	      0.88268708	     -0.00003632	     -0.21141535	     -0.00000001	     -0.00000001	     22.63380439
      1.02847307	     -0.05613731	      0.00024975	     -0.19756324	     -0.05764077	      0.88268581	     -0.00003671	     -0.21140687	     -0.00000001	     -0.00000001	     22.50470130
      1.02981950	     -0.05614088	      0.00024783	     -0.19756713	     -0.05763217	      0.88268455	     -0.00003712	     -0.21139829	     -0.00000001	     -0.00000001	     22.61468143
      1.03116593	     -0.05614557	      0.00024591	     -0.19757214	     -0.05762353	      0.88268330	     -0.00003756	     -0.21138961	     -0.00000001	     -0.00000001	     22.48836818
      1.03251236	     -0.05614857	      0.00024373	     -0.19757546	     -0.05761484	      0.88268206	     -0.00003802	     -0.21138083	     -0.00000001	     -0.00000001	     22.59182085
      1.03385879	     -0.05615287	      0.00024182	     -0.19758010	     -0.05760611	      0.88268082	     -0.00003850	     -0.21137196	     -0.00000001	     -0.00000001	     22.45728886
      1.03520522	     -0.05615504	      0.00023966	     -0.19758258	     -0.05759733	      0.88267960	     -0.00003901	     -0.21136301	     -0.00000001	     -0.00000001	     22.56219437
      1.03655164	     -0.05615821	      0.00023789	     -0.19758608	     -0.05758851	      0.88267839	     -0.00003954	     -0.21135395	     -0.00000001	     -0.00000001	     22.42745845
      1.03789807	     -0.05615934	      0.00023574	     -0.19758754	     -0.05757964	      0.88267719	     -0.00004009	     -0.21134480	     -0.00000001	     -0.00000001	     22.53524090
      1.03924450	     -0.05616100	      0.00023408	     -0.19758954	     -0.05757072	      0.88267601	     -0.00004067	     -0.21133553	     -0.00000001	     -0.00000001	     22.40330061
      1.04059093	     -0.05616046	      0.00023194	     -0.19758932	     -0.05756176	      0.88267484	     -0.00004126	     -0.21132615	     -0.00000001	     -0.00000001	     22.51683361
      1.04193736	     -0.05616029	      0.00023024	     -0.19758948	     -0.05755276	      0.88267368	     -0.00004187	     -0.21131664	     -0.00000001	     -0.00000001	     22.39341984
      1.04328379	     -0.05615818	      0.00022799	     -0.19758770	     -0.05754370	      0.88267254	     -0.00004250	     -0.21130699	     -0.00000001	     -0.00000001	     22.50566243
      1.04463022	     -0.05615655	      0.00022657	     -0.19758642	     -0.05753461	      0.88267142	     -0.00004315	     -0.21129721	     -0.00000001	     -0.00000001	     22.37084669
      1.04597665	     -0.05615313	      0.00022457	     -0.19758332	     -0.05752546	      0.88267031	     -0.00004382	     -0.21128730	     -0.00000001	     -0.00000001	     22.48599723
      1.04732307	     -0.05615018	      0.00022351	     -0.19758073	     -0.05751627	      0.88266922	     -0.00004450	     -0.21127725	     -0.00000001	     -0.00000001	     22.34860057
      1.04866950	     -0.05614548	      0.00022161	     -0.19757636	     -0.05750704	      0.88266815	     -0.00004520	     -0.21126707	     -0.00000001	     -0.00000001	     22.47607194
      1.05001593	     -0.05614123	      0.00022057	     -0.19757247	     -0.05749775	      0.88266710	     -0.00004592	     -0.21125676	     -0.00000001	     -0.00000001	     22.34324509
      1.05136236	     -0.05613549	      0.00021849	     -0.19756705	     -0.05748843	      0.88266606	     -0.00004665	     -0.21124633	     -0.00000001	     -0.00000001	     22.47522153
      1.05270879	     -0.05613003	      0.00021761	     -0.19756194	     -0.05747905	      0.88266505	     -0.00004739	     -0.21123577	     -0.00000001	     -0.00000001	     22.33148334
      1.05405522	     -0.05612290	      0.00021571	     -0.19755514	     -0.05746963	      0.88266406	     -0.00004815	     -0.21122508	     -0.00000001	     -0.00000000	     22.46356289
      1.05540165	     -0.05611592	      0.00021524	     -0.19754853	     -0.05746017	      0.88266308	     -0.00004893	     -0.21121427	     -0.00000001	     -0.00000000	     22.31192071
      1.05674808	     -0.05610703	      0.00021357	     -0.19753997	     -0.05745065	      0.88266213	     -0.00004972	     -0.21120332	     -0.00000001	     -0.00000000	     22.45246394
      1.05809450	     -0.05609732	      0.00021355	     -0.19753064	     -0.05744109	      0.88266120	     -0.00005051	     -0.21119221	     -0.00000001	     -0.00000000	     22.29784343
      1.05944093	     -0.05608479	      0.00021214	     -0.19751844	     -0.05743149	      0.88266029	     -0.00005133	     -0.21118091	     -0.00000001	     -0.00000000	     22.45062144
      1.06078736	     -0.05607154	      0.00021253	     -0.19750558	     -0.05742184	      0.88265940	     -0.00005215	     -0.21116941	     -0.00000001	     -0.00000000	     22.28217435
      1.06213379	     -0.05605598	      0.00021127	     -0.19749036	     -0.05741214	      0.88265853	     -0.00005298	     -0.21115769	     -0.00000001	     -0.00000000	     22.43991634
      1.06348022	     -0.05603754	      0.00021212	     -0.19747231	     -0.05740239	      0.88265769	     -0.00005383	     -0.21114571	     -0.00000001	     -0.00000000	     22.27516174
      1.06482665	     -0.05601541	      0.00021094	     -0.19745051	     -0.05739260	      0.88265687	     -0.00005469	     -0.21113341	     -0.00000001	     -0.00000000	     22.45556804
      1.06617308	     -0.05599215	      0.00021175	     -0.19742764	     -0.05738277	      0.88265607	     -0.00005555	     -0.21112077	     -0.00000001	     -0.00000000	     22.27896776
      1.06751951	     -0.05596520	      0.00021027	     -0.19740100	     -0.05737288	      0.88265530	     -0.00005643	     -0.21110780	     -0.00000001	     -0.00000000	     22.47089332
      1.06886594	     -0.05593491	      0.00021158	     -0.19737111	     -0.05736296	      0.88265455	     -0.00005732	     -0.21109444	     -0.00000001	     -0.00000000	     22.27608751
      1.07021236	     -0.05590091	      0.00021030	     -0.19733741	     -0.05735298	      0.88265383	     -0.00005821	     -0.21108064	     -0.00000001	     -0.00000000	     22.48251344
      1.07155879	     -0.05586527	      0.00021201	     -0.19730216	     -0.05734296	      0.88265314	     -0.00005912	     -0.21106642	     -0.00000001	     -0.00000000	     22.26361282
      1.07277028	     -0.05583001	      0.00021122	     -0.19726718	     -0.05733391	      0.88265254	     -0.00005994	     -0.21105326	     -0.00000001	     -0.00000000	     22.42048995
      1.07398176	     -0.05579261	      0.00021243	     -0.19723011	     -0.05732483	      0.88265197	     -0.00006077	     -0.21103974	     -0.00000001	     -0.00000000	     22.33147962
      1.07519325	     -0.05575297	      0.00021272	     -0.19719077	     -0.05731570	      0.88265142	     -0.00006160	     -0.21102585	     -0.00000001	     -0.00000000	     22.38094727
      1.07688486	     -0.05569437	      0.00021422	     -0.19713259	     -0.05730291	      0.88265070	     -0.00006278	     -0.21100586	     -0.00000001	     -0.00000000	     22.30014570
      1.07812962	     -0.05564956	      0.00021383	     -0.19708804	     -0.05729345	      0.88265020	     -0.00006365	     -0.21099072	     -0.00000001	     -0.00000000	     22.43557123
      1.07937438	     -0.05560404	      0.00021482	     -0.19704282	     -0.05728396	      0.88264973	     -0.00006453	     -0.21097525	     -0.00000001	     -0.00000000	     22.34871007
      1.08061915	     -0.05555728	      0.00021485	     -0.19699632	     -0.05727444	      0.88264930	     -0.00006541	     -0.21095948	     -0.00000001	     -0.00000000	     22.42310633
      1.08227336	     -0.05549410	      0.00021613	     -0.19693350	     -0.05726173	      0.88264877	     -0.00006659	     -0.21093809	     -0.00000001	     -0.00000000	     22.31070187
      1.08348969	     -0.05544568	      0.00021574	     -0.19688530	     -0.05725235	      0.88264842	     -0.00006747	     -0.21092206	     -0.00000001	     -0.00000000	     22.48275305
      1.08470603	     -0.05539502	      0.00021706	     -0.19683490	     -0.05724294	      0.88264810	     -0.00006835	     -0.21090576	     -0.00000001	     -0.00000000	     22.41289497
      1.08621388	     -0.05532909	      0.00021785	     -0.19676925	     -0.05723123	      0.88264776	     -0.00006944	     -0.21088513	     -0.00000001	     -0.00000000	     22.54594486
      1.08756894	     -0.05526849	      0.00022013	     -0.19670894	     -0.05722067	      0.88264749	     -0.00007043	     -0.21086620	     -0.00000001	     -0.00000000	     22.41069512
      1.08892401	     -0.05520704	      0.00022049	     -0.19664772	     -0.05721007	      0.88264726	     -0.00007142	     -0.21084693	     -0.00000001	     -0.00000000	     22.60396264
      1.09027907	     -0.05514557	      0.00022294	     -0.19658652	     -0.05719944	      0.88264708	     -0.00007241	     -0.21082738	     -0.00000001	     -0.00000000	     22.46340377
      1.09163413	     -0.05508217	      0.00022290	     -0.19652332	     -0.05718877	      0.88264694	     -0.00007340	     -0.21080755	     -0.00000001	     -0.00000000	     22.69649249
      1.09285076	     -0.05502479	      0.00022536	     -0.19646616	     -0.05717917	      0.88264685	     -0.00007429	     -0.21078952	     -0.00000001	     -0.00000000	     22.56453352
      1.09406738	     -0.05496603	      0.00022619	     -0.19640758	     -0.05716954	      0.88264680	     -0.00007518	     -0.21077128	     -0.00000001	     -0.00000000	     22.68262184
      1.09528401	     -0.05490691	      0.00022821	     -0.19634866	     -0.05715989	      0.88264678	     -0.00007607	     -0.21075285	     -0.00000001	     -0.00000000	     22.66210094
      1.09692935	     -0.05482638	      0.00022975	     -0.19626836	     -0.05714680	      0.88264681	     -0.00007727	     -0.21072763	     -0.00000001	      0.00000000	     22.81191916
      1.09818123	     -0.05476392	      0.00023243	     -0.19620610	     -0.05713681	      0.88264687	     -0.00007817	     -0.21070825	     -0.00000001	      0.00000000	     22.72835100
      1.09943311	     -0.05469929	      0.00023372	     -0.19614163	     -0.05712680	      0.88264698	     -0.00007907	     -0.21068867	     -0.00000001	      0.00000000	     22.86727199
      1.10068499	     -0.05463364	      0.00023627	     -0.19607616	     -0.05711677	      0.88264712	     -0.00007996	     -0.21066888	     -0.00000001	      0.00000000	     22.85170109
      1.10227070	     -0.05454875	      0.00023848	     -0.19599145	     -0.05710403	      0.88264734	     -0.00008107	     -0.21064351	     -0.00000001	      0.00000000	     23.02859363
      1.10350010	     -0.05448192	      0.00024193	     -0.19592480	     -0.05709413	      0.88264756	     -0.00008193	     -0.21062363	     -0.00000001	      0.00000000	     22.94012332
      1.10472949	     -0.05441395	      0.00024387	     -0.19585697	     -0.05708422	      0.88264781	     -0.00008277	     -0.21060356	     -0.00000001	      0.00000000	     23.08406755
      1.10595888	     -0.05434576	      0.00024683	     -0.19578892	     -0.05707429	      0.88264810	     -0.00008359	     -0.21058331	     -0.00000001	      0.00000000	     23.08938765
      1.10759820	     -0.05425418	      0.00024959	     -0.19569749	     -0.05706102	      0.88264853	     -0.00008467	     -0.21055609	     -0.00000001	      0.00000000	     23.28150512
      1.10882185	     -0.05418590	      0.00025318	     -0.19562935	     -0.05705110	      0.88264889	     -0.00008546	     -0.21053563	     -0.00000001	      0.00000000	     23.20268551
      1.11004549	     -0.05411746	      0.00025531	     -0.19556101	     -0.05704116	      0.88264928	     -0.00008623	     -0.21051507	     -0.00000001	      0.00000000	     23.34425568
      1.11152520	     -0.05403521	      0.00025938	     -0.19547890	     -0.05702913	      0.88264980	     -0.00008714	     -0.21049013	     -0.00000001	      0.00000000	     23.32777011
      1.11284217	     -0.05396144	      0.00026153	     -0.19540519	     -0.05701841	      0.88265029	     -0.00008793	     -0.21046787	     -0.00000001	      0.00000000	     23.53577207
      1.11415914	     -0.05388752	      0.00026559	     -0.19533138	     -0.05700768	      0.88265082	     -0.00008869	     -0.21044556	     -0.00000001	      0.00000000	     23.47988316
      1.11547611	     -0.05381258	      0.00026778	     -0.19525650	     -0.05699694	      0.88265139	     -0.00008943	     -0.21042319	     -0.00000001	      0.00000000	     23.70124672
      1.11679307	     -0.05373749	      0.00027191	     -0.19518151	     -0.05698619	      0.88265198	     -0.00009014	     -0.21040075	     -0.00000001	      0.00000000	     23.64901384
      1.11811004	     -0.05366162	      0.00027399	     -0.19510566	     -0.05697543	      0.88265261	     -0.00009082	     -0.21037825	     -0.00000001	      0.00000000	     23.87810482
      1.11942701	     -0.05358531	      0.00027825	     -0.19502943	     -0.05696467	      0.88265326	     -0.00009148	     -0.21035569	     -0.00000001	      0.00000000	     23.82047411
      1.12074398	     -0.05350863	      0.00028058	     -0.19495275	     -0.05695390	      0.88265395	     -0.00009210	     -0.21033306	     -0.00000001	      0.00000000	     24.04534690
      1.12206095	     -0.05343318	      0.00028517	     -0.19487737	     -0.05694313	      0.88265466	     -0.00009270	     -0.21031040	     -0.00000001	      0.00000000	     23.97655979
      1.12337792	     -0.05335792	      0.00028762	     -0.19480210	     -0.05693235	      0.88265540	     -0.00009326	     -0.21028775	     -0.00000001	      0.00000000	     24.21353417
      1.12469489	     -0.05328427	      0.00029226	     -0.19472850	     -0.05692158	      0.88265617	     -0.00009379	     -0.21026513	     -0.00000001	      0.00000000	     24.14667939
      1.12601186	     -0.05321065	      0.00029427	     -0.19465483	     -0.05691080	      0.88265696	     -0.00009429	     -0.21024258	     -0.00000001	      0.00000000	     24.41022387
      1.12732883	     -0.05313792	      0.00029866	     -0.19458211	     -0.05690002	      0.88265777	     -0.00009475	     -0.21022009	     -0.00000001	      0.00000000	     24.33916365
      1.12864580	     -0.05306493	      0.00030043	     -0.19450906	     -0.05688925	      0.88265861	     -0.00009517	     -0.21019767	     -0.00000001	      0.00000000	     24.60964077
      1.12996276	     -0.05299329	      0.00030484	     -0.19443741	     -0.05687848	      0.88265946	     -0.00009556	     -0.21017532	     -0.00000001	      0.00000000	     24.52530266
      1.13127973	     -0.05292180	      0.00030628	     -0.19436582	     -0.05686772	      0.88266034	     -0.00009592	     -0.21015307	     -0.00000001	      0.00000000	     24.81312926
      1.13259670	     -0.05285213	      0.00031057	     -0.19429612	     -0.05685696	      0.88266123	     -0.00009623	     -0.21013094	     -0.00000001	      0.00000000	     24.71501274
      1.13378113	     -0.05278889	      0.00031187	     -0.19423278	     -0.05684729	      0.88266205	     -0.00009649	     -0.21011113	     -0.00000001	      0.00000000	     24.94969050
      1.13496555	     -0.05272621	      0.00031502	     -0.19417004	     -0.05683762	      0.88266289	     -0.00009671	     -0.21009141	     -0.00000001	      0.00000000	     24.95797298
      1.13639383	     -0.05265004	      0.00031746	     -0.19409374	     -0.05682598	      0.88266391	     -0.00009694	     -0.21006773	     -0.00000001	      0.00000000	     25.15053645
      1.13782211	     -0.05257378	      0.00032153	     -0.19401740	     -0.05681435	      0.88266495	     -0.00009712	     -0.21004413	     -0.00000001	      0.00000001	     25.13834446
      1.13902286	     -0.05250919	      0.00032289	     -0.19395268	     -0.05680458	      0.88266584	     -0.00009724	     -0.21002434	     -0.00000001	      0.00000001	     25.36999747
      1.14022361	     -0.05244574	      0.00032578	     -0.19388912	     -0.05679483	      0.88266673	     -0.00009733	     -0.21000462	     -0.00000001	      0.00000001	     25.38875466
      1.14142436	     -0.05238323	      0.00032755	     -0.19382648	     -0.05678508	      0.88266764	     -0.00009739	     -0.20998497	     -0.00000001	      0.00000001	     25.52990262
      1.14306228	     -0.05230124	      0.00033090	     -0.19374430	     -0.05677181	      0.88266890	     -0.00009741	     -0.20995838	     -0.00000001	      0.00000001	     25.57535391
      1.14427578	     -0.05224190	      0.00033176	     -0.19368478	     -0.05676199	      0.88266984	     -0.00009740	     -0.20993887	     -0.00000001	      0.00000001	     25.78838802
      1.14548928	     -0.05218394	      0.00033391	     -0.19362666	     -0.05675219	      0.88267079	     -0.00009735	     -0.20991953	     -0.00000001	      0.00000001	     25.82274222
      1.14695320	     -0.05211410	      0.00033501	     -0.19355657	     -0.05674039	      0.88267195	     -0.00009725	     -0.20989643	     -0.00000001	      0.00000001	     26.04851992
      1.14824863	     -0.05205453	      0.00033728	     -0.19349682	     -0.05672996	      0.88267298	     -0.00009712	     -0.20987618	     -0.00000001	      0.00000001	     26.04411993
      1.14954405	     -0.05199652	      0.00033746	     -0.19343856	     -0.05671956	      0.88267403	     -0.00009696	     -0.20985617	     -0.00000001	      0.00000001	     26.27517850
      1.15083948	     -0.05194044	      0.00033939	     -0.19338227	     -0.05670918	      0.88267508	     -0.00009676	     -0.20983638	     -0.00000001	      0.00000001	     26.27516198
      1.15213490	     -0.05188601	      0.00033934	     -0.19332757	     -0.05669882	      0.88267613	     -0.00009653	     -0.20981685	     -0.00000001	      0.00000001	     26.50258128
      1.15343033	     -0.05183535	      0.00034078	     -0.19327668	     -0.05668848	      0.88267719	     -0.00009626	     -0.20979762	     -0.00000001	      0.00000001	     26.50189584
      1.15472575	     -0.05178534	      0.00034031	     -0.19322638	     -0.05667817	      0.88267826	     -0.00009596	     -0.20977870	     -0.00000001	      0.00000001	     26.73690327
      1.15602118	     -0.05173756	      0.00034146	     -0.19317835	     -0.05666788	      0.88267933	     -0.00009563	     -0.20976008	     -0.00000001	      0.00000001	     26.74318969
      1.15731661	     -0.05169102	      0.00034062	     -0.19313150	     -0.05665763	      0.88268041	     -0.00009526	     -0.20974175	     -0.00000001	      0.00000001	     26.97511950
      1.15861203	     -0.05164832	      0.00034117	     -0.19308851	     -0.05664740	      0.88268148	     -0.00009486	     -0.20972376	     -0.00000001	      0.00000001	     26.97821540
      1.15990746	     -0.05160693	      0.00033982	     -0.19304680	     -0.05663719	      0.88268256	     -0.00009443	     -0.20970611	     -0.00000001	      0.00000001	     27.20340952
      1.16120288	     -0.05156895	      0.00034022	     -0.19300853	     -0.05662702	      0.88268364	     -0.00009397	     -0.20968883	     -0.00000001	      0.00000001	     27.19498867
      1.16249831	     -0.05153141	      0.00033886	     -0.19297065	     -0.05661688	      0.88268471	     -0.00009347	     -0.20967191	     -0.00000001	      0.00000001	     27.42447555
      1.16379373	     -0.05149662	      0.00033930	     -0.19293556	     -0.05660677	      0.88268579	     -0.00009294	     -0.20965533	     -0.00000001	      0.00000001	     27.41688498
      1.16508916	     -0.05146298	      0.00033763	     -0.19290157	     -0.05659669	      0.88268686	     -0.00009238	     -0.20963910	     -0.00000001	      0.00000001	     27.65435886
      1.16638458	     -0.05143332	      0.00033770	     -0.19287160	     -0.05658665	      0.88268793	     -0.00009179	     -0.20962324	     -0.00000001	      0.00000001	     27.63326321
      1.16768001	     -0.05140547	      0.00033552	     -0.19284338	     -0.05657663	      0.88268900	     -0.00009117	     -0.20960777	     -0.00000001	      0.00000001	     27.86999089
      1.16897543	     -0.05138217	      0.00033521	     -0.19281976	     -0.05656666	      0.88269005	     -0.00009052	     -0.20959273	     -0.00000001	      0.00000001	     27.83260654
      1.17027086	     -0.05135930	      0.00033273	     -0.19279651	     -0.05655671	      0.88269110	     -0.00008984	     -0.20957812	     -0.00000001	      0.00000001	     28.07712841
      1.17156628	     -0.05133933	      0.00033251	     -0.19277621	     -0.05654681	      0.88269215	     -0.00008913	     -0.20956391	     -0.00000001	      0.00000001	     28.02798752
      1.17286171	     -0.05131861	      0.00033007	     -0.19275511	     -0.05653694	      0.88269318	     -0.00008839	     -0.20955008	     -0.00000001	      0.00000001	     28.28325722
      1.17415713	     -0.05130111	      0.00033002	     -0.19273729	     -0.05652710	      0.88269420	     -0.00008763	     -0.20953658	     -0.00000001	      0.00000001	     28.21538901
      1.17545256	     -0.05128334	      0.00032736	     -0.19271914	     -0.05651730	      0.88269521	     -0.00008684	     -0.20952342	     -0.00000001	      0.00000001	     28.48109821
      1.17661758	     -0.05127140	      0.00032707	     -0.19270690	     -0.05650852	      0.88269611	     -0.00008610	     -0.20951188	     -0.00000001	      0.00000001	     28.40720260
      1.17778260	     -0.05125991	      0.00032521	     -0.19269507	     -0.05649977	      0.88269699	     -0.00008534	     -0.20950064	     -0.00000001	      0.00000001	     28.54966221
      1.17918733	     -0.05124933	      0.00032395	     -0.19268412	     -0.05648927	      0.88269804	     -0.00008440	     -0.20948749	     -0.00000001	      0.00000001	     28.57034434
      1.18059206	     -0.05123964	      0.00032133	     -0.19267401	     -0.05647880	      0.88269908	     -0.00008343	     -0.20947477	     -0.00000001	      0.00000000	     28.77953164
      1.18177311	     -0.05123461	      0.00032073	     -0.19266867	     -0.05647004	      0.88269993	     -0.00008260	     -0.20946440	     -0.00000001	      0.00000000	     28.71735364
      1.18295416	     -0.05122935	      0.00031874	     -0.19266308	     -0.05646131	      0.88270076	     -0.00008174	     -0.20945433	     -0.00000001	      0.00000000	     28.85251306
      1.18413522	     -0.05122600	      0.00031747	     -0.19265940	     -0.05645262	      0.88270159	     -0.00008086	     -0.20944453	     -0.00000001	      0.00000000	     28.87545470
      1.18574825	     -0.05122194	      0.00031474	     -0.19265488	     -0.05644080	      0.88270268	     -0.00007963	     -0.20943158	     -0.00000001	      0.00000000	     29.04416430
      1.18694420	     -0.05122134	      0.00031366	     -0.19265396	     -0.05643207	      0.88270347	     -0.00007870	     -0.20942228	     -0.00000001	      0.00000000	     29.00030008
      1.18814015	     -0.05122032	      0.00031135	     -0.19265259	     -0.05642338	      0.88270424	     -0.00007775	     -0.20941322	     -0.00000001	      0.00000000	     29.12494288
      1.18958028	     -0.05122161	      0.00030958	     -0.19265348	     -0.05641296	      0.88270515	     -0.00007658	     -0.20940263	     -0.00000001	      0.00000000	     29.11311552
      1.19085558	     -0.05122230	      0.00030682	     -0.19265379	     -0.05640378	      0.88270593	     -0.00007553	     -0.20939353	     -0.00000001	      0.00000000	     29.27735045
      1.19213088	     -0.05122586	      0.00030555	     -0.19265702	     -0.05639463	      0.88270668	     -0.00007445	     -0.20938467	     -0.00000001	      0.00000000	     29.21433414
      1.19340618	     -0.05122869	      0.00030306	     -0.19265947	     -0.05638553	      0.88270742	     -0.00007337	     -0.20937606	     -0.00000001	      0.00000000	     29.36471728
      1.19468148	     -0.05123443	      0.00030193	     -0.19266488	     -0.05637646	      0.88270813	     -0.00007226	     -0.20936769	     -0.00000001	      0.00000000	     29.30404735
      1.19595679	     -0.05123931	      0.00029948	     -0.19266939	     -0.05636744	      0.88270882	     -0.00007114	     -0.20935956	     -0.00000001	      0.00000000	     29.45621800
      1.19723209	     -0.05124701	      0.00029825	     -0.19267675	     -0.05635846	      0.88270948	     -0.00007000	     -0.20935165	     -0.00000001	      0.00000000	     29.39922933
      1.19850739	     -0.05125374	      0.00029569	     -0.19268312	     -0.05634951	      0.88271013	     -0.00006885	     -0.20934398	     -0.00000001	      0.00000000	     29.55137321
      1.19978269	     -0.05126329	      0.00029434	     -0.19269233	     -0.05634061	      0.88271075	     -0.00006769	     -0.20933651	     -0.00000001	      0.00000000	     29.49049254
      1.20105799	     -0.05127163	      0.00029176	     -0.19270030	     -0.05633176	      0.88271134	     -0.00006651	     -0.20932926	     -0.00000001	      0.00000000	     29.63999085
      1.20233329	     -0.05128244	      0.00029035	     -0.19271077	     -0.05632294	      0.88271191	     -0.00006532	     -0.20932220	     -0.00000001	      0.00000000	     29.57972046
      1.20360859	     -0.05129176	      0.00028785	     -0.19271974	     -0.05631416	      0.88271246	     -0.00006412	     -0.20931533	     -0.00000001	      0.00000000	     29.72334158
      1.20488389	     -0.05130375	      0.00028659	     -0.19273141	     -0.05630543	      0.88271299	     -0.00006291	     -0.20930862	     -0.00000001	      0.00000000	     29.65451867
      1.20615919	     -0.05131430	      0.00028424	     -0.19274161	     -0.05629674	      0.88271349	     -0.00006169	     -0.20930209	     -0.00000001	      0.00000000	     29.79615835
      1.20743449	     -0.05132734	      0.00028302	     -0.19275433	     -0.05628809	      0.88271397	     -0.00006046	     -0.20929570	     -0.00000001	      0.00000000	     29.73168665
      1.20870979	     -0.05133875	      0.00028064	     -0.19276538	     -0.05627948	      0.88271442	     -0.00005922	     -0.20928947	     -0.00000001	      0.00000000	     29.87638307
      1.20998509	     -0.05135289	      0.00027940	     -0.19277921	     -0.05627091	      0.88271485	     -0.00005797	     -0.20928336	     -0.00000001	      0.00000000	     29.80572108
      1.21126040	     -0.05136558	      0.00027704	     -0.19279155	     -0.05626239	      0.88271526	     -0.00005671	     -0.20927741	     -0.00000001	      0.00000000	     29.94745939
      1.21253570	     -0.05138104	      0.00027598	     -0.19280671	     -0.05625391	      0.88271564	     -0.00005544	     -0.20927158	     -0.00000001	      0.00000000	     29.87021827
      1.21381100	     -0.05139466	      0.00027396	     -0.19282000	     -0.05624547	      0.88271600	     -0.00005417	     -0.20926589	     -0.00000001	      0.00000000	     30.01000641
      1.21508630	     -0.05141072	      0.00027308	     -0.19283577	     -0.05623707	      0.88271634	     -0.00005289	     -0.20926031	     -0.00000001	      0.00000000	     29.93343603
      1.21636160	     -0.05142482	      0.00027097	     -0.19284955	     -0.05622871	      0.88271665	     -0.00005160	     -0.20925486	     -0.00000001	      0.00000000	     30.08521896
      1.21763690	     -0.05144151	      0.00026997	     -0.19286595	     -0.05622040	      0.88271694	     -0.00005030	     -0.20924949	     -0.00000001	      0.00000000	     30.00754687
      1.21891220	     -0.05145611	      0.00026790	     -0.19288023	     -0.05621212	      0.88271721	     -0.00004900	     -0.20924423	     -0.00000001	      0.00000000	     30.15045063
      1.22018750	     -0.05147357	      0.00026720	     -0.19289742	     -0.05620389	      0.88271746	     -0.00004770	     -0.20923905	     -0.00000001	      0.00000000	     30.05550915
      1.22146280	     -0.05148899	      0.00026543	     -0.19291254	     -0.05619570	      0.88271768	     -0.00004638	     -0.20923398	     -0.00000001	      0.00000000	     30.19775700
      1.22273810	     -0.05150739	      0.00026492	     -0.19293068	     -0.05618755	      0.88271788	     -0.00004507	     -0.20922897	     -0.00000001	      0.00000000	     30.10150984
      1.22401340	     -0.05152357	      0.00026324	     -0.19294656	     -0.05617944	      0.88271806	     -0.00004375	     -0.20922407	     -0.00000001	      0.00000000	     30.25072899
      1.22528871	     -0.05154269	      0.00026285	     -0.19296543	     -0.05617137	      0.88271821	     -0.00004242	     -0.20921923	     -0.00000001	      0.00000000	     30.14705878
      1.22656401	     -0.05155937	      0.00026120	     -0.19298183	     -0.05616334	      0.88271834	     -0.00004109	     -0.20921448	     -0.00000001	      0.00000000	     30.29910749
      1.22783931	     -0.05157886	      0.00026084	     -0.19300107	     -0.05615536	      0.88271845	     -0.00003976	     -0.20920979	     -0.00000001	      0.00000000	     30.19082081
      1.22911461	     -0.05159546	      0.00025927	     -0.19301740	     -0.05614741	      0.88271854	     -0.00003842	     -0.20920516	     -0.00000001	      0.00000000	     30.34012106
      1.23038991	     -0.05161475	      0.00025916	     -0.19303645	     -0.05613950	      0.88271860	     -0.00003708	     -0.20920056	     -0.00000001	      0.00000000	     30.21860209
      1.23166521	     -0.05163117	      0.00025782	     -0.19305262	     -0.05613163	      0.88271864	     -0.00003574	     -0.20919600	     -0.00000001	      0.00000000	     30.36421133
      1.23294051	     -0.05165055	      0.00025795	     -0.19307178	     -0.05612380	      0.88271865	     -0.00003440	     -0.20919145	     -0.00000001	      0.00000000	     30.23289911
      1.23421581	     -0.05166696	      0.00025677	     -0.19308794	     -0.05611600	      0.88271865	     -0.00003307	     -0.20918694	     -0.00000001	     -0.00000000	     30.38014176
      1.23549111	     -0.05168619	      0.00025708	     -0.19310697	     -0.05610825	      0.88271862	     -0.00003173	     -0.20918243	     -0.00000001	     -0.00000000	     30.24347233
      1.23676641	     -0.05170202	      0.00025600	     -0.19312255	     -0.05610053	      0.88271856	     -0.00003040	     -0.20917793	     -0.00000001	     -0.00000000	     30.39561720
      1.23804171	     -0.05172045	      0.00025651	     -0.19314080	     -0.05609286	      0.88271849	     -0.00002907	     -0.20917341	     -0.00000001	     -0.00000000	     30.25161796
      1.23931701	     -0.05173542	      0.00025556	     -0.19315553	     -0.05608522	      0.88271839	     -0.00002776	     -0.20916888	     -0.00000001	     -0.00000000	     30.40475937
      1.24059232	     -0.05175312	      0.00025628	     -0.19317306	     -0.05607762	      0.88271826	     -0.00002645	     -0.20916430	     -0.00000001	     -0.00000000	     30.25461530
      1.24186762	     -0.05176719	      0.00025542	     -0.19318691	     -0.05607006	      0.88271812	     -0.00002515	     -0.20915970	     -0.00000001	     -0.00000000	     30.41398280
      1.24314292	     -0.05178399	      0.00025629	     -0.19320354	     -0.05606254	      0.88271795	     -0.00002387	     -0.20915502	     -0.00000001	     -0.00000000	     30.25976019
      1.24441822	     -0.05179718	      0.00025548	     -0.19321652	     -0.05605505	      0.88271776	     -0.00002259	     -0.20915031	     -0.00000001	     -0.00000000	     30.42365018
      1.24569352	     -0.05181306	      0.00025653	     -0.19323224	     -0.05604761	      0.88271755	     -0.00002134	     -0.20914552	     -0.00000001	     -0.00000000	     30.26378292
      1.24696882	     -0.05182493	      0.00025584	     -0.19324392	     -0.05604020	      0.88271732	     -0.00002010	     -0.20914067	     -0.00000001	     -0.00000000	     30.43352989
      1.24824412	     -0.05183924	      0.00025712	     -0.19325808	     -0.05603283	      0.88271706	     -0.00001887	     -0.20913571	     -0.00000001	     -0.00000000	     30.27013503
      1.24951942	     -0.05184946	      0.00025651	     -0.19326811	     -0.05602550	      0.88271678	     -0.00001767	     -0.20913067	     -0.00000001	     -0.00000000	     30.44557570
      1.25079472	     -0.05186207	      0.00025801	     -0.19328059	     -0.05601821	      0.88271648	     -0.00001649	     -0.20912550	     -0.00000001	     -0.00000000	     30.27669849
      1.25207002	     -0.05187052	      0.00025751	     -0.19328886	     -0.05601095	      0.88271616	     -0.00001533	     -0.20912022	     -0.00000001	     -0.00000000	     30.45718556
      1.25334532	     -0.05188139	      0.00025923	     -0.19329962	     -0.05600373	      0.88271581	     -0.00001419	     -0.20911479	     -0.00000001	     -0.00000000	     30.28249632
      1.25462062	     -0.05188805	      0.00025881	     -0.19330610	     -0.05599655	      0.88271545	     -0.00001308	     -0.20910925	     -0.00000001	     -0.00000000	     30.46853917
      1.25576476	     -0.05189581	      0.00026038	     -0.19331377	     -0.05599014	      0.88271511	     -0.00001210	     -0.20910413	     -0.00000001	     -0.00000000	     30.32517715
      1.25690891	     -0.05190091	      0.00026070	     -0.19331873	     -0.05598376	      0.88271475	     -0.00001115	     -0.20909890	     -0.00000001	     -0.00000000	     30.39325979
      1.25830988	     -0.05190723	      0.00026218	     -0.19332493	     -0.05597599	      0.88271428	     -0.00001001	     -0.20909230	     -0.00000001	     -0.00000000	     30.33557041
      1.25971085	     -0.05191081	      0.00026258	     -0.19332835	     -0.05596826	      0.88271380	     -0.00000891	     -0.20908550	     -0.00000001	     -0.00000000	     30.46027187
      1.26088011	     -0.05191458	      0.00026447	     -0.19333204	     -0.05596184	      0.88271337	     -0.00000801	     -0.20907966	     -0.00000001	     -0.00000000	     30.34032401
      1.26204936	     -0.05191590	      0.00026515	     -0.19333325	     -0.05595546	      0.88271293	     -0.00000714	     -0.20907366	     -0.00000001	     -0.00000000	     30.40842407
      1.26345253	     -0.05191737	      0.00026714	     -0.19333462	     -0.05594784	      0.88271239	     -0.00000613	     -0.20906625	     -0.00000001	     -0.00000000	     30.34675532
      1.26485570	     -0.05191595	      0.00026773	     -0.19333306	     -0.05594026	      0.88271182	     -0.00000516	     -0.20905861	     -0.00000001	     -0.00000000	     30.48832204
      1.26598169	     -0.05191538	      0.00026998	     -0.19333243	     -0.05593421	      0.88271134	     -0.00000441	     -0.20905230	     -0.00000001	     -0.00000000	     30.35985680
      1.26710768	     -0.05191254	      0.00027096	     -0.19332950	     -0.05592819	      0.88271086	     -0.00000368	     -0.20904584	     -0.00000001	     -0.00000000	     30.41269971
      1.26856404	     -0.05190834	      0.00027326	     -0.19332520	     -0.05592045	      0.88271021	     -0.00000278	     -0.20903723	     -0.00000001	     -0.00000000	     30.36417967
      1.27002039	     -0.05190114	      0.00027416	     -0.19331788	     -0.05591275	      0.88270954	     -0.00000192	     -0.20902834	     -0.00000001	     -0.00000000	     30.50655989
      1.27111119	     -0.05189604	      0.00027668	     -0.19331273	     -0.05590702	      0.88270903	     -0.00000131	     -0.20902150	     -0.00000001	     -0.00000000	     30.37319863
      1.27220199	     -0.05188869	      0.00027792	     -0.19330531	     -0.05590131	      0.88270851	     -0.00000071	     -0.20901450	     -0.00000001	     -0.00000000	     30.41511014
      1.27372192	     -0.05187518	      0.00028087	     -0.19329172	     -0.05589341	      0.88270776	      0.00000007	     -0.20900443	     -0.00000001	     -0.00000000	     30.38354103
      1.27524185	     -0.05185630	      0.00028257	     -0.19327273	     -0.05588555	      0.88270699	      0.00000081	     -0.20899391	     -0.00000001	     -0.00000000	     30.54272432
      1.27627945	     -0.05184347	      0.00028573	     -0.19325988	     -0.05588022	      0.88270645	      0.00000128	     -0.20898647	     -0.00000001	     -0.00000000	     30.39661665
      1.27731706	     -0.05182948	      0.00028745	     -0.19324582	     -0.05587491	      0.88270591	      0.00000174	     -0.20897884	     -0.00000001	     -0.00000000	     30.42142042
      1.27894957	     -0.05180605	      0.00029094	     -0.19322232	     -0.05586660	      0.88270504	      0.00000241	     -0.20896647	     -0.00000001	     -0.00000000	     30.39161776
      1.28028141	     -0.05178423	      0.00029307	     -0.19320040	     -0.05585987	      0.88270432	      0.00000291	     -0.20895606	     -0.00000001	     -0.00000000	     30.45731868
      1.28161326	     -0.05176121	      0.00029670	     -0.19317734	     -0.05585318	      0.88270359	      0.00000339	     -0.20894535	     -0.00000001	     -0.00000000	     30.37929454
      1.28294510	     -0.05173528	      0.00029844	     -0.19315130	     -0.05584654	      0.88270284	      0.00000382	     -0.20893435	     -0.00000001	     -0.00000000	     30.50486830
      1.28412257	     -0.05171079	      0.00030220	     -0.19312678	     -0.05584069	      0.88270218	      0.00000418	     -0.20892435	     -0.00000001	     -0.00000000	     30.40163660
      1.28530004	     -0.05168334	      0.00030435	     -0.19309924	     -0.05583488	      0.88270151	      0.00000450	     -0.20891408	     -0.00000001	     -0.00000000	     30.47499692
      1.28647751	     -0.05165474	      0.00030764	     -0.19307059	     -0.05582910	      0.88270083	      0.00000481	     -0.20890353	     -0.00000001	     -0.00000000	     30.44003985
      1.28802188	     -0.05161472	      0.00031076	     -0.19303046	     -0.05582157	      0.88269994	      0.00000516	     -0.20888931	     -0.00000001	     -0.00000000	     30.52340153
      1.28921982	     -0.05158169	      0.00031480	     -0.19299740	     -0.05581576	      0.88269924	      0.00000540	     -0.20887795	     -0.00000001	     -0.00000000	     30.44395736
      1.29041776	     -0.05154630	      0.00031733	     -0.19296192	     -0.05580999	      0.88269853	      0.00000561	     -0.20886632	     -0.00000001	     -0.00000000	     30.51413051
      1.29161570	     -0.05150959	      0.00032102	     -0.19292515	     -0.05580426	      0.88269783	      0.00000580	     -0.20885441	     -0.00000001	     -0.00000000	     30.48294990
      1.29314381	     -0.05146115	      0.00032430	     -0.19287657	     -0.05579699	      0.88269692	      0.00000600	     -0.20883883	     -0.00000001	     -0.00000000	     30.57312278
      1.29431909	     -0.05142369	      0.00032837	     -0.19283906	     -0.05579144	      0.88269622	      0.00000612	     -0.20882660	     -0.00000001	     -0.00000000	     30.48714784
      1.29549436	     -0.05138577	      0.00033073	     -0.19280102	     -0.05578592	      0.88269553	      0.00000622	     -0.20881419	     -0.00000001	     -0.00000000	     30.54783476
      1.29691058	     -0.05133989	      0.00033495	     -0.19275503	     -0.05577932	      0.88269468	      0.00000630	     -0.20879903	     -0.00000001	     -0.00000000	     30.50045704
      1.29832679	     -0.05129168	      0.00033701	     -0.19270666	     -0.05577277	      0.88269384	      0.00000635	     -0.20878366	     -0.00000001	     -0.00000000	     30.66472460
      1.29939676	     -0.05125428	      0.00034097	     -0.19266918	     -0.05576785	      0.88269320	      0.00000636	     -0.20877189	     -0.00000001	     -0.00000000	     30.54778884
      1.30046672	     -0.05121606	      0.00034321	     -0.19263084	     -0.05576296	      0.88269257	      0.00000636	     -0.20876000	     -0.00000001	     -0.00000000	     30.59403400
      1.30199786	     -0.05116142	      0.00034729	     -0.19257604	     -0.05575602	      0.88269166	      0.00000631	     -0.20874280	     -0.00000001	     -0.00000000	     30.57340196
      1.30331854	     -0.05111313	      0.00034965	     -0.19252757	     -0.05575007	      0.88269088	      0.00000624	     -0.20872782	     -0.00000001	     -0.00000000	     30.66050370
      1.30463922	     -0.05106438	      0.00035364	     -0.19247868	     -0.05574418	      0.88269010	      0.00000614	     -0.20871271	     -0.00000001	     -0.00000000	     30.59435849
      1.30595990	     -0.05101570	      0.00035511	     -0.19242978	     -0.05573832	      0.88268932	      0.00000600	     -0.20869749	     -0.00000001	     -0.00000000	     30.73054276
      1.30712376	     -0.05097310	      0.00035875	     -0.19238705	     -0.05573320	      0.88268864	      0.00000587	     -0.20868403	     -0.00000001	     -0.00000000	     30.63183057
      1.30828762	     -0.05093013	      0.00036043	     -0.19234389	     -0.05572812	      0.88268797	      0.00000570	     -0.20867052	     -0.00000001	     -0.00000000	     30.70596753
      1.30945149	     -0.05088676	      0.00036318	     -0.19230035	     -0.05572307	      0.88268729	      0.00000552	     -0.20865698	     -0.00000001	     -0.00000000	     30.68875934
      1.31102059	     -0.05082661	      0.00036547	     -0.19223992	     -0.05571632	      0.88268639	      0.00000524	     -0.20863866	     -0.00000001	     -0.00000000	     30.79526139
      1.31220979	     -0.05077962	      0.00036869	     -0.19219276	     -0.05571125	      0.88268571	      0.00000501	     -0.20862469	     -0.00000001	     -0.00000000	     30.73474530
      1.31339899	     -0.05073170	      0.00037013	     -0.19214461	     -0.05570622	      0.88268503	      0.00000475	     -0.20861064	     -0.00000001	     -0.00000000	     30.82045452
      1.31458819	     -0.05068372	      0.00037251	     -0.19209642	     -0.05570122	      0.88268436	      0.00000447	     -0.20859653	     -0.00000001	     -0.00000000	     30.80702906
      1.31613065	     -0.05062194	      0.00037387	     -0.19203431	     -0.05569480	      0.88268349	      0.00000408	     -0.20857817	     -0.00000001	     -0.00000000	     30.91822002
      1.31729374	     -0.05057537	      0.00037638	     -0.19198753	     -0.05569000	      0.88268284	      0.00000376	     -0.20856430	     -0.00000001	     -0.00000000	     30.85568826
      1.31845683	     -0.05052807	      0.00037711	     -0.19193996	     -0.05568524	      0.88268220	      0.00000342	     -0.20855043	     -0.00000001	     -0.00000000	     30.94179131
      1.31987966	     -0.05047038	      0.00037924	     -0.19188197	     -0.05567947	      0.88268142	      0.00000298	     -0.20853343	     -0.00000001	     -0.00000000	     30.92348063
      1.32115240	     -0.05041881	      0.00037931	     -0.19183006	     -0.05567436	      0.88268072	      0.00000257	     -0.20851825	     -0.00000001	     -0.00000000	     31.04936439
      1.32242515	     -0.05036751	      0.00038141	     -0.19177848	     -0.05566929	      0.88268004	      0.00000214	     -0.20850308	     -0.00000001	     -0.00000000	     30.99004852
      1.32369789	     -0.05031714	      0.00038106	     -0.19172775	     -0.05566427	      0.88267936	      0.00000169	     -0.20848796	     -0.00000001	     -0.00000000	     31.12276747
      1.32497063	     -0.05026769	      0.00038303	     -0.19167801	     -0.05565930	      0.88267869	      0.00000121	     -0.20847292	     -0.00000001	     -0.00000000	     31.05025157
      1.32624338	     -0.05021814	      0.00038207	     -0.19162807	     -0.05565437	      0.88267803	      0.00000072	     -0.20845797	     -0.00000001	     -0.00000000	     31.21855445
      1.32751612	     -0.05016869	      0.00038388	     -0.19157830	     -0.05564950	      0.88267737	      0.00000021	     -0.20844311	     -0.00000001	     -0.00000000	     31.13490288
      1.32878886	     -0.05011928	      0.00038233	     -0.19152848	     -0.05564467	      0.88267672	     -0.00000031	     -0.20842834	     -0.00000001	     -0.00000000	     31.32659163
      1.32991990	     -0.05007538	      0.00038363	     -0.19148428	     -0.05564042	      0.88267615	     -0.00000079	     -0.20841528	     -0.00000001	     -0.00000000	     31.24830280
      1.33105094	     -0.05003146	      0.00038282	     -0.19143999	     -0.05563620	      0.88267559	     -0.00000129	     -0.20840229	     -0.00000001	     -0.00000000	     31.34709483
      1.33243473	     -0.04997869	      0.00038307	     -0.19138680	     -0.05563110	      0.88267491	     -0.00000191	     -0.20838651	     -0.00000001	     -0.00000000	     31.34610284
      1.33381851	     -0.04992687	      0.00038121	     -0.19133450	     -0.05562606	      0.88267423	     -0.00000255	     -0.20837087	     -0.00000001	     -0.00000000	     31.51228910
      1.33496204	     -0.04988437	      0.00038166	     -0.19129165	     -0.05562194	      0.88267368	     -0.00000308	     -0.20835806	     -0.00000001	     -0.00000000	     31.45442927
      1.33610557	     -0.04984181	      0.00038011	     -0.19124868	     -0.05561786	      0.88267314	     -0.00000363	     -0.20834536	     -0.00000001	     -0.00000000	     31.56294719
      1.33749868	     -0.04979023	      0.00037947	     -0.19119662	     -0.05561294	      0.88267249	     -0.00000432	     -0.20833002	     -0.00000001	     -0.00000000	     31.57541306
      1.33889180	     -0.04973930	      0.00037666	     -0.19114515	     -0.05560809	      0.88267185	     -0.00000501	     -0.20831483	     -0.00000001	     -0.00000000	     31.76039889
      1.33998896	     -0.04970067	      0.00037666	     -0.19110614	     -0.05560431	      0.88267135	     -0.00000557	     -0.20830300	     -0.00000001	     -0.00000000	     31.68261735
      1.34108612	     -0.04966396	      0.00037460	     -0.19106900	     -0.05560057	      0.88267086	     -0.00000613	     -0.20829132	     -0.00000001	     -0.00000000	     31.76785268
      1.34253652	     -0.04961733	      0.00037286	     -0.19102181	     -0.05559568	      0.88267021	     -0.00000689	     -0.20827615	     -0.00000001	     -0.00000000	     31.78872065
      1.34398692	     -0.04957162	      0.00036894	     -0.19097548	     -0.05559086	      0.88266958	     -0.00000765	     -0.20826129	     -0.00000001	     -0.00000000	     31.99755676
      1.34504172	     -0.04953848	      0.00036835	     -0.19094195	     -0.05558740	      0.88266913	     -0.00000822	     -0.20825067	     -0.00000001	     -0.00000000	     31.92471631
      1.34609652	     -0.04950661	      0.00036580	     -0.19090962	     -0.05558398	      0.88266868	     -0.00000878	     -0.20824019	     -0.00000001	     -0.00000000	     32.00985185
      1.34762263	     -0.04946256	      0.00036279	     -0.19086493	     -0.05557910	      0.88266804	     -0.00000961	     -0.20822535	     -0.00000001	     -0.00000000	     32.05157579
      1.34891562	     -0.04942646	      0.00035881	     -0.19082825	     -0.05557502	      0.88266751	     -0.00001032	     -0.20821308	     -0.00000001	     -0.00000000	     32.18850227
      1.35020860	     -0.04939046	      0.00035652	     -0.19079170	     -0.05557100	      0.88266699	     -0.00001104	     -0.20820107	     -0.00000001	     -0.00000000	     32.18005962
      1.35150159	     -0.04935385	      0.00035205	     -0.19075448	     -0.05556704	      0.88266647	     -0.00001176	     -0.20818928	     -0.00000001	     -0.00000000	     32.35995224
      1.35279458	     -0.04931688	      0.00035068	     -0.19071698	     -0.05556313	      0.88266596	     -0.00001249	     -0.20817768	     -0.00000001	     -0.00000000	     32.29244492
      1.35390079	     -0.04928598	      0.00034685	     -0.19068555	     -0.05555984	      0.88266553	     -0.00001311	     -0.20816790	     -0.00000001	     -0.00000000	     32.43766787
      1.35500701	     -0.04925651	      0.00034486	     -0.19065560	     -0.05555658	      0.88266511	     -0.00001374	     -0.20815828	     -0.00000001	     -0.00000000	     32.43139923
      1.35640400	     -0.04922233	      0.00034064	     -0.19062075	     -0.05555254	      0.88266458	     -0.00001453	     -0.20814640	     -0.00000001	     -0.00000000	     32.54167353
      1.35780099	     -0.04919199	      0.00033774	     -0.19058978	     -0.05554857	      0.88266406	     -0.00001533	     -0.20813491	     -0.00000001	     -0.00000000	     32.51195166
      1.35890548	     -0.04917047	      0.00033290	     -0.19056768	     -0.05554547	      0.88266366	     -0.00001597	     -0.20812614	     -0.00000001	     -0.00000000	     32.65233768
      1.36000997	     -0.04915011	      0.00032975	     -0.19054679	     -0.05554243	      0.88266326	     -0.00001660	     -0.20811767	     -0.00000001	     -0.00000000	     32.65401184
      1.36143157	     -0.04912565	      0.00032424	     -0.19052160	     -0.05553857	      0.88266276	     -0.00001742	     -0.20810718	     -0.00000001	     -0.00000000	     32.76705902
      1.36285318	     -0.04910346	      0.00032061	     -0.19049873	     -0.05553479	      0.88266226	     -0.00001824	     -0.20809717	     -0.00000001	     -0.00000000	     32.72540199
      1.36390631	     -0.04908849	      0.00031546	     -0.19048318	     -0.05553203	      0.88266190	     -0.00001886	     -0.20809006	     -0.00000001	     -0.00000000	     32.85870748
      1.36495944	     -0.04907461	      0.00031202	     -0.19046877	     -0.05552932	      0.88266155	     -0.00001947	     -0.20808321	     -0.00000001	     -0.00000000	     32.86491197
      1.36645816	     -0.04905643	      0.00030595	     -0.19044981	     -0.05552553	      0.88266105	     -0.00002034	     -0.20807391	     -0.00000001	     -0.00000000	     32.96940454
      1.36774065	     -0.04904214	      0.00030185	     -0.19043487	     -0.05552236	      0.88266063	     -0.00002109	     -0.20806635	     -0.00000001	     -0.00000000	     32.96379206
      1.36902315	     -0.04902899	      0.00029583	     -0.19042102	     -0.05551924	      0.88266022	     -0.00002184	     -0.20805915	     -0.00000001	     -0.00000000	     33.10676761
      1.37030564	     -0.04901705	      0.00029196	     -0.19040844	     -0.05551619	      0.88265982	     -0.00002259	     -0.20805229	     -0.00000001	     -0.00000000	     33.06669101
      1.37158813	     -0.04900653	      0.00028507	     -0.19039719	     -0.05551320	      0.88265942	     -0.00002334	     -0.20804578	     -0.00000001	     -0.00000000	     33.26027736
      1.37268537	     -0.04899857	      0.00028180	     -0.19038868	     -0.05551070	      0.88265909	     -0.00002398	     -0.20804049	     -0.00000001	     -0.00000000	     33.19057133
      1.37378260	     -0.04899157	      0.00027646	     -0.19038107	     -0.05550824	      0.88265876	     -0.00002463	     -0.20803544	     -0.00000001	     -0.00000000	     33.28786566
      1.37517000	     -0.04898402	      0.00027092	     -0.19037279	     -0.05550519	      0.88265836	     -0.00002544	     -0.20802942	     -0.00000001	     -0.00000000	     33.30651444
      1.37655740	     -0.04897792	      0.00026345	     -0.19036590	     -0.05550222	      0.88265796	     -0.00002625	     -0.20802380	     -0.00000001	     -0.00000000	     33.47728132
      1.37765261	     -0.04897410	      0.00025980	     -0.19036151	     -0.05549993	      0.88265766	     -0.00002690	     -0.20801963	     -0.00000001	     -0.00000000	     33.40772295
      1.37874783	     -0.04897118	      0.00025439	     -0.19035798	     -0.05549768	      0.88265736	     -0.00002754	     -0.20801570	     -0.00000001	     -0.00000000	     33.49252819
      1.38016007	     -0.04896862	      0.00024873	     -0.19035467	     -0.05549485	      0.88265699	     -0.00002837	     -0.20801100	     -0.00000001	     -0.00000000	     33.50233389
      1.38157231	     -0.04896703	      0.00024113	     -0.19035227	     -0.05549210	      0.88265663	     -0.00002919	     -0.20800667	     -0.00000001	     -0.00000000	     33.68905624
      1.38261669	     -0.04896646	      0.00023787	     -0.19035117	     -0.05549012	      0.88265637	     -0.00002980	     -0.20800371	     -0.00000001	     -0.00000000	     33.60837071
      1.38366106	     -0.04896663	      0.00023283	     -0.19035076	     -0.05548818	      0.88265611	     -0.00003041	     -0.20800094	     -0.00000001	     -0.00000000	     33.68448512
      1.38515077	     -0.04896811	      0.00022679	     -0.19035144	     -0.05548548	      0.88265577	     -0.00003128	     -0.20799734	     -0.00000001	     -0.00000000	     33.70171639
      1.38642423	     -0.04897044	      0.00022056	     -0.19035306	     -0.05548325	      0.88265548	     -0.00003202	     -0.20799457	     -0.00000001	     -0.00000000	     33.81360572
      1.38769769	     -0.04897370	      0.00021611	     -0.19035567	     -0.05548108	      0.88265520	     -0.00003277	     -0.20799209	     -0.00000001	     -0.00000000	     33.78238488
      1.38897115	     -0.04897800	      0.00020924	     -0.19035924	     -0.05547897	      0.88265494	     -0.00003351	     -0.20798989	     -0.00000001	     -0.00000000	     33.94837769
      1.39024462	     -0.04898321	      0.00020513	     -0.19036380	     -0.05547693	      0.88265468	     -0.00003424	     -0.20798798	     -0.00000001	     -0.00000000	     33.87504803
      1.39133568	     -0.04898826	      0.00019878	     -0.19036822	     -0.05547523	      0.88265447	     -0.00003488	     -0.20798655	     -0.00000001	     -0.00000000	     34.02417140
      1.39242675	     -0.04899377	      0.00019438	     -0.19037315	     -0.05547358	      0.88265427	     -0.00003550	     -0.20798532	     -0.00000001	     -0.00000000	     34.01448726
      1.39380333	     -0.04900158	      0.00018750	     -0.19038020	     -0.05547156	      0.88265403	     -0.00003630	     -0.20798403	     -0.00000001	     -0.00000000	     34.11843823
      1.39517991	     -0.04901056	      0.00018253	     -0.19038847	     -0.05546962	      0.88265380	     -0.00003709	     -0.20798303	     -0.00000001	     -0.00000000	     34.07245604
      1.39627105	     -0.04901846	      0.00017651	     -0.19039575	     -0.05546814	      0.88265362	     -0.00003771	     -0.20798246	     -0.00000001	     -0.00000000	     34.19789727
      1.39736220	     -0.04902693	      0.00017246	     -0.19040366	     -0.05546670	      0.88265346	     -0.00003833	     -0.20798207	     -0.00000001	     -0.00000000	     34.17848008
      1.39876235	     -0.04903859	      0.00016601	     -0.19041457	     -0.05546492	      0.88265326	     -0.00003911	     -0.20798184	     -0.00000001	     -0.00000000	     34.28148171
      1.40016249	     -0.04905117	      0.00016163	     -0.19042645	     -0.05546322	      0.88265308	     -0.00003989	     -0.20798189	     -0.00000001	     -0.00000000	     34.22397533
      1.40120559	     -0.04906112	      0.00015606	     -0.19043582	     -0.05546201	      0.88265295	     -0.00004047	     -0.20798213	     -0.00000001	     -0.00000000	     34.35572795
      1.40224869	     -0.04907156	      0.00015231	     -0.19044574	     -0.05546083	      0.88265283	     -0.00004103	     -0.20798251	     -0.00000001	     -0.00000000	     34.34961527
      1.40372263	     -0.04908709	      0.00014604	     -0.19046050	     -0.05545925	      0.88265267	     -0.00004183	     -0.20798333	     -0.00000001	     -0.00000000	     34.43883820
      1.40499011	     -0.04910125	      0.00014196	     -0.19047404	     -0.05545797	      0.88265254	     -0.00004249	     -0.20798427	     -0.00000001	     -0.00000000	     34.40905734
      1.40625758	     -0.04911641	      0.00013618	     -0.19048854	     -0.05545674	      0.88265242	     -0.00004315	     -0.20798544	     -0.00000001	     -0.00000000	     34.53203072
      1.40752506	     -0.04913251	      0.00013287	     -0.19050404	     -0.05545558	      0.88265232	     -0.00004379	     -0.20798684	     -0.00000001	     -0.00000000	     34.45440411
      1.40879254	     -0.04914938	      0.00012673	     -0.19052024	     -0.05545449	      0.88265222	     -0.00004441	     -0.20798848	     -0.00000001	     -0.00000000	     34.63635585
      1.40988086	     -0.04916441	      0.00012429	     -0.19053477	     -0.05545360	      0.88265215	     -0.00004493	     -0.20799007	     -0.00000001	     -0.00000000	     34.53411847
      1.41096919	     -0.04917988	      0.00011998	     -0.19054971	     -0.05545276	      0.88265208	     -0.00004544	     -0.20799182	     -0.00000001	     -0.00000000	     34.61067148
      1.41233984	     -0.04920000	      0.00011608	     -0.19056919	     -0.05545177	      0.88265200	     -0.00004607	     -0.20799426	     -0.00000001	     -0.00000000	     34.59080461
      1.41371049	     -0.04922080	      0.00011047	     -0.19058930	     -0.05545086	      0.88265193	     -0.00004667	     -0.20799695	     -0.00000001	     -0.00000000	     34.74008749
      1.41480375	     -0.04923784	      0.00010830	     -0.19060587	     -0.05545018	      0.88265188	     -0.00004713	     -0.20799927	     -0.00000001	     -0.00000000	     34.64465180
      1.41589701	     -0.04925532	      0.00010442	     -0.19062282	     -0.05544955	      0.88265184	     -0.00004757	     -0.20800174	     -0.00000001	     -0.00000000	     34.71559955
      1.41728844	     -0.04927826	      0.00010096	     -0.19064514	     -0.05544883	      0.88265179	     -0.00004811	     -0.20800511	     -0.00000001	     -0.00000000	     34.68998726
      1.41867987	     -0.04930196	      0.00009565	     -0.19066819	     -0.05544818	      0.88265175	     -0.00004862	     -0.20800872	     -0.00000001	     -0.00000000	     34.85034215
      1.41972973	     -0.04932027	      0.00009411	     -0.19068606	     -0.05544774	      0.88265173	     -0.00004899	     -0.20801161	     -0.00000001	     -0.00000000	     34.73610283
      1.42077959	     -0.04933894	      0.00009089	     -0.19070426	     -0.05544734	      0.88265170	     -0.00004934	     -0.20801464	     -0.00000001	     -0.00000000	     34.78978365
      1.42223915	     -0.04936555	      0.00008766	     -0.19073026	     -0.05544687	      0.88265168	     -0.00004979	     -0.20801908	     -0.00000001	     -0.00000000	     34.76703284
      1.42369870	     -0.04939294	      0.00008265	     -0.19075698	     -0.05544648	      0.88265166	     -0.00005021	     -0.20802378	     -0.00000001	     -0.00000000	     34.92878056
      1.42470451	     -0.04941212	      0.00008169	     -0.19077578	     -0.05544626	      0.88265164	     -0.00005048	     -0.20802717	     -0.00000001	     -0.00000000	     34.79540883
      1.42571031	     -0.04943149	      0.00007911	     -0.19079473	     -0.05544608	      0.88265164	     -0.00005073	     -0.20803068	     -0.00000001	     -0.00000000	     34.83204070
      1.42726870	     -0.04946191	      0.00007620	     -0.19082453	     -0.05544588	      0.88265163	     -0.00005109	     -0.20803634	     -0.00000001	     -0.00000000	     34.81091130
      1.42855155	     -0.04948750	      0.00007300	     -0.19084959	     -0.05544579	      0.88265162	     -0.00005135	     -0.20804120	     -0.00000001	     -0.00000000	     34.88159350
      1.42983440	     -0.04951365	      0.00007162	     -0.19087527	     -0.05544576	      0.88265162	     -0.00005159	     -0.20804625	     -0.00000001	      0.00000000	     34.80203414
      1.43111725	     -0.04954034	      0.00006806	     -0.19090143	     -0.05544580	      0.88265162	     -0.00005179	     -0.20805148	     -0.00000001	      0.00000000	     34.92486932
      1.43225544	     -0.04956436	      0.00006745	     -0.19092505	     -0.05544589	      0.88265163	     -0.00005195	     -0.20805627	     -0.00000001	      0.00000000	     34.81175478
      1.43339363	     -0.04958856	      0.00006496	     -0.19094880	     -0.05544603	      0.88265163	     -0.00005209	     -0.20806119	     -0.00000001	      0.00000000	     34.87873171
      1.43453183	     -0.04961288	      0.00006385	     -0.19097273	     -0.05544622	      0.88265164	     -0.00005220	     -0.20806625	     -0.00000001	      0.00000000	     34.83771485
      1.43601848	     -0.04964494	      0.00006117	     -0.19100424	     -0.05544655	      0.88265166	     -0.00005231	     -0.20807304	     -0.00000001	      0.00000000	     34.91463720
      1.43717964	     -0.04967023	      0.00006088	     -0.19102916	     -0.05544686	      0.88265167	     -0.00005238	     -0.20807849	     -0.00000001	      0.00000000	     34.82192170
      1.43834079	     -0.04969570	      0.00005893	     -0.19105421	     -0.05544723	      0.88265168	     -0.00005242	     -0.20808406	     -0.00000001	      0.00000000	     34.88627326
      1.43950195	     -0.04972128	      0.00005837	     -0.19107942	     -0.05544765	      0.88265170	     -0.00005244	     -0.20808975	     -0.00000001	      0.00000000	     34.84284130
      1.44097091	     -0.04975369	      0.00005632	     -0.19111133	     -0.05544825	      0.88265172	     -0.00005243	     -0.20809710	     -0.00000001	      0.00000000	     34.92868235
      1.44211336	     -0.04977883	      0.00005667	     -0.19113614	     -0.05544878	      0.88265174	     -0.00005240	     -0.20810292	     -0.00000001	      0.00000000	     34.83147272
      1.44325582	     -0.04980388	      0.00005540	     -0.19116082	     -0.05544936	      0.88265176	     -0.00005234	     -0.20810884	     -0.00000001	      0.00000000	     34.88935259
      1.44439827	     -0.04982882	      0.00005538	     -0.19118543	     -0.05544998	      0.88265178	     -0.00005227	     -0.20811484	     -0.00000001	      0.00000000	     34.85285152
      1.44593151	     -0.04986228	      0.00005420	     -0.19121842	     -0.05545090	      0.88265182	     -0.00005214	     -0.20812300	     -0.00000001	      0.00000000	     34.93068889
      1.44706794	     -0.04988713	      0.00005514	     -0.19124298	     -0.05545164	      0.88265184	     -0.00005201	     -0.20812914	     -0.00000001	      0.00000000	     34.83603242
      1.44820437	     -0.04991195	      0.00005453	     -0.19126747	     -0.05545242	      0.88265187	     -0.00005187	     -0.20813534	     -0.00000001	      0.00000000	     34.88889276
      1.44959411	     -0.04994226	      0.00005546	     -0.19129743	     -0.05545345	      0.88265190	     -0.00005167	     -0.20814302	     -0.00000001	      0.00000000	     34.83020506
      1.45083167	     -0.04996898	      0.00005474	     -0.19132380	     -0.05545442	      0.88265193	     -0.00005147	     -0.20814992	     -0.00000001	      0.00000000	     34.92299208
      1.45206924	     -0.04999531	      0.00005637	     -0.19134986	     -0.05545545	      0.88265196	     -0.00005124	     -0.20815687	     -0.00000001	      0.00000000	     34.83107641
      1.45330680	     -0.05002128	      0.00005592	     -0.19137550	     -0.05545654	      0.88265199	     -0.00005100	     -0.20816386	     -0.00000001	      0.00000000	     34.93281030
      1.45454436	     -0.05004687	      0.00005803	     -0.19140084	     -0.05545768	      0.88265203	     -0.00005072	     -0.20817088	     -0.00000001	      0.00000000	     34.83345389
      1.45578192	     -0.05007213	      0.00005785	     -0.19142579	     -0.05545888	      0.88265206	     -0.00005043	     -0.20817793	     -0.00000001	      0.00000000	     34.94401136
      1.45701948	     -0.05009713	      0.00006043	     -0.19145057	     -0.05546013	      0.88265210	     -0.00005012	     -0.20818500	     -0.00000001	      0.00000000	     34.83550061
      1.45825704	     -0.05012193	      0.00006054	     -0.19147508	     -0.05546144	      0.88265213	     -0.00004979	     -0.20819208	     -0.00000001	      0.00000000	     34.95232816
      1.45949460	     -0.05014650	      0.00006362	     -0.19149944	     -0.05546280	      0.88265217	     -0.00004943	     -0.20819919	     -0.00000001	      0.00000000	     34.83493946
      1.46073216	     -0.05017067	      0.00006405	     -0.19152334	     -0.05546421	      0.88265220	     -0.00004906	     -0.20820630	     -0.00000001	      0.00000000	     34.96076542
      1.46196972	     -0.05019422	      0.00006764	     -0.19154672	     -0.05546568	      0.88265224	     -0.00004866	     -0.20821342	     -0.00000001	      0.00000000	     34.83971867
      1.46320728	     -0.05021713	      0.00006841	     -0.19156938	     -0.05546720	      0.88265228	     -0.00004825	     -0.20822053	     -0.00000001	      0.00000000	     34.97520306
      1.46444484	     -0.05023951	      0.00007248	     -0.19159161	     -0.05546878	      0.88265232	     -0.00004781	     -0.20822762	     -0.00000001	      0.00000000	     34.84814438
      1.46568240	     -0.05026154	      0.00007354	     -0.19161340	     -0.05547040	      0.88265235	     -0.00004736	     -0.20823468	     -0.00000001	      0.00000000	     34.98851380
      1.46691996	     -0.05028321	      0.00007801	     -0.19163494	     -0.05547208	      0.88265239	     -0.00004689	     -0.20824172	     -0.00000001	      0.00000000	     34.85584639
      1.46815752	     -0.05030452	      0.00007933	     -0.19165603	     -0.05547381	      0.88265242	     -0.00004640	     -0.20824873	     -0.00000001	      0.00000000	     35.00159119
      1.46939508	     -0.05032534	      0.00008419	     -0.19167674	     -0.05547559	      0.88265246	     -0.00004590	     -0.20825571	     -0.00000001	      0.00000000	     34.86566877
      1.47063264	     -0.05034569	      0.00008585	     -0.19169690	     -0.05547742	      0.88265249	     -0.00004538	     -0.20826266	     -0.00000001	      0.00000000	     35.01514690
      1.47187020	     -0.05036560	      0.00009109	     -0.19171672	     -0.05547930	      0.88265252	     -0.00004484	     -0.20826956	     -0.00000001	      0.00000000	     34.87775086
      1.47310776	     -0.05038515	      0.00009305	     -0.19173609	     -0.05548123	      0.88265255	     -0.00004428	     -0.20827643	     -0.00000001	      0.00000000	     35.02855726
      1.47434532	     -0.05040427	      0.00009865	     -0.19175514	     -0.05548321	      0.88265257	     -0.00004371	     -0.20828325	     -0.00000001	      0.00000000	     34.88949941
      1.47558288	     -0.05042300	      0.00010099	     -0.19177371	     -0.05548524	      0.88265259	     -0.00004312	     -0.20829002	     -0.00000001	      0.00000000	     35.04047610
      1.47682045	     -0.05044126	      0.00010695	     -0.19179192	     -0.05548731	      0.88265261	     -0.00004252	     -0.20829675	     -0.00000001	      0.00000000	     34.90312905
      1.47805801	     -0.05045903	      0.00010968	     -0.19180956	     -0.05548943	      0.88265263	     -0.00004190	     -0.20830343	     -0.00000001	      0.00000000	     35.05342088
      1.47929557	     -0.05047616	      0.00011600	     -0.19182665	     -0.05549160	      0.88265264	     -0.00004127	     -0.20831005	     -0.00000001	      0.00000000	     34.92051444
      1.48053313	     -0.05049263	      0.00011915	     -0.19184301	     -0.05549381	      0.88265264	     -0.00004063	     -0.20831661	     -0.00000001	      0.00000000	     35.06846822
      1.48177069	     -0.05050847	      0.00012580	     -0.19185883	     -0.05549607	      0.88265264	     -0.00003997	     -0.20832309	     -0.00000001	     -0.00000000	     34.93902579
      1.48300825	     -0.05052385	      0.00012938	     -0.19187411	     -0.05549838	      0.88265264	     -0.00003929	     -0.20832950	     -0.00000001	     -0.00000000	     35.07905649
      1.48424581	     -0.05053870	      0.00013632	     -0.19188897	     -0.05550072	      0.88265263	     -0.00003861	     -0.20833584	     -0.00000001	     -0.00000000	     34.95312813
      1.48548337	     -0.05055274	      0.00014036	     -0.19190293	     -0.05550311	      0.88265261	     -0.00003791	     -0.20834210	     -0.00000001	     -0.00000000	     35.08773931
      1.48672093	     -0.05056583	      0.00014761	     -0.19191604	     -0.05550555	      0.88265258	     -0.00003720	     -0.20834826	     -0.00000001	     -0.00000000	     34.97049819
      1.48795849	     -0.05057838	      0.00015211	     -0.19192853	     -0.05550802	      0.88265255	     -0.00003648	     -0.20835432	     -0.00000001	     -0.00000000	     35.09390938
      1.48919605	     -0.05059054	      0.00015955	     -0.19194073	     -0.05551054	      0.88265250	     -0.00003574	     -0.20836028	     -0.00000001	     -0.00000000	     34.98096824
      1.49043361	     -0.05060250	      0.00016438	     -0.19195264	     -0.05551309	      0.88265245	     -0.00003499	     -0.20836616	     -0.00000001	     -0.00000000	     35.09447443
      1.49167117	     -0.05061422	      0.00017190	     -0.19196441	     -0.05551569	      0.88265239	     -0.00003424	     -0.20837195	     -0.00000001	     -0.00000000	     34.98986880
      1.49290873	     -0.05062571	      0.00017704	     -0.19197587	     -0.05551832	      0.88265232	     -0.00003347	     -0.20837766	     -0.00000001	     -0.00000000	     35.09282104
      1.49414629	     -0.05063681	      0.00018467	     -0.19198702	     -0.05552100	      0.88265224	     -0.00003269	     -0.20838329	     -0.00000001	     -0.00000000	     34.99690038
      1.49538385	     -0.05064752	      0.00019013	     -0.19199773	     -0.05552371	      0.88265214	     -0.00003191	     -0.20838885	     -0.00000001	     -0.00000000	     35.09003558
      1.49662141	     -0.05065785	      0.00019785	     -0.19200812	     -0.05552645	      0.88265204	     -0.00003111	     -0.20839433	     -0.00000001	     -0.00000000	     35.00298736
      1.49785897	     -0.05066787	      0.00020361	     -0.19201815	     -0.05552924	      0.88265192	     -0.00003031	     -0.20839973	     -0.00000001	     -0.00000000	     35.08663958
      1.49909653	     -0.05067745	      0.00021136	     -0.19202779	     -0.05553206	      0.88265179	     -0.00002950	     -0.20840505	     -0.00000001	     -0.00000000	     35.01005758
      1.50033410	     -0.05068656	      0.00021741	     -0.19203693	     -0.05553491	      0.88265165	     -0.00002868	     -0.20841028	     -0.00000001	     -0.00000000	     35.08413246
      1.50157166	     -0.05069521	      0.00022523	     -0.19204565	     -0.05553780	      0.88265150	     -0.00002786	     -0.20841543	     -0.00000001	     -0.00000000	     35.01611595
      1.50280922	     -0.05070353	      0.00023159	     -0.19205400	     -0.05554072	      0.88265133	     -0.00002703	     -0.20842050	     -0.00000001	     -0.00000000	     35.07845807
      1.50404678	     -0.05071149	      0.00023948	     -0.19206205	     -0.05554367	      0.88265115	     -0.00002619	     -0.20842548	     -0.00000001	     -0.00000000	     35.01786439
      1.50528434	     -0.05071908	      0.00024610	     -0.19206968	     -0.05554665	      0.88265095	     -0.00002535	     -0.20843038	     -0.00000001	     -0.00000000	     35.07038027
      1.50652190	     -0.05072626	      0.00025403	     -0.19207696	     -0.05554967	      0.88265074	     -0.00002450	     -0.20843519	     -0.00000001	     -0.00000000	     35.01718687
      1.50775946	     -0.05073318	      0.00026089	     -0.19208394	     -0.05555271	      0.88265052	     -0.00002365	     -0.20843992	     -0.00000001	     -0.00000000	     35.05877108
      1.50927465	     -0.05074121	      0.00027115	     -0.19209210	     -0.05555648	      0.88265022	     -0.00002259	     -0.20844560	     -0.00000001	     -0.00000000	     34.97174818
      1.51037673	     -0.05074677	      0.00027667	     -0.19209770	     -0.05555925	      0.88264999	     -0.00002182	     -0.20844966	     -0.00000001	     -0.00000000	     35.05779968
      1.51147881	     -0.05075202	      0.00028390	     -0.19210304	     -0.05556204	      0.88264974	     -0.00002105	     -0.20845365	     -0.00000001	     -0.00000000	     35.01071653
      1.51296707	     -0.05075882	      0.00029247	     -0.19210995	     -0.05556585	      0.88264940	     -0.00002000	     -0.20845894	     -0.00000001	     -0.00000000	     35.05358834
      1.51429504	     -0.05076461	      0.00030161	     -0.19211587	     -0.05556928	      0.88264906	     -0.00001905	     -0.20846356	     -0.00000001	     -0.00000000	     34.96651449
      1.51562302	     -0.05077027	      0.00030837	     -0.19212159	     -0.05557273	      0.88264872	     -0.00001810	     -0.20846811	     -0.00000001	     -0.00000000	     35.08290611
      1.51677557	     -0.05077498	      0.00031672	     -0.19212644	     -0.05557576	      0.88264840	     -0.00001727	     -0.20847199	     -0.00000001	     -0.00000000	     34.96004793
      1.51792813	     -0.05077948	      0.00032319	     -0.19213101	     -0.05557880	      0.88264806	     -0.00001644	     -0.20847581	     -0.00000001	     -0.00000000	     35.01061401
      1.51908068	     -0.05078365	      0.00033082	     -0.19213530	     -0.05558187	      0.88264771	     -0.00001560	     -0.20847957	     -0.00000001	     -0.00000000	     34.96947510
      1.52068233	     -0.05078926	      0.00034011	     -0.19214103	     -0.05558616	      0.88264721	     -0.00001443	     -0.20848469	     -0.00000001	     -0.00000000	     35.02747558
      1.52186838	     -0.05079331	      0.00034855	     -0.19214522	     -0.05558937	      0.88264681	     -0.00001355	     -0.20848842	     -0.00000001	     -0.00000000	     34.92613754
      1.52305443	     -0.05079730	      0.00035530	     -0.19214931	     -0.05559259	      0.88264640	     -0.00001268	     -0.20849210	     -0.00000001	     -0.00000000	     34.97078524
      1.52424048	     -0.05080110	      0.00036316	     -0.19215324	     -0.05559583	      0.88264598	     -0.00001180	     -0.20849572	     -0.00000001	     -0.00000000	     34.91876529
      1.52580640	     -0.05080577	      0.00037208	     -0.19215804	     -0.05560014	      0.88264539	     -0.00001063	     -0.20850042	     -0.00000001	     -0.00000000	     34.98130846
      1.52697081	     -0.05080891	      0.00038042	     -0.19216132	     -0.05560336	      0.88264493	     -0.00000975	     -0.20850385	     -0.00000001	     -0.00000000	     34.86859963
      1.52813521	     -0.05081197	      0.00038702	     -0.19216449	     -0.05560659	      0.88264446	     -0.00000887	     -0.20850722	     -0.00000001	     -0.00000000	     34.90381021
      1.52957114	     -0.05081559	      0.00039661	     -0.19216828	     -0.05561061	      0.88264386	     -0.00000778	     -0.20851131	     -0.00000001	     -0.00000000	     34.82154820
      1.53085359	     -0.05081872	      0.00040340	     -0.19217151	     -0.05561421	      0.88264331	     -0.00000681	     -0.20851490	     -0.00000001	     -0.00000000	     34.89241820
      1.53213604	     -0.05082156	      0.00041233	     -0.19217452	     -0.05561783	      0.88264273	     -0.00000583	     -0.20851843	     -0.00000001	     -0.00000000	     34.77190876
      1.53341849	     -0.05082433	      0.00041880	     -0.19217739	     -0.05562146	      0.88264214	     -0.00000484	     -0.20852189	     -0.00000001	     -0.00000000	     34.85629179
      1.53470094	     -0.05082697	      0.00042777	     -0.19218019	     -0.05562511	      0.88264153	     -0.00000385	     -0.20852530	     -0.00000001	     -0.00000000	     34.71506481
      1.53598339	     -0.05082975	      0.00043385	     -0.19218307	     -0.05562877	      0.88264090	     -0.00000285	     -0.20852865	     -0.00000001	     -0.00000000	     34.81286684
      1.53726584	     -0.05083251	      0.00044283	     -0.19218600	     -0.05563244	      0.88264025	     -0.00000186	     -0.20853195	     -0.00000001	     -0.00000000	     34.64986733
      1.53854829	     -0.05083558	      0.00044844	     -0.19218915	     -0.05563613	      0.88263958	     -0.00000086	     -0.20853522	     -0.00000001	     -0.00000000	     34.76464858
      1.53983074	     -0.05083867	      0.00045738	     -0.19219242	     -0.05563983	      0.88263889	      0.00000014	     -0.20853845	     -0.00000001	     -0.00000000	     34.57951399
      1.54097310	     -0.05084177	      0.00046225	     -0.19219560	     -0.05564313	      0.88263827	      0.00000104	     -0.20854130	     -0.00000001	     -0.00000000	     34.65674662
      1.54211547	     -0.05084499	      0.00046905	     -0.19219894	     -0.05564644	      0.88263762	      0.00000193	     -0.20854414	     -0.00000001	     -0.00000000	     34.56301629
      1.54351955	     -0.05084925	      0.00047574	     -0.19220332	     -0.05565052	      0.88263682	      0.00000302	     -0.20854762	     -0.00000001	     -0.00000000	     34.58055227
      1.54492364	     -0.05085392	      0.00048402	     -0.19220815	     -0.05565461	      0.88263599	      0.00000411	     -0.20855109	     -0.00000001	     -0.00000000	     34.44202866
      1.54609371	     -0.05085829	      0.00048853	     -0.19221259	     -0.05565803	      0.88263528	      0.00000502	     -0.20855399	     -0.00000001	     -0.00000000	     34.50488076
      1.54726379	     -0.05086282	      0.00049480	     -0.19221724	     -0.05566145	      0.88263456	      0.00000592	     -0.20855689	     -0.00000001	     -0.00000000	     34.40401165
      1.54867091	     -0.05086865	      0.00050055	     -0.19222316	     -0.05566557	      0.88263367	      0.00000699	     -0.20856039	     -0.00000001	     -0.00000000	     34.42570711
      1.55007803	     -0.05087458	      0.00050815	     -0.19222925	     -0.05566970	      0.88263277	      0.00000805	     -0.20856391	     -0.00000001	     -0.00000000	     34.27080684
      1.55121114	     -0.05087967	      0.00051168	     -0.19223439	     -0.05567304	      0.88263202	      0.00000890	     -0.20856674	     -0.00000001	     -0.00000000	     34.33905073
      1.55234425	     -0.05088473	      0.00051692	     -0.19223955	     -0.05567637	      0.88263126	      0.00000973	     -0.20856959	     -0.00000001	     -0.00000000	     34.25028529
      1.55380215	     -0.05089160	      0.00052206	     -0.19224651	     -0.05568067	      0.88263027	      0.00001080	     -0.20857326	     -0.00000001	     -0.00000000	     34.25986770
      1.55526005	     -0.05089867	      0.00052890	     -0.19225371	     -0.05568497	      0.88262926	      0.00001184	     -0.20857695	     -0.00000001	     -0.00000000	     34.10619499
      1.55636422	     -0.05090440	      0.00053157	     -0.19225948	     -0.05568823	      0.88262847	      0.00001262	     -0.20857976	     -0.00000001	     -0.00000000	     34.17602176
      1.55746839	     -0.05091013	      0.00053595	     -0.19226530	     -0.05569150	      0.88262768	      0.00001339	     -0.20858258	     -0.00000001	     -0.00000000	     34.09924058
      1.55898488	     -0.05091858	      0.00054048	     -0.19227383	     -0.05569598	      0.88262657	      0.00001442	     -0.20858646	     -0.00000001	     -0.00000001	     34.10416250
      1.56050136	     -0.05092748	      0.00054664	     -0.19228287	     -0.05570047	      0.88262544	      0.00001544	     -0.20859038	     -0.00000001	     -0.00000001	     33.95082965
      1.56156087	     -0.05093450	      0.00054824	     -0.19228990	     -0.05570361	      0.88262464	      0.00001613	     -0.20859314	     -0.00000001	     -0.00000001	     34.02567486
      1.56262037	     -0.05094165	      0.00055141	     -0.19229712	     -0.05570675	      0.88262383	      0.00001681	     -0.20859593	     -0.00000001	     -0.00000001	     33.96312252
      1.56423449	     -0.05095308	      0.00055489	     -0.19230862	     -0.05571153	      0.88262258	      0.00001782	     -0.20860023	     -0.00000001	     -0.00000001	     33.95539792
      1.56557599	     -0.05096294	      0.00055853	     -0.19231856	     -0.05571551	      0.88262152	      0.00001864	     -0.20860385	     -0.00000001	     -0.00000001	     33.85237041
      1.56691750	     -0.05097369	      0.00056001	     -0.19232934	     -0.05571948	      0.88262045	      0.00001943	     -0.20860752	     -0.00000001	     -0.00000001	     33.90698959
      1.56825900	     -0.05098471	      0.00056356	     -0.19234044	     -0.05572345	      0.88261936	      0.00002021	     -0.20861124	     -0.00000001	     -0.00000001	     33.75851749
      1.56945264	     -0.05099549	      0.00056384	     -0.19235122	     -0.05572699	      0.88261838	      0.00002088	     -0.20861459	     -0.00000001	     -0.00000001	     33.83424314
      1.57064627	     -0.05100645	      0.00056593	     -0.19236224	     -0.05573052	      0.88261739	      0.00002153	     -0.20861800	     -0.00000001	     -0.00000001	     33.73222261
      1.57183991	     -0.05101811	      0.00056639	     -0.19237391	     -0.05573405	      0.88261639	      0.00002216	     -0.20862146	     -0.00000001	     -0.00000001	     33.74430558
      1.57339271	     -0.05103359	      0.00056808	     -0.19238945	     -0.05573864	      0.88261508	      0.00002296	     -0.20862604	     -0.00000001	     -0.00000001	     33.63670175
      1.57461115	     -0.05104659	      0.00056728	     -0.19240244	     -0.05574223	      0.88261403	      0.00002356	     -0.20862969	     -0.00000001	     -0.00000001	     33.69312771
      1.57582959	     -0.05105979	      0.00056809	     -0.19241567	     -0.05574582	      0.88261298	      0.00002414	     -0.20863340	     -0.00000001	     -0.00000001	     33.59024019
      1.57704803	     -0.05107394	      0.00056719	     -0.19242981	     -0.05574941	      0.88261192	      0.00002470	     -0.20863717	     -0.00000001	     -0.00000001	     33.60001050
      1.57858119	     -0.05109216	      0.00056732	     -0.19244806	     -0.05575392	      0.88261056	      0.00002538	     -0.20864202	     -0.00000001	     -0.00000001	     33.48222644
      1.57978069	     -0.05110750	      0.00056516	     -0.19246336	     -0.05575744	      0.88260950	      0.00002588	     -0.20864589	     -0.00000001	     -0.00000001	     33.53584942
      1.58098019	     -0.05112305	      0.00056463	     -0.19247892	     -0.05576095	      0.88260842	      0.00002637	     -0.20864984	     -0.00000001	     -0.00000001	     33.43609457
      1.58217969	     -0.05113978	      0.00056256	     -0.19249562	     -0.05576446	      0.88260734	      0.00002684	     -0.20865387	     -0.00000001	     -0.00000001	     33.43478704
      1.58377746	     -0.05116294	      0.00056088	     -0.19251878	     -0.05576912	      0.88260588	      0.00002743	     -0.20865939	     -0.00000001	     -0.00000001	     33.32073082
      1.58497087	     -0.05118163	      0.00055745	     -0.19253741	     -0.05577260	      0.88260478	      0.00002785	     -0.20866362	     -0.00000001	     -0.00000001	     33.36794527
      1.58616428	     -0.05120044	      0.00055561	     -0.19255621	     -0.05577606	      0.88260368	      0.00002825	     -0.20866796	     -0.00000001	     -0.00000001	     33.27393187
      1.58761593	     -0.05122472	      0.00055129	     -0.19258042	     -0.05578027	      0.88260233	      0.00002871	     -0.20867337	     -0.00000001	     -0.00000001	     33.29410684
      1.58891174	     -0.05124644	      0.00054904	     -0.19260213	     -0.05578401	      0.88260112	      0.00002910	     -0.20867834	     -0.00000001	     -0.00000001	     33.16242240
      1.59020755	     -0.05126960	      0.00054404	     -0.19262520	     -0.05578775	      0.88259990	      0.00002946	     -0.20868341	     -0.00000001	     -0.00000001	     33.20883328
      1.59150336	     -0.05129264	      0.00054126	     -0.19264823	     -0.05579147	      0.88259867	      0.00002980	     -0.20868862	     -0.00000001	     -0.00000001	     33.06617671
      1.59279917	     -0.05131746	      0.00053549	     -0.19267296	     -0.05579518	      0.88259744	      0.00003012	     -0.20869394	     -0.00000001	     -0.00000001	     33.11497319
      1.59409498	     -0.05134194	      0.00053220	     -0.19269741	     -0.05579888	      0.88259620	      0.00003041	     -0.20869940	     -0.00000001	     -0.00000001	     32.96467027
      1.59539079	     -0.05136831	      0.00052570	     -0.19272367	     -0.05580257	      0.88259495	      0.00003069	     -0.20870498	     -0.00000001	     -0.00000001	     33.01885193
      1.59668659	     -0.05139429	      0.00052192	     -0.19274963	     -0.05580624	      0.88259370	      0.00003094	     -0.20871069	     -0.00000001	     -0.00000001	     32.86000950
      1.59798240	     -0.05142241	      0.00051473	     -0.19277762	     -0.05580990	      0.88259245	      0.00003116	     -0.20871654	     -0.00000001	     -0.00000001	     32.91620996
      1.59927821	     -0.05144997	      0.00051052	     -0.19280516	     -0.05581354	      0.88259119	      0.00003137	     -0.20872254	     -0.00000001	     -0.00000001	     32.74692695
      1.60057402	     -0.05147968	      0.00050265	     -0.19283474	     -0.05581717	      0.88258993	      0.00003155	     -0.20872868	     -0.00000001	     -0.00000001	     32.80839870
      1.60186983	     -0.05150825	      0.00049799	     -0.19286328	     -0.05582079	      0.88258866	      0.00003171	     -0.20873495	     -0.00000001	     -0.00000001	     32.63536957
      1.60316564	     -0.05153900	      0.00048941	     -0.19289389	     -0.05582439	      0.88258740	      0.00003184	     -0.20874135	     -0.00000001	     -0.00000001	     32.70511348
      1.60446145	     -0.05156866	      0.00048426	     -0.19292351	     -0.05582797	      0.88258613	      0.00003196	     -0.20874787	     -0.00000001	     -0.00000001	     32.52195539
      1.60575726	     -0.05160089	      0.00047503	     -0.19295559	     -0.05583154	      0.88258485	      0.00003205	     -0.20875452	     -0.00000001	     -0.00000001	     32.59061847
      1.60705307	     -0.05163184	      0.00046941	     -0.19298651	     -0.05583509	      0.88258358	      0.00003212	     -0.20876130	     -0.00000001	     -0.00000001	     32.39947534
      1.60834888	     -0.05166549	      0.00045941	     -0.19301999	     -0.05583861	      0.88258231	      0.00003217	     -0.20876820	     -0.00000001	     -0.00000001	     32.47304573
      1.60964469	     -0.05169760	      0.00045323	     -0.19305205	     -0.05584213	      0.88258103	      0.00003220	     -0.20877523	     -0.00000001	     -0.00000001	     32.27503163
      1.61094050	     -0.05173261	      0.00044243	     -0.19308689	     -0.05584562	      0.88257976	      0.00003221	     -0.20878237	     -0.00000001	     -0.00000001	     32.35213385
      1.61210620	     -0.05176291	      0.00043598	     -0.19311712	     -0.05584874	      0.88257862	      0.00003220	     -0.20878891	     -0.00000001	     -0.00000001	     32.17633699
      1.61327190	     -0.05179512	      0.00042679	     -0.19314920	     -0.05585185	      0.88257747	      0.00003217	     -0.20879555	     -0.00000001	     -0.00000001	     32.16670455
      1.61469418	     -0.05183425	      0.00041701	     -0.19318821	     -0.05585561	      0.88257608	      0.00003211	     -0.20880380	     -0.00000001	     -0.00000001	     32.04142798
      1.61611646	     -0.05187533	      0.00040472	     -0.19322911	     -0.05585936	      0.88257468	      0.00003203	     -0.20881219	     -0.00000001	     -0.00000001	     32.05649618
      1.61731183	     -0.05190892	      0.00039677	     -0.19326261	     -0.05586248	      0.88257352	      0.00003194	     -0.20881936	     -0.00000001	     -0.00000001	     31.89158289
      1.61850719	     -0.05194424	      0.00038630	     -0.19329778	     -0.05586558	      0.88257235	      0.00003183	     -0.20882663	     -0.00000001	     -0.00000001	     31.87387405
      1.61970256	     -0.05197923	      0.00037700	     -0.19333266	     -0.05586867	      0.88257119	      0.00003171	     -0.20883400	     -0.00000001	     -0.00000001	     31.76976056
      1.62132537	     -0.05202841	      0.00036241	     -0.19338164	     -0.05587282	      0.88256961	      0.00003152	     -0.20884414	     -0.00000001	     -0.00000001	     31.73561405
      1.62253905	     -0.05206444	      0.00035319	     -0.19341756	     -0.05587590	      0.88256844	      0.00003135	     -0.20885185	     -0.00000001	     -0.00000001	     31.58134943
      1.62375273	     -0.05210215	      0.00034164	     -0.19345511	     -0.05587896	      0.88256727	      0.00003117	     -0.20885963	     -0.00000001	     -0.00000001	     31.55372819
      1.62496641	     -0.05213943	      0.00033122	     -0.19349226	     -0.05588199	      0.88256611	      0.00003098	     -0.20886751	     -0.00000001	     -0.00000001	     31.44497476
      1.62658457	     -0.05219048	      0.00031532	     -0.19354309	     -0.05588600	      0.88256457	      0.00003069	     -0.20887814	     -0.00000001	     -0.00000001	     31.41126649
      1.62777815	     -0.05222709	      0.00030540	     -0.19357960	     -0.05588893	      0.88256343	      0.00003046	     -0.20888607	     -0.00000001	     -0.00000001	     31.25837862
      1.62897174	     -0.05226507	      0.00029324	     -0.19361741	     -0.05589184	      0.88256230	      0.00003021	     -0.20889406	     -0.00000001	     -0.00000001	     31.22616116
      1.63044928	     -0.05231126	      0.00027980	     -0.19366345	     -0.05589540	      0.88256092	      0.00002989	     -0.20890403	     -0.00000001	     -0.00000001	     31.08804831
      1.63176359	     -0.05235431	      0.00026560	     -0.19370630	     -0.05589853	      0.88255969	      0.00002958	     -0.20891298	     -0.00000001	     -0.00000001	     31.07132698
      1.63307789	     -0.05239721	      0.00025387	     -0.19374908	     -0.05590163	      0.88255847	      0.00002926	     -0.20892202	     -0.00000001	     -0.00000001	     30.90874702
      1.63439220	     -0.05244321	      0.00023915	     -0.19379487	     -0.05590470	      0.88255726	      0.00002892	     -0.20893119	     -0.00000001	     -0.00000001	     30.90176516
      1.63570650	     -0.05248783	      0.00022763	     -0.19383939	     -0.05590774	      0.88255606	      0.00002857	     -0.20894050	     -0.00000001	     -0.00000001	     30.73585513
      1.63702081	     -0.05253479	      0.00021277	     -0.19388615	     -0.05591074	      0.88255487	      0.00002820	     -0.20894993	     -0.00000001	     -0.00000001	     30.74156324
      1.63833511	     -0.05257973	      0.00020156	     -0.19393100	     -0.05591371	      0.88255369	      0.00002782	     -0.20895948	     -0.00000001	     -0.00000001	     30.57199067
      1.63964942	     -0.05262793	      0.00018652	     -0.19397901	     -0.05591664	      0.88255252	      0.00002743	     -0.20896913	     -0.00000001	     -0.00000001	     30.58233129
      1.64096372	     -0.05267501	      0.00017560	     -0.19402602	     -0.05591953	      0.88255136	      0.00002703	     -0.20897893	     -0.00000001	     -0.00000001	     30.40101155
      1.64213632	     -0.05272015	      0.00016235	     -0.19407101	     -0.05592208	      0.88255034	      0.00002667	     -0.20898779	     -0.00000001	     -0.00000001	     30.38855371
      1.64330891	     -0.05276473	      0.00015172	     -0.19411550	     -0.05592460	      0.88254933	      0.00002629	     -0.20899680	     -0.00000001	     -0.00000001	     30.26864204
      1.64474344	     -0.05282165	      0.00013711	     -0.19417229	     -0.05592765	      0.88254811	      0.00002583	     -0.20900800	     -0.00000001	     -0.00000001	     30.20534206
      1.64617797	     -0.05287858	      0.00012493	     -0.19422916	     -0.05593064	      0.88254690	      0.00002535	     -0.20901945	     -0.00000001	     -0.00000001	     30.05372322
      1.64737314	     -0.05292794	      0.00011234	     -0.19427841	     -0.05593310	      0.88254591	      0.00002495	     -0.20902914	     -0.00000001	     -0.00000001	     30.02968865
      1.64856831	     -0.05297628	      0.00010227	     -0.19432671	     -0.05593553	      0.88254492	      0.00002455	     -0.20903899	     -0.00000001	     -0.00000001	     29.91049812
      1.65000867	     -0.05303583	      0.00008861	     -0.19438618	     -0.05593841	      0.88254376	      0.00002406	     -0.20905103	     -0.00000001	     -0.00000001	     29.85171947
      1.65144904	     -0.05309417	      0.00007760	     -0.19444452	     -0.05594124	      0.88254261	      0.00002356	     -0.20906326	     -0.00000001	     -0.00000001	     29.69743004
      1.65260311	     -0.05314265	      0.00006618	     -0.19449293	     -0.05594346	      0.88254170	      0.00002316	     -0.20907319	     -0.00000001	     -0.00000001	     29.67457011
      1.65375718	     -0.05318974	      0.00005721	     -0.19454002	     -0.05594566	      0.88254081	      0.00002276	     -0.20908323	     -0.00000001	     -0.00000001	     29.56871476
      1.65525138	     -0.05325083	      0.00004442	     -0.19460110	     -0.05594845	      0.88253967	      0.00002224	     -0.20909635	     -0.00000001	     -0.00000001	     29.50602699
      1.65674558	     -0.05331023	      0.00003438	     -0.19466056	     -0.05595118	      0.88253855	      0.00002172	     -0.20910957	     -0.00000001	     -0.00000001	     29.35040657
      1.65786536	     -0.05335557	      0.00002443	     -0.19470589	     -0.05595319	      0.88253773	      0.00002133	     -0.20911952	     -0.00000001	     -0.00000000	     29.33403321
      1.65898514	     -0.05340000	      0.00001674	     -0.19475038	     -0.05595517	      0.88253692	      0.00002094	     -0.20912950	     -0.00000001	     -0.00000000	     29.23524331
      1.66054398	     -0.05346205	      0.00000508	     -0.19481249	     -0.05595787	      0.88253582	      0.00002040	     -0.20914345	     -0.00000001	     -0.00000000	     29.16814451
      1.66210282	     -0.05352279	     -0.00000393	     -0.19487336	     -0.05596050	      0.88253475	      0.00001986	     -0.20915744	     -0.00000001	     -0.00000000	     29.00782661
      1.66317079	     -0.05356500	     -0.00001260	     -0.19491561	     -0.05596226	      0.88253403	      0.00001949	     -0.20916702	     -0.00000001	     -0.00000000	     29.00411803
      1.66423876	     -0.05360612	     -0.00001915	     -0.19495682	     -0.05596399	      0.88253333	      0.00001912	     -0.20917661	     -0.00000001	     -0.00000000	     28.92049840
      1.66590974	     -0.05366983	     -0.00003007	     -0.19502066	     -0.05596663	      0.88253225	      0.00001855	     -0.20919158	     -0.00000001	     -0.00000000	     28.84725552
      1.66727794	     -0.05372068	     -0.00003756	     -0.19507167	     -0.05596873	      0.88253140	      0.00001808	     -0.20920378	     -0.00000001	     -0.00000000	     28.72353386
      1.66864613	     -0.05377106	     -0.00004666	     -0.19512217	     -0.05597078	      0.88253057	      0.00001762	     -0.20921591	     -0.00000001	     -0.00000000	     28.71044365
      1.67001433	     -0.05382009	     -0.00005300	     -0.19517141	     -0.05597278	      0.88252977	      0.00001716	     -0.20922796	     -0.00000001	     -0.00000000	     28.54887905
      1.67122541	     -0.05386355	     -0.00006103	     -0.19521498	     -0.05597450	      0.88252908	      0.00001676	     -0.20923854	     -0.00000001	     -0.00000000	     28.55062044
      1.67243649	     -0.05390577	     -0.00006663	     -0.19525739	     -0.05597618	      0.88252842	      0.00001636	     -0.20924905	     -0.00000001	     -0.00000000	     28.42424750
      1.67364758	     -0.05394722	     -0.00007331	     -0.19529900	     -0.05597781	      0.88252777	      0.00001596	     -0.20925946	     -0.00000001	     -0.00000000	     28.38230542
      1.67523403	     -0.05399980	     -0.00008012	     -0.19535185	     -0.05597988	      0.88252696	      0.00001544	     -0.20927292	     -0.00000001	     -0.00000000	     28.23710594
      1.67646738	     -0.05404014	     -0.00008691	     -0.19539237	     -0.05598145	      0.88252636	      0.00001504	     -0.20928325	     -0.00000001	     -0.00000000	     28.22741437
      1.67770072	     -0.05407941	     -0.00009156	     -0.19543187	     -0.05598296	      0.88252578	      0.00001465	     -0.20929344	     -0.00000001	     -0.00000000	     28.09798666
      1.67893407	     -0.05411758	     -0.00009721	     -0.19547026	     -0.05598443	      0.88252523	      0.00001426	     -0.20930350	     -0.00000001	     -0.00000000	     28.05640992
      1.68050296	     -0.05416328	     -0.00010228	     -0.19551629	     -0.05598623	      0.88252457	      0.00001377	     -0.20931605	     -0.00000001	     -0.00000000	     27.90932942
      1.68171379	     -0.05419683	     -0.00010768	     -0.19555007	     -0.05598757	      0.88252409	      0.00001340	     -0.20932551	     -0.00000001	     -0.00000000	     27.90740020
      1.68292462	     -0.05422875	     -0.00011098	     -0.19558227	     -0.05598886	      0.88252363	      0.00001303	     -0.20933477	     -0.00000001	     -0.00000000	     27.78728205
      1.68438012	     -0.05426508	     -0.00011624	     -0.19561891	     -0.05599036	      0.88252312	      0.00001260	     -0.20934560	     -0.00000001	     -0.00000000	     27.76260289
      1.68583563	     -0.05429887	     -0.00011867	     -0.19565309	     -0.05599179	      0.88252265	      0.00001217	     -0.20935608	     -0.00000001	     -0.00000000	     27.58423511
      1.68694081	     -0.05432330	     -0.00012286	     -0.19567775	     -0.05599283	      0.88252232	      0.00001185	     -0.20936380	     -0.00000001	     -0.00000000	     27.59910157
      1.68804600	     -0.05434648	     -0.00012490	     -0.19570121	     -0.05599384	      0.88252201	      0.00001154	     -0.20937131	     -0.00000001	     -0.00000000	     27.50044503
      1.68961625	     -0.05437739	     -0.00012844	     -0.19573254	     -0.05599521	      0.88252162	      0.00001110	     -0.20938162	     -0.00000001	     -0.00000000	     27.44507109
      1.69097608	     -0.05440198	     -0.00012984	     -0.19575752	     -0.05599633	      0.88252132	      0.00001073	     -0.20939019	     -0.00000001	     -0.00000000	     27.31485975
      1.69233591	     -0.05442470	     -0.00013278	     -0.19578059	     -0.05599739	      0.88252106	      0.00001036	     -0.20939841	     -0.00000001	     -0.00000000	     27.32364700
      1.69369574	     -0.05444543	     -0.00013290	     -0.19580175	     -0.05599840	      0.88252084	      0.00001001	     -0.20940629	     -0.00000001	     -0.00000000	     27.16309031
      1.69489552	     -0.05446229	     -0.00013535	     -0.19581893	     -0.05599924	      0.88252068	      0.00000970	     -0.20941295	     -0.00000001	     -0.00000000	     27.19456172
      1.69609530	     -0.05447764	     -0.00013551	     -0.19583466	     -0.05600004	      0.88252055	      0.00000940	     -0.20941933	     -0.00000001	     -0.00000000	     27.08565442
      1.69729508	     -0.05449151	     -0.00013658	     -0.19584888	     -0.05600079	      0.88252045	      0.00000911	     -0.20942543	     -0.00000001	     -0.00000000	     27.06324033
      1.69891022	     -0.05450764	     -0.00013610	     -0.19586554	     -0.05600173	      0.88252036	      0.00000873	     -0.20943320	     -0.00000001	     -0.00000000	     26.94095291
      1.70013700	     -0.05451798	     -0.00013689	     -0.19587626	     -0.05600239	      0.88252033	      0.00000845	     -0.20943875	     -0.00000001	     -0.00000000	     26.95482290
      1.70136377	     -0.05452665	     -0.00013545	     -0.19588536	     -0.05600301	      0.88252034	      0.00000817	     -0.20944400	     -0.00000001	      0.00000000	     26.84612967
      1.70259055	     -0.05453387	     -0.00013482	     -0.19589299	     -0.05600358	      0.88252038	      0.00000791	     -0.20944893	     -0.00000001	      0.00000000	     26.82627205
      1.70417846	     -0.05454086	     -0.00013187	     -0.19590057	     -0.05600424	      0.88252047	      0.00000757	     -0.20945488	     -0.00000001	      0.00000000	     26.70597688
      1.70538030	     -0.05454426	     -0.00013100	     -0.19590437	     -0.05600470	      0.88252058	      0.00000733	     -0.20945903	     -0.00000001	      0.00000000	     26.73800313
      1.70658215	     -0.05454567	     -0.00012802	     -0.19590624	     -0.05600511	      0.88252072	      0.00000710	     -0.20946289	     -0.00000001	      0.00000000	     26.65266751
      1.70804769	     -0.05454340	     -0.00012535	     -0.19590451	     -0.05600555	      0.88252094	      0.00000682	     -0.20946715	     -0.00000001	      0.00000000	     26.67348714
      1.70936266	     -0.05453628	     -0.00012047	     -0.19589793	     -0.05600589	      0.88252116	      0.00000659	     -0.20947048	     -0.00000001	      0.00000000	     26.56860811
      1.71067762	     -0.05452495	     -0.00011719	     -0.19588710	     -0.05600617	      0.88252143	      0.00000637	     -0.20947330	     -0.00000001	      0.00000000	     26.62105930
      1.71199258	     -0.05450881	     -0.00011083	     -0.19587155	     -0.05600641	      0.88252173	      0.00000615	     -0.20947555	     -0.00000001	      0.00000000	     26.50814521
      1.71330754	     -0.05448792	     -0.00010637	     -0.19585119	     -0.05600659	      0.88252206	      0.00000595	     -0.20947719	     -0.00000001	      0.00000000	     26.58262599
      1.71462251	     -0.05446381	     -0.00009856	     -0.19582769	     -0.05600672	      0.88252244	      0.00000576	     -0.20947820	     -0.00000001	      0.00000000	     26.45660096
      1.71593747	     -0.05443755	     -0.00009336	     -0.19580196	     -0.05600680	      0.88252284	      0.00000558	     -0.20947863	     -0.00000001	      0.00000000	     26.54455368
      1.71725243	     -0.05440843	     -0.00008440	     -0.19577347	     -0.05600683	      0.88252329	      0.00000541	     -0.20947850	     -0.00000001	      0.00000000	     26.41094964
      1.71843040	     -0.05437821	     -0.00007873	     -0.19574374	     -0.05600681	      0.88252372	      0.00000527	     -0.20947790	     -0.00000001	      0.00000000	     26.49422050
      1.71960837	     -0.05434347	     -0.00007040	     -0.19570956	     -0.05600675	      0.88252418	      0.00000514	     -0.20947679	     -0.00000001	      0.00000000	     26.44188312
      1.72103157	     -0.05429713	     -0.00006122	     -0.19566387	     -0.05600664	      0.88252477	      0.00000499	     -0.20947473	     -0.00000001	      0.00000000	     26.48967335
      1.72245477	     -0.05424674	     -0.00004950	     -0.19561418	     -0.05600646	      0.88252540	      0.00000486	     -0.20947189	     -0.00000001	      0.00000000	     26.41039832
      1.72365014	     -0.05420134	     -0.00004151	     -0.19556929	     -0.05600627	      0.88252597	      0.00000475	     -0.20946891	     -0.00000001	      0.00000000	     26.49966306
      1.72484550	     -0.05415351	     -0.00003128	     -0.19552205	     -0.05600605	      0.88252657	      0.00000466	     -0.20946541	     -0.00000001	      0.00000000	     26.45873187
      1.72604087	     -0.05410309	     -0.00002185	     -0.19547217	     -0.05600579	      0.88252720	      0.00000458	     -0.20946140	     -0.00000001	      0.00000000	     26.50255637
      1.72767846	     -0.05403151	     -0.00000710	     -0.19540137	     -0.05600538	      0.88252812	      0.00000448	     -0.20945511	     -0.00000001	      0.00000000	     26.46668709
      1.72889109	     -0.05397620	      0.00000248	     -0.19534659	     -0.05600503	      0.88252884	      0.00000442	     -0.20944990	     -0.00000001	      0.00000000	     26.56887640
      1.73010373	     -0.05391796	      0.00001412	     -0.19528893	     -0.05600465	      0.88252958	      0.00000437	     -0.20944422	     -0.00000001	      0.00000000	     26.55012478
      1.73156376	     -0.05384370	      0.00002708	     -0.19521532	     -0.05600414	      0.88253053	      0.00000433	     -0.20943674	     -0.00000001	      0.00000000	     26.65733369
      1.73285838	     -0.05377421	      0.00004083	     -0.19514646	     -0.05600366	      0.88253141	      0.00000430	     -0.20942950	     -0.00000001	      0.00000000	     26.61831570
      1.73415300	     -0.05370231	      0.00005276	     -0.19507512	     -0.05600314	      0.88253232	      0.00000429	     -0.20942168	     -0.00000001	      0.00000000	     26.74356215
      1.73544763	     -0.05362886	      0.00006706	     -0.19500229	     -0.05600259	      0.88253327	      0.00000429	     -0.20941333	     -0.00000001	      0.00000001	     26.70734510
      1.73674225	     -0.05355485	      0.00007935	     -0.19492883	     -0.05600200	      0.88253426	      0.00000431	     -0.20940449	     -0.00000001	      0.00000001	     26.83506795
      1.73803687	     -0.05348016	      0.00009382	     -0.19485473	     -0.05600139	      0.88253528	      0.00000433	     -0.20939523	     -0.00000001	      0.00000001	     26.80501795
      1.73933150	     -0.05340486	      0.00010632	     -0.19477996	     -0.05600074	      0.88253634	      0.00000437	     -0.20938558	     -0.00000001	      0.00000001	     26.94159960
      1.74062612	     -0.05332819	      0.00012100	     -0.19470385	     -0.05600007	      0.88253743	      0.00000443	     -0.20937558	     -0.00000001	      0.00000001	     26.92613903
      1.74192075	     -0.05324927	      0.00013388	     -0.19462545	     -0.05599937	      0.88253855	      0.00000450	     -0.20936521	     -0.00000001	      0.00000001	     27.08050579
      1.74321537	     -0.05316783	      0.00014900	     -0.19454456	     -0.05599864	      0.88253971	      0.00000458	     -0.20935445	     -0.00000001	      0.00000001	     27.07738923
      1.74450999	     -0.05308461	      0.00016227	     -0.19446185	     -0.05599788	      0.88254090	      0.00000467	     -0.20934330	     -0.00000001	      0.00000001	     27.23587486
      1.74580462	     -0.05300106	      0.00017750	     -0.19437884	     -0.05599711	      0.88254212	      0.00000478	     -0.20933178	     -0.00000001	      0.00000001	     27.23043939
      1.74709924	     -0.05291679	      0.00019092	     -0.19429504	     -0.05599631	      0.88254336	      0.00000490	     -0.20931993	     -0.00000001	      0.00000001	     27.38711993
      1.74839387	     -0.05283131	      0.00020636	     -0.19421007	     -0.05599548	      0.88254464	      0.00000504	     -0.20930778	     -0.00000001	      0.00000001	     27.39127376
      1.74968849	     -0.05274552	      0.00021999	     -0.19412474	     -0.05599464	      0.88254594	      0.00000519	     -0.20929533	     -0.00000001	      0.00000001	     27.55083388
      1.75098311	     -0.05265952	      0.00023545	     -0.19403924	     -0.05599378	      0.88254727	      0.00000535	     -0.20928263	     -0.00000001	      0.00000001	     27.56154413
      1.75227774	     -0.05257308	      0.00024913	     -0.19395322	     -0.05599290	      0.88254862	      0.00000553	     -0.20926970	     -0.00000001	      0.00000001	     27.72871867
      1.75357236	     -0.05248637	      0.00026454	     -0.19386697	     -0.05599200	      0.88254999	      0.00000572	     -0.20925656	     -0.00000001	      0.00000001	     27.74908971
      1.75486698	     -0.05239972	      0.00027814	     -0.19378073	     -0.05599108	      0.88255138	      0.00000593	     -0.20924323	     -0.00000001	      0.00000001	     27.91926994
      1.75616161	     -0.05231353	      0.00029342	     -0.19369498	     -0.05599015	      0.88255280	      0.00000615	     -0.20922974	     -0.00000001	      0.00000001	     27.93820064
      1.75745623	     -0.05222795	      0.00030701	     -0.19360978	     -0.05598920	      0.88255422	      0.00000639	     -0.20921613	     -0.00000001	      0.00000001	     28.10317597
      1.75875086	     -0.05214355	      0.00032208	     -0.19352579	     -0.05598824	      0.88255567	      0.00000664	     -0.20920243	     -0.00000001	      0.00000001	     28.12495936
      1.76004548	     -0.05205969	      0.00033542	     -0.19344227	     -0.05598726	      0.88255713	      0.00000691	     -0.20918867	     -0.00000001	      0.00000001	     28.29644326
      1.76134010	     -0.05197596	      0.00035027	     -0.19335892	     -0.05598627	      0.88255860	      0.00000719	     -0.20917486	     -0.00000001	      0.00000001	     28.33126424
      1.76263473	     -0.05189300	      0.00036340	     -0.19327628	     -0.05598528	      0.88256008	      0.00000749	     -0.20916100	     -0.00000001	      0.00000001	     28.50311499
      1.76392935	     -0.05181073	      0.00037801	     -0.19319436	     -0.05598427	      0.88256157	      0.00000780	     -0.20914712	     -0.00000001	      0.00000001	     28.53568339
      1.76522398	     -0.05172911	      0.00039103	     -0.19311303	     -0.05598325	      0.88256307	      0.00000812	     -0.20913324	     -0.00000001	      0.00000001	     28.70498780
      1.76651860	     -0.05164686	      0.00040562	     -0.19303111	     -0.05598222	      0.88256457	      0.00000846	     -0.20911934	     -0.00000001	      0.00000001	     28.74690362
      1.76781322	     -0.05156419	      0.00041861	     -0.19294872	     -0.05598118	      0.88256608	      0.00000881	     -0.20910540	     -0.00000001	      0.00000001	     28.92589745
      1.76910785	     -0.05148164	      0.00043297	     -0.19286647	     -0.05598014	      0.88256758	      0.00000918	     -0.20909142	     -0.00000001	      0.00000001	     28.96758737
      1.77040247	     -0.05140047	      0.00044571	     -0.19278554	     -0.05597908	      0.88256909	      0.00000956	     -0.20907741	     -0.00000001	      0.00000001	     29.13080933
      1.77169709	     -0.05132216	      0.00045951	     -0.19270748	     -0.05597803	      0.88257060	      0.00000995	     -0.20906344	     -0.00000001	      0.00000001	     29.16240520
      1.77299172	     -0.05124697	      0.00047144	     -0.19263249	     -0.05597696	      0.88257210	      0.00001036	     -0.20904959	     -0.00000001	      0.00000001	     29.32357054
      1.77428634	     -0.05117462	      0.00048421	     -0.19256035	     -0.05597589	      0.88257360	      0.00001078	     -0.20903591	     -0.00000001	      0.00000001	     29.36470274
      1.77558097	     -0.05110465	      0.00049521	     -0.19249053	     -0.05597482	      0.88257510	      0.00001121	     -0.20902245	     -0.00000001	      0.00000001	     29.52682566
      1.77687559	     -0.05103552	      0.00050729	     -0.19242157	     -0.05597375	      0.88257658	      0.00001165	     -0.20900920	     -0.00000001	      0.00000001	     29.57604075
      1.77817021	     -0.05096727	      0.00051778	     -0.19235344	     -0.05597267	      0.88257806	      0.00001210	     -0.20899613	     -0.00000001	      0.00000001	     29.74132953
      1.77946484	     -0.05090140	      0.00052929	     -0.19228770	     -0.05597158	      0.88257953	      0.00001257	     -0.20898325	     -0.00000001	      0.00000001	     29.77398083
      1.78075946	     -0.05083922	      0.00053924	     -0.19222560	     -0.05597050	      0.88258099	      0.00001304	     -0.20897062	     -0.00000001	      0.00000001	     29.91114186
      1.78205409	     -0.05077946	      0.00055029	     -0.19216594	     -0.05596942	      0.88258244	      0.00001353	     -0.20895827	     -0.00000001	      0.00000001	     29.94232814
      1.78334871	     -0.05072023	      0.00055984	     -0.19210677	     -0.05596833	      0.88258387	      0.00001403	     -0.20894619	     -0.00000001	      0.00000001	     30.09592640
      1.78464333	     -0.05066206	      0.00057024	     -0.19204867	     -0.05596725	      0.88258529	      0.00001453	     -0.20893436	     -0.00000001	      0.00000001	     30.13938816
      1.78620196	     -0.05059482	      0.00058026	     -0.19198143	     -0.05596594	      0.88258697	      0.00001515	     -0.20892046	     -0.00000001	      0.00000001	     30.37064557
      1.78732704	     -0.05054702	      0.00058952	     -0.19193369	     -0.05596500	      0.88258817	      0.00001561	     -0.20891065	     -0.00000001	      0.00000001	     30.33162958
      1.78845212	     -0.05050158	      0.00059664	     -0.19188823	     -0.05596406	      0.88258936	      0.00001607	     -0.20890103	     -0.00000001	      0.00000001	     30.44333822
      1.79000709	     -0.05044234	      0.00060743	     -0.19182899	     -0.05596277	      0.88259097	      0.00001671	     -0.20888809	     -0.00000001	      0.00000001	     30.49054728
      1.79138516	     -0.05039463	      0.00061471	     -0.19178120	     -0.05596162	      0.88259238	      0.00001729	     -0.20887702	     -0.00000001	      0.00000001	     30.65546446
      1.79276322	     -0.05034918	      0.00062442	     -0.19173574	     -0.05596047	      0.88259376	      0.00001788	     -0.20886639	     -0.00000001	      0.00000001	     30.62932029
      1.79392940	     -0.05031572	      0.00062910	     -0.19170217	     -0.05595950	      0.88259491	      0.00001838	     -0.20885774	     -0.00000001	      0.00000001	     30.78148931
      1.79509557	     -0.05028339	      0.00063590	     -0.19166978	     -0.05595854	      0.88259604	      0.00001889	     -0.20884943	     -0.00000001	      0.00000001	     30.79662206
      1.79653840	     -0.05024907	      0.00064187	     -0.19163530	     -0.05595735	      0.88259741	      0.00001952	     -0.20883965	     -0.00000001	      0.00000001	     30.91190977
      1.79798123	     -0.05021621	      0.00065002	     -0.19160235	     -0.05595616	      0.88259875	      0.00002016	     -0.20883045	     -0.00000001	      0.00000001	     30.92503339
      1.79910934	     -0.05019733	      0.00065281	     -0.19158328	     -0.05595523	      0.88259977	      0.00002066	     -0.20882365	     -0.00000001	      0.00000001	     31.01750192
      1.80023744	     -0.05017752	      0.00065796	     -0.19156336	     -0.05595431	      0.88260077	      0.00002116	     -0.20881722	     -0.00000001	      0.00000001	     31.04399600
      1.80172107	     -0.05015705	      0.00066262	     -0.19154268	     -0.05595309	      0.88260206	      0.00002183	     -0.20880930	     -0.00000001	      0.00000001	     31.11487395
      1.80320469	     -0.05013471	      0.00066974	     -0.19152020	     -0.05595188	      0.88260330	      0.00002250	     -0.20880198	     -0.00000001	      0.00000001	     31.19102279
      1.80425114	     -0.05012666	      0.00067090	     -0.19151194	     -0.05595103	      0.88260416	      0.00002297	     -0.20879712	     -0.00000001	      0.00000001	     31.21741354
      1.80529760	     -0.05011563	      0.00067415	     -0.19150075	     -0.05595018	      0.88260499	      0.00002344	     -0.20879255	     -0.00000001	      0.00000001	     31.26618557
      1.80688839	     -0.05010390	      0.00067739	     -0.19148874	     -0.05594889	      0.88260622	      0.00002416	     -0.20878608	     -0.00000001	      0.00000001	     31.31391852
      1.80819920	     -0.05009373	      0.00068109	     -0.19147835	     -0.05594782	      0.88260719	      0.00002475	     -0.20878118	     -0.00000001	      0.00000000	     31.37826962
      1.80951001	     -0.05009071	      0.00068240	     -0.19147507	     -0.05594676	      0.88260813	      0.00002534	     -0.20877666	     -0.00000001	      0.00000000	     31.37810221
      1.81082082	     -0.05008382	      0.00068605	     -0.19146796	     -0.05594570	      0.88260904	      0.00002592	     -0.20877254	     -0.00000001	      0.00000000	     31.47004988
      1.81213163	     -0.05008746	      0.00068595	     -0.19147129	     -0.05594464	      0.88260991	      0.00002651	     -0.20876876	     -0.00000001	      0.00000000	     31.43280575
      1.81323919	     -0.05008439	      0.00068878	     -0.19146804	     -0.05594374	      0.88261062	      0.00002700	     -0.20876589	     -0.00000001	      0.00000000	     31.51048657
      1.81434675	     -0.05008830	      0.00068925	     -0.19147169	     -0.05594285	      0.88261131	      0.00002749	     -0.20876327	     -0.00000001	      0.00000000	     31.50024610
      1.81577159	     -0.05009159	      0.00069108	     -0.19147470	     -0.05594170	      0.88261216	      0.00002811	     -0.20876028	     -0.00000001	      0.00000000	     31.55871092
      1.81719643	     -0.05010230	      0.00069062	     -0.19148505	     -0.05594055	      0.88261296	      0.00002873	     -0.20875767	     -0.00000001	      0.00000000	     31.52581758
      1.81830456	     -0.05010582	      0.00069239	     -0.19148837	     -0.05593965	      0.88261356	      0.00002920	     -0.20875595	     -0.00000001	      0.00000000	     31.60309262
      1.81941269	     -0.05011580	      0.00069202	     -0.19149808	     -0.05593875	      0.88261413	      0.00002967	     -0.20875444	     -0.00000001	      0.00000000	     31.59050571
      1.82086549	     -0.05012724	      0.00069244	     -0.19150919	     -0.05593758	      0.88261485	      0.00003028	     -0.20875282	     -0.00000001	      0.00000000	     31.65267000
      1.82231828	     -0.05014675	      0.00069021	     -0.19152829	     -0.05593640	      0.88261552	      0.00003088	     -0.20875158	     -0.00000000	      0.00000000	     31.60236487
      1.82337627	     -0.05015561	      0.00069071	     -0.19153692	     -0.05593554	      0.88261598	      0.00003131	     -0.20875095	     -0.00000000	      0.00000000	     31.68256042
      1.82443427	     -0.05017066	      0.00068907	     -0.19155168	     -0.05593467	      0.88261642	      0.00003173	     -0.20875050	     -0.00000000	      0.00000000	     31.66956857
      1.82597200	     -0.05019169	      0.00068731	     -0.19157231	     -0.05593342	      0.88261703	      0.00003233	     -0.20875022	     -0.00000000	      0.00000000	     31.71154874
      1.82727839	     -0.05021477	      0.00068426	     -0.19159500	     -0.05593234	      0.88261750	      0.00003283	     -0.20875030	     -0.00000000	      0.00000000	     31.67151944
      1.82858478	     -0.05023447	      0.00068268	     -0.19161437	     -0.05593127	      0.88261794	      0.00003332	     -0.20875069	     -0.00000000	      0.00000000	     31.74583789
      1.82989117	     -0.05026244	      0.00067840	     -0.19164193	     -0.05593019	      0.88261835	      0.00003379	     -0.20875135	     -0.00000000	      0.00000000	     31.66778836
      1.83119756	     -0.05028335	      0.00067698	     -0.19166251	     -0.05592911	      0.88261873	      0.00003425	     -0.20875234	     -0.00000000	      0.00000000	     31.78359574
      1.83230377	     -0.05031031	      0.00067277	     -0.19168911	     -0.05592819	      0.88261903	      0.00003463	     -0.20875335	     -0.00000000	      0.00000000	     31.67434901
      1.83340998	     -0.05033290	      0.00067033	     -0.19171139	     -0.05592726	      0.88261931	      0.00003500	     -0.20875459	     -0.00000000	      0.00000000	     31.70822813
      1.83483616	     -0.05036752	      0.00066548	     -0.19174557	     -0.05592607	      0.88261963	      0.00003546	     -0.20875645	     -0.00000000	      0.00000000	     31.66601730
      1.83626234	     -0.05039884	      0.00066212	     -0.19177650	     -0.05592486	      0.88261992	      0.00003590	     -0.20875866	     -0.00000000	      0.00000000	     31.75277145
      1.83737605	     -0.05043085	      0.00065702	     -0.19180814	     -0.05592392	      0.88262012	      0.00003623	     -0.20876057	     -0.00000000	      0.00000000	     31.64499738
      1.83848975	     -0.05045876	      0.00065347	     -0.19183572	     -0.05592297	      0.88262030	      0.00003655	     -0.20876269	     -0.00000000	      0.00000000	     31.67390949
      1.83993964	     -0.05050028	      0.00064709	     -0.19187677	     -0.05592172	      0.88262050	      0.00003694	     -0.20876571	     -0.00000000	      0.00000000	     31.62291491
      1.84138953	     -0.05053773	      0.00064239	     -0.19191381	     -0.05592047	      0.88262067	      0.00003732	     -0.20876904	     -0.00000000	      0.00000000	     31.72007428
      1.84245643	     -0.05057316	      0.00063627	     -0.19194885	     -0.05591955	      0.88262077	      0.00003757	     -0.20877165	     -0.00000000	      0.00000000	     31.59183445
      1.84352332	     -0.05060439	      0.00063170	     -0.19197975	     -0.05591861	      0.88262085	      0.00003782	     -0.20877443	     -0.00000000	      0.00000000	     31.60653278
      1.84505357	     -0.05065355	      0.00062368	     -0.19202841	     -0.05591727	      0.88262094	      0.00003815	     -0.20877866	     -0.00000000	      0.00000000	     31.55267318
      1.84636397	     -0.05069343	      0.00061762	     -0.19206787	     -0.05591610	      0.88262099	      0.00003841	     -0.20878252	     -0.00000000	      0.00000000	     31.59460453
      1.84767438	     -0.05073959	      0.00060949	     -0.19211357	     -0.05591493	      0.88262101	      0.00003864	     -0.20878655	     -0.00000000	      0.00000000	     31.49362710
      1.84898479	     -0.05078008	      0.00060353	     -0.19215368	     -0.05591375	      0.88262100	      0.00003886	     -0.20879079	     -0.00000000	     -0.00000000	     31.57092809
      1.85029520	     -0.05083034	      0.00059416	     -0.19220344	     -0.05591256	      0.88262097	      0.00003905	     -0.20879518	     -0.00000000	     -0.00000000	     31.42572765
      1.85140992	     -0.05086594	      0.00058877	     -0.19223872	     -0.05591154	      0.88262092	      0.00003920	     -0.20879909	     -0.00000000	     -0.00000000	     31.49396574
      1.85252464	     -0.05090795	      0.00058128	     -0.19228033	     -0.05591051	      0.88262085	      0.00003934	     -0.20880309	     -0.00000000	     -0.00000000	     31.41783427
      1.85395358	     -0.05095886	      0.00057282	     -0.19233078	     -0.05590919	      0.88262074	      0.00003949	     -0.20880842	     -0.00000000	     -0.00000000	     31.43018487
      1.85538252	     -0.05101585	      0.00056236	     -0.19238727	     -0.05590785	      0.88262060	      0.00003961	     -0.20881389	     -0.00000000	     -0.00000000	     31.30585469
      1.85650873	     -0.05105511	      0.00055626	     -0.19242618	     -0.05590678	      0.88262047	      0.00003969	     -0.20881836	     -0.00000000	     -0.00000000	     31.36040082
      1.85763495	     -0.05110022	      0.00054826	     -0.19247092	     -0.05590571	      0.88262032	      0.00003975	     -0.20882289	     -0.00000000	     -0.00000000	     31.27885497
      1.85908501	     -0.05115543	      0.00053917	     -0.19252567	     -0.05590431	      0.88262010	      0.00003981	     -0.20882890	     -0.00000000	     -0.00000000	     31.28504296
      1.86053507	     -0.05121733	      0.00052776	     -0.19258706	     -0.05590291	      0.88261986	      0.00003984	     -0.20883502	     -0.00000000	     -0.00000000	     31.15018586
      1.86161857	     -0.05125723	      0.00052141	     -0.19262665	     -0.05590184	      0.88261965	      0.00003985	     -0.20883973	     -0.00000000	     -0.00000000	     31.21333525
      1.86270206	     -0.05130268	      0.00051311	     -0.19267173	     -0.05590077	      0.88261943	      0.00003984	     -0.20884448	     -0.00000000	     -0.00000000	     31.14547609
      1.86422639	     -0.05136420	      0.00050234	     -0.19273278	     -0.05589925	      0.88261909	      0.00003980	     -0.20885130	     -0.00000000	     -0.00000000	     31.14349473
      1.86554468	     -0.05142145	      0.00049151	     -0.19278958	     -0.05589793	      0.88261877	      0.00003975	     -0.20885729	     -0.00000000	     -0.00000000	     31.04608883
      1.86686297	     -0.05147357	      0.00048231	     -0.19284131	     -0.05589658	      0.88261842	      0.00003968	     -0.20886339	     -0.00000000	     -0.00000000	     31.10243370
      1.86818126	     -0.05153273	      0.00047052	     -0.19290001	     -0.05589523	      0.88261805	      0.00003958	     -0.20886952	     -0.00000000	     -0.00000000	     30.96337117
      1.86949955	     -0.05158362	      0.00046155	     -0.19295053	     -0.05589386	      0.88261766	      0.00003947	     -0.20887576	      0.00000000	     -0.00000000	     31.07063310
      1.87063297	     -0.05163569	      0.00045083	     -0.19300221	     -0.05589267	      0.88261730	      0.00003935	     -0.20888113	      0.00000000	     -0.00000000	     30.91676917
      1.87176639	     -0.05168217	      0.00044202	     -0.19304835	     -0.05589146	      0.88261692	      0.00003922	     -0.20888656	      0.00000000	     -0.00000000	     30.93541341
      1.87319550	     -0.05174474	      0.00042950	     -0.19311046	     -0.05588993	      0.88261642	      0.00003904	     -0.20889343	      0.00000000	     -0.00000000	     30.84332257
      1.87462460	     -0.05180203	      0.00041888	     -0.19316737	     -0.05588838	      0.88261589	      0.00003884	     -0.20890035	      0.00000000	     -0.00000000	     30.91002240
      1.87577250	     -0.05185448	      0.00040812	     -0.19321944	     -0.05588713	      0.88261544	      0.00003866	     -0.20890590	      0.00000000	     -0.00000000	     30.75958516
      1.87692040	     -0.05190153	      0.00039919	     -0.19326618	     -0.05588586	      0.88261497	      0.00003847	     -0.20891148	      0.00000000	     -0.00000000	     30.77589850
      1.87836682	     -0.05196474	      0.00038632	     -0.19332896	     -0.05588424	      0.88261436	      0.00003821	     -0.20891850	      0.00000000	     -0.00000000	     30.68979510
      1.87981324	     -0.05202167	      0.00037532	     -0.19338553	     -0.05588260	      0.88261372	      0.00003793	     -0.20892553	      0.00000000	     -0.00000000	     30.78709127
      1.88092297	     -0.05207181	      0.00036442	     -0.19343533	     -0.05588133	      0.88261320	      0.00003770	     -0.20893088	      0.00000000	     -0.00000000	     30.63353024
      1.88203270	     -0.05211633	      0.00035532	     -0.19347956	     -0.05588005	      0.88261268	      0.00003746	     -0.20893621	      0.00000000	     -0.00000000	     30.64818500
      1.88354344	     -0.05217995	      0.00034164	     -0.19354277	     -0.05587828	      0.88261193	      0.00003711	     -0.20894341	      0.00000000	     -0.00000000	     30.56806365
      1.88505418	     -0.05223727	      0.00032988	     -0.19359974	     -0.05587649	      0.88261115	      0.00003675	     -0.20895055	      0.00000000	     -0.00000000	     30.67491823
      1.88612734	     -0.05228452	      0.00031912	     -0.19364668	     -0.05587520	      0.88261058	      0.00003648	     -0.20895554	      0.00000000	     -0.00000000	     30.50740645
      1.88720050	     -0.05232636	      0.00031018	     -0.19368827	     -0.05587390	      0.88261000	      0.00003620	     -0.20896050	      0.00000000	     -0.00000000	     30.51123570
      1.88879722	     -0.05239088	      0.00029595	     -0.19375240	     -0.05587195	      0.88260910	      0.00003577	     -0.20896777	      0.00000000	     -0.00000000	     30.42994004
      1.89014001	     -0.05244114	      0.00028522	     -0.19380238	     -0.05587029	      0.88260832	      0.00003538	     -0.20897380	      0.00000000	     -0.00000000	     30.46422391
      1.89148279	     -0.05249588	      0.00027273	     -0.19385679	     -0.05586860	      0.88260752	      0.00003499	     -0.20897972	      0.00000000	     -0.00000000	     30.33730973
      1.89282558	     -0.05254306	      0.00026270	     -0.19390373	     -0.05586690	      0.88260670	      0.00003458	     -0.20898556	      0.00000000	     -0.00000000	     30.43094489
      1.89403324	     -0.05259187	      0.00025127	     -0.19395225	     -0.05586535	      0.88260594	      0.00003419	     -0.20899068	      0.00000000	     -0.00000000	     30.27903920
      1.89524091	     -0.05263383	      0.00024201	     -0.19399400	     -0.05586379	      0.88260517	      0.00003380	     -0.20899574	      0.00000000	     -0.00000000	     30.32571185
      1.89644857	     -0.05267911	      0.00023144	     -0.19403904	     -0.05586221	      0.88260438	      0.00003339	     -0.20900067	      0.00000000	     -0.00000000	     30.24589989
      1.89798285	     -0.05273131	      0.00021958	     -0.19409098	     -0.05586018	      0.88260336	      0.00003286	     -0.20900679	      0.00000000	     -0.00000000	     30.29768265
      1.89921560	     -0.05277751	      0.00020838	     -0.19413694	     -0.05585853	      0.88260252	      0.00003242	     -0.20901155	      0.00000000	     -0.00000000	     30.16254076
      1.90044835	     -0.05281739	      0.00019919	     -0.19417664	     -0.05585687	      0.88260167	      0.00003197	     -0.20901622	      0.00000000	     -0.00000000	     30.21070765
      1.90168110	     -0.05286040	      0.00018872	     -0.19421943	     -0.05585519	      0.88260080	      0.00003150	     -0.20902074	      0.00000000	     -0.00000000	     30.12576110
      1.90319823	     -0.05290715	      0.00017769	     -0.19426599	     -0.05585309	      0.88259971	      0.00003091	     -0.20902614	      0.00000000	     -0.00000000	     30.19170761
      1.90441578	     -0.05294893	      0.00016711	     -0.19430757	     -0.05585139	      0.88259882	      0.00003043	     -0.20903028	      0.00000000	     -0.00000001	     30.05192394
      1.90563332	     -0.05298419	      0.00015855	     -0.19434268	     -0.05584968	      0.88259791	      0.00002994	     -0.20903431	      0.00000000	     -0.00000001	     30.10065000
      1.90685087	     -0.05302194	      0.00014888	     -0.19438028	     -0.05584795	      0.88259700	      0.00002943	     -0.20903816	      0.00000000	     -0.00000001	     30.02510023
      1.90842591	     -0.05306482	      0.00013815	     -0.19442300	     -0.05584568	      0.88259580	      0.00002876	     -0.20904292	      0.00000000	     -0.00000001	     30.08715222
      1.90963991	     -0.05310196	      0.00012830	     -0.19445998	     -0.05584392	      0.88259486	      0.00002824	     -0.20904639	      0.00000000	     -0.00000001	     29.94512755
      1.91085391	     -0.05313300	      0.00012044	     -0.19449093	     -0.05584214	      0.88259392	      0.00002770	     -0.20904973	      0.00000000	     -0.00000001	     29.99047018
      1.91206790	     -0.05316651	      0.00011157	     -0.19452433	     -0.05584035	      0.88259296	      0.00002716	     -0.20905290	      0.00000000	     -0.00000001	     29.91764437
      1.91368255	     -0.05320541	      0.00010152	     -0.19456312	     -0.05583793	      0.88259168	      0.00002642	     -0.20905691	      0.00000000	     -0.00000001	     29.98205388
      1.91488772	     -0.05323829	      0.00009250	     -0.19459589	     -0.05583611	      0.88259071	      0.00002586	     -0.20905970	      0.00000000	     -0.00000001	     29.84052779
      1.91609289	     -0.05326504	      0.00008545	     -0.19462259	     -0.05583428	      0.88258973	      0.00002529	     -0.20906236	      0.00000000	     -0.00000001	     29.88649044
      1.91756300	     -0.05330065	      0.00007554	     -0.19465811	     -0.05583202	      0.88258853	      0.00002459	     -0.20906537	      0.00000000	     -0.00000001	     29.78382043
      1.91887723	     -0.05332593	      0.00006876	     -0.19468337	     -0.05582998	      0.88258745	      0.00002395	     -0.20906789	      0.00000000	     -0.00000001	     29.88053931
      1.92019146	     -0.05335620	      0.00005998	     -0.19471357	     -0.05582792	      0.88258637	      0.00002331	     -0.20907017	      0.00000000	     -0.00000001	     29.73948343
      1.92150569	     -0.05337801	      0.00005393	     -0.19473540	     -0.05582584	      0.88258528	      0.00002266	     -0.20907228	      0.00000000	     -0.00000001	     29.85149087
      1.92281992	     -0.05340550	      0.00004564	     -0.19476285	     -0.05582375	      0.88258418	      0.00002200	     -0.20907414	      0.00000000	     -0.00000001	     29.69646995
      1.92413415	     -0.05342379	      0.00004037	     -0.19478118	     -0.05582163	      0.88258308	      0.00002134	     -0.20907581	      0.00000000	     -0.00000001	     29.82390732
      1.92544838	     -0.05344847	      0.00003261	     -0.19480584	     -0.05581950	      0.88258198	      0.00002067	     -0.20907722	      0.00000000	     -0.00000001	     29.65744453
      1.92676261	     -0.05346340	      0.00002815	     -0.19482085	     -0.05581735	      0.88258087	      0.00002000	     -0.20907844	      0.00000000	     -0.00000001	     29.79879580
      1.92807684	     -0.05348542	      0.00002095	     -0.19484288	     -0.05581518	      0.88257976	      0.00001932	     -0.20907938	      0.00000000	     -0.00000001	     29.62123642
      1.92939107	     -0.05349711	      0.00001734	     -0.19485467	     -0.05581299	      0.88257865	      0.00001864	     -0.20908013	      0.00000000	     -0.00000001	     29.77589311
      1.93070530	     -0.05351683	      0.00001067	     -0.19487441	     -0.05581079	      0.88257754	      0.00001796	     -0.20908061	      0.00000000	     -0.00000001	     29.59129587
      1.93201953	     -0.05352570	      0.00000784	     -0.19488343	     -0.05580856	      0.88257644	      0.00001728	     -0.20908092	      0.00000000	     -0.00000001	     29.76063861
      1.93333376	     -0.05354320	      0.00000166	     -0.19490097	     -0.05580632	      0.88257533	      0.00001660	     -0.20908095	      0.00000000	     -0.00000001	     29.57260302
      1.93464799	     -0.05354917	     -0.00000042	     -0.19490711	     -0.05580406	      0.88257422	      0.00001592	     -0.20908081	      0.00000000	     -0.00000001	     29.75515140
      1.93596222	     -0.05356427	     -0.00000613	     -0.19492228	     -0.05580178	      0.88257312	      0.00001523	     -0.20908040	      0.00000000	     -0.00000001	     29.56462464
      1.93727645	     -0.05356742	     -0.00000745	     -0.19492562	     -0.05579948	      0.88257201	      0.00001455	     -0.20907983	      0.00000000	     -0.00000001	     29.75517350
      1.93845413	     -0.05357799	     -0.00001180	     -0.19493627	     -0.05579741	      0.88257103	      0.00001394	     -0.20907908	      0.00000000	     -0.00000001	     29.60171312
      1.93963181	     -0.05358148	     -0.00001353	     -0.19493993	     -0.05579532	      0.88257005	      0.00001334	     -0.20907819	      0.00000000	     -0.00000001	     29.66758078
      1.94107745	     -0.05358878	     -0.00001706	     -0.19494740	     -0.05579273	      0.88256884	      0.00001260	     -0.20907684	      0.00000000	     -0.00000001	     29.60795222
      1.94252308	     -0.05358943	     -0.00001808	     -0.19494829	     -0.05579013	      0.88256764	      0.00001186	     -0.20907526	      0.00000000	     -0.00000001	     29.72880985
      1.94372861	     -0.05359520	     -0.00002136	     -0.19495419	     -0.05578794	      0.88256665	      0.00001125	     -0.20907372	      0.00000000	     -0.00000001	     29.61079733
      1.94493413	     -0.05359435	     -0.00002199	     -0.19495355	     -0.05578573	      0.88256566	      0.00001065	     -0.20907203	      0.00000000	     -0.00000001	     29.67235002
      1.94638076	     -0.05359619	     -0.00002440	     -0.19495560	     -0.05578306	      0.88256447	      0.00000993	     -0.20906974	      0.00000000	     -0.00000001	     29.61529407
      1.94782740	     -0.05359060	     -0.00002366	     -0.19495031	     -0.05578037	      0.88256329	      0.00000922	     -0.20906722	      0.00000000	     -0.00000001	     29.73450345
      1.94898384	     -0.05359163	     -0.00002600	     -0.19495149	     -0.05577820	      0.88256236	      0.00000865	     -0.20906500	      0.00000000	     -0.00000001	     29.62819134
      1.95014028	     -0.05358688	     -0.00002562	     -0.19494698	     -0.05577602	      0.88256143	      0.00000809	     -0.20906263	      0.00000000	     -0.00000001	     29.66393214
      1.95164177	     -0.05358269	     -0.00002663	     -0.19494306	     -0.05577317	      0.88256022	      0.00000738	     -0.20905931	      0.00000000	     -0.00000001	     29.63425675
      1.95314326	     -0.05357213	     -0.00002443	     -0.19493285	     -0.05577029	      0.88255903	      0.00000668	     -0.20905574	      0.00000000	     -0.00000001	     29.71569431
      1.95424841	     -0.05356853	     -0.00002597	     -0.19492943	     -0.05576816	      0.88255816	      0.00000617	     -0.20905292	      0.00000000	     -0.00000001	     29.64396081
      1.95535355	     -0.05356012	     -0.00002478	     -0.19492127	     -0.05576601	      0.88255729	      0.00000566	     -0.20904999	      0.00000000	     -0.00000001	     29.65564303
      1.95692833	     -0.05354871	     -0.00002426	     -0.19491018	     -0.05576293	      0.88255606	      0.00000496	     -0.20904554	      0.00000000	     -0.00000001	     29.65288321
      1.95826287	     -0.05353558	     -0.00002181	     -0.19489739	     -0.05576030	      0.88255504	      0.00000437	     -0.20904156	      0.00000000	     -0.00000001	     29.66398476
      1.95959742	     -0.05352302	     -0.00002144	     -0.19488511	     -0.05575765	      0.88255402	      0.00000380	     -0.20903735	      0.00000000	     -0.00000001	     29.67744037
      1.96093196	     -0.05350495	     -0.00001764	     -0.19486741	     -0.05575498	      0.88255301	      0.00000323	     -0.20903290	      0.00000000	     -0.00000001	     29.67832474
      1.96226650	     -0.05348713	     -0.00001705	     -0.19484987	     -0.05575229	      0.88255201	      0.00000268	     -0.20902815	      0.00000000	     -0.00000001	     29.72653467
      1.96343242	     -0.05346580	     -0.00001267	     -0.19482889	     -0.05574993	      0.88255114	      0.00000221	     -0.20902375	      0.00000000	     -0.00000001	     29.70192198
      1.96459833	     -0.05344385	     -0.00001048	     -0.19480724	     -0.05574755	      0.88255029	      0.00000175	     -0.20901905	      0.00000000	     -0.00000000	     29.73572165
      1.96601666	     -0.05341361	     -0.00000558	     -0.19477741	     -0.05574464	      0.88254926	      0.00000121	     -0.20901296	      0.00000000	     -0.00000000	     29.72744711
      1.96743499	     -0.05338202	     -0.00000256	     -0.19474618	     -0.05574171	      0.88254825	      0.00000067	     -0.20900645	      0.00000000	     -0.00000000	     29.80517783
      1.96859714	     -0.05335315	      0.00000283	     -0.19471769	     -0.05573929	      0.88254743	      0.00000025	     -0.20900081	      0.00000000	     -0.00000000	     29.75673867
      1.96975928	     -0.05332471	      0.00000620	     -0.19468957	     -0.05573686	      0.88254663	     -0.00000016	     -0.20899493	      0.00000000	     -0.00000000	     29.79774226
      1.97120017	     -0.05328707	      0.00001236	     -0.19465236	     -0.05573383	      0.88254565	     -0.00000066	     -0.20898732	      0.00000000	     -0.00000000	     29.78955467
      1.97264106	     -0.05324615	      0.00001680	     -0.19461182	     -0.05573078	      0.88254469	     -0.00000114	     -0.20897933	      0.00000000	     -0.00000000	     29.90765209
      1.97376262	     -0.05321092	      0.00002321	     -0.19457697	     -0.05572839	      0.88254396	     -0.00000150	     -0.20897283	      0.00000000	     -0.00000000	     29.85018619
      1.97488418	     -0.05317520	      0.00002782	     -0.19454158	     -0.05572598	      0.88254324	     -0.00000185	     -0.20896606	      0.00000000	     -0.00000000	     29.89966737
      1.97638399	     -0.05312710	      0.00003542	     -0.19449395	     -0.05572275	      0.88254230	     -0.00000230	     -0.20895667	      0.00000000	     -0.00000000	     29.89534989
      1.97788381	     -0.05307881	      0.00004115	     -0.19444606	     -0.05571950	      0.88254139	     -0.00000274	     -0.20894695	      0.00000000	     -0.00000000	     30.02805136
      1.97896377	     -0.05304319	      0.00004792	     -0.19441081	     -0.05571715	      0.88254075	     -0.00000303	     -0.20893979	      0.00000000	     -0.00000000	     29.95379701
      1.98004373	     -0.05300758	      0.00005294	     -0.19437551	     -0.05571479	      0.88254013	     -0.00000332	     -0.20893249	      0.00000000	     -0.00000000	     30.00204020
      1.98162580	     -0.05295511	      0.00006151	     -0.19432352	     -0.05571131	      0.88253924	     -0.00000373	     -0.20892161	      0.00000000	     -0.00000000	     30.01282379
      1.98296225	     -0.05291121	      0.00006766	     -0.19427998	     -0.05570835	      0.88253852	     -0.00000405	     -0.20891226	      0.00000000	     -0.00000000	     30.09481261
      1.98429871	     -0.05286716	      0.00007577	     -0.19423635	     -0.05570538	      0.88253782	     -0.00000435	     -0.20890282	      0.00000000	     -0.00000000	     30.06518912
      1.98563516	     -0.05282272	      0.00008172	     -0.19419226	     -0.05570240	      0.88253715	     -0.00000464	     -0.20889329	      0.00000000	     -0.00000000	     30.19002304
      1.98697161	     -0.05277651	      0.00009103	     -0.19414649	     -0.05569940	      0.88253650	     -0.00000491	     -0.20888364	      0.00000000	     -0.00000000	     30.12786911
      1.98810685	     -0.05273640	      0.00009627	     -0.19410667	     -0.05569684	      0.88253598	     -0.00000513	     -0.20887534	      0.00000000	     -0.00000000	     30.24202485
      1.98924209	     -0.05269563	      0.00010365	     -0.19406626	     -0.05569426	      0.88253546	     -0.00000533	     -0.20886694	      0.00000000	     -0.00000000	     30.23485403
      1.99069618	     -0.05264380	      0.00011184	     -0.19401483	     -0.05569096	      0.88253484	     -0.00000558	     -0.20885604	      0.00000000	     -0.00000000	     30.31550825
      1.99215028	     -0.05259208	      0.00012202	     -0.19396357	     -0.05568763	      0.88253424	     -0.00000580	     -0.20884505	      0.00000000	     -0.00000000	     30.28304254
      1.99329126	     -0.05255217	      0.00012779	     -0.19392396	     -0.05568501	      0.88253379	     -0.00000595	     -0.20883637	      0.00000000	     -0.00000000	     30.38945797
      1.99443223	     -0.05251194	      0.00013550	     -0.19388407	     -0.05568238	      0.88253337	     -0.00000610	     -0.20882766	      0.00000000	     -0.00000000	     30.38518290
      1.99591048	     -0.05245918	      0.00014436	     -0.19383172	     -0.05567896	      0.88253284	     -0.00000627	     -0.20881632	      0.00000000	     -0.00000000	     30.47638970
      1.99738873	     -0.05240665	      0.00015538	     -0.19377965	     -0.05567552	      0.88253234	     -0.00000641	     -0.20880491	      0.00000000	     -0.00000000	     30.43432130
      1.99848096	     -0.05236817	      0.00016115	     -0.19374145	     -0.05567296	      0.88253200	     -0.00000651	     -0.20879647	      0.00000000	     -0.00000000	     30.54374922
      1.99957318	     -0.05232983	      0.00016875	     -0.19370343	     -0.05567040	      0.88253166	     -0.00000659	     -0.20878801	      0.00000000	     -0.00000000	     30.54213566
      2.00113182	     -0.05227599	      0.00017852	     -0.19365000	     -0.05566673	      0.88253122	     -0.00000668	     -0.20877594	      0.00000000	     -0.00000000	     30.61817438
      2.00246768	     -0.05222968	      0.00018824	     -0.19360409	     -0.05566357	      0.88253086	     -0.00000674	     -0.20876560	      0.00000000	     -0.00000000	     30.60250421
      2.00380353	     -0.05218287	      0.00019625	     -0.19355761	     -0.05566039	      0.88253053	     -0.00000678	     -0.20875526	      0.00000000	     -0.00000000	     30.71976890
      2.00513938	     -0.05213612	      0.00020667	     -0.19351127	     -0.05565720	      0.88253022	     -0.00000680	     -0.20874491	      0.00000000	     -0.00000000	     30.66744541
      2.00647524	     -0.05209033	      0.00021404	     -0.19346580	     -0.05565399	      0.88252993	     -0.00000680	     -0.20873455	      0.00000000	     -0.00000000	     30.83244739
      2.00761579	     -0.05205220	      0.00022309	     -0.19342800	     -0.05565125	      0.88252970	     -0.00000679	     -0.20872574	      0.00000000	     -0.00000000	     30.75042587
      2.00875634	     -0.05201539	      0.00023006	     -0.19339147	     -0.05564849	      0.88252949	     -0.00000677	     -0.20871697	      0.00000000	     -0.00000000	     30.82217504
      2.01020726	     -0.05197060	      0.00024013	     -0.19334706	     -0.05564497	      0.88252923	     -0.00000672	     -0.20870592	      0.00000000	     -0.00000000	     30.81627364
      2.01165818	     -0.05192680	      0.00024822	     -0.19330359	     -0.05564143	      0.88252901	     -0.00000664	     -0.20869502	      0.00000000	     -0.00000000	     30.96249742
      2.01280553	     -0.05189210	      0.00025690	     -0.19326920	     -0.05563862	      0.88252884	     -0.00000657	     -0.20868648	      0.00000000	     -0.00000000	     30.89280524
      2.01395287	     -0.05185775	      0.00026372	     -0.19323511	     -0.05563579	      0.88252869	     -0.00000649	     -0.20867801	      0.00000000	     -0.00000000	     30.96760342
      2.01542625	     -0.05181491	      0.00027374	     -0.19319264	     -0.05563216	      0.88252852	     -0.00000636	     -0.20866722	      0.00000000	     -0.00000000	     30.96157304
      2.01689963	     -0.05177467	      0.00028147	     -0.19315270	     -0.05562850	      0.88252836	     -0.00000621	     -0.20865658	      0.00000000	     -0.00000000	     31.11807706
      2.01799962	     -0.05174598	      0.00028953	     -0.19312430	     -0.05562576	      0.88252826	     -0.00000608	     -0.20864876	      0.00000000	     -0.00000000	     31.02320645
      2.01909961	     -0.05171828	      0.00029572	     -0.19309682	     -0.05562301	      0.88252817	     -0.00000594	     -0.20864106	      0.00000000	     -0.00000000	     31.07922402
      2.02064926	     -0.05168100	      0.00030542	     -0.19305989	     -0.05561911	      0.88252805	     -0.00000573	     -0.20863042	      0.00000000	     -0.00000000	     31.07062836
      2.02198564	     -0.05165080	      0.00031238	     -0.19302994	     -0.05561574	      0.88252797	     -0.00000553	     -0.20862146	      0.00000000	     -0.00000000	     31.15963741
      2.02332202	     -0.05162238	      0.00032104	     -0.19300183	     -0.05561235	      0.88252790	     -0.00000531	     -0.20861271	      0.00000000	     -0.00000000	     31.09814304
      2.02465840	     -0.05159503	      0.00032725	     -0.19297470	     -0.05560895	      0.88252785	     -0.00000507	     -0.20860417	      0.00000000	     -0.00000000	     31.23124044
      2.02599478	     -0.05156737	      0.00033649	     -0.19294735	     -0.05560553	      0.88252780	     -0.00000482	     -0.20859582	      0.00000000	     -0.00000000	     31.12828141
      2.02714163	     -0.05154399	      0.00034156	     -0.19292417	     -0.05560259	      0.88252777	     -0.00000459	     -0.20858877	      0.00000000	     -0.00000000	     31.24853810
      2.02828849	     -0.05152104	      0.00034858	     -0.19290146	     -0.05559963	      0.88252775	     -0.00000436	     -0.20858182	      0.00000000	     -0.00000000	     31.21482662
      2.02973585	     -0.05149342	      0.00035588	     -0.19287410	     -0.05559589	      0.88252774	     -0.00000404	     -0.20857320	      0.00000000	     -0.00000000	     31.29059427
      2.03118322	     -0.05146697	      0.00036490	     -0.19284795	     -0.05559212	      0.88252774	     -0.00000370	     -0.20856476	      0.00000000	      0.00000000	     31.22053610
      2.03233713	     -0.05144711	      0.00036970	     -0.19282826	     -0.05558910	      0.88252774	     -0.00000343	     -0.20855817	      0.00000000	      0.00000000	     31.33282558
      2.03349105	     -0.05142871	      0.00037618	     -0.19281008	     -0.05558608	      0.88252776	     -0.00000314	     -0.20855172	      0.00000000	      0.00000000	     31.29521981
      2.03495953	     -0.05140730	      0.00038278	     -0.19278890	     -0.05558221	      0.88252778	     -0.00000276	     -0.20854373	      0.00000000	      0.00000000	     31.37272941
      2.03642802	     -0.05138822	      0.00039115	     -0.19277009	     -0.05557832	      0.88252782	     -0.00000236	     -0.20853602	      0.00000000	      0.00000000	     31.28292224
      2.03753606	     -0.05137569	      0.00039485	     -0.19275770	     -0.05557537	      0.88252786	     -0.00000205	     -0.20853040	      0.00000000	      0.00000000	     31.39696302
      2.03864411	     -0.05136419	      0.00040022	     -0.19274638	     -0.05557241	      0.88252790	     -0.00000174	     -0.20852496	      0.00000000	      0.00000000	     31.36907067
      2.04018467	     -0.05134993	      0.00040630	     -0.19273233	     -0.05556828	      0.88252797	     -0.00000128	     -0.20851770	      0.00000000	      0.00000000	     31.43477333
      2.04172524	     -0.05133774	      0.00041407	     -0.19272040	     -0.05556413	      0.88252805	     -0.00000082	     -0.20851077	      0.00000000	      0.00000000	     31.34096226
      2.04278641	     -0.05133060	      0.00041676	     -0.19271336	     -0.05556125	      0.88252811	     -0.00000049	     -0.20850620	      0.00000000	      0.00000000	     31.46138941
      2.04384758	     -0.05132377	      0.00042108	     -0.19270668	     -0.05555837	      0.88252817	     -0.00000015	     -0.20850179	      0.00000000	      0.00000000	     31.44613506
      2.04549287	     -0.05131448	      0.00042653	     -0.19269759	     -0.05555387	      0.88252828	      0.00000038	     -0.20849521	      0.00000000	      0.00000000	     31.50985314
      2.04684450	     -0.05130826	      0.00043179	     -0.19269156	     -0.05555016	      0.88252838	      0.00000083	     -0.20849006	      0.00000000	      0.00000000	     31.46177833
      2.04819613	     -0.05130346	      0.00043503	     -0.19268688	     -0.05554643	      0.88252848	      0.00000129	     -0.20848513	      0.00000000	      0.00000000	     31.57649214
      2.04954776	     -0.05129988	      0.00044036	     -0.19268348	     -0.05554268	      0.88252860	      0.00000175	     -0.20848042	      0.00000000	      0.00000000	     31.47899716
      2.05075299	     -0.05129799	      0.00044247	     -0.19268170	     -0.05553933	      0.88252870	      0.00000217	     -0.20847641	      0.00000000	      0.00000000	     31.60411822
      2.05195823	     -0.05129709	      0.00044658	     -0.19268094	     -0.05553596	      0.88252882	      0.00000260	     -0.20847258	      0.00000000	      0.00000000	     31.53988134
      2.05316347	     -0.05129716	      0.00044918	     -0.19268112	     -0.05553257	      0.88252894	      0.00000302	     -0.20846892	      0.00000000	      0.00000000	     31.60679870
      2.05471212	     -0.05129838	      0.00045378	     -0.19268252	     -0.05552820	      0.88252910	      0.00000358	     -0.20846446	      0.00000000	      0.00000000	     31.56061454
      2.05593724	     -0.05130046	      0.00045548	     -0.19268469	     -0.05552472	      0.88252924	      0.00000403	     -0.20846112	      0.00000000	      0.00000000	     31.67722126
      2.05716237	     -0.05130341	      0.00045891	     -0.19268778	     -0.05552123	      0.88252938	      0.00000448	     -0.20845794	      0.00000000	      0.00000000	     31.61740270
      2.05838750	     -0.05130736	      0.00046083	     -0.19269183	     -0.05551773	      0.88252953	      0.00000493	     -0.20845493	      0.00000000	      0.00000000	     31.68628121
      2.05992275	     -0.05131362	      0.00046449	     -0.19269825	     -0.05551331	      0.88252973	      0.00000549	     -0.20845137	      0.00000000	      0.00000000	     31.63196285
      2.06112736	     -0.05131978	      0.00046516	     -0.19270448	     -0.05550983	      0.88252990	      0.00000594	     -0.20844875	      0.00000000	      0.00000000	     31.75833061
      2.06233197	     -0.05132676	      0.00046740	     -0.19271157	     -0.05550633	      0.88253007	      0.00000639	     -0.20844628	      0.00000000	      0.00000000	     31.71040188
      2.06353659	     -0.05133475	      0.00046825	     -0.19271963	     -0.05550282	      0.88253024	      0.00000684	     -0.20844396	      0.00000000	      0.00000000	     31.77214706
      2.06513604	     -0.05134656	      0.00047065	     -0.19273158	     -0.05549814	      0.88253048	      0.00000743	     -0.20844111	      0.00000000	      0.00000000	     31.71533029
      2.06633128	     -0.05135639	      0.00047054	     -0.19274146	     -0.05549461	      0.88253067	      0.00000788	     -0.20843914	      0.00000000	      0.00000000	     31.83167057
      2.06752653	     -0.05136682	      0.00047203	     -0.19275199	     -0.05549108	      0.88253087	      0.00000832	     -0.20843730	      0.00000000	      0.00000000	     31.77848487
      2.06898186	     -0.05138067	      0.00047198	     -0.19276591	     -0.05548675	      0.88253111	      0.00000886	     -0.20843524	      0.00000000	      0.00000000	     31.87659358
      2.07027904	     -0.05139385	      0.00047339	     -0.19277920	     -0.05548288	      0.88253134	      0.00000934	     -0.20843355	      0.00000000	      0.00000000	     31.78675194
      2.07157622	     -0.05140817	      0.00047233	     -0.19279356	     -0.05547899	      0.88253157	      0.00000981	     -0.20843201	      0.00000000	      0.00000000	     31.90996521
      2.07287340	     -0.05142320	      0.00047342	     -0.19280870	     -0.05547507	      0.88253182	      0.00001028	     -0.20843061	      0.00000000	      0.00000000	     31.80107107
      2.07417059	     -0.05143951	      0.00047190	     -0.19282504	     -0.05547114	      0.88253206	      0.00001074	     -0.20842936	      0.00000000	      0.00000000	     31.93083210
      2.07546777	     -0.05145645	      0.00047284	     -0.19284208	     -0.05546720	      0.88253232	      0.00001120	     -0.20842825	      0.00000000	      0.00000000	     31.80598751
      2.07676495	     -0.05147445	      0.00047094	     -0.19286011	     -0.05546323	      0.88253258	      0.00001166	     -0.20842728	      0.00000000	      0.00000000	     31.95010125
      2.07806213	     -0.05149287	      0.00047164	     -0.19287863	     -0.05545925	      0.88253285	      0.00001211	     -0.20842644	      0.00000000	      0.00000000	     31.81781239
      2.07935931	     -0.05151206	      0.00046918	     -0.19289784	     -0.05545524	      0.88253312	      0.00001255	     -0.20842572	      0.00000000	      0.00000000	     31.98155988
      2.08065649	     -0.05153153	      0.00046959	     -0.19291741	     -0.05545122	      0.88253340	      0.00001299	     -0.20842510	      0.00000000	      0.00000000	     31.83398416
      2.08195367	     -0.05155195	      0.00046653	     -0.19293784	     -0.05544718	      0.88253369	      0.00001341	     -0.20842459	      0.00000000	      0.00000000	     32.01325631
      2.08325085	     -0.05157276	      0.00046668	     -0.19295876	     -0.05544312	      0.88253398	      0.00001383	     -0.20842419	      0.00000000	      0.00000000	     31.84656672
      2.08454803	     -0.05159450	      0.00046308	     -0.19298049	     -0.05543904	      0.88253428	      0.00001424	     -0.20842387	      0.00000000	      0.00000000	     32.04140201
      2.08570525	     -0.05161407	      0.00046279	     -0.19300015	     -0.05543539	      0.88253455	      0.00001460	     -0.20842367	      0.00000000	      0.00000000	     31.89279193
      2.08686248	     -0.05163435	      0.00046015	     -0.19302045	     -0.05543172	      0.88253482	      0.00001495	     -0.20842354	      0.00000000	      0.00000000	     31.97239071
      2.08828316	     -0.05165972	      0.00045804	     -0.19304588	     -0.05542720	      0.88253515	      0.00001537	     -0.20842347	      0.00000000	      0.00000000	     31.92459457
      2.08970385	     -0.05168587	      0.00045375	     -0.19307203	     -0.05542265	      0.88253550	      0.00001578	     -0.20842349	      0.00000000	      0.00000000	     32.06748615
      2.09088235	     -0.05170787	      0.00045236	     -0.19309410	     -0.05541886	      0.88253578	      0.00001610	     -0.20842357	      0.00000000	      0.00000000	     31.93397433
      2.09206085	     -0.05173051	      0.00044898	     -0.19311675	     -0.05541506	      0.88253607	      0.00001642	     -0.20842372	      0.00000000	      0.00000000	     32.00484369
      2.09348645	     -0.05175829	      0.00044643	     -0.19314460	     -0.05541043	      0.88253643	      0.00001679	     -0.20842396	      0.00000000	      0.00000000	     31.92997849
      2.09491205	     -0.05178676	      0.00044168	     -0.19317307	     -0.05540578	      0.88253678	      0.00001714	     -0.20842429	      0.00000000	      0.00000000	     32.08680625
      2.09604640	     -0.05180948	      0.00044027	     -0.19319587	     -0.05540207	      0.88253707	      0.00001741	     -0.20842460	      0.00000000	      0.00000000	     31.93887248
      2.09718075	     -0.05183256	      0.00043677	     -0.19321898	     -0.05539834	      0.88253735	      0.00001767	     -0.20842494	      0.00000000	      0.00000000	     32.00550144
      2.09866263	     -0.05186297	      0.00043330	     -0.19324945	     -0.05539345	      0.88253772	      0.00001799	     -0.20842545	      0.00000000	      0.00000000	     31.95038176
      2.10014452	     -0.05189399	      0.00042769	     -0.19328048	     -0.05538853	      0.88253810	      0.00001830	     -0.20842600	      0.00000000	      0.00000000	     32.11560540
      2.10124099	     -0.05191682	      0.00042581	     -0.19330338	     -0.05538487	      0.88253837	      0.00001851	     -0.20842644	      0.00000000	      0.00000000	     31.96028308
      2.10233745	     -0.05193984	      0.00042198	     -0.19332643	     -0.05538120	      0.88253864	      0.00001871	     -0.20842690	      0.00000000	      0.00000000	     32.00841155
      2.10388974	     -0.05197227	      0.00041768	     -0.19335892	     -0.05537598	      0.88253903	      0.00001897	     -0.20842757	      0.00000000	      0.00000000	     31.95052245
      2.10522004	     -0.05200025	      0.00041268	     -0.19338692	     -0.05537148	      0.88253935	      0.00001918	     -0.20842816	      0.00000000	      0.00000000	     32.03452318
      2.10655034	     -0.05202830	      0.00040940	     -0.19341506	     -0.05536696	      0.88253968	      0.00001937	     -0.20842875	      0.00000000	      0.00000000	     31.92194982
      2.10788063	     -0.05205678	      0.00040351	     -0.19344354	     -0.05536242	      0.88254000	      0.00001954	     -0.20842935	      0.00000000	      0.00000000	     32.06481389
      2.10921093	     -0.05208505	      0.00040045	     -0.19347190	     -0.05535786	      0.88254032	      0.00001970	     -0.20842995	      0.00000000	      0.00000000	     31.89037414
      2.11036411	     -0.05210979	      0.00039500	     -0.19349664	     -0.05535389	      0.88254059	      0.00001982	     -0.20843048	      0.00000000	      0.00000000	     32.01458462
      2.11151729	     -0.05213431	      0.00039159	     -0.19352123	     -0.05534991	      0.88254086	      0.00001992	     -0.20843100	      0.00000000	      0.00000000	     31.93177784
      2.11294506	     -0.05216467	      0.00038587	     -0.19355163	     -0.05534495	      0.88254118	      0.00002003	     -0.20843163	      0.00000000	      0.00000000	     31.99184468
      2.11437283	     -0.05219465	      0.00038198	     -0.19358171	     -0.05533997	      0.88254150	      0.00002011	     -0.20843223	      0.00000000	      0.00000000	     31.85618609
      2.11552894	     -0.05221876	      0.00037643	     -0.19360583	     -0.05533592	      0.88254176	      0.00002017	     -0.20843270	      0.00000000	      0.00000000	     31.97892707
      2.11668504	     -0.05224238	      0.00037261	     -0.19362952	     -0.05533186	      0.88254201	      0.00002020	     -0.20843312	      0.00000000	      0.00000000	     31.90936864
      2.11813286	     -0.05227173	      0.00036623	     -0.19365891	     -0.05532674	      0.88254232	      0.00002023	     -0.20843360	      0.00000000	      0.00000000	     31.97679344
      2.11958068	     -0.05230068	      0.00036193	     -0.19368796	     -0.05532160	      0.88254262	      0.00002022	     -0.20843401	      0.00000000	      0.00000000	     31.82553686
      2.12069215	     -0.05232282	      0.00035631	     -0.19371012	     -0.05531764	      0.88254285	      0.00002021	     -0.20843427	      0.00000000	      0.00000000	     31.93975043
      2.12180363	     -0.05234456	      0.00035256	     -0.19373193	     -0.05531367	      0.88254307	      0.00002017	     -0.20843449	      0.00000000	      0.00000000	     31.87400640
      2.12331609	     -0.05237368	      0.00034620	     -0.19376113	     -0.05530824	      0.88254337	      0.00002010	     -0.20843470	      0.00000000	      0.00000000	     31.92498374
      2.12482854	     -0.05240185	      0.00034176	     -0.19378943	     -0.05530278	      0.88254366	      0.00002000	     -0.20843480	      0.00000000	      0.00000000	     31.78221483
      2.12589426	     -0.05242133	      0.00033618	     -0.19380892	     -0.05529892	      0.88254386	      0.00001991	     -0.20843480	      0.00000000	      0.00000000	     31.90683031
      2.12695998	     -0.05244021	      0.00033236	     -0.19382788	     -0.05529504	      0.88254405	      0.00001981	     -0.20843472	      0.00000000	      0.00000000	     31.86017449
      2.12856496	     -0.05246784	      0.00032564	     -0.19385560	     -0.05528918	      0.88254433	      0.00001963	     -0.20843447	      0.00000000	      0.00000000	     31.89758781
      2.12990142	     -0.05248999	      0.00032113	     -0.19387785	     -0.05528428	      0.88254456	      0.00001945	     -0.20843413	      0.00000000	      0.00000000	     31.81366505
      2.13123789	     -0.05251161	      0.00031481	     -0.19389954	     -0.05527936	      0.88254479	      0.00001925	     -0.20843365	      0.00000000	      0.00000000	     31.91573603
      2.13257435	     -0.05253245	      0.00031093	     -0.19392051	     -0.05527441	      0.88254500	      0.00001903	     -0.20843303	      0.00000000	      0.00000000	     31.76858073
      2.13377526	     -0.05255063	      0.00030520	     -0.19393874	     -0.05526996	      0.88254519	      0.00001881	     -0.20843236	      0.00000000	      0.00000000	     31.87886276
      2.13497618	     -0.05256808	      0.00030170	     -0.19395632	     -0.05526548	      0.88254538	      0.00001857	     -0.20843158	      0.00000000	      0.00000000	     31.77711190
      2.13617709	     -0.05258488	      0.00029690	     -0.19397321	     -0.05526099	      0.88254556	      0.00001831	     -0.20843067	      0.00000000	      0.00000000	     31.82437353
      2.13769220	     -0.05260505	      0.00029243	     -0.19399353	     -0.05525530	      0.88254578	      0.00001796	     -0.20842934	      0.00000000	      0.00000000	     31.73396813
      2.13890984	     -0.05262061	      0.00028716	     -0.19400917	     -0.05525071	      0.88254594	      0.00001765	     -0.20842812	      0.00000000	      0.00000000	     31.83245375
      2.14012749	     -0.05263542	      0.00028388	     -0.19402412	     -0.05524610	      0.88254611	      0.00001732	     -0.20842676	      0.00000000	      0.00000000	     31.73719109
      2.14134513	     -0.05264955	      0.00027933	     -0.19403835	     -0.05524148	      0.88254627	      0.00001698	     -0.20842526	      0.00000000	      0.00000000	     31.78627546
      2.14285080	     -0.05266577	      0.00027545	     -0.19405476	     -0.05523574	      0.88254646	      0.00001652	     -0.20842320	      0.00000000	      0.00000000	     31.68732590
      2.14404804	     -0.05267764	      0.00027073	     -0.19406672	     -0.05523116	      0.88254660	      0.00001614	     -0.20842140	      0.00000000	      0.00000000	     31.78487803
      2.14524527	     -0.05268853	      0.00026798	     -0.19407777	     -0.05522656	      0.88254674	      0.00001574	     -0.20841943	      0.00000000	      0.00000000	     31.69761645
      2.14644251	     -0.05269850	      0.00026419	     -0.19408788	     -0.05522195	      0.88254687	      0.00001532	     -0.20841730	      0.00000000	      0.00000000	     31.73400421
      2.14800998	     -0.05270940	      0.00026087	     -0.19409900	     -0.05521589	      0.88254703	      0.00001474	     -0.20841425	      0.00000000	      0.00000000	     31.65199790
      2.14919845	     -0.05271608	      0.00025683	     -0.19410579	     -0.05521127	      0.88254715	      0.00001428	     -0.20841171	      0.00000000	      0.00000000	     31.74725303
      2.15038693	     -0.05272162	      0.00025466	     -0.19411151	     -0.05520664	      0.88254726	      0.00001380	     -0.20840896	      0.00000000	      0.00000000	     31.67067605
      2.15181998	     -0.05272662	      0.00025066	     -0.19411668	     -0.05520104	      0.88254739	      0.00001320	     -0.20840537	      0.00000000	      0.00000000	     31.74835434
      2.15310431	     -0.05272908	      0.00024907	     -0.19411936	     -0.05519600	      0.88254750	      0.00001264	     -0.20840188	      0.00000000	      0.00000000	     31.63763188
      2.15438863	     -0.05272917	      0.00024557	     -0.19411961	     -0.05519095	      0.88254760	      0.00001206	     -0.20839810	      0.00000000	      0.00000000	     31.74857056
      2.15567296	     -0.05272597	      0.00024468	     -0.19411665	     -0.05518587	      0.88254769	      0.00001147	     -0.20839400	      0.00000000	      0.00000000	     31.63973844
      2.15695728	     -0.05271950	      0.00024179	     -0.19411036	     -0.05518078	      0.88254778	      0.00001084	     -0.20838953	      0.00000000	      0.00000000	     31.76418197
      2.15824160	     -0.05270964	      0.00024171	     -0.19410076	     -0.05517567	      0.88254786	      0.00001020	     -0.20838464	      0.00000000	      0.00000000	     31.64703355
      2.15952593	     -0.05269673	      0.00023938	     -0.19408804	     -0.05517055	      0.88254794	      0.00000954	     -0.20837932	      0.00000000	      0.00000000	     31.78164504
      2.16081025	     -0.05268069	      0.00024002	     -0.19407229	     -0.05516540	      0.88254801	      0.00000887	     -0.20837354	      0.00000000	      0.00000000	     31.65680442
      2.16209458	     -0.05266199	      0.00023813	     -0.19405379	     -0.05516024	      0.88254807	      0.00000817	     -0.20836730	      0.00000000	      0.00000000	     31.80369311
      2.16337890	     -0.05264164	      0.00023932	     -0.19403372	     -0.05515507	      0.88254814	      0.00000745	     -0.20836061	      0.00000000	      0.00000000	     31.66354295
      2.16466322	     -0.05262056	      0.00023755	     -0.19401284	     -0.05514988	      0.88254819	      0.00000671	     -0.20835351	      0.00000000	      0.00000000	     31.81728251
      2.16594755	     -0.05259769	      0.00023918	     -0.19399025	     -0.05514467	      0.88254825	      0.00000596	     -0.20834605	      0.00000000	      0.00000000	     31.66980282
      2.16723187	     -0.05257272	      0.00023771	     -0.19396548	     -0.05513945	      0.88254830	      0.00000518	     -0.20833822	      0.00000000	      0.00000000	     31.84690904
      2.16851620	     -0.05254642	      0.00023990	     -0.19393948	     -0.05513421	      0.88254835	      0.00000439	     -0.20833003	      0.00000000	      0.00000000	     31.68434836
      2.16965939	     -0.05252227	      0.00023897	     -0.19391550	     -0.05512954	      0.88254839	      0.00000367	     -0.20832246	      0.00000000	      0.00000000	     31.81270501
      2.17080258	     -0.05249693	      0.00024020	     -0.19389039	     -0.05512485	      0.88254843	      0.00000294	     -0.20831464	      0.00000000	      0.00000000	     31.75694024
      2.17221353	     -0.05246336	      0.00024054	     -0.19385707	     -0.05511906	      0.88254848	      0.00000201	     -0.20830464	      0.00000000	      0.00000000	     31.83438103
      2.17362447	     -0.05242709	      0.00024303	     -0.19382110	     -0.05511324	      0.88254852	      0.00000107	     -0.20829425	      0.00000000	      0.00000000	     31.74766769
      2.17478990	     -0.05239546	      0.00024312	     -0.19378967	     -0.05510843	      0.88254856	      0.00000027	     -0.20828536	      0.00000000	      0.00000000	     31.87016634
      2.17595534	     -0.05236259	      0.00024524	     -0.19375704	     -0.05510360	      0.88254860	     -0.00000053	     -0.20827619	      0.00000000	      0.00000000	     31.81952342
      2.17737115	     -0.05232220	      0.00024640	     -0.19371690	     -0.05509772	      0.88254864	     -0.00000153	     -0.20826472	      0.00000000	      0.00000000	     31.90032405
      2.17878696	     -0.05228111	      0.00024979	     -0.19367612	     -0.05509183	      0.88254869	     -0.00000255	     -0.20825292	      0.00000000	      0.00000000	     31.79943306
      2.17990732	     -0.05224700	      0.00025035	     -0.19364219	     -0.05508715	      0.88254872	     -0.00000337	     -0.20824337	      0.00000000	      0.00000000	     31.92642211
      2.18102768	     -0.05221086	      0.00025300	     -0.19360628	     -0.05508247	      0.88254876	     -0.00000420	     -0.20823359	      0.00000000	      0.00000000	     31.89639133
      2.18250102	     -0.05216127	      0.00025549	     -0.19355696	     -0.05507630	      0.88254880	     -0.00000531	     -0.20822037	      0.00000000	      0.00000000	     31.97648240
      2.18397437	     -0.05210978	      0.00026019	     -0.19350579	     -0.05507011	      0.88254885	     -0.00000643	     -0.20820676	      0.00000000	      0.00000000	     31.89071572
      2.18505655	     -0.05207077	      0.00026150	     -0.19346695	     -0.05506555	      0.88254888	     -0.00000727	     -0.20819651	      0.00000000	      0.00000000	     32.01577347
      2.18613873	     -0.05202996	      0.00026478	     -0.19342636	     -0.05506099	      0.88254892	     -0.00000812	     -0.20818605	      0.00000000	      0.00000000	     32.00039931
      2.18768382	     -0.05196958	      0.00026867	     -0.19336627	     -0.05505446	      0.88254897	     -0.00000935	     -0.20817073	      0.00000000	      0.00000000	     32.07465829
      2.18900337	     -0.05191731	      0.00027334	     -0.19331427	     -0.05504887	      0.88254901	     -0.00001041	     -0.20815730	      0.00000000	      0.00000000	     32.02753611
      2.19032291	     -0.05186421	      0.00027635	     -0.19326139	     -0.05504328	      0.88254906	     -0.00001148	     -0.20814361	      0.00000000	      0.00000000	     32.14638255
      2.19164246	     -0.05181038	      0.00028180	     -0.19320784	     -0.05503767	      0.88254910	     -0.00001257	     -0.20812965	      0.00000000	      0.00000000	     32.05871322
      2.19296200	     -0.05175592	      0.00028448	     -0.19315357	     -0.05503205	      0.88254915	     -0.00001368	     -0.20811547	      0.00000000	      0.00000000	     32.23520050
      2.19409791	     -0.05170822	      0.00028967	     -0.19310611	     -0.05502721	      0.88254919	     -0.00001463	     -0.20810309	      0.00000000	      0.00000000	     32.12842843
      2.19523382	     -0.05165969	      0.00029304	     -0.19305776	     -0.05502236	      0.88254923	     -0.00001560	     -0.20809054	      0.00000000	      0.00000000	     32.20650541
      2.19665642	     -0.05159816	      0.00029884	     -0.19299649	     -0.05501628	      0.88254928	     -0.00001682	     -0.20807461	      0.00000000	      0.00000000	     32.18287476
      2.19807903	     -0.05153595	      0.00030297	     -0.19293449	     -0.05501019	      0.88254933	     -0.00001806	     -0.20805845	      0.00000000	      0.00000000	     32.33227268
      2.19921749	     -0.05148537	      0.00030864	     -0.19288413	     -0.05500531	      0.88254937	     -0.00001906	     -0.20804537	      0.00000000	      0.00000000	     32.24030119
      2.20035594	     -0.05143373	      0.00031264	     -0.19283267	     -0.05500042	      0.88254941	     -0.00002007	     -0.20803214	      0.00000000	      0.00000000	     32.31988161
      2.20180061	     -0.05136589	      0.00031938	     -0.19276507	     -0.05499422	      0.88254946	     -0.00002137	     -0.20801513	      0.00000000	      0.00000000	     32.31026391
      2.20324527	     -0.05129584	      0.00032438	     -0.19269522	     -0.05498800	      0.88254952	     -0.00002267	     -0.20799784	      0.00000000	      0.00000000	     32.48615569
      2.20433675	     -0.05124212	      0.00033062	     -0.19264171	     -0.05498330	      0.88254955	     -0.00002367	     -0.20798459	      0.00000000	      0.00000000	     32.38523160
      2.20542823	     -0.05118830	      0.00033511	     -0.19258804	     -0.05497860	      0.88254959	     -0.00002467	     -0.20797119	      0.00000000	      0.00000000	     32.45138803
      2.20694358	     -0.05111373	      0.00034250	     -0.19251371	     -0.05497207	      0.88254965	     -0.00002607	     -0.20795239	      0.00000000	      0.00000000	     32.44710707
      2.20845892	     -0.05104000	      0.00034789	     -0.19244014	     -0.05496553	      0.88254970	     -0.00002749	     -0.20793343	      0.00000000	      0.00000000	     32.63037489
      2.20950144	     -0.05098970	      0.00035398	     -0.19239001	     -0.05496103	      0.88254974	     -0.00002847	     -0.20792031	      0.00000000	      0.00000000	     32.51576062
      2.21054396	     -0.05093977	      0.00035835	     -0.19234019	     -0.05495653	      0.88254978	     -0.00002946	     -0.20790717	      0.00000000	      0.00000000	     32.57104246
      2.21216426	     -0.05086172	      0.00036616	     -0.19226233	     -0.05494953	      0.88254984	     -0.00003101	     -0.20788667	      0.00000000	      0.00000000	     32.58861980
      2.21349336	     -0.05079736	      0.00037157	     -0.19219809	     -0.05494379	      0.88254988	     -0.00003230	     -0.20786980	      0.00000000	      0.00000000	     32.69497176
      2.21482246	     -0.05073240	      0.00037862	     -0.19213329	     -0.05493804	      0.88254993	     -0.00003359	     -0.20785287	      0.00000000	      0.00000000	     32.66264880
      2.21615156	     -0.05066702	      0.00038340	     -0.19206799	     -0.05493230	      0.88254997	     -0.00003489	     -0.20783588	      0.00000000	      0.00000000	     32.82299894
      2.21733289	     -0.05060827	      0.00039021	     -0.19200939	     -0.05492719	      0.88255001	     -0.00003605	     -0.20782073	      0.00000000	      0.00000000	     32.74580511
      2.21851422	     -0.05054927	      0.00039506	     -0.19195046	     -0.05492209	      0.88255004	     -0.00003722	     -0.20780551	      0.00000000	      0.00000000	     32.84610568
      2.21969555	     -0.05049029	      0.00040116	     -0.19189159	     -0.05491699	      0.88255008	     -0.00003840	     -0.20779025	      0.00000000	      0.00000000	     32.83987543
      2.22122388	     -0.05041455	      0.00040750	     -0.19181593	     -0.05491039	      0.88255012	     -0.00003993	     -0.20777046	      0.00000000	      0.00000000	     32.96121897
      2.22242405	     -0.05035500	      0.00041414	     -0.19175648	     -0.05490521	      0.88255016	     -0.00004114	     -0.20775490	      0.00000000	      0.00000000	     32.90922873
      2.22362422	     -0.05029556	      0.00041876	     -0.19169707	     -0.05490003	      0.88255019	     -0.00004236	     -0.20773932	      0.00000000	      0.00000000	     33.01912603
      2.22482439	     -0.05023584	      0.00042453	     -0.19163741	     -0.05489485	      0.88255022	     -0.00004358	     -0.20772373	      0.00000000	      0.00000000	     33.02252428
      2.22633760	     -0.05016048	      0.00043018	     -0.19156206	     -0.05488833	      0.88255026	     -0.00004513	     -0.20770405	      0.00000000	      0.00000000	     33.16051847
      2.22751450	     -0.05010254	      0.00043634	     -0.19150417	     -0.05488327	      0.88255029	     -0.00004635	     -0.20768875	      0.00000000	      0.00000000	     33.09703065
      2.22869141	     -0.05004543	      0.00044077	     -0.19144705	     -0.05487821	      0.88255032	     -0.00004756	     -0.20767347	      0.00000000	      0.00000000	     33.18343165
      2.22986832	     -0.04998886	      0.00044634	     -0.19139050	     -0.05487315	      0.88255035	     -0.00004878	     -0.20765824	      0.00000000	      0.00000000	     33.18320494
      2.23144943	     -0.04991349	      0.00045215	     -0.19131509	     -0.05486637	      0.88255040	     -0.00005043	     -0.20763786	      0.00000000	      0.00000000	     33.32685372
      2.23261511	     -0.04985857	      0.00045789	     -0.19126018	     -0.05486138	      0.88255043	     -0.00005166	     -0.20762291	      0.00000000	      0.00000000	     33.27723288
      2.23378079	     -0.04980468	      0.00046174	     -0.19120623	     -0.05485640	      0.88255046	     -0.00005288	     -0.20760804	      0.00000000	      0.00000000	     33.37234425
      2.23521351	     -0.04973957	      0.00046772	     -0.19114108	     -0.05485028	      0.88255050	     -0.00005439	     -0.20758989	      0.00000000	      0.00000000	     33.36894974
      2.23648191	     -0.04968316	      0.00047104	     -0.19108455	     -0.05484488	      0.88255054	     -0.00005574	     -0.20757396	      0.00000000	      0.00000000	     33.50604504
      2.23775031	     -0.04962788	      0.00047634	     -0.19102922	     -0.05483948	      0.88255058	     -0.00005709	     -0.20755817	      0.00000000	      0.00000000	     33.45594646
      2.23901872	     -0.04957458	      0.00047909	     -0.19097578	     -0.05483410	      0.88255063	     -0.00005844	     -0.20754255	      0.00000000	      0.00000000	     33.59684424
      2.24028712	     -0.04952263	      0.00048404	     -0.19092374	     -0.05482873	      0.88255068	     -0.00005980	     -0.20752713	      0.00000000	      0.00000000	     33.53512019
      2.24155552	     -0.04947204	      0.00048634	     -0.19087299	     -0.05482337	      0.88255073	     -0.00006116	     -0.20751190	      0.00000000	      0.00000000	     33.68450623
      2.24282393	     -0.04942279	      0.00049116	     -0.19082363	     -0.05481803	      0.88255078	     -0.00006253	     -0.20749688	      0.00000000	      0.00000000	     33.60646723
      2.24409233	     -0.04937631	      0.00049273	     -0.19077694	     -0.05481270	      0.88255084	     -0.00006390	     -0.20748210	      0.00000000	      0.00000000	     33.77031933
      2.24536073	     -0.04933155	      0.00049702	     -0.19073204	     -0.05480738	      0.88255090	     -0.00006528	     -0.20746759	      0.00000000	      0.00000000	     33.67830411
      2.24662914	     -0.04928829	      0.00049781	     -0.19068853	     -0.05480209	      0.88255097	     -0.00006666	     -0.20745334	      0.00000000	      0.00000000	     33.86701000
      2.24789754	     -0.04924512	      0.00050184	     -0.19064521	     -0.05479680	      0.88255104	     -0.00006804	     -0.20743935	      0.00000000	      0.00000000	     33.76620006
      2.24902643	     -0.04920759	      0.00050223	     -0.19060744	     -0.05479212	      0.88255110	     -0.00006927	     -0.20742709	      0.00000000	      0.00000000	     33.91340469
      2.25015531	     -0.04917082	      0.00050459	     -0.19057049	     -0.05478745	      0.88255118	     -0.00007051	     -0.20741500	      0.00000000	      0.00000000	     33.88287760
      2.25153843	     -0.04912766	      0.00050569	     -0.19052704	     -0.05478174	      0.88255127	     -0.00007202	     -0.20740044	      0.00000000	      0.00000000	     33.98058769
      2.25292155	     -0.04908701	      0.00050825	     -0.19048614	     -0.05477606	      0.88255137	     -0.00007354	     -0.20738618	      0.00000000	      0.00000000	     33.91975112
      2.25406286	     -0.04905648	      0.00050760	     -0.19045531	     -0.05477139	      0.88255145	     -0.00007480	     -0.20737467	      0.00000000	      0.00000000	     34.04849473
      2.25520417	     -0.04902753	      0.00050864	     -0.19042611	     -0.05476674	      0.88255155	     -0.00007606	     -0.20736342	      0.00000000	      0.00000000	     34.01786394
      2.25659633	     -0.04899481	      0.00050794	     -0.19039302	     -0.05476109	      0.88255167	     -0.00007760	     -0.20735005	      0.00000000	      0.00000000	     34.12320112
      2.25798849	     -0.04896403	      0.00050898	     -0.19036192	     -0.05475547	      0.88255180	     -0.00007913	     -0.20733709	      0.00000000	      0.00000000	     34.05577435
      2.25908114	     -0.04894148	      0.00050709	     -0.19033903	     -0.05475107	      0.88255190	     -0.00008034	     -0.20732719	      0.00000000	      0.00000000	     34.19118814
      2.26017379	     -0.04891965	      0.00050691	     -0.19031691	     -0.05474670	      0.88255201	     -0.00008156	     -0.20731753	      0.00000000	      0.00000000	     34.17729308
      2.26162498	     -0.04889231	      0.00050502	     -0.19028914	     -0.05474092	      0.88255217	     -0.00008316	     -0.20730505	      0.00000000	      0.00000000	     34.27800641
      2.26307618	     -0.04886636	      0.00050477	     -0.19026279	     -0.05473517	      0.88255234	     -0.00008478	     -0.20729296	      0.00000000	      0.00000000	     34.21761196
      2.26412387	     -0.04884902	      0.00050196	     -0.19024509	     -0.05473104	      0.88255246	     -0.00008594	     -0.20728446	      0.00000000	      0.00000000	     34.34996131
      2.26517156	     -0.04883218	      0.00050085	     -0.19022793	     -0.05472693	      0.88255259	     -0.00008710	     -0.20727616	      0.00000000	      0.00000000	     34.34148139
      2.26670183	     -0.04880914	      0.00049794	     -0.19020439	     -0.05472096	      0.88255280	     -0.00008880	     -0.20726437	      0.00000000	      0.00000000	     34.42553447
      2.26799166	     -0.04879094	      0.00049638	     -0.19018580	     -0.05471596	      0.88255297	     -0.00009024	     -0.20725473	      0.00000000	      0.00000000	     34.39655410
      2.26928150	     -0.04877438	      0.00049260	     -0.19016877	     -0.05471099	      0.88255316	     -0.00009167	     -0.20724537	      0.00000000	      0.00000000	     34.52969970
      2.27057133	     -0.04875887	      0.00049091	     -0.19015284	     -0.05470606	      0.88255335	     -0.00009311	     -0.20723629	      0.00000000	      0.00000000	     34.45468485
      2.27186116	     -0.04874497	      0.00048595	     -0.19013844	     -0.05470115	      0.88255356	     -0.00009454	     -0.20722748	      0.00000000	      0.00000000	     34.64514680
      2.27295923	     -0.04873373	      0.00048441	     -0.19012684	     -0.05469700	      0.88255374	     -0.00009576	     -0.20722020	      0.00000000	      0.00000000	     34.54089599
      2.27405730	     -0.04872353	      0.00048068	     -0.19011622	     -0.05469288	      0.88255392	     -0.00009698	     -0.20721311	      0.00000000	      0.00000000	     34.62419127
      2.27545397	     -0.04871149	      0.00047712	     -0.19010367	     -0.05468767	      0.88255417	     -0.00009853	     -0.20720436	      0.00000000	      0.00000000	     34.61150050
      2.27685065	     -0.04870114	      0.00047134	     -0.19009275	     -0.05468250	      0.88255442	     -0.00010008	     -0.20719592	      0.00000000	      0.00000000	     34.77696350
      2.27794386	     -0.04869387	      0.00046886	     -0.19008509	     -0.05467848	      0.88255463	     -0.00010129	     -0.20718953	      0.00000000	      0.00000000	     34.68619821
      2.27903708	     -0.04868766	      0.00046438	     -0.19007843	     -0.05467449	      0.88255484	     -0.00010250	     -0.20718332	      0.00000000	      0.00000000	     34.76291237
      2.28046126	     -0.04868071	      0.00045965	     -0.19007092	     -0.05466933	      0.88255513	     -0.00010407	     -0.20717552	      0.00000000	      0.00000000	     34.75413623
      2.28188545	     -0.04867540	      0.00045243	     -0.19006498	     -0.05466422	      0.88255542	     -0.00010565	     -0.20716804	      0.00000000	      0.00000000	     34.94808601
      2.28292444	     -0.04867222	      0.00044936	     -0.19006140	     -0.05466052	      0.88255565	     -0.00010679	     -0.20716278	      0.00000000	      0.00000000	     34.84400215
      2.28396344	     -0.04866982	      0.00044427	     -0.19005854	     -0.05465685	      0.88255587	     -0.00010794	     -0.20715768	      0.00000000	      0.00000000	     34.91823565
      2.28547077	     -0.04866727	      0.00043759	     -0.19005534	     -0.05465156	      0.88255621	     -0.00010960	     -0.20715058	      0.00000000	      0.00000000	     34.93677193
      2.28674742	     -0.04866630	      0.00043048	     -0.19005378	     -0.05464713	      0.88255651	     -0.00011100	     -0.20714482	      0.00000000	      0.00000000	     35.05368316
      2.28802406	     -0.04866637	      0.00042493	     -0.19005330	     -0.05464274	      0.88255682	     -0.00011240	     -0.20713930	      0.00000000	      0.00000000	     35.01164106
      2.28930071	     -0.04866780	      0.00041682	     -0.19005411	     -0.05463839	      0.88255713	     -0.00011379	     -0.20713403	      0.00000000	      0.00000000	     35.17587550
      2.29057735	     -0.04867025	      0.00041163	     -0.19005602	     -0.05463409	      0.88255746	     -0.00011518	     -0.20712901	      0.00000000	      0.00000000	     35.06967811
      2.29165974	     -0.04867329	      0.00040432	     -0.19005852	     -0.05463047	      0.88255774	     -0.00011636	     -0.20712495	      0.00000000	      0.00000000	     35.21577269
      2.29274213	     -0.04867710	      0.00039881	     -0.19006184	     -0.05462689	      0.88255803	     -0.00011754	     -0.20712106	      0.00000000	      0.00000000	     35.19939973
      2.29412940	     -0.04868328	      0.00039008	     -0.19006733	     -0.05462234	      0.88255841	     -0.00011904	     -0.20711635	      0.00000000	      0.00000000	     35.31132857
      2.29551667	     -0.04869062	      0.00038289	     -0.19007404	     -0.05461785	      0.88255879	     -0.00012055	     -0.20711193	      0.00000000	      0.00000000	     35.26570077
      2.29659450	     -0.04869707	      0.00037493	     -0.19007992	     -0.05461440	      0.88255910	     -0.00012171	     -0.20710870	      0.00000000	      0.00000000	     35.40927017
      2.29767232	     -0.04870396	      0.00036874	     -0.19008631	     -0.05461098	      0.88255942	     -0.00012287	     -0.20710564	      0.00000000	      0.00000000	     35.39752014
      2.29908784	     -0.04871384	      0.00035929	     -0.19009548	     -0.05460654	      0.88255984	     -0.00012439	     -0.20710187	      0.00000000	      0.00000000	     35.50436248
      2.30050336	     -0.04872483	      0.00035177	     -0.19010582	     -0.05460215	      0.88256027	     -0.00012590	     -0.20709837	      0.00000000	      0.00000000	     35.44183707
      2.30152531	     -0.04873361	      0.00034385	     -0.19011405	     -0.05459903	      0.88256059	     -0.00012700	     -0.20709602	      0.00000000	      0.00000000	     35.58399254
      2.30254727	     -0.04874298	      0.00033758	     -0.19012293	     -0.05459593	      0.88256092	     -0.00012808	     -0.20709382	      0.00000000	      0.00000000	     35.58720292
      2.30405090	     -0.04875783	      0.00032716	     -0.19013702	     -0.05459144	      0.88256140	     -0.00012968	     -0.20709084	      0.00000000	      0.00000000	     35.68767859
      2.30531761	     -0.04877116	      0.00031942	     -0.19014975	     -0.05458771	      0.88256182	     -0.00013102	     -0.20708857	      0.00000000	      0.00000000	     35.66581325
      2.30658433	     -0.04878533	      0.00030983	     -0.19016325	     -0.05458403	      0.88256225	     -0.00013236	     -0.20708651	      0.00000000	      0.00000000	     35.80553764
      2.30785105	     -0.04880034	      0.00030238	     -0.19017766	     -0.05458039	      0.88256268	     -0.00013369	     -0.20708466	      0.00000000	      0.00000000	     35.74165832
      2.30898995	     -0.04881459	      0.00029319	     -0.19019130	     -0.05457717	      0.88256307	     -0.00013488	     -0.20708318	      0.00000000	      0.00000000	     35.88952941
      2.31012886	     -0.04882951	      0.00028596	     -0.19020567	     -0.05457399	      0.88256347	     -0.00013607	     -0.20708187	      0.00000000	      0.00000000	     35.85771496
      2.31126776	     -0.04884510	      0.00027725	     -0.19022066	     -0.05457086	      0.88256387	     -0.00013726	     -0.20708072	      0.00000000	      0.00000000	     35.94876347
      2.31270370	     -0.04886567	      0.00026761	     -0.19024053	     -0.05456696	      0.88256438	     -0.00013875	     -0.20707951	      0.00000000	      0.00000000	     35.93612165
      2.31385544	     -0.04888285	      0.00025806	     -0.19025709	     -0.05456389	      0.88256479	     -0.00013994	     -0.20707873	      0.00000000	      0.00000000	     36.06953816
      2.31500718	     -0.04890049	      0.00025034	     -0.19027417	     -0.05456086	      0.88256521	     -0.00014113	     -0.20707811	      0.00000000	      0.00000000	     36.03796467
      2.31615892	     -0.04891861	      0.00024131	     -0.19029168	     -0.05455787	      0.88256564	     -0.00014232	     -0.20707765	      0.00000000	      0.00000000	     36.12421521
      2.31758768	     -0.04894180	      0.00023170	     -0.19031418	     -0.05455423	      0.88256616	     -0.00014378	     -0.20707728	      0.00000000	      0.00000000	     36.09614536
      2.31871813	     -0.04896069	      0.00022235	     -0.19033247	     -0.05455140	      0.88256659	     -0.00014494	     -0.20707715	      0.00000000	      0.00000000	     36.22205515
      2.31984858	     -0.04897997	      0.00021478	     -0.19035121	     -0.05454861	      0.88256701	     -0.00014609	     -0.20707717	      0.00000000	      0.00000000	     36.19295502
      2.32097903	     -0.04899960	      0.00020603	     -0.19037026	     -0.05454587	      0.88256743	     -0.00014723	     -0.20707731	      0.00000000	      0.00000000	     36.27006884
      2.32246752	     -0.04902593	      0.00019589	     -0.19039588	     -0.05454232	      0.88256800	     -0.00014874	     -0.20707770	      0.00000000	      0.00000000	     36.25349452
      2.32358717	     -0.04904610	      0.00018655	     -0.19041546	     -0.05453971	      0.88256842	     -0.00014987	     -0.20707814	      0.00000000	      0.00000000	     36.37947207
      2.32470682	     -0.04906662	      0.00017890	     -0.19043545	     -0.05453714	      0.88256885	     -0.00015099	     -0.20707869	      0.00000000	      0.00000000	     36.35458535
      2.32606519	     -0.04909185	      0.00016816	     -0.19045999	     -0.05453408	      0.88256936	     -0.00015235	     -0.20707951	      0.00000000	      0.00000000	     36.46409042
      2.32727793	     -0.04911443	      0.00016036	     -0.19048201	     -0.05453140	      0.88256982	     -0.00015356	     -0.20708038	      0.00000000	      0.00000000	     36.40869357
      2.32849067	     -0.04913709	      0.00015048	     -0.19050406	     -0.05452878	      0.88257028	     -0.00015476	     -0.20708136	      0.00000000	      0.00000000	     36.53930038
      2.32970342	     -0.04915982	      0.00014293	     -0.19052625	     -0.05452621	      0.88257074	     -0.00015596	     -0.20708244	      0.00000000	      0.00000000	     36.47327960
      2.33091616	     -0.04918259	      0.00013308	     -0.19054840	     -0.05452369	      0.88257120	     -0.00015716	     -0.20708361	      0.00000000	      0.00000000	     36.61150170
      2.33212890	     -0.04920531	      0.00012577	     -0.19057060	     -0.05452122	      0.88257165	     -0.00015835	     -0.20708488	      0.00000000	      0.00000000	     36.53675367
      2.33334164	     -0.04922802	      0.00011610	     -0.19059271	     -0.05451881	      0.88257210	     -0.00015953	     -0.20708622	      0.00000000	      0.00000000	     36.68318656
      2.33455439	     -0.04925065	      0.00010923	     -0.19061483	     -0.05451646	      0.88257255	     -0.00016071	     -0.20708764	      0.00000000	      0.00000000	     36.59644369
      2.33576713	     -0.04927321	      0.00009973	     -0.19063681	     -0.05451415	      0.88257300	     -0.00016189	     -0.20708913	      0.00000000	      0.00000000	     36.74340272
      2.33697987	     -0.04929578	      0.00009344	     -0.19065889	     -0.05451190	      0.88257344	     -0.00016306	     -0.20709068	      0.00000000	      0.00000000	     36.63469592
      2.33819261	     -0.04931838	      0.00008412	     -0.19068092	     -0.05450970	      0.88257387	     -0.00016423	     -0.20709229	      0.00000000	      0.00000000	     36.79505795
      2.33940536	     -0.04934089	      0.00007829	     -0.19070298	     -0.05450756	      0.88257431	     -0.00016539	     -0.20709397	      0.00000000	      0.00000000	     36.67432118
      2.34049266	     -0.04936087	      0.00007029	     -0.19072245	     -0.05450568	      0.88257469	     -0.00016643	     -0.20709552	      0.00000000	      0.00000000	     36.79627722
      2.34157996	     -0.04938062	      0.00006439	     -0.19074177	     -0.05450385	      0.88257507	     -0.00016747	     -0.20709711	      0.00000000	      0.00000000	     36.75815158
      2.34290027	     -0.04940439	      0.00005587	     -0.19076499	     -0.05450168	      0.88257552	     -0.00016872	     -0.20709908	      0.00000000	      0.00000000	     36.83652280
      2.34422057	     -0.04942802	      0.00004935	     -0.19078812	     -0.05449958	      0.88257596	     -0.00016997	     -0.20710110	      0.00000000	      0.00000000	     36.76696096
      2.34532787	     -0.04944787	      0.00004180	     -0.19080750	     -0.05449787	      0.88257633	     -0.00017101	     -0.20710283	      0.00000000	      0.00000000	     36.87270336
      2.34643517	     -0.04946745	      0.00003624	     -0.19082666	     -0.05449620	      0.88257669	     -0.00017205	     -0.20710459	      0.00000000	      0.00000000	     36.83036172
      2.34754248	     -0.04948652	      0.00002972	     -0.19084529	     -0.05449457	      0.88257704	     -0.00017308	     -0.20710636	      0.00000000	      0.00000000	     36.87928436
      2.34905849	     -0.04951191	      0.00002235	     -0.19087013	     -0.05449242	      0.88257752	     -0.00017449	     -0.20710880	      0.00000000	      0.00000000	     36.84604666
      2.35018195	     -0.04953026	      0.00001549	     -0.19088803	     -0.05449088	      0.88257786	     -0.00017553	     -0.20711061	      0.00000000	      0.00000000	     36.93698043
      2.35130541	     -0.04954826	      0.00001045	     -0.19090565	     -0.05448939	      0.88257820	     -0.00017656	     -0.20711241	      0.00000000	      0.00000000	     36.89635780
      2.35265766	     -0.04956944	      0.00000301	     -0.19092632	     -0.05448765	      0.88257859	     -0.00017780	     -0.20711458	      0.00000000	      0.00000000	     36.97751962
      2.35385729	     -0.04958736	     -0.00000158	     -0.19094386	     -0.05448617	      0.88257894	     -0.00017889	     -0.20711650	      0.00000000	      0.00000000	     36.90991810
      2.35505692	     -0.04960404	     -0.00000803	     -0.19096010	     -0.05448474	      0.88257927	     -0.00017998	     -0.20711838	      0.00000000	      0.00000000	     37.00833831
      2.35625655	     -0.04961881	     -0.00001208	     -0.19097450	     -0.05448336	      0.88257960	     -0.00018106	     -0.20712020	      0.00000000	      0.00000000	     36.95053094
      2.35745619	     -0.04963146	     -0.00001789	     -0.19098674	     -0.05448204	      0.88257992	     -0.00018214	     -0.20712192	      0.00000000	      0.00000000	     37.05234620
      2.35865582	     -0.04964314	     -0.00002146	     -0.19099808	     -0.05448077	      0.88258023	     -0.00018322	     -0.20712352	      0.00000000	      0.00000000	     36.99276792
      2.35985545	     -0.04965346	     -0.00002679	     -0.19100801	     -0.05447955	      0.88258054	     -0.00018429	     -0.20712501	      0.00000000	      0.00000000	     37.09099987
      2.36105509	     -0.04966220	     -0.00002986	     -0.19101643	     -0.05447838	      0.88258084	     -0.00018535	     -0.20712636	      0.00000000	      0.00000000	     37.03756093
      2.36225472	     -0.04966987	     -0.00003465	     -0.19102372	     -0.05447727	      0.88258113	     -0.00018641	     -0.20712758	      0.00000000	      0.00000000	     37.13113013
      2.36345435	     -0.04967635	     -0.00003725	     -0.19102990	     -0.05447620	      0.88258141	     -0.00018746	     -0.20712867	      0.00000000	      0.00000000	     37.08110495
      2.36465399	     -0.04968124	     -0.00004145	     -0.19103444	     -0.05447520	      0.88258169	     -0.00018851	     -0.20712961	      0.00000000	      0.00000000	     37.17658919
      2.36585362	     -0.04968477	     -0.00004351	     -0.19103768	     -0.05447424	      0.88258197	     -0.00018955	     -0.20713040	      0.00000000	      0.00000000	     37.13161745
      2.36705325	     -0.04968675	     -0.00004712	     -0.19103933	     -0.05447334	      0.88258224	     -0.00019058	     -0.20713103	      0.00000000	      0.00000000	     37.22718520
      2.36825289	     -0.04968650	     -0.00004856	     -0.19103881	     -0.05447249	      0.88258251	     -0.00019161	     -0.20713149	      0.00000000	      0.00000000	     37.19226262
      2.36945252	     -0.04968434	     -0.00005146	     -0.19103634	     -0.05447169	      0.88258277	     -0.00019264	     -0.20713175	      0.00000000	      0.00000000	     37.28829892
      2.37065215	     -0.04968111	     -0.00005238	     -0.19103285	     -0.05447095	      0.88258303	     -0.00019366	     -0.20713181	      0.00000000	      0.00000000	     37.25270570
      2.37185178	     -0.04967659	     -0.00005476	     -0.19102805	     -0.05447026	      0.88258328	     -0.00019467	     -0.20713168	      0.00000000	      0.00000000	     37.34664371
      2.37305142	     -0.04967097	     -0.00005521	     -0.19102218	     -0.05446962	      0.88258354	     -0.00019568	     -0.20713136	      0.00000000	      0.00000000	     37.31527173
      2.37425105	     -0.04966413	     -0.00005704	     -0.19101506	     -0.05446903	      0.88258379	     -0.00019668	     -0.20713086	      0.00000000	      0.00000000	     37.40725329
      2.37545068	     -0.04965558	     -0.00005693	     -0.19100629	     -0.05446850	      0.88258404	     -0.00019768	     -0.20713018	      0.00000000	      0.00000000	     37.38464219
      2.37665032	     -0.04964474	     -0.00005804	     -0.19099520	     -0.05446802	      0.88258429	     -0.00019867	     -0.20712929	      0.00000000	      0.00000000	     37.48180231
      2.37784995	     -0.04963162	     -0.00005723	     -0.19098187	     -0.05446760	      0.88258454	     -0.00019965	     -0.20712816	      0.00000000	      0.00000000	     37.46894002
      2.37904958	     -0.04961692	     -0.00005765	     -0.19096694	     -0.05446722	      0.88258478	     -0.00020063	     -0.20712679	      0.00000000	      0.00000000	     37.56188658
      2.38024922	     -0.04960185	     -0.00005641	     -0.19095168	     -0.05446690	      0.88258503	     -0.00020160	     -0.20712519	      0.00000000	      0.00000000	     37.54478833
      2.38144885	     -0.04958636	     -0.00005641	     -0.19093596	     -0.05446664	      0.88258528	     -0.00020256	     -0.20712340	      0.00000000	      0.00000000	     37.63234732
      2.38264848	     -0.04956968	     -0.00005471	     -0.19091910	     -0.05446642	      0.88258553	     -0.00020352	     -0.20712142	      0.00000000	      0.00000000	     37.62524932
      2.38384812	     -0.04955134	     -0.00005404	     -0.19090055	     -0.05446626	      0.88258577	     -0.00020447	     -0.20711925	      0.00000000	      0.00000000	     37.71819533
      2.38504775	     -0.04953142	     -0.00005172	     -0.19088047	     -0.05446615	      0.88258602	     -0.00020541	     -0.20711688	      0.00000000	      0.00000000	     37.72000058
      2.38624738	     -0.04951029	     -0.00005041	     -0.19085914	     -0.05446610	      0.88258627	     -0.00020634	     -0.20711430	      0.00000000	      0.00000000	     37.81194763
      2.38744701	     -0.04948796	     -0.00004760	     -0.19083666	     -0.05446609	      0.88258652	     -0.00020727	     -0.20711152	      0.00000000	      0.00000000	     37.81942441
      2.38864665	     -0.04946389	     -0.00004568	     -0.19081241	     -0.05446614	      0.88258677	     -0.00020819	     -0.20710853	      0.00000000	      0.00000000	     37.91450571
      2.38984628	     -0.04943769	     -0.00004223	     -0.19078608	     -0.05446625	      0.88258702	     -0.00020910	     -0.20710531	      0.00000000	      0.00000000	     37.93067405
      2.39129263	     -0.04940413	     -0.00003947	     -0.19075231	     -0.05446644	      0.88258732	     -0.00021018	     -0.20710110	      0.00000000	      0.00000000	     38.08390019
      2.39234662	     -0.04937905	     -0.00003522	     -0.19072715	     -0.05446663	      0.88258754	     -0.00021097	     -0.20709783	      0.00000000	      0.00000000	     38.03172909
      2.39340062	     -0.04935354	     -0.00003245	     -0.19070151	     -0.05446686	      0.88258776	     -0.00021175	     -0.20709441	      0.00000000	      0.00000000	     38.10586185
      2.39483675	     -0.04931794	     -0.00002721	     -0.19066577	     -0.05446724	      0.88258806	     -0.00021279	     -0.20708951	      0.00000000	      0.00000000	     38.13083484
      2.39611835	     -0.04928615	     -0.00002377	     -0.19063381	     -0.05446764	      0.88258833	     -0.00021372	     -0.20708495	      0.00000000	      0.00000000	     38.25026297
      2.39739995	     -0.04925462	     -0.00001776	     -0.19060219	     -0.05446810	      0.88258859	     -0.00021463	     -0.20708024	      0.00000000	      0.00000000	     38.20823590
      2.39849579	     -0.04922724	     -0.00001488	     -0.19057466	     -0.05446854	      0.88258882	     -0.00021540	     -0.20707612	      0.00000000	      0.00000000	     38.33055553
      2.39959164	     -0.04919948	     -0.00000989	     -0.19054683	     -0.05446902	      0.88258904	     -0.00021616	     -0.20707191	      0.00000000	      0.00000000	     38.32510609
      2.40093352	     -0.04916441	     -0.00000492	     -0.19051161	     -0.05446967	      0.88258931	     -0.00021709	     -0.20706664	      0.00000000	      0.00000000	     38.43002603
      2.40227539	     -0.04912766	      0.00000234	     -0.19047479	     -0.05447039	      0.88258957	     -0.00021800	     -0.20706122	      0.00000000	      0.00000000	     38.40773979
      2.40336304	     -0.04909669	      0.00000626	     -0.19044369	     -0.05447101	      0.88258978	     -0.00021872	     -0.20705670	      0.00000000	      0.00000000	     38.52740864
      2.40445069	     -0.04906492	      0.00001224	     -0.19041187	     -0.05447168	      0.88258999	     -0.00021944	     -0.20705207	      0.00000000	      0.00000000	     38.52428950
      2.40582120	     -0.04902378	      0.00001869	     -0.19037061	     -0.05447258	      0.88259024	     -0.00022034	     -0.20704608	      0.00000000	      0.00000000	     38.62200648
      2.40719171	     -0.04898244	      0.00002735	     -0.19032922	     -0.05447355	      0.88259049	     -0.00022121	     -0.20703992	      0.00000000	      0.00000000	     38.58333909
      2.40824559	     -0.04895008	      0.00003189	     -0.19029674	     -0.05447434	      0.88259068	     -0.00022188	     -0.20703509	      0.00000000	      0.00000000	     38.69832952
      2.40929946	     -0.04891669	      0.00003843	     -0.19026331	     -0.05447517	      0.88259085	     -0.00022253	     -0.20703017	      0.00000000	      0.00000000	     38.70066840
      2.41072685	     -0.04887101	      0.00004633	     -0.19021753	     -0.05447636	      0.88259109	     -0.00022340	     -0.20702337	      0.00000000	      0.00000000	     38.78536373
      2.41215424	     -0.04882514	      0.00005640	     -0.19017162	     -0.05447761	      0.88259131	     -0.00022426	     -0.20701645	      0.00000000	      0.00000000	     38.74691575
      2.41316910	     -0.04879218	      0.00006139	     -0.19013855	     -0.05447855	      0.88259146	     -0.00022485	     -0.20701147	      0.00000000	      0.00000000	     38.85492074
      2.41418396	     -0.04875900	      0.00006822	     -0.19010533	     -0.05447952	      0.88259161	     -0.00022544	     -0.20700644	      0.00000000	      0.00000000	     38.85499162
      2.41569466	     -0.04870986	      0.00007759	     -0.19005609	     -0.05448104	      0.88259181	     -0.00022630	     -0.20699888	      0.00000000	      0.00000000	     38.92499491
      2.41696313	     -0.04866927	      0.00008667	     -0.19001545	     -0.05448237	      0.88259197	     -0.00022700	     -0.20699250	      0.00000000	      0.00000000	     38.90131723
      2.41823160	     -0.04862885	      0.00009413	     -0.18997493	     -0.05448376	      0.88259212	     -0.00022769	     -0.20698613	      0.00000000	      0.00000000	     39.00948185
      2.41950007	     -0.04858840	      0.00010402	     -0.18993445	     -0.05448520	      0.88259225	     -0.00022837	     -0.20697977	      0.00000000	      0.00000000	     38.94997679
      2.42064122	     -0.04855244	      0.00011059	     -0.18989838	     -0.05448655	      0.88259237	     -0.00022896	     -0.20697406	      0.00000000	      0.00000000	     39.06293401
      2.42178238	     -0.04851665	      0.00011928	     -0.18986255	     -0.05448794	      0.88259247	     -0.00022954	     -0.20696838	      0.00000000	      0.00000000	     39.02746458
      2.42292354	     -0.04848138	      0.00012669	     -0.18982719	     -0.05448938	      0.88259256	     -0.00023011	     -0.20696274	      0.00000000	      0.00000000	     39.09048495
      2.42436777	     -0.04843681	      0.00013771	     -0.18978255	     -0.05449126	      0.88259266	     -0.00023081	     -0.20695566	      0.00000000	      0.00000000	     39.06807280
      2.42552987	     -0.04840127	      0.00014495	     -0.18974691	     -0.05449282	      0.88259273	     -0.00023136	     -0.20695003	      0.00000000	      0.00000000	     39.16877121
      2.42669196	     -0.04836647	      0.00015405	     -0.18971206	     -0.05449443	      0.88259279	     -0.00023189	     -0.20694446	      0.00000000	      0.00000000	     39.12691328
      2.42785406	     -0.04833183	      0.00016189	     -0.18967732	     -0.05449609	      0.88259283	     -0.00023241	     -0.20693896	      0.00000000	      0.00000000	     39.19132145
      2.42928419	     -0.04828953	      0.00017324	     -0.18963496	     -0.05449819	      0.88259287	     -0.00023304	     -0.20693230	     -0.00000000	      0.00000000	     39.15157890
      2.43043037	     -0.04825635	      0.00018056	     -0.18960167	     -0.05449992	      0.88259288	     -0.00023352	     -0.20692705	     -0.00000000	      0.00000000	     39.24869509
      2.43157655	     -0.04822406	      0.00018964	     -0.18956933	     -0.05450169	      0.88259288	     -0.00023399	     -0.20692189	     -0.00000000	     -0.00000000	     39.20431986
      2.43272273	     -0.04819246	      0.00019748	     -0.18953763	     -0.05450351	      0.88259287	     -0.00023445	     -0.20691684	     -0.00000000	     -0.00000000	     39.25750278
      2.43420809	     -0.04815166	      0.00020918	     -0.18949674	     -0.05450593	      0.88259284	     -0.00023502	     -0.20691045	     -0.00000000	     -0.00000000	     39.21814679
      2.43534899	     -0.04812007	      0.00021657	     -0.18946504	     -0.05450784	      0.88259280	     -0.00023544	     -0.20690564	     -0.00000000	     -0.00000000	     39.31483176
      2.43648988	     -0.04808817	      0.00022583	     -0.18943307	     -0.05450978	      0.88259274	     -0.00023585	     -0.20690090	     -0.00000000	     -0.00000000	     39.27287946
      2.43763078	     -0.04805663	      0.00023409	     -0.18940144	     -0.05451177	      0.88259268	     -0.00023624	     -0.20689624	     -0.00000000	     -0.00000000	     39.31717655
      2.43915621	     -0.04801582	      0.00024646	     -0.18936054	     -0.05451450	      0.88259256	     -0.00023674	     -0.20689014	     -0.00000000	     -0.00000000	     39.26401644
      2.44028723	     -0.04798754	      0.00025381	     -0.18933213	     -0.05451657	      0.88259246	     -0.00023710	     -0.20688575	     -0.00000000	     -0.00000000	     39.34401396
      2.44141826	     -0.04796107	      0.00026269	     -0.18930557	     -0.05451868	      0.88259235	     -0.00023744	     -0.20688152	     -0.00000000	     -0.00000000	     39.28758214
      2.44280477	     -0.04793040	      0.00027195	     -0.18927475	     -0.05452132	      0.88259220	     -0.00023785	     -0.20687659	     -0.00000000	     -0.00000000	     39.35238802
      2.44404005	     -0.04790463	      0.00028180	     -0.18924889	     -0.05452372	      0.88259204	     -0.00023818	     -0.20687244	     -0.00000000	     -0.00000000	     39.26072767
      2.44527533	     -0.04788033	      0.00028939	     -0.18922443	     -0.05452617	      0.88259187	     -0.00023851	     -0.20686853	     -0.00000000	     -0.00000000	     39.35057456
      2.44651062	     -0.04785738	      0.00029917	     -0.18920139	     -0.05452866	      0.88259168	     -0.00023881	     -0.20686487	     -0.00000000	     -0.00000000	     39.24292792
      2.44774590	     -0.04783559	      0.00030646	     -0.18917942	     -0.05453121	      0.88259148	     -0.00023910	     -0.20686146	     -0.00000000	     -0.00000000	     39.34157974
      2.44898118	     -0.04781468	      0.00031622	     -0.18915842	     -0.05453379	      0.88259125	     -0.00023937	     -0.20685830	     -0.00000000	     -0.00000000	     39.21968766
      2.45021646	     -0.04779464	      0.00032323	     -0.18913820	     -0.05453643	      0.88259102	     -0.00023963	     -0.20685537	     -0.00000000	     -0.00000000	     39.32897903
      2.45145174	     -0.04777555	      0.00033292	     -0.18911899	     -0.05453910	      0.88259076	     -0.00023986	     -0.20685267	     -0.00000000	     -0.00000000	     39.19062227
      2.45268703	     -0.04775758	      0.00033957	     -0.18910083	     -0.05454182	      0.88259049	     -0.00024008	     -0.20685021	     -0.00000000	     -0.00000000	     39.30696030
      2.45392231	     -0.04774065	      0.00034912	     -0.18908380	     -0.05454459	      0.88259020	     -0.00024029	     -0.20684798	     -0.00000000	     -0.00000000	     39.15044993
      2.45515759	     -0.04772481	      0.00035536	     -0.18906775	     -0.05454740	      0.88258990	     -0.00024047	     -0.20684598	     -0.00000000	     -0.00000000	     39.27660483
      2.45639287	     -0.04770990	      0.00036473	     -0.18905272	     -0.05455025	      0.88258958	     -0.00024064	     -0.20684421	     -0.00000000	     -0.00000000	     39.10532982
      2.45762815	     -0.04769588	      0.00037054	     -0.18903848	     -0.05455315	      0.88258924	     -0.00024080	     -0.20684267	     -0.00000000	     -0.00000000	     39.24262419
      2.45886344	     -0.04768276	      0.00037971	     -0.18902524	     -0.05455608	      0.88258889	     -0.00024093	     -0.20684136	     -0.00000000	     -0.00000000	     39.05585762
      2.45997073	     -0.04767198	      0.00038481	     -0.18901425	     -0.05455875	      0.88258856	     -0.00024104	     -0.20684038	     -0.00000000	     -0.00000000	     39.14638555
      2.46107802	     -0.04766214	      0.00039179	     -0.18900426	     -0.05456145	      0.88258822	     -0.00024114	     -0.20683959	     -0.00000000	     -0.00000000	     39.05618073
      2.46243382	     -0.04765141	      0.00039869	     -0.18899331	     -0.05456480	      0.88258778	     -0.00024124	     -0.20683887	     -0.00000000	     -0.00000000	     39.08584583
      2.46378963	     -0.04764212	      0.00040721	     -0.18898384	     -0.05456821	      0.88258733	     -0.00024132	     -0.20683845	     -0.00000000	     -0.00000000	     38.95015197
      2.46492519	     -0.04763548	      0.00041197	     -0.18897697	     -0.05457109	      0.88258694	     -0.00024138	     -0.20683832	     -0.00000000	     -0.00000000	     39.02916198
      2.46606076	     -0.04762986	      0.00041840	     -0.18897119	     -0.05457401	      0.88258653	     -0.00024142	     -0.20683840	     -0.00000000	     -0.00000000	     38.93084677
      2.46719633	     -0.04762534	      0.00042349	     -0.18896645	     -0.05457696	      0.88258611	     -0.00024145	     -0.20683870	     -0.00000000	     -0.00000000	     38.93908586
      2.46874867	     -0.04762076	      0.00043144	     -0.18896161	     -0.05458105	      0.88258552	     -0.00024147	     -0.20683945	     -0.00000000	     -0.00000000	     38.82677382
      2.46990276	     -0.04761853	      0.00043547	     -0.18895912	     -0.05458413	      0.88258506	     -0.00024147	     -0.20684027	     -0.00000000	     -0.00000000	     38.88999037
      2.47105686	     -0.04761734	      0.00044095	     -0.18895773	     -0.05458724	      0.88258460	     -0.00024146	     -0.20684131	     -0.00000000	     -0.00000000	     38.78684245
      2.47244247	     -0.04761747	      0.00044559	     -0.18895755	     -0.05459102	      0.88258402	     -0.00024143	     -0.20684286	     -0.00000000	     -0.00000000	     38.82503199
      2.47367520	     -0.04761896	      0.00045120	     -0.18895882	     -0.05459443	      0.88258349	     -0.00024139	     -0.20684451	     -0.00000000	     -0.00000000	     38.67418011
      2.47490794	     -0.04762191	      0.00045440	     -0.18896147	     -0.05459786	      0.88258296	     -0.00024133	     -0.20684644	     -0.00000000	     -0.00000000	     38.73583367
      2.47614067	     -0.04762630	      0.00045941	     -0.18896562	     -0.05460134	      0.88258241	     -0.00024127	     -0.20684864	     -0.00000000	     -0.00000000	     38.58273800
      2.47737341	     -0.04763231	      0.00046201	     -0.18897131	     -0.05460485	      0.88258185	     -0.00024119	     -0.20685112	     -0.00000000	     -0.00000000	     38.64051962
      2.47860614	     -0.04763980	      0.00046634	     -0.18897853	     -0.05460839	      0.88258127	     -0.00024110	     -0.20685389	     -0.00000000	     -0.00000000	     38.48978055
      2.47983887	     -0.04764875	      0.00046828	     -0.18898715	     -0.05461198	      0.88258069	     -0.00024100	     -0.20685695	     -0.00000000	     -0.00000000	     38.54699108
      2.48107161	     -0.04765903	      0.00047189	     -0.18899715	     -0.05461559	      0.88258009	     -0.00024089	     -0.20686030	     -0.00000000	     -0.00000000	     38.40031487
      2.48230434	     -0.04767094	      0.00047320	     -0.18900871	     -0.05461924	      0.88257949	     -0.00024077	     -0.20686394	     -0.00000000	     -0.00000000	     38.45348616
      2.48353708	     -0.04768434	      0.00047609	     -0.18902181	     -0.05462292	      0.88257888	     -0.00024064	     -0.20686788	     -0.00000000	     -0.00000000	     38.31078253
      2.48476981	     -0.04769928	      0.00047678	     -0.18903639	     -0.05462664	      0.88257825	     -0.00024050	     -0.20687213	     -0.00000000	     -0.00000000	     38.36021413
      2.48600255	     -0.04771557	      0.00047900	     -0.18905236	     -0.05463039	      0.88257762	     -0.00024035	     -0.20687668	     -0.00000000	     -0.00000000	     38.22278731
      2.48723528	     -0.04773332	      0.00047913	     -0.18906974	     -0.05463417	      0.88257698	     -0.00024020	     -0.20688153	     -0.00000000	     -0.00000000	     38.26856480
      2.48846802	     -0.04775257	      0.00048063	     -0.18908867	     -0.05463798	      0.88257633	     -0.00024003	     -0.20688668	     -0.00000000	     -0.00000000	     38.13738587
      2.48970075	     -0.04777350	      0.00048012	     -0.18910921	     -0.05464183	      0.88257567	     -0.00023986	     -0.20689214	     -0.00000000	     -0.00000000	     38.17748675
      2.49093348	     -0.04779586	      0.00048087	     -0.18913122	     -0.05464570	      0.88257500	     -0.00023968	     -0.20689790	     -0.00000000	     -0.00000000	     38.05201706
      2.49216622	     -0.04781984	      0.00047972	     -0.18915480	     -0.05464961	      0.88257433	     -0.00023949	     -0.20690397	     -0.00000000	     -0.00000000	     38.08598273
      2.49339895	     -0.04784525	      0.00047972	     -0.18917985	     -0.05465354	      0.88257365	     -0.00023930	     -0.20691036	     -0.00000000	     -0.00000000	     37.96521760
      2.49463169	     -0.04787214	      0.00047797	     -0.18920633	     -0.05465751	      0.88257296	     -0.00023910	     -0.20691704	     -0.00000000	     -0.00000000	     37.99213871
      2.49586442	     -0.04790028	      0.00047727	     -0.18923410	     -0.05466150	      0.88257226	     -0.00023890	     -0.20692403	     -0.00000000	     -0.00000000	     37.87745894
      2.49709716	     -0.04792986	      0.00047491	     -0.18926326	     -0.05466553	      0.88257156	     -0.00023869	     -0.20693132	     -0.00000000	     -0.00000000	     37.89848169
      2.49832989	     -0.04796064	      0.00047346	     -0.18929365	     -0.05466958	      0.88257085	     -0.00023847	     -0.20693891	     -0.00000000	     -0.00000000	     37.79044890
      2.49956262	     -0.04799274	      0.00047049	     -0.18932533	     -0.05467365	      0.88257013	     -0.00023825	     -0.20694678	     -0.00000000	     -0.00000000	     37.80564456
      2.50105168	     -0.04803317	      0.00046830	     -0.18936529	     -0.05467862	      0.88256926	     -0.00023799	     -0.20695667	     -0.00000000	     -0.00000000	     37.64469018
      2.50214125	     -0.04806415	      0.00046429	     -0.18939586	     -0.05468227	      0.88256862	     -0.00023779	     -0.20696417	     -0.00000000	     -0.00000000	     37.72033830
      2.50323081	     -0.04809600	      0.00046175	     -0.18942734	     -0.05468595	      0.88256797	     -0.00023759	     -0.20697189	     -0.00000000	     -0.00000000	     37.62897790
      2.50470422	     -0.04814067	      0.00045663	     -0.18947148	     -0.05469095	      0.88256709	     -0.00023731	     -0.20698268	     -0.00000000	     -0.00000000	     37.64007770
      2.50602115	     -0.04818197	      0.00045317	     -0.18951234	     -0.05469545	      0.88256629	     -0.00023706	     -0.20699266	     -0.00000000	     -0.00000000	     37.49638333
      2.50733808	     -0.04822500	      0.00044687	     -0.18955485	     -0.05469998	      0.88256549	     -0.00023682	     -0.20700294	     -0.00000000	     -0.00000000	     37.60672499
      2.50847243	     -0.04826294	      0.00044370	     -0.18959242	     -0.05470391	      0.88256480	     -0.00023660	     -0.20701205	     -0.00000000	     -0.00000000	     37.42907698
      2.50960679	     -0.04830215	      0.00043821	     -0.18963120	     -0.05470785	      0.88256411	     -0.00023638	     -0.20702138	     -0.00000000	     -0.00000000	     37.46221440
      2.51098153	     -0.04835080	      0.00043275	     -0.18967936	     -0.05471265	      0.88256326	     -0.00023612	     -0.20703300	     -0.00000000	     -0.00000000	     37.35269964
      2.51235626	     -0.04840093	      0.00042489	     -0.18972894	     -0.05471749	      0.88256241	     -0.00023586	     -0.20704493	     -0.00000000	     -0.00000000	     37.45169410
      2.51348228	     -0.04844260	      0.00042056	     -0.18977023	     -0.05472146	      0.88256170	     -0.00023565	     -0.20705493	     -0.00000000	     -0.00000000	     37.28337868
      2.51460830	     -0.04848544	      0.00041404	     -0.18981263	     -0.05472546	      0.88256100	     -0.00023544	     -0.20706514	     -0.00000000	     -0.00000000	     37.31275915
      2.51601063	     -0.04853974	      0.00040712	     -0.18986643	     -0.05473046	      0.88256012	     -0.00023518	     -0.20707813	     -0.00000000	     -0.00000000	     37.20805831
      2.51741297	     -0.04859560	      0.00039774	     -0.18992171	     -0.05473549	      0.88255924	     -0.00023492	     -0.20709142	     -0.00000000	     -0.00000000	     37.31499217
      2.51850570	     -0.04863951	      0.00039266	     -0.18996525	     -0.05473942	      0.88255855	     -0.00023472	     -0.20710198	     -0.00000000	     -0.00000000	     37.14048051
      2.51959844	     -0.04868432	      0.00038547	     -0.19000964	     -0.05474337	      0.88255785	     -0.00023453	     -0.20711271	     -0.00000000	     -0.00000000	     37.15761558
      2.52105487	     -0.04874459	      0.00037693	     -0.19006938	     -0.05474865	      0.88255693	     -0.00023427	     -0.20712727	     -0.00000000	     -0.00000000	     37.06209144
      2.52251129	     -0.04880629	      0.00036600	     -0.19013049	     -0.05475396	      0.88255600	     -0.00023402	     -0.20714211	     -0.00000000	     -0.00000000	     37.16923125
      2.52356554	     -0.04885119	      0.00036039	     -0.19017503	     -0.05475782	      0.88255532	     -0.00023384	     -0.20715302	     -0.00000000	     -0.00000000	     36.98579584
      2.52461979	     -0.04889708	      0.00035275	     -0.19022051	     -0.05476169	      0.88255465	     -0.00023366	     -0.20716406	     -0.00000000	     -0.00000000	     36.98776865
      2.52615385	     -0.04896439	      0.00034248	     -0.19028726	     -0.05476735	      0.88255366	     -0.00023342	     -0.20718038	     -0.00000000	     -0.00000000	     36.89725849
      2.52745507	     -0.04902225	      0.00033232	     -0.19034461	     -0.05477217	      0.88255283	     -0.00023321	     -0.20719443	     -0.00000000	     -0.00000000	     36.93029425
      2.52875629	     -0.04908035	      0.00032386	     -0.19040227	     -0.05477700	      0.88255199	     -0.00023302	     -0.20720866	     -0.00000000	     -0.00000000	     36.79476976
      2.53005752	     -0.04913978	      0.00031264	     -0.19046117	     -0.05478185	      0.88255116	     -0.00023283	     -0.20722305	     -0.00000000	     -0.00000000	     36.87726179
      2.53135874	     -0.04919881	      0.00030448	     -0.19051978	     -0.05478671	      0.88255032	     -0.00023265	     -0.20723760	     -0.00000000	     -0.00000000	     36.68773998
      2.53246598	     -0.04925030	      0.00029432	     -0.19057082	     -0.05479087	      0.88254961	     -0.00023250	     -0.20725009	     -0.00000000	     -0.00000000	     36.76180806
      2.53357322	     -0.04930152	      0.00028618	     -0.19062166	     -0.05479503	      0.88254890	     -0.00023236	     -0.20726270	     -0.00000000	     -0.00000000	     36.66988492
      2.53498856	     -0.04936780	      0.00027414	     -0.19068740	     -0.05480037	      0.88254800	     -0.00023218	     -0.20727894	     -0.00000000	     -0.00000000	     36.67826195
      2.53640390	     -0.04943368	      0.00026399	     -0.19075282	     -0.05480572	      0.88254710	     -0.00023202	     -0.20729534	     -0.00000000	     -0.00000000	     36.53402635
      2.53751772	     -0.04948650	      0.00025345	     -0.19080521	     -0.05480994	      0.88254639	     -0.00023190	     -0.20730834	     -0.00000000	     -0.00000000	     36.59473558
      2.53863153	     -0.04953875	      0.00024485	     -0.19085708	     -0.05481418	      0.88254568	     -0.00023179	     -0.20732142	     -0.00000000	     -0.00000000	     36.50704834
      2.54006985	     -0.04960667	      0.00023212	     -0.19092449	     -0.05481966	      0.88254478	     -0.00023166	     -0.20733840	     -0.00000000	     -0.00000000	     36.51372324
      2.54150816	     -0.04967408	      0.00022155	     -0.19099146	     -0.05482515	      0.88254388	     -0.00023154	     -0.20735549	     -0.00000000	     -0.00000000	     36.35796045
      2.54257485	     -0.04972508	      0.00021100	     -0.19104206	     -0.05482923	      0.88254321	     -0.00023146	     -0.20736821	     -0.00000000	     -0.00000000	     36.41295306
      2.54364154	     -0.04977528	      0.00020241	     -0.19109192	     -0.05483332	      0.88254255	     -0.00023138	     -0.20738099	     -0.00000000	     -0.00000000	     36.33692711
      2.54515701	     -0.04984675	      0.00018895	     -0.19116289	     -0.05483915	      0.88254162	     -0.00023129	     -0.20739919	     -0.00000000	     -0.00000000	     36.32192240
      2.54645850	     -0.04990747	      0.00017873	     -0.19122322	     -0.05484416	      0.88254082	     -0.00023123	     -0.20741487	     -0.00000000	     -0.00000000	     36.21215872
      2.54776000	     -0.04996880	      0.00016639	     -0.19128410	     -0.05484918	      0.88254003	     -0.00023117	     -0.20743058	     -0.00000000	     -0.00000000	     36.24787716
      2.54906149	     -0.05002888	      0.00015669	     -0.19134383	     -0.05485421	      0.88253926	     -0.00023113	     -0.20744631	     -0.00000000	     -0.00000000	     36.10338493
      2.55036299	     -0.05008996	      0.00014364	     -0.19140446	     -0.05485925	      0.88253848	     -0.00023110	     -0.20746204	     -0.00000000	     -0.00000000	     36.18830849
      2.55147650	     -0.05014078	      0.00013565	     -0.19145501	     -0.05486356	      0.88253783	     -0.00023109	     -0.20747551	     -0.00000000	     -0.00000000	     36.03182501
      2.55259001	     -0.05019236	      0.00012544	     -0.19150624	     -0.05486788	      0.88253718	     -0.00023108	     -0.20748897	     -0.00000000	     -0.00000000	     36.03244750
      2.55400165	     -0.05025680	      0.00011411	     -0.19157031	     -0.05487337	      0.88253637	     -0.00023109	     -0.20750602	     -0.00000000	     -0.00000000	     35.93658629
      2.55541330	     -0.05032164	      0.00010063	     -0.19163472	     -0.05487886	      0.88253558	     -0.00023111	     -0.20752305	     -0.00000000	     -0.00000000	     35.99088242
      2.55653286	     -0.05037156	      0.00009243	     -0.19168438	     -0.05488323	      0.88253495	     -0.00023114	     -0.20753653	     -0.00000000	     -0.00000000	     35.85544979
      2.55765241	     -0.05042185	      0.00008218	     -0.19173436	     -0.05488759	      0.88253434	     -0.00023118	     -0.20754997	     -0.00000000	     -0.00000000	     35.85752878
      2.55908558	     -0.05048494	      0.00007078	     -0.19179711	     -0.05489319	      0.88253356	     -0.00023124	     -0.20756712	     -0.00000000	     -0.00000000	     35.76348529
      2.56051874	     -0.05054813	      0.00005734	     -0.19185990	     -0.05489879	      0.88253280	     -0.00023132	     -0.20758419	     -0.00000000	     -0.00000000	     35.82404711
      2.56159143	     -0.05059379	      0.00005015	     -0.19190536	     -0.05490299	      0.88253225	     -0.00023139	     -0.20759690	     -0.00000000	     -0.00000000	     35.67705940
      2.56266412	     -0.05063970	      0.00004110	     -0.19195102	     -0.05490719	      0.88253170	     -0.00023147	     -0.20760956	     -0.00000000	     -0.00000000	     35.67040104
      2.56417100	     -0.05070293	      0.00002983	     -0.19201395	     -0.05491309	      0.88253094	     -0.00023160	     -0.20762723	     -0.00000000	     -0.00000000	     35.59005564
      2.56547188	     -0.05075719	      0.00001891	     -0.19206792	     -0.05491819	      0.88253031	     -0.00023172	     -0.20764238	     -0.00000000	     -0.00000000	     35.60815808
      2.56677275	     -0.05080992	      0.00001024	     -0.19212044	     -0.05492330	      0.88252969	     -0.00023186	     -0.20765742	     -0.00000000	     -0.00000000	     35.49815621
      2.56807363	     -0.05086271	     -0.00000089	     -0.19217294	     -0.05492840	      0.88252908	     -0.00023202	     -0.20767234	     -0.00000000	     -0.00000000	     35.55276031
      2.56937451	     -0.05091337	     -0.00000852	     -0.19222344	     -0.05493351	      0.88252849	     -0.00023218	     -0.20768714	     -0.00000000	     -0.00000000	     35.40275098
      2.57049242	     -0.05095713	     -0.00001797	     -0.19226698	     -0.05493790	      0.88252799	     -0.00023234	     -0.20769975	     -0.00000000	     -0.00000000	     35.44744035
      2.57161034	     -0.05099956	     -0.00002507	     -0.19230926	     -0.05494230	      0.88252750	     -0.00023250	     -0.20771225	     -0.00000000	     -0.00000000	     35.36301317
      2.57301766	     -0.05105239	     -0.00003530	     -0.19236187	     -0.05494783	      0.88252691	     -0.00023272	     -0.20772784	     -0.00000000	     -0.00000000	     35.35980057
      2.57442497	     -0.05110321	     -0.00004321	     -0.19241254	     -0.05495336	      0.88252633	     -0.00023296	     -0.20774324	     -0.00000000	     -0.00000000	     35.23818865
      2.57554883	     -0.05114350	     -0.00005177	     -0.19245265	     -0.05495777	      0.88252588	     -0.00023316	     -0.20775540	     -0.00000000	     -0.00000000	     35.27808940
      2.57667269	     -0.05118246	     -0.00005815	     -0.19249151	     -0.05496219	      0.88252545	     -0.00023337	     -0.20776743	     -0.00000000	     -0.00000000	     35.19739036
      2.57810064	     -0.05123123	     -0.00006750	     -0.19254012	     -0.05496780	      0.88252491	     -0.00023365	     -0.20778252	     -0.00000000	     -0.00000000	     35.19682694
      2.57952859	     -0.05127823	     -0.00007437	     -0.19258704	     -0.05497341	      0.88252439	     -0.00023394	     -0.20779739	     -0.00000000	     -0.00000000	     35.06556712
      2.58060754	     -0.05131355	     -0.00008192	     -0.19262222	     -0.05497764	      0.88252401	     -0.00023418	     -0.20780848	     -0.00000000	     -0.00000000	     35.10785683
      2.58168650	     -0.05134778	     -0.00008737	     -0.19265639	     -0.05498188	      0.88252364	     -0.00023442	     -0.20781944	     -0.00000000	     -0.00000000	     35.03751783
      2.58318402	     -0.05139419	     -0.00009583	     -0.19270270	     -0.05498775	      0.88252314	     -0.00023478	     -0.20783444	     -0.00000000	     -0.00000000	     35.02619435
      2.58468154	     -0.05143846	     -0.00010182	     -0.19274695	     -0.05499362	      0.88252266	     -0.00023514	     -0.20784919	     -0.00000000	     -0.00000000	     34.89464589
      2.58571469	     -0.05146842	     -0.00010825	     -0.19277683	     -0.05499767	      0.88252235	     -0.00023541	     -0.20785920	     -0.00000000	     -0.00000000	     34.93930609
      2.58674784	     -0.05149725	     -0.00011266	     -0.19280563	     -0.05500172	      0.88252204	     -0.00023568	     -0.20786908	     -0.00000000	     -0.00000000	     34.88160561
      2.58834657	     -0.05154053	     -0.00012010	     -0.19284888	     -0.05500797	      0.88252158	     -0.00023612	     -0.20788409	     -0.00000000	     -0.00000000	     34.86375335
      2.58966184	     -0.05157464	     -0.00012478	     -0.19288301	     -0.05501311	      0.88252122	     -0.00023649	     -0.20789620	     -0.00000000	     -0.00000000	     34.77672027
      2.59097711	     -0.05160771	     -0.00013091	     -0.19291605	     -0.05501825	      0.88252088	     -0.00023687	     -0.20790807	     -0.00000000	     -0.00000000	     34.81271567
      2.59229238	     -0.05163920	     -0.00013432	     -0.19294761	     -0.05502338	      0.88252055	     -0.00023727	     -0.20791972	     -0.00000000	     -0.00000000	     34.68902223
      2.59346412	     -0.05166646	     -0.00013957	     -0.19297487	     -0.05502794	      0.88252027	     -0.00023763	     -0.20792989	     -0.00000000	     -0.00000000	     34.73873807
      2.59463585	     -0.05169243	     -0.00014245	     -0.19300091	     -0.05503250	      0.88252000	     -0.00023800	     -0.20793987	     -0.00000000	     -0.00000000	     34.64678112
      2.59580759	     -0.05171740	     -0.00014638	     -0.19302592	     -0.05503706	      0.88251974	     -0.00023838	     -0.20794966	     -0.00000000	     -0.00000000	     34.64708802
      2.59731842	     -0.05174751	     -0.00014950	     -0.19305615	     -0.05504292	      0.88251943	     -0.00023887	     -0.20796198	     -0.00000000	     -0.00000000	     34.55284011
      2.59851079	     -0.05176985	     -0.00015334	     -0.19307855	     -0.05504754	      0.88251919	     -0.00023927	     -0.20797145	     -0.00000000	     -0.00000000	     34.58880164
      2.59970316	     -0.05179078	     -0.00015504	     -0.19309959	     -0.05505216	      0.88251897	     -0.00023968	     -0.20798070	     -0.00000000	     -0.00000000	     34.49866354
      2.60089552	     -0.05181045	     -0.00015774	     -0.19311937	     -0.05505676	      0.88251875	     -0.00024010	     -0.20798972	     -0.00000000	     -0.00000000	     34.50027033
      2.60239149	     -0.05183321	     -0.00015908	     -0.19314230	     -0.05506254	      0.88251850	     -0.00024063	     -0.20800070	     -0.00000000	     -0.00000000	     34.39912245
      2.60356414	     -0.05185002	     -0.00016161	     -0.19315921	     -0.05506705	      0.88251832	     -0.00024105	     -0.20800905	     -0.00000000	     -0.00000000	     34.43192411
      2.60473679	     -0.05186574	     -0.00016202	     -0.19317510	     -0.05507156	      0.88251815	     -0.00024148	     -0.20801718	     -0.00000000	     -0.00000000	     34.34138665
      2.60590944	     -0.05188034	     -0.00016329	     -0.19318984	     -0.05507606	      0.88251798	     -0.00024192	     -0.20802510	     -0.00000000	     -0.00000000	     34.33275160
      2.60746884	     -0.05189782	     -0.00016308	     -0.19320757	     -0.05508204	      0.88251778	     -0.00024250	     -0.20803529	     -0.00000000	     -0.00000000	     34.23205832
      2.60863373	     -0.05190952	     -0.00016426	     -0.19321942	     -0.05508649	      0.88251765	     -0.00024295	     -0.20804265	     -0.00000000	     -0.00000000	     34.26500185
      2.60979862	     -0.05191994	     -0.00016343	     -0.19323005	     -0.05509093	      0.88251752	     -0.00024339	     -0.20804978	     -0.00000000	     -0.00000000	     34.18095563
      2.61121655	     -0.05193120	     -0.00016357	     -0.19324153	     -0.05509633	      0.88251738	     -0.00024394	     -0.20805817	     -0.00000000	     -0.00000000	     34.19124959
      2.61248141	     -0.05193997	     -0.00016156	     -0.19325056	     -0.05510114	      0.88251727	     -0.00024444	     -0.20806539	     -0.00000000	     -0.00000000	     34.07443664
      2.61374627	     -0.05194759	     -0.00016136	     -0.19325839	     -0.05510593	      0.88251718	     -0.00024494	     -0.20807236	     -0.00000000	     -0.00000000	     34.11152756
      2.61501113	     -0.05195385	     -0.00015851	     -0.19326493	     -0.05511072	      0.88251710	     -0.00024544	     -0.20807909	     -0.00000000	     -0.00000000	     33.99022070
      2.61627598	     -0.05195898	     -0.00015771	     -0.19327028	     -0.05511549	      0.88251703	     -0.00024594	     -0.20808557	     -0.00000000	     -0.00000000	     34.03593114
      2.61754084	     -0.05196284	     -0.00015406	     -0.19327446	     -0.05512026	      0.88251697	     -0.00024645	     -0.20809181	     -0.00000000	     -0.00000000	     33.90715110
      2.61880570	     -0.05196544	     -0.00015265	     -0.19327730	     -0.05512501	      0.88251693	     -0.00024696	     -0.20809782	     -0.00000000	     -0.00000000	     33.96218110
      2.62007056	     -0.05196668	     -0.00014820	     -0.19327887	     -0.05512975	      0.88251690	     -0.00024747	     -0.20810358	     -0.00000000	     -0.00000000	     33.82777328
      2.62133542	     -0.05196663	     -0.00014621	     -0.19327908	     -0.05513447	      0.88251688	     -0.00024798	     -0.20810911	     -0.00000000	     -0.00000000	     33.89213880
      2.62260028	     -0.05196533	     -0.00014097	     -0.19327814	     -0.05513919	      0.88251687	     -0.00024849	     -0.20811439	     -0.00000000	      0.00000000	     33.74875030
      2.62386514	     -0.05196280	     -0.00013843	     -0.19327588	     -0.05514389	      0.88251688	     -0.00024901	     -0.20811944	     -0.00000000	      0.00000000	     33.82064205
      2.62513000	     -0.05195840	     -0.00013232	     -0.19327186	     -0.05514858	      0.88251691	     -0.00024952	     -0.20812424	     -0.00000000	      0.00000000	     33.67053080
      2.62639486	     -0.05195204	     -0.00012908	     -0.19326580	     -0.05515326	      0.88251694	     -0.00025003	     -0.20812878	     -0.00000000	      0.00000000	     33.75597252
      2.62765971	     -0.05194330	     -0.00012203	     -0.19325746	     -0.05515792	      0.88251699	     -0.00025054	     -0.20813303	     -0.00000000	      0.00000000	     33.60174335
      2.62892457	     -0.05193235	     -0.00011807	     -0.19324682	     -0.05516257	      0.88251705	     -0.00025105	     -0.20813698	     -0.00000000	      0.00000000	     33.69692865
      2.63005875	     -0.05192125	     -0.00011126	     -0.19323610	     -0.05516673	      0.88251712	     -0.00025151	     -0.20814026	     -0.00000000	      0.00000000	     33.55555845
      2.63119292	     -0.05190829	     -0.00010615	     -0.19322346	     -0.05517088	      0.88251720	     -0.00025196	     -0.20814329	     -0.00000000	      0.00000000	     33.57445086
      2.63257862	     -0.05188930	     -0.00009794	     -0.19320492	     -0.05517593	      0.88251731	     -0.00025251	     -0.20814663	     -0.00000000	      0.00000000	     33.50028687
      2.63396432	     -0.05186747	     -0.00009107	     -0.19318350	     -0.05518096	      0.88251744	     -0.00025306	     -0.20814955	     -0.00000000	      0.00000000	     33.56073600
      2.63512490	     -0.05184769	     -0.00008286	     -0.19316412	     -0.05518516	      0.88251756	     -0.00025351	     -0.20815166	     -0.00000000	      0.00000000	     33.43911778
      2.63628548	     -0.05182702	     -0.00007637	     -0.19314381	     -0.05518936	      0.88251769	     -0.00025396	     -0.20815350	     -0.00000000	      0.00000000	     33.46022498
      2.63744606	     -0.05180569	     -0.00006858	     -0.19312286	     -0.05519354	      0.88251784	     -0.00025441	     -0.20815509	     -0.00000000	      0.00000000	     33.40120862
      2.63903400	     -0.05177476	     -0.00005892	     -0.19309242	     -0.05519923	      0.88251805	     -0.00025501	     -0.20815688	     -0.00000000	      0.00000000	     33.43159899
      2.64021266	     -0.05175009	     -0.00004983	     -0.19306817	     -0.05520345	      0.88251823	     -0.00025546	     -0.20815793	     -0.00000000	      0.00000000	     33.32737701
      2.64139132	     -0.05172371	     -0.00004216	     -0.19304217	     -0.05520765	      0.88251842	     -0.00025589	     -0.20815873	     -0.00000000	      0.00000000	     33.35432430
      2.64280824	     -0.05169065	     -0.00003108	     -0.19300961	     -0.05521269	      0.88251866	     -0.00025641	     -0.20815937	     -0.00000000	      0.00000000	     33.26913212
      2.64406729	     -0.05165995	     -0.00002276	     -0.19297929	     -0.05521715	      0.88251889	     -0.00025687	     -0.20815966	     -0.00000000	      0.00000000	     33.32704885
      2.64532634	     -0.05162814	     -0.00001211	     -0.19294793	     -0.05522160	      0.88251914	     -0.00025732	     -0.20815970	     -0.00000000	      0.00000000	     33.22262674
      2.64658539	     -0.05159545	     -0.00000341	     -0.19291563	     -0.05522603	      0.88251940	     -0.00025776	     -0.20815950	     -0.00000000	      0.00000000	     33.28182446
      2.64784444	     -0.05156185	      0.00000765	     -0.19288249	     -0.05523045	      0.88251968	     -0.00025819	     -0.20815907	     -0.00000000	      0.00000000	     33.17975760
      2.64910349	     -0.05152768	      0.00001678	     -0.19284870	     -0.05523485	      0.88251997	     -0.00025862	     -0.20815843	     -0.00000000	      0.00000000	     33.23873139
      2.65036253	     -0.05149343	      0.00002803	     -0.19281489	     -0.05523924	      0.88252028	     -0.00025904	     -0.20815761	     -0.00000000	      0.00000000	     33.13752723
      2.65162158	     -0.05145904	      0.00003736	     -0.19278088	     -0.05524362	      0.88252060	     -0.00025945	     -0.20815663	     -0.00000000	      0.00000000	     33.19436122
      2.65288063	     -0.05142400	      0.00004881	     -0.19274628	     -0.05524798	      0.88252093	     -0.00025985	     -0.20815551	     -0.00000000	      0.00000000	     33.09813927
      2.65413968	     -0.05138830	      0.00005850	     -0.19271096	     -0.05525232	      0.88252128	     -0.00026024	     -0.20815424	     -0.00000000	      0.00000000	     33.15521558
      2.65539873	     -0.05135260	      0.00007012	     -0.19267568	     -0.05525666	      0.88252164	     -0.00026063	     -0.20815284	     -0.00000000	      0.00000000	     33.05916403
      2.65665778	     -0.05131765	      0.00007988	     -0.19264110	     -0.05526098	      0.88252202	     -0.00026100	     -0.20815135	     -0.00000000	      0.00000000	     33.10871720
      2.65791683	     -0.05128280	      0.00009148	     -0.19260666	     -0.05526528	      0.88252241	     -0.00026136	     -0.20814978	     -0.00000000	      0.00000000	     33.01709217
      2.65917588	     -0.05124738	      0.00010145	     -0.19257161	     -0.05526957	      0.88252281	     -0.00026172	     -0.20814815	     -0.00000000	      0.00000000	     33.07091470
      2.66043492	     -0.05121135	      0.00011324	     -0.19253599	     -0.05527385	      0.88252322	     -0.00026206	     -0.20814644	     -0.00000000	      0.00000000	     32.98461006
      2.66169397	     -0.05117445	      0.00012352	     -0.19249945	     -0.05527812	      0.88252364	     -0.00026240	     -0.20814464	     -0.00000000	      0.00000000	     33.03632193
      2.66295302	     -0.05113752	      0.00013541	     -0.19246293	     -0.05528237	      0.88252408	     -0.00026272	     -0.20814275	     -0.00000000	      0.00000000	     32.95183874
      2.66421207	     -0.05110223	      0.00014561	     -0.19242798	     -0.05528660	      0.88252453	     -0.00026303	     -0.20814081	     -0.00000000	      0.00000000	     32.99019688
      2.66547112	     -0.05106828	      0.00015718	     -0.19239441	     -0.05529082	      0.88252498	     -0.00026333	     -0.20813888	     -0.00000000	      0.00000000	     32.90584256
      2.66673017	     -0.05103412	      0.00016737	     -0.19236057	     -0.05529503	      0.88252544	     -0.00026362	     -0.20813696	     -0.00000000	      0.00000000	     32.94886831
      2.66798922	     -0.05100057	      0.00017889	     -0.19232739	     -0.05529923	      0.88252592	     -0.00026390	     -0.20813506	     -0.00000000	      0.00000000	     32.87001649
      2.66924827	     -0.05096821	      0.00018899	     -0.19229535	     -0.05530341	      0.88252640	     -0.00026416	     -0.20813319	     -0.00000000	      0.00000000	     32.90123979
      2.67050731	     -0.05093687	      0.00020028	     -0.19226435	     -0.05530757	      0.88252689	     -0.00026442	     -0.20813139	     -0.00000000	      0.00000000	     32.82415953
      2.67176636	     -0.05090630	      0.00021029	     -0.19223409	     -0.05531173	      0.88252738	     -0.00026466	     -0.20812965	     -0.00000000	      0.00000000	     32.85256629
      2.67328424	     -0.05086958	      0.00022415	     -0.19219778	     -0.05531672	      0.88252798	     -0.00026494	     -0.20812765	     -0.00000000	      0.00000000	     32.74373424
      2.67439793	     -0.05084341	      0.00023220	     -0.19217184	     -0.05532036	      0.88252843	     -0.00026513	     -0.20812624	     -0.00000000	      0.00000000	     32.81984049
      2.67551163	     -0.05081800	      0.00024189	     -0.19214672	     -0.05532400	      0.88252888	     -0.00026531	     -0.20812489	     -0.00000000	      0.00000000	     32.75435749
      2.67701406	     -0.05078557	      0.00025353	     -0.19211462	     -0.05532889	      0.88252950	     -0.00026554	     -0.20812319	     -0.00000000	      0.00000000	     32.77697595
      2.67835852	     -0.05075907	      0.00026518	     -0.19208844	     -0.05533325	      0.88253005	     -0.00026573	     -0.20812183	     -0.00000000	      0.00000000	     32.66392572
      2.67970298	     -0.05073491	      0.00027415	     -0.19206453	     -0.05533759	      0.88253060	     -0.00026591	     -0.20812066	     -0.00000000	      0.00000000	     32.76990668
      2.68086236	     -0.05071540	      0.00028424	     -0.19204530	     -0.05534132	      0.88253108	     -0.00026605	     -0.20811984	     -0.00000000	      0.00000000	     32.62405315
      2.68202175	     -0.05069656	      0.00029226	     -0.19202667	     -0.05534504	      0.88253156	     -0.00026617	     -0.20811917	     -0.00000000	      0.00000000	     32.66536592
      2.68342499	     -0.05067443	      0.00030338	     -0.19200483	     -0.05534953	      0.88253214	     -0.00026632	     -0.20811855	     -0.00000000	      0.00000000	     32.58081836
      2.68482823	     -0.05065343	      0.00031236	     -0.19198406	     -0.05535400	      0.88253272	     -0.00026644	     -0.20811814	     -0.00000000	      0.00000000	     32.68001966
      2.68598014	     -0.05063702	      0.00032187	     -0.19196790	     -0.05535765	      0.88253319	     -0.00026653	     -0.20811794	     -0.00000000	      0.00000000	     32.53358757
      2.68713205	     -0.05062155	      0.00032934	     -0.19195261	     -0.05536129	      0.88253367	     -0.00026661	     -0.20811788	     -0.00000000	      0.00000000	     32.56718129
      2.68856281	     -0.05060358	      0.00033984	     -0.19193490	     -0.05536580	      0.88253425	     -0.00026669	     -0.20811799	     -0.00000000	      0.00000000	     32.47736973
      2.68999357	     -0.05058705	      0.00034806	     -0.19191857	     -0.05537029	      0.88253482	     -0.00026676	     -0.20811832	     -0.00000000	      0.00000000	     32.58570791
      2.69111254	     -0.05057510	      0.00035666	     -0.19190683	     -0.05537379	      0.88253527	     -0.00026680	     -0.20811872	     -0.00000000	      0.00000000	     32.42603811
      2.69223151	     -0.05056409	      0.00036326	     -0.19189597	     -0.05537727	      0.88253571	     -0.00026683	     -0.20811927	     -0.00000000	      0.00000000	     32.44938862
      2.69371622	     -0.05055075	      0.00037301	     -0.19188285	     -0.05538188	      0.88253630	     -0.00026686	     -0.20812021	     -0.00000000	      0.00000000	     32.36656466
      2.69520093	     -0.05053887	      0.00038046	     -0.19187113	     -0.05538647	      0.88253687	     -0.00026686	     -0.20812139	     -0.00000000	      0.00000000	     32.48754630
      2.69628222	     -0.05053103	      0.00038808	     -0.19186347	     -0.05538980	      0.88253728	     -0.00026685	     -0.20812240	     -0.00000000	      0.00000000	     32.31904601
      2.69736351	     -0.05052394	      0.00039377	     -0.19185649	     -0.05539311	      0.88253769	     -0.00026684	     -0.20812354	     -0.00000000	      0.00000000	     32.33618134
      2.69892466	     -0.05051494	      0.00040278	     -0.19184768	     -0.05539788	      0.88253828	     -0.00026679	     -0.20812541	     -0.00000000	      0.00000000	     32.26330021
      2.70025450	     -0.05050850	      0.00040898	     -0.19184135	     -0.05540192	      0.88253877	     -0.00026674	     -0.20812720	     -0.00000000	      0.00000000	     32.31881774
      2.70158433	     -0.05050303	      0.00041674	     -0.19183605	     -0.05540595	      0.88253925	     -0.00026668	     -0.20812919	     -0.00000000	      0.00000000	     32.19693642
      2.70291417	     -0.05049863	      0.00042188	     -0.19183173	     -0.05540996	      0.88253972	     -0.00026660	     -0.20813136	     -0.00000000	      0.00000000	     32.30841968
      2.70424401	     -0.05049525	      0.00042974	     -0.19182851	     -0.05541395	      0.88254019	     -0.00026651	     -0.20813372	     -0.00000000	      0.00000000	     32.12519208
      2.70537929	     -0.05049338	      0.00043338	     -0.19182668	     -0.05541734	      0.88254059	     -0.00026642	     -0.20813588	     -0.00000000	      0.00000000	     32.23047640
      2.70651457	     -0.05049244	      0.00043878	     -0.19182584	     -0.05542072	      0.88254097	     -0.00026631	     -0.20813818	     -0.00000000	      0.00000000	     32.14700588
      2.70795900	     -0.05049271	      0.00044395	     -0.19182618	     -0.05542501	      0.88254146	     -0.00026617	     -0.20814133	     -0.00000000	      0.00000000	     32.18410100
      2.70940342	     -0.05049420	      0.00045064	     -0.19182777	     -0.05542927	      0.88254194	     -0.00026602	     -0.20814472	     -0.00000000	      0.00000000	     32.04539671
      2.71054743	     -0.05049621	      0.00045344	     -0.19182980	     -0.05543263	      0.88254231	     -0.00026588	     -0.20814757	     -0.00000000	      0.00000000	     32.14585638
      2.71169144	     -0.05049896	      0.00045787	     -0.19183261	     -0.05543598	      0.88254268	     -0.00026574	     -0.20815056	     -0.00000000	      0.00000000	     32.06793009
      2.71315736	     -0.05050391	      0.00046180	     -0.19183759	     -0.05544024	      0.88254315	     -0.00026554	     -0.20815462	     -0.00000000	      0.00000000	     32.11228250
      2.71462327	     -0.05051043	      0.00046739	     -0.19184418	     -0.05544449	      0.88254360	     -0.00026533	     -0.20815892	     -0.00000000	      0.00000000	     31.95811384
      2.71572187	     -0.05051647	      0.00046889	     -0.19185019	     -0.05544766	      0.88254394	     -0.00026516	     -0.20816231	     -0.00000000	      0.00000000	     32.06478384
      2.71682047	     -0.05052328	      0.00047198	     -0.19185704	     -0.05545081	      0.88254427	     -0.00026499	     -0.20816585	     -0.00000000	      0.00000000	     32.00010145
      2.71836061	     -0.05053430	      0.00047479	     -0.19186804	     -0.05545521	      0.88254473	     -0.00026473	     -0.20817105	     -0.00000000	      0.00000000	     32.03008353
      2.71990075	     -0.05054695	      0.00047916	     -0.19188072	     -0.05545959	      0.88254519	     -0.00026446	     -0.20817655	     -0.00000000	      0.00000000	     31.87000152
      2.72095286	     -0.05055668	      0.00047944	     -0.19189039	     -0.05546257	      0.88254549	     -0.00026427	     -0.20818047	     -0.00000000	      0.00000000	     31.98012011
      2.72200497	     -0.05056712	      0.00048126	     -0.19190082	     -0.05546553	      0.88254579	     -0.00026407	     -0.20818452	     -0.00000000	      0.00000000	     31.92683503
      2.72365367	     -0.05058511	      0.00048274	     -0.19191875	     -0.05547015	      0.88254626	     -0.00026375	     -0.20819114	     -0.00000000	      0.00000000	     31.94273136
      2.72500272	     -0.05060129	      0.00048455	     -0.19193490	     -0.05547390	      0.88254664	     -0.00026348	     -0.20819680	     -0.00000000	      0.00000000	     31.84695055
      2.72635178	     -0.05061904	      0.00048422	     -0.19195257	     -0.05547764	      0.88254701	     -0.00026320	     -0.20820269	     -0.00000000	      0.00000000	     31.93442275
      2.72770084	     -0.05063805	      0.00048585	     -0.19197154	     -0.05548135	      0.88254738	     -0.00026292	     -0.20820880	     -0.00000000	      0.00000000	     31.77416066
      2.72889777	     -0.05065611	      0.00048447	     -0.19198949	     -0.05548463	      0.88254770	     -0.00026266	     -0.20821441	     -0.00000000	      0.00000000	     31.88527860
      2.73009471	     -0.05067497	      0.00048487	     -0.19200829	     -0.05548789	      0.88254802	     -0.00026239	     -0.20822019	     -0.00000000	      0.00000000	     31.77992952
      2.73129164	     -0.05069496	      0.00048364	     -0.19202818	     -0.05549114	      0.88254833	     -0.00026213	     -0.20822614	     -0.00000000	      0.00000000	     31.81341194
      2.73285204	     -0.05072260	      0.00048304	     -0.19205572	     -0.05549534	      0.88254874	     -0.00026177	     -0.20823416	     -0.00000000	      0.00000000	     31.70492337
      2.73407245	     -0.05074554	      0.00048048	     -0.19207852	     -0.05549861	      0.88254905	     -0.00026149	     -0.20824063	     -0.00000000	      0.00000000	     31.79659987
      2.73529286	     -0.05076936	      0.00047943	     -0.19210225	     -0.05550187	      0.88254936	     -0.00026120	     -0.20824728	      0.00000000	      0.00000000	     31.69332463
      2.73651327	     -0.05079420	      0.00047678	     -0.19212695	     -0.05550510	      0.88254967	     -0.00026091	     -0.20825411	      0.00000000	      0.00000000	     31.72819584
      2.73805560	     -0.05082668	      0.00047465	     -0.19215931	     -0.05550916	      0.88255005	     -0.00026054	     -0.20826297	      0.00000000	      0.00000000	     31.60752965
      2.73925587	     -0.05085314	      0.00047079	     -0.19218560	     -0.05551230	      0.88255035	     -0.00026025	     -0.20827004	      0.00000000	      0.00000000	     31.70099779
      2.74045614	     -0.05088028	      0.00046830	     -0.19221262	     -0.05551543	      0.88255064	     -0.00025996	     -0.20827726	      0.00000000	      0.00000000	     31.61083312
      2.74165641	     -0.05090835	      0.00046415	     -0.19224051	     -0.05551853	      0.88255093	     -0.00025967	     -0.20828463	      0.00000000	      0.00000000	     31.64503942
      2.74326539	     -0.05094704	      0.00045936	     -0.19227900	     -0.05552267	      0.88255131	     -0.00025928	     -0.20829473	      0.00000000	      0.00000000	     31.54413694
      2.74445749	     -0.05097678	      0.00045368	     -0.19230854	     -0.05552571	      0.88255159	     -0.00025898	     -0.20830238	      0.00000000	      0.00000000	     31.63329985
      2.74564959	     -0.05100695	      0.00044944	     -0.19233855	     -0.05552873	      0.88255186	     -0.00025869	     -0.20831015	      0.00000000	      0.00000000	     31.54567456
      2.74710820	     -0.05104493	      0.00044222	     -0.19237627	     -0.05553241	      0.88255220	     -0.00025833	     -0.20831983	      0.00000000	      0.00000000	     31.60891759
      2.74840386	     -0.05107916	      0.00043737	     -0.19241032	     -0.05553566	      0.88255250	     -0.00025802	     -0.20832857	      0.00000000	      0.00000000	     31.47144010
      2.74969952	     -0.05111436	      0.00043010	     -0.19244528	     -0.05553888	      0.88255279	     -0.00025770	     -0.20833743	      0.00000000	      0.00000000	     31.56161707
      2.75099518	     -0.05114989	      0.00042507	     -0.19248064	     -0.05554208	      0.88255308	     -0.00025738	     -0.20834642	      0.00000000	      0.00000000	     31.41179967
      2.75229084	     -0.05118640	      0.00041732	     -0.19251690	     -0.05554527	      0.88255338	     -0.00025707	     -0.20835553	      0.00000000	      0.00000000	     31.51663474
      2.75358650	     -0.05122327	      0.00041193	     -0.19255359	     -0.05554843	      0.88255367	     -0.00025676	     -0.20836475	      0.00000000	      0.00000000	     31.36001467
      2.75488216	     -0.05126134	      0.00040349	     -0.19259140	     -0.05555157	      0.88255396	     -0.00025645	     -0.20837408	      0.00000000	      0.00000000	     31.48003095
      2.75617781	     -0.05129962	      0.00039760	     -0.19262950	     -0.05555469	      0.88255424	     -0.00025614	     -0.20838351	      0.00000000	      0.00000000	     31.31610258
      2.75747347	     -0.05133889	      0.00038857	     -0.19266849	     -0.05555779	      0.88255453	     -0.00025584	     -0.20839305	      0.00000000	      0.00000000	     31.44103845
      2.75876913	     -0.05137801	      0.00038256	     -0.19270745	     -0.05556087	      0.88255482	     -0.00025554	     -0.20840269	      0.00000000	      0.00000000	     31.25826248
      2.76006479	     -0.05141806	      0.00037294	     -0.19274721	     -0.05556393	      0.88255510	     -0.00025524	     -0.20841240	      0.00000000	      0.00000000	     31.40715531
      2.76136045	     -0.05145780	      0.00036643	     -0.19278678	     -0.05556696	      0.88255539	     -0.00025495	     -0.20842219	      0.00000000	      0.00000000	     31.22097991
      2.76265611	     -0.05149844	      0.00035601	     -0.19282711	     -0.05556998	      0.88255567	     -0.00025466	     -0.20843204	      0.00000000	      0.00000000	     31.38242554
      2.76381915	     -0.05153428	      0.00034964	     -0.19286279	     -0.05557267	      0.88255592	     -0.00025440	     -0.20844092	      0.00000000	      0.00000000	     31.21464292
      2.76498220	     -0.05157060	      0.00034095	     -0.19289886	     -0.05557535	      0.88255617	     -0.00025415	     -0.20844983	      0.00000000	      0.00000000	     31.26403192
      2.76639315	     -0.05161457	      0.00033184	     -0.19294260	     -0.05557857	      0.88255648	     -0.00025385	     -0.20846067	      0.00000000	      0.00000000	     31.17361020
      2.76780411	     -0.05165912	      0.00032045	     -0.19298684	     -0.05558176	      0.88255678	     -0.00025356	     -0.20847154	      0.00000000	      0.00000000	     31.28522045
      2.76898688	     -0.05169604	      0.00031304	     -0.19302358	     -0.05558443	      0.88255703	     -0.00025332	     -0.20848067	      0.00000000	      0.00000000	     31.14017423
      2.77016964	     -0.05173329	      0.00030347	     -0.19306058	     -0.05558707	      0.88255728	     -0.00025308	     -0.20848981	      0.00000000	      0.00000000	     31.19170894
      2.77135241	     -0.05177037	      0.00029504	     -0.19309745	     -0.05558970	      0.88255753	     -0.00025285	     -0.20849896	      0.00000000	      0.00000000	     31.12774222
      2.77297332	     -0.05182152	      0.00028211	     -0.19314828	     -0.05559327	      0.88255787	     -0.00025255	     -0.20851149	      0.00000000	      0.00000000	     31.17805735
      2.77417176	     -0.05185911	      0.00027419	     -0.19318568	     -0.05559589	      0.88255812	     -0.00025233	     -0.20852075	      0.00000000	      0.00000000	     31.05368943
      2.77537020	     -0.05189712	      0.00026434	     -0.19322345	     -0.05559850	      0.88255837	     -0.00025211	     -0.20853001	      0.00000000	      0.00000000	     31.10225882
      2.77681607	     -0.05194247	      0.00025409	     -0.19326857	     -0.05560162	      0.88255867	     -0.00025186	     -0.20854116	      0.00000000	      0.00000000	     31.00620823
      2.77809560	     -0.05198271	      0.00024314	     -0.19330856	     -0.05560436	      0.88255893	     -0.00025165	     -0.20855101	      0.00000000	      0.00000000	     31.09167693
      2.77937513	     -0.05202229	      0.00023445	     -0.19334795	     -0.05560708	      0.88255920	     -0.00025144	     -0.20856083	      0.00000000	      0.00000000	     30.96812012
      2.78065466	     -0.05206197	      0.00022359	     -0.19338738	     -0.05560978	      0.88255945	     -0.00025124	     -0.20857062	      0.00000000	      0.00000000	     31.04547750
      2.78193419	     -0.05210093	      0.00021497	     -0.19342617	     -0.05561246	      0.88255971	     -0.00025105	     -0.20858035	      0.00000000	      0.00000000	     30.92463617
      2.78321373	     -0.05213992	      0.00020411	     -0.19346491	     -0.05561512	      0.88255996	     -0.00025087	     -0.20859004	      0.00000000	      0.00000000	     31.00571416
      2.78449326	     -0.05217814	      0.00019538	     -0.19350297	     -0.05561777	      0.88256021	     -0.00025069	     -0.20859966	      0.00000000	      0.00000000	     30.88799908
      2.78577279	     -0.05221625	      0.00018451	     -0.19354085	     -0.05562039	      0.88256045	     -0.00025052	     -0.20860922	      0.00000000	      0.00000000	     30.96622737
      2.78705232	     -0.05225356	      0.00017575	     -0.19357799	     -0.05562300	      0.88256069	     -0.00025036	     -0.20861871	      0.00000000	      0.00000000	     30.85120374
      2.78833185	     -0.05229069	      0.00016489	     -0.19361490	     -0.05562558	      0.88256093	     -0.00025020	     -0.20862812	      0.00000000	      0.00000000	     30.92772037
      2.78961138	     -0.05232714	      0.00015604	     -0.19365119	     -0.05562815	      0.88256116	     -0.00025006	     -0.20863744	      0.00000000	      0.00000000	     30.81838988
      2.79089091	     -0.05236342	      0.00014511	     -0.19368726	     -0.05563070	      0.88256139	     -0.00024992	     -0.20864668	      0.00000000	      0.00000000	     30.89346571
      2.79217045	     -0.05239890	      0.00013632	     -0.19372259	     -0.05563323	      0.88256161	     -0.00024979	     -0.20865584	      0.00000000	      0.00000000	     30.78135590
      2.79344998	     -0.05243407	      0.00012569	     -0.19375756	     -0.05563574	      0.88256183	     -0.00024966	     -0.20866490	      0.00000000	      0.00000000	     30.84670439
      2.79472951	     -0.05246848	      0.00011728	     -0.19379184	     -0.05563823	      0.88256204	     -0.00024955	     -0.20867386	      0.00000000	      0.00000000	     30.73224830
      2.79600904	     -0.05250259	      0.00010701	     -0.19382577	     -0.05564070	      0.88256225	     -0.00024944	     -0.20868273	      0.00000000	      0.00000000	     30.79951373
      2.79728857	     -0.05253594	      0.00009886	     -0.19385901	     -0.05564316	      0.88256245	     -0.00024934	     -0.20869149	      0.00000000	      0.00000000	     30.68986365
      2.79856810	     -0.05256884	      0.00008888	     -0.19389174	     -0.05564559	      0.88256265	     -0.00024925	     -0.20870014	      0.00000000	      0.00000000	     30.75539299
      2.79984763	     -0.05260078	      0.00008116	     -0.19392358	     -0.05564801	      0.88256284	     -0.00024916	     -0.20870868	      0.00000000	      0.00000000	     30.64264451
      2.80112717	     -0.05263219	      0.00007155	     -0.19395485	     -0.05565041	      0.88256303	     -0.00024908	     -0.20871711	      0.00000000	      0.00000000	     30.71262157
      2.80240670	     -0.05266283	      0.00006401	     -0.19398540	     -0.05565280	      0.88256321	     -0.00024901	     -0.20872541	      0.00000000	      0.00000000	     30.60645685
      2.80368623	     -0.05269296	      0.00005447	     -0.19401540	     -0.05565516	      0.88256338	     -0.00024895	     -0.20873358	      0.00000000	      0.00000000	     30.68091683
      2.80496576	     -0.05272211	      0.00004712	     -0.19404447	     -0.05565751	      0.88256355	     -0.00024890	     -0.20874163	      0.00000000	      0.00000000	     30.57168409
      2.80624529	     -0.05275048	      0.00003796	     -0.19407272	     -0.05565984	      0.88256372	     -0.00024885	     -0.20874954	      0.00000000	      0.00000000	     30.63760042
      2.80752482	     -0.05277790	      0.00003119	     -0.19410009	     -0.05566215	      0.88256387	     -0.00024881	     -0.20875732	      0.00000000	      0.00000000	     30.52118331
      2.80880435	     -0.05280469	      0.00002257	     -0.19412679	     -0.05566445	      0.88256402	     -0.00024878	     -0.20876494	      0.00000000	      0.00000000	     30.58722208
      2.81008389	     -0.05283047	      0.00001626	     -0.19415253	     -0.05566672	      0.88256417	     -0.00024875	     -0.20877243	      0.00000000	      0.00000000	     30.47711719
      2.81136342	     -0.05285532	      0.00000803	     -0.19417730	     -0.05566898	      0.88256431	     -0.00024874	     -0.20877975	      0.00000000	      0.00000000	     30.54771992
      2.81264295	     -0.05287905	      0.00000222	     -0.19420102	     -0.05567123	      0.88256444	     -0.00024873	     -0.20878692	      0.00000000	      0.00000000	     30.43285762
      2.81392248	     -0.05290191	     -0.00000552	     -0.19422382	     -0.05567346	      0.88256457	     -0.00024873	     -0.20879392	      0.00000000	      0.00000000	     30.50236004
      2.81520201	     -0.05292366	     -0.00001078	     -0.19424557	     -0.05567567	      0.88256469	     -0.00024873	     -0.20880075	      0.00000000	      0.00000000	     30.38667370
      2.81648154	     -0.05294444	     -0.00001804	     -0.19426631	     -0.05567786	      0.88256481	     -0.00024875	     -0.20880741	      0.00000000	      0.00000000	     30.45914076
      2.81776107	     -0.05296412	     -0.00002277	     -0.19428602	     -0.05568004	      0.88256492	     -0.00024876	     -0.20881389	      0.00000000	      0.00000000	     30.34337702
      2.81904061	     -0.05298287	     -0.00002955	     -0.19430474	     -0.05568220	      0.88256502	     -0.00024879	     -0.20882018	      0.00000000	      0.00000000	     30.41759807
      2.82032014	     -0.05300059	     -0.00003372	     -0.19432251	     -0.05568435	      0.88256512	     -0.00024883	     -0.20882630	      0.00000000	      0.00000000	     30.29864707
      2.82159967	     -0.05301739	     -0.00003998	     -0.19433930	     -0.05568648	      0.88256522	     -0.00024887	     -0.20883223	      0.00000000	      0.00000000	     30.37314559
      2.82287920	     -0.05303305	     -0.00004353	     -0.19435503	     -0.05568859	      0.88256531	     -0.00024891	     -0.20883797	      0.00000000	      0.00000000	     30.25279214
      2.82415873	     -0.05304767	     -0.00004923	     -0.19436966	     -0.05569069	      0.88256539	     -0.00024897	     -0.20884352	      0.00000000	      0.00000000	     30.33030168
      2.82543826	     -0.05306109	     -0.00005214	     -0.19438318	     -0.05569278	      0.88256548	     -0.00024903	     -0.20884888	      0.00000000	      0.00000000	     30.20949475
      2.82671780	     -0.05307339	     -0.00005729	     -0.19439550	     -0.05569485	      0.88256556	     -0.00024910	     -0.20885403	      0.00000000	      0.00000000	     30.29035730
      2.82799733	     -0.05308434	     -0.00005950	     -0.19440656	     -0.05569691	      0.88256563	     -0.00024917	     -0.20885898	      0.00000000	      0.00000000	     30.16796993
      2.82927686	     -0.05309396	     -0.00006400	     -0.19441623	     -0.05569895	      0.88256570	     -0.00024924	     -0.20886371	      0.00000000	      0.00000000	     30.25162093
      2.83055639	     -0.05310219	     -0.00006547	     -0.19442460	     -0.05570097	      0.88256577	     -0.00024933	     -0.20886821	      0.00000000	      0.00000000	     30.12685399
      2.83183592	     -0.05310917	     -0.00006934	     -0.19443165	     -0.05570299	      0.88256584	     -0.00024942	     -0.20887249	      0.00000000	      0.00000000	     30.21367267
[truncated: 310,608 more chars]
