# Supplementary material for: A Neural Controller Model Considering the Vestibulospinal Tract in Human Postural Control
Source: Front Comput Neurosci. 2022 Feb 25;16:785099. doi: 10.3389/fncom.2022.785099 (PMC8913724; doi:10.3389/fncom.2022.785099)
Supplement: Supplementary file 8 [file Data_Sheet_3.zip › SimulationResults/VST-/2.970/opt_6/jiang_CoPpositon_pos.sto]

CoP
version=1
nRows=3796
nColumns=11
inDegrees=no

This file contains CoP trajectory (of origin) and orientations.

Units are S.I. units (seconds, meters, Newtons, ...)
Angles are in degrees.

endheader
time	cop-x	cop-z	cop-x-calcn-r	com-x	com-y	com-z	com-x-calcn-r	com-x-vel	com-y-vel	s_torques
      0.00057211	     -0.05999365	      0.00006002	     -0.20133316	     -0.06213243	      0.88298632	     -0.00022714	     -0.21651074	      0.00000000	      0.00000000	     18.63902135
      0.00114421	     -0.05902865	      0.00013182	     -0.20036989	     -0.06213242	      0.88298642	     -0.00022713	     -0.21648205	      0.00000000	      0.00000000	     18.15008450
      0.00207236	     -0.05809960	      0.00019221	     -0.19944192	     -0.06213243	      0.88298674	     -0.00022709	     -0.21641851	      0.00000000	      0.00000000	     17.34988959
      0.00323242	     -0.05763673	      0.00021417	     -0.19897849	     -0.06213252	      0.88298743	     -0.00022702	     -0.21633401	      0.00000000	      0.00000000	     20.09363476
      0.00552187	     -0.05770199	      0.00019271	     -0.19904038	     -0.06213311	      0.88298959	     -0.00022682	     -0.21620469	      0.00000000	      0.00000001	     19.20830946
      0.00722097	     -0.05790746	      0.00017299	     -0.19924340	     -0.06213391	      0.88299171	     -0.00022663	     -0.21614746	      0.00000000	      0.00000001	     15.33352011
      0.00867785	     -0.05800617	      0.00016562	     -0.19934043	     -0.06213483	      0.88299374	     -0.00022645	     -0.21611600	      0.00000000	      0.00000001	     12.56494303
      0.01013473	     -0.05804003	      0.00016381	     -0.19937291	     -0.06213596	      0.88299589	     -0.00022624	     -0.21609357	      0.00000000	      0.00000001	     10.80958609
      0.01159161	     -0.05801578	      0.00016785	     -0.19934751	     -0.06213726	      0.88299809	     -0.00022602	     -0.21607581	      0.00000000	      0.00000001	      9.83280422
      0.01289255	     -0.05798099	      0.00017109	     -0.19931176	     -0.06213856	      0.88300003	     -0.00022580	     -0.21606182	      0.00000000	      0.00000001	      9.23140859
      0.01419348	     -0.05793373	      0.00017551	     -0.19926359	     -0.06214000	      0.88300194	     -0.00022557	     -0.21604888	      0.00000000	      0.00000001	      8.91137266
      0.01549442	     -0.05789144	      0.00017850	     -0.19922037	     -0.06214157	      0.88300377	     -0.00022534	     -0.21603669	      0.00000000	      0.00000001	      8.70108755
      0.01726527	     -0.05783896	      0.00018155	     -0.19916664	     -0.06214390	      0.88300612	     -0.00022500	     -0.21602138	      0.00000000	      0.00000001	      8.60510079
      0.01860876	     -0.05781235	      0.00018154	     -0.19913907	     -0.06214581	      0.88300776	     -0.00022474	     -0.21601082	      0.00000000	      0.00000001	      8.59193650
      0.01995226	     -0.05778820	      0.00018129	     -0.19911396	     -0.06214785	      0.88300925	     -0.00022446	     -0.21600132	      0.00000000	      0.00000001	      8.66254082
      0.02129575	     -0.05777474	      0.00017932	     -0.19909956	     -0.06215000	      0.88301059	     -0.00022419	     -0.21599289	      0.00000000	      0.00000001	      8.77594279
      0.02301065	     -0.05776301	      0.00017630	     -0.19908665	     -0.06215291	      0.88301204	     -0.00022382	     -0.21598381	      0.00000000	      0.00000001	      9.02273767
      0.02432111	     -0.05776574	      0.00017224	     -0.19908849	     -0.06215525	      0.88301294	     -0.00022354	     -0.21597809	      0.00000000	      0.00000000	      9.23191208
      0.02563157	     -0.05776948	      0.00016851	     -0.19909141	     -0.06215768	      0.88301366	     -0.00022325	     -0.21597350	      0.00000000	      0.00000000	      9.55425963
      0.02720551	     -0.05778510	      0.00016271	     -0.19910608	     -0.06216070	      0.88301426	     -0.00022290	     -0.21596941	      0.00000000	      0.00000000	      9.97606150
      0.02861852	     -0.05780101	      0.00015791	     -0.19912120	     -0.06216351	      0.88301456	     -0.00022258	     -0.21596710	      0.00000000	      0.00000000	     10.57719527
      0.03003153	     -0.05782674	      0.00015205	     -0.19914622	     -0.06216640	      0.88301461	     -0.00022226	     -0.21596603	      0.00000000	     -0.00000000	     11.15351964
      0.03144454	     -0.05785178	      0.00014703	     -0.19917062	     -0.06216935	      0.88301443	     -0.00022193	     -0.21596623	      0.00000000	     -0.00000000	     12.00886473
      0.03285755	     -0.05788515	      0.00014127	     -0.19920343	     -0.06217236	      0.88301399	     -0.00022160	     -0.21596760	      0.00000000	     -0.00000000	     12.86865452
      0.03427056	     -0.05791660	      0.00013649	     -0.19923442	     -0.06217542	      0.88301332	     -0.00022126	     -0.21597018	      0.00000000	     -0.00000000	     13.98896099
      0.03568357	     -0.05795360	      0.00013125	     -0.19927102	     -0.06217850	      0.88301242	     -0.00022092	     -0.21597385	      0.00000000	     -0.00000000	     15.03192119
      0.03709658	     -0.05798665	      0.00012710	     -0.19930377	     -0.06218161	      0.88301129	     -0.00022056	     -0.21597858	      0.00000000	     -0.00000001	     16.34913507
      0.03850959	     -0.05802334	      0.00012268	     -0.19934024	     -0.06218473	      0.88300994	     -0.00022021	     -0.21598425	      0.00000000	     -0.00000001	     17.47341754
      0.03992260	     -0.05805470	      0.00011940	     -0.19937146	     -0.06218786	      0.88300839	     -0.00021984	     -0.21599080	      0.00000000	     -0.00000001	     18.79322156
      0.04133561	     -0.05808769	      0.00011596	     -0.19940439	     -0.06219098	      0.88300665	     -0.00021946	     -0.21599810	      0.00000000	     -0.00000001	     19.80578907
      0.04274862	     -0.05811431	      0.00011358	     -0.19943100	     -0.06219409	      0.88300475	     -0.00021908	     -0.21600606	      0.00000000	     -0.00000001	     21.00178617
      0.04416163	     -0.05814205	      0.00011107	     -0.19945880	     -0.06219719	      0.88300269	     -0.00021868	     -0.21601455	      0.00000000	     -0.00000001	     21.78542081
      0.04557464	     -0.05816296	      0.00010961	     -0.19947981	     -0.06220026	      0.88300050	     -0.00021828	     -0.21602351	      0.00000000	     -0.00000001	     22.70089524
      0.04698765	     -0.05818453	      0.00010797	     -0.19950151	     -0.06220331	      0.88299820	     -0.00021787	     -0.21603280	      0.00000000	     -0.00000001	     23.15886381
      0.04840066	     -0.05819884	      0.00010730	     -0.19951599	     -0.06220633	      0.88299581	     -0.00021744	     -0.21604237	      0.00000000	     -0.00000001	     23.80527493
      0.04981367	     -0.05821306	      0.00010657	     -0.19953040	     -0.06220933	      0.88299335	     -0.00021701	     -0.21605207	      0.00000000	     -0.00000001	     23.96027523
      0.05122668	     -0.05821967	      0.00010686	     -0.19953724	     -0.06221230	      0.88299084	     -0.00021657	     -0.21606183	      0.00000000	     -0.00000001	     24.31033732
      0.05263969	     -0.05822664	      0.00010697	     -0.19954442	     -0.06221524	      0.88298831	     -0.00021612	     -0.21607153	      0.00000000	     -0.00000001	     24.18602631
      0.05405270	     -0.05822631	      0.00010781	     -0.19954432	     -0.06221816	      0.88298576	     -0.00021566	     -0.21608114	      0.00000000	     -0.00000001	     24.35441176
      0.05546571	     -0.05822734	      0.00010823	     -0.19954555	     -0.06222105	      0.88298323	     -0.00021519	     -0.21609053	      0.00000000	     -0.00000001	     24.03830127
      0.05687872	     -0.05822192	      0.00010937	     -0.19954034	     -0.06222392	      0.88298073	     -0.00021471	     -0.21609972	      0.00000000	     -0.00000001	     24.04097490
      0.05829173	     -0.05821917	      0.00010998	     -0.19953777	     -0.06222678	      0.88297826	     -0.00021423	     -0.21610861	      0.00000000	     -0.00000001	     23.58725594
      0.05970474	     -0.05820995	      0.00011121	     -0.19952872	     -0.06222962	      0.88297585	     -0.00021374	     -0.21611723	      0.00000000	     -0.00000001	     23.53489908
      0.06111775	     -0.05820388	      0.00011171	     -0.19952279	     -0.06223245	      0.88297352	     -0.00021324	     -0.21612548	      0.00000000	     -0.00000001	     23.02309024
      0.06253076	     -0.05819137	      0.00011277	     -0.19951040	     -0.06223528	      0.88297126	     -0.00021274	     -0.21613339	      0.00000000	     -0.00000001	     22.93247406
      0.06394377	     -0.05818297	      0.00011298	     -0.19950208	     -0.06223811	      0.88296909	     -0.00021223	     -0.21614089	      0.00000000	     -0.00000001	     22.37927346
      0.06535678	     -0.05816754	      0.00011385	     -0.19948671	     -0.06224093	      0.88296702	     -0.00021171	     -0.21614799	      0.00000000	     -0.00000001	     22.30450504
      0.06676979	     -0.05815731	      0.00011386	     -0.19947651	     -0.06224377	      0.88296506	     -0.00021119	     -0.21615464	      0.00000000	     -0.00000001	     21.74715975
      0.06818280	     -0.05813998	      0.00011466	     -0.19945919	     -0.06224661	      0.88296320	     -0.00021067	     -0.21616088	      0.00000000	     -0.00000001	     21.68996393
      0.06959581	     -0.05812914	      0.00011449	     -0.19944832	     -0.06224947	      0.88296146	     -0.00021014	     -0.21616666	      0.00000000	     -0.00000001	     21.12963770
      0.07100882	     -0.05811021	      0.00011522	     -0.19942934	     -0.06225235	      0.88295983	     -0.00020960	     -0.21617205	      0.00000000	     -0.00000001	     21.12391780
      0.07242183	     -0.05809876	      0.00011480	     -0.19941780	     -0.06225525	      0.88295831	     -0.00020906	     -0.21617696	      0.00000000	     -0.00000001	     20.58032532
      0.07383484	     -0.05807823	      0.00011547	     -0.19939719	     -0.06225817	      0.88295691	     -0.00020852	     -0.21618150	      0.00000000	     -0.00000001	     20.61574268
      0.07524785	     -0.05806661	      0.00011481	     -0.19938544	     -0.06226112	      0.88295561	     -0.00020797	     -0.21618557	      0.00000000	     -0.00000001	     20.07672500
      0.07651372	     -0.05804797	      0.00011525	     -0.19936667	     -0.06226379	      0.88295455	     -0.00020748	     -0.21618892	      0.00000000	     -0.00000001	     20.10500340
      0.07777958	     -0.05803500	      0.00011490	     -0.19935355	     -0.06226649	      0.88295357	     -0.00020698	     -0.21619194	      0.00000000	     -0.00000001	     19.80438176
      0.07929917	     -0.05801543	      0.00011509	     -0.19933379	     -0.06226977	      0.88295249	     -0.00020638	     -0.21619519	      0.00000000	     -0.00000000	     19.70945342
      0.08081877	     -0.05800065	      0.00011467	     -0.19931878	     -0.06227309	      0.88295153	     -0.00020578	     -0.21619803	      0.00000000	     -0.00000000	     19.30140158
      0.08213497	     -0.05799635	      0.00011451	     -0.19931427	     -0.06227601	      0.88295077	     -0.00020525	     -0.21620040	      0.00000000	     -0.00000000	     19.25286795
      0.08345118	     -0.05803937	      0.00011197	     -0.19935701	     -0.06227896	      0.88295009	     -0.00020472	     -0.21620361	      0.00000000	     -0.00000000	     18.72959934
      0.08476739	     -0.05813028	      0.00010855	     -0.19944759	     -0.06228196	      0.88294946	     -0.00020419	     -0.21620913	      0.00000000	     -0.00000000	     18.44144460
      0.08638895	     -0.05829965	      0.00010377	     -0.19961658	     -0.06228570	      0.88294876	     -0.00020352	     -0.21622066	      0.00000000	     -0.00000000	     17.86953156
      0.08773516	     -0.05845646	      0.00010209	     -0.19977316	     -0.06228885	      0.88294820	     -0.00020297	     -0.21623459	      0.00000000	     -0.00000000	     17.92569156
      0.08908137	     -0.05861800	      0.00010218	     -0.19993456	     -0.06229204	      0.88294767	     -0.00020240	     -0.21625203	      0.00000000	     -0.00000000	     17.52132024
      0.09042759	     -0.05876641	      0.00010509	     -0.20008294	     -0.06229525	      0.88294713	     -0.00020184	     -0.21627229	      0.00000000	     -0.00000000	     17.47517666
      0.09177380	     -0.05890387	      0.00010957	     -0.20022045	     -0.06229849	      0.88294659	     -0.00020127	     -0.21629458	      0.00000000	     -0.00000000	     17.03661627
      0.09343476	     -0.05905489	      0.00011720	     -0.20037162	     -0.06230251	      0.88294589	     -0.00020056	     -0.21632397	      0.00000000	     -0.00000000	     16.76613915
      0.09486739	     -0.05917671	      0.00012414	     -0.20049361	     -0.06230600	      0.88294526	     -0.00019996	     -0.21635037	      0.00000000	     -0.00000000	     15.86016134
      0.09630001	     -0.05928728	      0.00013145	     -0.20060437	     -0.06230950	      0.88294461	     -0.00019936	     -0.21637742	      0.00000000	     -0.00000000	     15.61144031
      0.09773264	     -0.05940009	      0.00013781	     -0.20071736	     -0.06231301	      0.88294392	     -0.00019876	     -0.21640492	      0.00000000	     -0.00000000	     14.64103116
      0.09916526	     -0.05950532	      0.00014358	     -0.20082277	     -0.06231654	      0.88294320	     -0.00019818	     -0.21643287	      0.00000000	     -0.00000000	     14.41437926
      0.10059789	     -0.05961720	      0.00014795	     -0.20093481	     -0.06232006	      0.88294245	     -0.00019761	     -0.21646115	      0.00000000	     -0.00000000	     13.59412058
      0.10203051	     -0.05972578	      0.00015134	     -0.20104354	     -0.06232359	      0.88294166	     -0.00019705	     -0.21648984	      0.00000000	     -0.00000000	     13.31260966
      0.10346314	     -0.05984162	      0.00015366	     -0.20115953	     -0.06232711	      0.88294085	     -0.00019651	     -0.21651893	      0.00000000	     -0.00000000	     12.63829627
      0.10489576	     -0.05995631	      0.00015508	     -0.20127437	     -0.06233063	      0.88294000	     -0.00019599	     -0.21654846	      0.00000000	     -0.00000000	     12.41493461
      0.10632839	     -0.06008050	      0.00015475	     -0.20139869	     -0.06233414	      0.88293911	     -0.00019549	     -0.21657849	      0.00000000	     -0.00000000	     11.84008724
      0.10776101	     -0.06020606	      0.00015338	     -0.20152438	     -0.06233764	      0.88293819	     -0.00019501	     -0.21660912	      0.00000000	     -0.00000000	     11.68291421
      0.10919364	     -0.06034043	      0.00015117	     -0.20165889	     -0.06234112	      0.88293723	     -0.00019455	     -0.21664028	      0.00000000	     -0.00000000	     11.21121177
      0.11062626	     -0.06047497	      0.00014839	     -0.20179359	     -0.06234457	      0.88293622	     -0.00019410	     -0.21667198	      0.00000000	     -0.00000000	     11.07936645
      0.11205888	     -0.06061459	      0.00014536	     -0.20193339	     -0.06234800	      0.88293516	     -0.00019368	     -0.21670413	      0.00000000	     -0.00000001	     10.66557983
      0.11349151	     -0.06075381	      0.00014215	     -0.20207282	     -0.06235140	      0.88293406	     -0.00019328	     -0.21673669	      0.00000000	     -0.00000001	     10.48723827
      0.11525559	     -0.06093184	      0.00013836	     -0.20225115	     -0.06235554	      0.88293261	     -0.00019280	     -0.21677723	      0.00000000	     -0.00000001	     10.15620983
      0.11663717	     -0.06106854	      0.00013527	     -0.20238812	     -0.06235873	      0.88293143	     -0.00019245	     -0.21680935	      0.00000000	     -0.00000001	      9.87024024
      0.11801876	     -0.06120882	      0.00013283	     -0.20252870	     -0.06236189	      0.88293018	     -0.00019211	     -0.21684166	      0.00000000	     -0.00000001	      9.60418033
      0.11940035	     -0.06134594	      0.00013063	     -0.20266615	     -0.06236500	      0.88292888	     -0.00019179	     -0.21687419	      0.00000000	     -0.00000001	      9.42748024
      0.12122096	     -0.06153117	      0.00012840	     -0.20285187	     -0.06236903	      0.88292709	     -0.00019139	     -0.21691721	      0.00000000	     -0.00000001	      9.15996269
      0.12271673	     -0.06167076	      0.00012723	     -0.20299190	     -0.06237227	      0.88292554	     -0.00019108	     -0.21695277	      0.00000000	     -0.00000001	      8.83039974
      0.12421250	     -0.06181021	      0.00012687	     -0.20313183	     -0.06237545	      0.88292393	     -0.00019079	     -0.21698811	      0.00000000	     -0.00000001	      8.63348992
      0.12570828	     -0.06194573	      0.00012678	     -0.20326785	     -0.06237857	      0.88292226	     -0.00019051	     -0.21702327	      0.00000000	     -0.00000001	      8.46962022
      0.12720405	     -0.06207720	      0.00012777	     -0.20339987	     -0.06238162	      0.88292054	     -0.00019024	     -0.21705819	      0.00000000	     -0.00000001	      8.20696091
      0.12869983	     -0.06220083	      0.00012868	     -0.20352407	     -0.06238460	      0.88291877	     -0.00018999	     -0.21709276	      0.00000000	     -0.00000001	      8.07060930
      0.13019560	     -0.06232168	      0.00013060	     -0.20364553	     -0.06238751	      0.88291696	     -0.00018976	     -0.21712689	      0.00000000	     -0.00000001	      7.83342501
      0.13169138	     -0.06243494	      0.00013191	     -0.20375939	     -0.06239034	      0.88291511	     -0.00018954	     -0.21716050	     -0.00000000	     -0.00000001	      7.69140594
      0.13318715	     -0.06254132	      0.00013432	     -0.20386641	     -0.06239310	      0.88291324	     -0.00018934	     -0.21719351	     -0.00000000	     -0.00000001	      7.46639253
      0.13468293	     -0.06263921	      0.00013602	     -0.20396495	     -0.06239578	      0.88291134	     -0.00018915	     -0.21722579	     -0.00000000	     -0.00000001	      7.45600600
      0.13617870	     -0.06273575	      0.00013869	     -0.20406216	     -0.06239838	      0.88290944	     -0.00018898	     -0.21725725	     -0.00000000	     -0.00000001	      7.19688999
      0.13767448	     -0.06282377	      0.00014076	     -0.20415085	     -0.06240090	      0.88290754	     -0.00018884	     -0.21728795	     -0.00000000	     -0.00000001	      7.12445644
      0.13917025	     -0.06290692	      0.00014344	     -0.20423470	     -0.06240333	      0.88290565	     -0.00018870	     -0.21731773	     -0.00000000	     -0.00000001	      7.02240133
      0.14066603	     -0.06298488	      0.00014531	     -0.20431333	     -0.06240568	      0.88290378	     -0.00018859	     -0.21734656	     -0.00000000	     -0.00000001	      6.97277639
      0.14216180	     -0.06305864	      0.00014774	     -0.20438780	     -0.06240795	      0.88290194	     -0.00018850	     -0.21737446	     -0.00000000	     -0.00000001	      6.81180389
      0.14365758	     -0.06312680	      0.00014919	     -0.20445664	     -0.06241013	      0.88290014	     -0.00018843	     -0.21740139	     -0.00000000	     -0.00000001	      6.73357294
      0.14515335	     -0.06319269	      0.00015064	     -0.20452322	     -0.06241222	      0.88289839	     -0.00018838	     -0.21742740	     -0.00000000	     -0.00000001	      6.68378479
      0.14664913	     -0.06325580	      0.00015116	     -0.20458700	     -0.06241423	      0.88289670	     -0.00018836	     -0.21745259	     -0.00000000	     -0.00000001	      6.60808016
      0.14814490	     -0.06331461	      0.00015206	     -0.20464650	     -0.06241614	      0.88289507	     -0.00018835	     -0.21747693	     -0.00000000	     -0.00000001	      6.57185653
      0.15003097	     -0.06338512	      0.00015239	     -0.20471788	     -0.06241843	      0.88289313	     -0.00018837	     -0.21750631	     -0.00000000	     -0.00000001	      6.48682117
      0.15136317	     -0.06343000	      0.00015336	     -0.20476339	     -0.06241996	      0.88289183	     -0.00018841	     -0.21752620	     -0.00000000	     -0.00000001	      6.46457631
      0.15269537	     -0.06347335	      0.00015342	     -0.20480735	     -0.06242141	      0.88289060	     -0.00018846	     -0.21754534	     -0.00000000	     -0.00000001	      6.48472927
      0.15443710	     -0.06352920	      0.00015421	     -0.20486402	     -0.06242320	      0.88288911	     -0.00018856	     -0.21756930	     -0.00000000	     -0.00000001	      6.34945867
      0.15617883	     -0.06358253	      0.00015409	     -0.20491816	     -0.06242486	      0.88288774	     -0.00018868	     -0.21759214	     -0.00000000	     -0.00000001	      6.45452101
      0.15760954	     -0.06362314	      0.00015494	     -0.20495946	     -0.06242613	      0.88288671	     -0.00018881	     -0.21761014	     -0.00000000	     -0.00000000	      6.33614884
      0.15904025	     -0.06366218	      0.00015458	     -0.20499918	     -0.06242730	      0.88288578	     -0.00018895	     -0.21762746	     -0.00000000	     -0.00000000	      6.40398874
      0.16047096	     -0.06370190	      0.00015475	     -0.20503959	     -0.06242839	      0.88288493	     -0.00018912	     -0.21764420	     -0.00000000	     -0.00000000	      6.32169423
      0.16190167	     -0.06374080	      0.00015440	     -0.20507918	     -0.06242938	      0.88288418	     -0.00018930	     -0.21766039	     -0.00000000	     -0.00000000	      6.38261414
      0.16333238	     -0.06377658	      0.00015442	     -0.20511566	     -0.06243029	      0.88288351	     -0.00018950	     -0.21767608	     -0.00000000	     -0.00000000	      6.35881777
      0.16476309	     -0.06381145	      0.00015416	     -0.20515124	     -0.06243109	      0.88288294	     -0.00018972	     -0.21769121	     -0.00000000	     -0.00000000	      6.35116324
      0.16648717	     -0.06384822	      0.00015477	     -0.20518890	     -0.06243194	      0.88288236	     -0.00019001	     -0.21770870	     -0.00000000	     -0.00000000	      6.36624840
      0.16821126	     -0.06387718	      0.00015475	     -0.20521874	     -0.06243264	      0.88288189	     -0.00019032	     -0.21772514	     -0.00000000	     -0.00000000	      6.30722882
      0.16958886	     -0.06389039	      0.00015633	     -0.20523270	     -0.06243309	      0.88288160	     -0.00019059	     -0.21773737	     -0.00000000	     -0.00000000	      6.35478617
      0.17096645	     -0.06390184	      0.00015687	     -0.20524488	     -0.06243345	      0.88288139	     -0.00019088	     -0.21774870	     -0.00000000	     -0.00000000	      6.39498261
      0.17266824	     -0.06390759	      0.00015853	     -0.20525156	     -0.06243377	      0.88288121	     -0.00019125	     -0.21776143	     -0.00000000	     -0.00000000	      6.42584262
      0.17416578	     -0.06390930	      0.00015918	     -0.20525407	     -0.06243393	      0.88288113	     -0.00019161	     -0.21777133	     -0.00000000	     -0.00000000	      6.42157665
      0.17566333	     -0.06389755	      0.00016119	     -0.20524315	     -0.06243397	      0.88288112	     -0.00019197	     -0.21777999	     -0.00000000	      0.00000000	      6.42532062
      0.17716088	     -0.06388352	      0.00016214	     -0.20522993	     -0.06243390	      0.88288118	     -0.00019236	     -0.21778722	     -0.00000000	      0.00000000	      6.34986803
      0.17865842	     -0.06386133	      0.00016399	     -0.20520857	     -0.06243372	      0.88288129	     -0.00019277	     -0.21779302	     -0.00000000	      0.00000000	      6.35669332
      0.18015597	     -0.06383662	      0.00016503	     -0.20518465	     -0.06243342	      0.88288146	     -0.00019319	     -0.21779729	     -0.00000000	      0.00000000	      6.41164763
      0.18165352	     -0.06380192	      0.00016670	     -0.20515075	     -0.06243301	      0.88288167	     -0.00019363	     -0.21780006	     -0.00000000	      0.00000000	      6.39618226
      0.18321522	     -0.06376668	      0.00016746	     -0.20511632	     -0.06243247	      0.88288193	     -0.00019410	     -0.21780121	     -0.00000000	      0.00000000	      6.43030286
      0.18477692	     -0.06371990	      0.00016898	     -0.20507034	     -0.06243180	      0.88288223	     -0.00019459	     -0.21780071	     -0.00000000	      0.00000000	      6.38522130
      0.18633863	     -0.06367283	      0.00016917	     -0.20502404	     -0.06243101	      0.88288255	     -0.00019509	     -0.21779844	     -0.00000000	      0.00000000	      6.39516551
      0.18790033	     -0.06361998	      0.00017021	     -0.20497196	     -0.06243011	      0.88288290	     -0.00019560	     -0.21779447	     -0.00000000	      0.00000000	      6.40850369
      0.18946203	     -0.06356470	      0.00016997	     -0.20491739	     -0.06242908	      0.88288325	     -0.00019613	     -0.21778882	     -0.00000000	      0.00000000	      6.43764474
      0.19102374	     -0.06350462	      0.00017084	     -0.20485804	     -0.06242795	      0.88288362	     -0.00019668	     -0.21778153	     -0.00000000	      0.00000000	      6.42680056
      0.19258544	     -0.06344303	      0.00017046	     -0.20479712	     -0.06242671	      0.88288398	     -0.00019723	     -0.21777265	     -0.00000000	      0.00000000	      6.54583427
      0.19414714	     -0.06337740	      0.00017121	     -0.20473217	     -0.06242535	      0.88288433	     -0.00019779	     -0.21776228	     -0.00000000	      0.00000000	      6.44585230
      0.19570884	     -0.06330798	      0.00017082	     -0.20466337	     -0.06242390	      0.88288467	     -0.00019836	     -0.21775045	     -0.00000000	      0.00000000	      6.43971364
      0.19727055	     -0.06323426	      0.00017196	     -0.20459028	     -0.06242234	      0.88288499	     -0.00019894	     -0.21773723	     -0.00000000	      0.00000000	      6.43790686
      0.19883225	     -0.06315940	      0.00017162	     -0.20451599	     -0.06242069	      0.88288530	     -0.00019953	     -0.21772266	     -0.00000000	      0.00000000	      6.45494541
      0.20039395	     -0.06308021	      0.00017325	     -0.20443739	     -0.06241894	      0.88288557	     -0.00020012	     -0.21770691	     -0.00000000	      0.00000000	      6.42761079
      0.20195566	     -0.06299834	      0.00017315	     -0.20435604	     -0.06241711	      0.88288583	     -0.00020071	     -0.21769000	     -0.00000000	      0.00000000	      6.39432523
      0.20351736	     -0.06291249	      0.00017575	     -0.20427073	     -0.06241519	      0.88288606	     -0.00020131	     -0.21767204	     -0.00000000	      0.00000000	      6.48746888
      0.20507906	     -0.06282754	      0.00017582	     -0.20418624	     -0.06241319	      0.88288626	     -0.00020191	     -0.21765311	     -0.00000000	      0.00000000	      6.34671626
      0.20638622	     -0.06275425	      0.00017834	     -0.20411335	     -0.06241146	      0.88288640	     -0.00020242	     -0.21763663	     -0.00000000	      0.00000000	      6.49452924
      0.20769339	     -0.06268053	      0.00017960	     -0.20403999	     -0.06240968	      0.88288653	     -0.00020292	     -0.21761967	     -0.00000000	      0.00000000	      6.38634156
      0.20900055	     -0.06260573	      0.00018146	     -0.20396554	     -0.06240786	      0.88288664	     -0.00020342	     -0.21760226	     -0.00000000	      0.00000000	      6.42298723
      0.21129969	     -0.06247698	      0.00018429	     -0.20383734	     -0.06240455	      0.88288679	     -0.00020431	     -0.21757079	     -0.00000000	      0.00000000	      6.41886812
      0.21307248	     -0.06236890	      0.00018830	     -0.20372966	     -0.06240191	      0.88288688	     -0.00020499	     -0.21754594	     -0.00000000	      0.00000000	      6.59889082
      0.21444759	     -0.06228986	      0.00018897	     -0.20365086	     -0.06239983	      0.88288692	     -0.00020552	     -0.21752621	     -0.00000000	      0.00000000	      6.49292812
      0.21582271	     -0.06220820	      0.00019179	     -0.20356945	     -0.06239771	      0.88288695	     -0.00020604	     -0.21750626	     -0.00000000	      0.00000000	      6.54400104
      0.21719783	     -0.06212804	      0.00019350	     -0.20348950	     -0.06239556	      0.88288696	     -0.00020656	     -0.21748613	     -0.00000000	      0.00000000	      6.56525606
      0.21887505	     -0.06202758	      0.00019606	     -0.20338927	     -0.06239289	      0.88288695	     -0.00020720	     -0.21746139	     -0.00000000	     -0.00000000	      6.58800174
      0.22055228	     -0.06193365	      0.00019716	     -0.20329549	     -0.06239020	      0.88288691	     -0.00020783	     -0.21743651	     -0.00000000	     -0.00000000	      6.70461043
      0.22222950	     -0.06183117	      0.00020017	     -0.20319318	     -0.06238747	      0.88288686	     -0.00020845	     -0.21741171	     -0.00000000	     -0.00000000	      6.72802316
      0.22361496	     -0.06175224	      0.00020020	     -0.20311431	     -0.06238520	      0.88288679	     -0.00020897	     -0.21739112	     -0.00000000	     -0.00000000	      6.69310145
      0.22500041	     -0.06167150	      0.00020226	     -0.20303365	     -0.06238292	      0.88288671	     -0.00020948	     -0.21737054	     -0.00000000	     -0.00000000	      6.78161046
      0.22680300	     -0.06157500	      0.00020300	     -0.20293717	     -0.06237993	      0.88288658	     -0.00021013	     -0.21734376	     -0.00000000	     -0.00000000	      6.91569248
      0.22818814	     -0.06149155	      0.00020612	     -0.20285377	     -0.06237763	      0.88288647	     -0.00021063	     -0.21732330	     -0.00000000	     -0.00000000	      6.81127608
      0.22957328	     -0.06141720	      0.00020689	     -0.20277939	     -0.06237532	      0.88288633	     -0.00021113	     -0.21730279	     -0.00000000	     -0.00000000	      7.00368472
      0.23095843	     -0.06134019	      0.00020885	     -0.20270236	     -0.06237302	      0.88288617	     -0.00021162	     -0.21728240	     -0.00000000	     -0.00000000	      6.96124025
      0.23234357	     -0.06126623	      0.00020982	     -0.20262832	     -0.06237072	      0.88288600	     -0.00021211	     -0.21726212	     -0.00000000	     -0.00000000	      7.01711794
      0.23427579	     -0.06116664	      0.00021218	     -0.20252861	     -0.06236752	      0.88288571	     -0.00021279	     -0.21723404	     -0.00000000	     -0.00000000	      7.15731706
      0.23569505	     -0.06109375	      0.00021243	     -0.20245557	     -0.06236518	      0.88288547	     -0.00021328	     -0.21721363	     -0.00000000	     -0.00000000	      7.23688955
      0.23711430	     -0.06102336	      0.00021400	     -0.20238504	     -0.06236286	      0.88288520	     -0.00021376	     -0.21719334	     -0.00000000	     -0.00000000	      7.33112850
      0.23853356	     -0.06095487	      0.00021405	     -0.20231634	     -0.06236056	      0.88288491	     -0.00021424	     -0.21717324	     -0.00000000	     -0.00000000	      7.34094447
      0.23995281	     -0.06088736	      0.00021435	     -0.20224861	     -0.06235827	      0.88288458	     -0.00021471	     -0.21715334	     -0.00000000	     -0.00000000	      7.48031498
      0.24193005	     -0.06080597	      0.00021209	     -0.20216681	     -0.06235514	      0.88288406	     -0.00021536	     -0.21712592	     -0.00000000	     -0.00000000	      7.72879927
      0.24326522	     -0.06073840	      0.00021234	     -0.20209898	     -0.06235305	      0.88288366	     -0.00021579	     -0.21710783	     -0.00000000	     -0.00000000	      7.77978014
      0.24460038	     -0.06067245	      0.00021065	     -0.20203272	     -0.06235099	      0.88288324	     -0.00021621	     -0.21708959	     -0.00000000	     -0.00000000	      7.77482816
      0.24633122	     -0.06058014	      0.00021095	     -0.20194003	     -0.06234837	      0.88288263	     -0.00021674	     -0.21706578	     -0.00000000	     -0.00000000	      7.95842351
      0.24774085	     -0.06050163	      0.00020949	     -0.20186115	     -0.06234627	      0.88288209	     -0.00021717	     -0.21704604	     -0.00000000	     -0.00000000	      7.98593566
      0.24915049	     -0.06041725	      0.00021046	     -0.20177644	     -0.06234422	      0.88288151	     -0.00021758	     -0.21702596	     -0.00000000	     -0.00000000	      8.11251651
      0.25056013	     -0.06033352	      0.00020993	     -0.20169233	     -0.06234221	      0.88288088	     -0.00021799	     -0.21700557	     -0.00000000	     -0.00000000	      8.19708247
      0.25196977	     -0.06024775	      0.00021101	     -0.20160619	     -0.06234025	      0.88288022	     -0.00021839	     -0.21698490	     -0.00000000	     -0.00000000	      8.36166792
      0.25337940	     -0.06016110	      0.00021153	     -0.20151916	     -0.06233833	      0.88287951	     -0.00021877	     -0.21696404	     -0.00000000	     -0.00000000	      8.48636035
      0.25509110	     -0.06005712	      0.00021335	     -0.20141472	     -0.06233607	      0.88287859	     -0.00021922	     -0.21693851	     -0.00000000	     -0.00000000	      8.62884329
      0.25680280	     -0.05996215	      0.00021288	     -0.20131924	     -0.06233387	      0.88287761	     -0.00021966	     -0.21691300	     -0.00000000	     -0.00000000	      8.93149120
      0.25806479	     -0.05989020	      0.00021508	     -0.20124698	     -0.06233230	      0.88287685	     -0.00021997	     -0.21689445	     -0.00000000	     -0.00000000	      9.01997795
      0.25932678	     -0.05982694	      0.00021504	     -0.20118336	     -0.06233075	      0.88287606	     -0.00022027	     -0.21687614	     -0.00000000	     -0.00000000	      9.26563574
      0.26095312	     -0.05975477	      0.00021607	     -0.20111080	     -0.06232881	      0.88287500	     -0.00022064	     -0.21685318	     -0.00000000	     -0.00000000	      9.77626375
      0.26257946	     -0.05968945	      0.00021577	     -0.20104511	     -0.06232690	      0.88287388	     -0.00022099	     -0.21683118	     -0.00000000	     -0.00000000	     10.48542750
      0.26399305	     -0.05963818	      0.00021685	     -0.20099361	     -0.06232526	      0.88287288	     -0.00022129	     -0.21681290	     -0.00000000	     -0.00000000	     11.24456226
      0.26540664	     -0.05959712	      0.00021530	     -0.20095232	     -0.06232364	      0.88287184	     -0.00022157	     -0.21679549	     -0.00000000	     -0.00000001	     12.48615801
      0.26682023	     -0.05956251	      0.00021474	     -0.20091759	     -0.06232200	      0.88287076	     -0.00022183	     -0.21677915	     -0.00000000	     -0.00000001	     13.71909958
      0.26853456	     -0.05953238	      0.00021082	     -0.20088735	     -0.06232001	      0.88286943	     -0.00022214	     -0.21676083	     -0.00000000	     -0.00000001	     15.79592758
      0.26973622	     -0.05951458	      0.00021011	     -0.20086961	     -0.06231858	      0.88286847	     -0.00022234	     -0.21674901	     -0.00000000	     -0.00000001	     17.40676149
      0.27093789	     -0.05950057	      0.00020754	     -0.20085568	     -0.06231712	      0.88286751	     -0.00022253	     -0.21673800	     -0.00000000	     -0.00000001	     19.23946786
      0.27268026	     -0.05948316	      0.00020477	     -0.20083855	     -0.06231494	      0.88286609	     -0.00022279	     -0.21672334	     -0.00000000	     -0.00000001	     21.87979194
      0.27442264	     -0.05946539	      0.00020041	     -0.20082119	     -0.06231265	      0.88286468	     -0.00022303	     -0.21671002	     -0.00000000	     -0.00000001	     24.77654175
      0.27564491	     -0.05944836	      0.00019951	     -0.20080457	     -0.06231097	      0.88286369	     -0.00022317	     -0.21670126	     -0.00000000	     -0.00000001	     26.68372332
      0.27686718	     -0.05943169	      0.00019693	     -0.20078834	     -0.06230922	      0.88286271	     -0.00022331	     -0.21669282	     -0.00000000	     -0.00000001	     28.61315522
      0.27852711	     -0.05940533	      0.00019442	     -0.20076269	     -0.06230673	      0.88286142	     -0.00022348	     -0.21668177	     -0.00000000	     -0.00000001	     30.65567614
      0.28018703	     -0.05937340	      0.00019081	     -0.20073154	     -0.06230408	      0.88286018	     -0.00022362	     -0.21667091	     -0.00000000	     -0.00000000	     32.95049430
      0.28145482	     -0.05934419	      0.00019017	     -0.20070302	     -0.06230196	      0.88285927	     -0.00022370	     -0.21666262	     -0.00000000	     -0.00000000	     33.61825801
      0.28272261	     -0.05931205	      0.00018824	     -0.20067157	     -0.06229974	      0.88285840	     -0.00022378	     -0.21665419	     -0.00000000	     -0.00000000	     34.65140155
      0.28432080	     -0.05926809	      0.00018732	     -0.20062854	     -0.06229681	      0.88285738	     -0.00022384	     -0.21664330	     -0.00000000	     -0.00000000	     35.15113890
      0.28591899	     -0.05921755	      0.00018545	     -0.20057891	     -0.06229372	      0.88285645	     -0.00022388	     -0.21663200	     -0.00000000	     -0.00000000	     35.90535762
      0.28719283	     -0.05917586	      0.00018631	     -0.20053799	     -0.06229116	      0.88285578	     -0.00022389	     -0.21662261	     -0.00000000	     -0.00000000	     35.62976921
      0.28846666	     -0.05912998	      0.00018598	     -0.20049286	     -0.06228850	      0.88285518	     -0.00022388	     -0.21661288	     -0.00000000	     -0.00000000	     35.63161757
      0.29003199	     -0.05907245	      0.00018720	     -0.20043626	     -0.06228511	      0.88285453	     -0.00022385	     -0.21660039	     -0.00000000	     -0.00000000	     35.13949121
      0.29159732	     -0.05901108	      0.00018742	     -0.20037575	     -0.06228159	      0.88285400	     -0.00022378	     -0.21658734	     -0.00000000	     -0.00000000	     34.78181031
      0.29290597	     -0.05895827	      0.00018961	     -0.20032368	     -0.06227855	      0.88285364	     -0.00022371	     -0.21657597	     -0.00000000	     -0.00000000	     34.21350872
      0.29421462	     -0.05890531	      0.00019032	     -0.20027138	     -0.06227542	      0.88285337	     -0.00022361	     -0.21656422	     -0.00000000	     -0.00000000	     33.82605034
      0.29552326	     -0.05885200	      0.00019215	     -0.20021873	     -0.06227223	      0.88285317	     -0.00022349	     -0.21655213	     -0.00000000	     -0.00000000	     33.14749018
      0.29710918	     -0.05878754	      0.00019352	     -0.20015499	     -0.06226825	      0.88285304	     -0.00022332	     -0.21653705	     -0.00000000	     -0.00000000	     32.63826056
      0.29869509	     -0.05872455	      0.00019643	     -0.20009271	     -0.06226418	      0.88285302	     -0.00022313	     -0.21652159	     -0.00000000	      0.00000000	     31.33013754
      0.29995167	     -0.05867234	      0.00019684	     -0.20004096	     -0.06226089	      0.88285309	     -0.00022295	     -0.21650911	     -0.00000000	      0.00000000	     31.32374172
      0.30120824	     -0.05862373	      0.00019876	     -0.19999283	     -0.06225755	      0.88285322	     -0.00022276	     -0.21649645	     -0.00000000	      0.00000000	     30.66428579
      0.30279890	     -0.05856286	      0.00019990	     -0.19993247	     -0.06225325	      0.88285348	     -0.00022249	     -0.21648028	     -0.00000000	      0.00000000	     30.12809896
      0.30438956	     -0.05850562	      0.00020252	     -0.19987573	     -0.06224889	      0.88285384	     -0.00022220	     -0.21646399	     -0.00000000	      0.00000000	     29.21525225
      0.30561599	     -0.05846080	      0.00020234	     -0.19983121	     -0.06224548	      0.88285418	     -0.00022195	     -0.21645145	     -0.00000000	      0.00000000	     29.01255241
      0.30684241	     -0.05841925	      0.00020381	     -0.19978997	     -0.06224203	      0.88285456	     -0.00022169	     -0.21643892	     -0.00000000	      0.00000000	     28.50423543
      0.30848003	     -0.05836557	      0.00020447	     -0.19973664	     -0.06223739	      0.88285514	     -0.00022132	     -0.21642230	     -0.00000000	      0.00000000	     27.98247334
      0.31011765	     -0.05831592	      0.00020649	     -0.19968732	     -0.06223270	      0.88285580	     -0.00022093	     -0.21640584	     -0.00000000	      0.00000000	     27.35404821
      0.31129704	     -0.05827881	      0.00020557	     -0.19965038	     -0.06222929	      0.88285631	     -0.00022063	     -0.21639415	     -0.00000000	      0.00000000	     27.01968375
      0.31247642	     -0.05824490	      0.00020600	     -0.19961665	     -0.06222586	      0.88285685	     -0.00022032	     -0.21638257	     -0.00000000	      0.00000000	     26.59225832
      0.31408177	     -0.05820190	      0.00020558	     -0.19957383	     -0.06222117	      0.88285762	     -0.00021987	     -0.21636708	     -0.00000000	      0.00000000	     26.18402440
      0.31568713	     -0.05816275	      0.00020596	     -0.19953487	     -0.06221645	      0.88285843	     -0.00021940	     -0.21635195	     -0.00000000	      0.00000000	     25.24569868
      0.31706699	     -0.05812714	      0.00020459	     -0.19949935	     -0.06221237	      0.88285916	     -0.00021898	     -0.21633923	     -0.00000000	      0.00000000	     25.23972054
      0.31844686	     -0.05809728	      0.00020491	     -0.19946960	     -0.06220828	      0.88285990	     -0.00021855	     -0.21632675	     -0.00000000	      0.00000000	     24.70250731
      0.31982673	     -0.05806849	      0.00020345	     -0.19944087	     -0.06220417	      0.88286065	     -0.00021809	     -0.21631461	     -0.00000000	      0.00000000	     24.31440589
      0.32120659	     -0.05804206	      0.00020344	     -0.19941450	     -0.06220005	      0.88286141	     -0.00021763	     -0.21630279	     -0.00000000	      0.00000000	     23.88163988
      0.32258646	     -0.05801775	      0.00020193	     -0.19939022	     -0.06219593	      0.88286218	     -0.00021714	     -0.21629133	     -0.00000000	      0.00000000	     23.48486148
      0.32396633	     -0.05799593	      0.00020169	     -0.19936844	     -0.06219180	      0.88286295	     -0.00021664	     -0.21628022	     -0.00000000	      0.00000000	     23.06490617
      0.32534619	     -0.05797701	      0.00020021	     -0.19934952	     -0.06218767	      0.88286371	     -0.00021613	     -0.21626951	     -0.00000000	      0.00000000	     22.61135259
      0.32672606	     -0.05796174	      0.00019984	     -0.19933425	     -0.06218353	      0.88286447	     -0.00021560	     -0.21625925	     -0.00000000	      0.00000000	     22.21308415
      0.32844075	     -0.05795425	      0.00019761	     -0.19932672	     -0.06217839	      0.88286540	     -0.00021492	     -0.21624732	     -0.00000000	      0.00000000	     21.56633449
      0.32967957	     -0.05795573	      0.00019807	     -0.19932820	     -0.06217468	      0.88286606	     -0.00021442	     -0.21623946	     -0.00000000	      0.00000000	     21.17640678
      0.33091839	     -0.05796941	      0.00019668	     -0.19934182	     -0.06217096	      0.88286670	     -0.00021390	     -0.21623243	     -0.00000000	      0.00000000	     20.80022886
      0.33255272	     -0.05800356	      0.00019612	     -0.19937594	     -0.06216607	      0.88286753	     -0.00021320	     -0.21622480	     -0.00000000	      0.00000000	     20.12884906
      0.33392952	     -0.05804805	      0.00019417	     -0.19942035	     -0.06216196	      0.88286820	     -0.00021260	     -0.21622010	     -0.00000000	      0.00000000	     19.79872764
      0.33530632	     -0.05810617	      0.00019367	     -0.19947842	     -0.06215785	      0.88286883	     -0.00021198	     -0.21621722	     -0.00000000	      0.00000000	     19.13507377
      0.33668312	     -0.05817728	      0.00019162	     -0.19954947	     -0.06215374	      0.88286943	     -0.00021135	     -0.21621633	     -0.00000000	      0.00000000	     18.85130105
      0.33805992	     -0.05826161	      0.00019068	     -0.19963376	     -0.06214963	      0.88286998	     -0.00021071	     -0.21621756	     -0.00000000	      0.00000000	     18.26883102
      0.33943672	     -0.05835808	      0.00018849	     -0.19973017	     -0.06214552	      0.88287049	     -0.00021005	     -0.21622101	     -0.00000000	      0.00000000	     17.93978961
      0.34081352	     -0.05846577	      0.00018708	     -0.19983784	     -0.06214141	      0.88287093	     -0.00020939	     -0.21622676	     -0.00000000	      0.00000000	     17.35876887
      0.34219033	     -0.05858310	      0.00018472	     -0.19995515	     -0.06213729	      0.88287131	     -0.00020871	     -0.21623480	     -0.00000000	      0.00000000	     17.05103782
      0.34388593	     -0.05874140	      0.00018270	     -0.20011348	     -0.06213221	      0.88287167	     -0.00020785	     -0.21624787	     -0.00000000	      0.00000000	     16.17838705
      0.34526946	     -0.05887625	      0.00017933	     -0.20024834	     -0.06212806	      0.88287188	     -0.00020715	     -0.21626107	     -0.00000000	      0.00000000	     16.14220029
      0.34665300	     -0.05902156	      0.00017742	     -0.20039371	     -0.06212388	      0.88287200	     -0.00020643	     -0.21627645	     -0.00000000	      0.00000000	     15.46054278
      0.34803653	     -0.05917169	      0.00017416	     -0.20054390	     -0.06211969	      0.88287203	     -0.00020570	     -0.21629399	     -0.00000000	     -0.00000000	     15.12757835
      0.34942007	     -0.05932557	      0.00017224	     -0.20069790	     -0.06211548	      0.88287196	     -0.00020496	     -0.21631354	     -0.00000000	     -0.00000000	     14.56999242
      0.35111164	     -0.05951877	      0.00016809	     -0.20089125	     -0.06211030	      0.88287173	     -0.00020404	     -0.21634007	     -0.00000000	     -0.00000000	     14.01684814
      0.35248509	     -0.05967745	      0.00016640	     -0.20105011	     -0.06210605	      0.88287143	     -0.00020328	     -0.21636360	     -0.00000000	     -0.00000000	     13.48218720
      0.35385854	     -0.05983978	      0.00016300	     -0.20121261	     -0.06210178	      0.88287102	     -0.00020251	     -0.21638874	     -0.00000000	     -0.00000000	     13.14495483
      0.35523199	     -0.06000260	      0.00016104	     -0.20137565	     -0.06209747	      0.88287051	     -0.00020174	     -0.21641533	     -0.00000000	     -0.00000000	     12.58057993
      0.35660544	     -0.06016518	      0.00015842	     -0.20153847	     -0.06209312	      0.88286989	     -0.00020095	     -0.21644315	     -0.00000000	     -0.00000000	     12.23749945
      0.35829432	     -0.06036583	      0.00015647	     -0.20173948	     -0.06208771	      0.88286898	     -0.00019997	     -0.21647880	     -0.00000000	     -0.00000000	     11.51465306
      0.35998321	     -0.06056152	      0.00015299	     -0.20193553	     -0.06208224	      0.88286791	     -0.00019898	     -0.21651573	     -0.00000000	     -0.00000000	     11.42049912
      0.36121834	     -0.06070666	      0.00015274	     -0.20208100	     -0.06207820	      0.88286703	     -0.00019825	     -0.21654332	     -0.00000000	     -0.00000001	     10.89570854
      0.36245347	     -0.06084915	      0.00015121	     -0.20222381	     -0.06207411	      0.88286607	     -0.00019751	     -0.21657133	     -0.00000000	     -0.00000001	     10.65160186
      0.36423088	     -0.06105408	      0.00015021	     -0.20242927	     -0.06206815	      0.88286455	     -0.00019644	     -0.21661212	     -0.00000000	     -0.00000001	     10.25448563
      0.36600829	     -0.06125465	      0.00014838	     -0.20263039	     -0.06206209	      0.88286288	     -0.00019536	     -0.21665332	     -0.00000000	     -0.00000001	      9.97469476
      0.36734274	     -0.06140274	      0.00014884	     -0.20277894	     -0.06205748	      0.88286153	     -0.00019454	     -0.21668430	     -0.00000000	     -0.00000001	      9.66137395
      0.36867719	     -0.06154893	      0.00014796	     -0.20292559	     -0.06205281	      0.88286011	     -0.00019372	     -0.21671522	     -0.00000000	     -0.00000001	      9.50174954
      0.37042595	     -0.06173757	      0.00014863	     -0.20311490	     -0.06204660	      0.88285814	     -0.00019264	     -0.21675551	     -0.00000000	     -0.00000001	      9.24105674
      0.37194113	     -0.06189803	      0.00014805	     -0.20327594	     -0.06204113	      0.88285635	     -0.00019171	     -0.21679006	     -0.00000000	     -0.00000001	      9.05949789
      0.37345631	     -0.06205474	      0.00014989	     -0.20343332	     -0.06203557	      0.88285449	     -0.00019077	     -0.21682418	     -0.00000000	     -0.00000001	      8.83967837
      0.37497150	     -0.06220685	      0.00014923	     -0.20358605	     -0.06202992	      0.88285257	     -0.00018984	     -0.21685775	     -0.00000000	     -0.00000001	      8.69092518
      0.37648668	     -0.06235542	      0.00015129	     -0.20373533	     -0.06202418	      0.88285060	     -0.00018890	     -0.21689068	     -0.00000000	     -0.00000001	      8.51971074
      0.37800186	     -0.06249957	      0.00015041	     -0.20388014	     -0.06201834	      0.88284860	     -0.00018798	     -0.21692292	     -0.00000000	     -0.00000001	      8.39019698
      0.37951704	     -0.06264040	      0.00015284	     -0.20402174	     -0.06201240	      0.88284656	     -0.00018705	     -0.21695440	     -0.00000000	     -0.00000001	      8.18500940
      0.38103222	     -0.06277677	      0.00015214	     -0.20415882	     -0.06200636	      0.88284451	     -0.00018613	     -0.21698508	     -0.00000000	     -0.00000001	      8.12944631
      0.38254740	     -0.06290989	      0.00015462	     -0.20429274	     -0.06200021	      0.88284245	     -0.00018522	     -0.21701493	     -0.00000000	     -0.00000001	      7.96574148
      0.38406258	     -0.06303777	      0.00015390	     -0.20442137	     -0.06199395	      0.88284040	     -0.00018432	     -0.21704392	     -0.00000000	     -0.00000001	      7.85224632
      0.38557776	     -0.06315906	      0.00015603	     -0.20454349	     -0.06198759	      0.88283836	     -0.00018343	     -0.21707201	     -0.00000000	     -0.00000001	      7.73600170
      0.38709294	     -0.06327628	      0.00015482	     -0.20466148	     -0.06198110	      0.88283635	     -0.00018256	     -0.21709926	     -0.00000000	     -0.00000001	      7.66357989
      0.38860812	     -0.06338828	      0.00015671	     -0.20477433	     -0.06197450	      0.88283437	     -0.00018169	     -0.21712559	     -0.00000000	     -0.00000001	      7.50500821
      0.39012330	     -0.06349521	      0.00015581	     -0.20488208	     -0.06196778	      0.88283243	     -0.00018084	     -0.21715097	     -0.00000000	     -0.00000001	      7.52724692
      0.39163848	     -0.06359681	      0.00015759	     -0.20498457	     -0.06196094	      0.88283054	     -0.00018000	     -0.21717534	     -0.00000000	     -0.00000001	      7.38706103
      0.39315366	     -0.06369465	      0.00015676	     -0.20508327	     -0.06195396	      0.88282871	     -0.00017918	     -0.21719867	     -0.00000000	     -0.00000001	      7.37210325
      0.39466884	     -0.06378356	      0.00015847	     -0.20517309	     -0.06194687	      0.88282695	     -0.00017838	     -0.21722099	     -0.00000000	     -0.00000001	      7.23628362
      0.39618402	     -0.06386820	      0.00015747	     -0.20525861	     -0.06193963	      0.88282525	     -0.00017759	     -0.21724225	     -0.00000000	     -0.00000001	      7.27137537
      0.39769920	     -0.06394786	      0.00015870	     -0.20533922	     -0.06193227	      0.88282363	     -0.00017682	     -0.21726246	     -0.00000000	     -0.00000001	      7.13090480
      0.39921438	     -0.06402241	      0.00015784	     -0.20541467	     -0.06192477	      0.88282209	     -0.00017607	     -0.21728154	     -0.00000000	     -0.00000001	      7.18643553
      0.40072956	     -0.06409116	      0.00015909	     -0.20548440	     -0.06191713	      0.88282063	     -0.00017534	     -0.21729948	     -0.00000000	     -0.00000001	      7.01745559
      0.40224474	     -0.06415405	      0.00015867	     -0.20554824	     -0.06190935	      0.88281926	     -0.00017463	     -0.21731622	     -0.00000000	     -0.00000001	      7.08501129
      0.40375992	     -0.06421306	      0.00015983	     -0.20560824	     -0.06190143	      0.88281797	     -0.00017393	     -0.21733174	     -0.00000000	     -0.00000001	      7.00850509
      0.40527510	     -0.06426767	      0.00015952	     -0.20566382	     -0.06189336	      0.88281677	     -0.00017326	     -0.21734603	     -0.00000000	     -0.00000001	      6.97956470
      0.40712167	     -0.06432809	      0.00016151	     -0.20572550	     -0.06188334	      0.88281542	     -0.00017246	     -0.21736180	     -0.00000000	     -0.00000000	      6.87690119
      0.40840543	     -0.06436536	      0.00016087	     -0.20576360	     -0.06187623	      0.88281456	     -0.00017192	     -0.21737166	     -0.00000000	     -0.00000000	      6.93119578
      0.40968918	     -0.06440099	      0.00016196	     -0.20580011	     -0.06186902	      0.88281375	     -0.00017140	     -0.21738062	     -0.00000000	     -0.00000000	      6.88803826
      0.41150852	     -0.06444615	      0.00016298	     -0.20584653	     -0.06185862	      0.88281271	     -0.00017069	     -0.21739182	     -0.00000000	     -0.00000000	      6.89255857
      0.41332786	     -0.06448554	      0.00016491	     -0.20588720	     -0.06184800	      0.88281178	     -0.00017000	     -0.21740121	     -0.00000000	     -0.00000000	      6.77945457
      0.41473746	     -0.06451126	      0.00016563	     -0.20591390	     -0.06183962	      0.88281114	     -0.00016949	     -0.21740727	     -0.00000000	     -0.00000000	      6.85887705
      0.41614707	     -0.06453452	      0.00016722	     -0.20593817	     -0.06183110	      0.88281055	     -0.00016899	     -0.21741225	     -0.00000000	     -0.00000000	      6.77050583
      0.41784217	     -0.06455720	      0.00016875	     -0.20596206	     -0.06182068	      0.88280991	     -0.00016842	     -0.21741681	     -0.00000000	     -0.00000000	      6.85090496
      0.41953727	     -0.06457581	      0.00017102	     -0.20598191	     -0.06181005	      0.88280935	     -0.00016788	     -0.21741982	     -0.00000000	     -0.00000000	      6.66041922
      0.42105347	     -0.06458426	      0.00017234	     -0.20599146	     -0.06180039	      0.88280891	     -0.00016741	     -0.21742120	     -0.00000000	     -0.00000000	      6.80955035
      0.42256967	     -0.06459190	      0.00017457	     -0.20600022	     -0.06179056	      0.88280851	     -0.00016696	     -0.21742126	     -0.00000000	     -0.00000000	      6.68271484
      0.42408587	     -0.06459157	      0.00017610	     -0.20600100	     -0.06178057	      0.88280816	     -0.00016654	     -0.21742003	     -0.00000000	     -0.00000000	      6.76177658
      0.42560207	     -0.06458725	      0.00017827	     -0.20599781	     -0.06177041	      0.88280784	     -0.00016613	     -0.21741743	     -0.00000000	     -0.00000000	      6.66510818
      0.42711827	     -0.06457456	      0.00017978	     -0.20598623	     -0.06176010	      0.88280756	     -0.00016575	     -0.21741341	     -0.00000000	     -0.00000000	      6.72898147
      0.42899250	     -0.06455551	      0.00018229	     -0.20596857	     -0.06174713	      0.88280725	     -0.00016530	     -0.21740638	     -0.00000000	     -0.00000000	      6.64500045
      0.43045190	     -0.06452774	      0.00018340	     -0.20594187	     -0.06173685	      0.88280704	     -0.00016497	     -0.21739935	     -0.00000000	     -0.00000000	      6.68499113
      0.43191131	     -0.06449883	      0.00018548	     -0.20591403	     -0.06172643	      0.88280684	     -0.00016465	     -0.21739080	     -0.00000000	     -0.00000000	      6.69178424
      0.43337071	     -0.06446152	      0.00018710	     -0.20587778	     -0.06171586	      0.88280666	     -0.00016436	     -0.21738079	     -0.00000000	     -0.00000000	      6.67367511
      0.43521937	     -0.06440736	      0.00018989	     -0.20582497	     -0.06170226	      0.88280645	     -0.00016401	     -0.21736585	     -0.00000000	     -0.00000000	      6.68889035
      0.43668015	     -0.06435547	      0.00019161	     -0.20577412	     -0.06169135	      0.88280630	     -0.00016375	     -0.21735228	     -0.00000000	     -0.00000000	      6.70852002
      0.43814093	     -0.06430010	      0.00019399	     -0.20571979	     -0.06168030	      0.88280615	     -0.00016351	     -0.21733707	     -0.00000000	     -0.00000000	      6.68882570
      0.43993778	     -0.06422070	      0.00019668	     -0.20564164	     -0.06166651	      0.88280599	     -0.00016324	     -0.21731615	     -0.00000000	     -0.00000000	      6.71088799
      0.44148962	     -0.06414592	      0.00019961	     -0.20556794	     -0.06165443	      0.88280585	     -0.00016303	     -0.21729601	     -0.00000000	     -0.00000000	      6.70373316
      0.44304146	     -0.06406108	      0.00020213	     -0.20548414	     -0.06164219	      0.88280572	     -0.00016283	     -0.21727396	     -0.00000000	     -0.00000000	      6.67529827
      0.44459330	     -0.06397513	      0.00020530	     -0.20539922	     -0.06162981	      0.88280559	     -0.00016265	     -0.21724998	     -0.00000000	     -0.00000000	      6.74346619
      0.44614514	     -0.06387856	      0.00020803	     -0.20530365	     -0.06161729	      0.88280547	     -0.00016249	     -0.21722420	     -0.00000000	     -0.00000000	      6.70246207
      0.44769697	     -0.06378262	      0.00021135	     -0.20520869	     -0.06160462	      0.88280535	     -0.00016234	     -0.21719660	     -0.00000000	     -0.00000000	      6.71740070
      0.44924881	     -0.06367959	      0.00021412	     -0.20510658	     -0.06159182	      0.88280523	     -0.00016221	     -0.21716738	     -0.00000000	     -0.00000000	      6.68076297
      0.45080065	     -0.06357835	      0.00021750	     -0.20500626	     -0.06157889	      0.88280512	     -0.00016210	     -0.21713661	     -0.00000000	     -0.00000000	      6.67633257
      0.45235249	     -0.06347217	      0.00022014	     -0.20490093	     -0.06156583	      0.88280501	     -0.00016201	     -0.21710450	     -0.00000000	     -0.00000000	      6.64022978
      0.45390433	     -0.06336851	      0.00022362	     -0.20479811	     -0.06155265	      0.88280491	     -0.00016193	     -0.21707116	     -0.00000000	     -0.00000000	      6.68787367
      0.45545616	     -0.06325966	      0.00022598	     -0.20469004	     -0.06153936	      0.88280481	     -0.00016188	     -0.21703677	     -0.00000000	     -0.00000000	      6.57124211
      0.45700800	     -0.06315539	      0.00022943	     -0.20458654	     -0.06152596	      0.88280471	     -0.00016183	     -0.21700139	     -0.00000000	     -0.00000000	      6.68569493
      0.45855984	     -0.06304589	      0.00023126	     -0.20447774	     -0.06151245	      0.88280461	     -0.00016181	     -0.21696525	     -0.00000000	     -0.00000000	      6.56081620
      0.46011168	     -0.06293948	      0.00023480	     -0.20437204	     -0.06149884	      0.88280451	     -0.00016180	     -0.21692836	     -0.00000000	     -0.00000000	      6.60718575
      0.46147835	     -0.06284243	      0.00023621	     -0.20427555	     -0.06148678	      0.88280442	     -0.00016180	     -0.21689538	     -0.00000000	     -0.00000000	      6.60946730
      0.46284502	     -0.06274730	      0.00023864	     -0.20418096	     -0.06147464	      0.88280433	     -0.00016182	     -0.21686195	     -0.00000000	     -0.00000000	      6.60279894
      0.46421169	     -0.06264976	      0.00024038	     -0.20408394	     -0.06146243	      0.88280424	     -0.00016185	     -0.21682817	     -0.00000000	     -0.00000000	      6.62039917
      0.46617615	     -0.06251339	      0.00024316	     -0.20394827	     -0.06144478	      0.88280410	     -0.00016192	     -0.21677901	     -0.00000000	     -0.00000000	      6.69265333
      0.46773070	     -0.06239797	      0.00024448	     -0.20383335	     -0.06143071	      0.88280399	     -0.00016199	     -0.21673983	     -0.00000000	     -0.00000000	      6.70121921
      0.46928524	     -0.06228603	      0.00024682	     -0.20372190	     -0.06141658	      0.88280386	     -0.00016208	     -0.21670025	     -0.00000000	     -0.00000000	      6.69311969
      0.47083979	     -0.06217216	      0.00024734	     -0.20360845	     -0.06140237	      0.88280373	     -0.00016218	     -0.21666045	     -0.00000000	     -0.00000000	      6.80457680
      0.47219575	     -0.06207575	      0.00024915	     -0.20351241	     -0.06138992	      0.88280361	     -0.00016228	     -0.21662559	     -0.00000000	     -0.00000000	      6.76037608
      0.47355171	     -0.06197713	      0.00024979	     -0.20341412	     -0.06137742	      0.88280348	     -0.00016239	     -0.21659065	     -0.00000000	     -0.00000000	      6.85736582
      0.47490767	     -0.06187938	      0.00025100	     -0.20331670	     -0.06136488	      0.88280335	     -0.00016251	     -0.21655564	     -0.00000000	     -0.00000000	      6.85052107
      0.47662593	     -0.06175606	      0.00025184	     -0.20319373	     -0.06134892	      0.88280316	     -0.00016267	     -0.21651120	     -0.00000000	     -0.00000000	      7.01572035
      0.47834419	     -0.06163261	      0.00025282	     -0.20307062	     -0.06133289	      0.88280296	     -0.00016286	     -0.21646676	     -0.00000000	     -0.00000000	      6.93891305
      0.47963161	     -0.06153908	      0.00025185	     -0.20297729	     -0.06132084	      0.88280279	     -0.00016300	     -0.21643354	     -0.00000000	     -0.00000000	      7.11757938
      0.48091903	     -0.06144665	      0.00025140	     -0.20288506	     -0.06130875	      0.88280262	     -0.00016316	     -0.21640038	     -0.00000000	     -0.00000000	      7.13595252
      0.48254673	     -0.06132263	      0.00024992	     -0.20276124	     -0.06129343	      0.88280239	     -0.00016336	     -0.21635837	     -0.00000000	     -0.00000000	      7.34871768
      0.48417444	     -0.06118879	      0.00024916	     -0.20262762	     -0.06127804	      0.88280214	     -0.00016358	     -0.21631593	     -0.00000000	     -0.00000000	      7.40426045
      0.48580214	     -0.06103870	      0.00024749	     -0.20247771	     -0.06126261	      0.88280188	     -0.00016381	     -0.21627271	     -0.00000000	     -0.00000000	      7.64684210
      0.48717352	     -0.06090810	      0.00024767	     -0.20234728	     -0.06124958	      0.88280166	     -0.00016401	     -0.21623548	     -0.00000000	     -0.00000000	      7.79720350
      0.48854489	     -0.06077051	      0.00024663	     -0.20220981	     -0.06123651	      0.88280144	     -0.00016422	     -0.21619755	     -0.00000000	     -0.00000000	      7.95896419
      0.48991627	     -0.06063093	      0.00024625	     -0.20207034	     -0.06122342	      0.88280122	     -0.00016443	     -0.21615892	     -0.00000000	     -0.00000000	      8.18890889
      0.49169467	     -0.06044484	      0.00024466	     -0.20188435	     -0.06120640	      0.88280095	     -0.00016472	     -0.21610787	     -0.00000000	     -0.00000000	      8.46295274
      0.49306190	     -0.06029711	      0.00024484	     -0.20173671	     -0.06119328	      0.88280076	     -0.00016495	     -0.21606789	     -0.00000000	     -0.00000000	      8.71548333
      0.49442914	     -0.06014783	      0.00024361	     -0.20158747	     -0.06118015	      0.88280058	     -0.00016519	     -0.21602730	     -0.00000000	     -0.00000000	      9.06401282
      0.49579637	     -0.05999678	      0.00024330	     -0.20143647	     -0.06116699	      0.88280043	     -0.00016544	     -0.21598617	     -0.00000000	     -0.00000000	      9.34136296
      0.49746924	     -0.05980972	      0.00024204	     -0.20124943	     -0.06115087	      0.88280028	     -0.00016575	     -0.21593515	     -0.00000000	     -0.00000000	      9.92070223
      0.49890578	     -0.05964646	      0.00024244	     -0.20108622	     -0.06113701	      0.88280020	     -0.00016602	     -0.21589077	     -0.00000000	     -0.00000000	     10.20691690
      0.50034231	     -0.05948148	      0.00024115	     -0.20092123	     -0.06112312	      0.88280015	     -0.00016630	     -0.21584590	     -0.00000000	     -0.00000000	     10.83269580
      0.50177884	     -0.05931822	      0.00024148	     -0.20075800	     -0.06110921	      0.88280015	     -0.00016658	     -0.21580061	     -0.00000000	      0.00000000	     11.22559632
      0.50321537	     -0.05915548	      0.00023976	     -0.20059524	     -0.06109529	      0.88280020	     -0.00016688	     -0.21575503	     -0.00000000	      0.00000000	     11.94975864
      0.50465190	     -0.05899655	      0.00023983	     -0.20043633	     -0.06108135	      0.88280031	     -0.00016718	     -0.21570929	     -0.00000000	      0.00000000	     12.45977553
      0.50608843	     -0.05883840	      0.00023751	     -0.20027815	     -0.06106738	      0.88280047	     -0.00016748	     -0.21566349	     -0.00000000	      0.00000000	     13.30028744
      0.50752497	     -0.05868329	      0.00023752	     -0.20012308	     -0.06105340	      0.88280070	     -0.00016780	     -0.21561768	     -0.00000000	      0.00000000	     13.84364799
      0.50896150	     -0.05852790	      0.00023467	     -0.19996766	     -0.06103939	      0.88280099	     -0.00016811	     -0.21557190	     -0.00000000	      0.00000000	     14.84667500
      0.51022118	     -0.05839376	      0.00023474	     -0.19983357	     -0.06102709	      0.88280130	     -0.00016840	     -0.21553179	     -0.00000000	      0.00000000	     15.37862489
      0.51148086	     -0.05825983	      0.00023318	     -0.19969966	     -0.06101477	      0.88280166	     -0.00016868	     -0.21549173	     -0.00000000	      0.00000000	     16.17414618
      0.51301794	     -0.05809926	      0.00023262	     -0.19953916	     -0.06099972	      0.88280217	     -0.00016904	     -0.21544296	     -0.00000000	      0.00000000	     16.95338179
      0.51455502	     -0.05794175	      0.00023069	     -0.19938169	     -0.06098463	      0.88280277	     -0.00016940	     -0.21539438	     -0.00000000	      0.00000000	     18.01974429
      0.51582361	     -0.05781399	      0.00023111	     -0.19925403	     -0.06097216	      0.88280333	     -0.00016970	     -0.21535448	     -0.00000000	      0.00000000	     18.50770968
      0.51709220	     -0.05768859	      0.00022993	     -0.19912870	     -0.06095966	      0.88280394	     -0.00017000	     -0.21531478	     -0.00000000	      0.00000000	     19.30504348
      0.51862648	     -0.05754084	      0.00022989	     -0.19898106	     -0.06094452	      0.88280475	     -0.00017037	     -0.21526711	     -0.00000000	      0.00000000	     19.97187644
      0.52016077	     -0.05739521	      0.00022827	     -0.19883552	     -0.06092935	      0.88280565	     -0.00017074	     -0.21521983	     -0.00000000	      0.00000000	     20.92824177
      0.52136860	     -0.05728384	      0.00022893	     -0.19872426	     -0.06091739	      0.88280641	     -0.00017103	     -0.21518295	      0.00000000	      0.00000000	     21.19533027
      0.52257644	     -0.05717671	      0.00022796	     -0.19861721	     -0.06090541	      0.88280723	     -0.00017133	     -0.21514643	      0.00000000	      0.00000000	     21.74661411
      0.52417071	     -0.05704158	      0.00022797	     -0.19848220	     -0.06088958	      0.88280837	     -0.00017171	     -0.21509886	      0.00000000	      0.00000001	     22.19017246
      0.52558816	     -0.05692726	      0.00022668	     -0.19836795	     -0.06087547	      0.88280945	     -0.00017205	     -0.21505724	      0.00000000	      0.00000001	     22.72824078
      0.52700561	     -0.05681972	      0.00022701	     -0.19826052	     -0.06086135	      0.88281060	     -0.00017238	     -0.21501634	      0.00000000	      0.00000001	     22.83019737
      0.52842306	     -0.05671686	      0.00022523	     -0.19815770	     -0.06084722	      0.88281180	     -0.00017271	     -0.21497619	      0.00000000	      0.00000001	     23.36933343
      0.52967289	     -0.05663114	      0.00022634	     -0.19807207	     -0.06083474	      0.88281290	     -0.00017299	     -0.21494144	      0.00000000	      0.00000001	     23.33667206
      0.53092272	     -0.05654733	      0.00022557	     -0.19798829	     -0.06082226	      0.88281404	     -0.00017328	     -0.21490730	      0.00000000	      0.00000001	     23.57567160
      0.53217255	     -0.05646654	      0.00022553	     -0.19790753	     -0.06080977	      0.88281521	     -0.00017355	     -0.21487377	      0.00000000	      0.00000001	     23.59646789
      0.53385673	     -0.05636258	      0.00022434	     -0.19780357	     -0.06079293	      0.88281684	     -0.00017391	     -0.21482955	      0.00000000	      0.00000001	     23.77611820
      0.53514261	     -0.05628623	      0.00022487	     -0.19772723	     -0.06078007	      0.88281811	     -0.00017418	     -0.21479652	      0.00000000	      0.00000001	     23.59562319
      0.53642848	     -0.05621175	      0.00022400	     -0.19765271	     -0.06076722	      0.88281941	     -0.00017444	     -0.21476407	      0.00000000	      0.00000001	     23.69481713
      0.53771436	     -0.05614025	      0.00022426	     -0.19758118	     -0.06075437	      0.88282073	     -0.00017469	     -0.21473220	      0.00000000	      0.00000001	     23.54838016
      0.53932514	     -0.05605460	      0.00022336	     -0.19749543	     -0.06073828	      0.88282241	     -0.00017499	     -0.21469306	      0.00000000	      0.00000001	     23.58783747
      0.54059455	     -0.05599053	      0.00022418	     -0.19743129	     -0.06072561	      0.88282375	     -0.00017521	     -0.21466286	      0.00000000	      0.00000001	     23.27674848
      0.54186397	     -0.05592903	      0.00022348	     -0.19736967	     -0.06071296	      0.88282509	     -0.00017543	     -0.21463323	      0.00000000	      0.00000001	     23.27907958
      0.54313338	     -0.05587110	      0.00022385	     -0.19731161	     -0.06070032	      0.88282644	     -0.00017563	     -0.21460419	      0.00000000	      0.00000001	     23.05909294
      0.54477015	     -0.05580117	      0.00022300	     -0.19724146	     -0.06068406	      0.88282819	     -0.00017588	     -0.21456763	      0.00000000	      0.00000001	     23.00201164
      0.54603263	     -0.05575131	      0.00022387	     -0.19719145	     -0.06067154	      0.88282953	     -0.00017606	     -0.21454015	      0.00000000	      0.00000001	     22.64660459
      0.54729511	     -0.05570339	      0.00022301	     -0.19714332	     -0.06065904	      0.88283087	     -0.00017623	     -0.21451332	      0.00000000	      0.00000001	     22.59344635
      0.54855758	     -0.05565986	      0.00022291	     -0.19709957	     -0.06064657	      0.88283221	     -0.00017638	     -0.21448717	      0.00000000	      0.00000001	     22.33537230
      0.55020912	     -0.05560808	      0.00022140	     -0.19704745	     -0.06063030	      0.88283394	     -0.00017656	     -0.21445404	      0.00000000	      0.00000001	     22.23522104
      0.55146619	     -0.05557277	      0.00022157	     -0.19701190	     -0.06061795	      0.88283525	     -0.00017669	     -0.21442964	      0.00000000	      0.00000001	     21.85573803
      0.55272325	     -0.05554028	      0.00022028	     -0.19697912	     -0.06060563	      0.88283655	     -0.00017680	     -0.21440594	      0.00000000	      0.00000001	     21.77733929
      0.55398032	     -0.05551132	      0.00021987	     -0.19694988	     -0.06059335	      0.88283783	     -0.00017690	     -0.21438294	      0.00000000	      0.00000001	     21.50741504
      0.55564474	     -0.05547793	      0.00021806	     -0.19691607	     -0.06057714	      0.88283951	     -0.00017701	     -0.21435357	      0.00000000	      0.00000001	     21.37441080
      0.55689736	     -0.05545692	      0.00021798	     -0.19689476	     -0.06056499	      0.88284075	     -0.00017708	     -0.21433228	      0.00000000	      0.00000001	     20.98482849
      0.55814998	     -0.05543869	      0.00021640	     -0.19687618	     -0.06055288	      0.88284197	     -0.00017713	     -0.21431168	      0.00000000	      0.00000001	     20.88216919
      0.55965675	     -0.05542161	      0.00021571	     -0.19685870	     -0.06053836	      0.88284341	     -0.00017718	     -0.21428784	      0.00000000	      0.00000001	     20.50545894
      0.56099395	     -0.05540957	      0.00021356	     -0.19684627	     -0.06052553	      0.88284467	     -0.00017720	     -0.21426752	      0.00000000	      0.00000001	     20.43607644
      0.56233114	     -0.05540101	      0.00021309	     -0.19683734	     -0.06051274	      0.88284590	     -0.00017720	     -0.21424797	      0.00000000	      0.00000001	     20.04747004
      0.56366834	     -0.05539433	      0.00021091	     -0.19683025	     -0.06050001	      0.88284711	     -0.00017719	     -0.21422916	      0.00000000	      0.00000001	     19.96955515
      0.56500554	     -0.05539052	      0.00021035	     -0.19682606	     -0.06048733	      0.88284829	     -0.00017715	     -0.21421107	      0.00000000	      0.00000001	     19.60090157
      0.56634273	     -0.05538816	      0.00020822	     -0.19682328	     -0.06047470	      0.88284945	     -0.00017710	     -0.21419365	      0.00000000	      0.00000001	     19.50538746
      0.56767993	     -0.05538819	      0.00020767	     -0.19682292	     -0.06046212	      0.88285058	     -0.00017702	     -0.21417687	      0.00000000	      0.00000001	     19.14547107
      0.56901713	     -0.05538940	      0.00020568	     -0.19682370	     -0.06044960	      0.88285168	     -0.00017693	     -0.21416069	      0.00000000	      0.00000001	     19.04020022
      0.57035432	     -0.05539277	      0.00020519	     -0.19682668	     -0.06043713	      0.88285276	     -0.00017681	     -0.21414510	      0.00000000	      0.00000001	     18.68717978
      0.57169152	     -0.05539714	      0.00020331	     -0.19683062	     -0.06042472	      0.88285382	     -0.00017668	     -0.21413004	      0.00000000	      0.00000001	     18.57789852
      0.57302871	     -0.05540344	      0.00020286	     -0.19683652	     -0.06041236	      0.88285485	     -0.00017652	     -0.21411552	      0.00000000	      0.00000001	     18.23045221
      0.57436591	     -0.05541055	      0.00020112	     -0.19684320	     -0.06040006	      0.88285586	     -0.00017634	     -0.21410149	      0.00000000	      0.00000001	     18.12046284
      0.57570311	     -0.05541940	      0.00020074	     -0.19685164	     -0.06038782	      0.88285685	     -0.00017615	     -0.21408793	      0.00000000	      0.00000000	     17.77676048
      0.57704030	     -0.05542882	      0.00019915	     -0.19686063	     -0.06037564	      0.88285782	     -0.00017593	     -0.21407482	      0.00000000	      0.00000000	     17.66958555
      0.57837750	     -0.05543978	      0.00019884	     -0.19687118	     -0.06036352	      0.88285877	     -0.00017568	     -0.21406215	      0.00000000	      0.00000000	     17.33111266
      0.57971470	     -0.05545109	      0.00019738	     -0.19688205	     -0.06035146	      0.88285970	     -0.00017542	     -0.21404987	      0.00000000	      0.00000000	     17.23061320
      0.58105189	     -0.05546383	      0.00019710	     -0.19689439	     -0.06033946	      0.88286062	     -0.00017513	     -0.21403798	      0.00000000	      0.00000000	     16.89935683
      0.58238909	     -0.05547673	      0.00019574	     -0.19690684	     -0.06032752	      0.88286152	     -0.00017482	     -0.21402645	      0.00000000	      0.00000000	     16.80712829
      0.58372628	     -0.05549098	      0.00019550	     -0.19692068	     -0.06031564	      0.88286242	     -0.00017449	     -0.21401526	      0.00000000	      0.00000000	     16.48516189
      0.58506348	     -0.05550523	      0.00019425	     -0.19693449	     -0.06030383	      0.88286330	     -0.00017414	     -0.21400438	      0.00000000	      0.00000000	     16.40306641
      0.58640068	     -0.05552084	      0.00019405	     -0.19694968	     -0.06029208	      0.88286417	     -0.00017377	     -0.21399382	      0.00000000	      0.00000000	     16.09174410
      0.58773787	     -0.05553630	      0.00019290	     -0.19696470	     -0.06028039	      0.88286503	     -0.00017337	     -0.21398353	      0.00000000	      0.00000000	     16.02135883
      0.58907507	     -0.05555303	      0.00019274	     -0.19698101	     -0.06026877	      0.88286589	     -0.00017295	     -0.21397352	      0.00000000	      0.00000000	     15.72367624
      0.59041227	     -0.05556945	      0.00019170	     -0.19699698	     -0.06025722	      0.88286674	     -0.00017250	     -0.21396375	      0.00000000	      0.00000000	     15.66700469
      0.59174946	     -0.05558713	      0.00019159	     -0.19701424	     -0.06024573	      0.88286758	     -0.00017204	     -0.21395422	      0.00000000	      0.00000000	     15.38390238
      0.59308666	     -0.05560445	      0.00019068	     -0.19703112	     -0.06023430	      0.88286843	     -0.00017155	     -0.21394491	      0.00000000	      0.00000000	     15.34083980
      0.59442385	     -0.05562339	      0.00019067	     -0.19704963	     -0.06022294	      0.88286926	     -0.00017104	     -0.21393581	      0.00000000	      0.00000000	     15.07156433
      0.59576105	     -0.05564229	      0.00018994	     -0.19706808	     -0.06021165	      0.88287010	     -0.00017050	     -0.21392693	      0.00000000	      0.00000000	     15.04139203
      0.59709825	     -0.05566340	      0.00019006	     -0.19708876	     -0.06020043	      0.88287093	     -0.00016995	     -0.21391826	      0.00000000	      0.00000000	     14.78510480
      0.59843544	     -0.05568565	      0.00018951	     -0.19711056	     -0.06018928	      0.88287176	     -0.00016937	     -0.21390984	      0.00000000	      0.00000000	     14.76529056
      0.59977264	     -0.05571188	      0.00018974	     -0.19713636	     -0.06017819	      0.88287258	     -0.00016876	     -0.21390172	      0.00000000	      0.00000000	     14.51657025
      0.60110984	     -0.05574105	      0.00018935	     -0.19716508	     -0.06016717	      0.88287340	     -0.00016814	     -0.21389397	      0.00000000	      0.00000000	     14.50379168
      0.60244703	     -0.05577539	      0.00018966	     -0.19719898	     -0.06015622	      0.88287421	     -0.00016749	     -0.21388667	      0.00000000	      0.00000000	     14.26418839
      0.60378423	     -0.05581263	      0.00018946	     -0.19723578	     -0.06014534	      0.88287501	     -0.00016682	     -0.21387989	      0.00000000	      0.00000000	     14.26503545
      0.60512142	     -0.05585477	      0.00018991	     -0.19727749	     -0.06013453	      0.88287580	     -0.00016612	     -0.21387367	      0.00000000	      0.00000000	     14.04175450
      0.60645862	     -0.05589952	      0.00018988	     -0.19732181	     -0.06012378	      0.88287657	     -0.00016541	     -0.21386807	      0.00000000	      0.00000000	     14.05939972
      0.60779582	     -0.05594826	      0.00019042	     -0.19737013	     -0.06011310	      0.88287733	     -0.00016467	     -0.21386310	      0.00000000	      0.00000000	     13.84458205
      0.60913301	     -0.05599825	      0.00019055	     -0.19741971	     -0.06010248	      0.88287807	     -0.00016391	     -0.21385874	      0.00000000	      0.00000000	     13.87040282
      0.61073904	     -0.05606402	      0.00019150	     -0.19748502	     -0.06008981	      0.88287892	     -0.00016296	     -0.21385434	      0.00000000	      0.00000000	     13.57799638
      0.61198298	     -0.05611140	      0.00019159	     -0.19753203	     -0.06008006	      0.88287955	     -0.00016221	     -0.21385152	      0.00000000	      0.00000000	     13.69430246
      0.61322691	     -0.05616447	      0.00019239	     -0.19758475	     -0.06007037	      0.88288015	     -0.00016144	     -0.21384915	      0.00000000	      0.00000000	     13.55057930
      0.61447084	     -0.05621645	      0.00019280	     -0.19763639	     -0.06006072	      0.88288073	     -0.00016065	     -0.21384726	      0.00000000	      0.00000000	     13.51856990
      0.61620595	     -0.05629532	      0.00019371	     -0.19771480	     -0.06004735	      0.88288147	     -0.00015952	     -0.21384532	      0.00000000	      0.00000000	     13.43154142
      0.61765892	     -0.05635401	      0.00019383	     -0.19777311	     -0.06003622	      0.88288204	     -0.00015855	     -0.21384438	      0.00000000	      0.00000000	     13.39284980
      0.61911190	     -0.05641885	      0.00019502	     -0.19783762	     -0.06002516	      0.88288256	     -0.00015755	     -0.21384384	     -0.00000000	      0.00000000	     13.19208857
      0.62038706	     -0.05647232	      0.00019480	     -0.19789077	     -0.06001550	      0.88288297	     -0.00015665	     -0.21384374	     -0.00000000	      0.00000000	     13.26463517
      0.62166222	     -0.05652931	      0.00019568	     -0.19794749	     -0.06000588	      0.88288333	     -0.00015573	     -0.21384391	     -0.00000000	      0.00000000	     13.18737480
      0.62293739	     -0.05658361	      0.00019595	     -0.19800151	     -0.05999631	      0.88288365	     -0.00015480	     -0.21384436	     -0.00000000	      0.00000000	     13.10166958
      0.62421255	     -0.05663840	      0.00019663	     -0.19805603	     -0.05998678	      0.88288392	     -0.00015385	     -0.21384502	     -0.00000000	      0.00000000	     13.08993827
      0.62598325	     -0.05671546	      0.00019693	     -0.19813274	     -0.05997361	      0.88288421	     -0.00015249	     -0.21384628	     -0.00000000	      0.00000000	     12.92837120
      0.62734244	     -0.05677014	      0.00019801	     -0.19818718	     -0.05996356	      0.88288438	     -0.00015143	     -0.21384744	     -0.00000000	      0.00000000	     12.93781117
      0.62870162	     -0.05682654	      0.00019801	     -0.19824332	     -0.05995354	      0.88288449	     -0.00015035	     -0.21384867	     -0.00000000	      0.00000000	     13.02982778
      0.63006080	     -0.05688236	      0.00019899	     -0.19829893	     -0.05994357	      0.88288454	     -0.00014925	     -0.21385001	     -0.00000000	      0.00000000	     12.84571981
      0.63141999	     -0.05693455	      0.00019916	     -0.19835090	     -0.05993363	      0.88288454	     -0.00014814	     -0.21385137	     -0.00000000	     -0.00000000	     12.92270137
      0.63290375	     -0.05699255	      0.00020040	     -0.19840869	     -0.05992282	      0.88288449	     -0.00014689	     -0.21385281	     -0.00000000	     -0.00000000	     12.95039797
      0.63438751	     -0.05704791	      0.00020034	     -0.19846383	     -0.05991206	      0.88288437	     -0.00014563	     -0.21385420	     -0.00000000	     -0.00000000	     12.82196628
      0.63566829	     -0.05709236	      0.00020175	     -0.19850813	     -0.05990280	      0.88288422	     -0.00014452	     -0.21385529	     -0.00000000	     -0.00000000	     12.84268439
      0.63694907	     -0.05713744	      0.00020191	     -0.19855304	     -0.05989357	      0.88288403	     -0.00014339	     -0.21385624	     -0.00000000	     -0.00000000	     12.94626484
      0.63822984	     -0.05718084	      0.00020291	     -0.19859631	     -0.05988436	      0.88288380	     -0.00014225	     -0.21385706	     -0.00000000	     -0.00000000	     12.85073995
      0.63951062	     -0.05722212	      0.00020356	     -0.19863744	     -0.05987519	      0.88288354	     -0.00014109	     -0.21385771	     -0.00000000	     -0.00000000	     12.94297500
      0.64117938	     -0.05727550	      0.00020494	     -0.19869067	     -0.05986326	      0.88288314	     -0.00013955	     -0.21385829	     -0.00000000	     -0.00000000	     12.82213957
      0.64263521	     -0.05731554	      0.00020563	     -0.19873058	     -0.05985290	      0.88288275	     -0.00013819	     -0.21385851	     -0.00000000	     -0.00000000	     12.99607205
      0.64409104	     -0.05735744	      0.00020738	     -0.19877239	     -0.05984256	      0.88288232	     -0.00013682	     -0.21385840	     -0.00000000	     -0.00000000	     12.89920620
      0.64554688	     -0.05739687	      0.00020737	     -0.19881168	     -0.05983224	      0.88288185	     -0.00013542	     -0.21385801	     -0.00000000	     -0.00000000	     13.11185591
      0.64682369	     -0.05742888	      0.00020901	     -0.19884363	     -0.05982322	      0.88288142	     -0.00013418	     -0.21385745	     -0.00000000	     -0.00000000	     13.01050297
      0.64810051	     -0.05746070	      0.00020927	     -0.19887535	     -0.05981422	      0.88288097	     -0.00013293	     -0.21385664	     -0.00000000	     -0.00000000	     13.11012233
      0.64937732	     -0.05749117	      0.00021028	     -0.19890576	     -0.05980523	      0.88288049	     -0.00013166	     -0.21385562	     -0.00000000	     -0.00000000	     13.10586662
      0.65100903	     -0.05752907	      0.00021075	     -0.19894357	     -0.05979377	      0.88287986	     -0.00013003	     -0.21385395	     -0.00000000	     -0.00000000	     13.21279197
      0.65236411	     -0.05755554	      0.00021202	     -0.19897000	     -0.05978427	      0.88287932	     -0.00012866	     -0.21385228	     -0.00000000	     -0.00000000	     13.16251278
      0.65371920	     -0.05758245	      0.00021215	     -0.19899683	     -0.05977479	      0.88287876	     -0.00012728	     -0.21385028	     -0.00000000	     -0.00000000	     13.37034859
      0.65507428	     -0.05760768	      0.00021321	     -0.19902204	     -0.05976533	      0.88287819	     -0.00012589	     -0.21384801	     -0.00000000	     -0.00000000	     13.25086059
      0.65642937	     -0.05762897	      0.00021346	     -0.19904328	     -0.05975588	      0.88287761	     -0.00012450	     -0.21384543	     -0.00000000	     -0.00000000	     13.41748535
      0.65812398	     -0.05765729	      0.00021495	     -0.19907157	     -0.05974408	      0.88287687	     -0.00012274	     -0.21384173	     -0.00000000	     -0.00000000	     13.57653872
      0.65937549	     -0.05767187	      0.00021468	     -0.19908612	     -0.05973538	      0.88287632	     -0.00012144	     -0.21383872	     -0.00000000	     -0.00000000	     13.54513143
      0.66062699	     -0.05768825	      0.00021564	     -0.19910250	     -0.05972668	      0.88287576	     -0.00012014	     -0.21383538	     -0.00000000	     -0.00000000	     13.61954871
      0.66214644	     -0.05770491	      0.00021604	     -0.19911915	     -0.05971615	      0.88287508	     -0.00011856	     -0.21383098	     -0.00000000	     -0.00000000	     13.73546236
      0.66366589	     -0.05771878	      0.00021733	     -0.19913304	     -0.05970562	      0.88287440	     -0.00011697	     -0.21382612	     -0.00000000	     -0.00000000	     13.70368980
      0.66500483	     -0.05772761	      0.00021746	     -0.19914187	     -0.05969635	      0.88287380	     -0.00011557	     -0.21382145	     -0.00000000	     -0.00000000	     13.95698154
      0.66634378	     -0.05773683	      0.00021861	     -0.19915112	     -0.05968710	      0.88287320	     -0.00011418	     -0.21381641	     -0.00000000	     -0.00000000	     13.90507827
      0.66768272	     -0.05774349	      0.00021900	     -0.19915780	     -0.05967785	      0.88287260	     -0.00011279	     -0.21381101	     -0.00000000	     -0.00000000	     14.11364200
      0.66902167	     -0.05774856	      0.00022006	     -0.19916292	     -0.05966860	      0.88287200	     -0.00011140	     -0.21380526	     -0.00000000	     -0.00000000	     14.11044027
      0.67036061	     -0.05775083	      0.00022068	     -0.19916523	     -0.05965937	      0.88287140	     -0.00011001	     -0.21379914	     -0.00000000	     -0.00000000	     14.24565152
      0.67180186	     -0.05775296	      0.00022179	     -0.19916742	     -0.05964943	      0.88287076	     -0.00010853	     -0.21379211	     -0.00000000	     -0.00000000	     14.40286784
      0.67324311	     -0.05775299	      0.00022237	     -0.19916750	     -0.05963950	      0.88287012	     -0.00010706	     -0.21378468	     -0.00000000	     -0.00000000	     14.36794387
      0.67468436	     -0.05774914	      0.00022361	     -0.19916373	     -0.05962957	      0.88286949	     -0.00010559	     -0.21377679	     -0.00000000	     -0.00000000	     14.57007098
      0.67618820	     -0.05774784	      0.00022398	     -0.19916248	     -0.05961922	      0.88286883	     -0.00010408	     -0.21376805	     -0.00000000	     -0.00000000	     14.70538299
      0.67769205	     -0.05773867	      0.00022578	     -0.19915342	     -0.05960887	      0.88286818	     -0.00010257	     -0.21375888	     -0.00000000	     -0.00000000	     14.70813583
      0.67889491	     -0.05773300	      0.00022582	     -0.19914779	     -0.05960060	      0.88286766	     -0.00010138	     -0.21375116	     -0.00000000	     -0.00000000	     14.91933137
      0.68009777	     -0.05772559	      0.00022685	     -0.19914047	     -0.05959233	      0.88286714	     -0.00010020	     -0.21374315	     -0.00000000	     -0.00000000	     14.92168968
      0.68130063	     -0.05771737	      0.00022754	     -0.19913232	     -0.05958406	      0.88286663	     -0.00009903	     -0.21373484	     -0.00000000	     -0.00000000	     15.07093787
      0.68294934	     -0.05770542	      0.00022874	     -0.19912048	     -0.05957273	      0.88286592	     -0.00009745	     -0.21372300	     -0.00000000	     -0.00000000	     15.04825577
      0.68459805	     -0.05768761	      0.00022957	     -0.19910277	     -0.05956139	      0.88286522	     -0.00009589	     -0.21371061	     -0.00000000	     -0.00000000	     15.37857409
      0.68589833	     -0.05767669	      0.00023076	     -0.19909195	     -0.05955246	      0.88286467	     -0.00009468	     -0.21370042	     -0.00000000	     -0.00000000	     15.42134036
      0.68719861	     -0.05766212	      0.00023139	     -0.19907747	     -0.05954353	      0.88286413	     -0.00009348	     -0.21368994	     -0.00000000	     -0.00000000	     15.42907443
      0.68849888	     -0.05764680	      0.00023238	     -0.19906223	     -0.05953459	      0.88286358	     -0.00009230	     -0.21367914	     -0.00000000	     -0.00000000	     15.58632373
      0.69055540	     -0.05762265	      0.00023313	     -0.19903822	     -0.05952047	      0.88286271	     -0.00009047	     -0.21366147	     -0.00000000	     -0.00000000	     15.54287897
      0.69174774	     -0.05760538	      0.00023457	     -0.19902105	     -0.05951228	      0.88286221	     -0.00008942	     -0.21365088	     -0.00000000	     -0.00000000	     15.77166555
      0.69294008	     -0.05758825	      0.00023512	     -0.19900399	     -0.05950409	      0.88286170	     -0.00008840	     -0.21364005	     -0.00000000	     -0.00000000	     15.89226815
      0.69462768	     -0.05756613	      0.00023647	     -0.19898200	     -0.05949250	      0.88286098	     -0.00008697	     -0.21362431	     -0.00000000	     -0.00000000	     15.96775039
      0.69631529	     -0.05753746	      0.00023684	     -0.19895343	     -0.05948091	      0.88286026	     -0.00008557	     -0.21360818	     -0.00000000	     -0.00000000	     16.05738896
      0.69756236	     -0.05751829	      0.00023843	     -0.19893436	     -0.05947235	      0.88285973	     -0.00008456	     -0.21359597	     -0.00000000	     -0.00000000	     16.18207870
      0.69880943	     -0.05749737	      0.00023886	     -0.19891352	     -0.05946379	      0.88285919	     -0.00008357	     -0.21358356	     -0.00000000	     -0.00000000	     16.25547817
      0.70033681	     -0.05747260	      0.00024010	     -0.19888886	     -0.05945331	      0.88285852	     -0.00008238	     -0.21356809	     -0.00000000	     -0.00000000	     16.36223291
      0.70182017	     -0.05744726	      0.00024054	     -0.19886361	     -0.05944313	      0.88285786	     -0.00008125	     -0.21355284	     -0.00000000	     -0.00000000	     16.42791200
      0.70330352	     -0.05742062	      0.00024220	     -0.19883708	     -0.05943296	      0.88285720	     -0.00008015	     -0.21353731	     -0.00000000	     -0.00000000	     16.40383995
      0.70478688	     -0.05739118	      0.00024206	     -0.19880771	     -0.05942279	      0.88285653	     -0.00007907	     -0.21352150	     -0.00000000	     -0.00000000	     16.68906646
      0.70605075	     -0.05736675	      0.00024368	     -0.19878337	     -0.05941412	      0.88285595	     -0.00007817	     -0.21350781	     -0.00000000	     -0.00000000	     16.66001918
      0.70731462	     -0.05734076	      0.00024382	     -0.19875744	     -0.05940546	      0.88285537	     -0.00007730	     -0.21349394	     -0.00000000	     -0.00000000	     16.81404014
      0.70857849	     -0.05731236	      0.00024479	     -0.19872912	     -0.05939680	      0.88285478	     -0.00007644	     -0.21347987	     -0.00000000	     -0.00000000	     16.82484525
      0.70984236	     -0.05728027	      0.00024545	     -0.19869709	     -0.05938815	      0.88285418	     -0.00007561	     -0.21346551	     -0.00000000	     -0.00000000	     16.97683214
      0.71145268	     -0.05723511	      0.00024666	     -0.19865203	     -0.05937712	      0.88285341	     -0.00007457	     -0.21344674	     -0.00000000	     -0.00000000	     16.89758281
      0.71306300	     -0.05718003	      0.00024701	     -0.19859701	     -0.05936611	      0.88285262	     -0.00007357	     -0.21342734	     -0.00000000	     -0.00000000	     17.21479121
      0.71443346	     -0.05713189	      0.00024843	     -0.19854894	     -0.05935674	      0.88285195	     -0.00007274	     -0.21341020	     -0.00000000	     -0.00000000	     17.24587485
      0.71580392	     -0.05707863	      0.00024858	     -0.19849571	     -0.05934738	      0.88285127	     -0.00007194	     -0.21339254	     -0.00000000	     -0.00000000	     17.37961594
      0.71717438	     -0.05702441	      0.00025003	     -0.19844154	     -0.05933803	      0.88285060	     -0.00007117	     -0.21337437	     -0.00000000	     -0.00000000	     17.42986030
      0.71854485	     -0.05696731	      0.00025036	     -0.19838445	     -0.05932869	      0.88284991	     -0.00007042	     -0.21335571	     -0.00000000	     -0.00000000	     17.53488887
      0.71991531	     -0.05690770	      0.00025194	     -0.19832488	     -0.05931936	      0.88284923	     -0.00006969	     -0.21333659	     -0.00000000	     -0.00000000	     17.57198499
      0.72128577	     -0.05684574	      0.00025225	     -0.19826291	     -0.05931005	      0.88284856	     -0.00006899	     -0.21331701	     -0.00000000	     -0.00000000	     17.78079431
      0.72265624	     -0.05678421	      0.00025347	     -0.19820138	     -0.05930075	      0.88284788	     -0.00006832	     -0.21329705	     -0.00000000	     -0.00000000	     17.72756697
      0.72402670	     -0.05672116	      0.00025349	     -0.19813829	     -0.05929146	      0.88284722	     -0.00006767	     -0.21327676	     -0.00000000	     -0.00000000	     17.96632720
      0.72539716	     -0.05666251	      0.00025446	     -0.19807960	     -0.05928220	      0.88284656	     -0.00006705	     -0.21325624	     -0.00000000	     -0.00000000	     17.91524939
      0.72676762	     -0.05660289	      0.00025412	     -0.19801991	     -0.05927295	      0.88284590	     -0.00006645	     -0.21323563	     -0.00000000	     -0.00000000	     18.09331316
      0.72813809	     -0.05654694	      0.00025468	     -0.19796388	     -0.05926373	      0.88284526	     -0.00006588	     -0.21321494	     -0.00000000	     -0.00000000	     18.18690736
      0.72950855	     -0.05649027	      0.00025399	     -0.19790711	     -0.05925453	      0.88284463	     -0.00006534	     -0.21319426	     -0.00000000	     -0.00000000	     18.22264531
      0.73087901	     -0.05643451	      0.00025422	     -0.19785125	     -0.05924535	      0.88284401	     -0.00006482	     -0.21317359	     -0.00000000	     -0.00000000	     18.35688435
      0.73224947	     -0.05638060	      0.00025336	     -0.19779721	     -0.05923620	      0.88284340	     -0.00006433	     -0.21315295	     -0.00000000	     -0.00000000	     18.48885487
      0.73361994	     -0.05632778	      0.00025361	     -0.19774428	     -0.05922708	      0.88284281	     -0.00006386	     -0.21313241	     -0.00000000	     -0.00000000	     18.53597567
      0.73499040	     -0.05627596	      0.00025271	     -0.19769230	     -0.05921798	      0.88284223	     -0.00006342	     -0.21311196	     -0.00000000	     -0.00000000	     18.65674483
      0.73636086	     -0.05622336	      0.00025303	     -0.19763958	     -0.05920891	      0.88284166	     -0.00006301	     -0.21309161	     -0.00000000	     -0.00000000	     18.68851051
      0.73773132	     -0.05617022	      0.00025225	     -0.19758627	     -0.05919987	      0.88284110	     -0.00006262	     -0.21307131	     -0.00000000	     -0.00000000	     18.89832311
      0.73910179	     -0.05611952	      0.00025281	     -0.19753544	     -0.05919087	      0.88284055	     -0.00006226	     -0.21305108	     -0.00000000	     -0.00000000	     18.88131300
      0.74047225	     -0.05607010	      0.00025172	     -0.19748584	     -0.05918189	      0.88284002	     -0.00006193	     -0.21303100	     -0.00000000	     -0.00000000	     19.09799228
      0.74184271	     -0.05602322	      0.00025199	     -0.19743881	     -0.05917295	      0.88283949	     -0.00006162	     -0.21301109	     -0.00000000	     -0.00000000	     19.03476942
      0.74321317	     -0.05597503	      0.00025085	     -0.19739042	     -0.05916404	      0.88283897	     -0.00006133	     -0.21299135	     -0.00000000	     -0.00000000	     19.26951394
      0.74458364	     -0.05592789	      0.00025158	     -0.19734313	     -0.05915517	      0.88283847	     -0.00006107	     -0.21297175	     -0.00000000	     -0.00000000	     19.24906341
      0.74595410	     -0.05588195	      0.00025047	     -0.19729699	     -0.05914633	      0.88283797	     -0.00006084	     -0.21295228	     -0.00000000	     -0.00000000	     19.44390223
      0.74732456	     -0.05583743	      0.00025105	     -0.19725230	     -0.05913752	      0.88283747	     -0.00006063	     -0.21293301	     -0.00000000	     -0.00000000	     19.40923717
      0.74869502	     -0.05579521	      0.00024933	     -0.19720985	     -0.05912876	      0.88283698	     -0.00006044	     -0.21291394	     -0.00000000	     -0.00000000	     19.56149262
      0.75006549	     -0.05575730	      0.00024975	     -0.19717177	     -0.05912003	      0.88283649	     -0.00006028	     -0.21289516	     -0.00000000	     -0.00000000	     19.55734937
      0.75143595	     -0.05572154	      0.00024756	     -0.19713576	     -0.05911133	      0.88283600	     -0.00006014	     -0.21287672	     -0.00000000	     -0.00000000	     19.74229060
      0.75280641	     -0.05568949	      0.00024794	     -0.19710352	     -0.05910267	      0.88283552	     -0.00006003	     -0.21285865	     -0.00000000	     -0.00000000	     19.67990040
      0.75403677	     -0.05566053	      0.00024593	     -0.19707434	     -0.05909493	      0.88283508	     -0.00005994	     -0.21284274	     -0.00000000	     -0.00000000	     19.82617576
      0.75526713	     -0.05563395	      0.00024569	     -0.19704757	     -0.05908722	      0.88283463	     -0.00005988	     -0.21282710	     -0.00000000	     -0.00000000	     19.81895555
      0.75649749	     -0.05560746	      0.00024457	     -0.19702088	     -0.05907954	      0.88283418	     -0.00005983	     -0.21281173	     -0.00000000	     -0.00000000	     19.90622314
      0.75814592	     -0.05557544	      0.00024403	     -0.19698861	     -0.05906930	      0.88283357	     -0.00005980	     -0.21279152	     -0.00000000	     -0.00000000	     19.90999406
      0.75957023	     -0.05554500	      0.00024229	     -0.19695792	     -0.05906049	      0.88283303	     -0.00005980	     -0.21277440	     -0.00000000	     -0.00000000	     20.01846948
      0.76099455	     -0.05551906	      0.00024269	     -0.19693178	     -0.05905173	      0.88283248	     -0.00005982	     -0.21275755	     -0.00000000	     -0.00000000	     20.06141625
      0.76225125	     -0.05549594	      0.00024071	     -0.19690843	     -0.05904403	      0.88283198	     -0.00005986	     -0.21274294	     -0.00000000	     -0.00000000	     20.06826577
      0.76350796	     -0.05547482	      0.00024071	     -0.19688711	     -0.05903636	      0.88283147	     -0.00005992	     -0.21272857	     -0.00000000	     -0.00000000	     20.09704442
      0.76476467	     -0.05545461	      0.00023947	     -0.19686669	     -0.05902873	      0.88283095	     -0.00005999	     -0.21271444	     -0.00000000	     -0.00000000	     20.11413946
      0.76636356	     -0.05543126	      0.00023919	     -0.19684309	     -0.05901906	      0.88283027	     -0.00006011	     -0.21269681	     -0.00000000	     -0.00000000	     20.20683180
      0.76771972	     -0.05541135	      0.00023732	     -0.19682293	     -0.05901090	      0.88282967	     -0.00006023	     -0.21268218	     -0.00000000	     -0.00000000	     20.12049774
      0.76907587	     -0.05539255	      0.00023760	     -0.19680392	     -0.05900278	      0.88282906	     -0.00006037	     -0.21266782	     -0.00000000	     -0.00000000	     20.16753612
      0.77043202	     -0.05537597	      0.00023556	     -0.19678708	     -0.05899470	      0.88282844	     -0.00006053	     -0.21265376	     -0.00000000	     -0.00000000	     20.12342815
      0.77178818	     -0.05535894	      0.00023597	     -0.19676984	     -0.05898665	      0.88282779	     -0.00006071	     -0.21263999	     -0.00000000	     -0.00000000	     20.13658803
      0.77314433	     -0.05534424	      0.00023391	     -0.19675488	     -0.05897864	      0.88282713	     -0.00006091	     -0.21262650	     -0.00000000	     -0.00000000	     20.17138754
      0.77450049	     -0.05533001	      0.00023444	     -0.19674044	     -0.05897068	      0.88282646	     -0.00006113	     -0.21261330	     -0.00000000	     -0.00000000	     20.14295193
      0.77585664	     -0.05531776	      0.00023211	     -0.19672791	     -0.05896275	      0.88282577	     -0.00006136	     -0.21260040	     -0.00000000	     -0.00000000	     20.12740121
      0.77721279	     -0.05530515	      0.00023267	     -0.19671509	     -0.05895486	      0.88282507	     -0.00006161	     -0.21258778	     -0.00000000	     -0.00000000	     20.12379288
      0.77856895	     -0.05529531	      0.00023017	     -0.19670496	     -0.05894701	      0.88282436	     -0.00006188	     -0.21257545	     -0.00000000	     -0.00000000	     20.13629786
      0.77992510	     -0.05528506	      0.00023094	     -0.19669450	     -0.05893920	      0.88282363	     -0.00006216	     -0.21256340	     -0.00000000	     -0.00000000	     20.11619672
      0.78128125	     -0.05527697	      0.00022832	     -0.19668611	     -0.05893144	      0.88282290	     -0.00006246	     -0.21255163	     -0.00000000	     -0.00000000	     20.10329417
      0.78263741	     -0.05526772	      0.00022932	     -0.19667665	     -0.05892371	      0.88282215	     -0.00006278	     -0.21254013	     -0.00000000	     -0.00000000	     20.07988939
      0.78399356	     -0.05526164	      0.00022648	     -0.19667026	     -0.05891602	      0.88282140	     -0.00006311	     -0.21252889	     -0.00000000	     -0.00000000	     20.12198056
      0.78534972	     -0.05525459	      0.00022773	     -0.19666300	     -0.05890837	      0.88282064	     -0.00006346	     -0.21251791	     -0.00000000	     -0.00000000	     20.07319319
      0.78655328	     -0.05525021	      0.00022538	     -0.19665836	     -0.05890162	      0.88281996	     -0.00006379	     -0.21250838	     -0.00000000	     -0.00000000	     20.06735647
      0.78775684	     -0.05524561	      0.00022543	     -0.19665353	     -0.05889490	      0.88281928	     -0.00006412	     -0.21249905	     -0.00000000	     -0.00000000	     20.05660813
      0.78924112	     -0.05524145	      0.00022384	     -0.19664908	     -0.05888665	      0.88281843	     -0.00006455	     -0.21248781	     -0.00000000	     -0.00000000	     20.03151976
      0.79072540	     -0.05523752	      0.00022435	     -0.19664489	     -0.05887846	      0.88281759	     -0.00006500	     -0.21247684	     -0.00000000	     -0.00000000	     20.09887857
      0.79197144	     -0.05523492	      0.00022225	     -0.19664201	     -0.05887161	      0.88281688	     -0.00006539	     -0.21246785	     -0.00000000	     -0.00000000	     20.01939383
      0.79321749	     -0.05523242	      0.00022247	     -0.19663930	     -0.05886481	      0.88281617	     -0.00006579	     -0.21245903	     -0.00000000	     -0.00000000	     20.02413634
      0.79446354	     -0.05523132	      0.00022131	     -0.19663794	     -0.05885803	      0.88281546	     -0.00006621	     -0.21245040	     -0.00000000	     -0.00000000	     20.00840984
      0.79609627	     -0.05523047	      0.00022141	     -0.19663680	     -0.05884921	      0.88281454	     -0.00006677	     -0.21243936	     -0.00000000	     -0.00000000	     20.06571725
      0.79739290	     -0.05523105	      0.00021953	     -0.19663710	     -0.05884224	      0.88281382	     -0.00006722	     -0.21243083	     -0.00000000	     -0.00000000	     19.97336795
      0.79868953	     -0.05523123	      0.00021989	     -0.19663706	     -0.05883531	      0.88281310	     -0.00006769	     -0.21242248	     -0.00000000	     -0.00000000	     19.99793506
      0.79998617	     -0.05523334	      0.00021848	     -0.19663890	     -0.05882842	      0.88281239	     -0.00006818	     -0.21241432	     -0.00000000	     -0.00000000	     19.97017621
      0.80128280	     -0.05523528	      0.00021852	     -0.19664061	     -0.05882156	      0.88281168	     -0.00006867	     -0.21240634	     -0.00000000	     -0.00000000	     19.98939591
      0.80286399	     -0.05524061	      0.00021673	     -0.19664562	     -0.05881325	      0.88281084	     -0.00006929	     -0.21239687	     -0.00000000	     -0.00000000	     19.89328985
      0.80413935	     -0.05524254	      0.00021747	     -0.19664734	     -0.05880658	      0.88281017	     -0.00006979	     -0.21238944	     -0.00000000	     -0.00000000	     19.92931740
      0.80541470	     -0.05524821	      0.00021594	     -0.19665275	     -0.05879995	      0.88280951	     -0.00007031	     -0.21238218	     -0.00000000	     -0.00000000	     19.96525688
      0.80669006	     -0.05525330	      0.00021607	     -0.19665762	     -0.05879335	      0.88280886	     -0.00007084	     -0.21237510	     -0.00000000	     -0.00000000	     19.90624720
      0.80824546	     -0.05526155	      0.00021436	     -0.19666556	     -0.05878535	      0.88280808	     -0.00007149	     -0.21236672	     -0.00000000	     -0.00000000	     19.98952840
      0.80949855	     -0.05526770	      0.00021502	     -0.19667151	     -0.05877893	      0.88280747	     -0.00007202	     -0.21236016	     -0.00000000	     -0.00000000	     19.84953830
      0.81075164	     -0.05527531	      0.00021373	     -0.19667888	     -0.05877255	      0.88280687	     -0.00007256	     -0.21235376	     -0.00000000	     -0.00000000	     19.92626768
      0.81200472	     -0.05528263	      0.00021376	     -0.19668599	     -0.05876621	      0.88280628	     -0.00007310	     -0.21234753	     -0.00000000	     -0.00000000	     19.85042004
      0.81359458	     -0.05529319	      0.00021248	     -0.19669626	     -0.05875820	      0.88280555	     -0.00007379	     -0.21233983	     -0.00000001	     -0.00000000	     19.97524291
      0.81487136	     -0.05530086	      0.00021311	     -0.19670374	     -0.05875180	      0.88280498	     -0.00007435	     -0.21233383	     -0.00000001	     -0.00000000	     19.77990749
      0.81614814	     -0.05530896	      0.00021212	     -0.19671161	     -0.05874544	      0.88280443	     -0.00007490	     -0.21232795	     -0.00000001	     -0.00000000	     19.89262799
      0.81742492	     -0.05531707	      0.00021246	     -0.19671953	     -0.05873911	      0.88280389	     -0.00007546	     -0.21232219	     -0.00000001	     -0.00000000	     19.80148207
      0.81896025	     -0.05532727	      0.00021157	     -0.19672948	     -0.05873153	      0.88280325	     -0.00007613	     -0.21231542	     -0.00000001	     -0.00000000	     19.94342204
      0.82023362	     -0.05533523	      0.00021248	     -0.19673727	     -0.05872528	      0.88280274	     -0.00007668	     -0.21230994	     -0.00000001	     -0.00000000	     19.74548061
      0.82150699	     -0.05534305	      0.00021189	     -0.19674489	     -0.05871907	      0.88280225	     -0.00007722	     -0.21230454	     -0.00000001	     -0.00000000	     19.86573381
      0.82278035	     -0.05535107	      0.00021257	     -0.19675274	     -0.05871288	      0.88280177	     -0.00007776	     -0.21229923	     -0.00000001	     -0.00000000	     19.77658107
      0.82431880	     -0.05536079	      0.00021221	     -0.19676223	     -0.05870544	      0.88280120	     -0.00007840	     -0.21229293	     -0.00000001	     -0.00000000	     19.92353658
      0.82559304	     -0.05536861	      0.00021341	     -0.19676991	     -0.05869931	      0.88280075	     -0.00007893	     -0.21228781	     -0.00000001	     -0.00000000	     19.72881210
      0.82686728	     -0.05537608	      0.00021318	     -0.19677720	     -0.05869321	      0.88280031	     -0.00007944	     -0.21228276	     -0.00000001	     -0.00000000	     19.85465992
      0.82814151	     -0.05538404	      0.00021410	     -0.19678501	     -0.05868714	      0.88279988	     -0.00007994	     -0.21227778	     -0.00000001	     -0.00000000	     19.76734039
      0.82968234	     -0.05539363	      0.00021411	     -0.19679439	     -0.05867983	      0.88279939	     -0.00008054	     -0.21227185	     -0.00000001	     -0.00000000	     19.91834481
      0.83095657	     -0.05540157	      0.00021558	     -0.19680221	     -0.05867382	      0.88279898	     -0.00008102	     -0.21226704	     -0.00000001	     -0.00000000	     19.72355266
      0.83223080	     -0.05540910	      0.00021571	     -0.19680958	     -0.05866783	      0.88279860	     -0.00008148	     -0.21226229	     -0.00000001	     -0.00000000	     19.85181695
      0.83350503	     -0.05541741	      0.00021694	     -0.19681778	     -0.05866187	      0.88279822	     -0.00008193	     -0.21225761	     -0.00000001	     -0.00000000	     19.76686065
      0.83504932	     -0.05542766	      0.00021730	     -0.19682785	     -0.05865468	      0.88279777	     -0.00008246	     -0.21225204	     -0.00000001	     -0.00000000	     19.92378647
      0.83632508	     -0.05543659	      0.00021896	     -0.19683667	     -0.05864877	      0.88279742	     -0.00008288	     -0.21224753	     -0.00000001	     -0.00000000	     19.72945551
      0.83760084	     -0.05544578	      0.00021925	     -0.19684573	     -0.05864288	      0.88279707	     -0.00008328	     -0.21224312	     -0.00000001	     -0.00000000	     19.86011869
      0.83887659	     -0.05545642	      0.00022056	     -0.19685626	     -0.05863702	      0.88279673	     -0.00008366	     -0.21223883	     -0.00000001	     -0.00000000	     19.77504560
      0.84042006	     -0.05546972	      0.00022108	     -0.19686940	     -0.05862996	      0.88279633	     -0.00008409	     -0.21223380	     -0.00000001	     -0.00000000	     19.93409771
      0.84169848	     -0.05548149	      0.00022284	     -0.19688109	     -0.05862413	      0.88279600	     -0.00008443	     -0.21222979	     -0.00000001	     -0.00000000	     19.73597512
      0.84297691	     -0.05549334	      0.00022329	     -0.19689282	     -0.05861833	      0.88279569	     -0.00008475	     -0.21222591	     -0.00000001	     -0.00000000	     19.86996522
      0.84425533	     -0.05550650	      0.00022477	     -0.19690590	     -0.05861255	      0.88279537	     -0.00008505	     -0.21222218	     -0.00000001	     -0.00000000	     19.78364216
      0.84579424	     -0.05552299	      0.00022551	     -0.19692226	     -0.05860561	      0.88279501	     -0.00008538	     -0.21221790	     -0.00000001	     -0.00000000	     19.94599317
      0.84707649	     -0.05553791	      0.00022744	     -0.19693712	     -0.05859986	      0.88279470	     -0.00008563	     -0.21221452	     -0.00000001	     -0.00000000	     19.74218430
      0.84835874	     -0.05555303	      0.00022810	     -0.19695215	     -0.05859412	      0.88279440	     -0.00008586	     -0.21221132	     -0.00000001	     -0.00000000	     19.88191865
      0.84964100	     -0.05556997	      0.00022977	     -0.19696902	     -0.05858841	      0.88279411	     -0.00008606	     -0.21220832	     -0.00000001	     -0.00000000	     19.79235222
      0.85092325	     -0.05558749	      0.00023075	     -0.19698647	     -0.05858271	      0.88279381	     -0.00008624	     -0.21220552	     -0.00000001	     -0.00000000	     19.87628839
      0.85251812	     -0.05561085	      0.00023310	     -0.19700978	     -0.05857564	      0.88279345	     -0.00008643	     -0.21220233	     -0.00000001	     -0.00000000	     19.69758398
      0.85385653	     -0.05562834	      0.00023398	     -0.19702720	     -0.05856973	      0.88279315	     -0.00008656	     -0.21219988	     -0.00000001	     -0.00000000	     19.91766211
      0.85519495	     -0.05564832	      0.00023654	     -0.19704717	     -0.05856384	      0.88279284	     -0.00008666	     -0.21219761	     -0.00000001	     -0.00000000	     19.78883669
      0.85653336	     -0.05566707	      0.00023766	     -0.19706587	     -0.05855796	      0.88279253	     -0.00008673	     -0.21219552	     -0.00000001	     -0.00000000	     19.92327358
      0.85787177	     -0.05568605	      0.00024035	     -0.19708486	     -0.05855210	      0.88279223	     -0.00008677	     -0.21219358	     -0.00000001	     -0.00000000	     19.79055869
      0.85921018	     -0.05570422	      0.00024159	     -0.19710300	     -0.05854625	      0.88279191	     -0.00008679	     -0.21219176	     -0.00000001	     -0.00000000	     19.94958817
      0.86054859	     -0.05572316	      0.00024425	     -0.19712195	     -0.05854041	      0.88279160	     -0.00008677	     -0.21219006	     -0.00000001	     -0.00000000	     19.77862194
      0.86188700	     -0.05574099	      0.00024551	     -0.19713977	     -0.05853459	      0.88279128	     -0.00008673	     -0.21218847	     -0.00000001	     -0.00000000	     19.95151902
      0.86322541	     -0.05575984	      0.00024812	     -0.19715865	     -0.05852878	      0.88279096	     -0.00008666	     -0.21218698	     -0.00000001	     -0.00000000	     19.80166457
      0.86456382	     -0.05577749	      0.00024934	     -0.19717629	     -0.05852297	      0.88279063	     -0.00008656	     -0.21218558	     -0.00000001	     -0.00000000	     19.97154109
      0.86590223	     -0.05579534	      0.00025172	     -0.19719418	     -0.05851718	      0.88279029	     -0.00008644	     -0.21218424	     -0.00000001	     -0.00000000	     19.81547977
      0.86724065	     -0.05581188	      0.00025273	     -0.19721072	     -0.05851139	      0.88278995	     -0.00008629	     -0.21218294	     -0.00000001	     -0.00000000	     19.98548367
      0.86857906	     -0.05582946	      0.00025485	     -0.19722834	     -0.05850561	      0.88278961	     -0.00008610	     -0.21218169	     -0.00000001	     -0.00000000	     19.84917366
      0.86991747	     -0.05584601	      0.00025576	     -0.19724490	     -0.05849984	      0.88278925	     -0.00008590	     -0.21218048	     -0.00000001	     -0.00000000	     20.00890817
      0.87125588	     -0.05586301	      0.00025767	     -0.19726194	     -0.05849408	      0.88278890	     -0.00008566	     -0.21217930	     -0.00000001	     -0.00000000	     19.86297714
      0.87259429	     -0.05587877	      0.00025841	     -0.19727772	     -0.05848832	      0.88278853	     -0.00008540	     -0.21217813	     -0.00000001	     -0.00000000	     20.02743330
      0.87393270	     -0.05589492	      0.00026009	     -0.19729394	     -0.05848256	      0.88278816	     -0.00008511	     -0.21217697	     -0.00000001	     -0.00000000	     19.91392768
      0.87527111	     -0.05591006	      0.00026074	     -0.19730910	     -0.05847681	      0.88278778	     -0.00008479	     -0.21217580	     -0.00000001	     -0.00000000	     20.06749004
      0.87660952	     -0.05592572	      0.00026224	     -0.19732482	     -0.05847106	      0.88278740	     -0.00008445	     -0.21217463	     -0.00000001	     -0.00000000	     19.93604766
      0.87794793	     -0.05594017	      0.00026285	     -0.19733931	     -0.05846531	      0.88278701	     -0.00008408	     -0.21217343	     -0.00000001	     -0.00000000	     20.09259626
      0.87928635	     -0.05595605	      0.00026419	     -0.19735525	     -0.05845956	      0.88278661	     -0.00008368	     -0.21217223	     -0.00000001	     -0.00000000	     19.99008594
      0.88062476	     -0.05597168	      0.00026472	     -0.19737093	     -0.05845382	      0.88278621	     -0.00008326	     -0.21217104	     -0.00000001	     -0.00000000	     20.13670268
      0.88196317	     -0.05598822	      0.00026593	     -0.19738755	     -0.05844807	      0.88278580	     -0.00008282	     -0.21216986	     -0.00000001	     -0.00000000	     20.01868905
      0.88330158	     -0.05600405	      0.00026641	     -0.19740344	     -0.05844232	      0.88278539	     -0.00008234	     -0.21216871	     -0.00000001	     -0.00000000	     20.17005226
      0.88463999	     -0.05602093	      0.00026755	     -0.19742040	     -0.05843657	      0.88278497	     -0.00008185	     -0.21216757	     -0.00000001	     -0.00000000	     20.08261841
      0.88597840	     -0.05603662	      0.00026808	     -0.19743617	     -0.05843082	      0.88278455	     -0.00008133	     -0.21216645	     -0.00000001	     -0.00000000	     20.22836901
      0.88731681	     -0.05605224	      0.00026911	     -0.19745189	     -0.05842506	      0.88278412	     -0.00008078	     -0.21216533	     -0.00000001	     -0.00000000	     20.12598917
      0.88865522	     -0.05606647	      0.00026959	     -0.19746620	     -0.05841930	      0.88278369	     -0.00008021	     -0.21216418	     -0.00000001	     -0.00000000	     20.28046762
      0.89028945	     -0.05608602	      0.00027104	     -0.19748589	     -0.05841226	      0.88278315	     -0.00007948	     -0.21216276	     -0.00000001	     -0.00000000	     20.08134521
      0.89157218	     -0.05609683	      0.00027122	     -0.19749678	     -0.05840673	      0.88278273	     -0.00007888	     -0.21216162	     -0.00000001	     -0.00000000	     20.35079148
      0.89285490	     -0.05611043	      0.00027258	     -0.19751050	     -0.05840120	      0.88278230	     -0.00007826	     -0.21216040	     -0.00000001	     -0.00000000	     20.31163676
      0.89413763	     -0.05612208	      0.00027310	     -0.19752227	     -0.05839565	      0.88278186	     -0.00007762	     -0.21215914	     -0.00000001	     -0.00000000	     20.38274916
      0.89579833	     -0.05613738	      0.00027485	     -0.19753774	     -0.05838846	      0.88278130	     -0.00007675	     -0.21215739	     -0.00000001	     -0.00000000	     20.43068749
      0.89707013	     -0.05614644	      0.00027496	     -0.19754691	     -0.05838295	      0.88278086	     -0.00007607	     -0.21215596	     -0.00000001	     -0.00000000	     20.45717778
      0.89834194	     -0.05615644	      0.00027634	     -0.19755705	     -0.05837743	      0.88278041	     -0.00007536	     -0.21215441	     -0.00000001	     -0.00000000	     20.49574369
      0.89987679	     -0.05616668	      0.00027689	     -0.19756745	     -0.05837075	      0.88277987	     -0.00007449	     -0.21215242	     -0.00000001	     -0.00000000	     20.54058835
      0.90124710	     -0.05617516	      0.00027888	     -0.19757611	     -0.05836478	      0.88277939	     -0.00007368	     -0.21215048	     -0.00000001	     -0.00000000	     20.59911284
      0.90261740	     -0.05618205	      0.00027919	     -0.19758314	     -0.05835879	      0.88277890	     -0.00007285	     -0.21214840	     -0.00000001	     -0.00000000	     20.62604799
      0.90398770	     -0.05618942	      0.00028125	     -0.19759071	     -0.05835280	      0.88277840	     -0.00007200	     -0.21214617	     -0.00000001	     -0.00000000	     20.66425932
      0.90535801	     -0.05619662	      0.00028141	     -0.19759805	     -0.05834679	      0.88277790	     -0.00007113	     -0.21214382	     -0.00000001	     -0.00000000	     20.75726615
      0.90672831	     -0.05620373	      0.00028353	     -0.19760536	     -0.05834076	      0.88277740	     -0.00007023	     -0.21214135	     -0.00000001	     -0.00000000	     20.77419738
      0.90809861	     -0.05620843	      0.00028378	     -0.19761023	     -0.05833472	      0.88277689	     -0.00006932	     -0.21213875	     -0.00000001	     -0.00000000	     20.81700240
      0.90946892	     -0.05621134	      0.00028617	     -0.19761335	     -0.05832867	      0.88277638	     -0.00006838	     -0.21213595	     -0.00000001	     -0.00000000	     20.86400191
      0.91083922	     -0.05621314	      0.00028650	     -0.19761532	     -0.05832260	      0.88277586	     -0.00006743	     -0.21213295	     -0.00000001	     -0.00000000	     20.95227488
      0.91220952	     -0.05621425	      0.00028905	     -0.19761666	     -0.05831652	      0.88277534	     -0.00006646	     -0.21212972	     -0.00000001	     -0.00000000	     20.97517389
      0.91357982	     -0.05621462	      0.00028938	     -0.19761721	     -0.05831041	      0.88277482	     -0.00006547	     -0.21212630	     -0.00000001	     -0.00000000	     21.00499335
      0.91495013	     -0.05621538	      0.00029181	     -0.19761820	     -0.05830429	      0.88277429	     -0.00006446	     -0.21212269	     -0.00000001	     -0.00000000	     21.04482186
      0.91632043	     -0.05621852	      0.00029174	     -0.19762150	     -0.05829815	      0.88277376	     -0.00006343	     -0.21211898	     -0.00000001	     -0.00000000	     21.12115486
      0.91769073	     -0.05622287	      0.00029382	     -0.19762607	     -0.05829200	      0.88277322	     -0.00006239	     -0.21211521	     -0.00000001	     -0.00000000	     21.14170311
      0.91906104	     -0.05622781	      0.00029346	     -0.19763118	     -0.05828582	      0.88277267	     -0.00006133	     -0.21211143	     -0.00000001	     -0.00000000	     21.16822074
      0.92043134	     -0.05623193	      0.00029540	     -0.19763553	     -0.05827963	      0.88277212	     -0.00006025	     -0.21210760	     -0.00000001	     -0.00000000	     21.22072992
      0.92180164	     -0.05623759	      0.00029482	     -0.19764136	     -0.05827341	      0.88277157	     -0.00005916	     -0.21210373	     -0.00000001	     -0.00000000	     21.29861706
      0.92317195	     -0.05624285	      0.00029662	     -0.19764686	     -0.05826717	      0.88277100	     -0.00005805	     -0.21209983	     -0.00000001	     -0.00000000	     21.32886373
      0.92454225	     -0.05624870	      0.00029588	     -0.19765288	     -0.05826091	      0.88277043	     -0.00005693	     -0.21209589	     -0.00000001	     -0.00000000	     21.34838658
      0.92591255	     -0.05625260	      0.00029763	     -0.19765702	     -0.05825463	      0.88276985	     -0.00005579	     -0.21209188	     -0.00000001	     -0.00000000	     21.41076718
      0.92728286	     -0.05625806	      0.00029682	     -0.19766266	     -0.05824832	      0.88276926	     -0.00005464	     -0.21208778	     -0.00000001	     -0.00000000	     21.47514661
      0.92865316	     -0.05626168	      0.00029861	     -0.19766655	     -0.05824199	      0.88276866	     -0.00005347	     -0.21208360	     -0.00000001	     -0.00000000	     21.51580105
      0.93002346	     -0.05626559	      0.00029792	     -0.19767065	     -0.05823563	      0.88276805	     -0.00005229	     -0.21207930	     -0.00000001	     -0.00000000	     21.52149321
      0.93139377	     -0.05626580	      0.00029997	     -0.19767114	     -0.05822925	      0.88276743	     -0.00005110	     -0.21207485	     -0.00000001	     -0.00000000	     21.59603229
      0.93276407	     -0.05626714	      0.00029944	     -0.19767269	     -0.05822284	      0.88276679	     -0.00004989	     -0.21207019	     -0.00000001	     -0.00000000	     21.64295976
      0.93413437	     -0.05626600	      0.00030153	     -0.19767183	     -0.05821640	      0.88276614	     -0.00004867	     -0.21206535	     -0.00000001	     -0.00000000	     21.69680321
      0.93550467	     -0.05626586	      0.00030092	     -0.19767191	     -0.05820994	      0.88276548	     -0.00004744	     -0.21206030	     -0.00000001	     -0.00000000	     21.68787314
      0.93687498	     -0.05626214	      0.00030299	     -0.19766848	     -0.05820344	      0.88276481	     -0.00004620	     -0.21205505	     -0.00000001	     -0.00000000	     21.77147070
      0.93824528	     -0.05626142	      0.00030224	     -0.19766799	     -0.05819692	      0.88276411	     -0.00004495	     -0.21204958	     -0.00000001	     -0.00000000	     21.79302887
      0.93961558	     -0.05625764	      0.00030423	     -0.19766450	     -0.05819037	      0.88276341	     -0.00004370	     -0.21204394	     -0.00000001	     -0.00000000	     21.85941264
      0.94098589	     -0.05625665	      0.00030337	     -0.19766373	     -0.05818379	      0.88276269	     -0.00004244	     -0.21203810	     -0.00000001	     -0.00000000	     21.82439055
      0.94235619	     -0.05625175	      0.00030526	     -0.19765914	     -0.05817718	      0.88276195	     -0.00004117	     -0.21203211	     -0.00000001	     -0.00000000	     21.92574270
      0.94372649	     -0.05625014	      0.00030423	     -0.19765775	     -0.05817054	      0.88276120	     -0.00003990	     -0.21202592	     -0.00000001	     -0.00000000	     21.92793133
      0.94509680	     -0.05624306	      0.00030616	     -0.19765098	     -0.05816386	      0.88276043	     -0.00003863	     -0.21201955	     -0.00000001	     -0.00000000	     22.02728339
      0.94646710	     -0.05623904	      0.00030516	     -0.19764719	     -0.05815716	      0.88275964	     -0.00003736	     -0.21201292	     -0.00000001	     -0.00000000	     21.97193492
      0.94783740	     -0.05623063	      0.00030705	     -0.19763910	     -0.05815043	      0.88275884	     -0.00003610	     -0.21200610	     -0.00000001	     -0.00000000	     22.09309325
      0.94920771	     -0.05622699	      0.00030586	     -0.19763569	     -0.05814366	      0.88275802	     -0.00003483	     -0.21199906	     -0.00000001	     -0.00000000	     22.06452881
      0.95057801	     -0.05621720	      0.00030785	     -0.19762623	     -0.05813686	      0.88275719	     -0.00003358	     -0.21199183	     -0.00000001	     -0.00000000	     22.18607532
      0.95194831	     -0.05621144	      0.00030676	     -0.19762072	     -0.05813003	      0.88275633	     -0.00003233	     -0.21198436	     -0.00000001	     -0.00000000	     22.10652908
      0.95331862	     -0.05619986	      0.00030881	     -0.19760946	     -0.05812317	      0.88275546	     -0.00003108	     -0.21197668	     -0.00000001	     -0.00000000	     22.25885421
      0.95468892	     -0.05619603	      0.00030724	     -0.19760586	     -0.05811628	      0.88275458	     -0.00002985	     -0.21196880	     -0.00000001	     -0.00000000	     22.19422262
      0.95605922	     -0.05618715	      0.00030882	     -0.19759730	     -0.05810935	      0.88275368	     -0.00002863	     -0.21196084	     -0.00000001	     -0.00000000	     22.34625355
      0.95742952	     -0.05618573	      0.00030673	     -0.19759610	     -0.05810240	      0.88275276	     -0.00002742	     -0.21195275	     -0.00000001	     -0.00000000	     22.23446324
      0.95879983	     -0.05617666	      0.00030829	     -0.19758735	     -0.05809540	      0.88275183	     -0.00002623	     -0.21194463	     -0.00000001	     -0.00000000	     22.41826110
      0.96017013	     -0.05617574	      0.00030621	     -0.19758667	     -0.05808838	      0.88275088	     -0.00002505	     -0.21193638	     -0.00000001	     -0.00000000	     22.31121993
      0.96154043	     -0.05616639	      0.00030821	     -0.19757766	     -0.05808133	      0.88274992	     -0.00002389	     -0.21192809	     -0.00000001	     -0.00000000	     22.49601050
      0.96291074	     -0.05616541	      0.00030636	     -0.19757692	     -0.05807424	      0.88274895	     -0.00002275	     -0.21191965	     -0.00000001	     -0.00000000	     22.34116071
      0.96428104	     -0.05615432	      0.00030881	     -0.19756620	     -0.05806712	      0.88274796	     -0.00002162	     -0.21191115	     -0.00000001	     -0.00000000	     22.56363710
      0.96565134	     -0.05615292	      0.00030695	     -0.19756504	     -0.05805996	      0.88274695	     -0.00002052	     -0.21190246	     -0.00000001	     -0.00000001	     22.41633127
      0.96687392	     -0.05614265	      0.00030890	     -0.19755509	     -0.05805355	      0.88274604	     -0.00001956	     -0.21189464	     -0.00000001	     -0.00000001	     22.58259766
      0.96809651	     -0.05613803	      0.00030837	     -0.19755073	     -0.05804711	      0.88274513	     -0.00001861	     -0.21188668	     -0.00000001	     -0.00000001	     22.52741808
      0.96957783	     -0.05612832	      0.00030952	     -0.19754138	     -0.05803927	      0.88274400	     -0.00001749	     -0.21187690	     -0.00000001	     -0.00000001	     22.64358716
      0.97105914	     -0.05612325	      0.00030876	     -0.19753662	     -0.05803140	      0.88274286	     -0.00001639	     -0.21186696	     -0.00000001	     -0.00000001	     22.46985980
      0.97236029	     -0.05611110	      0.00031060	     -0.19752481	     -0.05802444	      0.88274184	     -0.00001546	     -0.21185811	     -0.00000001	     -0.00000001	     22.68818553
      0.97366144	     -0.05610577	      0.00031006	     -0.19751976	     -0.05801746	      0.88274082	     -0.00001455	     -0.21184911	     -0.00000001	     -0.00000001	     22.61032937
      0.97496259	     -0.05609556	      0.00031128	     -0.19750988	     -0.05801044	      0.88273978	     -0.00001366	     -0.21184000	     -0.00000001	     -0.00000001	     22.70883036
      0.97626374	     -0.05608855	      0.00031120	     -0.19750317	     -0.05800340	      0.88273874	     -0.00001280	     -0.21183077	     -0.00000001	     -0.00000001	     22.65899374
      0.97788310	     -0.05607473	      0.00031288	     -0.19748976	     -0.05799458	      0.88273743	     -0.00001176	     -0.21181912	     -0.00000001	     -0.00000001	     22.83151902
      0.97912674	     -0.05606871	      0.00031235	     -0.19748401	     -0.05798778	      0.88273641	     -0.00001100	     -0.21181001	     -0.00000001	     -0.00000001	     22.65470238
      0.98037038	     -0.05605775	      0.00031358	     -0.19747338	     -0.05798094	      0.88273538	     -0.00001026	     -0.21180082	     -0.00000001	     -0.00000001	     22.77158195
      0.98189869	     -0.05604875	      0.00031370	     -0.19746473	     -0.05797250	      0.88273411	     -0.00000938	     -0.21178935	     -0.00000001	     -0.00000001	     22.66630156
      0.98324941	     -0.05603633	      0.00031529	     -0.19745267	     -0.05796501	      0.88273298	     -0.00000863	     -0.21177912	     -0.00000001	     -0.00000001	     22.84581697
      0.98460013	     -0.05602921	      0.00031499	     -0.19744585	     -0.05795748	      0.88273183	     -0.00000792	     -0.21176875	     -0.00000001	     -0.00000001	     22.67441763
      0.98595084	     -0.05601627	      0.00031642	     -0.19743327	     -0.05794991	      0.88273068	     -0.00000724	     -0.21175831	     -0.00000001	     -0.00000001	     22.85315228
      0.98730156	     -0.05600893	      0.00031624	     -0.19742624	     -0.05794231	      0.88272953	     -0.00000659	     -0.21174773	     -0.00000001	     -0.00000001	     22.71550862
      0.98865228	     -0.05599654	      0.00031766	     -0.19741419	     -0.05793467	      0.88272836	     -0.00000596	     -0.21173708	     -0.00000001	     -0.00000001	     22.86461761
      0.99000300	     -0.05598922	      0.00031752	     -0.19740718	     -0.05792700	      0.88272719	     -0.00000537	     -0.21172632	     -0.00000001	     -0.00000001	     22.71182398
      0.99135372	     -0.05597694	      0.00031883	     -0.19739526	     -0.05791929	      0.88272602	     -0.00000481	     -0.21171549	     -0.00000001	     -0.00000001	     22.87223899
      0.99270444	     -0.05596963	      0.00031872	     -0.19738826	     -0.05791154	      0.88272483	     -0.00000428	     -0.21170457	     -0.00000001	     -0.00000001	     22.72001310
      0.99405515	     -0.05595752	      0.00032001	     -0.19737650	     -0.05790376	      0.88272364	     -0.00000378	     -0.21169359	     -0.00000001	     -0.00000001	     22.87184816
      0.99540587	     -0.05595058	      0.00031992	     -0.19736987	     -0.05789594	      0.88272245	     -0.00000331	     -0.21168252	     -0.00000001	     -0.00000001	     22.71565023
      0.99675659	     -0.05593933	      0.00032100	     -0.19735896	     -0.05788808	      0.88272125	     -0.00000287	     -0.21167141	     -0.00000001	     -0.00000001	     22.87010649
      0.99810731	     -0.05593280	      0.00032073	     -0.19735275	     -0.05788019	      0.88272005	     -0.00000246	     -0.21166023	     -0.00000001	     -0.00000001	     22.71885998
      0.99945803	     -0.05592173	      0.00032165	     -0.19734201	     -0.05787225	      0.88271884	     -0.00000208	     -0.21164903	     -0.00000001	     -0.00000001	     22.86655847
      1.00080875	     -0.05591500	      0.00032148	     -0.19733559	     -0.05786428	      0.88271762	     -0.00000173	     -0.21163775	     -0.00000001	     -0.00000001	     22.70950677
      1.00215946	     -0.05590387	      0.00032238	     -0.19732480	     -0.05785628	      0.88271641	     -0.00000141	     -0.21162643	     -0.00000001	     -0.00000001	     22.85532181
      1.00351018	     -0.05589700	      0.00032219	     -0.19731824	     -0.05784823	      0.88271519	     -0.00000112	     -0.21161504	     -0.00000001	     -0.00000001	     22.70068324
      1.00486090	     -0.05588595	      0.00032290	     -0.19730753	     -0.05784015	      0.88271396	     -0.00000086	     -0.21160361	     -0.00000001	     -0.00000001	     22.84480582
      1.00621162	     -0.05587909	      0.00032263	     -0.19730098	     -0.05783203	      0.88271273	     -0.00000062	     -0.21159212	     -0.00000001	     -0.00000001	     22.68715114
      1.00756234	     -0.05586797	      0.00032325	     -0.19729019	     -0.05782386	      0.88271150	     -0.00000041	     -0.21158059	     -0.00000001	     -0.00000001	     22.82882861
      1.00891306	     -0.05586047	      0.00032302	     -0.19728300	     -0.05781567	      0.88271027	     -0.00000024	     -0.21156898	     -0.00000001	     -0.00000001	     22.67191725
      1.01026377	     -0.05584897	      0.00032361	     -0.19727183	     -0.05780743	      0.88270903	     -0.00000009	     -0.21155734	     -0.00000001	     -0.00000001	     22.80988504
      1.01161449	     -0.05584130	      0.00032327	     -0.19726447	     -0.05779915	      0.88270779	      0.00000003	     -0.21154562	     -0.00000001	     -0.00000001	     22.65655725
      1.01296521	     -0.05583013	      0.00032360	     -0.19725362	     -0.05779084	      0.88270656	      0.00000013	     -0.21153386	     -0.00000001	     -0.00000001	     22.79171105
      1.01431593	     -0.05582288	      0.00032310	     -0.19724666	     -0.05778248	      0.88270531	      0.00000019	     -0.21152205	     -0.00000001	     -0.00000001	     22.63737387
      1.01566665	     -0.05581206	      0.00032309	     -0.19723616	     -0.05777408	      0.88270407	      0.00000023	     -0.21151022	     -0.00000001	     -0.00000001	     22.77521629
      1.01701737	     -0.05580491	      0.00032237	     -0.19722930	     -0.05776565	      0.88270283	      0.00000024	     -0.21149835	     -0.00000001	     -0.00000001	     22.61916731
      1.01836808	     -0.05579446	      0.00032209	     -0.19721916	     -0.05775718	      0.88270159	      0.00000023	     -0.21148646	     -0.00000001	     -0.00000001	     22.75417111
      1.01971880	     -0.05578781	      0.00032107	     -0.19721279	     -0.05774866	      0.88270035	      0.00000018	     -0.21147454	     -0.00000001	     -0.00000001	     22.59975776
      1.02106952	     -0.05577826	      0.00032043	     -0.19720353	     -0.05774011	      0.88269911	      0.00000012	     -0.21146263	     -0.00000001	     -0.00000001	     22.73005486
      1.02242024	     -0.05577230	      0.00031929	     -0.19719785	     -0.05773151	      0.88269787	      0.00000002	     -0.21145072	     -0.00000001	     -0.00000001	     22.57025244
      1.02377096	     -0.05576338	      0.00031853	     -0.19718922	     -0.05772288	      0.88269664	     -0.00000010	     -0.21143882	     -0.00000001	     -0.00000001	     22.69728340
      1.02512168	     -0.05575781	      0.00031729	     -0.19718392	     -0.05771420	      0.88269541	     -0.00000025	     -0.21142692	     -0.00000001	     -0.00000001	     22.53927834
      1.02647240	     -0.05574921	      0.00031621	     -0.19717560	     -0.05770549	      0.88269418	     -0.00000042	     -0.21141504	     -0.00000001	     -0.00000001	     22.67212860
      1.02782311	     -0.05574377	      0.00031461	     -0.19717043	     -0.05769673	      0.88269296	     -0.00000062	     -0.21140316	     -0.00000001	     -0.00000001	     22.51824654
      1.02917383	     -0.05573556	      0.00031308	     -0.19716248	     -0.05768794	      0.88269174	     -0.00000084	     -0.21139130	     -0.00000001	     -0.00000001	     22.64813718
      1.03052455	     -0.05573060	      0.00031120	     -0.19715778	     -0.05767910	      0.88269052	     -0.00000108	     -0.21137944	     -0.00000001	     -0.00000001	     22.48819550
      1.03187527	     -0.05572283	      0.00030931	     -0.19715026	     -0.05767022	      0.88268932	     -0.00000135	     -0.21136761	     -0.00000001	     -0.00000001	     22.62136412
      1.03322599	     -0.05571795	      0.00030709	     -0.19714563	     -0.05766130	      0.88268812	     -0.00000164	     -0.21135578	     -0.00000001	     -0.00000001	     22.46506249
      1.03457671	     -0.05571024	      0.00030476	     -0.19713816	     -0.05765234	      0.88268693	     -0.00000196	     -0.21134397	     -0.00000001	     -0.00000001	     22.59988589
      1.03592742	     -0.05570536	      0.00030222	     -0.19713351	     -0.05764334	      0.88268574	     -0.00000229	     -0.21133216	     -0.00000001	     -0.00000001	     22.44012718
      1.03727814	     -0.05569785	      0.00029967	     -0.19712623	     -0.05763429	      0.88268457	     -0.00000265	     -0.21132037	     -0.00000001	     -0.00000001	     22.56656385
      1.03862886	     -0.05569308	      0.00029719	     -0.19712170	     -0.05762521	      0.88268340	     -0.00000303	     -0.21130858	     -0.00000001	     -0.00000001	     22.40009946
      1.03997958	     -0.05568574	      0.00029460	     -0.19711459	     -0.05761608	      0.88268225	     -0.00000343	     -0.21129680	     -0.00000001	     -0.00000001	     22.53048534
      1.04133030	     -0.05568098	      0.00029217	     -0.19711007	     -0.05760691	      0.88268111	     -0.00000384	     -0.21128502	     -0.00000001	     -0.00000001	     22.36276073
      1.04268102	     -0.05567354	      0.00028925	     -0.19710285	     -0.05759770	      0.88267998	     -0.00000428	     -0.21127326	     -0.00000001	     -0.00000001	     22.50930404
      1.04403173	     -0.05566843	      0.00028638	     -0.19709796	     -0.05758845	      0.88267886	     -0.00000474	     -0.21126148	     -0.00000001	     -0.00000001	     22.34865491
      1.04538245	     -0.05566066	      0.00028295	     -0.19709040	     -0.05757915	      0.88267776	     -0.00000521	     -0.21124971	     -0.00000001	     -0.00000001	     22.49668945
      1.04673317	     -0.05565508	      0.00027988	     -0.19708503	     -0.05756982	      0.88267667	     -0.00000570	     -0.21123793	     -0.00000001	     -0.00000001	     22.32533548
      1.04808389	     -0.05564678	      0.00027631	     -0.19707694	     -0.05756044	      0.88267559	     -0.00000621	     -0.21122613	     -0.00000001	     -0.00000001	     22.47228470
      1.04943461	     -0.05564073	      0.00027332	     -0.19707110	     -0.05755102	      0.88267453	     -0.00000673	     -0.21121431	     -0.00000001	     -0.00000001	     22.29465106
      1.05078533	     -0.05563213	      0.00026974	     -0.19706270	     -0.05754156	      0.88267349	     -0.00000727	     -0.21120248	     -0.00000001	     -0.00000001	     22.44681322
      1.05213604	     -0.05562561	      0.00026687	     -0.19705640	     -0.05753206	      0.88267246	     -0.00000782	     -0.21119062	     -0.00000001	     -0.00000001	     22.26811132
      1.05348676	     -0.05561667	      0.00026309	     -0.19704765	     -0.05752252	      0.88267145	     -0.00000839	     -0.21117874	     -0.00000001	     -0.00000001	     22.43085605
      1.05483748	     -0.05560995	      0.00025997	     -0.19704114	     -0.05751293	      0.88267046	     -0.00000897	     -0.21116685	     -0.00000001	     -0.00000000	     22.25609622
      1.05618820	     -0.05560092	      0.00025567	     -0.19703228	     -0.05750330	      0.88266949	     -0.00000956	     -0.21115495	     -0.00000001	     -0.00000000	     22.43090507
      1.05753892	     -0.05559422	      0.00025234	     -0.19702578	     -0.05749363	      0.88266853	     -0.00001017	     -0.21114303	     -0.00000001	     -0.00000000	     22.24483451
      1.05888964	     -0.05558497	      0.00024786	     -0.19701670	     -0.05748392	      0.88266760	     -0.00001079	     -0.21113112	     -0.00000001	     -0.00000000	     22.42182554
      1.06024035	     -0.05557725	      0.00024462	     -0.19700917	     -0.05747417	      0.88266668	     -0.00001142	     -0.21111919	     -0.00000001	     -0.00000000	     22.23027251
      1.06159107	     -0.05556699	      0.00023995	     -0.19699907	     -0.05746438	      0.88266579	     -0.00001206	     -0.21110724	     -0.00000001	     -0.00000000	     22.41608213
      1.06294179	     -0.05555839	      0.00023671	     -0.19699066	     -0.05745454	      0.88266491	     -0.00001271	     -0.21109525	     -0.00000001	     -0.00000000	     22.21532616
      1.06429251	     -0.05554811	      0.00023179	     -0.19698053	     -0.05744466	      0.88266406	     -0.00001338	     -0.21108325	     -0.00000001	     -0.00000000	     22.40377239
      1.06564323	     -0.05554010	      0.00022870	     -0.19697271	     -0.05743475	      0.88266324	     -0.00001405	     -0.21107124	     -0.00000001	     -0.00000000	     22.18320381
      1.06699395	     -0.05553023	      0.00022377	     -0.19696299	     -0.05742479	      0.88266243	     -0.00001473	     -0.21105926	     -0.00000001	     -0.00000000	     22.38368965
      1.06834467	     -0.05552186	      0.00022095	     -0.19695482	     -0.05741479	      0.88266166	     -0.00001542	     -0.21104728	     -0.00000001	     -0.00000000	     22.15957336
      1.06969538	     -0.05551000	      0.00021586	     -0.19694309	     -0.05740475	      0.88266090	     -0.00001612	     -0.21103529	     -0.00000001	     -0.00000000	     22.39094154
      1.07104610	     -0.05549856	      0.00021328	     -0.19693185	     -0.05739467	      0.88266017	     -0.00001683	     -0.21102324	     -0.00000001	     -0.00000000	     22.15748919
      1.07225600	     -0.05548517	      0.00020884	     -0.19691857	     -0.05738561	      0.88265955	     -0.00001747	     -0.21101237	     -0.00000001	     -0.00000000	     22.33085209
      1.07346589	     -0.05547013	      0.00020623	     -0.19690371	     -0.05737652	      0.88265894	     -0.00001812	     -0.21100139	     -0.00000001	     -0.00000000	     22.24268282
      1.07492674	     -0.05544922	      0.00020216	     -0.19688297	     -0.05736550	      0.88265824	     -0.00001891	     -0.21098792	     -0.00000001	     -0.00000000	     22.32723661
      1.07638758	     -0.05542810	      0.00019977	     -0.19686206	     -0.05735443	      0.88265757	     -0.00001970	     -0.21097423	     -0.00000001	     -0.00000000	     22.16067828
      1.07761723	     -0.05540791	      0.00019618	     -0.19684201	     -0.05734509	      0.88265704	     -0.00002038	     -0.21096255	     -0.00000001	     -0.00000000	     22.32199727
      1.07884688	     -0.05538707	      0.00019421	     -0.19682134	     -0.05733571	      0.88265653	     -0.00002106	     -0.21095070	     -0.00000001	     -0.00000000	     22.23254457
      1.08007653	     -0.05536409	      0.00019153	     -0.19679852	     -0.05732630	      0.88265605	     -0.00002174	     -0.21093869	     -0.00000001	     -0.00000000	     22.29834276
      1.08173562	     -0.05533233	      0.00018918	     -0.19676698	     -0.05731355	      0.88265545	     -0.00002267	     -0.21092220	     -0.00000001	     -0.00000000	     22.19633428
      1.08297263	     -0.05530866	      0.00018613	     -0.19674344	     -0.05730402	      0.88265503	     -0.00002337	     -0.21090974	     -0.00000001	     -0.00000000	     22.34319146
      1.08420965	     -0.05528594	      0.00018439	     -0.19672088	     -0.05729445	      0.88265464	     -0.00002407	     -0.21089718	     -0.00000001	     -0.00000000	     22.25535759
      1.08570005	     -0.05525710	      0.00018109	     -0.19669220	     -0.05728289	      0.88265422	     -0.00002492	     -0.21088195	     -0.00000001	     -0.00000000	     22.39695836
      1.08719045	     -0.05522647	      0.00017989	     -0.19666177	     -0.05727128	      0.88265383	     -0.00002578	     -0.21086655	     -0.00000001	     -0.00000000	     22.19256129
      1.08833418	     -0.05519984	      0.00017687	     -0.19663524	     -0.05726235	      0.88265357	     -0.00002644	     -0.21085458	     -0.00000001	     -0.00000000	     22.40408235
      1.08947791	     -0.05517256	      0.00017551	     -0.19660810	     -0.05725339	      0.88265333	     -0.00002710	     -0.21084246	     -0.00000001	     -0.00000000	     22.38228816
      1.09105226	     -0.05513217	      0.00017285	     -0.19656787	     -0.05724102	      0.88265305	     -0.00002801	     -0.21082549	     -0.00000001	     -0.00000000	     22.46766661
      1.09262661	     -0.05508855	      0.00017259	     -0.19652446	     -0.05722861	      0.88265282	     -0.00002893	     -0.21080816	     -0.00000001	     -0.00000000	     22.34796366
      1.09372341	     -0.05505613	      0.00017057	     -0.19649215	     -0.05721994	      0.88265269	     -0.00002957	     -0.21079585	     -0.00000001	     -0.00000000	     22.49596560
      1.09482020	     -0.05502373	      0.00017018	     -0.19645988	     -0.05721126	      0.88265259	     -0.00003021	     -0.21078335	     -0.00000001	     -0.00000000	     22.47344742
      1.09648841	     -0.05497371	      0.00016860	     -0.19641002	     -0.05719801	      0.88265248	     -0.00003118	     -0.21076405	     -0.00000001	     -0.00000000	     22.56724796
      1.09787424	     -0.05493145	      0.00016802	     -0.19636790	     -0.05718697	      0.88265243	     -0.00003198	     -0.21074777	     -0.00000001	     -0.00000000	     22.52334917
      1.09926008	     -0.05488876	      0.00016567	     -0.19632531	     -0.05717590	      0.88265243	     -0.00003278	     -0.21073130	     -0.00000001	      0.00000000	     22.69417914
      1.10064591	     -0.05484542	      0.00016549	     -0.19628211	     -0.05716481	      0.88265247	     -0.00003357	     -0.21071465	     -0.00000001	      0.00000000	     22.57287172
      1.10185964	     -0.05480494	      0.00016341	     -0.19624169	     -0.05715507	      0.88265254	     -0.00003426	     -0.21069991	     -0.00000001	      0.00000000	     22.76331652
      1.10307338	     -0.05476237	      0.00016358	     -0.19619925	     -0.05714532	      0.88265264	     -0.00003494	     -0.21068499	     -0.00000001	      0.00000000	     22.71824834
      1.10428711	     -0.05471774	      0.00016298	     -0.19615471	     -0.05713555	      0.88265277	     -0.00003562	     -0.21066983	     -0.00000001	      0.00000000	     22.81803449
      1.10592939	     -0.05465575	      0.00016359	     -0.19609287	     -0.05712230	      0.88265301	     -0.00003651	     -0.21064898	     -0.00000001	      0.00000000	     22.79695957
      1.10716226	     -0.05460895	      0.00016253	     -0.19604614	     -0.05711234	      0.88265322	     -0.00003717	     -0.21063309	     -0.00000001	      0.00000000	     22.97689750
      1.10839513	     -0.05456250	      0.00016292	     -0.19599978	     -0.05710237	      0.88265346	     -0.00003782	     -0.21061705	     -0.00000001	      0.00000000	     22.94657794
      1.10962800	     -0.05451569	      0.00016237	     -0.19595303	     -0.05709238	      0.88265374	     -0.00003846	     -0.21060089	     -0.00000001	      0.00000000	     23.06168494
      1.11125838	     -0.05445254	      0.00016318	     -0.19589000	     -0.05707915	      0.88265416	     -0.00003927	     -0.21057933	     -0.00000001	      0.00000000	     23.03614305
      1.11246185	     -0.05440439	      0.00016244	     -0.19584188	     -0.05706937	      0.88265450	     -0.00003986	     -0.21056327	     -0.00000001	      0.00000000	     23.23765320
      1.11366533	     -0.05435562	      0.00016333	     -0.19579319	     -0.05705958	      0.88265488	     -0.00004043	     -0.21054708	     -0.00000001	      0.00000000	     23.22294187
      1.11515877	     -0.05429435	      0.00016333	     -0.19573197	     -0.05704743	      0.88265538	     -0.00004111	     -0.21052683	     -0.00000001	      0.00000000	     23.40287303
      1.11648988	     -0.05423871	      0.00016508	     -0.19567642	     -0.05703658	      0.88265586	     -0.00004170	     -0.21050864	     -0.00000001	      0.00000000	     23.33882799
      1.11782098	     -0.05418291	      0.00016496	     -0.19562064	     -0.05702573	      0.88265638	     -0.00004226	     -0.21049032	     -0.00000001	      0.00000000	     23.56134090
      1.11915209	     -0.05412788	      0.00016697	     -0.19556568	     -0.05701487	      0.88265694	     -0.00004280	     -0.21047194	     -0.00000001	      0.00000000	     23.48231333
      1.12048319	     -0.05407187	      0.00016665	     -0.19550968	     -0.05700401	      0.88265752	     -0.00004331	     -0.21045350	     -0.00000001	      0.00000000	     23.74274181
      1.12181430	     -0.05401583	      0.00016931	     -0.19545372	     -0.05699314	      0.88265814	     -0.00004379	     -0.21043500	     -0.00000001	      0.00000000	     23.63294358
      1.12301087	     -0.05396425	      0.00016937	     -0.19540213	     -0.05698337	      0.88265872	     -0.00004420	     -0.21041832	     -0.00000001	      0.00000000	     23.85839664
      1.12420744	     -0.05391268	      0.00017130	     -0.19535061	     -0.05697360	      0.88265932	     -0.00004459	     -0.21040158	     -0.00000001	      0.00000000	     23.85451636
      1.12540401	     -0.05386037	      0.00017215	     -0.19529830	     -0.05696383	      0.88265995	     -0.00004495	     -0.21038480	     -0.00000001	      0.00000000	     23.98831052
      1.12704345	     -0.05378717	      0.00017478	     -0.19522514	     -0.05695044	      0.88266084	     -0.00004541	     -0.21036171	     -0.00000001	      0.00000000	     24.02013838
      1.12827149	     -0.05373131	      0.00017552	     -0.19516926	     -0.05694041	      0.88266154	     -0.00004572	     -0.21034432	     -0.00000001	      0.00000000	     24.21669612
      1.12949952	     -0.05367555	      0.00017797	     -0.19511353	     -0.05693039	      0.88266226	     -0.00004600	     -0.21032687	     -0.00000001	      0.00000000	     24.21707354
      1.13072755	     -0.05361927	      0.00017940	     -0.19505724	     -0.05692036	      0.88266299	     -0.00004625	     -0.21030938	     -0.00000001	      0.00000000	     24.36179188
      1.13232921	     -0.05354525	      0.00018272	     -0.19498323	     -0.05690730	      0.88266398	     -0.00004654	     -0.21028648	     -0.00000001	      0.00000000	     24.38654003
      1.13352526	     -0.05348996	      0.00018365	     -0.19492790	     -0.05689755	      0.88266475	     -0.00004672	     -0.21026935	     -0.00000001	      0.00000000	     24.59023582
      1.13472130	     -0.05343515	      0.00018626	     -0.19487309	     -0.05688781	      0.88266552	     -0.00004688	     -0.21025220	     -0.00000001	      0.00000000	     24.59927319
      1.13619838	     -0.05336691	      0.00018835	     -0.19480481	     -0.05687579	      0.88266651	     -0.00004703	     -0.21023101	     -0.00000001	      0.00000000	     24.79213541
      1.13751527	     -0.05330583	      0.00019203	     -0.19474373	     -0.05686508	      0.88266740	     -0.00004712	     -0.21021212	     -0.00000001	      0.00000000	     24.76783194
      1.13883217	     -0.05324459	      0.00019373	     -0.19468243	     -0.05685439	      0.88266832	     -0.00004718	     -0.21019322	     -0.00000001	      0.00000000	     24.99739700
      1.14014907	     -0.05318374	      0.00019764	     -0.19462157	     -0.05684371	      0.88266925	     -0.00004721	     -0.21017432	     -0.00000001	      0.00000000	     24.96333494
      1.14146596	     -0.05312228	      0.00019906	     -0.19456003	     -0.05683304	      0.88267019	     -0.00004720	     -0.21015543	     -0.00000001	      0.00000000	     25.22415164
      1.14278286	     -0.05306093	      0.00020323	     -0.19449866	     -0.05682238	      0.88267115	     -0.00004716	     -0.21013654	     -0.00000001	      0.00000001	     25.16881348
      1.14409976	     -0.05299931	      0.00020446	     -0.19443693	     -0.05681174	      0.88267212	     -0.00004708	     -0.21011766	     -0.00000001	      0.00000001	     25.45461277
      1.14527416	     -0.05294531	      0.00020824	     -0.19438291	     -0.05680227	      0.88267300	     -0.00004698	     -0.21010084	     -0.00000001	      0.00000001	     25.39828298
      1.14644855	     -0.05289123	      0.00021022	     -0.19432875	     -0.05679281	      0.88267389	     -0.00004686	     -0.21008405	     -0.00000001	      0.00000001	     25.56351681
      1.14787096	     -0.05282464	      0.00021429	     -0.19426209	     -0.05678138	      0.88267498	     -0.00004667	     -0.21006374	     -0.00000001	      0.00000001	     25.62355152
      1.14929337	     -0.05275637	      0.00021677	     -0.19419371	     -0.05676996	      0.88267608	     -0.00004644	     -0.21004340	     -0.00000001	      0.00000001	     25.88204170
      1.15047851	     -0.05269947	      0.00022097	     -0.19413677	     -0.05676048	      0.88267701	     -0.00004622	     -0.21002643	     -0.00000001	      0.00000001	     25.86362496
      1.15166365	     -0.05264251	      0.00022341	     -0.19407971	     -0.05675100	      0.88267794	     -0.00004597	     -0.21000943	     -0.00000001	      0.00000001	     26.03463365
      1.15309648	     -0.05257439	      0.00022794	     -0.19401150	     -0.05673958	      0.88267908	     -0.00004563	     -0.20998888	     -0.00000001	      0.00000001	     26.09369420
      1.15452931	     -0.05250733	      0.00023052	     -0.19394429	     -0.05672818	      0.88268023	     -0.00004525	     -0.20996835	     -0.00000001	      0.00000001	     26.36110387
      1.15566943	     -0.05245600	      0.00023462	     -0.19389290	     -0.05671914	      0.88268115	     -0.00004492	     -0.20995208	     -0.00000001	      0.00000001	     26.33470808
      1.15680955	     -0.05240565	      0.00023687	     -0.19384242	     -0.05671011	      0.88268207	     -0.00004457	     -0.20993591	     -0.00000001	      0.00000001	     26.49181786
      1.15829769	     -0.05234197	      0.00024092	     -0.19377860	     -0.05669836	      0.88268328	     -0.00004408	     -0.20991495	     -0.00000001	      0.00000001	     26.57749409
      1.15978582	     -0.05227920	      0.00024319	     -0.19371563	     -0.05668665	      0.88268449	     -0.00004354	     -0.20989420	     -0.00000001	      0.00000001	     26.85609048
      1.16088478	     -0.05223377	      0.00024723	     -0.19367011	     -0.05667802	      0.88268539	     -0.00004311	     -0.20987900	     -0.00000001	      0.00000001	     26.81991275
      1.16198373	     -0.05218795	      0.00024978	     -0.19362417	     -0.05666942	      0.88268629	     -0.00004267	     -0.20986389	     -0.00000001	      0.00000001	     26.96143234
      1.16354348	     -0.05212362	      0.00025459	     -0.19355968	     -0.05665725	      0.88268757	     -0.00004200	     -0.20984258	     -0.00000001	      0.00000001	     27.06569309
      1.16487814	     -0.05206944	      0.00025759	     -0.19350532	     -0.05664687	      0.88268867	     -0.00004139	     -0.20982448	     -0.00000001	      0.00000001	     27.26520510
      1.16621280	     -0.05201626	      0.00026247	     -0.19345202	     -0.05663653	      0.88268976	     -0.00004076	     -0.20980651	     -0.00000001	      0.00000001	     27.29984921
      1.16754746	     -0.05196342	      0.00026531	     -0.19339899	     -0.05662622	      0.88269086	     -0.00004009	     -0.20978867	     -0.00000001	      0.00000001	     27.53966196
      1.16888212	     -0.05191193	      0.00027096	     -0.19334738	     -0.05661595	      0.88269195	     -0.00003939	     -0.20977095	     -0.00000001	      0.00000001	     27.52383277
      1.17003528	     -0.05186810	      0.00027332	     -0.19330338	     -0.05660710	      0.88269289	     -0.00003877	     -0.20975576	     -0.00000001	      0.00000001	     27.73011748
      1.17118844	     -0.05182597	      0.00027760	     -0.19326112	     -0.05659829	      0.88269382	     -0.00003812	     -0.20974068	     -0.00000001	      0.00000001	     27.76747796
      1.17262350	     -0.05177521	      0.00028155	     -0.19321016	     -0.05658735	      0.88269498	     -0.00003728	     -0.20972213	     -0.00000001	      0.00000001	     27.94659434
      1.17405856	     -0.05172634	      0.00028728	     -0.19316112	     -0.05657647	      0.88269613	     -0.00003641	     -0.20970381	     -0.00000001	      0.00000001	     27.96818355
      1.17521340	     -0.05168817	      0.00028974	     -0.19312277	     -0.05656774	      0.88269704	     -0.00003569	     -0.20968926	     -0.00000001	      0.00000001	     28.16199785
      1.17636825	     -0.05165154	      0.00029390	     -0.19308598	     -0.05655904	      0.88269795	     -0.00003494	     -0.20967488	     -0.00000001	      0.00000001	     28.20083481
      1.17782543	     -0.05160739	      0.00029774	     -0.19304161	     -0.05654811	      0.88269908	     -0.00003398	     -0.20965699	     -0.00000001	      0.00000001	     28.36946254
      1.17928260	     -0.05156652	      0.00030329	     -0.19300055	     -0.05653723	      0.88270020	     -0.00003298	     -0.20963944	     -0.00000001	      0.00000001	     28.37077963
      1.18039163	     -0.05153687	      0.00030518	     -0.19297069	     -0.05652899	      0.88270104	     -0.00003220	     -0.20962633	     -0.00000001	      0.00000001	     28.55157135
      1.18150065	     -0.05150896	      0.00030866	     -0.19294261	     -0.05652077	      0.88270187	     -0.00003141	     -0.20961343	     -0.00000001	      0.00000001	     28.58712074
      1.18302599	     -0.05147169	      0.00031237	     -0.19290509	     -0.05650951	      0.88270299	     -0.00003029	     -0.20959603	     -0.00000001	      0.00000000	     28.74061278
      1.18455133	     -0.05143614	      0.00031799	     -0.19286932	     -0.05649831	      0.88270408	     -0.00002913	     -0.20957900	     -0.00000001	      0.00000000	     28.73005159
      1.18561276	     -0.05141140	      0.00031968	     -0.19284437	     -0.05649055	      0.88270483	     -0.00002831	     -0.20956735	     -0.00000001	      0.00000000	     28.90571625
      1.18667418	     -0.05138803	      0.00032293	     -0.19282083	     -0.05648282	      0.88270557	     -0.00002748	     -0.20955585	     -0.00000001	      0.00000000	     28.93842870
      1.18829915	     -0.05135449	      0.00032697	     -0.19278701	     -0.05647104	      0.88270667	     -0.00002618	     -0.20953857	     -0.00000001	      0.00000000	     29.06657618
      1.18964173	     -0.05132916	      0.00033127	     -0.19276146	     -0.05646135	      0.88270755	     -0.00002508	     -0.20952460	     -0.00000001	      0.00000000	     29.07439922
      1.19098431	     -0.05130503	      0.00033399	     -0.19273708	     -0.05645171	      0.88270842	     -0.00002396	     -0.20951092	     -0.00000001	      0.00000000	     29.23510188
      1.19232689	     -0.05128274	      0.00033884	     -0.19271459	     -0.05644212	      0.88270925	     -0.00002282	     -0.20949751	     -0.00000001	      0.00000000	     29.19262108
      1.19352829	     -0.05126401	      0.00034100	     -0.19269562	     -0.05643357	      0.88270998	     -0.00002178	     -0.20948575	     -0.00000001	      0.00000000	     29.34962044
      1.19472969	     -0.05124767	      0.00034497	     -0.19267908	     -0.05642506	      0.88271069	     -0.00002073	     -0.20947423	     -0.00000001	      0.00000000	     29.32811162
      1.19593109	     -0.05123254	      0.00034771	     -0.19266374	     -0.05641659	      0.88271138	     -0.00001967	     -0.20946296	     -0.00000001	      0.00000000	     29.42644812
      1.19746167	     -0.05121679	      0.00035231	     -0.19264772	     -0.05640584	      0.88271223	     -0.00001830	     -0.20944897	     -0.00000001	      0.00000000	     29.42308957
      1.19868197	     -0.05120599	      0.00035435	     -0.19263667	     -0.05639732	      0.88271288	     -0.00001719	     -0.20943815	     -0.00000001	      0.00000000	     29.56249878
      1.19990228	     -0.05119719	      0.00035798	     -0.19262767	     -0.05638884	      0.88271350	     -0.00001607	     -0.20942762	     -0.00000001	      0.00000000	     29.53929037
      1.20112259	     -0.05118863	      0.00036048	     -0.19261888	     -0.05638039	      0.88271411	     -0.00001494	     -0.20941735	     -0.00000001	      0.00000000	     29.63948875
      1.20264090	     -0.05117912	      0.00036498	     -0.19260911	     -0.05636994	      0.88271482	     -0.00001352	     -0.20940491	     -0.00000001	      0.00000000	     29.62573494
      1.20384068	     -0.05117159	      0.00036695	     -0.19260134	     -0.05636172	      0.88271536	     -0.00001238	     -0.20939530	     -0.00000001	      0.00000000	     29.76892300
      1.20504045	     -0.05116584	      0.00037037	     -0.19259539	     -0.05635353	      0.88271587	     -0.00001124	     -0.20938589	     -0.00000001	      0.00000000	     29.74163342
      1.20624023	     -0.05116051	      0.00037281	     -0.19258983	     -0.05634539	      0.88271636	     -0.00001009	     -0.20937667	     -0.00000001	      0.00000000	     29.82137455
      1.20782157	     -0.05115566	      0.00037702	     -0.19258471	     -0.05633471	      0.88271697	     -0.00000855	     -0.20936479	     -0.00000001	      0.00000000	     29.80025246
      1.20901226	     -0.05115161	      0.00037887	     -0.19258043	     -0.05632671	      0.88271739	     -0.00000739	     -0.20935605	     -0.00000001	      0.00000000	     29.93244213
      1.21020295	     -0.05114925	      0.00038201	     -0.19257786	     -0.05631874	      0.88271780	     -0.00000622	     -0.20934746	     -0.00000001	      0.00000000	     29.90003014
      1.21164516	     -0.05114603	      0.00038476	     -0.19257437	     -0.05630915	      0.88271825	     -0.00000479	     -0.20933727	     -0.00000001	      0.00000000	     30.01382787
      1.21293397	     -0.05114519	      0.00038850	     -0.19257332	     -0.05630061	      0.88271863	     -0.00000351	     -0.20932832	     -0.00000001	      0.00000000	     29.93938783
      1.21422278	     -0.05114325	      0.00039083	     -0.19257114	     -0.05629213	      0.88271898	     -0.00000221	     -0.20931953	     -0.00000001	      0.00000000	     30.07691494
      1.21551159	     -0.05114391	      0.00039462	     -0.19257159	     -0.05628368	      0.88271930	     -0.00000091	     -0.20931088	     -0.00000001	      0.00000000	     29.99066703
      1.21680040	     -0.05114299	      0.00039696	     -0.19257043	     -0.05627527	      0.88271959	      0.00000039	     -0.20930237	     -0.00000001	      0.00000000	     30.13970501
      1.21808921	     -0.05114528	      0.00040068	     -0.19257252	     -0.05626691	      0.88271985	      0.00000171	     -0.20929399	     -0.00000001	      0.00000000	     30.03922002
      1.21937801	     -0.05114547	      0.00040296	     -0.19257248	     -0.05625859	      0.88272009	      0.00000303	     -0.20928575	     -0.00000001	      0.00000000	     30.20068624
      1.22066682	     -0.05114948	      0.00040653	     -0.19257628	     -0.05625031	      0.88272030	      0.00000435	     -0.20927762	     -0.00000001	      0.00000000	     30.08217024
      1.22195563	     -0.05115039	      0.00040871	     -0.19257696	     -0.05624207	      0.88272048	      0.00000568	     -0.20926962	     -0.00000001	      0.00000000	     30.25894412
      1.22324444	     -0.05115594	      0.00041203	     -0.19258230	     -0.05623388	      0.88272063	      0.00000702	     -0.20926172	     -0.00000001	      0.00000000	     30.12091665
      1.22453325	     -0.05115737	      0.00041415	     -0.19258349	     -0.05622572	      0.88272076	      0.00000836	     -0.20925395	     -0.00000001	      0.00000000	     30.31793785
      1.22582205	     -0.05116419	      0.00041726	     -0.19259010	     -0.05621761	      0.88272086	      0.00000970	     -0.20924625	     -0.00000001	      0.00000000	     30.15803489
      1.22697995	     -0.05116600	      0.00041925	     -0.19259171	     -0.05621035	      0.88272093	      0.00001092	     -0.20923943	     -0.00000001	      0.00000000	     30.31220691
      1.22813785	     -0.05117172	      0.00042162	     -0.19259723	     -0.05620313	      0.88272098	      0.00001213	     -0.20923265	     -0.00000001	      0.00000000	     30.25042379
      1.22953486	     -0.05117629	      0.00042422	     -0.19260157	     -0.05619446	      0.88272100	      0.00001360	     -0.20922457	     -0.00000001	      0.00000000	     30.34564232
      1.23093188	     -0.05118476	      0.00042689	     -0.19260980	     -0.05618583	      0.88272100	      0.00001508	     -0.20921655	     -0.00000001	     -0.00000000	     30.23835133
      1.23210341	     -0.05118769	      0.00042903	     -0.19261253	     -0.05617863	      0.88272098	      0.00001632	     -0.20920990	     -0.00000001	     -0.00000000	     30.37741401
      1.23327493	     -0.05119494	      0.00043101	     -0.19261958	     -0.05617147	      0.88272094	      0.00001756	     -0.20920328	     -0.00000001	     -0.00000000	     30.30818174
      1.23444646	     -0.05120016	      0.00043304	     -0.19262460	     -0.05616433	      0.88272087	      0.00001880	     -0.20919672	     -0.00000001	     -0.00000000	     30.35976376
      1.23605468	     -0.05121073	      0.00043560	     -0.19263490	     -0.05615459	      0.88272075	      0.00002049	     -0.20918777	     -0.00000001	     -0.00000000	     30.28946592
      1.23723987	     -0.05121516	      0.00043782	     -0.19263914	     -0.05614745	      0.88272064	      0.00002174	     -0.20918124	     -0.00000001	     -0.00000000	     30.39878333
      1.23842505	     -0.05122391	      0.00043949	     -0.19264768	     -0.05614034	      0.88272050	      0.00002299	     -0.20917474	     -0.00000001	     -0.00000000	     30.32834852
      1.23985850	     -0.05123089	      0.00044195	     -0.19265443	     -0.05613179	      0.88272032	      0.00002449	     -0.20916695	     -0.00000001	     -0.00000000	     30.42014021
      1.24112501	     -0.05124160	      0.00044334	     -0.19266491	     -0.05612427	      0.88272013	      0.00002580	     -0.20916009	     -0.00000001	     -0.00000000	     30.30575862
      1.24239152	     -0.05124683	      0.00044559	     -0.19266994	     -0.05611679	      0.88271992	      0.00002711	     -0.20915329	     -0.00000001	     -0.00000000	     30.41981359
      1.24365803	     -0.05125743	      0.00044679	     -0.19268032	     -0.05610935	      0.88271968	      0.00002841	     -0.20914648	     -0.00000001	     -0.00000000	     30.30797240
      1.24492455	     -0.05126256	      0.00044901	     -0.19268526	     -0.05610194	      0.88271943	      0.00002970	     -0.20913971	     -0.00000001	     -0.00000000	     30.41509592
      1.24619106	     -0.05127326	      0.00045000	     -0.19269573	     -0.05609457	      0.88271916	      0.00003097	     -0.20913293	     -0.00000001	     -0.00000000	     30.30442417
      1.24745757	     -0.05127863	      0.00045208	     -0.19270090	     -0.05608724	      0.88271886	      0.00003223	     -0.20912618	     -0.00000001	     -0.00000000	     30.40875910
      1.24872408	     -0.05128967	      0.00045279	     -0.19271172	     -0.05607994	      0.88271855	      0.00003347	     -0.20911942	     -0.00000001	     -0.00000000	     30.30109748
      1.24999059	     -0.05129512	      0.00045473	     -0.19271698	     -0.05607268	      0.88271821	      0.00003469	     -0.20911269	     -0.00000001	     -0.00000000	     30.40274645
      1.25125710	     -0.05130572	      0.00045527	     -0.19272734	     -0.05606545	      0.88271786	      0.00003589	     -0.20910593	     -0.00000001	     -0.00000000	     30.29947915
      1.25252362	     -0.05131052	      0.00045711	     -0.19273196	     -0.05605827	      0.88271749	      0.00003708	     -0.20909917	     -0.00000001	     -0.00000000	     30.40045037
      1.25379013	     -0.05132064	      0.00045741	     -0.19274185	     -0.05605111	      0.88271710	      0.00003824	     -0.20909237	     -0.00000001	     -0.00000000	     30.29938647
      1.25505664	     -0.05132521	      0.00045900	     -0.19274623	     -0.05604399	      0.88271669	      0.00003938	     -0.20908556	     -0.00000001	     -0.00000000	     30.39837809
      1.25632315	     -0.05133505	      0.00045896	     -0.19275583	     -0.05603691	      0.88271626	      0.00004049	     -0.20907870	     -0.00000001	     -0.00000000	     30.30032201
      1.25758966	     -0.05133930	      0.00046028	     -0.19275990	     -0.05602987	      0.88271581	      0.00004158	     -0.20907182	     -0.00000001	     -0.00000000	     30.39366536
      1.25885617	     -0.05134859	      0.00046002	     -0.19276895	     -0.05602285	      0.88271535	      0.00004264	     -0.20906489	     -0.00000001	     -0.00000000	     30.29339860
      1.26012268	     -0.05135225	      0.00046115	     -0.19277242	     -0.05601588	      0.88271486	      0.00004368	     -0.20905794	     -0.00000001	     -0.00000000	     30.38329538
      1.26138920	     -0.05136072	      0.00046065	     -0.19278065	     -0.05600894	      0.88271437	      0.00004469	     -0.20905090	     -0.00000001	     -0.00000000	     30.28713039
      1.26265571	     -0.05136365	      0.00046154	     -0.19278340	     -0.05600203	      0.88271385	      0.00004567	     -0.20904384	     -0.00000001	     -0.00000000	     30.37147486
      1.26392222	     -0.05137123	      0.00046085	     -0.19279074	     -0.05599516	      0.88271332	      0.00004661	     -0.20903668	     -0.00000001	     -0.00000000	     30.27439542
      1.26518873	     -0.05137347	      0.00046151	     -0.19279279	     -0.05598832	      0.88271277	      0.00004753	     -0.20902948	     -0.00000001	     -0.00000000	     30.35496094
      1.26645524	     -0.05138031	      0.00046042	     -0.19279939	     -0.05598152	      0.88271220	      0.00004842	     -0.20902219	     -0.00000001	     -0.00000000	     30.26761293
      1.26772175	     -0.05138195	      0.00046058	     -0.19280082	     -0.05597475	      0.88271163	      0.00004927	     -0.20901486	     -0.00000001	     -0.00000000	     30.34691490
      1.26898827	     -0.05138775	      0.00045922	     -0.19280637	     -0.05596801	      0.88271103	      0.00005010	     -0.20900743	     -0.00000001	     -0.00000000	     30.25687555
      1.27025478	     -0.05138849	      0.00045922	     -0.19280690	     -0.05596132	      0.88271042	      0.00005089	     -0.20899994	     -0.00000001	     -0.00000000	     30.32617972
      1.27152129	     -0.05139327	      0.00045765	     -0.19281144	     -0.05595465	      0.88270980	      0.00005165	     -0.20899235	     -0.00000001	     -0.00000000	     30.24606927
      1.27278780	     -0.05139325	      0.00045721	     -0.19281120	     -0.05594802	      0.88270917	      0.00005237	     -0.20898469	     -0.00000001	     -0.00000000	     30.31836897
      1.27405431	     -0.05139718	      0.00045528	     -0.19281488	     -0.05594143	      0.88270852	      0.00005306	     -0.20897694	     -0.00000001	     -0.00000000	     30.24194438
      1.27532082	     -0.05139658	      0.00045448	     -0.19281406	     -0.05593486	      0.88270786	      0.00005372	     -0.20896914	     -0.00000001	     -0.00000000	     30.30807873
      1.27658733	     -0.05139944	      0.00045224	     -0.19281666	     -0.05592834	      0.88270718	      0.00005434	     -0.20896124	     -0.00000001	     -0.00000000	     30.23957369
      1.27785385	     -0.05139784	      0.00045100	     -0.19281483	     -0.05592185	      0.88270650	      0.00005494	     -0.20895327	     -0.00000001	     -0.00000000	     30.30447117
      1.27912036	     -0.05139930	      0.00044846	     -0.19281602	     -0.05591539	      0.88270580	      0.00005549	     -0.20894520	     -0.00000001	     -0.00000000	     30.24009079
      1.28038687	     -0.05139654	      0.00044693	     -0.19281302	     -0.05590897	      0.88270510	      0.00005602	     -0.20893706	     -0.00000001	     -0.00000000	     30.29775190
      1.28165338	     -0.05139656	      0.00044417	     -0.19281277	     -0.05590258	      0.88270439	      0.00005651	     -0.20892882	     -0.00000001	     -0.00000000	     30.24033201
      1.28317359	     -0.05139048	      0.00044237	     -0.19280641	     -0.05589496	      0.88270352	      0.00005705	     -0.20891882	     -0.00000001	     -0.00000000	     30.36313361
      1.28429149	     -0.05139144	      0.00043910	     -0.19280711	     -0.05588939	      0.88270287	      0.00005742	     -0.20891137	     -0.00000001	     -0.00000000	     30.23206291
      1.28540939	     -0.05138713	      0.00043730	     -0.19280258	     -0.05588385	      0.88270222	      0.00005776	     -0.20890386	     -0.00000001	     -0.00000000	     30.27804727
      1.28691736	     -0.05138427	      0.00043372	     -0.19279938	     -0.05587641	      0.88270133	      0.00005819	     -0.20889363	     -0.00000001	     -0.00000000	     30.22044193
      1.28826722	     -0.05137665	      0.00043191	     -0.19279151	     -0.05586980	      0.88270052	      0.00005853	     -0.20888440	     -0.00000001	     -0.00000000	     30.31593891
      1.28961708	     -0.05137528	      0.00042779	     -0.19278983	     -0.05586323	      0.88269971	      0.00005883	     -0.20887504	     -0.00000001	     -0.00000000	     30.18318204
      1.29077903	     -0.05136648	      0.00042633	     -0.19278081	     -0.05585761	      0.88269901	      0.00005906	     -0.20886695	     -0.00000001	     -0.00000000	     30.30269589
      1.29194099	     -0.05136292	      0.00042292	     -0.19277698	     -0.05585202	      0.88269830	      0.00005926	     -0.20885877	     -0.00000001	     -0.00000000	     30.23616391
      1.29335051	     -0.05135367	      0.00041993	     -0.19276742	     -0.05584528	      0.88269744	      0.00005947	     -0.20884880	     -0.00000001	     -0.00000000	     30.31059713
      1.29476003	     -0.05134949	      0.00041501	     -0.19276289	     -0.05583858	      0.88269657	      0.00005964	     -0.20883872	     -0.00000001	     -0.00000000	     30.19479115
      1.29591223	     -0.05133919	      0.00041288	     -0.19275235	     -0.05583315	      0.88269586	      0.00005975	     -0.20883046	     -0.00000001	     -0.00000000	     30.31116104
      1.29706444	     -0.05133394	      0.00040894	     -0.19274682	     -0.05582774	      0.88269514	      0.00005983	     -0.20882213	     -0.00000001	     -0.00000000	     30.25111657
      1.29850273	     -0.05132291	      0.00040493	     -0.19273546	     -0.05582103	      0.88269424	      0.00005990	     -0.20881171	     -0.00000001	     -0.00000000	     30.33070156
      1.29994102	     -0.05131722	      0.00039880	     -0.19272937	     -0.05581437	      0.88269334	      0.00005993	     -0.20880121	     -0.00000001	     -0.00000000	     30.21881073
      1.30105729	     -0.05130574	      0.00039596	     -0.19271763	     -0.05580924	      0.88269264	      0.00005992	     -0.20879306	     -0.00000001	     -0.00000000	     30.33955592
      1.30217356	     -0.05129893	      0.00039155	     -0.19271052	     -0.05580413	      0.88269194	      0.00005989	     -0.20878487	     -0.00000001	     -0.00000000	     30.29003991
      1.30366871	     -0.05128481	      0.00038660	     -0.19269602	     -0.05579734	      0.88269100	      0.00005982	     -0.20877386	     -0.00000001	     -0.00000000	     30.36196833
      1.30516387	     -0.05127461	      0.00037984	     -0.19268540	     -0.05579060	      0.88269007	      0.00005970	     -0.20876274	     -0.00000001	     -0.00000000	     30.25088290
      1.30623763	     -0.05125945	      0.00037680	     -0.19266997	     -0.05578579	      0.88268939	      0.00005959	     -0.20875473	     -0.00000001	     -0.00000000	     30.38993607
      1.30731140	     -0.05124839	      0.00037226	     -0.19265861	     -0.05578102	      0.88268872	      0.00005946	     -0.20874663	     -0.00000001	     -0.00000000	     30.36297087
      1.30888962	     -0.05122891	      0.00036614	     -0.19263870	     -0.05577405	      0.88268773	      0.00005924	     -0.20873465	     -0.00000001	     -0.00000000	     30.43004167
      1.31021974	     -0.05121539	      0.00035996	     -0.19262479	     -0.05576822	      0.88268690	      0.00005901	     -0.20872447	     -0.00000001	     -0.00000000	     30.36700821
      1.31154985	     -0.05119639	      0.00035494	     -0.19260543	     -0.05576243	      0.88268607	      0.00005876	     -0.20871428	     -0.00000001	     -0.00000000	     30.50027866
      1.31287996	     -0.05118314	      0.00034812	     -0.19259175	     -0.05575670	      0.88268525	      0.00005847	     -0.20870402	     -0.00000001	     -0.00000000	     30.38914401
      1.31421008	     -0.05116118	      0.00034306	     -0.19256942	     -0.05575100	      0.88268443	      0.00005816	     -0.20869377	     -0.00000001	     -0.00000000	     30.61570561
      1.31533587	     -0.05114981	      0.00033682	     -0.19255768	     -0.05574622	      0.88268374	      0.00005787	     -0.20868504	     -0.00000001	     -0.00000000	     30.47603599
      1.31646167	     -0.05113307	      0.00033166	     -0.19254060	     -0.05574146	      0.88268306	      0.00005756	     -0.20867633	     -0.00000001	     -0.00000000	     30.56409403
      1.31790928	     -0.05111452	      0.00032422	     -0.19252158	     -0.05573540	      0.88268218	      0.00005713	     -0.20866511	     -0.00000001	     -0.00000000	     30.53375037
      1.31935688	     -0.05109003	      0.00031747	     -0.19249663	     -0.05572940	      0.88268131	      0.00005667	     -0.20865390	     -0.00000001	     -0.00000000	     30.74091787
      1.32047895	     -0.05107567	      0.00031129	     -0.19248189	     -0.05572478	      0.88268065	      0.00005629	     -0.20864516	     -0.00000001	     -0.00000000	     30.60867603
      1.32160101	     -0.05105627	      0.00030585	     -0.19246214	     -0.05572019	      0.88267999	      0.00005589	     -0.20863642	     -0.00000001	     -0.00000000	     30.70002130
      1.32307610	     -0.05103302	      0.00029836	     -0.19243839	     -0.05571422	      0.88267912	      0.00005534	     -0.20862488	     -0.00000001	     -0.00000000	     30.67057988
      1.32455118	     -0.05100368	      0.00029118	     -0.19240857	     -0.05570830	      0.88267827	      0.00005476	     -0.20861333	     -0.00000001	     -0.00000000	     30.92306837
      1.32560771	     -0.05098728	      0.00028572	     -0.19239181	     -0.05570409	      0.88267767	      0.00005432	     -0.20860499	     -0.00000001	     -0.00000000	     30.76750502
      1.32666424	     -0.05096682	      0.00028035	     -0.19237099	     -0.05569992	      0.88267707	      0.00005388	     -0.20859666	     -0.00000001	     -0.00000000	     30.85018310
      1.32823457	     -0.05093729	      0.00027246	     -0.19234092	     -0.05569378	      0.88267619	      0.00005318	     -0.20858422	     -0.00000001	     -0.00000000	     30.85488645
      1.32954319	     -0.05091049	      0.00026555	     -0.19231367	     -0.05568871	      0.88267546	      0.00005258	     -0.20857384	     -0.00000001	     -0.00000000	     30.99855384
      1.33085180	     -0.05088652	      0.00025903	     -0.19228925	     -0.05568369	      0.88267475	      0.00005196	     -0.20856344	     -0.00000001	     -0.00000000	     30.93071403
      1.33216042	     -0.05085901	      0.00025176	     -0.19226126	     -0.05567872	      0.88267404	      0.00005132	     -0.20855307	     -0.00000001	     -0.00000000	     31.13303000
      1.33346904	     -0.05083504	      0.00024595	     -0.19223684	     -0.05567380	      0.88267335	      0.00005066	     -0.20854271	     -0.00000001	     -0.00000000	     30.99052667
      1.33457017	     -0.05081134	      0.00023979	     -0.19221273	     -0.05566969	      0.88267277	      0.00005009	     -0.20853403	     -0.00000001	     -0.00000000	     31.17084678
      1.33567130	     -0.05078948	      0.00023471	     -0.19219048	     -0.05566562	      0.88267220	      0.00004951	     -0.20852535	     -0.00000001	     -0.00000000	     31.15091985
      1.33709506	     -0.05075923	      0.00022721	     -0.19215970	     -0.05566041	      0.88267147	      0.00004874	     -0.20851416	     -0.00000001	     -0.00000000	     31.28576484
      1.33851883	     -0.05072958	      0.00022100	     -0.19212956	     -0.05565526	      0.88267075	      0.00004796	     -0.20850298	     -0.00000001	     -0.00000000	     31.22828148
      1.33961002	     -0.05070458	      0.00021469	     -0.19210413	     -0.05565135	      0.88267021	      0.00004734	     -0.20849442	     -0.00000001	     -0.00000000	     31.39700982
      1.34070120	     -0.05067999	      0.00020979	     -0.19207916	     -0.05564748	      0.88266968	      0.00004672	     -0.20848586	     -0.00000001	     -0.00000000	     31.39679673
      1.34215923	     -0.05064669	      0.00020228	     -0.19204530	     -0.05564236	      0.88266897	      0.00004588	     -0.20847441	     -0.00000001	     -0.00000000	     31.51516853
      1.34361727	     -0.05061457	      0.00019647	     -0.19201267	     -0.05563730	      0.88266828	      0.00004502	     -0.20846301	     -0.00000001	     -0.00000000	     31.46611787
      1.34464991	     -0.05059136	      0.00019031	     -0.19198903	     -0.05563376	      0.88266779	      0.00004440	     -0.20845497	     -0.00000001	     -0.00000000	     31.61613932
      1.34568256	     -0.05056924	      0.00018568	     -0.19196653	     -0.05563025	      0.88266731	      0.00004378	     -0.20844698	     -0.00000001	     -0.00000000	     31.62563200
      1.34723912	     -0.05053634	      0.00017791	     -0.19193302	     -0.05562502	      0.88266660	      0.00004283	     -0.20843506	     -0.00000001	     -0.00000000	     31.73399376
      1.34853558	     -0.05050898	      0.00017249	     -0.19190518	     -0.05562072	      0.88266601	      0.00004202	     -0.20842525	     -0.00000001	     -0.00000000	     31.73853994
      1.34983204	     -0.05048110	      0.00016547	     -0.19187677	     -0.05561648	      0.88266544	      0.00004121	     -0.20841553	     -0.00000001	     -0.00000000	     31.89312922
      1.35112851	     -0.05045298	      0.00016072	     -0.19184818	     -0.05561229	      0.88266487	      0.00004040	     -0.20840591	     -0.00000001	     -0.00000000	     31.85776786
      1.35228592	     -0.05042719	      0.00015435	     -0.19182191	     -0.05560859	      0.88266437	      0.00003966	     -0.20839737	     -0.00000001	     -0.00000000	     32.00802466
      1.35344334	     -0.05040175	      0.00015006	     -0.19179604	     -0.05560494	      0.88266388	      0.00003892	     -0.20838890	     -0.00000001	     -0.00000000	     31.99267429
      1.35460075	     -0.05037626	      0.00014468	     -0.19177009	     -0.05560133	      0.88266339	      0.00003818	     -0.20838049	     -0.00000001	     -0.00000000	     32.08375324
      1.35608461	     -0.05034342	      0.00013934	     -0.19173669	     -0.05559676	      0.88266278	      0.00003721	     -0.20836982	     -0.00000001	     -0.00000000	     32.10140637
      1.35725807	     -0.05031719	      0.00013361	     -0.19170997	     -0.05559320	      0.88266230	      0.00003645	     -0.20836146	     -0.00000001	     -0.00000000	     32.23496818
      1.35843152	     -0.05029113	      0.00012979	     -0.19168347	     -0.05558969	      0.88266183	      0.00003567	     -0.20835318	     -0.00000001	     -0.00000000	     32.22838983
      1.35960498	     -0.05026493	      0.00012487	     -0.19165680	     -0.05558622	      0.88266137	      0.00003490	     -0.20834497	     -0.00000001	     -0.00000000	     32.32288733
      1.36107769	     -0.05023268	      0.00012039	     -0.19162400	     -0.05558194	      0.88266080	      0.00003392	     -0.20833479	     -0.00000001	     -0.00000000	     32.32636238
      1.36222878	     -0.05020805	      0.00011524	     -0.19159889	     -0.05557864	      0.88266036	      0.00003315	     -0.20832696	     -0.00000001	     -0.00000000	     32.45364063
      1.36337987	     -0.05018387	      0.00011192	     -0.19157428	     -0.05557539	      0.88265993	      0.00003238	     -0.20831923	     -0.00000001	     -0.00000000	     32.45094564
      1.36453096	     -0.05016051	      0.00010755	     -0.19155046	     -0.05557218	      0.88265951	      0.00003160	     -0.20831163	     -0.00000001	     -0.00000000	     32.53029628
      1.36606837	     -0.05013158	      0.00010319	     -0.19152093	     -0.05556797	      0.88265895	      0.00003056	     -0.20830171	     -0.00000001	     -0.00000000	     32.53006311
      1.36720873	     -0.05011099	      0.00009843	     -0.19149987	     -0.05556490	      0.88265855	      0.00002978	     -0.20829456	     -0.00000001	     -0.00000000	     32.64876758
      1.36834909	     -0.05009063	      0.00009550	     -0.19147907	     -0.05556188	      0.88265816	      0.00002901	     -0.20828758	     -0.00000001	     -0.00000000	     32.64490515
      1.36974516	     -0.05006571	      0.00009064	     -0.19145358	     -0.05555824	      0.88265768	      0.00002805	     -0.20827924	     -0.00000001	     -0.00000000	     32.75974433
      1.37098503	     -0.05004373	      0.00008819	     -0.19143115	     -0.05555506	      0.88265727	      0.00002720	     -0.20827201	     -0.00000001	     -0.00000000	     32.73110941
      1.37222490	     -0.05002184	      0.00008376	     -0.19140874	     -0.05555194	      0.88265687	      0.00002635	     -0.20826494	     -0.00000001	     -0.00000000	     32.86239527
      1.37346477	     -0.04999954	      0.00008177	     -0.19138600	     -0.05554888	      0.88265648	      0.00002549	     -0.20825802	     -0.00000001	     -0.00000000	     32.82805188
      1.37470463	     -0.04997682	      0.00007769	     -0.19136277	     -0.05554587	      0.88265609	      0.00002464	     -0.20825121	     -0.00000001	     -0.00000000	     32.96288428
      1.37594450	     -0.04995434	      0.00007635	     -0.19133985	     -0.05554292	      0.88265571	      0.00002378	     -0.20824452	     -0.00000001	     -0.00000000	     32.90762368
      1.37718437	     -0.04993262	      0.00007265	     -0.19131763	     -0.05554002	      0.88265535	      0.00002292	     -0.20823796	     -0.00000001	     -0.00000000	     33.04069962
      1.37842424	     -0.04991152	      0.00007191	     -0.19129611	     -0.05553718	      0.88265499	      0.00002206	     -0.20823155	     -0.00000001	     -0.00000000	     32.97335838
      1.37966410	     -0.04989131	      0.00006848	     -0.19127540	     -0.05553439	      0.88265464	      0.00002120	     -0.20822528	     -0.00000001	     -0.00000000	     33.11770443
      1.38090397	     -0.04987152	      0.00006825	     -0.19125519	     -0.05553166	      0.88265430	      0.00002034	     -0.20821918	     -0.00000001	     -0.00000000	     33.04502128
      1.38214384	     -0.04985168	      0.00006494	     -0.19123485	     -0.05552899	      0.88265398	      0.00001948	     -0.20821324	     -0.00000001	     -0.00000000	     33.21354798
      1.38338371	     -0.04983192	      0.00006517	     -0.19121469	     -0.05552637	      0.88265366	      0.00001861	     -0.20820744	     -0.00000001	     -0.00000000	     33.12880328
      1.38449088	     -0.04981449	      0.00006262	     -0.19119682	     -0.05552408	      0.88265338	      0.00001784	     -0.20820237	     -0.00000001	     -0.00000000	     33.25247820
      1.38559806	     -0.04979710	      0.00006227	     -0.19117905	     -0.05552183	      0.88265311	      0.00001707	     -0.20819742	     -0.00000001	     -0.00000000	     33.23357730
      1.38695270	     -0.04977595	      0.00006067	     -0.19115739	     -0.05551915	      0.88265279	      0.00001613	     -0.20819150	     -0.00000001	     -0.00000000	     33.32136424
      1.38830733	     -0.04975485	      0.00006119	     -0.19113586	     -0.05551653	      0.88265248	      0.00001519	     -0.20818572	     -0.00000001	     -0.00000000	     33.28178481
      1.38943494	     -0.04973788	      0.00005960	     -0.19111845	     -0.05551440	      0.88265223	      0.00001441	     -0.20818103	     -0.00000001	     -0.00000000	     33.39191171
      1.39056254	     -0.04972157	      0.00006001	     -0.19110177	     -0.05551232	      0.88265198	      0.00001363	     -0.20817646	     -0.00000001	     -0.00000000	     33.36897881
      1.39192212	     -0.04970237	      0.00005917	     -0.19108208	     -0.05550987	      0.88265170	      0.00001269	     -0.20817112	     -0.00000001	     -0.00000000	     33.46082311
      1.39328169	     -0.04968357	      0.00006063	     -0.19106286	     -0.05550749	      0.88265143	      0.00001175	     -0.20816594	     -0.00000001	     -0.00000000	     33.40806940
      1.39436851	     -0.04966869	      0.00005963	     -0.19104758	     -0.05550563	      0.88265122	      0.00001101	     -0.20816194	     -0.00000001	     -0.00000000	     33.51952332
      1.39545533	     -0.04965416	      0.00006060	     -0.19103269	     -0.05550382	      0.88265102	      0.00001026	     -0.20815803	     -0.00000001	     -0.00000000	     33.50429252
      1.39686690	     -0.04963596	      0.00006073	     -0.19101401	     -0.05550153	      0.88265076	      0.00000930	     -0.20815313	     -0.00000001	     -0.00000000	     33.58498432
      1.39827848	     -0.04961736	      0.00006312	     -0.19099499	     -0.05549931	      0.88265052	      0.00000834	     -0.20814841	     -0.00000001	     -0.00000000	     33.53757054
      1.39933165	     -0.04960292	      0.00006282	     -0.19098017	     -0.05549770	      0.88265035	      0.00000763	     -0.20814497	     -0.00000001	     -0.00000000	     33.64706068
      1.40038483	     -0.04958850	      0.00006443	     -0.19096542	     -0.05549614	      0.88265018	      0.00000692	     -0.20814160	     -0.00000001	     -0.00000000	     33.63744865
      1.40185930	     -0.04956940	      0.00006575	     -0.19094585	     -0.05549401	      0.88264995	      0.00000594	     -0.20813701	     -0.00000001	     -0.00000000	     33.70563249
      1.40333376	     -0.04955121	      0.00006929	     -0.19092724	     -0.05549197	      0.88264974	      0.00000498	     -0.20813260	     -0.00000001	     -0.00000000	     33.65008959
      1.40433651	     -0.04953961	      0.00006940	     -0.19091529	     -0.05549062	      0.88264961	      0.00000433	     -0.20812970	     -0.00000001	     -0.00000000	     33.75059117
      1.40533925	     -0.04952894	      0.00007128	     -0.19090432	     -0.05548931	      0.88264947	      0.00000369	     -0.20812691	     -0.00000001	     -0.00000000	     33.74463690
      1.40692443	     -0.04951346	      0.00007357	     -0.19088834	     -0.05548732	      0.88264928	      0.00000269	     -0.20812273	     -0.00000001	     -0.00000000	     33.80587120
      1.40821582	     -0.04950135	      0.00007668	     -0.19087586	     -0.05548577	      0.88264913	      0.00000189	     -0.20811954	     -0.00000001	     -0.00000000	     33.78323088
      1.40950720	     -0.04948983	      0.00007832	     -0.19086392	     -0.05548428	      0.88264899	      0.00000112	     -0.20811653	     -0.00000001	     -0.00000000	     33.88694793
      1.41079859	     -0.04947815	      0.00008253	     -0.19085190	     -0.05548285	      0.88264886	      0.00000036	     -0.20811369	     -0.00000001	     -0.00000000	     33.82583528
      1.41193850	     -0.04946753	      0.00008405	     -0.19084092	     -0.05548164	      0.88264875	     -0.00000030	     -0.20811131	     -0.00000001	     -0.00000000	     33.94247266
      1.41307841	     -0.04945669	      0.00008778	     -0.19082978	     -0.05548048	      0.88264865	     -0.00000094	     -0.20810902	     -0.00000001	     -0.00000000	     33.91255390
      1.41421832	     -0.04944634	      0.00009042	     -0.19081910	     -0.05547936	      0.88264856	     -0.00000156	     -0.20810682	     -0.00000001	     -0.00000000	     33.97352185
      1.41572237	     -0.04943412	      0.00009541	     -0.19080648	     -0.05547797	      0.88264845	     -0.00000235	     -0.20810410	     -0.00000001	     -0.00000000	     33.95264750
      1.41688550	     -0.04942581	      0.00009771	     -0.19079782	     -0.05547695	      0.88264837	     -0.00000294	     -0.20810215	     -0.00000001	     -0.00000000	     34.05480199
      1.41804862	     -0.04941806	      0.00010188	     -0.19078977	     -0.05547598	      0.88264830	     -0.00000350	     -0.20810035	     -0.00000001	     -0.00000000	     34.02398257
      1.41921174	     -0.04941092	      0.00010494	     -0.19078230	     -0.05547506	      0.88264824	     -0.00000405	     -0.20809869	     -0.00000001	     -0.00000000	     34.08825578
      1.42069670	     -0.04940225	      0.00011058	     -0.19077326	     -0.05547396	      0.88264817	     -0.00000472	     -0.20809681	     -0.00000001	     -0.00000000	     34.06018858
      1.42183985	     -0.04939622	      0.00011331	     -0.19076690	     -0.05547317	      0.88264813	     -0.00000521	     -0.20809551	     -0.00000001	     -0.00000000	     34.16191395
      1.42298300	     -0.04939106	      0.00011787	     -0.19076146	     -0.05547243	      0.88264809	     -0.00000567	     -0.20809437	     -0.00000001	     -0.00000000	     34.12652964
      1.42435920	     -0.04938649	      0.00012184	     -0.19075651	     -0.05547161	      0.88264805	     -0.00000620	     -0.20809321	     -0.00000001	     -0.00000000	     34.21257317
      1.42573540	     -0.04938339	      0.00012820	     -0.19075309	     -0.05547085	      0.88264802	     -0.00000669	     -0.20809231	     -0.00000001	     -0.00000000	     34.12389867
      1.42678042	     -0.04938191	      0.00013055	     -0.19075131	     -0.05547032	      0.88264800	     -0.00000705	     -0.20809181	     -0.00000001	     -0.00000000	     34.23186066
      1.42782545	     -0.04938110	      0.00013477	     -0.19075025	     -0.05546984	      0.88264799	     -0.00000738	     -0.20809147	     -0.00000001	     -0.00000000	     34.20919743
      1.42931076	     -0.04938078	      0.00013980	     -0.19074955	     -0.05546922	      0.88264798	     -0.00000782	     -0.20809125	     -0.00000001	     -0.00000000	     34.26857579
      1.43059870	     -0.04938056	      0.00014553	     -0.19074903	     -0.05546874	      0.88264798	     -0.00000817	     -0.20809129	     -0.00000001	      0.00000000	     34.22477741
      1.43188665	     -0.04938023	      0.00014959	     -0.19074837	     -0.05546833	      0.88264799	     -0.00000848	     -0.20809152	     -0.00000001	      0.00000000	     34.33342287
      1.43317460	     -0.04938041	      0.00015620	     -0.19074828	     -0.05546799	      0.88264801	     -0.00000877	     -0.20809192	     -0.00000001	      0.00000000	     34.23794450
      1.43431048	     -0.04938119	      0.00015960	     -0.19074877	     -0.05546773	      0.88264802	     -0.00000899	     -0.20809243	     -0.00000001	      0.00000000	     34.34836852
      1.43544636	     -0.04938253	      0.00016506	     -0.19074987	     -0.05546752	      0.88264805	     -0.00000919	     -0.20809308	     -0.00000001	      0.00000000	     34.29667265
      1.43658225	     -0.04938447	      0.00016941	     -0.19075154	     -0.05546736	      0.88264807	     -0.00000937	     -0.20809386	     -0.00000001	      0.00000000	     34.34396896
      1.43811874	     -0.04938774	      0.00017675	     -0.19075449	     -0.05546721	      0.88264812	     -0.00000957	     -0.20809516	     -0.00000001	      0.00000000	     34.30435479
      1.43928475	     -0.04939063	      0.00018080	     -0.19075709	     -0.05546716	      0.88264815	     -0.00000969	     -0.20809631	     -0.00000001	      0.00000000	     34.40155655
      1.44045076	     -0.04939404	      0.00018663	     -0.19076028	     -0.05546716	      0.88264819	     -0.00000979	     -0.20809760	     -0.00000001	      0.00000000	     34.35251062
      1.44161676	     -0.04939811	      0.00019129	     -0.19076408	     -0.05546721	      0.88264824	     -0.00000987	     -0.20809903	     -0.00000001	      0.00000000	     34.40462653
      1.44312223	     -0.04940403	      0.00019887	     -0.19076971	     -0.05546734	      0.88264830	     -0.00000992	     -0.20810110	     -0.00000001	      0.00000000	     34.35313861
      1.44426721	     -0.04940905	      0.00020294	     -0.19077446	     -0.05546750	      0.88264835	     -0.00000994	     -0.20810283	     -0.00000001	      0.00000000	     34.45006452
      1.44541218	     -0.04941451	      0.00020878	     -0.19077972	     -0.05546770	      0.88264841	     -0.00000994	     -0.20810469	     -0.00000001	      0.00000000	     34.40187908
      1.44680286	     -0.04942164	      0.00021439	     -0.19078655	     -0.05546801	      0.88264848	     -0.00000990	     -0.20810713	     -0.00000001	      0.00000000	     34.48186115
      1.44819355	     -0.04942921	      0.00022238	     -0.19079389	     -0.05546839	      0.88264855	     -0.00000983	     -0.20810975	     -0.00000001	      0.00000000	     34.37337319
      1.44923755	     -0.04943507	      0.00022586	     -0.19079951	     -0.05546872	      0.88264861	     -0.00000975	     -0.20811183	     -0.00000001	      0.00000000	     34.48387119
      1.45028155	     -0.04944070	      0.00023121	     -0.19080496	     -0.05546908	      0.88264867	     -0.00000966	     -0.20811400	     -0.00000001	      0.00000000	     34.45713992
      1.45178891	     -0.04944810	      0.00023804	     -0.19081208	     -0.05546968	      0.88264876	     -0.00000949	     -0.20811726	     -0.00000001	      0.00000000	     34.51529315
      1.45308760	     -0.04945492	      0.00024511	     -0.19081869	     -0.05547025	      0.88264883	     -0.00000931	     -0.20812016	     -0.00000001	      0.00000000	     34.45892470
      1.45438628	     -0.04946235	      0.00025034	     -0.19082585	     -0.05547089	      0.88264891	     -0.00000911	     -0.20812318	     -0.00000001	      0.00000000	     34.56711594
      1.45568497	     -0.04947054	      0.00025802	     -0.19083386	     -0.05547158	      0.88264900	     -0.00000889	     -0.20812631	     -0.00000001	      0.00000000	     34.46022566
      1.45682324	     -0.04947844	      0.00026221	     -0.19084152	     -0.05547224	      0.88264907	     -0.00000867	     -0.20812915	     -0.00000001	      0.00000000	     34.57555563
      1.45796152	     -0.04948691	      0.00026835	     -0.19084982	     -0.05547293	      0.88264914	     -0.00000842	     -0.20813211	     -0.00000001	      0.00000000	     34.52176034
      1.45909979	     -0.04949593	      0.00027335	     -0.19085864	     -0.05547368	      0.88264921	     -0.00000816	     -0.20813517	     -0.00000001	      0.00000000	     34.56990352
      1.46066493	     -0.04950898	      0.00028151	     -0.19087145	     -0.05547477	      0.88264932	     -0.00000778	     -0.20813955	     -0.00000001	      0.00000000	     34.52917257
      1.46183629	     -0.04951910	      0.00028601	     -0.19088135	     -0.05547564	      0.88264939	     -0.00000746	     -0.20814295	     -0.00000001	      0.00000000	     34.63233078
      1.46300765	     -0.04952944	      0.00029222	     -0.19089151	     -0.05547655	      0.88264947	     -0.00000713	     -0.20814646	     -0.00000001	      0.00000000	     34.58489704
      1.46417900	     -0.04954011	      0.00029724	     -0.19090199	     -0.05547751	      0.88264954	     -0.00000678	     -0.20815006	     -0.00000001	      0.00000000	     34.64159772
      1.46570821	     -0.04955466	      0.00030521	     -0.19091633	     -0.05547883	      0.88264963	     -0.00000629	     -0.20815491	     -0.00000001	      0.00000000	     34.59139698
      1.46685780	     -0.04956610	      0.00030943	     -0.19092756	     -0.05547987	      0.88264970	     -0.00000591	     -0.20815866	     -0.00000001	      0.00000000	     34.69759022
      1.46800738	     -0.04957788	      0.00031533	     -0.19093918	     -0.05548096	      0.88264977	     -0.00000550	     -0.20816250	     -0.00000001	      0.00000000	     34.65245043
      1.46941515	     -0.04959269	      0.00032100	     -0.19095375	     -0.05548234	      0.88264985	     -0.00000499	     -0.20816732	     -0.00000001	      0.00000000	     34.74039319
      1.47067778	     -0.04960629	      0.00032778	     -0.19096720	     -0.05548364	      0.88264992	     -0.00000450	     -0.20817175	     -0.00000001	      0.00000000	     34.65993351
      1.47194041	     -0.04962040	      0.00033229	     -0.19098109	     -0.05548498	      0.88264998	     -0.00000400	     -0.20817629	     -0.00000001	      0.00000000	     34.77947669
      1.47320305	     -0.04963486	      0.00033914	     -0.19099541	     -0.05548637	      0.88265004	     -0.00000348	     -0.20818092	     -0.00000001	      0.00000000	     34.68218810
      1.47446568	     -0.04964973	      0.00034334	     -0.19101006	     -0.05548781	      0.88265009	     -0.00000295	     -0.20818565	     -0.00000001	      0.00000000	     34.82024408
      1.47572831	     -0.04966500	      0.00035027	     -0.19102519	     -0.05548930	      0.88265014	     -0.00000239	     -0.20819048	     -0.00000001	      0.00000000	     34.70156114
      1.47699095	     -0.04968066	      0.00035415	     -0.19104064	     -0.05549084	      0.88265018	     -0.00000182	     -0.20819541	     -0.00000001	      0.00000000	     34.85918235
      1.47825358	     -0.04969663	      0.00036117	     -0.19105648	     -0.05549242	      0.88265022	     -0.00000123	     -0.20820043	     -0.00000001	      0.00000000	     34.72160910
      1.47951621	     -0.04971311	      0.00036467	     -0.19107274	     -0.05549405	      0.88265025	     -0.00000063	     -0.20820554	     -0.00000001	      0.00000000	     34.90089519
      1.48064027	     -0.04972816	      0.00037066	     -0.19108768	     -0.05549553	      0.88265027	     -0.00000008	     -0.20821018	     -0.00000001	      0.00000000	     34.77567822
      1.48176433	     -0.04974364	      0.00037455	     -0.19110299	     -0.05549706	      0.88265028	      0.00000048	     -0.20821488	     -0.00000001	      0.00000000	     34.84663404
      1.48314745	     -0.04976303	      0.00038075	     -0.19112221	     -0.05549898	      0.88265029	      0.00000118	     -0.20822078	     -0.00000001	      0.00000000	     34.80432429
      1.48453057	     -0.04978293	      0.00038506	     -0.19114190	     -0.05550096	      0.88265029	      0.00000190	     -0.20822678	     -0.00000001	     -0.00000000	     34.93378770
      1.48568159	     -0.04979981	      0.00039079	     -0.19115867	     -0.05550264	      0.88265028	      0.00000251	     -0.20823186	     -0.00000001	     -0.00000000	     34.82472595
      1.48683260	     -0.04981703	      0.00039456	     -0.19117573	     -0.05550436	      0.88265026	      0.00000314	     -0.20823701	     -0.00000001	     -0.00000000	     34.89558391
      1.48821911	     -0.04983816	      0.00040057	     -0.19119671	     -0.05550648	      0.88265023	      0.00000390	     -0.20824331	     -0.00000001	     -0.00000000	     34.84220828
      1.48960562	     -0.04985983	      0.00040438	     -0.19121817	     -0.05550865	      0.88265019	      0.00000467	     -0.20824971	     -0.00000001	     -0.00000000	     34.98721827
      1.49071988	     -0.04987753	      0.00040974	     -0.19123578	     -0.05551043	      0.88265015	      0.00000530	     -0.20825492	     -0.00000001	     -0.00000000	     34.86401338
      1.49183415	     -0.04989570	      0.00041315	     -0.19125380	     -0.05551224	      0.88265010	      0.00000594	     -0.20826019	     -0.00000001	     -0.00000000	     34.92116248
      1.49327155	     -0.04991967	      0.00041877	     -0.19127761	     -0.05551462	      0.88265001	      0.00000677	     -0.20826708	     -0.00000001	     -0.00000000	     34.87482060
      1.49470896	     -0.04994426	      0.00042228	     -0.19130200	     -0.05551705	      0.88264992	      0.00000762	     -0.20827408	     -0.00000001	     -0.00000000	     35.02153903
      1.49579438	     -0.04996304	      0.00042718	     -0.19132069	     -0.05551892	      0.88264984	      0.00000826	     -0.20827943	     -0.00000001	     -0.00000000	     34.88976776
      1.49687979	     -0.04998207	      0.00043022	     -0.19133958	     -0.05552081	      0.88264974	      0.00000891	     -0.20828483	     -0.00000001	     -0.00000000	     34.93542887
      1.49837648	     -0.05000870	      0.00043542	     -0.19136606	     -0.05552347	      0.88264960	      0.00000980	     -0.20829236	     -0.00000001	     -0.00000000	     34.89245143
      1.49987316	     -0.05003588	      0.00043844	     -0.19139303	     -0.05552618	      0.88264944	      0.00001071	     -0.20829997	     -0.00000001	     -0.00000000	     35.05005321
      1.50091364	     -0.05005492	      0.00044286	     -0.19141200	     -0.05552809	      0.88264932	      0.00001134	     -0.20830530	     -0.00000001	     -0.00000000	     34.90141435
      1.50195413	     -0.05007422	      0.00044547	     -0.19143116	     -0.05553002	      0.88264918	      0.00001198	     -0.20831067	     -0.00000001	     -0.00000000	     34.93279487
      1.50355060	     -0.05010413	      0.00045025	     -0.19146091	     -0.05553304	      0.88264896	      0.00001295	     -0.20831897	     -0.00000001	     -0.00000000	     34.89553980
      1.50487255	     -0.05012935	      0.00045298	     -0.19148597	     -0.05553557	      0.88264876	      0.00001377	     -0.20832590	     -0.00000001	     -0.00000000	     34.96249566
      1.50619450	     -0.05015465	      0.00045733	     -0.19151116	     -0.05553814	      0.88264854	      0.00001458	     -0.20833287	     -0.00000001	     -0.00000000	     34.86832153
      1.50751645	     -0.05018031	      0.00045919	     -0.19153664	     -0.05554075	      0.88264831	      0.00001539	     -0.20833987	     -0.00000001	     -0.00000000	     34.99330788
      1.50869294	     -0.05020323	      0.00046318	     -0.19155947	     -0.05554309	      0.88264809	      0.00001612	     -0.20834613	     -0.00000001	     -0.00000000	     34.86740057
      1.50986943	     -0.05022657	      0.00046499	     -0.19158266	     -0.05554547	      0.88264786	      0.00001684	     -0.20835242	     -0.00000001	     -0.00000000	     34.93397285
      1.51104592	     -0.05024995	      0.00046800	     -0.19160593	     -0.05554787	      0.88264761	      0.00001757	     -0.20835874	     -0.00000001	     -0.00000000	     34.88337986
      1.51257453	     -0.05028064	      0.00047031	     -0.19163644	     -0.05555102	      0.88264727	      0.00001851	     -0.20836696	     -0.00000001	     -0.00000000	     34.95707963
      1.51377580	     -0.05030478	      0.00047375	     -0.19166049	     -0.05555353	      0.88264698	      0.00001925	     -0.20837345	     -0.00000001	     -0.00000000	     34.85045808
      1.51497707	     -0.05032927	      0.00047524	     -0.19168484	     -0.05555606	      0.88264669	      0.00001998	     -0.20837994	     -0.00000001	     -0.00000000	     34.91072875
      1.51617834	     -0.05035363	      0.00047798	     -0.19170910	     -0.05555862	      0.88264637	      0.00002072	     -0.20838644	     -0.00000001	     -0.00000000	     34.85434351
      1.51768744	     -0.05038453	      0.00047964	     -0.19173984	     -0.05556187	      0.88264596	      0.00002164	     -0.20839461	     -0.00000001	     -0.00000000	     34.93348834
      1.51887051	     -0.05040858	      0.00048267	     -0.19176381	     -0.05556444	      0.88264562	      0.00002236	     -0.20840102	     -0.00000001	     -0.00000000	     34.82247376
      1.52005359	     -0.05043293	      0.00048375	     -0.19178803	     -0.05556703	      0.88264527	      0.00002308	     -0.20840742	     -0.00000001	     -0.00000000	     34.87577653
      1.52123667	     -0.05045712	      0.00048593	     -0.19181213	     -0.05556965	      0.88264490	      0.00002380	     -0.20841380	     -0.00000001	     -0.00000000	     34.82644948
      1.52280908	     -0.05048958	      0.00048719	     -0.19184443	     -0.05557315	      0.88264439	      0.00002475	     -0.20842228	     -0.00000001	     -0.00000000	     34.89543266
      1.52398661	     -0.05051373	      0.00048977	     -0.19186851	     -0.05557580	      0.88264400	      0.00002546	     -0.20842861	     -0.00000001	     -0.00000000	     34.78562960
      1.52516414	     -0.05053832	      0.00049045	     -0.19189298	     -0.05557846	      0.88264358	      0.00002616	     -0.20843492	     -0.00000001	     -0.00000000	     34.83035991
      1.52659402	     -0.05056797	      0.00049276	     -0.19192254	     -0.05558172	      0.88264306	      0.00002701	     -0.20844258	     -0.00000001	     -0.00000000	     34.75164512
      1.52787215	     -0.05059496	      0.00049281	     -0.19194939	     -0.05558466	      0.88264258	      0.00002777	     -0.20844940	     -0.00000001	     -0.00000000	     34.83260333
      1.52915029	     -0.05062154	      0.00049503	     -0.19197590	     -0.05558761	      0.88264208	      0.00002853	     -0.20845621	     -0.00000001	     -0.00000000	     34.72103852
      1.53042843	     -0.05064881	      0.00049464	     -0.19200304	     -0.05559058	      0.88264156	      0.00002928	     -0.20846299	     -0.00000001	     -0.00000000	     34.80800616
      1.53170656	     -0.05067547	      0.00049666	     -0.19202963	     -0.05559357	      0.88264102	      0.00003003	     -0.20846977	     -0.00000001	     -0.00000000	     34.68720526
      1.53298470	     -0.05070289	      0.00049585	     -0.19205692	     -0.05559658	      0.88264047	      0.00003078	     -0.20847651	     -0.00000001	     -0.00000000	     34.77808304
      1.53426283	     -0.05072955	      0.00049770	     -0.19208352	     -0.05559960	      0.88263990	      0.00003152	     -0.20848324	     -0.00000001	     -0.00000000	     34.64576760
      1.53554097	     -0.05075716	      0.00049646	     -0.19211100	     -0.05560264	      0.88263931	      0.00003225	     -0.20848994	     -0.00000001	     -0.00000000	     34.73874281
      1.53681911	     -0.05078384	      0.00049810	     -0.19213762	     -0.05560569	      0.88263870	      0.00003299	     -0.20849663	     -0.00000001	     -0.00000000	     34.59636913
      1.53809724	     -0.05081185	      0.00049641	     -0.19216550	     -0.05560875	      0.88263807	      0.00003371	     -0.20850328	     -0.00000001	     -0.00000000	     34.68843555
      1.53937538	     -0.05083884	      0.00049784	     -0.19219244	     -0.05561183	      0.88263743	      0.00003443	     -0.20850993	     -0.00000001	     -0.00000000	     34.53601169
      1.54065352	     -0.05086720	      0.00049570	     -0.19222066	     -0.05561491	      0.88263676	      0.00003514	     -0.20851655	     -0.00000001	     -0.00000000	     34.62934570
      1.54193165	     -0.05089404	      0.00049694	     -0.19224745	     -0.05561801	      0.88263608	      0.00003585	     -0.20852317	     -0.00000001	     -0.00000000	     34.47230586
      1.54320979	     -0.05092247	      0.00049436	     -0.19227575	     -0.05562112	      0.88263538	      0.00003654	     -0.20852975	     -0.00000001	     -0.00000000	     34.56582245
      1.54448793	     -0.05094909	      0.00049543	     -0.19230233	     -0.05562424	      0.88263467	      0.00003723	     -0.20853632	     -0.00000001	     -0.00000000	     34.40449188
      1.54576606	     -0.05097764	      0.00049242	     -0.19233074	     -0.05562736	      0.88263393	      0.00003790	     -0.20854285	     -0.00000001	     -0.00000000	     34.49523978
      1.54704420	     -0.05100400	      0.00049331	     -0.19235707	     -0.05563050	      0.88263318	      0.00003856	     -0.20854937	     -0.00000001	     -0.00000000	     34.33213019
      1.54832233	     -0.05103268	      0.00048988	     -0.19238560	     -0.05563364	      0.88263241	      0.00003920	     -0.20855585	     -0.00000001	     -0.00000000	     34.41999242
      1.54960047	     -0.05105880	      0.00049060	     -0.19241171	     -0.05563679	      0.88263162	      0.00003983	     -0.20856231	     -0.00000001	     -0.00000000	     34.25799345
      1.55087861	     -0.05108768	      0.00048676	     -0.19244044	     -0.05563995	      0.88263081	      0.00004045	     -0.20856874	     -0.00000001	     -0.00000000	     34.34111014
      1.55202494	     -0.05111125	      0.00048688	     -0.19246398	     -0.05564279	      0.88263008	      0.00004098	     -0.20857449	     -0.00000001	     -0.00000000	     34.20579887
      1.55317127	     -0.05113654	      0.00048433	     -0.19248918	     -0.05564563	      0.88262932	      0.00004150	     -0.20858021	     -0.00000001	     -0.00000000	     34.20939108
      1.55457761	     -0.05116608	      0.00048290	     -0.19251865	     -0.05564912	      0.88262839	      0.00004212	     -0.20858720	     -0.00000001	     -0.00000000	     34.13066599
      1.55598396	     -0.05119731	      0.00047896	     -0.19254975	     -0.05565262	      0.88262743	      0.00004270	     -0.20859414	     -0.00000001	     -0.00000000	     34.15872152
      1.55715838	     -0.05122098	      0.00047834	     -0.19257339	     -0.05565555	      0.88262661	      0.00004318	     -0.20859992	     -0.00000001	     -0.00000000	     34.05297515
      1.55833280	     -0.05124645	      0.00047516	     -0.19259877	     -0.05565848	      0.88262579	      0.00004363	     -0.20860566	     -0.00000001	     -0.00000000	     34.05438003
      1.55950723	     -0.05127054	      0.00047331	     -0.19262280	     -0.05566141	      0.88262495	      0.00004406	     -0.20861136	     -0.00000001	     -0.00000000	     34.00524506
      1.56112005	     -0.05130497	      0.00046886	     -0.19265711	     -0.05566544	      0.88262377	      0.00004462	     -0.20861913	     -0.00000001	     -0.00000001	     34.00706790
      1.56231237	     -0.05132832	      0.00046759	     -0.19268044	     -0.05566843	      0.88262289	      0.00004501	     -0.20862483	     -0.00000001	     -0.00000001	     33.93539886
      1.56350470	     -0.05135369	      0.00046398	     -0.19270573	     -0.05567141	      0.88262200	      0.00004538	     -0.20863048	     -0.00000001	     -0.00000001	     33.93322059
      1.56494165	     -0.05138190	      0.00046165	     -0.19273390	     -0.05567501	      0.88262090	      0.00004579	     -0.20863725	     -0.00000001	     -0.00000001	     33.88194441
      1.56621563	     -0.05140919	      0.00045707	     -0.19276108	     -0.05567821	      0.88261992	      0.00004613	     -0.20864317	     -0.00000001	     -0.00000001	     33.89140233
      1.56748962	     -0.05143316	      0.00045531	     -0.19278504	     -0.05568140	      0.88261892	      0.00004644	     -0.20864906	     -0.00000001	     -0.00000001	     33.84058629
      1.56876360	     -0.05146010	      0.00045055	     -0.19281189	     -0.05568459	      0.88261791	      0.00004673	     -0.20865488	     -0.00000001	     -0.00000001	     33.84383658
      1.57003759	     -0.05148380	      0.00044852	     -0.19283558	     -0.05568779	      0.88261688	      0.00004699	     -0.20866066	     -0.00000001	     -0.00000001	     33.79837784
      1.57131157	     -0.05151065	      0.00044354	     -0.19286234	     -0.05569098	      0.88261585	      0.00004722	     -0.20866637	     -0.00000001	     -0.00000001	     33.79356933
      1.57258556	     -0.05153415	      0.00044124	     -0.19288585	     -0.05569417	      0.88261480	      0.00004743	     -0.20867204	     -0.00000001	     -0.00000001	     33.75324966
      1.57385954	     -0.05156088	      0.00043605	     -0.19291249	     -0.05569736	      0.88261374	      0.00004760	     -0.20867765	     -0.00000001	     -0.00000001	     33.74216638
      1.57513353	     -0.05158420	      0.00043343	     -0.19293581	     -0.05570055	      0.88261267	      0.00004776	     -0.20868322	     -0.00000001	     -0.00000001	     33.70512404
      1.57640751	     -0.05161059	      0.00042807	     -0.19296213	     -0.05570373	      0.88261158	      0.00004788	     -0.20868873	     -0.00000001	     -0.00000001	     33.68719134
      1.57768149	     -0.05163348	      0.00042529	     -0.19298502	     -0.05570691	      0.88261049	      0.00004798	     -0.20869419	     -0.00000001	     -0.00000001	     33.65172495
      1.57895548	     -0.05165954	      0.00041982	     -0.19301102	     -0.05571009	      0.88260938	      0.00004805	     -0.20869959	     -0.00000001	     -0.00000001	     33.62728259
      1.58022946	     -0.05168225	      0.00041677	     -0.19303374	     -0.05571326	      0.88260826	      0.00004810	     -0.20870495	     -0.00000001	     -0.00000001	     33.59264513
      1.58150345	     -0.05170793	      0.00041115	     -0.19305936	     -0.05571642	      0.88260714	      0.00004811	     -0.20871025	     -0.00000001	     -0.00000001	     33.56130473
      1.58277743	     -0.05173017	      0.00040784	     -0.19308162	     -0.05571958	      0.88260600	      0.00004811	     -0.20871550	     -0.00000001	     -0.00000001	     33.52548094
      1.58405142	     -0.05175536	      0.00040208	     -0.19310675	     -0.05572274	      0.88260485	      0.00004807	     -0.20872068	     -0.00000001	     -0.00000001	     33.48714535
      1.58532540	     -0.05177749	      0.00039847	     -0.19312890	     -0.05572589	      0.88260370	      0.00004801	     -0.20872583	     -0.00000001	     -0.00000001	     33.44753135
      1.58659939	     -0.05180251	      0.00039256	     -0.19315387	     -0.05572903	      0.88260253	      0.00004792	     -0.20873092	     -0.00000001	     -0.00000001	     33.40564059
      1.58787337	     -0.05182458	      0.00038864	     -0.19317596	     -0.05573216	      0.88260136	      0.00004781	     -0.20873597	     -0.00000001	     -0.00000001	     33.36866795
      1.58914735	     -0.05184932	      0.00038252	     -0.19320067	     -0.05573529	      0.88260018	      0.00004767	     -0.20874096	     -0.00000001	     -0.00000001	     33.32805641
      1.59042134	     -0.05187124	      0.00037826	     -0.19322260	     -0.05573841	      0.88259900	      0.00004751	     -0.20874593	     -0.00000001	     -0.00000001	     33.29141288
      1.59169532	     -0.05189545	      0.00037198	     -0.19324677	     -0.05574152	      0.88259780	      0.00004733	     -0.20875084	     -0.00000001	     -0.00000001	     33.25024087
      1.59296931	     -0.05191692	      0.00036744	     -0.19326826	     -0.05574462	      0.88259661	      0.00004711	     -0.20875571	     -0.00000001	     -0.00000001	     33.21015450
      1.59424329	     -0.05194062	      0.00036104	     -0.19329193	     -0.05574771	      0.88259540	      0.00004688	     -0.20876053	     -0.00000001	     -0.00000001	     33.16601497
      1.59551728	     -0.05196200	      0.00035623	     -0.19331333	     -0.05575079	      0.88259419	      0.00004662	     -0.20876532	     -0.00000001	     -0.00000001	     33.12412258
      1.59704924	     -0.05199105	      0.00034773	     -0.19334233	     -0.05575448	      0.88259273	      0.00004628	     -0.20877101	     -0.00000001	     -0.00000001	     33.08220360
      1.59817548	     -0.05200871	      0.00034427	     -0.19336004	     -0.05575719	      0.88259165	      0.00004600	     -0.20877518	     -0.00000001	     -0.00000001	     33.03238519
      1.59930172	     -0.05202965	      0.00033832	     -0.19338095	     -0.05575988	      0.88259057	      0.00004571	     -0.20877932	     -0.00000001	     -0.00000001	     32.99033690
      1.60081926	     -0.05205576	      0.00033189	     -0.19340709	     -0.05576350	      0.88258911	      0.00004530	     -0.20878489	     -0.00000001	     -0.00000001	     32.93505145
      1.60217778	     -0.05208168	      0.00032395	     -0.19343298	     -0.05576672	      0.88258780	      0.00004490	     -0.20878986	     -0.00000001	     -0.00000001	     32.89044717
      1.60353631	     -0.05210333	      0.00031926	     -0.19345468	     -0.05576992	      0.88258649	      0.00004447	     -0.20879483	     -0.00000001	     -0.00000001	     32.83445129
      1.60470728	     -0.05212601	      0.00031170	     -0.19347732	     -0.05577268	      0.88258535	      0.00004409	     -0.20879910	     -0.00000001	     -0.00000001	     32.78841325
      1.60587824	     -0.05214526	      0.00030684	     -0.19349661	     -0.05577542	      0.88258422	      0.00004369	     -0.20880336	     -0.00000001	     -0.00000001	     32.72978478
      1.60729610	     -0.05217105	      0.00029879	     -0.19352238	     -0.05577872	      0.88258284	      0.00004318	     -0.20880851	     -0.00000001	     -0.00000001	     32.67894396
      1.60871395	     -0.05219382	      0.00029340	     -0.19354522	     -0.05578200	      0.88258147	      0.00004265	     -0.20881366	     -0.00000001	     -0.00000001	     32.60192130
      1.60987451	     -0.05221598	      0.00028584	     -0.19356735	     -0.05578467	      0.88258035	      0.00004220	     -0.20881787	     -0.00000001	     -0.00000001	     32.55906698
      1.61103508	     -0.05223530	      0.00028083	     -0.19358671	     -0.05578733	      0.88257922	      0.00004173	     -0.20882210	     -0.00000001	     -0.00000001	     32.48733158
      1.61248198	     -0.05226123	      0.00027266	     -0.19361264	     -0.05579063	      0.88257783	      0.00004113	     -0.20882736	     -0.00000001	     -0.00000001	     32.43167166
      1.61392889	     -0.05228414	      0.00026718	     -0.19363563	     -0.05579390	      0.88257643	      0.00004051	     -0.20883264	     -0.00000001	     -0.00000001	     32.33208063
      1.61505317	     -0.05230498	      0.00025973	     -0.19365645	     -0.05579643	      0.88257535	      0.00004001	     -0.20883673	     -0.00000001	     -0.00000001	     32.29690318
      1.61617744	     -0.05232342	      0.00025467	     -0.19367494	     -0.05579895	      0.88257427	      0.00003951	     -0.20884083	     -0.00000001	     -0.00000001	     32.21656731
      1.61768079	     -0.05234945	      0.00024630	     -0.19370099	     -0.05580229	      0.88257283	      0.00003881	     -0.20884632	     -0.00000001	     -0.00000001	     32.15081134
      1.61918414	     -0.05237303	      0.00024051	     -0.19372466	     -0.05580560	      0.88257140	      0.00003809	     -0.20885183	     -0.00000001	     -0.00000001	     32.02153593
      1.62026580	     -0.05239234	      0.00023323	     -0.19374395	     -0.05580797	      0.88257037	      0.00003755	     -0.20885579	     -0.00000001	     -0.00000001	     32.00015600
      1.62134745	     -0.05240956	      0.00022817	     -0.19376121	     -0.05581033	      0.88256935	      0.00003701	     -0.20885975	     -0.00000001	     -0.00000001	     31.91799319
      1.62293571	     -0.05243559	      0.00021932	     -0.19378728	     -0.05581375	      0.88256785	      0.00003620	     -0.20886557	     -0.00000001	     -0.00000001	     31.84688694
      1.62427552	     -0.05245638	      0.00021319	     -0.19380814	     -0.05581662	      0.88256659	      0.00003550	     -0.20887048	     -0.00000001	     -0.00000001	     31.72828175
      1.62561534	     -0.05247861	      0.00020469	     -0.19383037	     -0.05581946	      0.88256534	      0.00003478	     -0.20887538	     -0.00000001	     -0.00000001	     31.70729855
      1.62695515	     -0.05249883	      0.00019891	     -0.19385067	     -0.05582228	      0.88256410	      0.00003405	     -0.20888031	     -0.00000001	     -0.00000001	     31.55261942
      1.62829496	     -0.05252113	      0.00018945	     -0.19387294	     -0.05582507	      0.88256286	      0.00003330	     -0.20888523	     -0.00000001	     -0.00000001	     31.57802285
      1.62944024	     -0.05253793	      0.00018469	     -0.19388983	     -0.05582743	      0.88256181	      0.00003266	     -0.20888945	     -0.00000001	     -0.00000001	     31.40959647
      1.63058551	     -0.05255593	      0.00017754	     -0.19390783	     -0.05582978	      0.88256076	      0.00003200	     -0.20889366	     -0.00000001	     -0.00000001	     31.37184597
      1.63203685	     -0.05257744	      0.00017014	     -0.19392941	     -0.05583272	      0.88255945	      0.00003116	     -0.20889900	     -0.00000001	     -0.00000001	     31.23930925
      1.63348819	     -0.05259961	      0.00016059	     -0.19395158	     -0.05583562	      0.88255814	      0.00003031	     -0.20890432	     -0.00000001	     -0.00000001	     31.23379692
      1.63464143	     -0.05261553	      0.00015566	     -0.19396758	     -0.05583791	      0.88255711	      0.00002962	     -0.20890855	     -0.00000001	     -0.00000001	     31.06577244
      1.63579467	     -0.05263213	      0.00014864	     -0.19398420	     -0.05584017	      0.88255608	      0.00002893	     -0.20891275	     -0.00000001	     -0.00000001	     31.02521852
      1.63726722	     -0.05265237	      0.00014132	     -0.19400452	     -0.05584303	      0.88255479	      0.00002804	     -0.20891809	     -0.00000001	     -0.00000001	     30.88978821
      1.63873977	     -0.05267334	      0.00013176	     -0.19402550	     -0.05584585	      0.88255350	      0.00002714	     -0.20892340	     -0.00000001	     -0.00000001	     30.90188758
      1.63984822	     -0.05268787	      0.00012735	     -0.19404012	     -0.05584794	      0.88255254	      0.00002645	     -0.20892739	     -0.00000001	     -0.00000001	     30.72979303
      1.64095667	     -0.05270291	      0.00012101	     -0.19405519	     -0.05585002	      0.88255160	      0.00002577	     -0.20893135	     -0.00000001	     -0.00000001	     30.68798264
      1.64250151	     -0.05272303	      0.00011361	     -0.19407540	     -0.05585287	      0.88255029	      0.00002481	     -0.20893685	     -0.00000001	     -0.00000001	     30.56341188
      1.64404634	     -0.05274353	      0.00010424	     -0.19409594	     -0.05585568	      0.88254900	      0.00002385	     -0.20894231	     -0.00000001	     -0.00000001	     30.58137903
      1.64510882	     -0.05275677	      0.00010073	     -0.19410929	     -0.05585758	      0.88254812	      0.00002319	     -0.20894605	     -0.00000001	     -0.00000001	     30.40645882
      1.64617129	     -0.05277061	      0.00009545	     -0.19412318	     -0.05585946	      0.88254726	      0.00002253	     -0.20894978	     -0.00000001	     -0.00000001	     30.36073124
      1.64782159	     -0.05279162	      0.00008843	     -0.19414431	     -0.05586234	      0.88254593	      0.00002150	     -0.20895555	     -0.00000001	     -0.00000001	     30.24239372
      1.64917742	     -0.05280904	      0.00008172	     -0.19416181	     -0.05586466	      0.88254486	      0.00002066	     -0.20896027	     -0.00000001	     -0.00000001	     30.20969789
      1.65053326	     -0.05282617	      0.00007701	     -0.19417907	     -0.05586695	      0.88254380	      0.00001982	     -0.20896498	     -0.00000001	     -0.00000001	     30.06914024
      1.65188909	     -0.05284434	      0.00007001	     -0.19419731	     -0.05586919	      0.88254277	      0.00001899	     -0.20896970	     -0.00000001	     -0.00000001	     30.07545547
      1.65309695	     -0.05286057	      0.00006648	     -0.19421368	     -0.05587116	      0.88254186	      0.00001825	     -0.20897393	     -0.00000001	     -0.00000001	     29.91972111
      1.65430481	     -0.05287764	      0.00006091	     -0.19423082	     -0.05587310	      0.88254097	      0.00001751	     -0.20897819	     -0.00000001	     -0.00000000	     29.89920627
      1.65551266	     -0.05289467	      0.00005687	     -0.19424798	     -0.05587500	      0.88254010	      0.00001678	     -0.20898250	     -0.00000001	     -0.00000000	     29.79934182
      1.65707166	     -0.05291729	      0.00005026	     -0.19427072	     -0.05587741	      0.88253899	      0.00001585	     -0.20898813	     -0.00000001	     -0.00000000	     29.77570662
      1.65830212	     -0.05293514	      0.00004700	     -0.19428872	     -0.05587928	      0.88253814	      0.00001513	     -0.20899266	     -0.00000001	     -0.00000000	     29.64133150
      1.65953258	     -0.05295311	      0.00004202	     -0.19430679	     -0.05588111	      0.88253730	      0.00001441	     -0.20899724	     -0.00000001	     -0.00000000	     29.62958317
      1.66076304	     -0.05297113	      0.00003859	     -0.19432497	     -0.05588290	      0.88253649	      0.00001369	     -0.20900187	     -0.00000001	     -0.00000000	     29.53049220
      1.66230592	     -0.05299482	      0.00003285	     -0.19434880	     -0.05588510	      0.88253549	      0.00001282	     -0.20900778	     -0.00000001	     -0.00000000	     29.51717937
      1.66351674	     -0.05301404	      0.00003038	     -0.19436820	     -0.05588678	      0.88253473	      0.00001214	     -0.20901251	     -0.00000001	     -0.00000000	     29.37581396
      1.66472755	     -0.05303405	      0.00002625	     -0.19438833	     -0.05588843	      0.88253399	      0.00001147	     -0.20901734	     -0.00000001	     -0.00000000	     29.35621355
      1.66593837	     -0.05305389	      0.00002358	     -0.19440835	     -0.05589005	      0.88253326	      0.00001081	     -0.20902226	     -0.00000001	     -0.00000000	     29.25986281
      1.66754633	     -0.05307985	      0.00001898	     -0.19443450	     -0.05589214	      0.88253233	      0.00000995	     -0.20902891	     -0.00000001	     -0.00000000	     29.23689661
      1.66874975	     -0.05309853	      0.00001757	     -0.19445340	     -0.05589366	      0.88253166	      0.00000932	     -0.20903395	     -0.00000001	     -0.00000000	     29.09493333
      1.66995317	     -0.05311683	      0.00001464	     -0.19447186	     -0.05589514	      0.88253101	      0.00000870	     -0.20903902	     -0.00000001	     -0.00000000	     29.07253280
      1.67141599	     -0.05313850	      0.00001296	     -0.19449379	     -0.05589690	      0.88253024	      0.00000796	     -0.20904521	     -0.00000001	     -0.00000000	     28.94249409
      1.67272185	     -0.05315774	      0.00000987	     -0.19451322	     -0.05589842	      0.88252959	      0.00000732	     -0.20905075	     -0.00000001	     -0.00000000	     28.94290452
      1.67402771	     -0.05317663	      0.00000924	     -0.19453237	     -0.05589990	      0.88252895	      0.00000669	     -0.20905631	     -0.00000001	     -0.00000000	     28.79168390
      1.67533358	     -0.05319520	      0.00000651	     -0.19455113	     -0.05590133	      0.88252835	      0.00000608	     -0.20906187	     -0.00000001	     -0.00000000	     28.79975940
      1.67663944	     -0.05321332	      0.00000642	     -0.19456952	     -0.05590272	      0.88252777	      0.00000548	     -0.20906743	     -0.00000001	     -0.00000000	     28.64219179
      1.67794530	     -0.05323147	      0.00000399	     -0.19458789	     -0.05590407	      0.88252722	      0.00000489	     -0.20907298	     -0.00000001	     -0.00000000	     28.65884863
      1.67925117	     -0.05324924	      0.00000438	     -0.19460594	     -0.05590537	      0.88252669	      0.00000432	     -0.20907853	     -0.00000001	     -0.00000000	     28.49505855
      1.68055703	     -0.05326677	      0.00000223	     -0.19462368	     -0.05590663	      0.88252619	      0.00000377	     -0.20908406	     -0.00000001	     -0.00000000	     28.52197412
      1.68186289	     -0.05328366	      0.00000313	     -0.19464088	     -0.05590784	      0.88252573	      0.00000323	     -0.20908956	     -0.00000001	     -0.00000000	     28.35213021
      1.68316875	     -0.05330016	      0.00000129	     -0.19465761	     -0.05590901	      0.88252529	      0.00000270	     -0.20909504	     -0.00000001	     -0.00000000	     28.38979373
      1.68447462	     -0.05331623	      0.00000271	     -0.19467400	     -0.05591014	      0.88252488	      0.00000220	     -0.20910047	     -0.00000001	     -0.00000000	     28.20912910
      1.68578048	     -0.05333227	      0.00000110	     -0.19469027	     -0.05591122	      0.88252450	      0.00000170	     -0.20910586	     -0.00000001	     -0.00000000	     28.25506430
      1.68708634	     -0.05334762	      0.00000301	     -0.19470596	     -0.05591225	      0.88252415	      0.00000123	     -0.20911121	     -0.00000001	     -0.00000000	     28.06853205
      1.68839221	     -0.05336229	      0.00000168	     -0.19472086	     -0.05591324	      0.88252383	      0.00000076	     -0.20911650	     -0.00000001	     -0.00000000	     28.13085641
      1.68969807	     -0.05337582	      0.00000416	     -0.19473475	     -0.05591419	      0.88252355	      0.00000032	     -0.20912171	     -0.00000001	     -0.00000000	     27.93698755
      1.69086696	     -0.05338704	      0.00000354	     -0.19474620	     -0.05591500	      0.88252332	     -0.00000007	     -0.20912630	     -0.00000001	     -0.00000000	     27.97077367
      1.69203585	     -0.05339749	      0.00000517	     -0.19475694	     -0.05591577	      0.88252311	     -0.00000044	     -0.20913079	     -0.00000001	     -0.00000000	     27.86114508
      1.69346723	     -0.05340924	      0.00000588	     -0.19476902	     -0.05591666	      0.88252290	     -0.00000088	     -0.20913616	     -0.00000001	     -0.00000000	     27.84310265
      1.69489862	     -0.05341987	      0.00000869	     -0.19478003	     -0.05591750	      0.88252272	     -0.00000129	     -0.20914137	     -0.00000001	     -0.00000000	     27.69497076
      1.69609298	     -0.05342800	      0.00000897	     -0.19478842	     -0.05591816	      0.88252260	     -0.00000163	     -0.20914558	     -0.00000001	     -0.00000000	     27.72393357
      1.69728734	     -0.05343548	      0.00001134	     -0.19479622	     -0.05591878	      0.88252251	     -0.00000195	     -0.20914968	     -0.00000001	     -0.00000000	     27.61622631
      1.69872146	     -0.05344349	      0.00001278	     -0.19480457	     -0.05591947	      0.88252244	     -0.00000232	     -0.20915443	     -0.00000001	     -0.00000000	     27.61471781
      1.70015558	     -0.05345017	      0.00001656	     -0.19481166	     -0.05592011	      0.88252240	     -0.00000267	     -0.20915899	     -0.00000001	     -0.00000000	     27.46532564
      1.70130765	     -0.05345481	      0.00001729	     -0.19481656	     -0.05592059	      0.88252241	     -0.00000293	     -0.20916251	     -0.00000001	      0.00000000	     27.51010376
      1.70245972	     -0.05345855	      0.00002000	     -0.19482061	     -0.05592102	      0.88252243	     -0.00000318	     -0.20916589	     -0.00000001	      0.00000000	     27.42662279
      1.70394733	     -0.05346157	      0.00002231	     -0.19482401	     -0.05592153	      0.88252250	     -0.00000349	     -0.20917005	     -0.00000001	      0.00000000	     27.43284119
      1.70543494	     -0.05346304	      0.00002680	     -0.19482591	     -0.05592199	      0.88252262	     -0.00000378	     -0.20917394	     -0.00000001	      0.00000000	     27.29675462
      1.70655264	     -0.05346261	      0.00002805	     -0.19482575	     -0.05592229	      0.88252273	     -0.00000398	     -0.20917667	     -0.00000001	      0.00000000	     27.35385911
      1.70767035	     -0.05346077	      0.00003129	     -0.19482423	     -0.05592255	      0.88252287	     -0.00000417	     -0.20917922	     -0.00000001	      0.00000000	     27.28915505
      1.70922163	     -0.05345666	      0.00003478	     -0.19482052	     -0.05592287	      0.88252310	     -0.00000442	     -0.20918246	     -0.00000001	      0.00000000	     27.29645676
      1.71077292	     -0.05345071	      0.00004043	     -0.19481504	     -0.05592312	      0.88252337	     -0.00000464	     -0.20918534	     -0.00000001	      0.00000000	     27.17087400
      1.71183814	     -0.05344491	      0.00004191	     -0.19480949	     -0.05592325	      0.88252358	     -0.00000478	     -0.20918711	     -0.00000001	      0.00000000	     27.24763875
      1.71290337	     -0.05343676	      0.00004530	     -0.19480165	     -0.05592336	      0.88252381	     -0.00000491	     -0.20918867	     -0.00000001	      0.00000000	     27.21335791
      1.71456554	     -0.05341912	      0.00005012	     -0.19478446	     -0.05592346	      0.88252422	     -0.00000509	     -0.20919063	     -0.00000001	      0.00000000	     27.23259739
      1.71592715	     -0.05340134	      0.00005549	     -0.19476709	     -0.05592349	      0.88252459	     -0.00000522	     -0.20919175	     -0.00000001	      0.00000000	     27.16485600
      1.71728876	     -0.05338138	      0.00005949	     -0.19474749	     -0.05592348	      0.88252500	     -0.00000534	     -0.20919243	     -0.00000001	      0.00000000	     27.22723209
      1.71865037	     -0.05335884	      0.00006611	     -0.19472539	     -0.05592341	      0.88252544	     -0.00000543	     -0.20919269	     -0.00000001	      0.00000000	     27.12884568
      1.71985731	     -0.05333798	      0.00006950	     -0.19470483	     -0.05592332	      0.88252587	     -0.00000551	     -0.20919257	     -0.00000001	      0.00000000	     27.22027937
      1.72106425	     -0.05331657	      0.00007498	     -0.19468378	     -0.05592319	      0.88252632	     -0.00000557	     -0.20919216	     -0.00000001	      0.00000000	     27.16096140
      1.72227119	     -0.05329427	      0.00007934	     -0.19466180	     -0.05592302	      0.88252680	     -0.00000561	     -0.20919149	     -0.00000001	      0.00000000	     27.20270100
      1.72384402	     -0.05326284	      0.00008695	     -0.19463084	     -0.05592275	      0.88252747	     -0.00000566	     -0.20919023	     -0.00000001	      0.00000000	     27.15754994
      1.72507077	     -0.05323631	      0.00009148	     -0.19460462	     -0.05592251	      0.88252803	     -0.00000568	     -0.20918892	     -0.00000001	      0.00000000	     27.25468457
      1.72629752	     -0.05320777	      0.00009799	     -0.19457645	     -0.05592223	      0.88252862	     -0.00000569	     -0.20918733	     -0.00000001	      0.00000000	     27.22420491
      1.72752427	     -0.05317826	      0.00010324	     -0.19454726	     -0.05592191	      0.88252924	     -0.00000568	     -0.20918544	     -0.00000001	      0.00000000	     27.29368599
      1.72908252	     -0.05314150	      0.00011131	     -0.19451094	     -0.05592147	      0.88253008	     -0.00000566	     -0.20918269	     -0.00000001	      0.00000000	     27.26322481
      1.73028602	     -0.05311321	      0.00011575	     -0.19448293	     -0.05592109	      0.88253075	     -0.00000562	     -0.20918035	     -0.00000001	      0.00000000	     27.37417416
      1.73148951	     -0.05308398	      0.00012204	     -0.19445403	     -0.05592068	      0.88253146	     -0.00000558	     -0.20917783	     -0.00000001	      0.00000000	     27.35660415
      1.73293569	     -0.05304693	      0.00012826	     -0.19441733	     -0.05592016	      0.88253235	     -0.00000551	     -0.20917456	     -0.00000001	      0.00000000	     27.47149507
      1.73438188	     -0.05300771	      0.00013721	     -0.19437853	     -0.05591959	      0.88253328	     -0.00000542	     -0.20917099	     -0.00000001	      0.00000000	     27.41037589
      1.73547864	     -0.05297710	      0.00014156	     -0.19434817	     -0.05591914	      0.88253401	     -0.00000534	     -0.20916807	     -0.00000001	      0.00000000	     27.54659427
      1.73657539	     -0.05294619	      0.00014784	     -0.19431756	     -0.05591867	      0.88253477	     -0.00000525	     -0.20916498	     -0.00000001	      0.00000000	     27.54917372
      1.73813687	     -0.05290159	      0.00015569	     -0.19427333	     -0.05591796	      0.88253588	     -0.00000511	     -0.20916032	     -0.00000001	      0.00000000	     27.65863354
      1.73948664	     -0.05286277	      0.00016354	     -0.19423487	     -0.05591731	      0.88253688	     -0.00000497	     -0.20915607	     -0.00000001	      0.00000001	     27.65733359
      1.74083641	     -0.05282404	      0.00016945	     -0.19419642	     -0.05591664	      0.88253792	     -0.00000481	     -0.20915165	     -0.00000001	      0.00000001	     27.81546582
      1.74218618	     -0.05278420	      0.00017803	     -0.19415694	     -0.05591594	      0.88253898	     -0.00000464	     -0.20914706	     -0.00000001	      0.00000001	     27.76255831
      1.74337781	     -0.05274817	      0.00018328	     -0.19412116	     -0.05591530	      0.88253995	     -0.00000448	     -0.20914285	     -0.00000001	      0.00000001	     27.92374482
      1.74456945	     -0.05271092	      0.00019076	     -0.19408421	     -0.05591464	      0.88254094	     -0.00000431	     -0.20913849	     -0.00000001	      0.00000001	     27.91946171
      1.74576108	     -0.05267216	      0.00019717	     -0.19404572	     -0.05591396	      0.88254196	     -0.00000413	     -0.20913397	     -0.00000001	      0.00000001	     28.02846652
      1.74736065	     -0.05261889	      0.00020725	     -0.19399284	     -0.05591303	      0.88254335	     -0.00000386	     -0.20912761	     -0.00000001	      0.00000001	     28.05605092
      1.74857842	     -0.05257826	      0.00021337	     -0.19395246	     -0.05591229	      0.88254444	     -0.00000364	     -0.20912257	     -0.00000001	      0.00000001	     28.20821986
      1.74979619	     -0.05253766	      0.00022127	     -0.19391215	     -0.05591154	      0.88254554	     -0.00000342	     -0.20911740	     -0.00000001	      0.00000001	     28.20961505
      1.75101395	     -0.05249672	      0.00022795	     -0.19387146	     -0.05591077	      0.88254667	     -0.00000318	     -0.20911209	     -0.00000001	      0.00000001	     28.32898980
      1.75258715	     -0.05244258	      0.00023804	     -0.19381769	     -0.05590975	      0.88254815	     -0.00000285	     -0.20910505	     -0.00000001	      0.00000001	     28.36395172
      1.75378001	     -0.05240075	      0.00024389	     -0.19377607	     -0.05590897	      0.88254929	     -0.00000259	     -0.20909955	     -0.00000001	      0.00000001	     28.54012593
      1.75497287	     -0.05235828	      0.00025163	     -0.19373387	     -0.05590817	      0.88255044	     -0.00000232	     -0.20909392	     -0.00000001	      0.00000001	     28.55110467
      1.75642560	     -0.05230603	      0.00025968	     -0.19368188	     -0.05590717	      0.88255187	     -0.00000198	     -0.20908689	     -0.00000001	      0.00000001	     28.71384471
      1.75772906	     -0.05225836	      0.00026873	     -0.19363450	     -0.05590627	      0.88255316	     -0.00000166	     -0.20908042	     -0.00000001	      0.00000001	     28.70165099
      1.75903253	     -0.05221137	      0.00027548	     -0.19358773	     -0.05590535	      0.88255446	     -0.00000132	     -0.20907381	     -0.00000001	      0.00000001	     28.88941184
      1.76033599	     -0.05216612	      0.00028438	     -0.19354275	     -0.05590441	      0.88255578	     -0.00000098	     -0.20906712	     -0.00000001	      0.00000001	     28.85656208
      1.76163946	     -0.05212154	      0.00029050	     -0.19349835	     -0.05590347	      0.88255710	     -0.00000062	     -0.20906039	     -0.00000001	      0.00000001	     29.07301603
      1.76294292	     -0.05207656	      0.00029926	     -0.19345363	     -0.05590251	      0.88255844	     -0.00000025	     -0.20905363	     -0.00000001	      0.00000001	     29.03686496
      1.76424638	     -0.05203070	      0.00030503	     -0.19340793	     -0.05590154	      0.88255977	      0.00000014	     -0.20904679	     -0.00000001	      0.00000001	     29.27649767
      1.76554985	     -0.05198460	      0.00031414	     -0.19336209	     -0.05590056	      0.88256112	      0.00000053	     -0.20903989	     -0.00000001	      0.00000001	     29.20271279
      1.76685331	     -0.05193841	      0.00031991	     -0.19331605	     -0.05589957	      0.88256246	      0.00000093	     -0.20903289	     -0.00000001	      0.00000001	     29.45466104
      1.76800679	     -0.05189905	      0.00032785	     -0.19327688	     -0.05589869	      0.88256366	      0.00000130	     -0.20902666	     -0.00000001	      0.00000001	     29.38018718
      1.76916026	     -0.05186140	      0.00033341	     -0.19323937	     -0.05589780	      0.88256485	      0.00000167	     -0.20902044	     -0.00000001	      0.00000001	     29.51509683
      1.77058996	     -0.05181624	      0.00034144	     -0.19319439	     -0.05589669	      0.88256633	      0.00000215	     -0.20901278	     -0.00000001	      0.00000001	     29.55205627
      1.77201965	     -0.05177180	      0.00034753	     -0.19315009	     -0.05589557	      0.88256780	      0.00000263	     -0.20900520	     -0.00000001	      0.00000001	     29.76688044
      1.77319370	     -0.05173531	      0.00035474	     -0.19311376	     -0.05589464	      0.88256901	      0.00000304	     -0.20899901	     -0.00000001	      0.00000001	     29.72029697
      1.77436774	     -0.05169905	      0.00036003	     -0.19307761	     -0.05589371	      0.88257021	      0.00000345	     -0.20899284	     -0.00000001	      0.00000001	     29.85773652
      1.77580468	     -0.05165502	      0.00036796	     -0.19303374	     -0.05589257	      0.88257167	      0.00000396	     -0.20898532	     -0.00000001	      0.00000001	     29.88571432
      1.77724161	     -0.05161137	      0.00037377	     -0.19299018	     -0.05589141	      0.88257313	      0.00000449	     -0.20897782	     -0.00000001	      0.00000001	     30.12058120
      1.77837103	     -0.05157723	      0.00038065	     -0.19295618	     -0.05589050	      0.88257426	      0.00000490	     -0.20897194	     -0.00000001	      0.00000001	     30.05740047
      1.77950046	     -0.05154367	      0.00038558	     -0.19292270	     -0.05588959	      0.88257539	      0.00000532	     -0.20896608	     -0.00000001	      0.00000001	     30.17841528
      1.78099701	     -0.05150042	      0.00039308	     -0.19287957	     -0.05588837	      0.88257686	      0.00000589	     -0.20895835	     -0.00000001	      0.00000001	     30.22331267
      1.78249355	     -0.05145960	      0.00039818	     -0.19283879	     -0.05588715	      0.88257832	      0.00000646	     -0.20895070	     -0.00000001	      0.00000001	     30.45924094
      1.78358472	     -0.05143093	      0.00040417	     -0.19281022	     -0.05588626	      0.88257938	      0.00000688	     -0.20894522	     -0.00000001	      0.00000001	     30.37609445
      1.78467590	     -0.05140303	      0.00040830	     -0.19278235	     -0.05588537	      0.88258042	      0.00000730	     -0.20893980	     -0.00000001	      0.00000001	     30.47716539
      1.78624716	     -0.05136493	      0.00041503	     -0.19274432	     -0.05588407	      0.88258190	      0.00000792	     -0.20893215	     -0.00000001	      0.00000001	     30.52205849
      1.78758473	     -0.05133557	      0.00041925	     -0.19271498	     -0.05588297	      0.88258314	      0.00000844	     -0.20892582	     -0.00000001	      0.00000001	     30.66241605
      1.78892229	     -0.05130759	      0.00042510	     -0.19268705	     -0.05588187	      0.88258436	      0.00000897	     -0.20891968	     -0.00000001	      0.00000001	     30.64285835
      1.79025986	     -0.05128011	      0.00042848	     -0.19265955	     -0.05588076	      0.88258556	      0.00000951	     -0.20891372	     -0.00000001	      0.00000001	     30.84645033
      1.79159743	     -0.05125291	      0.00043469	     -0.19263240	     -0.05587965	      0.88258674	      0.00001004	     -0.20890791	     -0.00000001	      0.00000001	     30.76439109
      1.79274248	     -0.05123126	      0.00043685	     -0.19261071	     -0.05587870	      0.88258773	      0.00001050	     -0.20890307	     -0.00000001	      0.00000001	     30.93719068
      1.79388754	     -0.05121085	      0.00044086	     -0.19259031	     -0.05587775	      0.88258870	      0.00001096	     -0.20889836	     -0.00000001	      0.00000001	     30.93080254
      1.79533530	     -0.05118695	      0.00044431	     -0.19256636	     -0.05587655	      0.88258991	      0.00001153	     -0.20889262	     -0.00000001	      0.00000001	     31.05665310
      1.79678306	     -0.05116565	      0.00044955	     -0.19254505	     -0.05587535	      0.88259109	      0.00001211	     -0.20888713	     -0.00000001	      0.00000001	     31.00098775
      1.79793171	     -0.05115080	      0.00045143	     -0.19253014	     -0.05587439	      0.88259201	      0.00001257	     -0.20888297	     -0.00000001	      0.00000001	     31.14993142
      1.79908036	     -0.05113657	      0.00045526	     -0.19251590	     -0.05587343	      0.88259291	      0.00001303	     -0.20887899	     -0.00000001	      0.00000001	     31.13774206
      1.80055153	     -0.05112034	      0.00045864	     -0.19249961	     -0.05587221	      0.88259403	      0.00001361	     -0.20887413	     -0.00000001	      0.00000001	     31.25182207
      1.80202270	     -0.05110718	      0.00046387	     -0.19248643	     -0.05587098	      0.88259513	      0.00001419	     -0.20886956	     -0.00000001	      0.00000000	     31.18296470
      1.80312411	     -0.05110016	      0.00046502	     -0.19247932	     -0.05587006	      0.88259592	      0.00001462	     -0.20886636	     -0.00000001	      0.00000000	     31.32528052
      1.80422551	     -0.05109450	      0.00046791	     -0.19247362	     -0.05586914	      0.88259670	      0.00001505	     -0.20886337	     -0.00000001	      0.00000000	     31.31712287
      1.80577152	     -0.05108924	      0.00047053	     -0.19246827	     -0.05586784	      0.88259776	      0.00001565	     -0.20885951	     -0.00000001	      0.00000000	     31.41006815
      1.80731752	     -0.05108564	      0.00047512	     -0.19246463	     -0.05586655	      0.88259878	      0.00001624	     -0.20885606	     -0.00000001	      0.00000000	     31.34137361
      1.80836961	     -0.05108505	      0.00047549	     -0.19246393	     -0.05586566	      0.88259945	      0.00001663	     -0.20885391	     -0.00000001	      0.00000000	     31.47285453
      1.80942171	     -0.05108466	      0.00047768	     -0.19246349	     -0.05586478	      0.88260010	      0.00001703	     -0.20885192	     -0.00000001	      0.00000000	     31.46926151
      1.81107963	     -0.05108582	      0.00047997	     -0.19246453	     -0.05586338	      0.88260109	      0.00001764	     -0.20884909	     -0.00000001	      0.00000000	     31.53998459
      1.81243112	     -0.05108753	      0.00048286	     -0.19246618	     -0.05586223	      0.88260185	      0.00001813	     -0.20884703	     -0.00000001	      0.00000000	     31.50838426
      1.81378260	     -0.05109114	      0.00048367	     -0.19246966	     -0.05586108	      0.88260259	      0.00001862	     -0.20884518	     -0.00000001	      0.00000000	     31.61417312
      1.81513409	     -0.05109456	      0.00048709	     -0.19247304	     -0.05585993	      0.88260329	      0.00001909	     -0.20884352	     -0.00000001	      0.00000000	     31.53106730
      1.81633043	     -0.05110015	      0.00048714	     -0.19247850	     -0.05585891	      0.88260388	      0.00001951	     -0.20884220	     -0.00000001	      0.00000000	     31.63456395
      1.81752677	     -0.05110525	      0.00048957	     -0.19248354	     -0.05585788	      0.88260445	      0.00001991	     -0.20884103	     -0.00000001	      0.00000000	     31.58528654
      1.81872311	     -0.05111215	      0.00049035	     -0.19249034	     -0.05585685	      0.88260499	      0.00002031	     -0.20883998	     -0.00000001	      0.00000000	     31.62935374
      1.82028638	     -0.05112087	      0.00049304	     -0.19249897	     -0.05585549	      0.88260565	      0.00002082	     -0.20883881	     -0.00000001	      0.00000000	     31.59391671
      1.82150233	     -0.05113017	      0.00049284	     -0.19250814	     -0.05585443	      0.88260613	      0.00002120	     -0.20883803	     -0.00000001	      0.00000000	     31.66618050
      1.82271827	     -0.05113828	      0.00049484	     -0.19251618	     -0.05585336	      0.88260659	      0.00002158	     -0.20883737	     -0.00000001	      0.00000000	     31.62632797
      1.82393422	     -0.05114843	      0.00049508	     -0.19252621	     -0.05585229	      0.88260701	      0.00002195	     -0.20883681	     -0.00000001	      0.00000000	     31.65772067
      1.82548026	     -0.05115977	      0.00049739	     -0.19253746	     -0.05585092	      0.88260752	      0.00002240	     -0.20883624	     -0.00000001	      0.00000000	     31.62578264
      1.82666946	     -0.05117181	      0.00049662	     -0.19254936	     -0.05584985	      0.88260787	      0.00002273	     -0.20883588	     -0.00000000	      0.00000000	     31.66654044
      1.82785865	     -0.05118157	      0.00049818	     -0.19255905	     -0.05584878	      0.88260820	      0.00002305	     -0.20883560	     -0.00000000	      0.00000000	     31.63916459
      1.82929259	     -0.05119678	      0.00049770	     -0.19257412	     -0.05584748	      0.88260856	      0.00002343	     -0.20883535	     -0.00000000	      0.00000000	     31.65963655
      1.83058138	     -0.05120763	      0.00049963	     -0.19258490	     -0.05584630	      0.88260885	      0.00002375	     -0.20883521	     -0.00000000	      0.00000000	     31.63455010
      1.83187018	     -0.05122354	      0.00049825	     -0.19260065	     -0.05584512	      0.88260911	      0.00002406	     -0.20883512	     -0.00000000	      0.00000000	     31.64349761
      1.83315898	     -0.05123495	      0.00050004	     -0.19261199	     -0.05584392	      0.88260935	      0.00002436	     -0.20883512	     -0.00000000	      0.00000000	     31.63151154
      1.83444778	     -0.05125248	      0.00049815	     -0.19262935	     -0.05584271	      0.88260955	      0.00002464	     -0.20883515	     -0.00000000	      0.00000000	     31.61947085
      1.83573657	     -0.05126409	      0.00049992	     -0.19264090	     -0.05584150	      0.88260972	      0.00002491	     -0.20883525	     -0.00000000	      0.00000000	     31.62488441
      1.83702537	     -0.05128339	      0.00049748	     -0.19266002	     -0.05584027	      0.88260986	      0.00002516	     -0.20883538	     -0.00000000	      0.00000000	     31.58662500
      1.83831417	     -0.05129511	      0.00049928	     -0.19267168	     -0.05583903	      0.88260998	      0.00002539	     -0.20883558	     -0.00000000	      0.00000000	     31.61541216
      1.83946756	     -0.05131338	      0.00049695	     -0.19268979	     -0.05583791	      0.88261005	      0.00002559	     -0.20883576	     -0.00000000	      0.00000000	     31.55113149
      1.84062096	     -0.05132665	      0.00049724	     -0.19270297	     -0.05583678	      0.88261011	      0.00002577	     -0.20883599	     -0.00000000	      0.00000000	     31.55885484
      1.84201133	     -0.05134727	      0.00049542	     -0.19272343	     -0.05583541	      0.88261015	      0.00002597	     -0.20883630	     -0.00000000	      0.00000000	     31.51302417
      1.84340171	     -0.05136327	      0.00049583	     -0.19273933	     -0.05583402	      0.88261015	      0.00002616	     -0.20883666	     -0.00000000	     -0.00000000	     31.55854632
      1.84456851	     -0.05138338	      0.00049322	     -0.19275928	     -0.05583284	      0.88261013	      0.00002629	     -0.20883697	     -0.00000000	     -0.00000000	     31.47071206
      1.84573531	     -0.05139869	      0.00049285	     -0.19277449	     -0.05583165	      0.88261009	      0.00002642	     -0.20883733	     -0.00000000	     -0.00000000	     31.48762605
      1.84690212	     -0.05141757	      0.00049096	     -0.19279323	     -0.05583045	      0.88261003	      0.00002653	     -0.20883771	     -0.00000000	     -0.00000000	     31.44348003
      1.84850828	     -0.05144038	      0.00048974	     -0.19281589	     -0.05582877	      0.88260991	      0.00002665	     -0.20883829	     -0.00000000	     -0.00000000	     31.46991071
      1.84969444	     -0.05146223	      0.00048681	     -0.19283758	     -0.05582752	      0.88260980	      0.00002673	     -0.20883872	     -0.00000000	     -0.00000000	     31.37672509
      1.85088060	     -0.05147961	      0.00048571	     -0.19285484	     -0.05582626	      0.88260966	      0.00002679	     -0.20883920	     -0.00000000	     -0.00000000	     31.39656897
      1.85230995	     -0.05150543	      0.00048241	     -0.19288048	     -0.05582472	      0.88260947	      0.00002684	     -0.20883979	     -0.00000000	     -0.00000000	     31.31531625
      1.85357763	     -0.05152345	      0.00048138	     -0.19289839	     -0.05582333	      0.88260928	      0.00002687	     -0.20884035	     -0.00000000	     -0.00000000	     31.36618217
      1.85484530	     -0.05154778	      0.00047784	     -0.19292254	     -0.05582194	      0.88260906	      0.00002688	     -0.20884090	     -0.00000000	     -0.00000000	     31.25994284
      1.85611297	     -0.05156613	      0.00047655	     -0.19294079	     -0.05582052	      0.88260883	      0.00002687	     -0.20884148	     -0.00000000	     -0.00000000	     31.31093446
      1.85738065	     -0.05159063	      0.00047286	     -0.19296512	     -0.05581909	      0.88260857	      0.00002685	     -0.20884203	     -0.00000000	     -0.00000000	     31.20271632
      1.85864832	     -0.05160945	      0.00047128	     -0.19298382	     -0.05581764	      0.88260828	      0.00002681	     -0.20884260	     -0.00000000	     -0.00000000	     31.25373129
      1.85991600	     -0.05163434	      0.00046740	     -0.19300854	     -0.05581618	      0.88260798	      0.00002676	     -0.20884315	     -0.00000000	     -0.00000000	     31.14521754
      1.86118367	     -0.05165385	      0.00046554	     -0.19302794	     -0.05581469	      0.88260766	      0.00002669	     -0.20884372	     -0.00000000	     -0.00000000	     31.19387994
      1.86245134	     -0.05167926	      0.00046149	     -0.19305318	     -0.05581319	      0.88260731	      0.00002660	     -0.20884426	     -0.00000000	     -0.00000000	     31.08616308
      1.86371902	     -0.05169952	      0.00045933	     -0.19307333	     -0.05581167	      0.88260695	      0.00002650	     -0.20884482	     -0.00000000	     -0.00000000	     31.13292798
      1.86498669	     -0.05172519	      0.00045514	     -0.19309883	     -0.05581014	      0.88260656	      0.00002639	     -0.20884536	     -0.00000000	     -0.00000000	     31.02915698
      1.86625437	     -0.05174586	      0.00045270	     -0.19311939	     -0.05580858	      0.88260615	      0.00002626	     -0.20884592	     -0.00000000	     -0.00000000	     31.07376079
      1.86752204	     -0.05177160	      0.00044835	     -0.19314496	     -0.05580700	      0.88260572	      0.00002612	     -0.20884644	     -0.00000000	     -0.00000000	     30.97275907
      1.86878971	     -0.05179268	      0.00044562	     -0.19316593	     -0.05580541	      0.88260528	      0.00002597	     -0.20884697	     -0.00000000	     -0.00000000	     31.01112104
      1.87005739	     -0.05181843	      0.00044112	     -0.19319152	     -0.05580379	      0.88260481	      0.00002580	     -0.20884746	     -0.00000000	     -0.00000000	     30.91273346
      1.87132506	     -0.05183987	      0.00043809	     -0.19321285	     -0.05580216	      0.88260432	      0.00002562	     -0.20884796	     -0.00000000	     -0.00000000	     30.94540741
      1.87259274	     -0.05186558	      0.00043342	     -0.19323840	     -0.05580050	      0.88260381	      0.00002543	     -0.20884842	     -0.00000000	     -0.00000000	     30.85139208
      1.87386041	     -0.05188739	      0.00043006	     -0.19326009	     -0.05579883	      0.88260329	      0.00002522	     -0.20884889	      0.00000000	     -0.00000000	     30.87823270
      1.87512808	     -0.05191300	      0.00042523	     -0.19328556	     -0.05579713	      0.88260274	      0.00002501	     -0.20884931	      0.00000000	     -0.00000000	     30.78904702
      1.87639576	     -0.05193495	      0.00042160	     -0.19330740	     -0.05579541	      0.88260217	      0.00002479	     -0.20884974	      0.00000000	     -0.00000000	     30.80916203
      1.87766343	     -0.05196015	      0.00041666	     -0.19333244	     -0.05579367	      0.88260159	      0.00002455	     -0.20885012	      0.00000000	     -0.00000000	     30.72536903
      1.87920247	     -0.05198488	      0.00041250	     -0.19335705	     -0.05579153	      0.88260085	      0.00002426	     -0.20885056	      0.00000000	     -0.00000000	     30.79947445
      1.88032443	     -0.05200849	      0.00040732	     -0.19338051	     -0.05578995	      0.88260030	      0.00002404	     -0.20885081	      0.00000000	     -0.00000000	     30.65167478
      1.88144639	     -0.05202707	      0.00040381	     -0.19339900	     -0.05578835	      0.88259973	      0.00002381	     -0.20885105	      0.00000000	     -0.00000000	     30.66588250
      1.88296656	     -0.05205577	      0.00039765	     -0.19342753	     -0.05578616	      0.88259893	      0.00002348	     -0.20885129	      0.00000000	     -0.00000000	     30.57997547
      1.88432434	     -0.05207701	      0.00039355	     -0.19344867	     -0.05578417	      0.88259820	      0.00002319	     -0.20885149	      0.00000000	     -0.00000000	     30.63990306
      1.88568213	     -0.05210519	      0.00038686	     -0.19347668	     -0.05578216	      0.88259745	      0.00002289	     -0.20885160	      0.00000000	     -0.00000000	     30.48124259
      1.88685171	     -0.05212210	      0.00038359	     -0.19349351	     -0.05578040	      0.88259678	      0.00002262	     -0.20885170	      0.00000000	     -0.00000000	     30.56175407
      1.88802130	     -0.05214459	      0.00037823	     -0.19351587	     -0.05577863	      0.88259611	      0.00002235	     -0.20885175	      0.00000000	     -0.00000000	     30.46635866
      1.88943918	     -0.05216722	      0.00037320	     -0.19353840	     -0.05577645	      0.88259526	      0.00002201	     -0.20885178	      0.00000000	     -0.00000000	     30.49750037
      1.89085707	     -0.05219532	      0.00036606	     -0.19356633	     -0.05577424	      0.88259440	      0.00002166	     -0.20885173	      0.00000000	     -0.00000000	     30.35243607
      1.89202059	     -0.05221145	      0.00036251	     -0.19358239	     -0.05577241	      0.88259368	      0.00002137	     -0.20885169	      0.00000000	     -0.00000000	     30.43267276
      1.89318412	     -0.05223275	      0.00035699	     -0.19360357	     -0.05577055	      0.88259294	      0.00002108	     -0.20885158	      0.00000000	     -0.00000000	     30.34281103
      1.89462950	     -0.05225453	      0.00035158	     -0.19362524	     -0.05576823	      0.88259201	      0.00002071	     -0.20885142	      0.00000000	     -0.00000000	     30.37325804
      1.89607487	     -0.05228182	      0.00034404	     -0.19365237	     -0.05576587	      0.88259106	      0.00002033	     -0.20885116	      0.00000000	     -0.00000000	     30.21949581
      1.89720641	     -0.05229617	      0.00034048	     -0.19366667	     -0.05576400	      0.88259030	      0.00002003	     -0.20885094	      0.00000000	     -0.00000000	     30.30318430
      1.89833795	     -0.05231570	      0.00033500	     -0.19368609	     -0.05576211	      0.88258953	      0.00001972	     -0.20885067	      0.00000000	     -0.00000000	     30.22260142
      1.89983727	     -0.05233758	      0.00032898	     -0.19370786	     -0.05575958	      0.88258849	      0.00001931	     -0.20885028	      0.00000000	     -0.00000000	     30.24219771
      1.90133659	     -0.05236479	      0.00032090	     -0.19373492	     -0.05575702	      0.88258743	      0.00001888	     -0.20884981	      0.00000000	     -0.00000000	     30.08266993
      1.90243116	     -0.05237735	      0.00031746	     -0.19374744	     -0.05575513	      0.88258665	      0.00001857	     -0.20884945	      0.00000000	     -0.00000000	     30.17054357
      1.90352572	     -0.05239474	      0.00031221	     -0.19376474	     -0.05575323	      0.88258586	      0.00001826	     -0.20884904	      0.00000000	     -0.00000000	     30.10175142
      1.90510136	     -0.05241613	      0.00030575	     -0.19378604	     -0.05575046	      0.88258471	      0.00001780	     -0.20884841	      0.00000000	     -0.00000001	     30.11331589
      1.90644586	     -0.05243731	      0.00029902	     -0.19380710	     -0.05574806	      0.88258372	      0.00001740	     -0.20884779	      0.00000000	     -0.00000001	     30.00758223
      1.90779035	     -0.05245270	      0.00029417	     -0.19382243	     -0.05574564	      0.88258271	      0.00001699	     -0.20884713	      0.00000000	     -0.00000001	     30.08492783
      1.90913485	     -0.05247448	      0.00028687	     -0.19384409	     -0.05574320	      0.88258170	      0.00001658	     -0.20884639	      0.00000000	     -0.00000001	     29.93352250
      1.91047934	     -0.05248716	      0.00028263	     -0.19385674	     -0.05574073	      0.88258067	      0.00001617	     -0.20884564	      0.00000000	     -0.00000001	     30.08390312
      1.91162941	     -0.05250589	      0.00027610	     -0.19387536	     -0.05573860	      0.88257979	      0.00001581	     -0.20884491	      0.00000000	     -0.00000001	     29.91700413
      1.91277947	     -0.05251856	      0.00027162	     -0.19388798	     -0.05573645	      0.88257890	      0.00001545	     -0.20884417	      0.00000000	     -0.00000001	     29.95830814
      1.91423845	     -0.05253807	      0.00026453	     -0.19390740	     -0.05573369	      0.88257776	      0.00001499	     -0.20884317	      0.00000000	     -0.00000001	     29.88011104
      1.91569743	     -0.05255151	      0.00025935	     -0.19392080	     -0.05573091	      0.88257662	      0.00001453	     -0.20884212	      0.00000000	     -0.00000001	     29.99567451
      1.91685714	     -0.05256823	      0.00025296	     -0.19393743	     -0.05572868	      0.88257571	      0.00001415	     -0.20884121	      0.00000000	     -0.00000001	     29.84678035
      1.91801685	     -0.05257921	      0.00024847	     -0.19394837	     -0.05572643	      0.88257480	      0.00001378	     -0.20884027	      0.00000000	     -0.00000001	     29.89028864
      1.91949680	     -0.05259659	      0.00024134	     -0.19396567	     -0.05572354	      0.88257363	      0.00001329	     -0.20883900	      0.00000000	     -0.00000001	     29.81428582
      1.92097675	     -0.05260748	      0.00023637	     -0.19397655	     -0.05572061	      0.88257245	      0.00001281	     -0.20883767	      0.00000000	     -0.00000001	     29.95597591
      1.92209174	     -0.05262235	      0.00023017	     -0.19399134	     -0.05571839	      0.88257157	      0.00001244	     -0.20883659	      0.00000000	     -0.00000001	     29.79891674
      1.92320674	     -0.05263179	      0.00022584	     -0.19400076	     -0.05571615	      0.88257068	      0.00001207	     -0.20883550	      0.00000000	     -0.00000001	     29.83797912
      1.92475953	     -0.05264771	      0.00021865	     -0.19401661	     -0.05571300	      0.88256944	      0.00001156	     -0.20883391	      0.00000000	     -0.00000001	     29.78407376
      1.92631233	     -0.05265718	      0.00021349	     -0.19402608	     -0.05570983	      0.88256820	      0.00001104	     -0.20883226	      0.00000000	     -0.00000001	     29.95348750
      1.92738204	     -0.05267026	      0.00020745	     -0.19403909	     -0.05570762	      0.88256735	      0.00001069	     -0.20883105	      0.00000000	     -0.00000001	     29.79100339
      1.92845174	     -0.05267790	      0.00020329	     -0.19404672	     -0.05570540	      0.88256650	      0.00001033	     -0.20882982	      0.00000000	     -0.00000001	     29.82319522
      1.93010927	     -0.05269192	      0.00019603	     -0.19406069	     -0.05570193	      0.88256519	      0.00000979	     -0.20882782	      0.00000000	     -0.00000001	     29.78359395
      1.93147350	     -0.05270009	      0.00019126	     -0.19406888	     -0.05569905	      0.88256411	      0.00000933	     -0.20882612	      0.00000000	     -0.00000001	     29.85924829
      1.93283772	     -0.05271305	      0.00018464	     -0.19408179	     -0.05569614	      0.88256303	      0.00000889	     -0.20882435	      0.00000000	     -0.00000001	     29.76797817
      1.93420195	     -0.05271879	      0.00018050	     -0.19408756	     -0.05569321	      0.88256196	      0.00000844	     -0.20882256	      0.00000000	     -0.00000001	     29.91160943
      1.93541487	     -0.05273070	      0.00017434	     -0.19409943	     -0.05569058	      0.88256101	      0.00000804	     -0.20882090	      0.00000000	     -0.00000001	     29.78106482
      1.93662779	     -0.05273641	      0.00017048	     -0.19410516	     -0.05568794	      0.88256006	      0.00000765	     -0.20881922	      0.00000000	     -0.00000001	     29.85712595
      1.93784071	     -0.05274554	      0.00016535	     -0.19411428	     -0.05568528	      0.88255912	      0.00000726	     -0.20881749	      0.00000000	     -0.00000001	     29.80975320
      1.93941591	     -0.05275264	      0.00016023	     -0.19412142	     -0.05568180	      0.88255790	      0.00000676	     -0.20881522	      0.00000000	     -0.00000001	     29.91069378
      1.94065266	     -0.05276278	      0.00015434	     -0.19413153	     -0.05567904	      0.88255695	      0.00000637	     -0.20881336	      0.00000000	     -0.00000001	     29.81513441
      1.94188941	     -0.05276744	      0.00015043	     -0.19413623	     -0.05567626	      0.88255601	      0.00000598	     -0.20881149	      0.00000000	     -0.00000001	     29.89810813
      1.94312615	     -0.05277572	      0.00014517	     -0.19414451	     -0.05567347	      0.88255507	      0.00000560	     -0.20880958	      0.00000000	     -0.00000001	     29.85423818
      1.94468286	     -0.05278104	      0.00014028	     -0.19414989	     -0.05566992	      0.88255389	      0.00000513	     -0.20880714	      0.00000000	     -0.00000001	     29.96611436
      1.94589938	     -0.05278998	      0.00013452	     -0.19415881	     -0.05566713	      0.88255298	      0.00000476	     -0.20880518	      0.00000000	     -0.00000001	     29.86777902
      1.94711590	     -0.05279342	      0.00013080	     -0.19416230	     -0.05566432	      0.88255208	      0.00000440	     -0.20880320	      0.00000000	     -0.00000001	     29.94214638
      1.94833242	     -0.05279996	      0.00012586	     -0.19416886	     -0.05566150	      0.88255118	      0.00000405	     -0.20880117	      0.00000000	     -0.00000001	     29.90988771
      1.94995597	     -0.05280425	      0.00012086	     -0.19417321	     -0.05565770	      0.88254999	      0.00000358	     -0.20879844	      0.00000000	     -0.00000000	     30.01117629
      1.95116493	     -0.05281187	      0.00011529	     -0.19418084	     -0.05565485	      0.88254912	      0.00000324	     -0.20879635	      0.00000000	     -0.00000000	     29.91721607
      1.95237388	     -0.05281416	      0.00011178	     -0.19418318	     -0.05565198	      0.88254825	      0.00000291	     -0.20879425	      0.00000000	     -0.00000000	     29.98274048
      1.95384816	     -0.05282094	      0.00010579	     -0.19418999	     -0.05564846	      0.88254720	      0.00000251	     -0.20879163	      0.00000000	     -0.00000000	     29.92999214
      1.95516125	     -0.05282155	      0.00010258	     -0.19419069	     -0.05564531	      0.88254628	      0.00000216	     -0.20878927	      0.00000000	     -0.00000000	     30.03644022
      1.95647435	     -0.05282810	      0.00009690	     -0.19419724	     -0.05564214	      0.88254537	      0.00000182	     -0.20878685	      0.00000000	     -0.00000000	     29.95163877
      1.95778744	     -0.05282780	      0.00009412	     -0.19419705	     -0.05563894	      0.88254448	      0.00000149	     -0.20878442	      0.00000000	     -0.00000000	     30.06044358
      1.95910053	     -0.05283393	      0.00008862	     -0.19420320	     -0.05563573	      0.88254359	      0.00000116	     -0.20878192	      0.00000000	     -0.00000000	     29.97135092
      1.96041362	     -0.05283275	      0.00008629	     -0.19420214	     -0.05563250	      0.88254272	      0.00000085	     -0.20877942	      0.00000000	     -0.00000000	     30.08977926
      1.96172672	     -0.05283862	      0.00008071	     -0.19420803	     -0.05562926	      0.88254186	      0.00000054	     -0.20877685	      0.00000000	     -0.00000000	     30.00900588
      1.96303981	     -0.05283665	      0.00007868	     -0.19420619	     -0.05562599	      0.88254101	      0.00000024	     -0.20877429	      0.00000000	     -0.00000000	     30.12993745
      1.96435290	     -0.05284215	      0.00007307	     -0.19421171	     -0.05562271	      0.88254018	     -0.00000005	     -0.20877165	      0.00000000	     -0.00000000	     30.04927621
      1.96566600	     -0.05283917	      0.00007156	     -0.19420887	     -0.05561940	      0.88253936	     -0.00000033	     -0.20876902	      0.00000000	     -0.00000000	     30.16892739
      1.96697909	     -0.05284428	      0.00006592	     -0.19421401	     -0.05561608	      0.88253855	     -0.00000060	     -0.20876630	      0.00000000	     -0.00000000	     30.09438100
      1.96829218	     -0.05284043	      0.00006487	     -0.19421032	     -0.05561275	      0.88253776	     -0.00000087	     -0.20876359	      0.00000000	     -0.00000000	     30.21503631
      1.96946969	     -0.05284408	      0.00005997	     -0.19421400	     -0.05560974	      0.88253706	     -0.00000110	     -0.20876110	      0.00000000	     -0.00000000	     30.16176982
      1.97064721	     -0.05284229	      0.00005800	     -0.19421232	     -0.05560672	      0.88253638	     -0.00000132	     -0.20875859	      0.00000000	     -0.00000000	     30.21247892
      1.97207112	     -0.05284310	      0.00005366	     -0.19421322	     -0.05560305	      0.88253557	     -0.00000157	     -0.20875550	      0.00000000	     -0.00000000	     30.21522843
      1.97349504	     -0.05283949	      0.00005227	     -0.19420977	     -0.05559936	      0.88253477	     -0.00000182	     -0.20875238	      0.00000000	     -0.00000000	     30.27373487
      1.97468024	     -0.05284125	      0.00004817	     -0.19421160	     -0.05559627	      0.88253412	     -0.00000202	     -0.20874972	      0.00000000	     -0.00000000	     30.25122565
      1.97586543	     -0.05283901	      0.00004698	     -0.19420950	     -0.05559317	      0.88253349	     -0.00000221	     -0.20874705	      0.00000000	     -0.00000000	     30.27364474
      1.97729810	     -0.05283877	      0.00004355	     -0.19420937	     -0.05558940	      0.88253274	     -0.00000242	     -0.20874379	      0.00000000	     -0.00000000	     30.29709615
      1.97873076	     -0.05283443	      0.00004330	     -0.19420524	     -0.05558562	      0.88253201	     -0.00000263	     -0.20874050	      0.00000000	     -0.00000000	     30.32928030
      1.97986192	     -0.05283450	      0.00003989	     -0.19420538	     -0.05558262	      0.88253145	     -0.00000279	     -0.20873785	      0.00000000	     -0.00000000	     30.34762809
      1.98099308	     -0.05283153	      0.00003912	     -0.19420256	     -0.05557960	      0.88253090	     -0.00000293	     -0.20873518	      0.00000000	     -0.00000000	     30.35896330
      1.98248527	     -0.05282869	      0.00003668	     -0.19419987	     -0.05557561	      0.88253019	     -0.00000312	     -0.20873160	      0.00000000	     -0.00000000	     30.40041942
      1.98397745	     -0.05282270	      0.00003718	     -0.19419412	     -0.05557160	      0.88252950	     -0.00000329	     -0.20872795	      0.00000000	     -0.00000000	     30.40554463
      1.98506225	     -0.05282063	      0.00003457	     -0.19419214	     -0.05556867	      0.88252901	     -0.00000340	     -0.20872524	      0.00000000	     -0.00000000	     30.45475940
      1.98614704	     -0.05281664	      0.00003422	     -0.19418831	     -0.05556573	      0.88252854	     -0.00000351	     -0.20872250	      0.00000000	     -0.00000000	     30.46593370
      1.98771797	     -0.05281120	      0.00003252	     -0.19418306	     -0.05556145	      0.88252787	     -0.00000365	     -0.20871846	      0.00000000	     -0.00000000	     30.52709838
      1.98904922	     -0.05280483	      0.00003266	     -0.19417690	     -0.05555780	      0.88252732	     -0.00000376	     -0.20871497	      0.00000000	     -0.00000000	     30.52885905
      1.99038048	     -0.05279739	      0.00003095	     -0.19416962	     -0.05555414	      0.88252679	     -0.00000387	     -0.20871137	      0.00000000	     -0.00000000	     30.62450515
      1.99171174	     -0.05278565	      0.00003239	     -0.19415813	     -0.05555047	      0.88252628	     -0.00000395	     -0.20870761	      0.00000000	     -0.00000000	     30.60396015
      1.99304299	     -0.05277336	      0.00003084	     -0.19414601	     -0.05554678	      0.88252579	     -0.00000403	     -0.20870364	      0.00000000	     -0.00000000	     30.73544360
      1.99418165	     -0.05276094	      0.00003295	     -0.19413383	     -0.05554361	      0.88252538	     -0.00000409	     -0.20870008	      0.00000000	     -0.00000000	     30.67268874
      1.99532031	     -0.05274880	      0.00003298	     -0.19412186	     -0.05554043	      0.88252498	     -0.00000415	     -0.20869638	      0.00000000	     -0.00000000	     30.73837022
      1.99676021	     -0.05273200	      0.00003470	     -0.19410534	     -0.05553639	      0.88252450	     -0.00000420	     -0.20869151	      0.00000000	     -0.00000000	     30.75091946
      1.99820012	     -0.05271508	      0.00003464	     -0.19408863	     -0.05553233	      0.88252404	     -0.00000424	     -0.20868645	      0.00000000	     -0.00000000	     30.87666030
      1.99934094	     -0.05270120	      0.00003713	     -0.19407500	     -0.05552910	      0.88252369	     -0.00000427	     -0.20868233	      0.00000000	     -0.00000000	     30.81885289
      2.00048176	     -0.05268811	      0.00003776	     -0.19406210	     -0.05552586	      0.88252336	     -0.00000428	     -0.20867812	      0.00000000	     -0.00000000	     30.88210790
      2.00194587	     -0.05266988	      0.00004028	     -0.19404416	     -0.05552168	      0.88252295	     -0.00000429	     -0.20867261	      0.00000000	     -0.00000000	     30.89484213
      2.00340999	     -0.05265097	      0.00004087	     -0.19402548	     -0.05551749	      0.88252256	     -0.00000429	     -0.20866696	      0.00000000	     -0.00000000	     31.04716211
      2.00450256	     -0.05263659	      0.00004389	     -0.19401136	     -0.05551435	      0.88252229	     -0.00000428	     -0.20866266	      0.00000000	     -0.00000000	     30.97576525
      2.00559512	     -0.05262244	      0.00004513	     -0.19399741	     -0.05551120	      0.88252203	     -0.00000426	     -0.20865829	      0.00000000	     -0.00000000	     31.03749480
      2.00713518	     -0.05260160	      0.00004831	     -0.19397689	     -0.05550673	      0.88252169	     -0.00000422	     -0.20865203	      0.00000000	     -0.00000000	     31.05302804
      2.00846147	     -0.05258222	      0.00005011	     -0.19395775	     -0.05550287	      0.88252141	     -0.00000418	     -0.20864653	      0.00000000	     -0.00000000	     31.15526105
      2.00978776	     -0.05256199	      0.00005404	     -0.19393783	     -0.05549900	      0.88252116	     -0.00000413	     -0.20864089	      0.00000000	     -0.00000000	     31.12371325
      2.01111405	     -0.05254224	      0.00005567	     -0.19391831	     -0.05549511	      0.88252092	     -0.00000407	     -0.20863513	      0.00000000	     -0.00000000	     31.25367184
      2.01244034	     -0.05252248	      0.00006046	     -0.19389888	     -0.05549120	      0.88252070	     -0.00000399	     -0.20862929	      0.00000000	     -0.00000000	     31.17630027
      2.01358070	     -0.05250549	      0.00006188	     -0.19388209	     -0.05548783	      0.88252052	     -0.00000392	     -0.20862421	      0.00000000	     -0.00000000	     31.29094785
      2.01472106	     -0.05248889	      0.00006538	     -0.19386575	     -0.05548445	      0.88252036	     -0.00000385	     -0.20861907	      0.00000000	     -0.00000000	     31.26862169
      2.01615455	     -0.05246845	      0.00006843	     -0.19384560	     -0.05548018	      0.88252017	     -0.00000374	     -0.20861258	      0.00000000	     -0.00000000	     31.35257474
      2.01758803	     -0.05244707	      0.00007358	     -0.19382457	     -0.05547590	      0.88252001	     -0.00000362	     -0.20860604	      0.00000000	     -0.00000000	     31.30799164
      2.01873333	     -0.05242938	      0.00007560	     -0.19380709	     -0.05547246	      0.88251989	     -0.00000352	     -0.20860075	      0.00000000	     -0.00000000	     31.41887016
      2.01987864	     -0.05241119	      0.00007960	     -0.19378917	     -0.05546901	      0.88251979	     -0.00000341	     -0.20859540	      0.00000000	     -0.00000000	     31.40269613
      2.02133355	     -0.05238762	      0.00008349	     -0.19376592	     -0.05546461	      0.88251967	     -0.00000326	     -0.20858850	      0.00000000	     -0.00000000	     31.48530702
      2.02278847	     -0.05236476	      0.00008954	     -0.19374343	     -0.05546020	      0.88251958	     -0.00000310	     -0.20858152	      0.00000000	     -0.00000000	     31.42017167
      2.02388844	     -0.05234888	      0.00009172	     -0.19372776	     -0.05545684	      0.88251952	     -0.00000298	     -0.20857622	      0.00000000	     -0.00000000	     31.51872815
      2.02498841	     -0.05233329	      0.00009581	     -0.19371242	     -0.05545348	      0.88251947	     -0.00000284	     -0.20857092	      0.00000000	     -0.00000000	     31.50234239
      2.02651324	     -0.05231065	      0.00010064	     -0.19369012	     -0.05544880	      0.88251942	     -0.00000265	     -0.20856357	      0.00000000	     -0.00000000	     31.57756154
      2.02803807	     -0.05228687	      0.00010776	     -0.19366675	     -0.05544410	      0.88251939	     -0.00000244	     -0.20855616	      0.00000000	     -0.00000000	     31.52032664
      2.02909073	     -0.05226985	      0.00011042	     -0.19364995	     -0.05544085	      0.88251939	     -0.00000229	     -0.20855098	      0.00000000	     -0.00000000	     31.62967855
      2.03014340	     -0.05225244	      0.00011496	     -0.19363281	     -0.05543758	      0.88251939	     -0.00000214	     -0.20854576	      0.00000000	      0.00000000	     31.62508202
      2.03177166	     -0.05222509	      0.00012125	     -0.19360584	     -0.05543251	      0.88251941	     -0.00000190	     -0.20853758	      0.00000000	      0.00000000	     31.69205074
      2.03311124	     -0.05220200	      0.00012766	     -0.19358312	     -0.05542831	      0.88251945	     -0.00000168	     -0.20853075	      0.00000000	      0.00000000	     31.66689738
      2.03445081	     -0.05217842	      0.00013253	     -0.19355984	     -0.05542411	      0.88251949	     -0.00000147	     -0.20852383	      0.00000000	      0.00000000	     31.77386278
      2.03579038	     -0.05215409	      0.00013994	     -0.19353590	     -0.05541988	      0.88251955	     -0.00000124	     -0.20851682	      0.00000000	      0.00000000	     31.70313363
      2.03698462	     -0.05213191	      0.00014427	     -0.19351398	     -0.05541610	      0.88251962	     -0.00000104	     -0.20851047	      0.00000000	      0.00000000	     31.81862326
      2.03817886	     -0.05211024	      0.00015066	     -0.19349265	     -0.05541231	      0.88251970	     -0.00000082	     -0.20850406	      0.00000000	      0.00000000	     31.77339094
      2.03937309	     -0.05208860	      0.00015581	     -0.19347129	     -0.05540850	      0.88251979	     -0.00000061	     -0.20849759	      0.00000000	      0.00000000	     31.83688763
      2.04090987	     -0.05205914	      0.00016422	     -0.19344227	     -0.05540359	      0.88251991	     -0.00000032	     -0.20848918	      0.00000000	      0.00000000	     31.81453884
      2.04212493	     -0.05203528	      0.00016932	     -0.19341869	     -0.05539968	      0.88252002	     -0.00000009	     -0.20848243	      0.00000000	      0.00000000	     31.91905779
      2.04333998	     -0.05201164	      0.00017630	     -0.19339540	     -0.05539577	      0.88252015	      0.00000015	     -0.20847560	      0.00000000	      0.00000000	     31.87756945
      2.04455504	     -0.05198820	      0.00018201	     -0.19337225	     -0.05539184	      0.88252028	      0.00000039	     -0.20846871	      0.00000000	      0.00000000	     31.94322000
      2.04607700	     -0.05195805	      0.00019092	     -0.19334253	     -0.05538690	      0.88252046	      0.00000070	     -0.20846001	      0.00000000	      0.00000000	     31.90859218
      2.04727217	     -0.05193394	      0.00019621	     -0.19331871	     -0.05538300	      0.88252061	      0.00000094	     -0.20845310	      0.00000000	      0.00000000	     32.01655835
      2.04846735	     -0.05190962	      0.00020339	     -0.19329472	     -0.05537910	      0.88252077	      0.00000119	     -0.20844612	      0.00000000	      0.00000000	     31.97839480
      2.04966252	     -0.05188523	      0.00020946	     -0.19327063	     -0.05537518	      0.88252094	      0.00000144	     -0.20843908	      0.00000000	      0.00000000	     32.03662325
      2.05124836	     -0.05185316	      0.00021900	     -0.19323900	     -0.05536996	      0.88252117	      0.00000178	     -0.20842965	      0.00000000	      0.00000000	     31.99916449
      2.05243567	     -0.05182940	      0.00022450	     -0.19321551	     -0.05536604	      0.88252136	      0.00000204	     -0.20842255	      0.00000000	      0.00000000	     32.10399284
      2.05362298	     -0.05180614	      0.00023173	     -0.19319257	     -0.05536210	      0.88252156	      0.00000229	     -0.20841542	      0.00000000	      0.00000000	     32.06404440
      2.05506614	     -0.05177818	      0.00023898	     -0.19316496	     -0.05535730	      0.88252180	      0.00000261	     -0.20840673	      0.00000000	      0.00000000	     32.15895075
      2.05635477	     -0.05175373	      0.00024720	     -0.19314087	     -0.05535300	      0.88252204	      0.00000290	     -0.20839896	      0.00000000	      0.00000000	     32.08702752
      2.05764340	     -0.05172998	      0.00025317	     -0.19311741	     -0.05534869	      0.88252227	      0.00000318	     -0.20839119	      0.00000000	      0.00000000	     32.20683349
      2.05893203	     -0.05170611	      0.00026148	     -0.19309390	     -0.05534436	      0.88252252	      0.00000347	     -0.20838343	      0.00000000	      0.00000000	     32.13044064
      2.06022066	     -0.05168232	      0.00026741	     -0.19307039	     -0.05534002	      0.88252278	      0.00000376	     -0.20837567	      0.00000000	      0.00000000	     32.26208550
      2.06150929	     -0.05165881	      0.00027584	     -0.19304724	     -0.05533566	      0.88252304	      0.00000405	     -0.20836790	      0.00000000	      0.00000000	     32.17218501
      2.06279792	     -0.05163595	      0.00028162	     -0.19302465	     -0.05533129	      0.88252331	      0.00000434	     -0.20836015	      0.00000000	      0.00000000	     32.31309902
      2.06408655	     -0.05161313	      0.00029013	     -0.19300219	     -0.05532690	      0.88252359	      0.00000462	     -0.20835241	      0.00000000	      0.00000000	     32.21534882
      2.06537518	     -0.05159066	      0.00029579	     -0.19297998	     -0.05532250	      0.88252387	      0.00000491	     -0.20834468	      0.00000000	      0.00000000	     32.36906597
      2.06666381	     -0.05156835	      0.00030437	     -0.19295803	     -0.05531809	      0.88252416	      0.00000520	     -0.20833696	      0.00000000	      0.00000000	     32.25935483
      2.06795244	     -0.05154641	      0.00030986	     -0.19293634	     -0.05531366	      0.88252446	      0.00000548	     -0.20832925	      0.00000000	      0.00000000	     32.42500021
      2.06924107	     -0.05152455	      0.00031855	     -0.19291484	     -0.05530921	      0.88252475	      0.00000577	     -0.20832155	      0.00000000	      0.00000000	     32.30154556
      2.07052970	     -0.05150361	      0.00032386	     -0.19289415	     -0.05530475	      0.88252506	      0.00000605	     -0.20831386	      0.00000000	      0.00000000	     32.47556946
      2.07181833	     -0.05148324	      0.00033254	     -0.19287413	     -0.05530028	      0.88252537	      0.00000633	     -0.20830621	      0.00000000	      0.00000000	     32.33694806
      2.07310696	     -0.05146352	      0.00033760	     -0.19285464	     -0.05529579	      0.88252568	      0.00000661	     -0.20829859	      0.00000000	      0.00000000	     32.52517468
      2.07426112	     -0.05144608	      0.00034511	     -0.19283751	     -0.05529176	      0.88252596	      0.00000685	     -0.20829181	      0.00000000	      0.00000000	     32.40358864
      2.07541529	     -0.05142889	      0.00035053	     -0.19282056	     -0.05528772	      0.88252624	      0.00000710	     -0.20828505	      0.00000000	      0.00000000	     32.48265633
      2.07682810	     -0.05140867	      0.00035855	     -0.19280067	     -0.05528275	      0.88252659	      0.00000739	     -0.20827681	      0.00000000	      0.00000000	     32.44174734
      2.07824091	     -0.05139085	      0.00036449	     -0.19278312	     -0.05527777	      0.88252694	      0.00000768	     -0.20826866	      0.00000000	      0.00000000	     32.56982126
      2.07942137	     -0.05137815	      0.00037144	     -0.19277071	     -0.05527359	      0.88252724	      0.00000792	     -0.20826195	      0.00000000	      0.00000000	     32.45363015
      2.08060182	     -0.05136738	      0.00037627	     -0.19276015	     -0.05526940	      0.88252753	      0.00000815	     -0.20825538	      0.00000000	      0.00000000	     32.52542351
      2.08178227	     -0.05135753	      0.00038211	     -0.19275055	     -0.05526520	      0.88252783	      0.00000838	     -0.20824896	      0.00000000	      0.00000000	     32.49672802
      2.08340476	     -0.05134498	      0.00038870	     -0.19273830	     -0.05525940	      0.88252823	      0.00000869	     -0.20824033	      0.00000000	      0.00000000	     32.59036243
      2.08460324	     -0.05133550	      0.00039521	     -0.19272909	     -0.05525511	      0.88252853	      0.00000891	     -0.20823409	      0.00000000	      0.00000000	     32.49863005
      2.08580171	     -0.05132578	      0.00040001	     -0.19271959	     -0.05525079	      0.88252882	      0.00000913	     -0.20822793	      0.00000000	      0.00000000	     32.57152044
      2.08724705	     -0.05131448	      0.00040732	     -0.19270860	     -0.05524558	      0.88252918	      0.00000938	     -0.20822057	      0.00000000	      0.00000000	     32.50317976
      2.08852827	     -0.05130531	      0.00041186	     -0.19269965	     -0.05524093	      0.88252949	      0.00000960	     -0.20821412	      0.00000000	      0.00000000	     32.61506051
      2.08980948	     -0.05129619	      0.00041851	     -0.19269082	     -0.05523627	      0.88252979	      0.00000982	     -0.20820774	      0.00000000	      0.00000000	     32.51519061
      2.09109070	     -0.05128704	      0.00042297	     -0.19268188	     -0.05523160	      0.88253010	      0.00001002	     -0.20820141	      0.00000000	      0.00000000	     32.62650402
      2.09237191	     -0.05127797	      0.00042947	     -0.19267309	     -0.05522691	      0.88253040	      0.00001022	     -0.20819512	      0.00000000	      0.00000000	     32.52551873
      2.09365313	     -0.05127004	      0.00043371	     -0.19266537	     -0.05522220	      0.88253069	      0.00001041	     -0.20818887	      0.00000000	      0.00000000	     32.62693110
      2.09493434	     -0.05126261	      0.00043989	     -0.19265820	     -0.05521748	      0.88253098	      0.00001060	     -0.20818269	      0.00000000	      0.00000000	     32.52557616
      2.09621556	     -0.05125510	      0.00044397	     -0.19265090	     -0.05521274	      0.88253127	      0.00001077	     -0.20817656	      0.00000000	      0.00000000	     32.63023894
      2.09749677	     -0.05124808	      0.00044996	     -0.19264414	     -0.05520798	      0.88253155	      0.00001094	     -0.20817048	      0.00000000	      0.00000000	     32.52790739
      2.09877799	     -0.05124221	      0.00045378	     -0.19263846	     -0.05520320	      0.88253182	      0.00001110	     -0.20816445	      0.00000000	      0.00000000	     32.62216812
      2.10005920	     -0.05123716	      0.00045942	     -0.19263366	     -0.05519841	      0.88253209	      0.00001125	     -0.20815850	      0.00000000	      0.00000000	     32.51926060
      2.10134042	     -0.05123311	      0.00046297	     -0.19262980	     -0.05519361	      0.88253235	      0.00001139	     -0.20815264	      0.00000000	      0.00000000	     32.61066586
      2.10262163	     -0.05122986	      0.00046826	     -0.19262679	     -0.05518878	      0.88253261	      0.00001153	     -0.20814686	      0.00000000	      0.00000000	     32.51129256
      2.10390285	     -0.05122762	      0.00047149	     -0.19262473	     -0.05518394	      0.88253286	      0.00001165	     -0.20814119	      0.00000000	      0.00000000	     32.60050108
      2.10518406	     -0.05122595	      0.00047642	     -0.19262328	     -0.05517908	      0.88253311	      0.00001176	     -0.20813561	      0.00000000	      0.00000000	     32.50366613
      2.10646528	     -0.05122483	      0.00047942	     -0.19262233	     -0.05517420	      0.88253335	      0.00001186	     -0.20813013	      0.00000000	      0.00000000	     32.59106943
      2.10774649	     -0.05122399	      0.00048406	     -0.19262171	     -0.05516931	      0.88253359	      0.00001195	     -0.20812473	      0.00000000	      0.00000000	     32.49670717
      2.10902771	     -0.05122385	      0.00048680	     -0.19262174	     -0.05516440	      0.88253381	      0.00001203	     -0.20811942	      0.00000000	      0.00000000	     32.57889525
      2.11030892	     -0.05122407	      0.00049111	     -0.19262217	     -0.05515947	      0.88253404	      0.00001210	     -0.20811418	      0.00000000	      0.00000000	     32.48610463
      2.11159014	     -0.05122484	      0.00049359	     -0.19262310	     -0.05515452	      0.88253425	      0.00001216	     -0.20810901	      0.00000000	      0.00000000	     32.56449261
      2.11287135	     -0.05122580	      0.00049757	     -0.19262426	     -0.05514955	      0.88253446	      0.00001221	     -0.20810392	      0.00000000	      0.00000000	     32.47400018
      2.11415257	     -0.05122724	      0.00049978	     -0.19262585	     -0.05514457	      0.88253466	      0.00001224	     -0.20809888	      0.00000000	      0.00000000	     32.54788202
      2.11543378	     -0.05122880	      0.00050341	     -0.19262760	     -0.05513957	      0.88253486	      0.00001226	     -0.20809390	      0.00000000	      0.00000000	     32.45868782
      2.11671500	     -0.05123102	      0.00050525	     -0.19262996	     -0.05513455	      0.88253504	      0.00001227	     -0.20808898	      0.00000000	      0.00000000	     32.52947191
      2.11799621	     -0.05123354	      0.00050831	     -0.19263266	     -0.05512951	      0.88253523	      0.00001226	     -0.20808410	      0.00000000	      0.00000000	     32.44727529
      2.11927743	     -0.05123677	      0.00050963	     -0.19263602	     -0.05512446	      0.88253540	      0.00001224	     -0.20807929	      0.00000000	      0.00000000	     32.51192863
      2.12055864	     -0.05124023	      0.00051220	     -0.19263963	     -0.05511939	      0.88253557	      0.00001221	     -0.20807453	      0.00000000	      0.00000000	     32.42836148
      2.12183986	     -0.05124420	      0.00051306	     -0.19264372	     -0.05511430	      0.88253573	      0.00001216	     -0.20806982	      0.00000000	      0.00000000	     32.49337372
      2.12312107	     -0.05124812	      0.00051497	     -0.19264778	     -0.05510919	      0.88253589	      0.00001210	     -0.20806515	      0.00000000	      0.00000000	     32.42187495
      2.12440229	     -0.05125229	      0.00051519	     -0.19265205	     -0.05510406	      0.88253604	      0.00001203	     -0.20806053	      0.00000000	      0.00000000	     32.48777124
      2.12568350	     -0.05125624	      0.00051662	     -0.19265613	     -0.05509891	      0.88253619	      0.00001194	     -0.20805593	      0.00000000	      0.00000000	     32.40981112
      2.12696472	     -0.05126060	      0.00051656	     -0.19266058	     -0.05509375	      0.88253633	      0.00001183	     -0.20805135	      0.00000000	      0.00000000	     32.46601280
      2.12824593	     -0.05126494	      0.00051765	     -0.19266503	     -0.05508857	      0.88253647	      0.00001171	     -0.20804679	      0.00000000	      0.00000000	     32.39061062
      2.12952714	     -0.05126982	      0.00051720	     -0.19266999	     -0.05508337	      0.88253660	      0.00001157	     -0.20804226	      0.00000000	      0.00000000	     32.45087976
      2.13080836	     -0.05127463	      0.00051775	     -0.19267491	     -0.05507816	      0.88253673	      0.00001142	     -0.20803774	      0.00000000	      0.00000000	     32.38588917
      2.13208957	     -0.05127984	      0.00051671	     -0.19268018	     -0.05507293	      0.88253686	      0.00001125	     -0.20803324	      0.00000000	      0.00000000	     32.45048199
      2.13337079	     -0.05128490	      0.00051668	     -0.19268533	     -0.05506768	      0.88253698	      0.00001106	     -0.20802875	      0.00000000	      0.00000000	     32.38756613
      2.13491205	     -0.05129175	      0.00051427	     -0.19269222	     -0.05506134	      0.88253713	      0.00001081	     -0.20802337	      0.00000000	      0.00000000	     32.52610437
      2.13602408	     -0.05129624	      0.00051458	     -0.19269679	     -0.05505676	      0.88253723	      0.00001062	     -0.20801950	      0.00000000	      0.00000000	     32.38508761
      2.13713610	     -0.05130130	      0.00051295	     -0.19270189	     -0.05505216	      0.88253733	      0.00001041	     -0.20801563	      0.00000000	      0.00000000	     32.42790947
      2.13867507	     -0.05130823	      0.00051176	     -0.19270889	     -0.05504577	      0.88253747	      0.00001011	     -0.20801029	      0.00000000	      0.00000000	     32.37276152
      2.14003933	     -0.05131505	      0.00050890	     -0.19271573	     -0.05504009	      0.88253760	      0.00000981	     -0.20800557	      0.00000000	      0.00000000	     32.47461411
      2.14140358	     -0.05132108	      0.00050839	     -0.19272184	     -0.05503440	      0.88253772	      0.00000950	     -0.20800085	      0.00000000	      0.00000000	     32.34108477
      2.14255834	     -0.05132699	      0.00050499	     -0.19272774	     -0.05502956	      0.88253782	      0.00000922	     -0.20799686	      0.00000000	      0.00000000	     32.46856293
      2.14371310	     -0.05133229	      0.00050357	     -0.19273308	     -0.05502471	      0.88253793	      0.00000892	     -0.20799286	      0.00000000	      0.00000000	     32.40300321
      2.14514453	     -0.05133947	      0.00049992	     -0.19274025	     -0.05501868	      0.88253805	      0.00000853	     -0.20798790	      0.00000000	      0.00000000	     32.48081336
      2.14657596	     -0.05134586	      0.00049809	     -0.19274669	     -0.05501264	      0.88253818	      0.00000812	     -0.20798293	      0.00000000	      0.00000000	     32.36834961
      2.14771281	     -0.05135171	      0.00049385	     -0.19275251	     -0.05500783	      0.88253828	      0.00000778	     -0.20797896	      0.00000000	      0.00000000	     32.49476169
      2.14884965	     -0.05135674	      0.00049157	     -0.19275755	     -0.05500300	      0.88253839	      0.00000742	     -0.20797498	      0.00000000	      0.00000000	     32.43657919
      2.15031799	     -0.05136362	      0.00048699	     -0.19276441	     -0.05499675	      0.88253852	      0.00000694	     -0.20796981	      0.00000000	      0.00000000	     32.50455389
      2.15178633	     -0.05136942	      0.00048440	     -0.19277025	     -0.05499049	      0.88253865	      0.00000643	     -0.20796461	      0.00000000	      0.00000000	     32.38811995
      2.15287617	     -0.05137457	      0.00047960	     -0.19277534	     -0.05498583	      0.88253875	      0.00000604	     -0.20796071	      0.00000000	      0.00000000	     32.51384821
      2.15396601	     -0.05137889	      0.00047668	     -0.19277966	     -0.05498115	      0.88253885	      0.00000563	     -0.20795679	      0.00000000	      0.00000000	     32.47420550
      2.15550926	     -0.05138559	      0.00047110	     -0.19278631	     -0.05497452	      0.88253899	      0.00000503	     -0.20795119	      0.00000000	      0.00000000	     32.53008325
      2.15683267	     -0.05139069	      0.00046748	     -0.19279140	     -0.05496882	      0.88253912	      0.00000449	     -0.20794636	      0.00000000	      0.00000000	     32.46214228
      2.15815609	     -0.05139651	      0.00046154	     -0.19279715	     -0.05496311	      0.88253924	      0.00000393	     -0.20794148	      0.00000000	      0.00000000	     32.57770720
      2.15947950	     -0.05140123	      0.00045805	     -0.19280188	     -0.05495738	      0.88253936	      0.00000335	     -0.20793656	      0.00000000	      0.00000000	     32.46563872
      2.16080292	     -0.05140716	      0.00045115	     -0.19280771	     -0.05495165	      0.88253949	      0.00000275	     -0.20793160	      0.00000000	      0.00000000	     32.64019507
      2.16193965	     -0.05141075	      0.00044830	     -0.19281130	     -0.05494671	      0.88253959	      0.00000222	     -0.20792731	      0.00000000	      0.00000000	     32.50877551
      2.16307638	     -0.05141500	      0.00044315	     -0.19281549	     -0.05494176	      0.88253970	      0.00000167	     -0.20792298	      0.00000000	      0.00000000	     32.57744377
      2.16450471	     -0.05141928	      0.00043820	     -0.19281973	     -0.05493553	      0.88253983	      0.00000097	     -0.20791748	      0.00000000	      0.00000000	     32.53626356
      2.16593304	     -0.05142389	      0.00043108	     -0.19282425	     -0.05492929	      0.88253996	      0.00000023	     -0.20791190	      0.00000000	      0.00000000	     32.67918386
      2.16706942	     -0.05142620	      0.00042792	     -0.19282656	     -0.05492432	      0.88254006	     -0.00000037	     -0.20790741	      0.00000000	      0.00000000	     32.56125073
      2.16820581	     -0.05142912	      0.00042257	     -0.19282941	     -0.05491934	      0.88254017	     -0.00000098	     -0.20790286	      0.00000000	      0.00000000	     32.62952560
      2.16965762	     -0.05143196	      0.00041700	     -0.19283220	     -0.05491296	      0.88254029	     -0.00000179	     -0.20789698	      0.00000000	      0.00000000	     32.59682430
      2.17110944	     -0.05143392	      0.00040911	     -0.19283404	     -0.05490657	      0.88254042	     -0.00000262	     -0.20789098	      0.00000000	      0.00000000	     32.77032610
      2.17219503	     -0.05143371	      0.00040591	     -0.19283382	     -0.05490178	      0.88254051	     -0.00000326	     -0.20788641	      0.00000000	      0.00000000	     32.63952748
      2.17328062	     -0.05143414	      0.00040065	     -0.19283419	     -0.05489699	      0.88254060	     -0.00000392	     -0.20788176	      0.00000000	      0.00000000	     32.69218781
      2.17480716	     -0.05143441	      0.00039426	     -0.19283439	     -0.05489024	      0.88254072	     -0.00000486	     -0.20787512	      0.00000000	      0.00000000	     32.66994733
      2.17633370	     -0.05143551	      0.00038548	     -0.19283535	     -0.05488348	      0.88254084	     -0.00000582	     -0.20786838	      0.00000000	      0.00000000	     32.84937440
      2.17736475	     -0.05143487	      0.00038218	     -0.19283469	     -0.05487890	      0.88254091	     -0.00000649	     -0.20786378	      0.00000000	      0.00000000	     32.71219305
      2.17839579	     -0.05143391	      0.00037699	     -0.19283366	     -0.05487432	      0.88254099	     -0.00000717	     -0.20785912	      0.00000000	      0.00000000	     32.76139757
      2.18003936	     -0.05143099	      0.00036975	     -0.19283065	     -0.05486701	      0.88254110	     -0.00000828	     -0.20785155	      0.00000000	      0.00000000	     32.74656146
      2.18136828	     -0.05142832	      0.00036290	     -0.19282788	     -0.05486109	      0.88254119	     -0.00000919	     -0.20784530	      0.00000000	      0.00000000	     32.83077386
      2.18269720	     -0.05142418	      0.00035791	     -0.19282369	     -0.05485516	      0.88254127	     -0.00001013	     -0.20783894	      0.00000000	      0.00000000	     32.76065650
      2.18402613	     -0.05141979	      0.00035041	     -0.19281918	     -0.05484923	      0.88254135	     -0.00001108	     -0.20783245	      0.00000000	      0.00000000	     32.91438940
      2.18520082	     -0.05141416	      0.00034641	     -0.19281351	     -0.05484397	      0.88254141	     -0.00001194	     -0.20782661	      0.00000000	      0.00000000	     32.80971466
      2.18637552	     -0.05140838	      0.00034024	     -0.19280764	     -0.05483871	      0.88254148	     -0.00001282	     -0.20782065	      0.00000000	      0.00000000	     32.90071014
      2.18755021	     -0.05140120	      0.00033545	     -0.19280040	     -0.05483345	      0.88254154	     -0.00001371	     -0.20781458	      0.00000000	      0.00000000	     32.87731843
      2.18908329	     -0.05138998	      0.00032760	     -0.19278905	     -0.05482657	      0.88254161	     -0.00001489	     -0.20780646	      0.00000000	      0.00000000	     33.00480780
      2.19027417	     -0.05137788	      0.00032336	     -0.19277691	     -0.05482123	      0.88254166	     -0.00001583	     -0.20779996	      0.00000000	      0.00000000	     32.94271382
      2.19146504	     -0.05136410	      0.00031728	     -0.19276303	     -0.05481588	      0.88254171	     -0.00001678	     -0.20779324	      0.00000000	      0.00000000	     33.04830443
      2.19265592	     -0.05134921	      0.00031249	     -0.19274806	     -0.05481052	      0.88254176	     -0.00001774	     -0.20778631	      0.00000000	      0.00000000	     33.02950150
      2.19417710	     -0.05132982	      0.00030480	     -0.19272854	     -0.05480368	      0.88254181	     -0.00001899	     -0.20777719	      0.00000000	      0.00000000	     33.15305049
      2.19534282	     -0.05131369	      0.00030083	     -0.19271236	     -0.05479843	      0.88254185	     -0.00001997	     -0.20777001	      0.00000000	      0.00000000	     33.07667729
      2.19650854	     -0.05129759	      0.00029509	     -0.19269616	     -0.05479318	      0.88254190	     -0.00002096	     -0.20776268	      0.00000000	      0.00000000	     33.16427849
      2.19791771	     -0.05127811	      0.00028986	     -0.19267659	     -0.05478684	      0.88254194	     -0.00002218	     -0.20775366	      0.00000000	      0.00000000	     33.12542013
      2.19918434	     -0.05126038	      0.00028354	     -0.19265873	     -0.05478113	      0.88254199	     -0.00002329	     -0.20774542	      0.00000000	      0.00000000	     33.25725743
      2.20045097	     -0.05124073	      0.00027970	     -0.19263902	     -0.05477542	      0.88254203	     -0.00002441	     -0.20773706	      0.00000000	      0.00000000	     33.19454395
      2.20171760	     -0.05121960	      0.00027354	     -0.19261776	     -0.05476972	      0.88254208	     -0.00002556	     -0.20772853	      0.00000000	      0.00000000	     33.36117093
      2.20298423	     -0.05119739	      0.00026991	     -0.19259549	     -0.05476401	      0.88254212	     -0.00002671	     -0.20771984	      0.00000000	      0.00000000	     33.28967405
      2.20425086	     -0.05117478	      0.00026347	     -0.19257273	     -0.05475831	      0.88254217	     -0.00002789	     -0.20771098	      0.00000000	      0.00000000	     33.47452892
      2.20551749	     -0.05115058	      0.00026013	     -0.19254846	     -0.05475260	      0.88254221	     -0.00002908	     -0.20770197	      0.00000000	      0.00000000	     33.38495990
      2.20678412	     -0.05112540	      0.00025375	     -0.19252314	     -0.05474691	      0.88254226	     -0.00003028	     -0.20769278	      0.00000000	      0.00000000	     33.58772558
      2.20805075	     -0.05109865	      0.00025098	     -0.19249633	     -0.05474121	      0.88254231	     -0.00003150	     -0.20768342	      0.00000000	      0.00000000	     33.48051722
      2.20916687	     -0.05107450	      0.00024562	     -0.19247205	     -0.05473619	      0.88254236	     -0.00003259	     -0.20767502	      0.00000000	      0.00000000	     33.64074855
      2.21028299	     -0.05104970	      0.00024236	     -0.19244716	     -0.05473118	      0.88254241	     -0.00003369	     -0.20766650	      0.00000000	      0.00000000	     33.62568910
      2.21167248	     -0.05101818	      0.00023702	     -0.19241551	     -0.05472495	      0.88254247	     -0.00003508	     -0.20765571	      0.00000000	      0.00000000	     33.74202383
      2.21306198	     -0.05098569	      0.00023377	     -0.19238293	     -0.05471872	      0.88254253	     -0.00003648	     -0.20764475	      0.00000000	      0.00000000	     33.69504964
      2.21419096	     -0.05095857	      0.00022914	     -0.19235567	     -0.05471366	      0.88254259	     -0.00003763	     -0.20763571	      0.00000000	      0.00000000	     33.84280844
      2.21531993	     -0.05093079	      0.00022655	     -0.19232782	     -0.05470861	      0.88254265	     -0.00003880	     -0.20762656	      0.00000000	      0.00000000	     33.82777038
      2.21671999	     -0.05089603	      0.00022213	     -0.19229292	     -0.05470236	      0.88254272	     -0.00004026	     -0.20761506	      0.00000000	      0.00000000	     33.94440624
      2.21812005	     -0.05085908	      0.00022013	     -0.19225590	     -0.05469612	      0.88254280	     -0.00004174	     -0.20760340	      0.00000000	      0.00000000	     33.90007937
      2.21919959	     -0.05082901	      0.00021642	     -0.19222570	     -0.05469131	      0.88254287	     -0.00004289	     -0.20759426	      0.00000000	      0.00000000	     34.05576648
      2.22027913	     -0.05079845	      0.00021464	     -0.19219508	     -0.05468652	      0.88254293	     -0.00004405	     -0.20758499	      0.00000000	      0.00000000	     34.05510093
      2.22174411	     -0.05075698	      0.00021115	     -0.19215347	     -0.05468001	      0.88254302	     -0.00004564	     -0.20757223	      0.00000000	      0.00000000	     34.16416566
      2.22320908	     -0.05071478	      0.00020963	     -0.19211118	     -0.05467353	      0.88254312	     -0.00004725	     -0.20755931	      0.00000000	      0.00000000	     34.12841204
      2.22424338	     -0.05068431	      0.00020629	     -0.19208058	     -0.05466896	      0.88254319	     -0.00004839	     -0.20755008	      0.00000000	      0.00000000	     34.27627851
      2.22527768	     -0.05065332	      0.00020483	     -0.19204951	     -0.05466440	      0.88254326	     -0.00004955	     -0.20754076	      0.00000000	      0.00000000	     34.28424005
      2.22683108	     -0.05060585	      0.00020197	     -0.19200189	     -0.05465756	      0.88254336	     -0.00005130	     -0.20752661	      0.00000000	      0.00000000	     34.38494227
      2.22812436	     -0.05056551	      0.00020087	     -0.19196145	     -0.05465189	      0.88254346	     -0.00005277	     -0.20751470	      0.00000000	      0.00000000	     34.37557807
      2.22941764	     -0.05052446	      0.00019823	     -0.19192026	     -0.05464622	      0.88254355	     -0.00005426	     -0.20750265	      0.00000000	      0.00000000	     34.51480644
      2.23071092	     -0.05048302	      0.00019811	     -0.19187874	     -0.05464058	      0.88254364	     -0.00005575	     -0.20749049	      0.00000000	      0.00000000	     34.45334038
      2.23200420	     -0.05044218	      0.00019511	     -0.19183773	     -0.05463495	      0.88254374	     -0.00005726	     -0.20747824	      0.00000000	      0.00000000	     34.64890790
      2.23309273	     -0.05040787	      0.00019541	     -0.19180336	     -0.05463022	      0.88254382	     -0.00005854	     -0.20746789	      0.00000000	      0.00000000	     34.56036178
      2.23418125	     -0.05037276	      0.00019395	     -0.19176812	     -0.05462550	      0.88254390	     -0.00005983	     -0.20745749	      0.00000000	      0.00000000	     34.65081956
      2.23559301	     -0.05032556	      0.00019361	     -0.19172081	     -0.05461941	      0.88254401	     -0.00006151	     -0.20744391	      0.00000000	      0.00000000	     34.66608548
      2.23700478	     -0.05027687	      0.00019167	     -0.19167195	     -0.05461333	      0.88254411	     -0.00006320	     -0.20743020	      0.00000000	      0.00000000	     34.84254365
      2.23809230	     -0.05023905	      0.00019246	     -0.19163405	     -0.05460867	      0.88254420	     -0.00006452	     -0.20741954	      0.00000000	      0.00000000	     34.76746387
      2.23917981	     -0.05020050	      0.00019167	     -0.19159537	     -0.05460402	      0.88254428	     -0.00006584	     -0.20740881	      0.00000000	      0.00000000	     34.84885973
      2.24062050	     -0.05014849	      0.00019218	     -0.19154324	     -0.05459788	      0.88254439	     -0.00006760	     -0.20739447	      0.00000000	      0.00000000	     34.85225505
      2.24206118	     -0.05009706	      0.00019089	     -0.19149162	     -0.05459177	      0.88254450	     -0.00006937	     -0.20738002	      0.00000000	      0.00000000	     35.02512058
      2.24309374	     -0.05006020	      0.00019250	     -0.19145469	     -0.05458741	      0.88254458	     -0.00007065	     -0.20736962	      0.00000000	      0.00000000	     34.92794998
      2.24412630	     -0.05002295	      0.00019248	     -0.19141732	     -0.05458306	      0.88254466	     -0.00007194	     -0.20735918	      0.00000000	      0.00000000	     34.99468804
      2.24565921	     -0.04996781	      0.00019344	     -0.19136202	     -0.05457663	      0.88254478	     -0.00007385	     -0.20734364	      0.00000000	      0.00000000	     35.01460243
      2.24694646	     -0.04992183	      0.00019317	     -0.19131588	     -0.05457125	      0.88254488	     -0.00007547	     -0.20733055	      0.00000000	      0.00000000	     35.12076150
      2.24823371	     -0.04987601	      0.00019471	     -0.19126993	     -0.05456590	      0.88254498	     -0.00007710	     -0.20731747	      0.00000000	      0.00000000	     35.08270890
      2.24952097	     -0.04982918	      0.00019426	     -0.19122291	     -0.05456058	      0.88254508	     -0.00007874	     -0.20730437	      0.00000000	      0.00000000	     35.23258001
      2.25067522	     -0.04978547	      0.00019660	     -0.19117909	     -0.05455583	      0.88254517	     -0.00008021	     -0.20729258	      0.00000000	      0.00000000	     35.16480501
      2.25182948	     -0.04974125	      0.00019708	     -0.19113472	     -0.05455110	      0.88254527	     -0.00008169	     -0.20728072	      0.00000000	      0.00000000	     35.26083168
      2.25298373	     -0.04969750	      0.00019889	     -0.19109085	     -0.05454639	      0.88254536	     -0.00008317	     -0.20726883	      0.00000000	      0.00000000	     35.24962514
      2.25445113	     -0.04964242	      0.00019972	     -0.19103555	     -0.05454044	      0.88254549	     -0.00008507	     -0.20725368	      0.00000000	      0.00000000	     35.36397854
      2.25562182	     -0.04959862	      0.00020221	     -0.19099163	     -0.05453572	      0.88254559	     -0.00008659	     -0.20724159	      0.00000000	      0.00000000	     35.30624588
      2.25679252	     -0.04955488	      0.00020295	     -0.19094771	     -0.05453102	      0.88254569	     -0.00008811	     -0.20722951	      0.00000000	      0.00000000	     35.39867401
      2.25796321	     -0.04951133	      0.00020505	     -0.19090401	     -0.05452635	      0.88254579	     -0.00008964	     -0.20721744	      0.00000000	      0.00000000	     35.38783096
      2.25941961	     -0.04945705	      0.00020613	     -0.19084949	     -0.05452057	      0.88254592	     -0.00009154	     -0.20720245	      0.00000000	      0.00000000	     35.51286969
      2.26056943	     -0.04941465	      0.00020880	     -0.19080695	     -0.05451604	      0.88254603	     -0.00009305	     -0.20719064	      0.00000000	      0.00000000	     35.45060188
      2.26171925	     -0.04937263	      0.00020983	     -0.19076474	     -0.05451154	      0.88254614	     -0.00009457	     -0.20717887	      0.00000000	      0.00000000	     35.52954280
      2.26286907	     -0.04933036	      0.00021222	     -0.19072230	     -0.05450706	      0.88254625	     -0.00009608	     -0.20716714	      0.00000000	      0.00000000	     35.52106120
      2.26438671	     -0.04927480	      0.00021415	     -0.19066649	     -0.05450119	      0.88254641	     -0.00009809	     -0.20715170	      0.00000000	      0.00000000	     35.62838844
      2.26552702	     -0.04923308	      0.00021739	     -0.19062462	     -0.05449682	      0.88254653	     -0.00009960	     -0.20714015	      0.00000000	      0.00000000	     35.57199565
      2.26666733	     -0.04919122	      0.00021899	     -0.19058255	     -0.05449247	      0.88254665	     -0.00010111	     -0.20712863	      0.00000000	      0.00000000	     35.65600102
      2.26805107	     -0.04914010	      0.00022256	     -0.19053124	     -0.05448723	      0.88254680	     -0.00010295	     -0.20711470	      0.00000000	      0.00000000	     35.64129605
      2.26928641	     -0.04909445	      0.00022400	     -0.19048534	     -0.05448259	      0.88254694	     -0.00010460	     -0.20710228	      0.00000000	      0.00000000	     35.76422114
      2.27052176	     -0.04904917	      0.00022754	     -0.19043988	     -0.05447799	      0.88254708	     -0.00010624	     -0.20708991	      0.00000000	      0.00000000	     35.71436440
      2.27175710	     -0.04900448	      0.00022885	     -0.19039493	     -0.05447342	      0.88254723	     -0.00010789	     -0.20707759	      0.00000000	      0.00000000	     35.83553692
      2.27299244	     -0.04896093	      0.00023254	     -0.19035119	     -0.05446888	      0.88254738	     -0.00010954	     -0.20706534	      0.00000000	      0.00000000	     35.76576235
      2.27422779	     -0.04891862	      0.00023381	     -0.19030861	     -0.05446438	      0.88254754	     -0.00011119	     -0.20705320	      0.00000000	      0.00000000	     35.88662164
      2.27546313	     -0.04887705	      0.00023770	     -0.19026683	     -0.05445993	      0.88254770	     -0.00011284	     -0.20704118	      0.00000000	      0.00000000	     35.81203647
      2.27669847	     -0.04883582	      0.00023894	     -0.19022531	     -0.05445550	      0.88254787	     -0.00011449	     -0.20702927	      0.00000000	      0.00000000	     35.95041693
      2.27793382	     -0.04879490	      0.00024302	     -0.19018418	     -0.05445112	      0.88254804	     -0.00011614	     -0.20701748	      0.00000000	      0.00000000	     35.87093919
      2.27916916	     -0.04875414	      0.00024418	     -0.19014312	     -0.05444678	      0.88254821	     -0.00011780	     -0.20700580	      0.00000000	      0.00000000	     36.02234240
      2.28040450	     -0.04871332	      0.00024860	     -0.19010210	     -0.05444247	      0.88254839	     -0.00011945	     -0.20699422	      0.00000000	      0.00000000	     35.92731642
      2.28163984	     -0.04867286	      0.00024981	     -0.19006133	     -0.05443821	      0.88254857	     -0.00012110	     -0.20698272	      0.00000000	      0.00000000	     36.08635023
      2.28287519	     -0.04863355	      0.00025440	     -0.19002180	     -0.05443398	      0.88254876	     -0.00012274	     -0.20697133	      0.00000000	      0.00000000	     35.97379627
      2.28397364	     -0.04859951	      0.00025546	     -0.18998748	     -0.05443026	      0.88254893	     -0.00012421	     -0.20696129	      0.00000000	      0.00000000	     36.09181888
      2.28507209	     -0.04856648	      0.00025846	     -0.18995421	     -0.05442658	      0.88254911	     -0.00012567	     -0.20695136	      0.00000000	      0.00000000	     36.06013242
      2.28642851	     -0.04852736	      0.00026057	     -0.18991476	     -0.05442207	      0.88254933	     -0.00012748	     -0.20693927	      0.00000000	      0.00000000	     36.13774569
      2.28778493	     -0.04848987	      0.00026434	     -0.18987697	     -0.05441761	      0.88254956	     -0.00012928	     -0.20692740	      0.00000000	      0.00000000	     36.08034252
      2.28890378	     -0.04845970	      0.00026527	     -0.18984649	     -0.05441398	      0.88254975	     -0.00013076	     -0.20691777	      0.00000000	      0.00000000	     36.18678163
      2.29002263	     -0.04843020	      0.00026806	     -0.18981672	     -0.05441038	      0.88254994	     -0.00013225	     -0.20690830	      0.00000000	      0.00000000	     36.15329552
      2.29138445	     -0.04839527	      0.00026995	     -0.18978141	     -0.05440604	      0.88255018	     -0.00013405	     -0.20689697	      0.00000000	      0.00000000	     36.23255817
      2.29274627	     -0.04836053	      0.00027405	     -0.18974637	     -0.05440176	      0.88255042	     -0.00013584	     -0.20688585	      0.00000000	      0.00000000	     36.16108702
      2.29382166	     -0.04833377	      0.00027498	     -0.18971929	     -0.05439842	      0.88255062	     -0.00013726	     -0.20687720	      0.00000000	      0.00000000	     36.26197967
      2.29489705	     -0.04830801	      0.00027770	     -0.18969327	     -0.05439511	      0.88255082	     -0.00013867	     -0.20686868	      0.00000000	      0.00000000	     36.23059097
      2.29631474	     -0.04827577	      0.00027997	     -0.18966063	     -0.05439081	      0.88255109	     -0.00014053	     -0.20685767	      0.00000000	      0.00000000	     36.29081389
      2.29773243	     -0.04824495	      0.00028408	     -0.18962946	     -0.05438656	      0.88255136	     -0.00014238	     -0.20684693	      0.00000000	      0.00000000	     36.22149485
      2.29877132	     -0.04822260	      0.00028474	     -0.18960678	     -0.05438349	      0.88255156	     -0.00014373	     -0.20683922	      0.00000000	      0.00000000	     36.32706730
      2.29981020	     -0.04820047	      0.00028709	     -0.18958437	     -0.05438045	      0.88255176	     -0.00014508	     -0.20683163	      0.00000000	      0.00000000	     36.31339216
      2.30129755	     -0.04817029	      0.00028919	     -0.18955376	     -0.05437616	      0.88255205	     -0.00014701	     -0.20682098	      0.00000000	      0.00000000	     36.37594771
      2.30256609	     -0.04814640	      0.00029199	     -0.18952952	     -0.05437255	      0.88255231	     -0.00014864	     -0.20681212	      0.00000000	      0.00000000	     36.33295290
      2.30383464	     -0.04812416	      0.00029279	     -0.18950686	     -0.05436899	      0.88255256	     -0.00015027	     -0.20680349	      0.00000000	      0.00000000	     36.43553522
      2.30510319	     -0.04810346	      0.00029570	     -0.18948580	     -0.05436548	      0.88255282	     -0.00015189	     -0.20679510	      0.00000000	      0.00000000	     36.35969462
      2.30637173	     -0.04808401	      0.00029563	     -0.18946591	     -0.05436203	      0.88255308	     -0.00015351	     -0.20678697	      0.00000000	      0.00000000	     36.51205612
      2.30746284	     -0.04806802	      0.00029821	     -0.18944962	     -0.05435910	      0.88255330	     -0.00015489	     -0.20678016	      0.00000000	      0.00000000	     36.41713340
      2.30855395	     -0.04805284	      0.00029874	     -0.18943407	     -0.05435620	      0.88255353	     -0.00015627	     -0.20677354	      0.00000000	      0.00000000	     36.48250182
      2.30992211	     -0.04803505	      0.00030072	     -0.18941585	     -0.05435263	      0.88255381	     -0.00015799	     -0.20676548	      0.00000000	      0.00000000	     36.45999418
      2.31129027	     -0.04801867	      0.00030074	     -0.18939899	     -0.05434911	      0.88255410	     -0.00015970	     -0.20675771	      0.00000000	      0.00000000	     36.58785830
      2.31238325	     -0.04800645	      0.00030293	     -0.18938645	     -0.05434635	      0.88255433	     -0.00016106	     -0.20675170	      0.00000000	      0.00000000	     36.49995167
      2.31347623	     -0.04799496	      0.00030321	     -0.18937457	     -0.05434363	      0.88255456	     -0.00016241	     -0.20674587	      0.00000000	      0.00000000	     36.56412860
      2.31486604	     -0.04798122	      0.00030480	     -0.18936039	     -0.05434022	      0.88255485	     -0.00016412	     -0.20673870	      0.00000000	      0.00000000	     36.54752238
      2.31625584	     -0.04796847	      0.00030428	     -0.18934712	     -0.05433688	      0.88255515	     -0.00016582	     -0.20673181	      0.00000000	      0.00000000	     36.69782409
      2.31730298	     -0.04795927	      0.00030621	     -0.18933760	     -0.05433440	      0.88255537	     -0.00016709	     -0.20672679	      0.00000000	      0.00000000	     36.60244940
      2.31835012	     -0.04795002	      0.00030636	     -0.18932798	     -0.05433196	      0.88255560	     -0.00016836	     -0.20672190	      0.00000000	      0.00000000	     36.66288223
      2.31980875	     -0.04793766	      0.00030767	     -0.18931512	     -0.05432862	      0.88255592	     -0.00017011	     -0.20671530	      0.00000000	      0.00000000	     36.65814396
      2.32126738	     -0.04792644	      0.00030706	     -0.18930336	     -0.05432535	      0.88255624	     -0.00017185	     -0.20670894	      0.00000000	      0.00000000	     36.81884814
      2.32226638	     -0.04791934	      0.00030904	     -0.18929596	     -0.05432316	      0.88255646	     -0.00017304	     -0.20670472	      0.00000000	      0.00000000	     36.70704971
      2.32326538	     -0.04791272	      0.00030925	     -0.18928898	     -0.05432100	      0.88255668	     -0.00017421	     -0.20670062	      0.00000000	      0.00000000	     36.75625952
      2.32482768	     -0.04790341	      0.00031018	     -0.18927913	     -0.05431768	      0.88255703	     -0.00017604	     -0.20669444	      0.00000000	      0.00000000	     36.77353483
      2.32610500	     -0.04789683	      0.00030961	     -0.18927207	     -0.05431504	      0.88255732	     -0.00017753	     -0.20668961	      0.00000000	      0.00000000	     36.87377211
      2.32738231	     -0.04789098	      0.00031054	     -0.18926577	     -0.05431245	      0.88255761	     -0.00017900	     -0.20668497	      0.00000000	      0.00000000	     36.83582763
      2.32865962	     -0.04788584	      0.00030909	     -0.18926013	     -0.05430991	      0.88255790	     -0.00018046	     -0.20668052	      0.00000000	      0.00000000	     36.98263107
      2.32979344	     -0.04788185	      0.00031008	     -0.18925574	     -0.05430771	      0.88255816	     -0.00018175	     -0.20667673	      0.00000000	      0.00000000	     36.91075771
      2.33092725	     -0.04787837	      0.00030893	     -0.18925181	     -0.05430556	      0.88255842	     -0.00018303	     -0.20667309	      0.00000000	      0.00000000	     37.00866324
      2.33206107	     -0.04787544	      0.00030892	     -0.18924847	     -0.05430344	      0.88255869	     -0.00018430	     -0.20666959	      0.00000000	      0.00000000	     37.00401304
      2.33353149	     -0.04787261	      0.00030730	     -0.18924506	     -0.05430077	      0.88255904	     -0.00018594	     -0.20666527	      0.00000000	      0.00000000	     37.12490609
      2.33468299	     -0.04787118	      0.00030755	     -0.18924321	     -0.05429873	      0.88255931	     -0.00018721	     -0.20666206	      0.00000000	      0.00000000	     37.07400223
      2.33583449	     -0.04787050	      0.00030593	     -0.18924206	     -0.05429674	      0.88255959	     -0.00018847	     -0.20665900	      0.00000000	      0.00000000	     37.16880152
      2.33698599	     -0.04787040	      0.00030557	     -0.18924152	     -0.05429479	      0.88255987	     -0.00018972	     -0.20665609	      0.00000000	      0.00000000	     37.15824517
      2.33844339	     -0.04787089	      0.00030364	     -0.18924142	     -0.05429240	      0.88256023	     -0.00019129	     -0.20665264	      0.00000000	      0.00000000	     37.27940127
      2.33957335	     -0.04787171	      0.00030392	     -0.18924185	     -0.05429059	      0.88256051	     -0.00019250	     -0.20665011	      0.00000000	      0.00000000	     37.21775972
      2.34070331	     -0.04787305	      0.00030238	     -0.18924272	     -0.05428883	      0.88256080	     -0.00019370	     -0.20664773	      0.00000000	      0.00000000	     37.30897940
      2.34183327	     -0.04787490	      0.00030184	     -0.18924415	     -0.05428712	      0.88256108	     -0.00019489	     -0.20664547	      0.00000000	      0.00000000	     37.31029377
      2.34335560	     -0.04787826	      0.00029962	     -0.18924688	     -0.05428488	      0.88256147	     -0.00019648	     -0.20664265	      0.00000000	      0.00000000	     37.43492221
      2.34447620	     -0.04788141	      0.00029950	     -0.18924963	     -0.05428329	      0.88256176	     -0.00019764	     -0.20664072	      0.00000000	      0.00000000	     37.37945280
      2.34559681	     -0.04788523	      0.00029754	     -0.18925298	     -0.05428174	      0.88256206	     -0.00019879	     -0.20663893	      0.00000000	      0.00000000	     37.47147449
      2.34697479	     -0.04789059	      0.00029639	     -0.18925781	     -0.05427990	      0.88256242	     -0.00020019	     -0.20663692	      0.00000000	      0.00000000	     37.46664246
      2.34819496	     -0.04789584	      0.00029348	     -0.18926254	     -0.05427833	      0.88256274	     -0.00020142	     -0.20663530	      0.00000000	      0.00000000	     37.60476106
      2.34941513	     -0.04790151	      0.00029267	     -0.18926774	     -0.05427681	      0.88256306	     -0.00020264	     -0.20663384	      0.00000000	      0.00000000	     37.55510901
      2.35063530	     -0.04790775	      0.00028959	     -0.18927346	     -0.05427535	      0.88256338	     -0.00020385	     -0.20663252	      0.00000000	      0.00000000	     37.69371874
      2.35185547	     -0.04791470	      0.00028878	     -0.18927995	     -0.05427394	      0.88256371	     -0.00020505	     -0.20663135	      0.00000000	      0.00000000	     37.63535344
      2.35307564	     -0.04792234	      0.00028537	     -0.18928706	     -0.05427258	      0.88256404	     -0.00020624	     -0.20663033	      0.00000000	      0.00000000	     37.78980918
      2.35429581	     -0.04793058	      0.00028444	     -0.18929483	     -0.05427128	      0.88256437	     -0.00020742	     -0.20662947	      0.00000000	      0.00000000	     37.72341902
      2.35551598	     -0.04793934	      0.00028079	     -0.18930305	     -0.05427003	      0.88256470	     -0.00020859	     -0.20662876	      0.00000000	      0.00000000	     37.88496740
      2.35673615	     -0.04794854	      0.00028004	     -0.18931180	     -0.05426884	      0.88256503	     -0.00020975	     -0.20662820	      0.00000000	      0.00000000	     37.79915369
      2.35795632	     -0.04795815	      0.00027627	     -0.18932087	     -0.05426770	      0.88256536	     -0.00021089	     -0.20662779	      0.00000000	      0.00000000	     37.97629938
      2.35917649	     -0.04796822	      0.00027558	     -0.18933050	     -0.05426662	      0.88256569	     -0.00021203	     -0.20662751	      0.00000000	      0.00000000	     37.88157826
      2.36039666	     -0.04797889	      0.00027151	     -0.18934063	     -0.05426559	      0.88256601	     -0.00021316	     -0.20662737	      0.00000000	      0.00000000	     38.07276947
      2.36149020	     -0.04798895	      0.00027077	     -0.18935029	     -0.05426472	      0.88256631	     -0.00021417	     -0.20662737	      0.00000000	      0.00000000	     37.97816261
      2.36258374	     -0.04799949	      0.00026791	     -0.18936037	     -0.05426388	      0.88256660	     -0.00021516	     -0.20662749	      0.00000000	      0.00000000	     38.07449638
      2.36391241	     -0.04801285	      0.00026578	     -0.18937321	     -0.05426293	      0.88256696	     -0.00021636	     -0.20662779	      0.00000000	      0.00000000	     38.06908274
      2.36524109	     -0.04802680	      0.00026169	     -0.18938658	     -0.05426205	      0.88256731	     -0.00021755	     -0.20662825	      0.00000000	      0.00000000	     38.22736006
      2.36635348	     -0.04803884	      0.00026040	     -0.18939822	     -0.05426135	      0.88256760	     -0.00021854	     -0.20662876	      0.00000000	      0.00000000	     38.15349345
      2.36746586	     -0.04805122	      0.00025713	     -0.18941013	     -0.05426070	      0.88256789	     -0.00021952	     -0.20662938	      0.00000000	      0.00000000	     38.25258840
      2.36857825	     -0.04806390	      0.00025480	     -0.18942237	     -0.05426010	      0.88256817	     -0.00022049	     -0.20663012	      0.00000000	      0.00000000	     38.26203327
      2.37010723	     -0.04808184	      0.00025003	     -0.18943966	     -0.05425935	      0.88256856	     -0.00022181	     -0.20663129	      0.00000000	      0.00000000	     38.39976972
      2.37123551	     -0.04809550	      0.00024798	     -0.18945289	     -0.05425884	      0.88256884	     -0.00022278	     -0.20663229	      0.00000000	      0.00000000	     38.34824918
      2.37236379	     -0.04810948	      0.00024418	     -0.18946639	     -0.05425839	      0.88256912	     -0.00022374	     -0.20663339	      0.00000000	      0.00000000	     38.44779234
      2.37372528	     -0.04812679	      0.00024107	     -0.18948316	     -0.05425790	      0.88256944	     -0.00022489	     -0.20663486	      0.00000000	      0.00000000	     38.43536155
      2.37492996	     -0.04814245	      0.00023642	     -0.18949831	     -0.05425752	      0.88256973	     -0.00022590	     -0.20663628	      0.00000000	      0.00000000	     38.57931242
      2.37613463	     -0.04815849	      0.00023389	     -0.18951388	     -0.05425720	      0.88257001	     -0.00022690	     -0.20663781	      0.00000000	      0.00000000	     38.52804164
      2.37733930	     -0.04817493	      0.00022935	     -0.18952981	     -0.05425692	      0.88257029	     -0.00022789	     -0.20663946	      0.00000000	      0.00000000	     38.65745365
      2.37854397	     -0.04819166	      0.00022691	     -0.18954609	     -0.05425671	      0.88257056	     -0.00022887	     -0.20664123	      0.00000000	      0.00000000	     38.60632670
      2.37974864	     -0.04820868	      0.00022251	     -0.18956261	     -0.05425654	      0.88257082	     -0.00022985	     -0.20664311	      0.00000000	      0.00000000	     38.73477605
      2.38095331	     -0.04822596	      0.00022012	     -0.18957945	     -0.05425642	      0.88257108	     -0.00023082	     -0.20664509	      0.00000000	      0.00000000	     38.68706261
      2.38215798	     -0.04824355	      0.00021571	     -0.18959654	     -0.05425636	      0.88257133	     -0.00023178	     -0.20664719	      0.00000000	      0.00000000	     38.81864512
      2.38336265	     -0.04826138	      0.00021328	     -0.18961394	     -0.05425635	      0.88257158	     -0.00023273	     -0.20664939	      0.00000000	      0.00000000	     38.76971835
      2.38456732	     -0.04827936	      0.00020899	     -0.18963143	     -0.05425639	      0.88257181	     -0.00023368	     -0.20665169	      0.00000000	      0.00000000	     38.89603971
      2.38577200	     -0.04829740	      0.00020660	     -0.18964905	     -0.05425649	      0.88257205	     -0.00023462	     -0.20665409	      0.00000000	      0.00000000	     38.85071585
      2.38697667	     -0.04831552	      0.00020226	     -0.18966669	     -0.05425663	      0.88257227	     -0.00023555	     -0.20665657	      0.00000000	      0.00000000	     38.97903210
      2.38818134	     -0.04833367	      0.00019982	     -0.18968442	     -0.05425683	      0.88257248	     -0.00023647	     -0.20665915	      0.00000000	      0.00000000	     38.93057074
      2.38938601	     -0.04835193	      0.00019554	     -0.18970221	     -0.05425708	      0.88257269	     -0.00023739	     -0.20666180	      0.00000000	      0.00000000	     39.04939540
      2.39059068	     -0.04837043	      0.00019313	     -0.18972030	     -0.05425737	      0.88257289	     -0.00023830	     -0.20666453	      0.00000000	      0.00000000	     38.99784500
      2.39179535	     -0.04838905	      0.00018890	     -0.18973845	     -0.05425772	      0.88257307	     -0.00023921	     -0.20666734	      0.00000000	      0.00000000	     39.11358350
      2.39300002	     -0.04840764	      0.00018650	     -0.18975664	     -0.05425812	      0.88257325	     -0.00024011	     -0.20667023	      0.00000000	      0.00000000	     39.06373843
      2.39420469	     -0.04842621	      0.00018232	     -0.18977475	     -0.05425857	      0.88257342	     -0.00024100	     -0.20667319	      0.00000000	      0.00000000	     39.17663789
      2.39540936	     -0.04844480	      0.00017992	     -0.18979296	     -0.05425908	      0.88257358	     -0.00024188	     -0.20667621	      0.00000000	      0.00000000	     39.12643409
      2.39661404	     -0.04846353	      0.00017574	     -0.18981124	     -0.05425963	      0.88257373	     -0.00024276	     -0.20667930	      0.00000000	      0.00000000	     39.23409134
      2.39781871	     -0.04848233	      0.00017331	     -0.18982965	     -0.05426023	      0.88257387	     -0.00024363	     -0.20668245	      0.00000000	      0.00000000	     39.18267809
      2.39902338	     -0.04850109	      0.00016917	     -0.18984797	     -0.05426088	      0.88257400	     -0.00024450	     -0.20668566	      0.00000000	      0.00000000	     39.28698517
      2.40022805	     -0.04851977	      0.00016674	     -0.18986627	     -0.05426158	      0.88257412	     -0.00024536	     -0.20668893	      0.00000000	      0.00000000	     39.23575269
      2.40143272	     -0.04853835	      0.00016266	     -0.18988442	     -0.05426233	      0.88257423	     -0.00024621	     -0.20669225	      0.00000000	      0.00000000	     39.33650653
      2.40263739	     -0.04855693	      0.00016024	     -0.18990263	     -0.05426312	      0.88257432	     -0.00024706	     -0.20669562	      0.00000000	      0.00000000	     39.28393551
      2.40384206	     -0.04857547	      0.00015622	     -0.18992075	     -0.05426397	      0.88257441	     -0.00024791	     -0.20669903	      0.00000000	      0.00000000	     39.38040685
      2.40504673	     -0.04859384	      0.00015384	     -0.18993876	     -0.05426486	      0.88257448	     -0.00024874	     -0.20670250	      0.00000000	      0.00000000	     39.32949020
      2.40625140	     -0.04861206	      0.00014992	     -0.18995656	     -0.05426581	      0.88257455	     -0.00024957	     -0.20670600	      0.00000000	      0.00000000	     39.42244046
      2.40745608	     -0.04863018	      0.00014759	     -0.18997433	     -0.05426680	      0.88257460	     -0.00025040	     -0.20670953	      0.00000000	      0.00000000	     39.37211842
      2.40866075	     -0.04864814	      0.00014375	     -0.18999189	     -0.05426784	      0.88257464	     -0.00025122	     -0.20671310	      0.00000000	      0.00000000	     39.46088906
      2.40986542	     -0.04866584	      0.00014148	     -0.19000924	     -0.05426892	      0.88257467	     -0.00025203	     -0.20671670	      0.00000000	      0.00000000	     39.41095459
      2.41107009	     -0.04868320	      0.00013779	     -0.19002622	     -0.05427006	      0.88257469	     -0.00025284	     -0.20672033	      0.00000000	      0.00000000	     39.49515050
      2.41227476	     -0.04870022	      0.00013564	     -0.19004290	     -0.05427124	      0.88257470	     -0.00025364	     -0.20672396	      0.00000000	      0.00000000	     39.44602159
      2.41347943	     -0.04871693	      0.00013211	     -0.19005924	     -0.05427247	      0.88257470	     -0.00025444	     -0.20672761	      0.00000000	     -0.00000000	     39.52613783
      2.41468410	     -0.04873332	      0.00013007	     -0.19007530	     -0.05427374	      0.88257469	     -0.00025523	     -0.20673126	     -0.00000000	     -0.00000000	     39.47843183
      2.41588877	     -0.04874934	      0.00012672	     -0.19009095	     -0.05427506	      0.88257467	     -0.00025602	     -0.20673491	     -0.00000000	     -0.00000000	     39.55556502
      2.41709344	     -0.04876504	      0.00012479	     -0.19010634	     -0.05427643	      0.88257463	     -0.00025680	     -0.20673855	     -0.00000000	     -0.00000000	     39.50934623
      2.41829812	     -0.04878045	      0.00012159	     -0.19012140	     -0.05427784	      0.88257459	     -0.00025757	     -0.20674220	     -0.00000000	     -0.00000000	     39.58206272
      2.41950279	     -0.04879550	      0.00011978	     -0.19013614	     -0.05427930	      0.88257454	     -0.00025834	     -0.20674583	     -0.00000000	     -0.00000000	     39.53547349
      2.42070746	     -0.04881021	      0.00011677	     -0.19015051	     -0.05428080	      0.88257447	     -0.00025910	     -0.20674945	     -0.00000000	     -0.00000000	     39.60239148
      2.42191213	     -0.04882479	      0.00011504	     -0.19016480	     -0.05428235	      0.88257440	     -0.00025986	     -0.20675306	     -0.00000000	     -0.00000000	     39.55604217
      2.42311680	     -0.04883918	      0.00011211	     -0.19017886	     -0.05428394	      0.88257432	     -0.00026060	     -0.20675666	     -0.00000000	     -0.00000000	     39.61932260
      2.42432147	     -0.04885334	      0.00011046	     -0.19019274	     -0.05428558	      0.88257422	     -0.00026135	     -0.20676025	     -0.00000000	     -0.00000000	     39.57413495
      2.42552614	     -0.04886723	      0.00010771	     -0.19020630	     -0.05428726	      0.88257412	     -0.00026208	     -0.20676382	     -0.00000000	     -0.00000000	     39.63397047
      2.42673081	     -0.04888078	      0.00010617	     -0.19021958	     -0.05428898	      0.88257400	     -0.00026282	     -0.20676738	     -0.00000000	     -0.00000000	     39.59090133
      2.42818469	     -0.04889665	      0.00010260	     -0.19023507	     -0.05429112	      0.88257385	     -0.00026369	     -0.20677166	     -0.00000000	     -0.00000000	     39.71418298
      2.42923596	     -0.04890782	      0.00010212	     -0.19024603	     -0.05429271	      0.88257374	     -0.00026431	     -0.20677474	     -0.00000000	     -0.00000000	     39.59959164
      2.43028723	     -0.04891869	      0.00010005	     -0.19025664	     -0.05429433	      0.88257361	     -0.00026493	     -0.20677780	     -0.00000000	     -0.00000000	     39.64314406
      2.43173498	     -0.04893310	      0.00009847	     -0.19027074	     -0.05429661	      0.88257343	     -0.00026578	     -0.20678200	     -0.00000000	     -0.00000000	     39.60444553
      2.43302229	     -0.04894543	      0.00009577	     -0.19028276	     -0.05429869	      0.88257325	     -0.00026652	     -0.20678569	     -0.00000000	     -0.00000000	     39.69494267
      2.43430960	     -0.04895725	      0.00009557	     -0.19029435	     -0.05430081	      0.88257307	     -0.00026726	     -0.20678936	     -0.00000000	     -0.00000000	     39.57701350
      2.43540171	     -0.04896685	      0.00009303	     -0.19030369	     -0.05430266	      0.88257290	     -0.00026788	     -0.20679244	     -0.00000000	     -0.00000000	     39.67868289
      2.43649383	     -0.04897606	      0.00009248	     -0.19031269	     -0.05430453	      0.88257273	     -0.00026849	     -0.20679550	     -0.00000000	     -0.00000000	     39.61844494
      2.43784517	     -0.04898691	      0.00009051	     -0.19032325	     -0.05430690	      0.88257251	     -0.00026923	     -0.20679924	     -0.00000000	     -0.00000000	     39.67368238
      2.43919651	     -0.04899718	      0.00009058	     -0.19033331	     -0.05430932	      0.88257227	     -0.00026997	     -0.20680293	     -0.00000000	     -0.00000000	     39.56786204
      2.44027819	     -0.04900503	      0.00008850	     -0.19034092	     -0.05431129	      0.88257207	     -0.00027056	     -0.20680585	     -0.00000000	     -0.00000000	     39.65942363
      2.44135987	     -0.04901269	      0.00008830	     -0.19034839	     -0.05431329	      0.88257187	     -0.00027113	     -0.20680874	     -0.00000000	     -0.00000000	     39.59918150
      2.44274286	     -0.04902237	      0.00008679	     -0.19035782	     -0.05431590	      0.88257159	     -0.00027186	     -0.20681239	     -0.00000000	     -0.00000000	     39.64317068
      2.44412584	     -0.04903178	      0.00008736	     -0.19036702	     -0.05431856	      0.88257130	     -0.00027258	     -0.20681602	     -0.00000000	     -0.00000000	     39.52751299
      2.44517037	     -0.04903851	      0.00008556	     -0.19037354	     -0.05432060	      0.88257108	     -0.00027312	     -0.20681873	     -0.00000000	     -0.00000000	     39.61617879
      2.44621490	     -0.04904493	      0.00008560	     -0.19037979	     -0.05432267	      0.88257085	     -0.00027364	     -0.20682142	     -0.00000000	     -0.00000000	     39.56467101
      2.44766111	     -0.04905340	      0.00008464	     -0.19038802	     -0.05432559	      0.88257051	     -0.00027437	     -0.20682511	     -0.00000000	     -0.00000000	     39.59342653
      2.44910731	     -0.04906137	      0.00008578	     -0.19039581	     -0.05432856	      0.88257017	     -0.00027508	     -0.20682875	     -0.00000000	     -0.00000000	     39.47206970
      2.45010807	     -0.04906656	      0.00008429	     -0.19040080	     -0.05433064	      0.88256992	     -0.00027556	     -0.20683125	     -0.00000000	     -0.00000000	     39.55756772
      2.45110882	     -0.04907140	      0.00008458	     -0.19040551	     -0.05433276	      0.88256966	     -0.00027604	     -0.20683372	     -0.00000000	     -0.00000000	     39.51579361
      2.45265210	     -0.04907839	      0.00008423	     -0.19041227	     -0.05433606	      0.88256926	     -0.00027676	     -0.20683748	     -0.00000000	     -0.00000000	     39.53016328
      2.45392539	     -0.04908387	      0.00008511	     -0.19041760	     -0.05433883	      0.88256891	     -0.00027735	     -0.20684055	     -0.00000000	     -0.00000000	     39.45057971
      2.45519868	     -0.04908901	      0.00008442	     -0.19042254	     -0.05434165	      0.88256855	     -0.00027792	     -0.20684359	     -0.00000000	     -0.00000000	     39.51723700
      2.45647197	     -0.04909377	      0.00008613	     -0.19042717	     -0.05434450	      0.88256818	     -0.00027849	     -0.20684659	     -0.00000000	     -0.00000000	     39.38944544
      2.45760531	     -0.04909770	      0.00008535	     -0.19043092	     -0.05434707	      0.88256784	     -0.00027899	     -0.20684924	     -0.00000000	     -0.00000000	     39.47010679
      2.45873864	     -0.04910132	      0.00008665	     -0.19043443	     -0.05434967	      0.88256749	     -0.00027947	     -0.20685187	     -0.00000000	     -0.00000000	     39.38177140
      2.45987198	     -0.04910456	      0.00008679	     -0.19043752	     -0.05435230	      0.88256713	     -0.00027995	     -0.20685448	     -0.00000000	     -0.00000000	     39.40382924
      2.46134033	     -0.04910816	      0.00008853	     -0.19044098	     -0.05435576	      0.88256666	     -0.00028056	     -0.20685781	     -0.00000000	     -0.00000000	     39.31628924
      2.46249591	     -0.04911059	      0.00008836	     -0.19044325	     -0.05435851	      0.88256627	     -0.00028103	     -0.20686041	     -0.00000000	     -0.00000000	     39.38098568
      2.46365150	     -0.04911273	      0.00009008	     -0.19044530	     -0.05436130	      0.88256588	     -0.00028149	     -0.20686298	     -0.00000000	     -0.00000000	     39.29208265
      2.46480708	     -0.04911462	      0.00009062	     -0.19044706	     -0.05436411	      0.88256548	     -0.00028194	     -0.20686553	     -0.00000000	     -0.00000000	     39.31324777
      2.46625863	     -0.04911647	      0.00009301	     -0.19044879	     -0.05436769	      0.88256496	     -0.00028249	     -0.20686870	     -0.00000000	     -0.00000000	     39.21597615
      2.46739618	     -0.04911754	      0.00009325	     -0.19044972	     -0.05437052	      0.88256454	     -0.00028291	     -0.20687117	     -0.00000000	     -0.00000000	     39.27965798
      2.46853373	     -0.04911823	      0.00009535	     -0.19045034	     -0.05437339	      0.88256411	     -0.00028333	     -0.20687361	     -0.00000000	     -0.00000000	     39.19434276
      2.46967129	     -0.04911865	      0.00009642	     -0.19045065	     -0.05437628	      0.88256368	     -0.00028373	     -0.20687603	     -0.00000000	     -0.00000000	     39.20638937
      2.47118413	     -0.04911890	      0.00009939	     -0.19045080	     -0.05438017	      0.88256309	     -0.00028426	     -0.20687922	     -0.00000000	     -0.00000000	     39.10952614
      2.47231587	     -0.04911884	      0.00010010	     -0.19045062	     -0.05438311	      0.88256263	     -0.00028464	     -0.20688160	     -0.00000000	     -0.00000000	     39.16851774
      2.47344760	     -0.04911843	      0.00010259	     -0.19045015	     -0.05438608	      0.88256217	     -0.00028501	     -0.20688396	     -0.00000000	     -0.00000000	     39.08593033
      2.47482296	     -0.04911746	      0.00010421	     -0.19044906	     -0.05438972	      0.88256160	     -0.00028545	     -0.20688681	     -0.00000000	     -0.00000000	     39.12228219
      2.47605158	     -0.04911622	      0.00010751	     -0.19044777	     -0.05439301	      0.88256108	     -0.00028583	     -0.20688934	     -0.00000000	     -0.00000000	     39.00069965
      2.47728020	     -0.04911466	      0.00010878	     -0.19044611	     -0.05439633	      0.88256055	     -0.00028621	     -0.20689186	     -0.00000000	     -0.00000000	     39.06276334
      2.47850882	     -0.04911281	      0.00011240	     -0.19044422	     -0.05439967	      0.88256001	     -0.00028657	     -0.20689436	     -0.00000000	     -0.00000000	     38.93270436
      2.47973743	     -0.04911078	      0.00011377	     -0.19044208	     -0.05440305	      0.88255947	     -0.00028692	     -0.20689686	     -0.00000000	     -0.00000000	     39.00414420
      2.48096605	     -0.04910858	      0.00011765	     -0.19043985	     -0.05440645	      0.88255891	     -0.00028726	     -0.20689934	     -0.00000000	     -0.00000000	     38.86817051
      2.48219467	     -0.04910627	      0.00011910	     -0.19043745	     -0.05440989	      0.88255835	     -0.00028759	     -0.20690183	     -0.00000000	     -0.00000000	     38.94936681
      2.48342329	     -0.04910389	      0.00012325	     -0.19043505	     -0.05441335	      0.88255778	     -0.00028790	     -0.20690432	     -0.00000000	     -0.00000000	     38.80639420
      2.48465191	     -0.04910147	      0.00012475	     -0.19043252	     -0.05441684	      0.88255720	     -0.00028821	     -0.20690682	     -0.00000000	     -0.00000000	     38.89762907
      2.48588052	     -0.04909899	      0.00012911	     -0.19043004	     -0.05442036	      0.88255661	     -0.00028851	     -0.20690932	     -0.00000000	     -0.00000000	     38.74800501
      2.48710914	     -0.04909645	      0.00013065	     -0.19042740	     -0.05442391	      0.88255602	     -0.00028880	     -0.20691185	     -0.00000000	     -0.00000000	     38.84787988
      2.48833776	     -0.04909379	      0.00013520	     -0.19042474	     -0.05442749	      0.88255541	     -0.00028907	     -0.20691439	     -0.00000000	     -0.00000000	     38.69095918
      2.48956638	     -0.04909113	      0.00013674	     -0.19042199	     -0.05443109	      0.88255481	     -0.00028934	     -0.20691694	     -0.00000000	     -0.00000000	     38.79647952
      2.49079500	     -0.04908840	      0.00014146	     -0.19041926	     -0.05443471	      0.88255419	     -0.00028959	     -0.20691952	     -0.00000000	     -0.00000000	     38.62962612
      2.49202361	     -0.04908540	      0.00014301	     -0.19041617	     -0.05443837	      0.88255357	     -0.00028984	     -0.20692211	     -0.00000000	     -0.00000000	     38.74170944
      2.49325223	     -0.04908219	      0.00014791	     -0.19041297	     -0.05444204	      0.88255294	     -0.00029007	     -0.20692472	     -0.00000000	     -0.00000000	     38.56687094
      2.49448085	     -0.04907902	      0.00014950	     -0.19040972	     -0.05444575	      0.88255231	     -0.00029030	     -0.20692734	     -0.00000000	     -0.00000000	     38.68102122
      2.49570947	     -0.04907590	      0.00015452	     -0.19040661	     -0.05444948	      0.88255167	     -0.00029051	     -0.20692998	     -0.00000000	     -0.00000000	     38.49946287
      2.49693809	     -0.04907286	      0.00015608	     -0.19040348	     -0.05445323	      0.88255102	     -0.00029071	     -0.20693265	     -0.00000000	     -0.00000000	     38.62041223
      2.49816670	     -0.04906982	      0.00016116	     -0.19040046	     -0.05445701	      0.88255037	     -0.00029091	     -0.20693536	     -0.00000000	     -0.00000000	     38.43571373
      2.49939532	     -0.04906697	      0.00016268	     -0.19039752	     -0.05446081	      0.88254972	     -0.00029109	     -0.20693809	     -0.00000000	     -0.00000000	     38.56140605
      2.50062394	     -0.04906423	      0.00016780	     -0.19039479	     -0.05446463	      0.88254906	     -0.00029126	     -0.20694086	     -0.00000000	     -0.00000000	     38.37403427
      2.50172885	     -0.04906184	      0.00016942	     -0.19039234	     -0.05446809	      0.88254846	     -0.00029141	     -0.20694339	     -0.00000000	     -0.00000000	     38.45401255
      2.50283377	     -0.04905954	      0.00017304	     -0.19039003	     -0.05447157	      0.88254786	     -0.00029155	     -0.20694596	     -0.00000000	     -0.00000000	     38.36382804
      2.50418606	     -0.04905691	      0.00017600	     -0.19038734	     -0.05447585	      0.88254712	     -0.00029171	     -0.20694915	     -0.00000000	     -0.00000000	     38.38449015
      2.50553834	     -0.04905447	      0.00018071	     -0.19038490	     -0.05448015	      0.88254637	     -0.00029185	     -0.20695240	     -0.00000000	     -0.00000000	     38.25230589
      2.50667356	     -0.04905263	      0.00018249	     -0.19038300	     -0.05448379	      0.88254575	     -0.00029197	     -0.20695519	     -0.00000000	     -0.00000000	     38.31807917
      2.50780878	     -0.04905090	      0.00018615	     -0.19038125	     -0.05448744	      0.88254512	     -0.00029207	     -0.20695802	     -0.00000000	     -0.00000000	     38.22266966
      2.50894400	     -0.04904929	      0.00018868	     -0.19037960	     -0.05449111	      0.88254448	     -0.00029217	     -0.20696090	     -0.00000000	     -0.00000000	     38.22734633
      2.51048543	     -0.04904735	      0.00019342	     -0.19037764	     -0.05449613	      0.88254362	     -0.00029229	     -0.20696489	     -0.00000000	     -0.00000000	     38.12355194
      2.51163812	     -0.04904621	      0.00019530	     -0.19037644	     -0.05449990	      0.88254298	     -0.00029237	     -0.20696794	     -0.00000000	     -0.00000000	     38.17812756
      2.51279080	     -0.04904530	      0.00019882	     -0.19037551	     -0.05450369	      0.88254233	     -0.00029244	     -0.20697104	     -0.00000000	     -0.00000000	     38.08509978
      2.51394349	     -0.04904471	      0.00020118	     -0.19037488	     -0.05450749	      0.88254168	     -0.00029250	     -0.20697421	     -0.00000000	     -0.00000000	     38.08928508
      2.51547986	     -0.04904451	      0.00020565	     -0.19037465	     -0.05451259	      0.88254082	     -0.00029257	     -0.20697854	     -0.00000000	     -0.00000000	     37.97700135
      2.51661476	     -0.04904477	      0.00020724	     -0.19037484	     -0.05451637	      0.88254018	     -0.00029261	     -0.20698182	     -0.00000000	     -0.00000000	     38.03150757
      2.51774965	     -0.04904526	      0.00021047	     -0.19037530	     -0.05452017	      0.88253954	     -0.00029265	     -0.20698517	     -0.00000000	     -0.00000000	     37.94271838
      2.51915156	     -0.04904638	      0.00021290	     -0.19037636	     -0.05452488	      0.88253875	     -0.00029268	     -0.20698941	     -0.00000000	     -0.00000000	     37.96933551
      2.52039914	     -0.04904795	      0.00021667	     -0.19037792	     -0.05452910	      0.88253805	     -0.00029270	     -0.20699328	     -0.00000000	     -0.00000000	     37.84001771
      2.52164671	     -0.04905013	      0.00021817	     -0.19038001	     -0.05453333	      0.88253735	     -0.00029271	     -0.20699725	     -0.00000000	     -0.00000000	     37.90458575
      2.52289428	     -0.04905280	      0.00022190	     -0.19038267	     -0.05453758	      0.88253665	     -0.00029271	     -0.20700132	     -0.00000000	     -0.00000000	     37.76318001
      2.52414186	     -0.04905583	      0.00022303	     -0.19038560	     -0.05454185	      0.88253595	     -0.00029271	     -0.20700550	     -0.00000000	     -0.00000000	     37.84738962
      2.52538943	     -0.04905916	      0.00022673	     -0.19038892	     -0.05454614	      0.88253526	     -0.00029269	     -0.20700979	     -0.00000000	     -0.00000000	     37.69255794
      2.52663700	     -0.04906293	      0.00022747	     -0.19039259	     -0.05455044	      0.88253457	     -0.00029267	     -0.20701417	     -0.00000000	     -0.00000000	     37.79339079
      2.52788458	     -0.04906730	      0.00023113	     -0.19039695	     -0.05455476	      0.88253388	     -0.00029264	     -0.20701865	     -0.00000000	     -0.00000000	     37.61766902
      2.52913215	     -0.04907227	      0.00023144	     -0.19040180	     -0.05455909	      0.88253319	     -0.00029260	     -0.20702324	     -0.00000000	     -0.00000000	     37.73400437
      2.53037972	     -0.04907770	      0.00023509	     -0.19040723	     -0.05456344	      0.88253251	     -0.00029255	     -0.20702794	     -0.00000000	     -0.00000000	     37.53943405
      2.53148985	     -0.04908292	      0.00023532	     -0.19041234	     -0.05456732	      0.88253191	     -0.00029251	     -0.20703222	     -0.00000000	     -0.00000000	     37.61760109
      2.53259997	     -0.04908839	      0.00023748	     -0.19041777	     -0.05457121	      0.88253131	     -0.00029246	     -0.20703659	     -0.00000000	     -0.00000000	     37.52248759
      2.53396917	     -0.04909555	      0.00023857	     -0.19042483	     -0.05457603	      0.88253057	     -0.00029238	     -0.20704208	     -0.00000000	     -0.00000000	     37.54184747
      2.53533836	     -0.04910315	      0.00024131	     -0.19043239	     -0.05458086	      0.88252984	     -0.00029230	     -0.20704770	     -0.00000000	     -0.00000000	     37.40461339
      2.53647451	     -0.04910993	      0.00024132	     -0.19043907	     -0.05458489	      0.88252924	     -0.00029223	     -0.20705245	     -0.00000000	     -0.00000000	     37.47123423
      2.53761065	     -0.04911716	      0.00024311	     -0.19044624	     -0.05458892	      0.88252864	     -0.00029215	     -0.20705730	     -0.00000000	     -0.00000000	     37.37318018
      2.53898338	     -0.04912656	      0.00024363	     -0.19045553	     -0.05459381	      0.88252792	     -0.00029205	     -0.20706327	     -0.00000000	     -0.00000000	     37.39799638
      2.54035612	     -0.04913650	      0.00024609	     -0.19046542	     -0.05459871	      0.88252721	     -0.00029195	     -0.20706937	     -0.00000000	     -0.00000000	     37.24556692
      2.54145414	     -0.04914490	      0.00024562	     -0.19047371	     -0.05460264	      0.88252664	     -0.00029186	     -0.20707434	     -0.00000000	     -0.00000000	     37.31491707
      2.54255216	     -0.04915371	      0.00024688	     -0.19048246	     -0.05460658	      0.88252608	     -0.00029176	     -0.20707940	     -0.00000000	     -0.00000000	     37.22851162
      2.54397689	     -0.04916574	      0.00024707	     -0.19049437	     -0.05461171	      0.88252537	     -0.00029163	     -0.20708609	     -0.00000000	     -0.00000000	     37.23697876
      2.54540161	     -0.04917836	      0.00024905	     -0.19050693	     -0.05461685	      0.88252465	     -0.00029149	     -0.20709292	     -0.00000000	     -0.00000000	     37.08224980
      2.54646940	     -0.04918825	      0.00024811	     -0.19051670	     -0.05462071	      0.88252413	     -0.00029139	     -0.20709813	     -0.00000000	     -0.00000000	     37.14923216
      2.54753719	     -0.04919844	      0.00024885	     -0.19052683	     -0.05462458	      0.88252360	     -0.00029128	     -0.20710342	     -0.00000000	     -0.00000000	     37.07177048
      2.54902289	     -0.04921319	      0.00024862	     -0.19054144	     -0.05462998	      0.88252289	     -0.00029112	     -0.20711090	     -0.00000000	     -0.00000000	     37.06877023
      2.55050858	     -0.04922859	      0.00025020	     -0.19055677	     -0.05463538	      0.88252218	     -0.00029095	     -0.20711852	     -0.00000000	     -0.00000000	     36.90984759
      2.55152938	     -0.04923960	      0.00024881	     -0.19056766	     -0.05463911	      0.88252170	     -0.00029084	     -0.20712385	     -0.00000000	     -0.00000000	     36.97970379
      2.55255017	     -0.04925094	      0.00024906	     -0.19057892	     -0.05464284	      0.88252122	     -0.00029072	     -0.20712924	     -0.00000000	     -0.00000000	     36.91653944
      2.55414094	     -0.04926924	      0.00024840	     -0.19059708	     -0.05464866	      0.88252049	     -0.00029053	     -0.20713778	     -0.00000000	     -0.00000000	     36.90200134
      2.55544774	     -0.04928491	      0.00024875	     -0.19061266	     -0.05465345	      0.88251990	     -0.00029036	     -0.20714492	     -0.00000000	     -0.00000000	     36.79995460
      2.55675453	     -0.04930126	      0.00024726	     -0.19062887	     -0.05465825	      0.88251932	     -0.00029020	     -0.20715217	     -0.00000000	     -0.00000000	     36.84996493
      2.55806133	     -0.04931822	      0.00024796	     -0.19064575	     -0.05466306	      0.88251875	     -0.00029003	     -0.20715953	     -0.00000000	     -0.00000000	     36.69781975
      2.55921850	     -0.04933379	      0.00024603	     -0.19066118	     -0.05466732	      0.88251825	     -0.00028988	     -0.20716615	     -0.00000000	     -0.00000000	     36.76677896
      2.56037566	     -0.04934981	      0.00024603	     -0.19067711	     -0.05467159	      0.88251776	     -0.00028972	     -0.20717287	     -0.00000000	     -0.00000000	     36.66158411
      2.56153283	     -0.04936628	      0.00024469	     -0.19069346	     -0.05467587	      0.88251727	     -0.00028956	     -0.20717967	     -0.00000000	     -0.00000000	     36.66748483
      2.56305243	     -0.04938845	      0.00024422	     -0.19071552	     -0.05468149	      0.88251665	     -0.00028935	     -0.20718874	     -0.00000000	     -0.00000000	     36.55774625
      2.56423421	     -0.04940623	      0.00024208	     -0.19073315	     -0.05468586	      0.88251618	     -0.00028918	     -0.20719590	     -0.00000000	     -0.00000000	     36.61152010
      2.56541599	     -0.04942444	      0.00024163	     -0.19075127	     -0.05469025	      0.88251571	     -0.00028902	     -0.20720316	     -0.00000000	     -0.00000000	     36.50841404
      2.56659778	     -0.04944293	      0.00023985	     -0.19076963	     -0.05469463	      0.88251526	     -0.00028885	     -0.20721050	     -0.00000000	     -0.00000000	     36.51867616
      2.56809714	     -0.04946676	      0.00023902	     -0.19079335	     -0.05470020	      0.88251469	     -0.00028863	     -0.20721994	     -0.00000000	     -0.00000000	     36.40307086
      2.56925960	     -0.04948572	      0.00023651	     -0.19081216	     -0.05470453	      0.88251426	     -0.00028846	     -0.20722734	     -0.00000000	     -0.00000000	     36.45804933
      2.57042205	     -0.04950501	      0.00023566	     -0.19083136	     -0.05470885	      0.88251384	     -0.00028828	     -0.20723482	     -0.00000000	     -0.00000000	     36.35973213
      2.57158450	     -0.04952464	      0.00023362	     -0.19085086	     -0.05471318	      0.88251343	     -0.00028811	     -0.20724238	     -0.00000000	     -0.00000000	     36.36006561
      2.57314991	     -0.04955160	      0.00023213	     -0.19087770	     -0.05471901	      0.88251290	     -0.00028787	     -0.20725268	     -0.00000000	     -0.00000000	     36.24708852
      2.57430605	     -0.04957205	      0.00022927	     -0.19089799	     -0.05472333	      0.88251251	     -0.00028770	     -0.20726037	     -0.00000000	     -0.00000000	     36.29952880
      2.57546219	     -0.04959291	      0.00022798	     -0.19091876	     -0.05472764	      0.88251214	     -0.00028752	     -0.20726813	     -0.00000000	     -0.00000000	     36.20747707
      2.57687919	     -0.04961903	      0.00022472	     -0.19094471	     -0.05473293	      0.88251169	     -0.00028731	     -0.20727775	     -0.00000000	     -0.00000000	     36.23813764
      2.57813860	     -0.04964268	      0.00022343	     -0.19096826	     -0.05473763	      0.88251130	     -0.00028711	     -0.20728639	     -0.00000000	     -0.00000000	     36.11095413
      2.57939802	     -0.04966686	      0.00021985	     -0.19099228	     -0.05474233	      0.88251093	     -0.00028692	     -0.20729512	     -0.00000000	     -0.00000000	     36.17591850
      2.58065743	     -0.04969143	      0.00021843	     -0.19101675	     -0.05474704	      0.88251057	     -0.00028672	     -0.20730393	     -0.00000000	     -0.00000000	     36.04016761
      2.58191685	     -0.04971641	      0.00021453	     -0.19104156	     -0.05475175	      0.88251023	     -0.00028653	     -0.20731283	     -0.00000000	     -0.00000000	     36.11441598
      2.58317626	     -0.04974176	      0.00021300	     -0.19106683	     -0.05475645	      0.88250989	     -0.00028634	     -0.20732181	     -0.00000000	     -0.00000000	     35.96858740
      2.58443567	     -0.04976748	      0.00020880	     -0.19109238	     -0.05476116	      0.88250957	     -0.00028614	     -0.20733087	     -0.00000000	     -0.00000000	     36.05192708
      2.58569509	     -0.04979345	      0.00020721	     -0.19111825	     -0.05476586	      0.88250926	     -0.00028595	     -0.20734000	     -0.00000000	     -0.00000000	     35.89654292
      2.58695450	     -0.04981964	      0.00020274	     -0.19114427	     -0.05477057	      0.88250896	     -0.00028576	     -0.20734919	     -0.00000000	     -0.00000000	     35.99043251
      2.58821392	     -0.04984590	      0.00020109	     -0.19117045	     -0.05477527	      0.88250868	     -0.00028556	     -0.20735844	     -0.00000000	     -0.00000000	     35.82940979
      2.58947333	     -0.04987237	      0.00019635	     -0.19119674	     -0.05477998	      0.88250841	     -0.00028537	     -0.20736775	     -0.00000000	     -0.00000000	     35.93308307
      2.59073274	     -0.04989905	      0.00019464	     -0.19122335	     -0.05478468	      0.88250815	     -0.00028518	     -0.20737710	     -0.00000000	     -0.00000000	     35.76071434
      2.59199216	     -0.04992626	      0.00018963	     -0.19125038	     -0.05478938	      0.88250791	     -0.00028499	     -0.20738650	     -0.00000000	     -0.00000000	     35.86991391
      2.59325157	     -0.04995386	      0.00018785	     -0.19127790	     -0.05479407	      0.88250768	     -0.00028480	     -0.20739596	     -0.00000000	     -0.00000000	     35.68691477
      2.59451099	     -0.04998182	      0.00018258	     -0.19130569	     -0.05479877	      0.88250747	     -0.00028462	     -0.20740547	     -0.00000000	     -0.00000000	     35.80565492
      2.59577040	     -0.05000988	      0.00018080	     -0.19133367	     -0.05480346	      0.88250726	     -0.00028443	     -0.20741503	     -0.00000000	     -0.00000000	     35.61356855
      2.59690172	     -0.05003531	      0.00017620	     -0.19135896	     -0.05480767	      0.88250709	     -0.00028426	     -0.20742366	     -0.00000000	     -0.00000000	     35.68976161
      2.59803305	     -0.05006079	      0.00017362	     -0.19138436	     -0.05481188	      0.88250693	     -0.00028410	     -0.20743232	     -0.00000000	     -0.00000000	     35.59443622
      2.59941275	     -0.05009182	      0.00016896	     -0.19141524	     -0.05481701	      0.88250676	     -0.00028390	     -0.20744292	     -0.00000000	     -0.00000000	     35.61426097
      2.60079244	     -0.05012276	      0.00016612	     -0.19144609	     -0.05482213	      0.88250659	     -0.00028370	     -0.20745354	     -0.00000000	     -0.00000000	     35.47797859
      2.60195075	     -0.05014887	      0.00016149	     -0.19147207	     -0.05482643	      0.88250647	     -0.00028354	     -0.20746248	     -0.00000000	     -0.00000000	     35.54200784
      2.60310907	     -0.05017512	      0.00015875	     -0.19149823	     -0.05483072	      0.88250635	     -0.00028337	     -0.20747143	     -0.00000000	     -0.00000000	     35.44264689
      2.60426738	     -0.05020145	      0.00015485	     -0.19152446	     -0.05483500	      0.88250625	     -0.00028321	     -0.20748040	     -0.00000000	     -0.00000000	     35.44309540
      2.60584409	     -0.05023705	      0.00015090	     -0.19155995	     -0.05484083	      0.88250613	     -0.00028300	     -0.20749262	     -0.00000000	     -0.00000000	     35.33255970
      2.60701963	     -0.05026337	      0.00014634	     -0.19158615	     -0.05484517	      0.88250605	     -0.00028284	     -0.20750172	     -0.00000000	     -0.00000000	     35.38097511
      2.60819517	     -0.05028952	      0.00014350	     -0.19161223	     -0.05484950	      0.88250599	     -0.00028268	     -0.20751082	     -0.00000000	     -0.00000000	     35.28229721
      2.60937070	     -0.05031561	      0.00013957	     -0.19163822	     -0.05485383	      0.88250593	     -0.00028252	     -0.20751991	     -0.00000000	     -0.00000000	     35.27930879
      2.61094201	     -0.05035035	      0.00013576	     -0.19167288	     -0.05485961	      0.88250588	     -0.00028232	     -0.20753204	     -0.00000000	     -0.00000000	     35.16033561
      2.61209793	     -0.05037592	      0.00013129	     -0.19169834	     -0.05486385	      0.88250585	     -0.00028217	     -0.20754094	     -0.00000000	     -0.00000000	     35.20565466
      2.61325385	     -0.05040148	      0.00012850	     -0.19172385	     -0.05486808	      0.88250584	     -0.00028203	     -0.20754983	     -0.00000000	     -0.00000000	     35.11147164
      2.61468635	     -0.05043318	      0.00012359	     -0.19175543	     -0.05487332	      0.88250583	     -0.00028185	     -0.20756083	     -0.00000000	      0.00000000	     35.12821161
      2.61595819	     -0.05046116	      0.00012101	     -0.19178337	     -0.05487796	      0.88250584	     -0.00028169	     -0.20757058	     -0.00000000	      0.00000000	     34.99317300
      2.61723002	     -0.05048892	      0.00011631	     -0.19181103	     -0.05488260	      0.88250586	     -0.00028154	     -0.20758031	     -0.00000000	      0.00000000	     35.04497074
      2.61850185	     -0.05051629	      0.00011404	     -0.19183838	     -0.05488722	      0.88250589	     -0.00028139	     -0.20759001	     -0.00000000	      0.00000000	     34.89468331
      2.61977368	     -0.05054350	      0.00010929	     -0.19186548	     -0.05489184	      0.88250594	     -0.00028124	     -0.20759967	     -0.00000000	      0.00000000	     34.96011658
      2.62104551	     -0.05057026	      0.00010735	     -0.19189223	     -0.05489645	      0.88250600	     -0.00028109	     -0.20760929	     -0.00000000	      0.00000000	     34.79513010
      2.62231735	     -0.05059674	      0.00010254	     -0.19191862	     -0.05490105	      0.88250607	     -0.00028095	     -0.20761886	     -0.00000000	      0.00000000	     34.87958421
      2.62358918	     -0.05062293	      0.00010091	     -0.19194482	     -0.05490563	      0.88250615	     -0.00028081	     -0.20762839	     -0.00000000	      0.00000000	     34.69703683
      2.62486101	     -0.05064880	      0.00009598	     -0.19197059	     -0.05491021	      0.88250625	     -0.00028067	     -0.20763786	     -0.00000000	      0.00000000	     34.80061759
      2.62599725	     -0.05067148	      0.00009456	     -0.19199328	     -0.05491430	      0.88250634	     -0.00028055	     -0.20764627	     -0.00000000	      0.00000000	     34.63431016
      2.62713349	     -0.05069389	      0.00009115	     -0.19201564	     -0.05491837	      0.88250645	     -0.00028044	     -0.20765463	     -0.00000000	      0.00000000	     34.64896713
      2.62851866	     -0.05072089	      0.00008858	     -0.19204262	     -0.05492333	      0.88250659	     -0.00028029	     -0.20766475	     -0.00000000	      0.00000000	     34.54732269
      2.62990382	     -0.05074776	      0.00008421	     -0.19206944	     -0.05492827	      0.88250674	     -0.00028016	     -0.20767479	     -0.00000000	      0.00000000	     34.60784200
      2.63106176	     -0.05077012	      0.00008279	     -0.19209181	     -0.05493240	      0.88250688	     -0.00028004	     -0.20768313	     -0.00000000	      0.00000000	     34.45951140
      2.63221970	     -0.05079233	      0.00007951	     -0.19211398	     -0.05493651	      0.88250703	     -0.00027993	     -0.20769141	     -0.00000000	      0.00000000	     34.47709126
      2.63360978	     -0.05081857	      0.00007724	     -0.19214023	     -0.05494144	      0.88250722	     -0.00027980	     -0.20770130	     -0.00000000	      0.00000000	     34.37337377
      2.63499987	     -0.05084431	      0.00007302	     -0.19216593	     -0.05494635	      0.88250743	     -0.00027968	     -0.20771109	     -0.00000000	      0.00000000	     34.45390510
      2.63611874	     -0.05086456	      0.00007209	     -0.19218621	     -0.05495030	      0.88250760	     -0.00027958	     -0.20771891	     -0.00000000	      0.00000000	     34.30110539
      2.63723761	     -0.05088455	      0.00006938	     -0.19220619	     -0.05495423	      0.88250778	     -0.00027948	     -0.20772667	     -0.00000000	      0.00000000	     34.31174278
      2.63867831	     -0.05090981	      0.00006736	     -0.19223148	     -0.05495929	      0.88250803	     -0.00027936	     -0.20773657	     -0.00000000	      0.00000000	     34.21887567
      2.64011901	     -0.05093463	      0.00006350	     -0.19225628	     -0.05496433	      0.88250829	     -0.00027924	     -0.20774636	     -0.00000000	      0.00000000	     34.30311514
      2.64120574	     -0.05095304	      0.00006299	     -0.19227474	     -0.05496812	      0.88250849	     -0.00027915	     -0.20775367	     -0.00000000	      0.00000000	     34.14849652
      2.64229246	     -0.05097125	      0.00006075	     -0.19229296	     -0.05497191	      0.88250870	     -0.00027906	     -0.20776092	     -0.00000000	      0.00000000	     34.15563108
      2.64379364	     -0.05099586	      0.00005896	     -0.19231762	     -0.05497712	      0.88250901	     -0.00027895	     -0.20777083	     -0.00000000	      0.00000000	     34.07338303
      2.64529482	     -0.05101979	      0.00005537	     -0.19234154	     -0.05498231	      0.88250932	     -0.00027884	     -0.20778062	     -0.00000000	      0.00000000	     34.17272484
      2.64633305	     -0.05103586	      0.00005540	     -0.19235768	     -0.05498589	      0.88250955	     -0.00027876	     -0.20778732	     -0.00000000	      0.00000000	     34.00559121
      2.64737127	     -0.05105165	      0.00005378	     -0.19237350	     -0.05498947	      0.88250978	     -0.00027869	     -0.20779395	     -0.00000000	      0.00000000	     34.00280042
      2.64897586	     -0.05107552	      0.00005237	     -0.19239745	     -0.05499497	      0.88251015	     -0.00027858	     -0.20780408	     -0.00000000	      0.00000000	     33.92569471
      2.65029795	     -0.05109489	      0.00005030	     -0.19241685	     -0.05499949	      0.88251046	     -0.00027849	     -0.20781231	     -0.00000000	      0.00000000	     33.95120778
      2.65162004	     -0.05111378	      0.00005007	     -0.19243583	     -0.05500400	      0.88251078	     -0.00027840	     -0.20782045	     -0.00000000	      0.00000000	     33.83454949
      2.65294214	     -0.05113219	      0.00004763	     -0.19245427	     -0.05500849	      0.88251111	     -0.00027832	     -0.20782849	     -0.00000000	      0.00000000	     33.91587219
      2.65411734	     -0.05114806	      0.00004799	     -0.19247025	     -0.05501247	      0.88251141	     -0.00027824	     -0.20783556	     -0.00000000	      0.00000000	     33.77236641
      2.65529254	     -0.05116353	      0.00004642	     -0.19248576	     -0.05501644	      0.88251172	     -0.00027817	     -0.20784254	     -0.00000000	      0.00000000	     33.80462106
      2.65646774	     -0.05117850	      0.00004624	     -0.19250082	     -0.05502040	      0.88251203	     -0.00027810	     -0.20784944	     -0.00000000	      0.00000000	     33.73109824
      2.65799385	     -0.05119712	      0.00004475	     -0.19251952	     -0.05502552	      0.88251244	     -0.00027802	     -0.20785826	     -0.00000000	      0.00000000	     33.76739149
      2.65919104	     -0.05121121	      0.00004539	     -0.19253373	     -0.05502952	      0.88251277	     -0.00027795	     -0.20786508	     -0.00000000	      0.00000000	     33.64497220
      2.66038824	     -0.05122502	      0.00004431	     -0.19254760	     -0.05503351	      0.88251311	     -0.00027789	     -0.20787181	     -0.00000000	      0.00000000	     33.67799417
      2.66158543	     -0.05123842	      0.00004464	     -0.19256112	     -0.05503749	      0.88251345	     -0.00027782	     -0.20787845	     -0.00000000	      0.00000000	     33.60214004
      2.66309493	     -0.05125483	      0.00004365	     -0.19257762	     -0.05504249	      0.88251389	     -0.00027775	     -0.20788670	     -0.00000000	      0.00000000	     33.64773443
      2.66427215	     -0.05126719	      0.00004480	     -0.19259011	     -0.05504637	      0.88251423	     -0.00027769	     -0.20789304	     -0.00000000	      0.00000000	     33.52095575
      2.66544937	     -0.05127923	      0.00004427	     -0.19260223	     -0.05505024	      0.88251458	     -0.00027763	     -0.20789929	     -0.00000000	      0.00000000	     33.54984403
      2.66662658	     -0.05129097	      0.00004497	     -0.19261410	     -0.05505410	      0.88251494	     -0.00027757	     -0.20790547	     -0.00000000	      0.00000000	     33.48372054
      2.66820142	     -0.05130600	      0.00004469	     -0.19262926	     -0.05505925	      0.88251542	     -0.00027750	     -0.20791361	     -0.00000000	      0.00000000	     33.52598037
      2.66937125	     -0.05131656	      0.00004630	     -0.19263997	     -0.05506305	      0.88251578	     -0.00027745	     -0.20791956	     -0.00000000	      0.00000000	     33.40516704
      2.67054109	     -0.05132665	      0.00004634	     -0.19265016	     -0.05506684	      0.88251614	     -0.00027740	     -0.20792543	     -0.00000000	      0.00000000	     33.43380453
      2.67197008	     -0.05133831	      0.00004806	     -0.19266200	     -0.05507146	      0.88251660	     -0.00027733	     -0.20793247	     -0.00000000	      0.00000000	     33.34372309
      2.67324219	     -0.05134821	      0.00004799	     -0.19267201	     -0.05507555	      0.88251700	     -0.00027728	     -0.20793863	     -0.00000000	      0.00000000	     33.40823412
      2.67451431	     -0.05135762	      0.00005022	     -0.19268160	     -0.05507963	      0.88251741	     -0.00027722	     -0.20794469	     -0.00000000	      0.00000000	     33.28544297
      2.67578643	     -0.05136658	      0.00005031	     -0.19269067	     -0.05508370	      0.88251782	     -0.00027717	     -0.20795064	     -0.00000000	      0.00000000	     33.35921603
      2.67705855	     -0.05137490	      0.00005292	     -0.19269919	     -0.05508774	      0.88251823	     -0.00027712	     -0.20795649	     -0.00000000	      0.00000000	     33.23003947
      2.67833067	     -0.05138259	      0.00005320	     -0.19270700	     -0.05509178	      0.88251865	     -0.00027707	     -0.20796223	     -0.00000000	      0.00000000	     33.31588544
      2.67960279	     -0.05138964	      0.00005621	     -0.19271425	     -0.05509579	      0.88251907	     -0.00027701	     -0.20796785	     -0.00000000	      0.00000000	     33.17755406
      2.68087490	     -0.05139634	      0.00005664	     -0.19272108	     -0.05509979	      0.88251949	     -0.00027696	     -0.20797337	     -0.00000000	      0.00000000	     33.27278363
      2.68214702	     -0.05140271	      0.00005997	     -0.19272766	     -0.05510378	      0.88251992	     -0.00027691	     -0.20797878	     -0.00000000	      0.00000000	     33.12500991
      2.68341914	     -0.05140872	      0.00006049	     -0.19273380	     -0.05510775	      0.88252035	     -0.00027685	     -0.20798409	     -0.00000000	      0.00000000	     33.23267737
      2.68469126	     -0.05141414	      0.00006416	     -0.19273944	     -0.05511171	      0.88252077	     -0.00027680	     -0.20798929	     -0.00000000	      0.00000000	     33.07755229
      2.68596338	     -0.05141897	      0.00006478	     -0.19274441	     -0.05511564	      0.88252120	     -0.00027674	     -0.20799439	     -0.00000000	      0.00000000	     33.19875728
      2.68723550	     -0.05142320	      0.00006880	     -0.19274887	     -0.05511957	      0.88252164	     -0.00027669	     -0.20799938	     -0.00000000	      0.00000000	     33.03346836
      2.68850761	     -0.05142699	      0.00006955	     -0.19275279	     -0.05512347	      0.88252207	     -0.00027663	     -0.20800427	     -0.00000000	      0.00000000	     33.16420430
      2.68977973	     -0.05143027	      0.00007395	     -0.19275632	     -0.05512736	      0.88252250	     -0.00027657	     -0.20800904	     -0.00000000	      0.00000000	     32.98808863
      2.69092080	     -0.05143284	      0.00007501	     -0.19275902	     -0.05513084	      0.88252289	     -0.00027652	     -0.20801323	     -0.00000000	      0.00000000	     33.07816849
      2.69206188	     -0.05143497	      0.00007824	     -0.19276136	     -0.05513430	      0.88252328	     -0.00027646	     -0.20801733	     -0.00000000	      0.00000000	     32.99589763
      2.69345515	     -0.05143687	      0.00008086	     -0.19276346	     -0.05513851	      0.88252375	     -0.00027639	     -0.20802222	     -0.00000000	      0.00000000	     33.03178089
      2.69484842	     -0.05143682	      0.00008558	     -0.19276367	     -0.05514270	      0.88252423	     -0.00027632	     -0.20802696	     -0.00000000	      0.00000000	     32.91780834
      2.69601569	     -0.05143553	      0.00008751	     -0.19276254	     -0.05514619	      0.88252462	     -0.00027626	     -0.20803078	     -0.00000000	      0.00000000	     32.99973028
      2.69718296	     -0.05143371	      0.00009146	     -0.19276094	     -0.05514967	      0.88252502	     -0.00027619	     -0.20803447	     -0.00000000	      0.00000000	     32.91473881
      2.69835023	     -0.05143190	      0.00009435	     -0.19275931	     -0.05515314	      0.88252542	     -0.00027612	     -0.20803804	     -0.00000000	      0.00000000	     32.92805467
      2.69994646	     -0.05142941	      0.00009973	     -0.19275711	     -0.05515785	      0.88252596	     -0.00027603	     -0.20804276	     -0.00000000	      0.00000000	     32.83782780
      2.70113153	     -0.05142770	      0.00010213	     -0.19275558	     -0.05516133	      0.88252636	     -0.00027595	     -0.20804616	     -0.00000000	      0.00000000	     32.90556771
      2.70231659	     -0.05142523	      0.00010636	     -0.19275332	     -0.05516480	      0.88252676	     -0.00027587	     -0.20804948	     -0.00000000	      0.00000000	     32.83130320
      2.70374116	     -0.05142006	      0.00011009	     -0.19274838	     -0.05516895	      0.88252724	     -0.00027578	     -0.20805334	     -0.00000000	      0.00000000	     32.89690986
      2.70500669	     -0.05141377	      0.00011539	     -0.19274236	     -0.05517262	      0.88252767	     -0.00027568	     -0.20805659	     -0.00000000	      0.00000000	     32.79096234
      2.70627222	     -0.05140699	      0.00011864	     -0.19273576	     -0.05517627	      0.88252810	     -0.00027559	     -0.20805969	     -0.00000000	      0.00000000	     32.87168685
      2.70753774	     -0.05140020	      0.00012406	     -0.19272923	     -0.05517991	      0.88252852	     -0.00027549	     -0.20806265	     -0.00000000	      0.00000000	     32.76058327
      2.70880327	     -0.05139321	      0.00012745	     -0.19272244	     -0.05518353	      0.88252895	     -0.00027539	     -0.20806549	     -0.00000000	      0.00000000	     32.83927681
      2.71006879	     -0.05138531	      0.00013306	     -0.19271480	     -0.05518713	      0.88252937	     -0.00027528	     -0.20806822	     -0.00000000	      0.00000000	     32.73497789
      2.71133432	     -0.05137676	      0.00013674	     -0.19270644	     -0.05519071	      0.88252980	     -0.00027517	     -0.20807082	     -0.00000000	      0.00000000	     32.81332700
      2.71259985	     -0.05136798	      0.00014249	     -0.19269792	     -0.05519428	      0.88253022	     -0.00027505	     -0.20807331	     -0.00000000	      0.00000000	     32.70798933
      2.71386537	     -0.05135918	      0.00014632	     -0.19268931	     -0.05519783	      0.88253064	     -0.00027493	     -0.20807570	     -0.00000000	      0.00000000	     32.78062384
      2.71513090	     -0.05135038	      0.00015214	     -0.19268077	     -0.05520136	      0.88253106	     -0.00027480	     -0.20807801	     -0.00000000	      0.00000000	     32.67659217
      2.71639643	     -0.05134135	      0.00015608	     -0.19267193	     -0.05520487	      0.88253148	     -0.00027467	     -0.20808025	     -0.00000000	      0.00000000	     32.74992020
      2.71766195	     -0.05133178	      0.00016195	     -0.19266260	     -0.05520837	      0.88253190	     -0.00027453	     -0.20808241	     -0.00000000	      0.00000000	     32.65291884
      2.71892748	     -0.05132268	      0.00016594	     -0.19265370	     -0.05521185	      0.88253232	     -0.00027439	     -0.20808450	     -0.00000000	      0.00000000	     32.71992912
      2.72019300	     -0.05131406	      0.00017170	     -0.19264531	     -0.05521532	      0.88253273	     -0.00027425	     -0.20808654	     -0.00000000	      0.00000000	     32.62146210
      2.72145853	     -0.05130591	      0.00017568	     -0.19263735	     -0.05521876	      0.88253315	     -0.00027410	     -0.20808856	     -0.00000000	      0.00000000	     32.68462837
      2.72272406	     -0.05129811	      0.00018136	     -0.19262978	     -0.05522219	      0.88253356	     -0.00027394	     -0.20809057	     -0.00000000	      0.00000000	     32.59064489
      2.72398958	     -0.05128937	      0.00018546	     -0.19262122	     -0.05522561	      0.88253397	     -0.00027378	     -0.20809256	     -0.00000000	      0.00000000	     32.65779835
      2.72525511	     -0.05128003	      0.00019127	     -0.19261212	     -0.05522900	      0.88253438	     -0.00027361	     -0.20809450	     -0.00000000	      0.00000000	     32.56950634
      2.72652064	     -0.05127062	      0.00019547	     -0.19260289	     -0.05523238	      0.88253479	     -0.00027344	     -0.20809639	     -0.00000000	      0.00000000	     32.62824912
      2.72778616	     -0.05126156	      0.00020117	     -0.19259405	     -0.05523575	      0.88253519	     -0.00027326	     -0.20809824	     -0.00000000	      0.00000000	     32.53948099
      2.72905169	     -0.05125272	      0.00020534	     -0.19258538	     -0.05523909	      0.88253559	     -0.00027308	     -0.20810006	      0.00000000	      0.00000000	     32.59220165
      2.73031721	     -0.05124366	      0.00021100	     -0.19257654	     -0.05524242	      0.88253599	     -0.00027289	     -0.20810186	      0.00000000	      0.00000000	     32.50951455
      2.73158274	     -0.05123419	      0.00021528	     -0.19256724	     -0.05524573	      0.88253639	     -0.00027270	     -0.20810363	      0.00000000	      0.00000000	     32.56182881
      2.73284827	     -0.05122492	      0.00022091	     -0.19255819	     -0.05524903	      0.88253678	     -0.00027250	     -0.20810536	      0.00000000	      0.00000000	     32.48145199
      2.73411379	     -0.05121645	      0.00022512	     -0.19254988	     -0.05525230	      0.88253717	     -0.00027230	     -0.20810708	      0.00000000	      0.00000000	     32.52378416
      2.73537932	     -0.05120901	      0.00023050	     -0.19254264	     -0.05525557	      0.88253756	     -0.00027209	     -0.20810881	      0.00000000	      0.00000000	     32.44459586
      2.73664485	     -0.05120229	      0.00023454	     -0.19253608	     -0.05525881	      0.88253795	     -0.00027188	     -0.20811058	      0.00000000	      0.00000000	     32.48508843
      2.73791037	     -0.05119496	      0.00023983	     -0.19252894	     -0.05526204	      0.88253833	     -0.00027166	     -0.20811237	      0.00000000	      0.00000000	     32.41807972
      2.73943178	     -0.05118524	      0.00024440	     -0.19251940	     -0.05526590	      0.88253878	     -0.00027140	     -0.20811452	      0.00000000	      0.00000000	     32.52397501
      2.74054624	     -0.05117805	      0.00024980	     -0.19251239	     -0.05526871	      0.88253910	     -0.00027120	     -0.20811607	      0.00000000	      0.00000000	     32.38298186
      2.74166071	     -0.05117114	      0.00025346	     -0.19250562	     -0.05527150	      0.88253943	     -0.00027099	     -0.20811762	      0.00000000	      0.00000000	     32.41151309
      2.74317064	     -0.05116202	      0.00025960	     -0.19249671	     -0.05527527	      0.88253986	     -0.00027071	     -0.20811971	      0.00000000	      0.00000000	     32.33910705
      2.74452006	     -0.05115456	      0.00026348	     -0.19248940	     -0.05527862	      0.88254024	     -0.00027045	     -0.20812158	      0.00000000	      0.00000000	     32.41497833
      2.74586949	     -0.05114781	      0.00026965	     -0.19248285	     -0.05528195	      0.88254062	     -0.00027018	     -0.20812348	      0.00000000	      0.00000000	     32.26266416
      2.74702806	     -0.05114267	      0.00027232	     -0.19247781	     -0.05528479	      0.88254094	     -0.00026995	     -0.20812515	      0.00000000	      0.00000000	     32.35772195
      2.74818663	     -0.05113790	      0.00027688	     -0.19247319	     -0.05528762	      0.88254125	     -0.00026972	     -0.20812685	      0.00000000	      0.00000000	     32.27069244
      2.74959687	     -0.05113250	      0.00028081	     -0.19246793	     -0.05529104	      0.88254162	     -0.00026942	     -0.20812897	      0.00000000	      0.00000000	     32.31624675
      2.75100712	     -0.05112753	      0.00028658	     -0.19246315	     -0.05529444	      0.88254199	     -0.00026913	     -0.20813115	      0.00000000	      0.00000000	     32.17876012
      2.75215584	     -0.05112389	      0.00028889	     -0.19245958	     -0.05529720	      0.88254229	     -0.00026888	     -0.20813296	      0.00000000	      0.00000000	     32.27209941
      2.75330456	     -0.05112038	      0.00029301	     -0.19245620	     -0.05529994	      0.88254258	     -0.00026863	     -0.20813482	      0.00000000	      0.00000000	     32.19042958
      2.75474425	     -0.05111629	      0.00029666	     -0.19245223	     -0.05530335	      0.88254293	     -0.00026831	     -0.20813719	      0.00000000	      0.00000000	     32.23163869
      2.75618394	     -0.05111256	      0.00030220	     -0.19244867	     -0.05530675	      0.88254328	     -0.00026798	     -0.20813961	      0.00000000	      0.00000000	     32.08557599
      2.75729639	     -0.05111003	      0.00030400	     -0.19244621	     -0.05530935	      0.88254354	     -0.00026773	     -0.20814152	      0.00000000	      0.00000000	     32.18213208
      2.75840883	     -0.05110752	      0.00030755	     -0.19244381	     -0.05531195	      0.88254380	     -0.00026747	     -0.20814346	      0.00000000	      0.00000000	     32.11349526
      2.75990689	     -0.05110429	      0.00031097	     -0.19244069	     -0.05531542	      0.88254414	     -0.00026712	     -0.20814612	      0.00000000	      0.00000000	     32.14541256
      2.76140495	     -0.05110119	      0.00031623	     -0.19243775	     -0.05531886	      0.88254447	     -0.00026676	     -0.20814881	      0.00000000	      0.00000000	     31.99859473
      2.76247536	     -0.05109934	      0.00031749	     -0.19243593	     -0.05532131	      0.88254470	     -0.00026650	     -0.20815076	      0.00000000	      0.00000000	     32.09680173
      2.76354577	     -0.05109763	      0.00032044	     -0.19243431	     -0.05532375	      0.88254493	     -0.00026624	     -0.20815273	      0.00000000	      0.00000000	     32.03848789
      2.76512948	     -0.05109562	      0.00032365	     -0.19243240	     -0.05532733	      0.88254526	     -0.00026585	     -0.20815570	      0.00000000	      0.00000000	     32.05503682
      2.76646186	     -0.05109430	      0.00032735	     -0.19243118	     -0.05533032	      0.88254552	     -0.00026551	     -0.20815824	      0.00000000	      0.00000000	     31.95830329
      2.76779424	     -0.05109350	      0.00032910	     -0.19243043	     -0.05533329	      0.88254578	     -0.00026517	     -0.20816083	      0.00000000	      0.00000000	     32.03864586
      2.76912662	     -0.05109300	      0.00033302	     -0.19243004	     -0.05533624	      0.88254604	     -0.00026483	     -0.20816347	      0.00000000	      0.00000000	     31.89149015
      2.77045900	     -0.05109289	      0.00033372	     -0.19242995	     -0.05533918	      0.88254628	     -0.00026448	     -0.20816615	      0.00000000	      0.00000000	     32.04707117
      2.77158352	     -0.05109298	      0.00033705	     -0.19243013	     -0.05534164	      0.88254649	     -0.00026419	     -0.20816846	      0.00000000	      0.00000000	     31.87691106
      2.77270805	     -0.05109345	      0.00033829	     -0.19243064	     -0.05534408	      0.88254668	     -0.00026389	     -0.20817080	      0.00000000	      0.00000000	     31.91188308
      2.77416399	     -0.05109444	      0.00034106	     -0.19243170	     -0.05534723	      0.88254693	     -0.00026350	     -0.20817389	      0.00000000	      0.00000000	     31.83258615
      2.77561993	     -0.05109595	      0.00034181	     -0.19243322	     -0.05535036	      0.88254717	     -0.00026310	     -0.20817703	      0.00000000	      0.00000000	     31.94324118
      2.77675004	     -0.05109733	      0.00034449	     -0.19243466	     -0.05535277	      0.88254736	     -0.00026279	     -0.20817952	      0.00000000	      0.00000000	     31.78854366
      2.77788014	     -0.05109907	      0.00034523	     -0.19243642	     -0.05535517	      0.88254754	     -0.00026248	     -0.20818204	      0.00000000	      0.00000000	     31.82142365
      2.77936217	     -0.05110179	      0.00034732	     -0.19243918	     -0.05535829	      0.88254776	     -0.00026207	     -0.20818541	      0.00000000	      0.00000000	     31.74059537
      2.78084419	     -0.05110506	      0.00034716	     -0.19244243	     -0.05536139	      0.88254798	     -0.00026166	     -0.20818884	      0.00000000	      0.00000000	     31.87611600
      2.78192323	     -0.05110750	      0.00034934	     -0.19244492	     -0.05536363	      0.88254814	     -0.00026136	     -0.20819138	      0.00000000	      0.00000000	     31.70808319
      2.78300226	     -0.05111017	      0.00034962	     -0.19244759	     -0.05536586	      0.88254829	     -0.00026105	     -0.20819395	      0.00000000	      0.00000000	     31.73162387
      2.78457114	     -0.05111431	      0.00035086	     -0.19245175	     -0.05536908	      0.88254851	     -0.00026060	     -0.20819775	      0.00000000	      0.00000000	     31.66619905
      2.78590425	     -0.05111821	      0.00035055	     -0.19245562	     -0.05537180	      0.88254869	     -0.00026022	     -0.20820102	      0.00000000	      0.00000000	     31.72590344
      2.78723736	     -0.05112240	      0.00035191	     -0.19245983	     -0.05537450	      0.88254886	     -0.00025984	     -0.20820433	      0.00000000	      0.00000000	     31.60438668
      2.78857047	     -0.05112730	      0.00035070	     -0.19246467	     -0.05537718	      0.88254903	     -0.00025945	     -0.20820770	      0.00000000	      0.00000000	     31.71775264
      2.78990358	     -0.05113251	      0.00035241	     -0.19246991	     -0.05537984	      0.88254920	     -0.00025906	     -0.20821112	      0.00000000	      0.00000000	     31.53204110
      2.79102891	     -0.05113742	      0.00035085	     -0.19247476	     -0.05538207	      0.88254934	     -0.00025874	     -0.20821405	      0.00000000	      0.00000000	     31.63590978
      2.79215424	     -0.05114251	      0.00035118	     -0.19247985	     -0.05538429	      0.88254947	     -0.00025841	     -0.20821702	      0.00000000	      0.00000000	     31.55713421
      2.79361261	     -0.05114964	      0.00035011	     -0.19248692	     -0.05538715	      0.88254964	     -0.00025798	     -0.20822093	      0.00000000	      0.00000000	     31.59086137
      2.79507098	     -0.05115717	      0.00035068	     -0.19249444	     -0.05538999	      0.88254981	     -0.00025754	     -0.20822492	      0.00000000	      0.00000000	     31.45435627
      2.79620158	     -0.05116345	      0.00034873	     -0.19250064	     -0.05539218	      0.88254993	     -0.00025721	     -0.20822805	      0.00000000	      0.00000000	     31.54881523
      2.79733219	     -0.05116989	      0.00034849	     -0.19250705	     -0.05539435	      0.88255005	     -0.00025687	     -0.20823123	      0.00000000	      0.00000000	     31.47487973
      2.79881677	     -0.05117883	      0.00034672	     -0.19251592	     -0.05539718	      0.88255021	     -0.00025643	     -0.20823546	      0.00000000	      0.00000000	     31.50940090
      2.80030135	     -0.05118818	      0.00034680	     -0.19252525	     -0.05540000	      0.88255037	     -0.00025599	     -0.20823975	      0.00000000	      0.00000000	     31.35951398
      2.80138012	     -0.05119541	      0.00034428	     -0.19253238	     -0.05540203	      0.88255048	     -0.00025566	     -0.20824292	      0.00000000	      0.00000000	     31.45758254
      2.80245888	     -0.05120273	      0.00034346	     -0.19253966	     -0.05540405	      0.88255059	     -0.00025534	     -0.20824612	      0.00000000	      0.00000000	     31.39848556
      2.80403141	     -0.05121382	      0.00034100	     -0.19255065	     -0.05540698	      0.88255075	     -0.00025487	     -0.20825084	      0.00000000	      0.00000000	     31.41780337
      2.80536524	     -0.05122360	      0.00033983	     -0.19256036	     -0.05540944	      0.88255088	     -0.00025447	     -0.20825491	      0.00000000	      0.00000000	     31.32467540
      2.80669908	     -0.05123396	      0.00033666	     -0.19257061	     -0.05541189	      0.88255101	     -0.00025407	     -0.20825902	      0.00000000	      0.00000000	     31.40186889
      2.80803291	     -0.05124448	      0.00033568	     -0.19258107	     -0.05541432	      0.88255113	     -0.00025366	     -0.20826319	      0.00000000	      0.00000000	     31.25868260
      2.80936675	     -0.05125563	      0.00033137	     -0.19259207	     -0.05541674	      0.88255126	     -0.00025327	     -0.20826741	      0.00000000	      0.00000000	     31.41091800
      2.81049347	     -0.05126515	      0.00033042	     -0.19260154	     -0.05541877	      0.88255136	     -0.00025293	     -0.20827101	      0.00000000	      0.00000000	     31.24995966
      2.81162020	     -0.05127506	      0.00032729	     -0.19261134	     -0.05542079	      0.88255147	     -0.00025259	     -0.20827465	      0.00000000	      0.00000000	     31.28803261
      2.81307766	     -0.05128807	      0.00032446	     -0.19262424	     -0.05542338	      0.88255160	     -0.00025216	     -0.20827942	      0.00000000	      0.00000000	     31.21027534
      2.81453512	     -0.05130154	      0.00031949	     -0.19263754	     -0.05542596	      0.88255173	     -0.00025172	     -0.20828424	      0.00000000	      0.00000000	     31.32596250
      2.81566475	     -0.05131201	      0.00031773	     -0.19264794	     -0.05542795	      0.88255184	     -0.00025139	     -0.20828801	      0.00000000	      0.00000000	     31.18152278
      2.81679439	     -0.05132275	      0.00031394	     -0.19265854	     -0.05542992	      0.88255194	     -0.00025106	     -0.20829182	      0.00000000	      0.00000000	     31.22096149
      2.81827926	     -0.05133688	      0.00031007	     -0.19267254	     -0.05543250	      0.88255208	     -0.00025062	     -0.20829686	      0.00000000	      0.00000000	     31.15365425
      2.81976413	     -0.05135137	      0.00030411	     -0.19268682	     -0.05543507	      0.88255222	     -0.00025019	     -0.20830194	      0.00000000	      0.00000000	     31.28072986
      2.82083952	     -0.05136173	      0.00030236	     -0.19269712	     -0.05543692	      0.88255232	     -0.00024988	     -0.20830564	      0.00000000	      0.00000000	     31.11515309
      2.82191491	     -0.05137232	      0.00029885	     -0.19270759	     -0.05543876	      0.88255243	     -0.00024957	     -0.20830936	      0.00000000	      0.00000000	     31.13276476
      2.82349003	     -0.05138787	      0.00029475	     -0.19272299	     -0.05544145	      0.88255258	     -0.00024912	     -0.20831483	      0.00000000	      0.00000000	     31.06973343
      2.82482192	     -0.05140113	      0.00028997	     -0.19273609	     -0.05544370	      0.88255272	     -0.00024874	     -0.20831947	      0.00000000	      0.00000000	     31.13366759
      2.82615381	     -0.05141423	      0.00028674	     -0.19274908	     -0.05544595	      0.88255286	     -0.00024836	     -0.20832412	      0.00000000	      0.00000000	     31.03786474
      2.82748570	     -0.05142762	      0.00028083	     -0.19276228	     -0.05544818	      0.88255300	     -0.00024799	     -0.20832877	      0.00000000	      0.00000000	     31.15839282
      2.82881759	     -0.05144093	      0.00027780	     -0.19277548	     -0.05545041	      0.88255314	     -0.00024762	     -0.20833343	      0.00000000	      0.00000000	     31.00030528
      2.82994168	     -0.05145257	      0.00027224	     -0.19278694	     -0.05545227	      0.88255327	     -0.00024731	     -0.20833737	      0.00000000	      0.00000000	     31.10354160
      2.83106577	     -0.05146416	      0.00026860	     -0.19279840	     -0.05545414	      0.88255339	     -0.00024701	     -0.20834132	      0.00000000	      0.00000000	     31.04050413
[truncated: 310,234 more chars]
