# Supplementary material for: A Neural Controller Model Considering the Vestibulospinal Tract in Human Postural Control
Source: Front Comput Neurosci. 2022 Feb 25;16:785099. doi: 10.3389/fncom.2022.785099 (PMC8913724; doi:10.3389/fncom.2022.785099)
Supplement: Supplementary file 8 [file Data_Sheet_3.zip › SimulationResults/VST-/2.970/opt_7/jiang_CoPpositon_pos.sto]

CoP
version=1
nRows=3795
nColumns=11
inDegrees=no

This file contains CoP trajectory (of origin) and orientations.

Units are S.I. units (seconds, meters, Newtons, ...)
Angles are in degrees.

endheader
time	cop-x	cop-z	cop-x-calcn-r	com-x	com-y	com-z	com-x-calcn-r	com-x-vel	com-y-vel	s_torques
      0.00057210	     -0.05999368	      0.00006002	     -0.20133319	     -0.06213243	      0.88298632	     -0.00022714	     -0.21651074	      0.00000000	      0.00000000	     18.63876449
      0.00114421	     -0.05902885	      0.00013181	     -0.20037009	     -0.06213242	      0.88298642	     -0.00022713	     -0.21648205	      0.00000000	      0.00000000	     18.14957362
      0.00207236	     -0.05810059	      0.00019213	     -0.19944291	     -0.06213243	      0.88298674	     -0.00022709	     -0.21641853	      0.00000000	      0.00000000	     17.35242298
      0.00323243	     -0.05763977	      0.00021391	     -0.19898152	     -0.06213252	      0.88298743	     -0.00022702	     -0.21633408	      0.00000000	      0.00000000	     20.10510072
      0.00552253	     -0.05771181	      0.00019188	     -0.19905019	     -0.06213311	      0.88298959	     -0.00022682	     -0.21620504	      0.00000000	      0.00000001	     19.21914148
      0.00722363	     -0.05792361	      0.00017165	     -0.19925952	     -0.06213391	      0.88299171	     -0.00022663	     -0.21614818	      0.00000000	      0.00000001	     15.32686456
      0.00867981	     -0.05802756	      0.00016386	     -0.19936178	     -0.06213484	      0.88299374	     -0.00022645	     -0.21611723	      0.00000000	      0.00000001	     12.55059107
      0.01013599	     -0.05806666	      0.00016161	     -0.19939951	     -0.06213596	      0.88299589	     -0.00022624	     -0.21609537	      0.00000000	      0.00000001	     10.78952211
      0.01159216	     -0.05804763	      0.00016517	     -0.19937933	     -0.06213726	      0.88299807	     -0.00022602	     -0.21607823	      0.00000000	      0.00000001	      9.80790124
      0.01289848	     -0.05801709	      0.00016803	     -0.19934782	     -0.06213857	      0.88300002	     -0.00022580	     -0.21606478	      0.00000000	      0.00000001	      9.20204705
      0.01420480	     -0.05797386	      0.00017204	     -0.19930366	     -0.06214001	      0.88300193	     -0.00022557	     -0.21605242	      0.00000000	      0.00000001	      8.88049228
      0.01551112	     -0.05793556	      0.00017460	     -0.19926444	     -0.06214158	      0.88300376	     -0.00022533	     -0.21604083	      0.00000000	      0.00000001	      8.66920830
      0.01726550	     -0.05788875	      0.00017703	     -0.19921639	     -0.06214388	      0.88300607	     -0.00022500	     -0.21602656	      0.00000000	      0.00000001	      8.57603818
      0.01861249	     -0.05786587	      0.00017657	     -0.19919255	     -0.06214580	      0.88300770	     -0.00022473	     -0.21601667	      0.00000000	      0.00000001	      8.56386441
      0.01995949	     -0.05784524	      0.00017586	     -0.19917097	     -0.06214783	      0.88300918	     -0.00022446	     -0.21600785	      0.00000000	      0.00000001	      8.63786626
      0.02130648	     -0.05783526	      0.00017341	     -0.19916004	     -0.06214998	      0.88301050	     -0.00022417	     -0.21600012	      0.00000000	      0.00000001	      8.75406015
      0.02300897	     -0.05782770	      0.00016983	     -0.19915132	     -0.06215286	      0.88301192	     -0.00022381	     -0.21599199	      0.00000000	      0.00000001	      9.00538815
      0.02432340	     -0.05783342	      0.00016533	     -0.19915616	     -0.06215519	      0.88301281	     -0.00022352	     -0.21598695	      0.00000000	      0.00000000	      9.21655910
      0.02563782	     -0.05784002	      0.00016114	     -0.19916194	     -0.06215762	      0.88301351	     -0.00022323	     -0.21598303	      0.00000000	      0.00000000	      9.54536508
      0.02695224	     -0.05785466	      0.00015599	     -0.19917578	     -0.06216013	      0.88301401	     -0.00022294	     -0.21598019	      0.00000000	      0.00000000	      9.89804016
      0.02868200	     -0.05787875	      0.00014934	     -0.19919891	     -0.06216354	      0.88301437	     -0.00022254	     -0.21597813	      0.00000000	      0.00000000	     10.61460162
      0.03006479	     -0.05790635	      0.00014313	     -0.19922582	     -0.06216635	      0.88301439	     -0.00022221	     -0.21597782	      0.00000000	     -0.00000000	     11.16342670
      0.03144759	     -0.05793356	      0.00013770	     -0.19925241	     -0.06216923	      0.88301418	     -0.00022188	     -0.21597870	      0.00000000	     -0.00000000	     12.00142263
      0.03283038	     -0.05796809	      0.00013168	     -0.19928640	     -0.06217215	      0.88301373	     -0.00022155	     -0.21598071	      0.00000000	     -0.00000000	     12.83737451
      0.03421318	     -0.05800168	      0.00012644	     -0.19931953	     -0.06217512	      0.88301306	     -0.00022121	     -0.21598385	      0.00000000	     -0.00000000	     13.91455445
      0.03559597	     -0.05803922	      0.00012103	     -0.19935669	     -0.06217812	      0.88301216	     -0.00022086	     -0.21598804	      0.00000000	     -0.00000000	     14.95726496
      0.03697877	     -0.05807480	      0.00011638	     -0.19939198	     -0.06218114	      0.88301105	     -0.00022050	     -0.21599322	      0.00000000	     -0.00000001	     16.19164737
      0.03868384	     -0.05812208	      0.00011069	     -0.19943900	     -0.06218488	      0.88300939	     -0.00022004	     -0.21600085	      0.00000000	     -0.00000001	     17.43956358
      0.04007984	     -0.05815240	      0.00010732	     -0.19946921	     -0.06218795	      0.88300781	     -0.00021966	     -0.21600803	      0.00000000	     -0.00000001	     18.91592235
      0.04147584	     -0.05818785	      0.00010357	     -0.19950459	     -0.06219100	      0.88300605	     -0.00021927	     -0.21601587	      0.00000000	     -0.00000001	     19.87313745
      0.04287183	     -0.05821490	      0.00010117	     -0.19953167	     -0.06219405	      0.88300413	     -0.00021887	     -0.21602435	      0.00000000	     -0.00000001	     21.00754215
      0.04426783	     -0.05824268	      0.00009861	     -0.19955951	     -0.06219708	      0.88300207	     -0.00021846	     -0.21603328	      0.00000000	     -0.00000001	     21.80758543
      0.04566383	     -0.05826232	      0.00009728	     -0.19957928	     -0.06220009	      0.88299988	     -0.00021804	     -0.21604259	      0.00000000	     -0.00000001	     22.64365497
      0.04705982	     -0.05828137	      0.00009588	     -0.19959849	     -0.06220307	      0.88299758	     -0.00021760	     -0.21605213	      0.00000000	     -0.00000001	     23.18034245
      0.04878477	     -0.05829647	      0.00009573	     -0.19961384	     -0.06220672	      0.88299463	     -0.00021705	     -0.21606418	      0.00000000	     -0.00000001	     23.70061956
      0.05004117	     -0.05830788	      0.00009503	     -0.19962543	     -0.06220936	      0.88299242	     -0.00021664	     -0.21607302	      0.00000000	     -0.00000001	     23.95399058
      0.05129757	     -0.05831264	      0.00009563	     -0.19963041	     -0.06221197	      0.88299018	     -0.00021622	     -0.21608188	      0.00000000	     -0.00000001	     24.21715303
      0.05294029	     -0.05831794	      0.00009617	     -0.19963599	     -0.06221535	      0.88298722	     -0.00021565	     -0.21609334	      0.00000000	     -0.00000001	     24.16965722
      0.05434776	     -0.05831592	      0.00009748	     -0.19963422	     -0.06221821	      0.88298468	     -0.00021516	     -0.21610302	      0.00000000	     -0.00000001	     24.30320391
      0.05575524	     -0.05831645	      0.00009788	     -0.19963498	     -0.06222106	      0.88298215	     -0.00021466	     -0.21611247	      0.00000000	     -0.00000001	     23.94495592
      0.05716271	     -0.05830951	      0.00009918	     -0.19962827	     -0.06222388	      0.88297965	     -0.00021415	     -0.21612171	      0.00000000	     -0.00000001	     24.00444965
      0.05857019	     -0.05830565	      0.00009973	     -0.19962460	     -0.06222669	      0.88297721	     -0.00021363	     -0.21613062	      0.00000000	     -0.00000001	     23.56466646
      0.05997766	     -0.05829478	      0.00010131	     -0.19961392	     -0.06222948	      0.88297482	     -0.00021310	     -0.21613922	      0.00000000	     -0.00000001	     23.46705413
      0.06138513	     -0.05828618	      0.00010216	     -0.19960549	     -0.06223226	      0.88297250	     -0.00021256	     -0.21614740	      0.00000000	     -0.00000001	     22.94968681
      0.06279261	     -0.05826957	      0.00010392	     -0.19958902	     -0.06223504	      0.88297027	     -0.00021201	     -0.21615514	      0.00000000	     -0.00000001	     22.86495234
      0.06420008	     -0.05825728	      0.00010457	     -0.19957684	     -0.06223782	      0.88296813	     -0.00021146	     -0.21616237	      0.00000000	     -0.00000001	     22.33020240
      0.06560756	     -0.05823875	      0.00010605	     -0.19955840	     -0.06224059	      0.88296609	     -0.00021090	     -0.21616914	      0.00000000	     -0.00000001	     22.21907513
      0.06701503	     -0.05822547	      0.00010645	     -0.19954517	     -0.06224338	      0.88296415	     -0.00021034	     -0.21617541	      0.00000000	     -0.00000001	     21.67395549
      0.06842251	     -0.05820558	      0.00010775	     -0.19952531	     -0.06224617	      0.88296233	     -0.00020977	     -0.21618124	      0.00000000	     -0.00000001	     21.60028043
      0.06982998	     -0.05819204	      0.00010787	     -0.19951176	     -0.06224898	      0.88296062	     -0.00020920	     -0.21618658	      0.00000000	     -0.00000001	     21.07917898
      0.07123745	     -0.05817119	      0.00010910	     -0.19949089	     -0.06225181	      0.88295903	     -0.00020862	     -0.21619151	      0.00000000	     -0.00000001	     21.03753543
      0.07264493	     -0.05815667	      0.00010903	     -0.19947631	     -0.06225466	      0.88295755	     -0.00020803	     -0.21619595	      0.00000000	     -0.00000001	     20.54371696
      0.07405240	     -0.05813424	      0.00011012	     -0.19945382	     -0.06225753	      0.88295618	     -0.00020744	     -0.21619997	      0.00000000	     -0.00000001	     20.55058601
      0.07545988	     -0.05811977	      0.00010987	     -0.19943923	     -0.06226043	      0.88295492	     -0.00020685	     -0.21620354	      0.00000000	     -0.00000001	     20.07801285
      0.07686735	     -0.05809783	      0.00011096	     -0.19941717	     -0.06226337	      0.88295378	     -0.00020625	     -0.21620676	      0.00000000	     -0.00000001	     20.11862000
      0.07827483	     -0.05808488	      0.00011056	     -0.19940407	     -0.06226634	      0.88295273	     -0.00020565	     -0.21620961	      0.00000000	     -0.00000000	     19.66268086
      0.07968230	     -0.05806299	      0.00011167	     -0.19938203	     -0.06226934	      0.88295179	     -0.00020505	     -0.21621220	      0.00000000	     -0.00000000	     19.75129898
      0.08108977	     -0.05805216	      0.00011113	     -0.19937101	     -0.06227238	      0.88295093	     -0.00020444	     -0.21621445	      0.00000000	     -0.00000000	     19.29410959
      0.08249725	     -0.05805559	      0.00011124	     -0.19937422	     -0.06227547	      0.88295016	     -0.00020383	     -0.21621687	      0.00000000	     -0.00000000	     19.25577943
      0.08375150	     -0.05810960	      0.00010834	     -0.19942797	     -0.06227826	      0.88294953	     -0.00020328	     -0.21622016	      0.00000000	     -0.00000000	     18.64712354
      0.08500575	     -0.05820329	      0.00010533	     -0.19952137	     -0.06228108	      0.88294896	     -0.00020273	     -0.21622582	      0.00000000	     -0.00000000	     18.40851339
      0.08654880	     -0.05836679	      0.00010122	     -0.19968454	     -0.06228460	      0.88294830	     -0.00020204	     -0.21623718	      0.00000000	     -0.00000000	     17.92306460
      0.08809185	     -0.05854612	      0.00010013	     -0.19986365	     -0.06228816	      0.88294768	     -0.00020135	     -0.21625368	      0.00000000	     -0.00000000	     17.98840890
      0.08941102	     -0.05870244	      0.00010073	     -0.20001986	     -0.06229125	      0.88294716	     -0.00020076	     -0.21627130	      0.00000000	     -0.00000000	     17.44086264
      0.09073018	     -0.05884284	      0.00010413	     -0.20016028	     -0.06229436	      0.88294664	     -0.00020016	     -0.21629146	      0.00000000	     -0.00000000	     17.43576809
      0.09204934	     -0.05897478	      0.00010885	     -0.20029229	     -0.06229749	      0.88294611	     -0.00019956	     -0.21631344	      0.00000000	     -0.00000000	     16.97029714
      0.09370138	     -0.05912141	      0.00011696	     -0.20043910	     -0.06230144	      0.88294541	     -0.00019880	     -0.21634269	      0.00000000	     -0.00000000	     16.64776630
      0.09512301	     -0.05924011	      0.00012415	     -0.20055799	     -0.06230486	      0.88294478	     -0.00019816	     -0.21636883	      0.00000000	     -0.00000000	     15.75862642
      0.09654463	     -0.05934733	      0.00013182	     -0.20066542	     -0.06230828	      0.88294413	     -0.00019752	     -0.21639556	      0.00000000	     -0.00000000	     15.48411749
      0.09796625	     -0.05945603	      0.00013844	     -0.20077432	     -0.06231172	      0.88294344	     -0.00019689	     -0.21642267	      0.00000000	     -0.00000000	     14.58477532
      0.09938787	     -0.05955825	      0.00014453	     -0.20087674	     -0.06231517	      0.88294272	     -0.00019626	     -0.21645014	      0.00000000	     -0.00000000	     14.28410454
      0.10080949	     -0.05966578	      0.00014905	     -0.20098445	     -0.06231862	      0.88294196	     -0.00019565	     -0.21647791	      0.00000000	     -0.00000000	     13.52712928
      0.10223111	     -0.05977047	      0.00015247	     -0.20108930	     -0.06232207	      0.88294118	     -0.00019506	     -0.21650601	      0.00000000	     -0.00000000	     13.22245020
      0.10365273	     -0.05988303	      0.00015470	     -0.20120202	     -0.06232552	      0.88294036	     -0.00019449	     -0.21653446	      0.00000000	     -0.00000000	     12.56921615
      0.10507435	     -0.05999381	      0.00015565	     -0.20131295	     -0.06232897	      0.88293951	     -0.00019393	     -0.21656335	      0.00000000	     -0.00000000	     12.36047897
      0.10649597	     -0.06011387	      0.00015511	     -0.20143313	     -0.06233240	      0.88293862	     -0.00019339	     -0.21659269	      0.00000000	     -0.00000000	     11.87829521
      0.10821678	     -0.06026289	      0.00015325	     -0.20158232	     -0.06233654	      0.88293749	     -0.00019276	     -0.21662889	      0.00000000	     -0.00000000	     11.67155361
      0.10955725	     -0.06038441	      0.00015100	     -0.20170399	     -0.06233975	      0.88293657	     -0.00019230	     -0.21665757	      0.00000000	     -0.00000000	     11.16839166
      0.11089772	     -0.06050682	      0.00014826	     -0.20182655	     -0.06234294	      0.88293561	     -0.00019185	     -0.21668663	      0.00000000	     -0.00000000	     10.97745995
      0.11223819	     -0.06063534	      0.00014511	     -0.20195523	     -0.06234610	      0.88293461	     -0.00019141	     -0.21671605	      0.00000000	     -0.00000001	     10.70770617
      0.11398344	     -0.06080562	      0.00014078	     -0.20212577	     -0.06235018	      0.88293323	     -0.00019088	     -0.21675494	      0.00000000	     -0.00000001	     10.22492540
      0.11546381	     -0.06094974	      0.00013730	     -0.20227014	     -0.06235359	      0.88293200	     -0.00019044	     -0.21678832	      0.00000000	     -0.00000001	     10.06056927
      0.11694418	     -0.06109465	      0.00013405	     -0.20241533	     -0.06235697	      0.88293071	     -0.00019003	     -0.21682201	      0.00000000	     -0.00000001	      9.88252288
      0.11842455	     -0.06124500	      0.00013104	     -0.20256600	     -0.06236030	      0.88292936	     -0.00018963	     -0.21685596	      0.00000000	     -0.00000001	      9.53052239
      0.11990493	     -0.06138775	      0.00012868	     -0.20270912	     -0.06236357	      0.88292794	     -0.00018925	     -0.21689021	      0.00000000	     -0.00000001	      9.34389553
      0.12138530	     -0.06153303	      0.00012663	     -0.20285479	     -0.06236680	      0.88292646	     -0.00018888	     -0.21692453	      0.00000000	     -0.00000001	      9.02306458
      0.12286567	     -0.06167063	      0.00012543	     -0.20299282	     -0.06236997	      0.88292492	     -0.00018853	     -0.21695892	      0.00000000	     -0.00000001	      8.83286130
      0.12434605	     -0.06180620	      0.00012484	     -0.20312885	     -0.06237307	      0.88292332	     -0.00018820	     -0.21699320	      0.00000000	     -0.00000001	      8.63573438
      0.12582642	     -0.06193762	      0.00012516	     -0.20326078	     -0.06237612	      0.88292167	     -0.00018787	     -0.21702729	      0.00000000	     -0.00000001	      8.41486820
      0.12730679	     -0.06206312	      0.00012607	     -0.20338682	     -0.06237910	      0.88291996	     -0.00018757	     -0.21706115	      0.00000000	     -0.00000001	      8.18401263
      0.12910241	     -0.06220833	      0.00012790	     -0.20353272	     -0.06238263	      0.88291783	     -0.00018721	     -0.21710172	      0.00000000	     -0.00000001	      7.92924276
      0.13044231	     -0.06231155	      0.00012971	     -0.20363647	     -0.06238519	      0.88291621	     -0.00018696	     -0.21713159	      0.00000000	     -0.00000001	      7.78042232
      0.13178221	     -0.06240905	      0.00013158	     -0.20373452	     -0.06238770	      0.88291455	     -0.00018673	     -0.21716102	     -0.00000000	     -0.00000001	      7.70233893
      0.13312211	     -0.06250306	      0.00013379	     -0.20382910	     -0.06239014	      0.88291288	     -0.00018650	     -0.21718997	     -0.00000000	     -0.00000001	      7.51562608
      0.13446200	     -0.06259178	      0.00013605	     -0.20391840	     -0.06239253	      0.88291120	     -0.00018629	     -0.21721838	     -0.00000000	     -0.00000001	      7.42407688
      0.13624621	     -0.06270486	      0.00013947	     -0.20403227	     -0.06239561	      0.88290894	     -0.00018603	     -0.21725534	     -0.00000000	     -0.00000001	      7.12640326
      0.13803042	     -0.06280186	      0.00014290	     -0.20413008	     -0.06239858	      0.88290669	     -0.00018579	     -0.21729111	     -0.00000000	     -0.00000001	      7.17145603
      0.13939584	     -0.06287501	      0.00014585	     -0.20420386	     -0.06240077	      0.88290498	     -0.00018563	     -0.21731750	     -0.00000000	     -0.00000001	      6.97131972
      0.14076127	     -0.06294220	      0.00014804	     -0.20427167	     -0.06240289	      0.88290328	     -0.00018549	     -0.21734311	     -0.00000000	     -0.00000001	      6.95241571
      0.14256594	     -0.06302865	      0.00015104	     -0.20435896	     -0.06240559	      0.88290109	     -0.00018532	     -0.21737574	     -0.00000000	     -0.00000001	      6.72631730
      0.14415178	     -0.06309721	      0.00015261	     -0.20442823	     -0.06240787	      0.88289920	     -0.00018520	     -0.21740330	     -0.00000000	     -0.00000001	      6.76727423
      0.14551091	     -0.06315298	      0.00015398	     -0.20448461	     -0.06240974	      0.88289764	     -0.00018512	     -0.21742611	     -0.00000000	     -0.00000001	      6.63209569
      0.14687004	     -0.06320627	      0.00015456	     -0.20453850	     -0.06241154	      0.88289612	     -0.00018505	     -0.21744819	     -0.00000000	     -0.00000001	      6.64565554
      0.14870220	     -0.06327856	      0.00015538	     -0.20461161	     -0.06241385	      0.88289416	     -0.00018499	     -0.21747689	     -0.00000000	     -0.00000001	      6.49762587
      0.15025191	     -0.06332930	      0.00015532	     -0.20466303	     -0.06241570	      0.88289259	     -0.00018496	     -0.21750016	     -0.00000000	     -0.00000001	      6.52718289
      0.15180161	     -0.06338243	      0.00015618	     -0.20471687	     -0.06241745	      0.88289111	     -0.00018496	     -0.21752243	     -0.00000000	     -0.00000001	      6.51851387
      0.15335132	     -0.06343370	      0.00015536	     -0.20476882	     -0.06241911	      0.88288972	     -0.00018498	     -0.21754383	     -0.00000000	     -0.00000001	      6.46553422
      0.15473712	     -0.06347737	      0.00015630	     -0.20481314	     -0.06242050	      0.88288855	     -0.00018502	     -0.21756229	     -0.00000000	     -0.00000001	      6.38457918
      0.15612293	     -0.06351760	      0.00015642	     -0.20485400	     -0.06242182	      0.88288747	     -0.00018508	     -0.21758006	     -0.00000000	     -0.00000001	      6.42744156
      0.15750873	     -0.06355846	      0.00015703	     -0.20489551	     -0.06242305	      0.88288647	     -0.00018515	     -0.21759715	     -0.00000000	     -0.00000000	      6.37018045
      0.15889454	     -0.06359538	      0.00015744	     -0.20493308	     -0.06242420	      0.88288556	     -0.00018525	     -0.21761364	     -0.00000000	     -0.00000000	      6.35661991
      0.16028034	     -0.06363014	      0.00015766	     -0.20496850	     -0.06242527	      0.88288473	     -0.00018536	     -0.21762951	     -0.00000000	     -0.00000000	      6.38247302
      0.16197963	     -0.06367578	      0.00015760	     -0.20501495	     -0.06242646	      0.88288382	     -0.00018552	     -0.21764820	     -0.00000000	     -0.00000000	      6.30336957
      0.16345496	     -0.06370934	      0.00015772	     -0.20504922	     -0.06242740	      0.88288313	     -0.00018568	     -0.21766389	     -0.00000000	     -0.00000000	      6.31341076
      0.16493029	     -0.06374387	      0.00015768	     -0.20508446	     -0.06242823	      0.88288254	     -0.00018586	     -0.21767896	     -0.00000000	     -0.00000000	      6.35517339
      0.16665421	     -0.06377965	      0.00015845	     -0.20512110	     -0.06242907	      0.88288196	     -0.00018610	     -0.21769586	     -0.00000000	     -0.00000000	      6.33061938
      0.16837813	     -0.06380615	      0.00015837	     -0.20514847	     -0.06242977	      0.88288149	     -0.00018636	     -0.21771175	     -0.00000000	     -0.00000000	      6.32356268
      0.16974410	     -0.06381897	      0.00016004	     -0.20516201	     -0.06243023	      0.88288120	     -0.00018659	     -0.21772347	     -0.00000000	     -0.00000000	      6.41394255
      0.17111007	     -0.06382995	      0.00016044	     -0.20517369	     -0.06243059	      0.88288098	     -0.00018683	     -0.21773434	     -0.00000000	     -0.00000000	      6.36959244
      0.17278910	     -0.06383638	      0.00016201	     -0.20518102	     -0.06243091	      0.88288079	     -0.00018715	     -0.21774646	     -0.00000000	     -0.00000000	      6.36929275
      0.17423848	     -0.06383327	      0.00016290	     -0.20517867	     -0.06243107	      0.88288071	     -0.00018744	     -0.21775576	     -0.00000000	     -0.00000000	      6.34198435
      0.17568786	     -0.06382434	      0.00016435	     -0.20517051	     -0.06243113	      0.88288069	     -0.00018775	     -0.21776384	     -0.00000000	      0.00000000	      6.37961210
      0.17753695	     -0.06380735	      0.00016589	     -0.20515450	     -0.06243106	      0.88288074	     -0.00018818	     -0.21777237	     -0.00000000	      0.00000000	      6.38083315
      0.17938603	     -0.06377683	      0.00016791	     -0.20512497	     -0.06243081	      0.88288089	     -0.00018863	     -0.21777872	     -0.00000000	      0.00000000	      6.31187665
      0.18078736	     -0.06374704	      0.00016888	     -0.20509590	     -0.06243051	      0.88288105	     -0.00018898	     -0.21778192	     -0.00000000	      0.00000000	      6.34792914
      0.18218869	     -0.06371457	      0.00017009	     -0.20506414	     -0.06243011	      0.88288124	     -0.00018935	     -0.21778374	     -0.00000000	      0.00000000	      6.38180984
      0.18371327	     -0.06367547	      0.00017111	     -0.20502581	     -0.06242956	      0.88288150	     -0.00018977	     -0.21778419	     -0.00000000	      0.00000000	      6.42501284
      0.18523786	     -0.06363112	      0.00017187	     -0.20498220	     -0.06242890	      0.88288178	     -0.00019021	     -0.21778301	     -0.00000000	      0.00000000	      6.36702010
      0.18647633	     -0.06359296	      0.00017239	     -0.20494464	     -0.06242829	      0.88288203	     -0.00019057	     -0.21778084	     -0.00000000	      0.00000000	      6.45770120
      0.18771480	     -0.06355174	      0.00017275	     -0.20490400	     -0.06242760	      0.88288229	     -0.00019094	     -0.21777763	     -0.00000000	      0.00000000	      6.39742451
      0.18895328	     -0.06350855	      0.00017304	     -0.20486138	     -0.06242683	      0.88288257	     -0.00019132	     -0.21777337	     -0.00000000	      0.00000000	      6.44901521
      0.19071598	     -0.06344474	      0.00017330	     -0.20479835	     -0.06242563	      0.88288296	     -0.00019187	     -0.21776558	     -0.00000000	      0.00000000	      6.39937488
      0.19247867	     -0.06337455	      0.00017346	     -0.20472891	     -0.06242428	      0.88288335	     -0.00019244	     -0.21775584	     -0.00000000	      0.00000000	      6.49156868
      0.19388712	     -0.06331552	      0.00017364	     -0.20467046	     -0.06242311	      0.88288366	     -0.00019291	     -0.21774663	     -0.00000000	      0.00000000	      6.42037356
      0.19529557	     -0.06325412	      0.00017375	     -0.20460962	     -0.06242185	      0.88288396	     -0.00019338	     -0.21773624	     -0.00000000	      0.00000000	      6.42261217
      0.19675128	     -0.06318934	      0.00017390	     -0.20454540	     -0.06242047	      0.88288425	     -0.00019387	     -0.21772435	     -0.00000000	      0.00000000	      6.49314679
      0.19820698	     -0.06312177	      0.00017405	     -0.20447837	     -0.06241900	      0.88288453	     -0.00019437	     -0.21771136	     -0.00000000	      0.00000000	      6.39335088
      0.19967678	     -0.06305061	      0.00017456	     -0.20440773	     -0.06241744	      0.88288480	     -0.00019488	     -0.21769718	     -0.00000000	      0.00000000	      6.50823701
      0.20114658	     -0.06297708	      0.00017524	     -0.20433470	     -0.06241579	      0.88288504	     -0.00019539	     -0.21768200	     -0.00000000	      0.00000000	      6.39345179
      0.20261638	     -0.06289893	      0.00017634	     -0.20425703	     -0.06241407	      0.88288526	     -0.00019591	     -0.21766586	     -0.00000000	      0.00000000	      6.39298577
      0.20428808	     -0.06281090	      0.00017781	     -0.20416952	     -0.06241203	      0.88288548	     -0.00019650	     -0.21764642	     -0.00000000	      0.00000000	      6.50147875
      0.20578677	     -0.06272792	      0.00017960	     -0.20408699	     -0.06241013	      0.88288565	     -0.00019703	     -0.21762818	     -0.00000000	      0.00000000	      6.38243048
      0.20728546	     -0.06264554	      0.00018131	     -0.20400501	     -0.06240816	      0.88288580	     -0.00019757	     -0.21760921	     -0.00000000	      0.00000000	      6.44793809
      0.20912331	     -0.06254422	      0.00018397	     -0.20390417	     -0.06240567	      0.88288595	     -0.00019822	     -0.21758522	     -0.00000000	      0.00000000	      6.39539550
      0.21059676	     -0.06245753	      0.00018576	     -0.20381782	     -0.06240360	      0.88288605	     -0.00019875	     -0.21756543	     -0.00000000	      0.00000000	      6.48796462
      0.21207020	     -0.06237342	      0.00018825	     -0.20373403	     -0.06240149	      0.88288612	     -0.00019928	     -0.21754517	     -0.00000000	      0.00000000	      6.40542943
      0.21354364	     -0.06228993	      0.00019020	     -0.20365083	     -0.06239934	      0.88288618	     -0.00019980	     -0.21752458	     -0.00000000	      0.00000000	      6.57561706
      0.21501708	     -0.06220502	      0.00019259	     -0.20356618	     -0.06239714	      0.88288621	     -0.00020033	     -0.21750375	     -0.00000000	      0.00000000	      6.46022177
      0.21649053	     -0.06211896	      0.00019471	     -0.20348034	     -0.06239491	      0.88288622	     -0.00020085	     -0.21748267	     -0.00000000	      0.00000000	      6.58543022
      0.21796397	     -0.06203397	      0.00019675	     -0.20339556	     -0.06239264	      0.88288622	     -0.00020137	     -0.21746139	     -0.00000000	     -0.00000000	      6.57714826
      0.21973869	     -0.06193155	      0.00019855	     -0.20329333	     -0.06238987	      0.88288618	     -0.00020200	     -0.21743569	     -0.00000000	     -0.00000000	      6.66133864
      0.22118395	     -0.06184760	      0.00020019	     -0.20320950	     -0.06238759	      0.88288613	     -0.00020251	     -0.21741468	     -0.00000000	     -0.00000000	      6.63725747
      0.22262921	     -0.06176347	      0.00020150	     -0.20312547	     -0.06238529	      0.88288607	     -0.00020301	     -0.21739364	     -0.00000000	     -0.00000000	      6.67401905
      0.22425492	     -0.06167524	      0.00020294	     -0.20303731	     -0.06238269	      0.88288597	     -0.00020358	     -0.21736993	     -0.00000000	     -0.00000000	      6.76363002
      0.22588063	     -0.06158071	      0.00020435	     -0.20294282	     -0.06238007	      0.88288585	     -0.00020414	     -0.21734632	     -0.00000000	     -0.00000000	      6.81753311
      0.22729312	     -0.06150440	      0.00020568	     -0.20286653	     -0.06237778	      0.88288573	     -0.00020463	     -0.21732580	     -0.00000000	     -0.00000000	      6.80069617
      0.22870561	     -0.06142670	      0.00020716	     -0.20278882	     -0.06237549	      0.88288559	     -0.00020511	     -0.21730534	     -0.00000000	     -0.00000000	      6.84897885
      0.23057138	     -0.06132919	      0.00020881	     -0.20269126	     -0.06237246	      0.88288537	     -0.00020575	     -0.21727847	     -0.00000000	     -0.00000000	      7.02000916
      0.23194825	     -0.06125447	      0.00020967	     -0.20261647	     -0.06237023	      0.88288518	     -0.00020622	     -0.21725882	     -0.00000000	     -0.00000000	      7.03546797
      0.23332513	     -0.06118645	      0.00021065	     -0.20254834	     -0.06236800	      0.88288498	     -0.00020668	     -0.21723927	     -0.00000000	     -0.00000000	      7.10316587
      0.23470200	     -0.06111647	      0.00021157	     -0.20247824	     -0.06236579	      0.88288475	     -0.00020714	     -0.21721992	     -0.00000000	     -0.00000000	      7.13344238
      0.23645857	     -0.06103194	      0.00021246	     -0.20239353	     -0.06236298	      0.88288442	     -0.00020772	     -0.21719542	     -0.00000000	     -0.00000000	      7.19672430
      0.23789692	     -0.06096291	      0.00021283	     -0.20232430	     -0.06236070	      0.88288412	     -0.00020820	     -0.21717558	     -0.00000000	     -0.00000000	      7.38291913
      0.23933527	     -0.06089836	      0.00021286	     -0.20225953	     -0.06235844	      0.88288378	     -0.00020867	     -0.21715594	     -0.00000000	     -0.00000000	      7.41605441
      0.24077362	     -0.06083231	      0.00021214	     -0.20219321	     -0.06235620	      0.88288341	     -0.00020913	     -0.21713652	     -0.00000000	     -0.00000000	      7.41996201
      0.24219773	     -0.06077284	      0.00021088	     -0.20213345	     -0.06235401	      0.88288301	     -0.00020959	     -0.21711749	     -0.00000000	     -0.00000000	      7.68705957
      0.24362185	     -0.06071152	      0.00020929	     -0.20207181	     -0.06235185	      0.88288257	     -0.00021004	     -0.21709873	     -0.00000000	     -0.00000000	      7.64939120
      0.24504597	     -0.06064962	      0.00020779	     -0.20200958	     -0.06234973	      0.88288209	     -0.00021049	     -0.21708012	     -0.00000000	     -0.00000000	      7.76311683
      0.24705359	     -0.06056047	      0.00020560	     -0.20191994	     -0.06234679	      0.88288135	     -0.00021110	     -0.21705398	     -0.00000000	     -0.00000000	      8.02728945
      0.24842251	     -0.06049262	      0.00020470	     -0.20185176	     -0.06234483	      0.88288079	     -0.00021152	     -0.21703613	     -0.00000000	     -0.00000000	      7.95814904
      0.24979142	     -0.06042401	      0.00020355	     -0.20178280	     -0.06234291	      0.88288019	     -0.00021192	     -0.21701811	     -0.00000000	     -0.00000000	      8.15435575
      0.25116034	     -0.06035364	      0.00020323	     -0.20171209	     -0.06234103	      0.88287956	     -0.00021232	     -0.21699995	     -0.00000000	     -0.00000000	      8.17065638
      0.25252925	     -0.06027979	      0.00020302	     -0.20163789	     -0.06233919	      0.88287888	     -0.00021271	     -0.21698160	     -0.00000000	     -0.00000000	      8.30969083
      0.25443391	     -0.06017684	      0.00020389	     -0.20153450	     -0.06233669	      0.88287788	     -0.00021324	     -0.21695575	     -0.00000000	     -0.00000000	      8.49327545
      0.25582637	     -0.06010064	      0.00020384	     -0.20145796	     -0.06233492	      0.88287709	     -0.00021361	     -0.21693672	     -0.00000000	     -0.00000000	      8.68843433
      0.25721882	     -0.06002871	      0.00020466	     -0.20138572	     -0.06233318	      0.88287627	     -0.00021398	     -0.21691772	     -0.00000000	     -0.00000000	      8.82204623
      0.25861128	     -0.05996158	      0.00020447	     -0.20131827	     -0.06233148	      0.88287541	     -0.00021434	     -0.21689890	     -0.00000000	     -0.00000000	      9.17736509
      0.26031675	     -0.05988811	      0.00020488	     -0.20124447	     -0.06232944	      0.88287430	     -0.00021476	     -0.21687636	     -0.00000000	     -0.00000000	      9.68160643
      0.26166635	     -0.05983256	      0.00020350	     -0.20118866	     -0.06232785	      0.88287339	     -0.00021509	     -0.21685907	     -0.00000000	     -0.00000000	     10.24439576
      0.26301595	     -0.05978824	      0.00020309	     -0.20114414	     -0.06232627	      0.88287244	     -0.00021540	     -0.21684241	     -0.00000000	     -0.00000000	     10.96946537
      0.26464852	     -0.05974295	      0.00020098	     -0.20109866	     -0.06232437	      0.88287126	     -0.00021577	     -0.21682336	     -0.00000000	     -0.00000001	     12.19822405
      0.26600425	     -0.05971245	      0.00020039	     -0.20106810	     -0.06232279	      0.88287025	     -0.00021607	     -0.21680851	     -0.00000000	     -0.00000001	     13.42230885
      0.26735998	     -0.05968595	      0.00019817	     -0.20104158	     -0.06232120	      0.88286922	     -0.00021635	     -0.21679460	     -0.00000000	     -0.00000001	     14.91251529
      0.26871571	     -0.05966455	      0.00019657	     -0.20102025	     -0.06231958	      0.88286817	     -0.00021663	     -0.21678160	     -0.00000000	     -0.00000001	     16.64877381
      0.27056338	     -0.05964167	      0.00019276	     -0.20099758	     -0.06231731	      0.88286672	     -0.00021698	     -0.21676537	     -0.00000000	     -0.00000001	     19.31493893
      0.27189069	     -0.05962467	      0.00019187	     -0.20098086	     -0.06231562	      0.88286567	     -0.00021723	     -0.21675465	     -0.00000000	     -0.00000001	     21.25879317
      0.27321800	     -0.05960928	      0.00018906	     -0.20096579	     -0.06231387	      0.88286462	     -0.00021746	     -0.21674457	     -0.00000000	     -0.00000001	     23.42604753
      0.27487117	     -0.05958697	      0.00018744	     -0.20094403	     -0.06231160	      0.88286331	     -0.00021773	     -0.21673277	     -0.00000000	     -0.00000001	     25.81674613
      0.27626076	     -0.05956728	      0.00018396	     -0.20092484	     -0.06230959	      0.88286224	     -0.00021795	     -0.21672328	     -0.00000000	     -0.00000001	     27.97775350
      0.27765035	     -0.05954266	      0.00018288	     -0.20090084	     -0.06230749	      0.88286118	     -0.00021816	     -0.21671407	     -0.00000000	     -0.00000001	     29.52638431
      0.27903995	     -0.05951630	      0.00017982	     -0.20087510	     -0.06230528	      0.88286016	     -0.00021834	     -0.21670497	     -0.00000000	     -0.00000000	     31.22410277
      0.28042954	     -0.05948567	      0.00017861	     -0.20084518	     -0.06230297	      0.88285918	     -0.00021852	     -0.21669588	     -0.00000000	     -0.00000000	     32.41130461
      0.28181913	     -0.05945241	      0.00017609	     -0.20081265	     -0.06230055	      0.88285825	     -0.00021868	     -0.21668667	     -0.00000000	     -0.00000000	     33.45237206
      0.28320873	     -0.05941430	      0.00017520	     -0.20077530	     -0.06229802	      0.88285738	     -0.00021882	     -0.21667727	     -0.00000000	     -0.00000000	     33.96540053
      0.28459832	     -0.05937274	      0.00017354	     -0.20073452	     -0.06229537	      0.88285657	     -0.00021895	     -0.21666756	     -0.00000000	     -0.00000000	     34.50205569
      0.28633301	     -0.05931667	      0.00017383	     -0.20067945	     -0.06229191	      0.88285566	     -0.00021908	     -0.21665492	     -0.00000000	     -0.00000000	     34.29291193
      0.28754303	     -0.05927355	      0.00017243	     -0.20063699	     -0.06228940	      0.88285510	     -0.00021915	     -0.21664571	     -0.00000000	     -0.00000000	     34.59405867
      0.28875305	     -0.05922989	      0.00017283	     -0.20059402	     -0.06228680	      0.88285459	     -0.00021922	     -0.21663615	     -0.00000000	     -0.00000000	     34.33342498
      0.29042741	     -0.05916657	      0.00017281	     -0.20053159	     -0.06228309	      0.88285400	     -0.00021928	     -0.21662238	     -0.00000000	     -0.00000000	     34.01571436
      0.29210178	     -0.05910467	      0.00017463	     -0.20047059	     -0.06227923	      0.88285354	     -0.00021931	     -0.21660794	     -0.00000000	     -0.00000000	     33.15354723
      0.29337370	     -0.05905152	      0.00017417	     -0.20041805	     -0.06227621	      0.88285327	     -0.00021932	     -0.21659665	     -0.00000000	     -0.00000000	     32.89179667
      0.29464563	     -0.05899996	      0.00017567	     -0.20036712	     -0.06227312	      0.88285308	     -0.00021932	     -0.21658495	     -0.00000000	     -0.00000000	     32.38077981
      0.29626403	     -0.05893669	      0.00017615	     -0.20030456	     -0.06226908	      0.88285294	     -0.00021928	     -0.21656965	     -0.00000000	     -0.00000000	     31.81120050
      0.29768063	     -0.05888009	      0.00017829	     -0.20024857	     -0.06226547	      0.88285292	     -0.00021924	     -0.21655595	     -0.00000000	      0.00000000	     31.05715157
      0.29909723	     -0.05882439	      0.00017828	     -0.20019339	     -0.06226179	      0.88285298	     -0.00021917	     -0.21654198	     -0.00000000	      0.00000000	     30.72654764
      0.30051383	     -0.05876972	      0.00018065	     -0.20013925	     -0.06225803	      0.88285312	     -0.00021908	     -0.21652781	     -0.00000000	      0.00000000	     29.95286498
      0.30193043	     -0.05871722	      0.00018050	     -0.20008719	     -0.06225422	      0.88285334	     -0.00021898	     -0.21651348	     -0.00000000	      0.00000000	     29.55256591
      0.30334703	     -0.05866497	      0.00018296	     -0.20003540	     -0.06225035	      0.88285364	     -0.00021885	     -0.21649907	     -0.00000000	      0.00000000	     28.82872824
      0.30476362	     -0.05861455	      0.00018248	     -0.19998533	     -0.06224644	      0.88285401	     -0.00021871	     -0.21648461	     -0.00000000	      0.00000000	     28.60865635
      0.30618022	     -0.05856578	      0.00018503	     -0.19993694	     -0.06224247	      0.88285444	     -0.00021855	     -0.21647015	     -0.00000000	      0.00000000	     27.88654520
      0.30759682	     -0.05851947	      0.00018428	     -0.19989091	     -0.06223847	      0.88285492	     -0.00021837	     -0.21645576	     -0.00000000	      0.00000000	     27.63499403
      0.30901342	     -0.05847417	      0.00018699	     -0.19984594	     -0.06223442	      0.88285547	     -0.00021818	     -0.21644148	     -0.00000000	      0.00000000	     26.94374805
      0.31043002	     -0.05843216	      0.00018569	     -0.19980414	     -0.06223035	      0.88285606	     -0.00021797	     -0.21642733	     -0.00000000	      0.00000000	     26.71227868
      0.31166736	     -0.05839481	      0.00018751	     -0.19976703	     -0.06222676	      0.88285660	     -0.00021777	     -0.21641512	     -0.00000000	      0.00000000	     26.15237265
      0.31290470	     -0.05836028	      0.00018699	     -0.19973265	     -0.06222315	      0.88285718	     -0.00021756	     -0.21640306	     -0.00000000	      0.00000000	     25.87698332
      0.31447683	     -0.05831851	      0.00018760	     -0.19969109	     -0.06221855	      0.88285795	     -0.00021728	     -0.21638802	     -0.00000000	      0.00000000	     25.29524246
      0.31604896	     -0.05828035	      0.00018617	     -0.19965305	     -0.06221391	      0.88285875	     -0.00021697	     -0.21637329	     -0.00000000	      0.00000000	     25.09090220
      0.31731140	     -0.05824952	      0.00018729	     -0.19962237	     -0.06221017	      0.88285940	     -0.00021672	     -0.21636173	     -0.00000000	      0.00000000	     24.46056991
      0.31857383	     -0.05822170	      0.00018636	     -0.19959463	     -0.06220643	      0.88286007	     -0.00021645	     -0.21635039	     -0.00000000	      0.00000000	     24.19355830
      0.32016183	     -0.05818897	      0.00018663	     -0.19956201	     -0.06220169	      0.88286093	     -0.00021610	     -0.21633650	     -0.00000000	      0.00000000	     23.64766856
      0.32174982	     -0.05816057	      0.00018454	     -0.19953364	     -0.06219695	      0.88286179	     -0.00021572	     -0.21632302	     -0.00000000	      0.00000000	     23.35315831
      0.32292335	     -0.05813897	      0.00018551	     -0.19951212	     -0.06219344	      0.88286243	     -0.00021544	     -0.21631339	     -0.00000000	      0.00000000	     22.84394385
      0.32409687	     -0.05812113	      0.00018460	     -0.19949431	     -0.06218992	      0.88286306	     -0.00021514	     -0.21630400	     -0.00000000	      0.00000000	     22.56901851
      0.32579968	     -0.05810091	      0.00018419	     -0.19947411	     -0.06218481	      0.88286398	     -0.00021469	     -0.21629095	     -0.00000000	      0.00000000	     21.99699396
      0.32718735	     -0.05809181	      0.00018279	     -0.19946501	     -0.06218065	      0.88286471	     -0.00021431	     -0.21628095	     -0.00000000	      0.00000000	     21.66889263
      0.32857502	     -0.05809212	      0.00018259	     -0.19946532	     -0.06217648	      0.88286544	     -0.00021392	     -0.21627172	     -0.00000000	      0.00000000	     21.07085447
      0.32996269	     -0.05810380	      0.00018123	     -0.19947697	     -0.06217231	      0.88286615	     -0.00021352	     -0.21626350	     -0.00000000	      0.00000000	     20.75089334
      0.33135036	     -0.05812892	      0.00018102	     -0.19950208	     -0.06216815	      0.88286684	     -0.00021310	     -0.21625655	     -0.00000000	      0.00000000	     20.14042526
      0.33273803	     -0.05816716	      0.00017983	     -0.19954028	     -0.06216399	      0.88286751	     -0.00021266	     -0.21625112	     -0.00000000	      0.00000000	     19.80699272
      0.33412570	     -0.05821936	      0.00017971	     -0.19959246	     -0.06215983	      0.88286814	     -0.00021222	     -0.21624742	     -0.00000000	      0.00000000	     19.19978565
      0.33551337	     -0.05828397	      0.00017870	     -0.19965705	     -0.06215567	      0.88286874	     -0.00021176	     -0.21624563	     -0.00000000	      0.00000000	     18.89220706
      0.33690104	     -0.05836169	      0.00017859	     -0.19973477	     -0.06215152	      0.88286930	     -0.00021129	     -0.21624589	     -0.00000000	      0.00000000	     18.29588223
      0.33828871	     -0.05845083	      0.00017759	     -0.19982389	     -0.06214736	      0.88286982	     -0.00021080	     -0.21624830	     -0.00000000	      0.00000000	     18.00373288
      0.33967638	     -0.05855174	      0.00017727	     -0.19992482	     -0.06214320	      0.88287027	     -0.00021031	     -0.21625293	     -0.00000000	      0.00000000	     17.42816575
      0.34106405	     -0.05866200	      0.00017613	     -0.20003509	     -0.06213904	      0.88287066	     -0.00020980	     -0.21625981	     -0.00000000	      0.00000000	     17.13819469
      0.34274636	     -0.05881011	      0.00017560	     -0.20018327	     -0.06213398	      0.88287105	     -0.00020918	     -0.21627117	     -0.00000000	      0.00000000	     16.26737134
      0.34410054	     -0.05893389	      0.00017374	     -0.20030710	     -0.06212990	      0.88287127	     -0.00020866	     -0.21628270	     -0.00000000	      0.00000000	     16.24982553
      0.34545471	     -0.05906826	      0.00017313	     -0.20044156	     -0.06212580	      0.88287141	     -0.00020813	     -0.21629626	     -0.00000000	      0.00000000	     15.62283312
      0.34680888	     -0.05920689	      0.00017139	     -0.20058029	     -0.06212169	      0.88287147	     -0.00020760	     -0.21631184	     -0.00000000	      0.00000000	     15.30560273
      0.34847899	     -0.05938450	      0.00017007	     -0.20075806	     -0.06211659	      0.88287142	     -0.00020692	     -0.21633366	     -0.00000000	     -0.00000000	     14.60798583
      0.34986649	     -0.05953429	      0.00016760	     -0.20090800	     -0.06211233	      0.88287126	     -0.00020636	     -0.21635392	     -0.00000000	     -0.00000000	     14.32292891
      0.35125398	     -0.05969005	      0.00016650	     -0.20106394	     -0.06210803	      0.88287101	     -0.00020578	     -0.21637599	     -0.00000000	     -0.00000000	     13.68342702
      0.35264147	     -0.05984640	      0.00016432	     -0.20122049	     -0.06210371	      0.88287064	     -0.00020520	     -0.21639973	     -0.00000000	     -0.00000000	     13.35685990
      0.35402896	     -0.06000505	      0.00016295	     -0.20137938	     -0.06209936	      0.88287017	     -0.00020460	     -0.21642494	     -0.00000000	     -0.00000000	     12.81858588
      0.35576467	     -0.06020254	      0.00016022	     -0.20157718	     -0.06209385	      0.88286942	     -0.00020385	     -0.21645830	     -0.00000000	     -0.00000000	     12.40340968
      0.35717832	     -0.06036271	      0.00015925	     -0.20173766	     -0.06208932	      0.88286869	     -0.00020323	     -0.21648665	     -0.00000000	     -0.00000000	     11.80366412
      0.35859197	     -0.06052181	      0.00015691	     -0.20189706	     -0.06208475	      0.88286785	     -0.00020261	     -0.21651589	     -0.00000000	     -0.00000000	     11.57730265
      0.36000562	     -0.06068080	      0.00015582	     -0.20205641	     -0.06208013	      0.88286689	     -0.00020198	     -0.21654583	     -0.00000000	     -0.00000000	     11.07580766
      0.36141928	     -0.06083805	      0.00015392	     -0.20221401	     -0.06207545	      0.88286583	     -0.00020134	     -0.21657634	     -0.00000000	     -0.00000001	     10.83747394
      0.36315652	     -0.06103212	      0.00015299	     -0.20240858	     -0.06206963	      0.88286438	     -0.00020056	     -0.21661440	     -0.00000000	     -0.00000001	     10.30397975
      0.36448633	     -0.06117674	      0.00015124	     -0.20255358	     -0.06206511	      0.88286317	     -0.00019995	     -0.21664384	     -0.00000000	     -0.00000001	     10.20396910
      0.36581614	     -0.06132142	      0.00015090	     -0.20269870	     -0.06206055	      0.88286188	     -0.00019934	     -0.21667338	     -0.00000000	     -0.00000001	      9.89512399
      0.36744255	     -0.06149430	      0.00014968	     -0.20287212	     -0.06205488	      0.88286020	     -0.00019860	     -0.21670952	     -0.00000000	     -0.00000001	      9.71391343
      0.36906897	     -0.06166607	      0.00014962	     -0.20304449	     -0.06204913	      0.88285840	     -0.00019785	     -0.21674549	     -0.00000000	     -0.00000001	      9.30132565
      0.37069539	     -0.06183076	      0.00014818	     -0.20320976	     -0.06204328	      0.88285651	     -0.00019710	     -0.21678118	     -0.00000000	     -0.00000001	      9.30998522
      0.37199212	     -0.06196450	      0.00014906	     -0.20334405	     -0.06203855	      0.88285495	     -0.00019650	     -0.21680931	     -0.00000000	     -0.00000001	      9.03890986
      0.37328885	     -0.06209346	      0.00014867	     -0.20347353	     -0.06203375	      0.88285333	     -0.00019591	     -0.21683715	     -0.00000000	     -0.00000001	      8.88395378
      0.37498886	     -0.06225976	      0.00014912	     -0.20364057	     -0.06202736	      0.88285114	     -0.00019513	     -0.21687308	     -0.00000000	     -0.00000001	      8.74812653
      0.37668888	     -0.06242002	      0.00014856	     -0.20380156	     -0.06202086	      0.88284890	     -0.00019436	     -0.21690827	     -0.00000000	     -0.00000001	      8.43307489
      0.37817693	     -0.06255402	      0.00015001	     -0.20393627	     -0.06201506	      0.88284690	     -0.00019369	     -0.21693835	     -0.00000000	     -0.00000001	      8.39454858
      0.37966498	     -0.06268622	      0.00014965	     -0.20406917	     -0.06200917	      0.88284487	     -0.00019302	     -0.21696766	     -0.00000000	     -0.00000001	      8.26470540
      0.38115303	     -0.06281371	      0.00015131	     -0.20419741	     -0.06200318	      0.88284284	     -0.00019236	     -0.21699622	     -0.00000000	     -0.00000001	      8.10397588
      0.38264108	     -0.06293735	      0.00015110	     -0.20432179	     -0.06199708	      0.88284079	     -0.00019171	     -0.21702396	     -0.00000000	     -0.00000001	      7.99761442
      0.38412913	     -0.06305727	      0.00015250	     -0.20444249	     -0.06199088	      0.88283876	     -0.00019107	     -0.21705090	     -0.00000000	     -0.00000001	      7.88428146
      0.38561718	     -0.06317157	      0.00015217	     -0.20455755	     -0.06198456	      0.88283674	     -0.00019044	     -0.21707706	     -0.00000000	     -0.00000001	      7.79082971
      0.38710523	     -0.06328302	      0.00015304	     -0.20466982	     -0.06197814	      0.88283475	     -0.00018982	     -0.21710245	     -0.00000000	     -0.00000001	      7.68804703
      0.38859329	     -0.06338913	      0.00015294	     -0.20477673	     -0.06197160	      0.88283279	     -0.00018921	     -0.21712705	     -0.00000000	     -0.00000001	      7.58444650
      0.39008134	     -0.06348887	      0.00015405	     -0.20487731	     -0.06196495	      0.88283087	     -0.00018862	     -0.21715076	     -0.00000000	     -0.00000001	      7.53984548
      0.39204704	     -0.06361515	      0.00015375	     -0.20500470	     -0.06195598	      0.88282841	     -0.00018786	     -0.21718057	     -0.00000000	     -0.00000001	      7.34669149
      0.39335803	     -0.06369012	      0.00015588	     -0.20508046	     -0.06194987	      0.88282683	     -0.00018736	     -0.21719951	     -0.00000000	     -0.00000001	      7.36201619
      0.39466903	     -0.06376286	      0.00015621	     -0.20515398	     -0.06194368	      0.88282530	     -0.00018688	     -0.21721762	     -0.00000000	     -0.00000001	      7.33592709
      0.39646654	     -0.06385721	      0.00015742	     -0.20524942	     -0.06193502	      0.88282329	     -0.00018624	     -0.21724120	     -0.00000000	     -0.00000001	      7.18346420
      0.39826406	     -0.06394260	      0.00015696	     -0.20533589	     -0.06192617	      0.88282139	     -0.00018563	     -0.21726330	     -0.00000000	     -0.00000001	      7.30415379
      0.39964658	     -0.06400517	      0.00015875	     -0.20539934	     -0.06191923	      0.88282001	     -0.00018517	     -0.21727921	     -0.00000000	     -0.00000001	      7.12553629
      0.40102910	     -0.06406294	      0.00015860	     -0.20545797	     -0.06191218	      0.88281869	     -0.00018473	     -0.21729419	     -0.00000000	     -0.00000001	      7.13450890
      0.40273660	     -0.06413094	      0.00015959	     -0.20552706	     -0.06190331	      0.88281716	     -0.00018421	     -0.21731135	     -0.00000000	     -0.00000001	      7.05594199
      0.40444409	     -0.06419062	      0.00015895	     -0.20558781	     -0.06189426	      0.88281575	     -0.00018371	     -0.21732707	     -0.00000000	     -0.00000001	      7.04087401
      0.40591830	     -0.06423951	      0.00016038	     -0.20563768	     -0.06188630	      0.88281461	     -0.00018330	     -0.21733940	     -0.00000000	     -0.00000001	      7.00846555
      0.40739252	     -0.06428392	      0.00016016	     -0.20568304	     -0.06187820	      0.88281355	     -0.00018291	     -0.21735065	     -0.00000000	     -0.00000000	      6.97169348
      0.40886673	     -0.06432562	      0.00016146	     -0.20572574	     -0.06186995	      0.88281258	     -0.00018253	     -0.21736077	     -0.00000000	     -0.00000000	      6.94649673
      0.41069364	     -0.06437286	      0.00016189	     -0.20577421	     -0.06185954	      0.88281147	     -0.00018209	     -0.21737179	     -0.00000000	     -0.00000000	      6.86066217
      0.41229136	     -0.06440490	      0.00016465	     -0.20580737	     -0.06185026	      0.88281059	     -0.00018173	     -0.21737998	     -0.00000000	     -0.00000000	      6.90282934
      0.41388908	     -0.06443486	      0.00016449	     -0.20583842	     -0.06184080	      0.88280980	     -0.00018140	     -0.21738673	     -0.00000000	     -0.00000000	      6.86493398
      0.41548679	     -0.06445940	      0.00016805	     -0.20586412	     -0.06183118	      0.88280908	     -0.00018108	     -0.21739211	     -0.00000000	     -0.00000000	      6.88407234
      0.41688277	     -0.06447786	      0.00016785	     -0.20588354	     -0.06182262	      0.88280851	     -0.00018082	     -0.21739568	     -0.00000000	     -0.00000000	      6.81491145
      0.41827875	     -0.06449214	      0.00017014	     -0.20589883	     -0.06181394	      0.88280800	     -0.00018058	     -0.21739820	     -0.00000000	     -0.00000000	      6.81234283
      0.41999680	     -0.06450605	      0.00017132	     -0.20591396	     -0.06180306	      0.88280742	     -0.00018030	     -0.21739985	     -0.00000000	     -0.00000000	      6.74582748
      0.42171485	     -0.06451078	      0.00017461	     -0.20591996	     -0.06179199	      0.88280691	     -0.00018005	     -0.21739989	     -0.00000000	     -0.00000000	      6.77809568
      0.42316042	     -0.06451300	      0.00017475	     -0.20592320	     -0.06178250	      0.88280653	     -0.00017986	     -0.21739858	     -0.00000000	     -0.00000000	      6.77593804
      0.42460599	     -0.06450840	      0.00017720	     -0.20591966	     -0.06177288	      0.88280618	     -0.00017968	     -0.21739610	     -0.00000000	     -0.00000000	      6.71804354
      0.42605155	     -0.06449920	      0.00017803	     -0.20591149	     -0.06176311	      0.88280586	     -0.00017953	     -0.21739236	     -0.00000000	     -0.00000000	      6.75404025
      0.42782482	     -0.06448112	      0.00018032	     -0.20589471	     -0.06175092	      0.88280551	     -0.00017936	     -0.21738602	     -0.00000000	     -0.00000000	      6.64620331
      0.42959809	     -0.06445236	      0.00018049	     -0.20586719	     -0.06173851	      0.88280520	     -0.00017922	     -0.21737766	     -0.00000000	     -0.00000000	      6.73646697
      0.43094035	     -0.06442525	      0.00018311	     -0.20584107	     -0.06172897	      0.88280498	     -0.00017913	     -0.21736990	     -0.00000000	     -0.00000000	      6.69412701
      0.43228260	     -0.06439342	      0.00018395	     -0.20581018	     -0.06171931	      0.88280477	     -0.00017905	     -0.21736090	     -0.00000000	     -0.00000000	      6.71467138
      0.43409321	     -0.06434258	      0.00018625	     -0.20576063	     -0.06170608	      0.88280452	     -0.00017897	     -0.21734674	     -0.00000000	     -0.00000000	      6.66902391
      0.43590382	     -0.06428369	      0.00018690	     -0.20570298	     -0.06169262	      0.88280428	     -0.00017891	     -0.21733019	     -0.00000000	     -0.00000000	      6.79946904
      0.43731675	     -0.06422849	      0.00018991	     -0.20564879	     -0.06168197	      0.88280410	     -0.00017888	     -0.21731565	     -0.00000000	     -0.00000000	      6.73197926
      0.43872968	     -0.06416721	      0.00019087	     -0.20558846	     -0.06167119	      0.88280394	     -0.00017887	     -0.21729951	     -0.00000000	     -0.00000000	      6.68834233
      0.44014260	     -0.06410240	      0.00019298	     -0.20552461	     -0.06166027	      0.88280377	     -0.00017887	     -0.21728182	     -0.00000000	     -0.00000000	      6.74542567
      0.44197836	     -0.06401171	      0.00019473	     -0.20543511	     -0.06164590	      0.88280357	     -0.00017890	     -0.21725658	     -0.00000000	     -0.00000000	      6.65949709
      0.44354095	     -0.06392353	      0.00019756	     -0.20534795	     -0.06163350	      0.88280340	     -0.00017894	     -0.21723308	     -0.00000000	     -0.00000000	      6.74071508
      0.44510355	     -0.06383204	      0.00019879	     -0.20525741	     -0.06162095	      0.88280324	     -0.00017899	     -0.21720768	     -0.00000000	     -0.00000000	      6.70352388
      0.44666615	     -0.06373645	      0.00020185	     -0.20516279	     -0.06160826	      0.88280308	     -0.00017906	     -0.21718050	     -0.00000000	     -0.00000000	      6.81409926
      0.44822874	     -0.06363721	      0.00020311	     -0.20506444	     -0.06159543	      0.88280293	     -0.00017915	     -0.21715167	     -0.00000000	     -0.00000000	      6.66626805
      0.44979134	     -0.06353482	      0.00020648	     -0.20496296	     -0.06158246	      0.88280278	     -0.00017925	     -0.21712130	     -0.00000000	     -0.00000000	      6.78696430
      0.45135394	     -0.06343293	      0.00020765	     -0.20486190	     -0.06156937	      0.88280264	     -0.00017937	     -0.21708954	     -0.00000000	     -0.00000000	      6.65005376
      0.45291653	     -0.06332650	      0.00021134	     -0.20475631	     -0.06155615	      0.88280250	     -0.00017951	     -0.21705656	     -0.00000000	     -0.00000000	      6.67965900
      0.45447913	     -0.06322335	      0.00021226	     -0.20465391	     -0.06154281	      0.88280237	     -0.00017966	     -0.21702246	     -0.00000000	     -0.00000000	      6.71527634
      0.45604173	     -0.06311595	      0.00021633	     -0.20454730	     -0.06152936	      0.88280224	     -0.00017982	     -0.21698744	     -0.00000000	     -0.00000000	      6.63491053
      0.45760433	     -0.06301075	      0.00021686	     -0.20444277	     -0.06151580	      0.88280212	     -0.00018001	     -0.21695157	     -0.00000000	     -0.00000000	      6.69554164
      0.45896953	     -0.06291695	      0.00022049	     -0.20434961	     -0.06150387	      0.88280201	     -0.00018018	     -0.21691966	     -0.00000000	     -0.00000000	      6.62692573
      0.46033474	     -0.06282375	      0.00022177	     -0.20425696	     -0.06149186	      0.88280191	     -0.00018036	     -0.21688726	     -0.00000000	     -0.00000000	      6.66388679
      0.46198132	     -0.06271044	      0.00022475	     -0.20414432	     -0.06147727	      0.88280179	     -0.00018059	     -0.21684765	     -0.00000000	     -0.00000000	      6.64217904
      0.46362789	     -0.06259608	      0.00022590	     -0.20403054	     -0.06146259	      0.88280167	     -0.00018084	     -0.21680751	     -0.00000000	     -0.00000000	      6.70821186
      0.46527447	     -0.06248037	      0.00022994	     -0.20391547	     -0.06144781	      0.88280154	     -0.00018111	     -0.21676693	     -0.00000000	     -0.00000000	      6.75380231
      0.46657331	     -0.06238817	      0.00022993	     -0.20382366	     -0.06143608	      0.88280144	     -0.00018133	     -0.21673464	     -0.00000000	     -0.00000000	      6.73287480
      0.46787215	     -0.06229615	      0.00023202	     -0.20373206	     -0.06142430	      0.88280134	     -0.00018156	     -0.21670213	     -0.00000000	     -0.00000000	      6.76359042
      0.46960363	     -0.06217333	      0.00023345	     -0.20360975	     -0.06140852	      0.88280121	     -0.00018188	     -0.21665854	     -0.00000000	     -0.00000000	      6.83080599
      0.47133511	     -0.06205052	      0.00023633	     -0.20348745	     -0.06139264	      0.88280106	     -0.00018221	     -0.21661471	     -0.00000000	     -0.00000000	      6.87142873
      0.47274202	     -0.06195014	      0.00023617	     -0.20338740	     -0.06137968	      0.88280094	     -0.00018250	     -0.21657898	     -0.00000000	     -0.00000000	      6.90767237
      0.47414894	     -0.06185052	      0.00023803	     -0.20328813	     -0.06136667	      0.88280081	     -0.00018279	     -0.21654317	     -0.00000000	     -0.00000000	      6.96825969
      0.47555585	     -0.06175134	      0.00023844	     -0.20318927	     -0.06135361	      0.88280067	     -0.00018310	     -0.21650732	     -0.00000000	     -0.00000000	      7.00260140
      0.47731715	     -0.06162710	      0.00023964	     -0.20306540	     -0.06133719	      0.88280049	     -0.00018349	     -0.21646244	     -0.00000000	     -0.00000000	      7.16558687
      0.47881402	     -0.06152242	      0.00023818	     -0.20296097	     -0.06132317	      0.88280033	     -0.00018384	     -0.21642441	     -0.00000000	     -0.00000000	      7.18164850
      0.48031090	     -0.06141908	      0.00023871	     -0.20285790	     -0.06130910	      0.88280015	     -0.00018419	     -0.21638650	     -0.00000000	     -0.00000000	      7.26117609
      0.48180777	     -0.06131767	      0.00023587	     -0.20275668	     -0.06129499	      0.88279996	     -0.00018456	     -0.21634872	     -0.00000000	     -0.00000000	      7.43415393
      0.48330464	     -0.06121312	      0.00023491	     -0.20265235	     -0.06128082	      0.88279976	     -0.00018493	     -0.21631099	     -0.00000000	     -0.00000000	      7.52642201
      0.48480152	     -0.06110117	      0.00023080	     -0.20254055	     -0.06126661	      0.88279955	     -0.00018531	     -0.21627312	     -0.00000000	     -0.00000000	      7.73242930
      0.48629839	     -0.06098125	      0.00022903	     -0.20242081	     -0.06125235	      0.88279934	     -0.00018571	     -0.21623487	     -0.00000000	     -0.00000000	      7.91806385
      0.48779526	     -0.06085584	      0.00022435	     -0.20229553	     -0.06123805	      0.88279912	     -0.00018611	     -0.21619613	     -0.00000000	     -0.00000000	      8.14135808
      0.48929214	     -0.06072321	      0.00022377	     -0.20216309	     -0.06122370	      0.88279890	     -0.00018651	     -0.21615677	     -0.00000000	     -0.00000000	      8.37602378
      0.49078901	     -0.06058634	      0.00021959	     -0.20202634	     -0.06120932	      0.88279869	     -0.00018693	     -0.21611672	     -0.00000000	     -0.00000000	      8.66133354
      0.49206522	     -0.06046422	      0.00021962	     -0.20190438	     -0.06119702	      0.88279852	     -0.00018729	     -0.21608200	     -0.00000000	     -0.00000000	      8.88422487
      0.49334142	     -0.06033880	      0.00021760	     -0.20177907	     -0.06118470	      0.88279837	     -0.00018765	     -0.21604673	     -0.00000000	     -0.00000000	      9.17984602
      0.49499195	     -0.06017226	      0.00021658	     -0.20161270	     -0.06116872	      0.88279819	     -0.00018813	     -0.21600028	     -0.00000000	     -0.00000000	      9.59509755
      0.49664247	     -0.06000162	      0.00021398	     -0.20144219	     -0.06115270	      0.88279804	     -0.00018862	     -0.21595297	     -0.00000000	     -0.00000000	     10.07755022
      0.49792731	     -0.05986573	      0.00021439	     -0.20130644	     -0.06114020	      0.88279796	     -0.00018901	     -0.21591556	     -0.00000000	     -0.00000000	     10.42181280
      0.49921214	     -0.05973045	      0.00021291	     -0.20117126	     -0.06112767	      0.88279790	     -0.00018940	     -0.21587770	     -0.00000000	     -0.00000000	     10.90298584
      0.50081898	     -0.05955972	      0.00021241	     -0.20100067	     -0.06111197	      0.88279788	     -0.00018990	     -0.21582984	     -0.00000000	      0.00000000	     11.41700450
      0.50242583	     -0.05939002	      0.00020972	     -0.20083106	     -0.06109624	      0.88279792	     -0.00019040	     -0.21578148	     -0.00000000	      0.00000000	     12.25121012
      0.50369635	     -0.05925468	      0.00020955	     -0.20069584	     -0.06108377	      0.88279800	     -0.00019081	     -0.21574298	     -0.00000000	      0.00000000	     12.63106257
      0.50496687	     -0.05911992	      0.00020753	     -0.20056115	     -0.06107128	      0.88279812	     -0.00019122	     -0.21570427	     -0.00000000	      0.00000000	     13.28179749
      0.50657032	     -0.05895145	      0.00020627	     -0.20039281	     -0.06105548	      0.88279835	     -0.00019174	     -0.21565519	     -0.00000000	      0.00000000	     13.95630691
      0.50797910	     -0.05880427	      0.00020412	     -0.20024572	     -0.06104156	      0.88279861	     -0.00019220	     -0.21561192	     -0.00000000	      0.00000000	     14.77984463
      0.50938787	     -0.05865728	      0.00020378	     -0.20009886	     -0.06102762	      0.88279893	     -0.00019267	     -0.21556854	     -0.00000000	      0.00000000	     15.33846917
      0.51079665	     -0.05851084	      0.00020179	     -0.19995252	     -0.06101365	      0.88279932	     -0.00019314	     -0.21552506	     -0.00000000	      0.00000000	     16.22782483
      0.51220542	     -0.05836701	      0.00020135	     -0.19980882	     -0.06099964	      0.88279978	     -0.00019362	     -0.21548156	     -0.00000000	      0.00000000	     16.82921623
      0.51361419	     -0.05822573	      0.00019881	     -0.19966763	     -0.06098561	      0.88280032	     -0.00019410	     -0.21543810	     -0.00000000	      0.00000000	     17.68422291
      0.51502297	     -0.05808829	      0.00019780	     -0.19953032	     -0.06097154	      0.88280092	     -0.00019458	     -0.21539478	     -0.00000000	      0.00000000	     18.19554952
      0.51643174	     -0.05795424	      0.00019453	     -0.19939635	     -0.06095744	      0.88280160	     -0.00019507	     -0.21535168	     -0.00000000	      0.00000000	     19.04675827
      0.51784052	     -0.05782515	      0.00019357	     -0.19926738	     -0.06094332	      0.88280235	     -0.00019556	     -0.21530888	      0.00000000	      0.00000000	     19.45166931
      0.51924929	     -0.05769928	      0.00019024	     -0.19914157	     -0.06092917	      0.88280317	     -0.00019606	     -0.21526644	      0.00000000	      0.00000000	     20.23821837
      0.52065807	     -0.05757907	      0.00018998	     -0.19902150	     -0.06091499	      0.88280406	     -0.00019655	     -0.21522444	      0.00000000	      0.00000000	     20.45855979
      0.52190148	     -0.05747562	      0.00018694	     -0.19891810	     -0.06090245	      0.88280491	     -0.00019698	     -0.21518779	      0.00000000	      0.00000000	     21.08072846
      0.52314489	     -0.05737674	      0.00018597	     -0.19881931	     -0.06088990	      0.88280581	     -0.00019742	     -0.21515159	      0.00000000	      0.00000001	     21.33474337
      0.52465114	     -0.05726290	      0.00018365	     -0.19870554	     -0.06087467	      0.88280696	     -0.00019794	     -0.21510839	      0.00000000	      0.00000001	     21.78890723
      0.52615739	     -0.05715586	      0.00018320	     -0.19859860	     -0.06085942	      0.88280819	     -0.00019846	     -0.21506599	      0.00000000	      0.00000001	     21.89347768
      0.52739964	     -0.05707109	      0.00018074	     -0.19851386	     -0.06084683	      0.88280925	     -0.00019888	     -0.21503164	      0.00000000	      0.00000001	     22.30370236
      0.52864190	     -0.05698982	      0.00018014	     -0.19843265	     -0.06083422	      0.88281035	     -0.00019931	     -0.21499785	      0.00000000	      0.00000001	     22.37851672
      0.53015171	     -0.05689467	      0.00017873	     -0.19833753	     -0.06081889	      0.88281174	     -0.00019981	     -0.21495750	      0.00000000	      0.00000001	     22.63912315
      0.53166153	     -0.05680341	      0.00017928	     -0.19824635	     -0.06080355	      0.88281319	     -0.00020031	     -0.21491793	      0.00000000	      0.00000001	     22.48211375
      0.53289650	     -0.05672908	      0.00017726	     -0.19817199	     -0.06079100	      0.88281440	     -0.00020071	     -0.21488611	      0.00000000	      0.00000001	     22.76837889
      0.53413148	     -0.05665884	      0.00017695	     -0.19810176	     -0.06077845	      0.88281564	     -0.00020110	     -0.21485481	      0.00000000	      0.00000001	     22.68491570
      0.53564960	     -0.05657604	      0.00017518	     -0.19801891	     -0.06076302	      0.88281719	     -0.00020157	     -0.21481706	      0.00000000	      0.00000001	     22.76479178
      0.53716773	     -0.05649749	      0.00017539	     -0.19794034	     -0.06074759	      0.88281877	     -0.00020203	     -0.21478010	      0.00000000	      0.00000001	     22.50960426
      0.53834320	     -0.05643904	      0.00017336	     -0.19788179	     -0.06073565	      0.88282001	     -0.00020238	     -0.21475203	      0.00000000	      0.00000001	     22.63320749
      0.53951867	     -0.05638326	      0.00017304	     -0.19782594	     -0.06072372	      0.88282126	     -0.00020272	     -0.21472444	      0.00000000	      0.00000001	     22.48274305
      0.54109893	     -0.05631220	      0.00017156	     -0.19775474	     -0.06070770	      0.88282295	     -0.00020316	     -0.21468812	      0.00000000	      0.00000001	     22.44212328
      0.54267919	     -0.05624646	      0.00017179	     -0.19768887	     -0.06069170	      0.88282465	     -0.00020359	     -0.21465270	      0.00000000	      0.00000001	     22.05440139
      0.54383891	     -0.05620034	      0.00016996	     -0.19764259	     -0.06067997	      0.88282590	     -0.00020389	     -0.21462730	      0.00000000	      0.00000001	     22.16403639
      0.54499863	     -0.05615777	      0.00016974	     -0.19759988	     -0.06066826	      0.88282714	     -0.00020418	     -0.21460242	      0.00000000	      0.00000001	     21.97402337
      0.54661822	     -0.05610284	      0.00016839	     -0.19754472	     -0.06065194	      0.88282888	     -0.00020456	     -0.21456857	      0.00000000	      0.00000001	     21.85720657
      0.54806506	     -0.05605822	      0.00016862	     -0.19749990	     -0.06063739	      0.88283042	     -0.00020489	     -0.21453923	      0.00000000	      0.00000001	     21.53490015
      0.54951189	     -0.05601746	      0.00016653	     -0.19745888	     -0.06062287	      0.88283194	     -0.00020520	     -0.21451074	      0.00000000	      0.00000001	     21.57670361
      0.55070052	     -0.05598651	      0.00016691	     -0.19742775	     -0.06061097	      0.88283318	     -0.00020545	     -0.21448800	      0.00000000	      0.00000001	     21.20459729
      0.55188914	     -0.05595854	      0.00016541	     -0.19739954	     -0.06059910	      0.88283441	     -0.00020568	     -0.21446586	      0.00000000	      0.00000001	     21.12124231
      0.55342863	     -0.05592699	      0.00016458	     -0.19736769	     -0.06058377	      0.88283597	     -0.00020595	     -0.21443813	      0.00000000	      0.00000001	     20.81181245
      0.55496813	     -0.05589979	      0.00016201	     -0.19734013	     -0.06056848	      0.88283752	     -0.00020621	     -0.21441143	      0.00000000	      0.00000001	     20.78697825
      0.55613542	     -0.05588188	      0.00016220	     -0.19732200	     -0.06055692	      0.88283866	     -0.00020639	     -0.21439187	      0.00000000	      0.00000001	     20.39997454
      0.55730271	     -0.05586586	      0.00016081	     -0.19730571	     -0.06054540	      0.88283980	     -0.00020656	     -0.21437288	      0.00000000	      0.00000001	     20.29074763
      0.55889425	     -0.05584713	      0.00016008	     -0.19728662	     -0.06052973	      0.88284131	     -0.00020676	     -0.21434786	      0.00000000	      0.00000001	     19.96740633
      0.56031967	     -0.05583278	      0.00015820	     -0.19727192	     -0.06051576	      0.88284263	     -0.00020692	     -0.21432628	      0.00000000	      0.00000001	     19.87516231
      0.56174509	     -0.05582100	      0.00015848	     -0.19725983	     -0.06050183	      0.88284392	     -0.00020706	     -0.21430543	      0.00000000	      0.00000001	     19.44444848
      0.56297707	     -0.05581183	      0.00015650	     -0.19725033	     -0.06048984	      0.88284502	     -0.00020716	     -0.21428799	      0.00000000	      0.00000001	     19.42190176
      0.56420904	     -0.05580468	      0.00015633	     -0.19724289	     -0.06047788	      0.88284609	     -0.00020724	     -0.21427104	      0.00000000	      0.00000001	     19.13117363
      0.56544101	     -0.05579881	      0.00015516	     -0.19723670	     -0.06046597	      0.88284714	     -0.00020731	     -0.21425458	      0.00000000	      0.00000001	     18.98265528
      0.56713324	     -0.05579312	      0.00015474	     -0.19723058	     -0.06044967	      0.88284854	     -0.00020737	     -0.21423273	      0.00000000	      0.00000001	     18.61108630
      0.56838200	     -0.05579026	      0.00015309	     -0.19722737	     -0.06043770	      0.88284955	     -0.00020740	     -0.21421714	      0.00000000	      0.00000001	     18.53782600
      0.56963076	     -0.05578880	      0.00015286	     -0.19722560	     -0.06042577	      0.88285054	     -0.00020740	     -0.21420199	      0.00000000	      0.00000001	     18.24718106
      0.57113633	     -0.05578855	      0.00015137	     -0.19722493	     -0.06041144	      0.88285170	     -0.00020739	     -0.21418428	      0.00000000	      0.00000001	     18.11370437
      0.57264190	     -0.05579066	      0.00015187	     -0.19722667	     -0.06039719	      0.88285284	     -0.00020734	     -0.21416715	      0.00000000	      0.00000001	     17.64931809
      0.57381909	     -0.05579167	      0.00015013	     -0.19722734	     -0.06038609	      0.88285371	     -0.00020729	     -0.21415415	      0.00000000	      0.00000000	     17.64382350
      0.57499628	     -0.05579471	      0.00015015	     -0.19723006	     -0.06037503	      0.88285456	     -0.00020722	     -0.21414147	      0.00000000	      0.00000000	     17.41045331
      0.57656568	     -0.05579973	      0.00014910	     -0.19723464	     -0.06036035	      0.88285568	     -0.00020709	     -0.21412504	      0.00000000	      0.00000000	     17.21787946
      0.57813509	     -0.05580623	      0.00015001	     -0.19724074	     -0.06034576	      0.88285677	     -0.00020694	     -0.21410914	      0.00000000	      0.00000000	     16.86996149
      0.57927414	     -0.05581147	      0.00014848	     -0.19724563	     -0.06033521	      0.88285755	     -0.00020681	     -0.21409790	      0.00000000	      0.00000000	     16.80440062
      0.58041319	     -0.05581733	      0.00014866	     -0.19725119	     -0.06032471	      0.88285832	     -0.00020666	     -0.21408692	      0.00000000	      0.00000000	     16.59779483
      0.58205899	     -0.05582700	      0.00014797	     -0.19726038	     -0.06030961	      0.88285941	     -0.00020642	     -0.21407147	      0.00000000	      0.00000000	     16.41429121
      0.58346062	     -0.05583580	      0.00014859	     -0.19726880	     -0.06029682	      0.88286033	     -0.00020618	     -0.21405868	      0.00000000	      0.00000000	     16.13414314
      0.58486224	     -0.05584544	      0.00014746	     -0.19727802	     -0.06028409	      0.88286125	     -0.00020592	     -0.21404619	      0.00000000	      0.00000000	     16.05898552
      0.58626387	     -0.05585566	      0.00014868	     -0.19728788	     -0.06027144	      0.88286215	     -0.00020563	     -0.21403402	      0.00000000	      0.00000000	     15.76362353
      0.58766549	     -0.05586635	      0.00014693	     -0.19729812	     -0.06025885	      0.88286304	     -0.00020532	     -0.21402211	      0.00000000	      0.00000000	     15.71167618
      0.58885318	     -0.05587583	      0.00014826	     -0.19730729	     -0.06024823	      0.88286380	     -0.00020504	     -0.21401223	      0.00000000	      0.00000000	     15.47555639
      0.59004086	     -0.05588599	      0.00014765	     -0.19731709	     -0.06023767	      0.88286455	     -0.00020473	     -0.21400253	      0.00000000	      0.00000000	     15.38523689
      0.59157795	     -0.05589924	      0.00014826	     -0.19732992	     -0.06022407	      0.88286552	     -0.00020431	     -0.21399023	      0.00000000	      0.00000000	     15.17468446
      0.59311504	     -0.05591466	      0.00014700	     -0.19734484	     -0.06021055	      0.88286648	     -0.00020387	     -0.21397818	      0.00000000	      0.00000000	     15.15846197
      0.59431222	     -0.05592392	      0.00014851	     -0.19735379	     -0.06020009	      0.88286723	     -0.00020349	     -0.21396899	      0.00000000	      0.00000000	     14.91055573
      0.59550939	     -0.05593565	      0.00014808	     -0.19736515	     -0.06018967	      0.88286798	     -0.00020310	     -0.21395991	      0.00000000	      0.00000000	     14.82649813
      0.59707349	     -0.05595165	      0.00014909	     -0.19738070	     -0.06017614	      0.88286895	     -0.00020256	     -0.21394826	      0.00000000	      0.00000000	     14.70442194
      0.59863760	     -0.05597099	      0.00014792	     -0.19739955	     -0.06016270	      0.88286992	     -0.00020200	     -0.21393687	      0.00000000	      0.00000000	     14.60545128
      0.59974062	     -0.05598348	      0.00014978	     -0.19741175	     -0.06015328	      0.88287059	     -0.00020157	     -0.21392903	      0.00000000	      0.00000000	     14.43404289
      0.60084363	     -0.05599918	      0.00014993	     -0.19742711	     -0.06014390	      0.88287127	     -0.00020114	     -0.21392134	      0.00000000	      0.00000000	     14.38983540
      0.60251444	     -0.05602589	      0.00015113	     -0.19745335	     -0.06012977	      0.88287228	     -0.00020045	     -0.21391008	      0.00000000	      0.00000000	     14.20337888
      0.60377803	     -0.05604999	      0.00015150	     -0.19747706	     -0.06011916	      0.88287304	     -0.00019990	     -0.21390191	      0.00000000	      0.00000000	     14.22848247
      0.60504162	     -0.05607628	      0.00015255	     -0.19750300	     -0.06010861	      0.88287379	     -0.00019933	     -0.21389412	      0.00000000	      0.00000000	     14.02824850
      0.60630521	     -0.05610572	      0.00015315	     -0.19753207	     -0.06009811	      0.88287452	     -0.00019875	     -0.21388672	      0.00000000	      0.00000000	     14.02170842
      0.60807079	     -0.05615393	      0.00015443	     -0.19757979	     -0.06008354	      0.88287553	     -0.00019790	     -0.21387716	      0.00000000	      0.00000000	     13.76426126
      0.60946752	     -0.05619218	      0.00015428	     -0.19761762	     -0.06007209	      0.88287630	     -0.00019720	     -0.21387028	      0.00000000	      0.00000000	     13.88497939
      0.61086424	     -0.05623620	      0.00015569	     -0.19766127	     -0.06006071	      0.88287705	     -0.00019647	     -0.21386396	      0.00000000	      0.00000000	     13.73879586
      0.61226096	     -0.05627926	      0.00015525	     -0.19770393	     -0.06004940	      0.88287776	     -0.00019572	     -0.21385823	      0.00000000	      0.00000000	     13.71353161
      0.61365768	     -0.05632469	      0.00015698	     -0.19774902	     -0.06003815	      0.88287845	     -0.00019495	     -0.21385300	      0.00000000	      0.00000000	     13.59381953
      0.61488344	     -0.05636289	      0.00015647	     -0.19778689	     -0.06002832	      0.88287902	     -0.00019426	     -0.21384882	      0.00000000	      0.00000000	     13.62076272
      0.61610921	     -0.05640386	      0.00015732	     -0.19782756	     -0.06001855	      0.88287956	     -0.00019354	     -0.21384497	      0.00000000	      0.00000000	     13.51333817
      0.61733497	     -0.05644419	      0.00015747	     -0.19786759	     -0.06000882	      0.88288006	     -0.00019281	     -0.21384147	      0.00000000	      0.00000000	     13.50344517
      0.61902185	     -0.05650350	      0.00015828	     -0.19792651	     -0.05999550	      0.88288070	     -0.00019178	     -0.21383712	      0.00000000	      0.00000000	     13.40898095
      0.62053221	     -0.05655038	      0.00015802	     -0.19797304	     -0.05998364	      0.88288122	     -0.00019082	     -0.21383370	      0.00000000	      0.00000000	     13.38412646
      0.62184387	     -0.05659560	      0.00015900	     -0.19801798	     -0.05997339	      0.88288162	     -0.00018998	     -0.21383098	      0.00000000	      0.00000000	     13.34425970
      0.62315553	     -0.05663779	      0.00015876	     -0.19805988	     -0.05996319	      0.88288198	     -0.00018911	     -0.21382853	     -0.00000000	      0.00000000	     13.33207587
      0.62446720	     -0.05668106	      0.00015941	     -0.19810290	     -0.05995303	      0.88288229	     -0.00018822	     -0.21382626	     -0.00000000	      0.00000000	     13.25094060
      0.62577886	     -0.05672256	      0.00015945	     -0.19814414	     -0.05994291	      0.88288255	     -0.00018732	     -0.21382416	     -0.00000000	      0.00000000	     13.26810928
      0.62752316	     -0.05678121	      0.00016055	     -0.19820248	     -0.05992952	      0.88288283	     -0.00018608	     -0.21382153	     -0.00000000	      0.00000000	     13.23226027
      0.62879810	     -0.05681557	      0.00016039	     -0.19823661	     -0.05991978	      0.88288297	     -0.00018516	     -0.21381976	     -0.00000000	      0.00000000	     13.23076127
      0.63007303	     -0.05685306	      0.00016136	     -0.19827390	     -0.05991007	      0.88288308	     -0.00018422	     -0.21381794	     -0.00000000	      0.00000000	     13.15033166
      0.63134797	     -0.05688964	      0.00016163	     -0.19831028	     -0.05990039	      0.88288313	     -0.00018327	     -0.21381612	     -0.00000000	      0.00000000	     13.22099249
      0.63292403	     -0.05693463	      0.00016260	     -0.19835504	     -0.05988848	      0.88288314	     -0.00018206	     -0.21381385	     -0.00000000	     -0.00000000	     13.09559607
      0.63450008	     -0.05697831	      0.00016239	     -0.19839848	     -0.05987661	      0.88288309	     -0.00018083	     -0.21381148	     -0.00000000	     -0.00000000	     13.34428691
      0.63573355	     -0.05700746	      0.00016371	     -0.19842749	     -0.05986735	      0.88288300	     -0.00017985	     -0.21380960	     -0.00000000	     -0.00000000	     13.16947710
      0.63696702	     -0.05703568	      0.00016386	     -0.19845554	     -0.05985812	      0.88288288	     -0.00017886	     -0.21380750	     -0.00000000	     -0.00000000	     13.22428403
      0.63845487	     -0.05707288	      0.00016461	     -0.19849256	     -0.05984702	      0.88288268	     -0.00017764	     -0.21380480	     -0.00000000	     -0.00000000	     13.23023888
      0.63994271	     -0.05710662	      0.00016465	     -0.19852612	     -0.05983596	      0.88288244	     -0.00017639	     -0.21380197	     -0.00000000	     -0.00000000	     13.24195071
      0.64143055	     -0.05713904	      0.00016589	     -0.19855840	     -0.05982493	      0.88288215	     -0.00017513	     -0.21379893	     -0.00000000	     -0.00000000	     13.28307313
      0.64291840	     -0.05716871	      0.00016575	     -0.19858789	     -0.05981393	      0.88288182	     -0.00017385	     -0.21379566	     -0.00000000	     -0.00000000	     13.31520594
      0.64412873	     -0.05719488	      0.00016707	     -0.19861397	     -0.05980501	      0.88288152	     -0.00017279	     -0.21379282	     -0.00000000	     -0.00000000	     13.35080100
      0.64533907	     -0.05721750	      0.00016739	     -0.19863648	     -0.05979610	      0.88288119	     -0.00017172	     -0.21378988	     -0.00000000	     -0.00000000	     13.39246858
      0.64685096	     -0.05724725	      0.00016837	     -0.19866611	     -0.05978501	      0.88288076	     -0.00017036	     -0.21378596	     -0.00000000	     -0.00000000	     13.42991188
      0.64836284	     -0.05727286	      0.00016878	     -0.19869160	     -0.05977394	      0.88288029	     -0.00016899	     -0.21378184	     -0.00000000	     -0.00000000	     13.44188753
      0.64987473	     -0.05729681	      0.00017021	     -0.19871546	     -0.05976290	      0.88287979	     -0.00016760	     -0.21377745	     -0.00000000	     -0.00000000	     13.57457457
      0.65138661	     -0.05731754	      0.00017013	     -0.19873607	     -0.05975189	      0.88287928	     -0.00016619	     -0.21377275	     -0.00000000	     -0.00000000	     13.60271140
      0.65258384	     -0.05733542	      0.00017155	     -0.19875390	     -0.05974318	      0.88287885	     -0.00016507	     -0.21376881	     -0.00000000	     -0.00000000	     13.68675889
      0.65378107	     -0.05734992	      0.00017195	     -0.19876834	     -0.05973449	      0.88287841	     -0.00016394	     -0.21376471	     -0.00000000	     -0.00000000	     13.68254258
      0.65497830	     -0.05736399	      0.00017272	     -0.19878235	     -0.05972581	      0.88287796	     -0.00016281	     -0.21376041	     -0.00000000	     -0.00000000	     13.78670831
      0.65664587	     -0.05738227	      0.00017354	     -0.19880057	     -0.05971375	      0.88287732	     -0.00016122	     -0.21375412	     -0.00000000	     -0.00000000	     13.75051618
      0.65831344	     -0.05739431	      0.00017481	     -0.19881256	     -0.05970171	      0.88287667	     -0.00015962	     -0.21374745	     -0.00000000	     -0.00000000	     13.98638134
      0.65977802	     -0.05740569	      0.00017516	     -0.19882389	     -0.05969115	      0.88287608	     -0.00015821	     -0.21374117	     -0.00000000	     -0.00000000	     13.95567167
      0.66124260	     -0.05741470	      0.00017664	     -0.19883287	     -0.05968061	      0.88287549	     -0.00015679	     -0.21373457	     -0.00000000	     -0.00000000	     14.15654851
      0.66270718	     -0.05742039	      0.00017644	     -0.19883852	     -0.05967009	      0.88287489	     -0.00015538	     -0.21372764	     -0.00000000	     -0.00000000	     14.18310870
      0.66417176	     -0.05742588	      0.00017851	     -0.19884402	     -0.05965958	      0.88287429	     -0.00015397	     -0.21372033	     -0.00000000	     -0.00000000	     14.36209621
      0.66547312	     -0.05742801	      0.00017801	     -0.19884611	     -0.05965026	      0.88287376	     -0.00015271	     -0.21371357	     -0.00000000	     -0.00000000	     14.40995281
      0.66677448	     -0.05742836	      0.00017944	     -0.19884647	     -0.05964094	      0.88287322	     -0.00015146	     -0.21370651	     -0.00000000	     -0.00000000	     14.43919638
      0.66807584	     -0.05742962	      0.00017956	     -0.19884772	     -0.05963164	      0.88287268	     -0.00015021	     -0.21369915	     -0.00000000	     -0.00000000	     14.60586227
      0.66971213	     -0.05742902	      0.00018098	     -0.19884715	     -0.05961995	      0.88287201	     -0.00014865	     -0.21368954	     -0.00000000	     -0.00000000	     14.55087777
      0.67104761	     -0.05742331	      0.00018082	     -0.19884142	     -0.05961042	      0.88287146	     -0.00014738	     -0.21368133	     -0.00000000	     -0.00000000	     14.79989459
      0.67238309	     -0.05741801	      0.00018213	     -0.19883615	     -0.05960090	      0.88287091	     -0.00014612	     -0.21367275	     -0.00000000	     -0.00000000	     14.83838365
      0.67371857	     -0.05741245	      0.00018220	     -0.19883060	     -0.05959138	      0.88287036	     -0.00014487	     -0.21366386	     -0.00000000	     -0.00000000	     14.99289709
      0.67561066	     -0.05740180	      0.00018466	     -0.19882002	     -0.05957792	      0.88286958	     -0.00014311	     -0.21365077	     -0.00000000	     -0.00000000	     15.11284993
      0.67672127	     -0.05739445	      0.00018351	     -0.19881265	     -0.05957002	      0.88286913	     -0.00014209	     -0.21364277	     -0.00000000	     -0.00000000	     15.17598292
      0.67783188	     -0.05738665	      0.00018428	     -0.19880488	     -0.05956213	      0.88286868	     -0.00014107	     -0.21363456	     -0.00000000	     -0.00000000	     15.26565540
      0.67937230	     -0.05737485	      0.00018485	     -0.19879312	     -0.05955119	      0.88286806	     -0.00013968	     -0.21362285	     -0.00000000	     -0.00000000	     15.42402155
      0.68083975	     -0.05736553	      0.00018559	     -0.19878384	     -0.05954078	      0.88286747	     -0.00013838	     -0.21361134	     -0.00000000	     -0.00000000	     15.49057517
      0.68230721	     -0.05734945	      0.00018602	     -0.19876779	     -0.05953037	      0.88286687	     -0.00013709	     -0.21359953	     -0.00000000	     -0.00000000	     15.56257305
      0.68377466	     -0.05733716	      0.00018676	     -0.19875555	     -0.05951997	      0.88286628	     -0.00013581	     -0.21358736	     -0.00000000	     -0.00000000	     15.83068232
      0.68524211	     -0.05732139	      0.00018705	     -0.19873982	     -0.05950957	      0.88286569	     -0.00013456	     -0.21357492	     -0.00000000	     -0.00000000	     15.71903247
      0.68670957	     -0.05730724	      0.00018790	     -0.19872572	     -0.05949918	      0.88286510	     -0.00013333	     -0.21356216	     -0.00000000	     -0.00000000	     16.04023239
      0.68817702	     -0.05729073	      0.00018805	     -0.19870925	     -0.05948880	      0.88286451	     -0.00013211	     -0.21354915	     -0.00000000	     -0.00000000	     15.91270806
      0.68964447	     -0.05727163	      0.00018935	     -0.19869021	     -0.05947842	      0.88286392	     -0.00013092	     -0.21353588	     -0.00000000	     -0.00000000	     16.13329850
      0.69111193	     -0.05725743	      0.00018903	     -0.19867605	     -0.05946805	      0.88286332	     -0.00012975	     -0.21352233	     -0.00000000	     -0.00000000	     16.30614275
      0.69257938	     -0.05723633	      0.00019109	     -0.19865504	     -0.05945769	      0.88286272	     -0.00012860	     -0.21350860	     -0.00000000	     -0.00000000	     16.21440609
      0.69404683	     -0.05721903	      0.00019001	     -0.19863775	     -0.05944732	      0.88286211	     -0.00012748	     -0.21349459	     -0.00000000	     -0.00000000	     16.48306361
      0.69531694	     -0.05719989	      0.00019236	     -0.19861870	     -0.05943836	      0.88286158	     -0.00012652	     -0.21348232	     -0.00000000	     -0.00000000	     16.46045533
      0.69658704	     -0.05718396	      0.00019216	     -0.19860279	     -0.05942940	      0.88286105	     -0.00012559	     -0.21346987	     -0.00000000	     -0.00000000	     16.58280658
      0.69785714	     -0.05716503	      0.00019341	     -0.19858393	     -0.05942045	      0.88286051	     -0.00012467	     -0.21345730	     -0.00000000	     -0.00000000	     16.59965354
      0.69912724	     -0.05714689	      0.00019392	     -0.19856582	     -0.05941150	      0.88285996	     -0.00012377	     -0.21344456	     -0.00000000	     -0.00000000	     16.73116141
      0.70069884	     -0.05712393	      0.00019519	     -0.19854294	     -0.05940043	      0.88285928	     -0.00012268	     -0.21342863	     -0.00000000	     -0.00000000	     16.62563611
      0.70227044	     -0.05709763	      0.00019551	     -0.19851667	     -0.05938937	      0.88285859	     -0.00012162	     -0.21341248	     -0.00000000	     -0.00000000	     16.85318086
      0.70384204	     -0.05707045	      0.00019793	     -0.19848958	     -0.05937832	      0.88285788	     -0.00012059	     -0.21339609	     -0.00000000	     -0.00000000	     16.98238654
      0.70509343	     -0.05704812	      0.00019733	     -0.19846725	     -0.05936953	      0.88285731	     -0.00011980	     -0.21338283	     -0.00000000	     -0.00000000	     17.02429665
      0.70634482	     -0.05702334	      0.00019893	     -0.19844253	     -0.05936074	      0.88285674	     -0.00011902	     -0.21336937	     -0.00000000	     -0.00000000	     17.10038014
      0.70759621	     -0.05699556	      0.00019952	     -0.19841479	     -0.05935196	      0.88285616	     -0.00011826	     -0.21335569	     -0.00000000	     -0.00000000	     17.19948555
      0.70923244	     -0.05695708	      0.00020105	     -0.19837636	     -0.05934048	      0.88285538	     -0.00011730	     -0.21333734	     -0.00000000	     -0.00000000	     17.28625502
      0.71086867	     -0.05691007	      0.00020067	     -0.19832936	     -0.05932902	      0.88285459	     -0.00011637	     -0.21331845	     -0.00000000	     -0.00000000	     17.33794414
      0.71210026	     -0.05687276	      0.00020205	     -0.19829208	     -0.05932040	      0.88285400	     -0.00011570	     -0.21330380	     -0.00000000	     -0.00000000	     17.49807628
      0.71333185	     -0.05683399	      0.00020180	     -0.19825331	     -0.05931179	      0.88285339	     -0.00011504	     -0.21328882	     -0.00000000	     -0.00000000	     17.55696336
      0.71487421	     -0.05678402	      0.00020254	     -0.19820334	     -0.05930102	      0.88285263	     -0.00011425	     -0.21326958	     -0.00000000	     -0.00000000	     17.62786278
      0.71641656	     -0.05673066	      0.00020211	     -0.19814995	     -0.05929026	      0.88285186	     -0.00011349	     -0.21324986	     -0.00000000	     -0.00000000	     17.68467938
      0.71795891	     -0.05667179	      0.00020421	     -0.19809109	     -0.05927953	      0.88285109	     -0.00011275	     -0.21322961	     -0.00000000	     -0.00000000	     17.74616936
      0.71913785	     -0.05662824	      0.00020299	     -0.19804746	     -0.05927133	      0.88285051	     -0.00011222	     -0.21321379	     -0.00000000	     -0.00000000	     17.92721355
      0.72031679	     -0.05658470	      0.00020343	     -0.19800389	     -0.05926315	      0.88284992	     -0.00011170	     -0.21319775	     -0.00000000	     -0.00000000	     17.96864022
      0.72184913	     -0.05652780	      0.00020303	     -0.19794691	     -0.05925254	      0.88284917	     -0.00011106	     -0.21317665	     -0.00000000	     -0.00000000	     18.09787787
      0.72338148	     -0.05647399	      0.00020348	     -0.19789303	     -0.05924195	      0.88284842	     -0.00011044	     -0.21315531	     -0.00000000	     -0.00000000	     18.10297099
      0.72491383	     -0.05642116	      0.00020189	     -0.19784007	     -0.05923139	      0.88284768	     -0.00010986	     -0.21313393	     -0.00000000	     -0.00000000	     18.21351574
      0.72624934	     -0.05637535	      0.00020293	     -0.19779418	     -0.05922221	      0.88284704	     -0.00010938	     -0.21311530	     -0.00000000	     -0.00000000	     18.34034407
      0.72758485	     -0.05633143	      0.00020132	     -0.19775012	     -0.05921305	      0.88284641	     -0.00010893	     -0.21309666	     -0.00000000	     -0.00000000	     18.41964341
      0.72892037	     -0.05628337	      0.00020203	     -0.19770198	     -0.05920392	      0.88284579	     -0.00010849	     -0.21307800	     -0.00000000	     -0.00000000	     18.49615933
      0.73025588	     -0.05623617	      0.00020095	     -0.19765463	     -0.05919481	      0.88284518	     -0.00010809	     -0.21305925	     -0.00000000	     -0.00000000	     18.65652761
      0.73159139	     -0.05618701	      0.00020171	     -0.19760537	     -0.05918573	      0.88284458	     -0.00010770	     -0.21304044	     -0.00000000	     -0.00000000	     18.63995120
      0.73292690	     -0.05613957	      0.00020097	     -0.19755778	     -0.05917668	      0.88284399	     -0.00010735	     -0.21302157	     -0.00000000	     -0.00000000	     18.80768598
      0.73426241	     -0.05609454	      0.00020120	     -0.19751262	     -0.05916765	      0.88284341	     -0.00010701	     -0.21300274	     -0.00000000	     -0.00000000	     18.82210908
      0.73559793	     -0.05605218	      0.00020025	     -0.19747008	     -0.05915866	      0.88284284	     -0.00010670	     -0.21298402	     -0.00000000	     -0.00000000	     18.97673086
      0.73693344	     -0.05601037	      0.00020027	     -0.19742812	     -0.05914969	      0.88284228	     -0.00010642	     -0.21296545	     -0.00000000	     -0.00000000	     18.94215159
      0.73826895	     -0.05597025	      0.00019936	     -0.19738781	     -0.05914076	      0.88284172	     -0.00010616	     -0.21294703	     -0.00000000	     -0.00000000	     19.13207085
      0.73989362	     -0.05592644	      0.00019912	     -0.19734380	     -0.05912994	      0.88284106	     -0.00010587	     -0.21292493	     -0.00000000	     -0.00000000	     18.99180175
      0.74111247	     -0.05589143	      0.00019742	     -0.19730859	     -0.05912185	      0.88284057	     -0.00010568	     -0.21290858	     -0.00000000	     -0.00000000	     19.28290338
      0.74233131	     -0.05586179	      0.00019659	     -0.19727876	     -0.05911379	      0.88284009	     -0.00010551	     -0.21289241	     -0.00000000	     -0.00000000	     19.29629984
      0.74383444	     -0.05582552	      0.00019458	     -0.19724225	     -0.05910389	      0.88283950	     -0.00010532	     -0.21287283	     -0.00000000	     -0.00000000	     19.44478289
      0.74533757	     -0.05579212	      0.00019375	     -0.19720862	     -0.05909403	      0.88283892	     -0.00010517	     -0.21285355	     -0.00000000	     -0.00000000	     19.41412482
      0.74684070	     -0.05575651	      0.00019091	     -0.19717273	     -0.05908422	      0.88283834	     -0.00010504	     -0.21283461	     -0.00000000	     -0.00000000	     19.59099672
      0.74799939	     -0.05573190	      0.00019111	     -0.19714797	     -0.05907668	      0.88283790	     -0.00010496	     -0.21282019	     -0.00000000	     -0.00000000	     19.57989609
      0.74915809	     -0.05570774	      0.00018976	     -0.19712362	     -0.05906918	      0.88283745	     -0.00010490	     -0.21280596	     -0.00000000	     -0.00000000	     19.66904122
      0.75077360	     -0.05567590	      0.00018893	     -0.19709152	     -0.05905876	      0.88283684	     -0.00010484	     -0.21278643	     -0.00000000	     -0.00000000	     19.71489415
      0.75238911	     -0.05564611	      0.00018625	     -0.19706144	     -0.05904839	      0.88283621	     -0.00010481	     -0.21276727	     -0.00000000	     -0.00000000	     19.80466087
      0.75352520	     -0.05562540	      0.00018655	     -0.19704057	     -0.05904114	      0.88283577	     -0.00010481	     -0.21275401	     -0.00000000	     -0.00000000	     19.80813953
      0.75466128	     -0.05560640	      0.00018505	     -0.19702137	     -0.05903391	      0.88283533	     -0.00010483	     -0.21274093	     -0.00000000	     -0.00000000	     19.87429764
      0.75635307	     -0.05557900	      0.00018385	     -0.19699369	     -0.05902319	      0.88283466	     -0.00010488	     -0.21272179	     -0.00000000	     -0.00000000	     19.94090965
      0.75781131	     -0.05555817	      0.00018130	     -0.19697259	     -0.05901400	      0.88283408	     -0.00010495	     -0.21270560	     -0.00000000	     -0.00000000	     19.99925767
      0.75911051	     -0.05553803	      0.00018119	     -0.19695226	     -0.05900586	      0.88283355	     -0.00010504	     -0.21269144	     -0.00000000	     -0.00000000	     19.94513212
      0.76040972	     -0.05552004	      0.00017900	     -0.19693402	     -0.05899774	      0.88283301	     -0.00010514	     -0.21267748	     -0.00000000	     -0.00000000	     20.07666771
      0.76170893	     -0.05550269	      0.00017860	     -0.19691646	     -0.05898967	      0.88283246	     -0.00010526	     -0.21266376	     -0.00000000	     -0.00000000	     20.02676630
      0.76300814	     -0.05548717	      0.00017683	     -0.19690070	     -0.05898163	      0.88283190	     -0.00010541	     -0.21265027	     -0.00000000	     -0.00000000	     20.10219029
      0.76461198	     -0.05546907	      0.00017645	     -0.19688235	     -0.05897175	      0.88283119	     -0.00010560	     -0.21263397	     -0.00000000	     -0.00000000	     20.03722586
      0.76580621	     -0.05545502	      0.00017412	     -0.19686806	     -0.05896443	      0.88283065	     -0.00010577	     -0.21262204	     -0.00000000	     -0.00000000	     20.11748073
      0.76700044	     -0.05544296	      0.00017359	     -0.19685580	     -0.05895715	      0.88283011	     -0.00010595	     -0.21261030	     -0.00000000	     -0.00000000	     20.11970872
      0.76855430	     -0.05542841	      0.00017167	     -0.19684097	     -0.05894771	      0.88282938	     -0.00010621	     -0.21259533	     -0.00000000	     -0.00000000	     20.11565147
      0.76992003	     -0.05541650	      0.00017149	     -0.19682883	     -0.05893946	      0.88282873	     -0.00010645	     -0.21258243	     -0.00000000	     -0.00000000	     20.16622236
      0.77128575	     -0.05540550	      0.00016940	     -0.19681757	     -0.05893126	      0.88282806	     -0.00010671	     -0.21256978	     -0.00000000	     -0.00000000	     20.08804649
      0.77265148	     -0.05539377	      0.00016950	     -0.19680562	     -0.05892309	      0.88282738	     -0.00010700	     -0.21255737	     -0.00000000	     -0.00000000	     20.11817569
      0.77401721	     -0.05538444	      0.00016724	     -0.19679601	     -0.05891497	      0.88282669	     -0.00010729	     -0.21254519	     -0.00000000	     -0.00000000	     20.15932414
      0.77538294	     -0.05537485	      0.00016758	     -0.19678621	     -0.05890688	      0.88282598	     -0.00010761	     -0.21253324	     -0.00000000	     -0.00000000	     20.11909893
      0.77674866	     -0.05536699	      0.00016482	     -0.19677806	     -0.05889884	      0.88282527	     -0.00010794	     -0.21252152	     -0.00000000	     -0.00000000	     20.13145018
      0.77811439	     -0.05535906	      0.00016538	     -0.19676991	     -0.05889084	      0.88282454	     -0.00010829	     -0.21251004	     -0.00000000	     -0.00000000	     20.10968051
      0.77948012	     -0.05535321	      0.00016223	     -0.19676376	     -0.05888289	      0.88282381	     -0.00010866	     -0.21249880	     -0.00000000	     -0.00000000	     20.12817712
      0.78069147	     -0.05534693	      0.00016284	     -0.19675729	     -0.05887586	      0.88282315	     -0.00010899	     -0.21248902	     -0.00000000	     -0.00000000	     20.08632083
      0.78190282	     -0.05534256	      0.00016107	     -0.19675267	     -0.05886887	      0.88282248	     -0.00010934	     -0.21247942	     -0.00000000	     -0.00000000	     20.10063584
      0.78338194	     -0.05533708	      0.00016077	     -0.19674692	     -0.05886039	      0.88282167	     -0.00010979	     -0.21246794	     -0.00000000	     -0.00000000	     20.09783882
      0.78486105	     -0.05533333	      0.00015832	     -0.19674287	     -0.05885195	      0.88282084	     -0.00011025	     -0.21245671	     -0.00000000	     -0.00000000	     20.06447687
      0.78604633	     -0.05532931	      0.00015892	     -0.19673866	     -0.05884522	      0.88282018	     -0.00011063	     -0.21244790	     -0.00000000	     -0.00000000	     20.05886120
      0.78723161	     -0.05532635	      0.00015764	     -0.19673546	     -0.05883853	      0.88281952	     -0.00011102	     -0.21243923	     -0.00000000	     -0.00000000	     20.07959355
      0.78874829	     -0.05532359	      0.00015737	     -0.19673243	     -0.05883001	      0.88281867	     -0.00011154	     -0.21242834	     -0.00000000	     -0.00000000	     20.05492496
      0.79026496	     -0.05532129	      0.00015534	     -0.19672981	     -0.05882155	      0.88281781	     -0.00011208	     -0.21241771	     -0.00000000	     -0.00000000	     20.11180178
      0.79146916	     -0.05531813	      0.00015607	     -0.19672647	     -0.05881487	      0.88281714	     -0.00011252	     -0.21240941	     -0.00000000	     -0.00000000	     20.00902182
      0.79267335	     -0.05531701	      0.00015490	     -0.19672510	     -0.05880822	      0.88281647	     -0.00011296	     -0.21240123	     -0.00000000	     -0.00000000	     20.07698264
      0.79417443	     -0.05531601	      0.00015493	     -0.19672385	     -0.05879997	      0.88281563	     -0.00011354	     -0.21239124	     -0.00000000	     -0.00000000	     19.98277978
      0.79550238	     -0.05531636	      0.00015358	     -0.19672393	     -0.05879272	      0.88281490	     -0.00011405	     -0.21238258	     -0.00000000	     -0.00000000	     20.11276121
      0.79683032	     -0.05531676	      0.00015400	     -0.19672412	     -0.05878551	      0.88281417	     -0.00011459	     -0.21237410	     -0.00000000	     -0.00000000	     19.94238460
      0.79815826	     -0.05531754	      0.00015281	     -0.19672463	     -0.05877834	      0.88281345	     -0.00011513	     -0.21236579	     -0.00000000	     -0.00000000	     20.07766810
      0.79948621	     -0.05531938	      0.00015324	     -0.19672625	     -0.05877121	      0.88281274	     -0.00011568	     -0.21235765	     -0.00000000	     -0.00000000	     19.95578399
      0.80081415	     -0.05532190	      0.00015213	     -0.19672852	     -0.05876412	      0.88281203	     -0.00011624	     -0.21234967	     -0.00000000	     -0.00000000	     20.07341068
      0.80214209	     -0.05532485	      0.00015260	     -0.19673126	     -0.05875706	      0.88281134	     -0.00011682	     -0.21234188	     -0.00000000	     -0.00000000	     19.91989300
      0.80347003	     -0.05532785	      0.00015167	     -0.19673401	     -0.05875005	      0.88281065	     -0.00011740	     -0.21233425	     -0.00000000	     -0.00000000	     20.05379698
      0.80479798	     -0.05533174	      0.00015225	     -0.19673769	     -0.05874307	      0.88280998	     -0.00011799	     -0.21232677	     -0.00000000	     -0.00000000	     19.90830283
      0.80612592	     -0.05533586	      0.00015144	     -0.19674156	     -0.05873613	      0.88280932	     -0.00011859	     -0.21231946	     -0.00000000	     -0.00000000	     20.04053319
      0.80745386	     -0.05534062	      0.00015212	     -0.19674612	     -0.05872923	      0.88280867	     -0.00011920	     -0.21231230	     -0.00000000	     -0.00000000	     19.88481720
      0.80878181	     -0.05534516	      0.00015146	     -0.19675043	     -0.05872236	      0.88280803	     -0.00011981	     -0.21230530	     -0.00000000	     -0.00000000	     20.02163083
      0.81010975	     -0.05535047	      0.00015227	     -0.19675555	     -0.05871553	      0.88280740	     -0.00012043	     -0.21229844	     -0.00000000	     -0.00000000	     19.87465440
      0.81143769	     -0.05535555	      0.00015177	     -0.19676040	     -0.05870874	      0.88280679	     -0.00012105	     -0.21229172	     -0.00000001	     -0.00000000	     20.01076804
      0.81276563	     -0.05536113	      0.00015271	     -0.19676580	     -0.05870199	      0.88280619	     -0.00012167	     -0.21228514	     -0.00000001	     -0.00000000	     19.85810960
      0.81409358	     -0.05536617	      0.00015241	     -0.19677062	     -0.05869527	      0.88280561	     -0.00012229	     -0.21227868	     -0.00000001	     -0.00000000	     19.99845210
      0.81542152	     -0.05537186	      0.00015354	     -0.19677614	     -0.05868858	      0.88280504	     -0.00012291	     -0.21227235	     -0.00000001	     -0.00000000	     19.85229577
      0.81674946	     -0.05537712	      0.00015344	     -0.19678120	     -0.05868194	      0.88280449	     -0.00012353	     -0.21226612	     -0.00000001	     -0.00000000	     19.99317388
      0.81807741	     -0.05538309	      0.00015471	     -0.19678700	     -0.05867532	      0.88280395	     -0.00012414	     -0.21226001	     -0.00000001	     -0.00000000	     19.84459389
      0.81940535	     -0.05538860	      0.00015474	     -0.19679232	     -0.05866874	      0.88280342	     -0.00012475	     -0.21225401	     -0.00000001	     -0.00000000	     19.98889851
      0.82073329	     -0.05539463	      0.00015617	     -0.19679820	     -0.05866220	      0.88280291	     -0.00012536	     -0.21224813	     -0.00000001	     -0.00000000	     19.84658027
      0.82206124	     -0.05539998	      0.00015643	     -0.19680337	     -0.05865569	      0.88280241	     -0.00012596	     -0.21224233	     -0.00000001	     -0.00000000	     19.98937930
      0.82338918	     -0.05540593	      0.00015804	     -0.19680917	     -0.05864921	      0.88280193	     -0.00012654	     -0.21223663	     -0.00000001	     -0.00000000	     19.84474423
      0.82471712	     -0.05541133	      0.00015846	     -0.19681441	     -0.05864276	      0.88280146	     -0.00012712	     -0.21223102	     -0.00000001	     -0.00000000	     19.98930147
      0.82604506	     -0.05541735	      0.00016020	     -0.19682030	     -0.05863635	      0.88280101	     -0.00012769	     -0.21222550	     -0.00000001	     -0.00000000	     19.85091632
      0.82737301	     -0.05542269	      0.00016079	     -0.19682549	     -0.05862997	      0.88280056	     -0.00012825	     -0.21222005	     -0.00000001	     -0.00000000	     19.99503697
      0.82870095	     -0.05542862	      0.00016266	     -0.19683130	     -0.05862361	      0.88280013	     -0.00012880	     -0.21221470	     -0.00000001	     -0.00000000	     19.85701075
      0.83002889	     -0.05543400	      0.00016341	     -0.19683652	     -0.05861729	      0.88279971	     -0.00012933	     -0.21220941	     -0.00000001	     -0.00000000	     20.00184424
      0.83135684	     -0.05543992	      0.00016542	     -0.19684234	     -0.05861100	      0.88279931	     -0.00012985	     -0.21220421	     -0.00000001	     -0.00000000	     19.86960760
      0.83268478	     -0.05544497	      0.00016637	     -0.19684725	     -0.05860474	      0.88279891	     -0.00013035	     -0.21219907	     -0.00000001	     -0.00000000	     20.01566487
      0.83401272	     -0.05545043	      0.00016853	     -0.19685262	     -0.05859851	      0.88279852	     -0.00013083	     -0.21219400	     -0.00000001	     -0.00000000	     19.88508038
      0.83534067	     -0.05545523	      0.00016964	     -0.19685730	     -0.05859231	      0.88279815	     -0.00013130	     -0.21218898	     -0.00000001	     -0.00000000	     20.02993218
      0.83666861	     -0.05546064	      0.00017192	     -0.19686263	     -0.05858613	      0.88279778	     -0.00013175	     -0.21218402	     -0.00000001	     -0.00000000	     19.90448562
      0.83799655	     -0.05546553	      0.00017316	     -0.19686740	     -0.05857998	      0.88279742	     -0.00013218	     -0.21217911	     -0.00000001	     -0.00000000	     20.04928659
      0.83932449	     -0.05547111	      0.00017549	     -0.19687291	     -0.05857386	      0.88279707	     -0.00013259	     -0.21217426	     -0.00000001	     -0.00000000	     19.92605123
      0.84065244	     -0.05547634	      0.00017681	     -0.19687804	     -0.05856776	      0.88279673	     -0.00013297	     -0.21216948	     -0.00000001	     -0.00000000	     20.07006689
      0.84198038	     -0.05548235	      0.00017917	     -0.19688398	     -0.05856169	      0.88279639	     -0.00013334	     -0.21216477	     -0.00000001	     -0.00000000	     19.95072875
      0.84330832	     -0.05548777	      0.00018061	     -0.19688931	     -0.05855564	      0.88279606	     -0.00013368	     -0.21216013	     -0.00000001	     -0.00000000	     20.09317043
      0.84463627	     -0.05549367	      0.00018307	     -0.19689516	     -0.05854962	      0.88279574	     -0.00013400	     -0.21215555	     -0.00000001	     -0.00000000	     19.97553776
      0.84596421	     -0.05549926	      0.00018461	     -0.19690067	     -0.05854362	      0.88279542	     -0.00013430	     -0.21215104	     -0.00000001	     -0.00000000	     20.11733100
      0.84729215	     -0.05550572	      0.00018706	     -0.19690708	     -0.05853764	      0.88279510	     -0.00013457	     -0.21214661	     -0.00000001	     -0.00000000	     20.00214771
      0.84862010	     -0.05551166	      0.00018872	     -0.19691296	     -0.05853168	      0.88279479	     -0.00013482	     -0.21214225	     -0.00000001	     -0.00000000	     20.14187653
      0.84994804	     -0.05551852	      0.00019129	     -0.19691978	     -0.05852575	      0.88279448	     -0.00013504	     -0.21213797	     -0.00000001	     -0.00000000	     20.02564016
      0.85127598	     -0.05552510	      0.00019311	     -0.19692631	     -0.05851983	      0.88279417	     -0.00013523	     -0.21213378	     -0.00000001	     -0.00000000	     20.16470793
      0.85260392	     -0.05553253	      0.00019575	     -0.19693372	     -0.05851394	      0.88279387	     -0.00013540	     -0.21212970	     -0.00000001	     -0.00000000	     20.05242075
      0.85393187	     -0.05553974	      0.00019769	     -0.19694088	     -0.05850806	      0.88279357	     -0.00013554	     -0.21212571	     -0.00000001	     -0.00000000	     20.18816595
      0.85525981	     -0.05554799	      0.00020037	     -0.19694911	     -0.05850220	      0.88279326	     -0.00013565	     -0.21212183	     -0.00000001	     -0.00000000	     20.07632237
      0.85658775	     -0.05555614	      0.00020233	     -0.19695723	     -0.05849636	      0.88279296	     -0.00013574	     -0.21211807	     -0.00000001	     -0.00000000	     20.21352985
      0.85791570	     -0.05556505	      0.00020492	     -0.19696614	     -0.05849053	      0.88279266	     -0.00013580	     -0.21211444	     -0.00000001	     -0.00000000	     20.10890944
      0.85924364	     -0.05557237	      0.00020695	     -0.19697343	     -0.05848473	      0.88279235	     -0.00013583	     -0.21211090	     -0.00000001	     -0.00000000	     20.25133067
      0.86057158	     -0.05557924	      0.00020967	     -0.19698031	     -0.05847893	      0.88279205	     -0.00013584	     -0.21210743	     -0.00000001	     -0.00000000	     20.15012814
      0.86189952	     -0.05558440	      0.00021195	     -0.19698547	     -0.05847315	      0.88279174	     -0.00013581	     -0.21210398	     -0.00000001	     -0.00000000	     20.28852104
      0.86322747	     -0.05558888	      0.00021495	     -0.19698998	     -0.05846738	      0.88279143	     -0.00013576	     -0.21210054	     -0.00000001	     -0.00000000	     20.19088378
      0.86455541	     -0.05559221	      0.00021746	     -0.19699332	     -0.05846163	      0.88279111	     -0.00013568	     -0.21209707	     -0.00000001	     -0.00000000	     20.32554065
      0.86588335	     -0.05559642	      0.00022041	     -0.19699756	     -0.05845589	      0.88279080	     -0.00013557	     -0.21209361	     -0.00000001	     -0.00000000	     20.22688534
      0.86721130	     -0.05559978	      0.00022288	     -0.19700093	     -0.05845016	      0.88279048	     -0.00013544	     -0.21209015	     -0.00000001	     -0.00000000	     20.36027348
      0.86881380	     -0.05560529	      0.00022664	     -0.19700650	     -0.05844325	      0.88279008	     -0.00013524	     -0.21208600	     -0.00000001	     -0.00000000	     20.13875607
      0.87015216	     -0.05560469	      0.00022881	     -0.19700592	     -0.05843750	      0.88278975	     -0.00013505	     -0.21208253	     -0.00000001	     -0.00000000	     20.41279261
      0.87149052	     -0.05560720	      0.00023235	     -0.19700849	     -0.05843176	      0.88278942	     -0.00013482	     -0.21207899	     -0.00000001	     -0.00000000	     20.36173574
      0.87282888	     -0.05560763	      0.00023450	     -0.19700895	     -0.05842602	      0.88278908	     -0.00013457	     -0.21207544	     -0.00000001	     -0.00000000	     20.40335901
      0.87416723	     -0.05561061	      0.00023765	     -0.19701199	     -0.05842029	      0.88278873	     -0.00013429	     -0.21207188	     -0.00000001	     -0.00000000	     20.41246312
      0.87550559	     -0.05561285	      0.00023945	     -0.19701426	     -0.05841457	      0.88278838	     -0.00013399	     -0.21206837	     -0.00000001	     -0.00000000	     20.45096766
      0.87684395	     -0.05561561	      0.00024232	     -0.19701707	     -0.05840886	      0.88278803	     -0.00013366	     -0.21206487	     -0.00000001	     -0.00000000	     20.48510701
      0.87818231	     -0.05561675	      0.00024411	     -0.19701825	     -0.05840315	      0.88278767	     -0.00013330	     -0.21206138	     -0.00000001	     -0.00000000	     20.49304809
      0.87952067	     -0.05561773	      0.00024692	     -0.19701929	     -0.05839744	      0.88278731	     -0.00013292	     -0.21205785	     -0.00000001	     -0.00000000	     20.54859838
      0.88112852	     -0.05561900	      0.00024875	     -0.19702060	     -0.05839059	      0.88278687	     -0.00013242	     -0.21205358	     -0.00000001	     -0.00000000	     20.53784112
      0.88235857	     -0.05561707	      0.00025197	     -0.19701876	     -0.05838536	      0.88278653	     -0.00013202	     -0.21205026	     -0.00000001	     -0.00000000	     20.58282927
      0.88358862	     -0.05561408	      0.00025372	     -0.19701582	     -0.05838013	      0.88278619	     -0.00013160	     -0.21204684	     -0.00000001	     -0.00000000	     20.69221052
      0.88512554	     -0.05560777	      0.00025739	     -0.19700961	     -0.05837359	      0.88278575	     -0.00013104	     -0.21204238	     -0.00000001	     -0.00000000	     20.65677340
      0.88647054	     -0.05560219	      0.00025917	     -0.19700409	     -0.05836787	      0.88278536	     -0.00013052	     -0.21203828	     -0.00000001	     -0.00000000	     20.84130159
      0.88781553	     -0.05559702	      0.00026244	     -0.19699902	     -0.05836216	      0.88278498	     -0.00012998	     -0.21203407	     -0.00000001	     -0.00000000	     20.71183142
      0.88916052	     -0.05559340	      0.00026379	     -0.19699545	     -0.05835644	      0.88278458	     -0.00012942	     -0.21202979	     -0.00000001	     -0.00000000	     20.91437203
      0.89050552	     -0.05559297	      0.00026632	     -0.19699510	     -0.05835072	      0.88278419	     -0.00012883	     -0.21202554	     -0.00000001	     -0.00000000	     20.81152594
      0.89185051	     -0.05559275	      0.00026735	     -0.19699493	     -0.05834501	      0.88278378	     -0.00012821	     -0.21202134	     -0.00000001	     -0.00000000	     21.00604466
      0.89319551	     -0.05559281	      0.00026979	     -0.19699508	     -0.05833929	      0.88278338	     -0.00012758	     -0.21201721	     -0.00000001	     -0.00000000	     20.90372151
      0.89454050	     -0.05559264	      0.00027096	     -0.19699497	     -0.05833357	      0.88278297	     -0.00012692	     -0.21201310	     -0.00000001	     -0.00000000	     21.10126366
      0.89588550	     -0.05559429	      0.00027319	     -0.19699671	     -0.05832784	      0.88278256	     -0.00012623	     -0.21200905	     -0.00000001	     -0.00000000	     20.99675408
      0.89723049	     -0.05559464	      0.00027436	     -0.19699712	     -0.05832211	      0.88278214	     -0.00012553	     -0.21200503	     -0.00000001	     -0.00000000	     21.20156983
      0.89857549	     -0.05559597	      0.00027652	     -0.19699856	     -0.05831638	      0.88278171	     -0.00012480	     -0.21200103	     -0.00000001	     -0.00000000	     21.10888166
      0.89992048	     -0.05559622	      0.00027774	     -0.19699888	     -0.05831065	      0.88278129	     -0.00012405	     -0.21199705	     -0.00000001	     -0.00000000	     21.30243263
      0.90126548	     -0.05559700	      0.00027991	     -0.19699978	     -0.05830491	      0.88278085	     -0.00012328	     -0.21199305	     -0.00000001	     -0.00000000	     21.21086431
      0.90261047	     -0.05559688	      0.00028126	     -0.19699975	     -0.05829916	      0.88278041	     -0.00012249	     -0.21198903	     -0.00000001	     -0.00000000	     21.40403855
      0.90395546	     -0.05559886	      0.00028322	     -0.19700184	     -0.05829340	      0.88277997	     -0.00012168	     -0.21198501	     -0.00000001	     -0.00000000	     21.31601905
      0.90530046	     -0.05560046	      0.00028442	     -0.19700353	     -0.05828764	      0.88277952	     -0.00012084	     -0.21198100	     -0.00000001	     -0.00000000	     21.50010723
      0.90664545	     -0.05560444	      0.00028607	     -0.19700762	     -0.05828187	      0.88277906	     -0.00011999	     -0.21197703	     -0.00000001	     -0.00000000	     21.41390395
      0.90799045	     -0.05560745	      0.00028709	     -0.19701072	     -0.05827610	      0.88277859	     -0.00011912	     -0.21197310	     -0.00000001	     -0.00000000	     21.60311750
      0.90933544	     -0.05561135	      0.00028862	     -0.19701475	     -0.05827031	      0.88277812	     -0.00011823	     -0.21196920	     -0.00000001	     -0.00000000	     21.52513086
      0.91068044	     -0.05561272	      0.00028982	     -0.19701623	     -0.05826451	      0.88277764	     -0.00011732	     -0.21196528	     -0.00000001	     -0.00000000	     21.71088111
      0.91202543	     -0.05561436	      0.00029148	     -0.19701799	     -0.05825871	      0.88277715	     -0.00011639	     -0.21196130	     -0.00000001	     -0.00000000	     21.63447466
      0.91337043	     -0.05561371	      0.00029286	     -0.19701747	     -0.05825289	      0.88277665	     -0.00011545	     -0.21195723	     -0.00000001	     -0.00000000	     21.81592855
      0.91471542	     -0.05561519	      0.00029438	     -0.19701909	     -0.05824706	      0.88277614	     -0.00011449	     -0.21195307	     -0.00000001	     -0.00000000	     21.73407852
      0.91606041	     -0.05561583	      0.00029556	     -0.19701986	     -0.05824121	      0.88277563	     -0.00011351	     -0.21194886	     -0.00000001	     -0.00000000	     21.90625990
      0.91740541	     -0.05561909	      0.00029679	     -0.19702324	     -0.05823535	      0.88277510	     -0.00011252	     -0.21194461	     -0.00000001	     -0.00000000	     21.82254563
      0.91875040	     -0.05562109	      0.00029780	     -0.19702537	     -0.05822948	      0.88277456	     -0.00011151	     -0.21194036	     -0.00000001	     -0.00000000	     21.99528987
      0.92009540	     -0.05562511	      0.00029883	     -0.19702954	     -0.05822360	      0.88277401	     -0.00011048	     -0.21193609	     -0.00000001	     -0.00000000	     21.91525508
      0.92144039	     -0.05562760	      0.00029974	     -0.19703216	     -0.05821770	      0.88277345	     -0.00010944	     -0.21193181	     -0.00000001	     -0.00000000	     22.08390224
      0.92278539	     -0.05563250	      0.00030055	     -0.19703720	     -0.05821178	      0.88277288	     -0.00010838	     -0.21192750	     -0.00000001	     -0.00000000	     22.00026569
      0.92413038	     -0.05563577	      0.00030133	     -0.19704061	     -0.05820584	      0.88277229	     -0.00010731	     -0.21192319	     -0.00000001	     -0.00000000	     22.16670910
      0.92547538	     -0.05564086	      0.00030200	     -0.19704585	     -0.05819989	      0.88277169	     -0.00010623	     -0.21191885	     -0.00000001	     -0.00000000	     22.08501349
      0.92682037	     -0.05564382	      0.00030271	     -0.19704895	     -0.05819392	      0.88277108	     -0.00010513	     -0.21191448	     -0.00000001	     -0.00000000	     22.24920961
      0.92816536	     -0.05564884	      0.00030319	     -0.19705412	     -0.05818793	      0.88277045	     -0.00010401	     -0.21191006	     -0.00000001	     -0.00000000	     22.16376676
      0.92951036	     -0.05565180	      0.00030376	     -0.19705723	     -0.05818193	      0.88276980	     -0.00010289	     -0.21190558	     -0.00000001	     -0.00000000	     22.32522109
      0.93085535	     -0.05565672	      0.00030410	     -0.19706231	     -0.05817590	      0.88276915	     -0.00010175	     -0.21190105	     -0.00000001	     -0.00000000	     22.23946331
      0.93220035	     -0.05565947	      0.00030459	     -0.19706522	     -0.05816985	      0.88276847	     -0.00010060	     -0.21189646	     -0.00000001	     -0.00000000	     22.39768109
      0.93354534	     -0.05566456	      0.00030474	     -0.19707047	     -0.05816378	      0.88276778	     -0.00009943	     -0.21189181	     -0.00000001	     -0.00000000	     22.30825601
      0.93489034	     -0.05566758	      0.00030506	     -0.19707365	     -0.05815768	      0.88276707	     -0.00009826	     -0.21188710	     -0.00000001	     -0.00000000	     22.46410489
      0.93623533	     -0.05567260	      0.00030505	     -0.19707884	     -0.05815156	      0.88276635	     -0.00009708	     -0.21188232	     -0.00000001	     -0.00000000	     22.37487763
      0.93758033	     -0.05567506	      0.00030533	     -0.19708147	     -0.05814542	      0.88276561	     -0.00009589	     -0.21187748	     -0.00000001	     -0.00000000	     22.52838170
      0.93892532	     -0.05567980	      0.00030522	     -0.19708638	     -0.05813926	      0.88276485	     -0.00009469	     -0.21187255	     -0.00000001	     -0.00000000	     22.43363394
      0.94027031	     -0.05568219	      0.00030541	     -0.19708895	     -0.05813307	      0.88276407	     -0.00009348	     -0.21186755	     -0.00000001	     -0.00000000	     22.58454700
      0.94161531	     -0.05568688	      0.00030518	     -0.19709382	     -0.05812686	      0.88276328	     -0.00009227	     -0.21186246	     -0.00000001	     -0.00000000	     22.49104739
      0.94296030	     -0.05568924	      0.00030528	     -0.19709635	     -0.05812062	      0.88276246	     -0.00009106	     -0.21185730	     -0.00000001	     -0.00000000	     22.64004105
      0.94430530	     -0.05569427	      0.00030492	     -0.19710157	     -0.05811436	      0.88276163	     -0.00008985	     -0.21185206	     -0.00000001	     -0.00000000	     22.54081194
      0.94565029	     -0.05569702	      0.00030493	     -0.19710451	     -0.05810807	      0.88276079	     -0.00008864	     -0.21184676	     -0.00000001	     -0.00000000	     22.68824852
      0.94699529	     -0.05570240	      0.00030445	     -0.19711007	     -0.05810175	      0.88275992	     -0.00008743	     -0.21184139	     -0.00000001	     -0.00000000	     22.58983843
      0.94834028	     -0.05570520	      0.00030440	     -0.19711307	     -0.05809541	      0.88275904	     -0.00008622	     -0.21183596	     -0.00000001	     -0.00000000	     22.73620919
      0.94968528	     -0.05571048	      0.00030384	     -0.19711854	     -0.05808904	      0.88275814	     -0.00008502	     -0.21183045	     -0.00000001	     -0.00000000	     22.63520291
      0.95103027	     -0.05571324	      0.00030375	     -0.19712150	     -0.05808265	      0.88275722	     -0.00008383	     -0.21182487	     -0.00000001	     -0.00000000	     22.78000714
      0.95237526	     -0.05571874	      0.00030311	     -0.19712720	     -0.05807623	      0.88275628	     -0.00008264	     -0.21181921	     -0.00000001	     -0.00000000	     22.67754220
      0.95372026	     -0.05572170	      0.00030295	     -0.19713037	     -0.05806977	      0.88275533	     -0.00008147	     -0.21181349	     -0.00000001	     -0.00000000	     22.82145262
      0.95506525	     -0.05572730	      0.00030227	     -0.19713617	     -0.05806330	      0.88275436	     -0.00008030	     -0.21180768	     -0.00000001	     -0.00000000	     22.71811603
      0.95641025	     -0.05573026	      0.00030207	     -0.19713935	     -0.05805679	      0.88275337	     -0.00007915	     -0.21180179	     -0.00000001	     -0.00000001	     22.86438542
      0.95775524	     -0.05573604	      0.00030118	     -0.19714534	     -0.05805025	      0.88275237	     -0.00007801	     -0.21179582	     -0.00000001	     -0.00000001	     22.76546679
      0.95910024	     -0.05573934	      0.00030078	     -0.19714886	     -0.05804369	      0.88275135	     -0.00007689	     -0.21178978	     -0.00000001	     -0.00000001	     22.90902859
      0.96044523	     -0.05574547	      0.00029972	     -0.19715519	     -0.05803710	      0.88275032	     -0.00007578	     -0.21178366	     -0.00000001	     -0.00000001	     22.80819612
      0.96179023	     -0.05574878	      0.00029916	     -0.19715873	     -0.05803047	      0.88274927	     -0.00007469	     -0.21177747	     -0.00000001	     -0.00000001	     22.95415296
      0.96313522	     -0.05575489	      0.00029797	     -0.19716506	     -0.05802382	      0.88274820	     -0.00007363	     -0.21177119	     -0.00000001	     -0.00000001	     22.85003532
      0.96448022	     -0.05575825	      0.00029740	     -0.19716865	     -0.05801714	      0.88274713	     -0.00007258	     -0.21176484	     -0.00000001	     -0.00000001	     22.99121154
      0.96582521	     -0.05576422	      0.00029634	     -0.19717484	     -0.05801042	      0.88274604	     -0.00007155	     -0.21175839	     -0.00000001	     -0.00000001	     22.87971002
      0.96717020	     -0.05576738	      0.00029597	     -0.19717824	     -0.05800368	      0.88274493	     -0.00007054	     -0.21175187	     -0.00000001	     -0.00000001	     23.01638928
      0.96851520	     -0.05577348	      0.00029496	     -0.19718458	     -0.05799690	      0.88274382	     -0.00006956	     -0.21174525	     -0.00000001	     -0.00000001	     22.90616605
      0.96986019	     -0.05577699	      0.00029440	     -0.19718833	     -0.05799010	      0.88274269	     -0.00006861	     -0.21173857	     -0.00000001	     -0.00000001	     23.04670944
      0.97120519	     -0.05578327	      0.00029325	     -0.19719485	     -0.05798326	      0.88274155	     -0.00006768	     -0.21173181	     -0.00000001	     -0.00000001	     22.93230932
      0.97255018	     -0.05578684	      0.00029273	     -0.19719867	     -0.05797639	      0.88274040	     -0.00006678	     -0.21172497	     -0.00000001	     -0.00000001	     23.06607648
      0.97389518	     -0.05579310	      0.00029157	     -0.19720517	     -0.05796948	      0.88273924	     -0.00006590	     -0.21171805	     -0.00000001	     -0.00000001	     22.95395892
      0.97524017	     -0.05579644	      0.00029098	     -0.19720877	     -0.05796255	      0.88273807	     -0.00006505	     -0.21171106	     -0.00000001	     -0.00000001	     23.08781766
      0.97658517	     -0.05580239	      0.00028984	     -0.19721498	     -0.05795558	      0.88273689	     -0.00006424	     -0.21170397	     -0.00000001	     -0.00000001	     22.96937952
      0.97793016	     -0.05580540	      0.00028932	     -0.19721825	     -0.05794858	      0.88273570	     -0.00006345	     -0.21169680	     -0.00000001	     -0.00000001	     23.09886819
      0.97927515	     -0.05581085	      0.00028831	     -0.19722397	     -0.05794154	      0.88273451	     -0.00006269	     -0.21168952	     -0.00000001	     -0.00000001	     22.97698721
      0.98062015	     -0.05581325	      0.00028782	     -0.19722664	     -0.05793447	      0.88273331	     -0.00006196	     -0.21168215	     -0.00000001	     -0.00000001	     23.10863535
      0.98196514	     -0.05581798	      0.00028688	     -0.19723164	     -0.05792737	      0.88273210	     -0.00006126	     -0.21167466	     -0.00000001	     -0.00000001	     22.98345240
      0.98331014	     -0.05581967	      0.00028657	     -0.19723362	     -0.05792023	      0.88273088	     -0.00006059	     -0.21166706	     -0.00000001	     -0.00000001	     23.10772215
      0.98465513	     -0.05582371	      0.00028588	     -0.19723793	     -0.05791306	      0.88272966	     -0.00005995	     -0.21165935	     -0.00000001	     -0.00000001	     22.98194648
      0.98600013	     -0.05582479	      0.00028570	     -0.19723931	     -0.05790585	      0.88272843	     -0.00005935	     -0.21165152	     -0.00000001	     -0.00000001	     23.10914047
      0.98734512	     -0.05582816	      0.00028507	     -0.19724297	     -0.05789861	      0.88272720	     -0.00005877	     -0.21164357	     -0.00000001	     -0.00000001	     22.98645229
      0.98869012	     -0.05582860	      0.00028489	     -0.19724370	     -0.05789133	      0.88272596	     -0.00005822	     -0.21163550	     -0.00000001	     -0.00000001	     23.11271759
      0.99003511	     -0.05583118	      0.00028424	     -0.19724657	     -0.05788402	      0.88272471	     -0.00005771	     -0.21162731	     -0.00000001	     -0.00000001	     22.98898326
      0.99138010	     -0.05583089	      0.00028414	     -0.19724658	     -0.05787666	      0.88272346	     -0.00005723	     -0.21161900	     -0.00000001	     -0.00000001	     23.10556215
      0.99272510	     -0.05583279	      0.00028373	     -0.19724878	     -0.05786928	      0.88272221	     -0.00005677	     -0.21161056	     -0.00000001	     -0.00000001	     22.97636663
      0.99407009	     -0.05583203	      0.00028381	     -0.19724833	     -0.05786185	      0.88272096	     -0.00005635	     -0.21160200	     -0.00000001	     -0.00000001	     23.09005700
      0.99541509	     -0.05583357	      0.00028353	     -0.19725017	     -0.05785439	      0.88271969	     -0.00005596	     -0.21159333	     -0.00000001	     -0.00000001	     22.96086285
      0.99676008	     -0.05583270	      0.00028361	     -0.19724962	     -0.05784690	      0.88271843	     -0.00005560	     -0.21158455	     -0.00000001	     -0.00000001	     23.07326271
      0.99837584	     -0.05583607	      0.00028298	     -0.19725335	     -0.05783784	      0.88271691	     -0.00005520	     -0.21157387	     -0.00000001	     -0.00000001	     22.80247593
      0.99965838	     -0.05583179	      0.00028316	     -0.19724937	     -0.05783061	      0.88271569	     -0.00005492	     -0.21156532	     -0.00000001	     -0.00000001	     23.06702356
      1.00094092	     -0.05583376	      0.00028258	     -0.19725163	     -0.05782335	      0.88271447	     -0.00005466	     -0.21155663	     -0.00000001	     -0.00000001	     22.95820722
      1.00222346	     -0.05583196	      0.00028255	     -0.19725013	     -0.05781605	      0.88271325	     -0.00005443	     -0.21154789	     -0.00000001	     -0.00000001	     23.00197312
      1.00386720	     -0.05583378	      0.00028188	     -0.19725232	     -0.05780664	      0.88271169	     -0.00005418	     -0.21153653	     -0.00000001	     -0.00000001	     22.90820808
      1.00514223	     -0.05583013	      0.00028204	     -0.19724897	     -0.05779931	      0.88271047	     -0.00005401	     -0.21152767	     -0.00000001	     -0.00000001	     22.98871443
      1.00641725	     -0.05583193	      0.00028126	     -0.19725105	     -0.05779193	      0.88270925	     -0.00005387	     -0.21151871	     -0.00000001	     -0.00000001	     22.92170210
      1.00769228	     -0.05583068	      0.00028075	     -0.19725009	     -0.05778453	      0.88270803	     -0.00005375	     -0.21150973	     -0.00000001	     -0.00000001	     22.94160181
      1.00937379	     -0.05583325	      0.00027929	     -0.19725302	     -0.05777470	      0.88270641	     -0.00005364	     -0.21149778	     -0.00000001	     -0.00000001	     22.92302553
      1.01065956	     -0.05582974	      0.00027892	     -0.19724980	     -0.05776715	      0.88270518	     -0.00005358	     -0.21148863	     -0.00000001	     -0.00000001	     22.91662953
      1.01194534	     -0.05583138	      0.00027775	     -0.19725172	     -0.05775956	      0.88270394	     -0.00005355	     -0.21147940	     -0.00000001	     -0.00000001	     22.87157172
      1.01323111	     -0.05583070	      0.00027706	     -0.19725132	     -0.05775193	      0.88270270	     -0.00005354	     -0.21147017	     -0.00000001	     -0.00000001	     22.88094220
      1.01489636	     -0.05583540	      0.00027540	     -0.19725638	     -0.05774200	      0.88270110	     -0.00005357	     -0.21145819	     -0.00000001	     -0.00000001	     22.84412071
      1.01617387	     -0.05583392	      0.00027473	     -0.19725519	     -0.05773434	      0.88269987	     -0.00005362	     -0.21144906	     -0.00000001	     -0.00000001	     22.85192875
      1.01745139	     -0.05583725	      0.00027320	     -0.19725878	     -0.05772664	      0.88269864	     -0.00005369	     -0.21143991	     -0.00000001	     -0.00000001	     22.81111789
      1.01872890	     -0.05583715	      0.00027217	     -0.19725897	     -0.05771890	      0.88269741	     -0.00005379	     -0.21143077	     -0.00000001	     -0.00000001	     22.82731766
      1.02041995	     -0.05584113	      0.00027031	     -0.19726331	     -0.05770860	      0.88269579	     -0.00005395	     -0.21141863	     -0.00000001	     -0.00000001	     22.78942895
      1.02169501	     -0.05583872	      0.00026965	     -0.19726119	     -0.05770079	      0.88269457	     -0.00005411	     -0.21140950	     -0.00000001	     -0.00000001	     22.79183896
      1.02297008	     -0.05584117	      0.00026825	     -0.19726391	     -0.05769294	      0.88269335	     -0.00005428	     -0.21140031	     -0.00000001	     -0.00000001	     22.74623454
      1.02450235	     -0.05584048	      0.00026706	     -0.19726357	     -0.05768346	      0.88269189	     -0.00005452	     -0.21138929	     -0.00000001	     -0.00000001	     22.77730007
      1.02586535	     -0.05584576	      0.00026510	     -0.19726912	     -0.05767498	      0.88269060	     -0.00005476	     -0.21137946	     -0.00000001	     -0.00000001	     22.70351886
      1.02722835	     -0.05584598	      0.00026367	     -0.19726964	     -0.05766646	      0.88268931	     -0.00005503	     -0.21136972	     -0.00000001	     -0.00000001	     22.73087968
      1.02859134	     -0.05585180	      0.00026137	     -0.19727574	     -0.05765789	      0.88268802	     -0.00005532	     -0.21135999	     -0.00000001	     -0.00000001	     22.66169466
      1.02995434	     -0.05585298	      0.00025940	     -0.19727720	     -0.05764927	      0.88268674	     -0.00005563	     -0.21135034	     -0.00000001	     -0.00000001	     22.73200435
      1.03131734	     -0.05585938	      0.00025685	     -0.19728388	     -0.05764061	      0.88268547	     -0.00005597	     -0.21134070	     -0.00000001	     -0.00000001	     22.63425262
      1.03268034	     -0.05585996	      0.00025472	     -0.19728475	     -0.05763191	      0.88268420	     -0.00005633	     -0.21133112	     -0.00000001	     -0.00000001	     22.68596790
      1.03404334	     -0.05586470	      0.00025218	     -0.19728976	     -0.05762316	      0.88268294	     -0.00005671	     -0.21132150	     -0.00000001	     -0.00000001	     22.60799876
      1.03540634	     -0.05586393	      0.00024997	     -0.19728928	     -0.05761437	      0.88268169	     -0.00005712	     -0.21131187	     -0.00000001	     -0.00000001	     22.65654152
      1.03676934	     -0.05586751	      0.00024771	     -0.19729314	     -0.05760553	      0.88268045	     -0.00005754	     -0.21130217	     -0.00000001	     -0.00000001	     22.56854614
      1.03813234	     -0.05586681	      0.00024539	     -0.19729273	     -0.05759664	      0.88267922	     -0.00005799	     -0.21129245	     -0.00000001	     -0.00000001	     22.61813172
      1.03949534	     -0.05587093	      0.00024299	     -0.19729713	     -0.05758771	      0.88267800	     -0.00005845	     -0.21128269	     -0.00000001	     -0.00000001	     22.53653297
      1.04085834	     -0.05587147	      0.00024021	     -0.19729794	     -0.05757873	      0.88267679	     -0.00005894	     -0.21127296	     -0.00000001	     -0.00000001	     22.58987896
      1.04222134	     -0.05587694	      0.00023782	     -0.19730369	     -0.05756971	      0.88267560	     -0.00005944	     -0.21126322	     -0.00000001	     -0.00000001	     22.49379563
      1.04358434	     -0.05587869	      0.00023488	     -0.19730571	     -0.05756064	      0.88267442	     -0.00005996	     -0.21125355	     -0.00000001	     -0.00000001	     22.55380476
      1.04494734	     -0.05588365	      0.00023263	     -0.19731096	     -0.05755152	      0.88267325	     -0.00006050	     -0.21124389	     -0.00000001	     -0.00000001	     22.46309507
      1.04631034	     -0.05588389	      0.00022957	     -0.19731147	     -0.05754236	      0.88267210	     -0.00006105	     -0.21123423	     -0.00000001	     -0.00000001	     22.53275686
      1.04767334	     -0.05588675	      0.00022780	     -0.19731463	     -0.05753315	      0.88267097	     -0.00006162	     -0.21122452	     -0.00000001	     -0.00000001	     22.42503700
      1.04903634	     -0.05588598	      0.00022479	     -0.19731413	     -0.05752389	      0.88266985	     -0.00006220	     -0.21121479	     -0.00000001	     -0.00000001	     22.50110901
      1.05039933	     -0.05588779	      0.00022338	     -0.19731626	     -0.05751459	      0.88266875	     -0.00006280	     -0.21120498	     -0.00000001	     -0.00000001	     22.39072764
      1.05176233	     -0.05588606	      0.00022000	     -0.19731479	     -0.05750524	      0.88266766	     -0.00006342	     -0.21119514	     -0.00000001	     -0.00000001	     22.49499648
      1.05312533	     -0.05588671	      0.00021877	     -0.19731576	     -0.05749585	      0.88266659	     -0.00006405	     -0.21118522	     -0.00000001	     -0.00000001	     22.36532293
      1.05448833	     -0.05588411	      0.00021516	     -0.19731342	     -0.05748640	      0.88266554	     -0.00006469	     -0.21117526	     -0.00000001	     -0.00000001	     22.48539055
      1.05569607	     -0.05588284	      0.00021428	     -0.19731243	     -0.05747800	      0.88266463	     -0.00006527	     -0.21116636	     -0.00000001	     -0.00000001	     22.36570360
      1.05690380	     -0.05587954	      0.00021173	     -0.19730937	     -0.05746955	      0.88266373	     -0.00006586	     -0.21115739	     -0.00000001	     -0.00000001	     22.40916507
      1.05839290	     -0.05587524	      0.00020983	     -0.19730541	     -0.05745909	      0.88266265	     -0.00006659	     -0.21114620	     -0.00000001	     -0.00000000	     22.36012639
      1.05988200	     -0.05586960	      0.00020625	     -0.19730005	     -0.05744858	      0.88266158	     -0.00006735	     -0.21113490	     -0.00000001	     -0.00000000	     22.41221424
      1.06110632	     -0.05586507	      0.00020524	     -0.19729580	     -0.05743989	      0.88266073	     -0.00006798	     -0.21112550	     -0.00000001	     -0.00000000	     22.33202978
      1.06233063	     -0.05585979	      0.00020236	     -0.19729076	     -0.05743116	      0.88265989	     -0.00006861	     -0.21111603	     -0.00000001	     -0.00000000	     22.35779810
      1.06382734	     -0.05585378	      0.00020016	     -0.19728507	     -0.05742044	      0.88265889	     -0.00006941	     -0.21110436	     -0.00000001	     -0.00000000	     22.31446589
      1.06532405	     -0.05584597	      0.00019610	     -0.19727754	     -0.05740966	      0.88265792	     -0.00007021	     -0.21109259	     -0.00000001	     -0.00000000	     22.34313994
      1.06650335	     -0.05583685	      0.00019547	     -0.19726869	     -0.05740113	      0.88265717	     -0.00007085	     -0.21108319	     -0.00000001	     -0.00000000	     22.27845329
      1.06768265	     -0.05582615	      0.00019307	     -0.19725822	     -0.05739256	      0.88265644	     -0.00007150	     -0.21107364	     -0.00000001	     -0.00000000	     22.30882752
      1.06923626	     -0.05580978	      0.00019125	     -0.19724219	     -0.05738122	      0.88265551	     -0.00007236	     -0.21106078	     -0.00000001	     -0.00000000	     22.27127567
      1.07078987	     -0.05579064	      0.00018745	     -0.19722333	     -0.05736982	      0.88265461	     -0.00007324	     -0.21104760	     -0.00000001	     -0.00000000	     22.34868518
      1.07192320	     -0.05577500	      0.00018722	     -0.19720796	     -0.05736146	      0.88265398	     -0.00007389	     -0.21103777	     -0.00000001	     -0.00000000	     22.26003216
      1.07305654	     -0.05575806	      0.00018528	     -0.19719124	     -0.05735308	      0.88265337	     -0.00007454	     -0.21102775	     -0.00000001	     -0.00000000	     22.27403158
      1.07469006	     -0.05573152	      0.00018365	     -0.19716505	     -0.05734093	      0.88265252	     -0.00007549	     -0.21101296	     -0.00000001	     -0.00000000	     22.25938186
      1.07608338	     -0.05570649	      0.00018095	     -0.19714027	     -0.05733052	      0.88265183	     -0.00007630	     -0.21100004	     -0.00000001	     -0.00000000	     22.28064793
      1.07747669	     -0.05567869	      0.00018021	     -0.19711277	     -0.05732007	      0.88265118	     -0.00007712	     -0.21098679	     -0.00000001	     -0.00000000	     22.27280774
      1.07887000	     -0.05564777	      0.00017733	     -0.19708209	     -0.05730956	      0.88265056	     -0.00007795	     -0.21097319	     -0.00000001	     -0.00000000	     22.29494028
      1.08012005	     -0.05561690	      0.00017781	     -0.19705151	     -0.05730010	      0.88265003	     -0.00007870	     -0.21096066	     -0.00000001	     -0.00000000	     22.25584688
      1.08137010	     -0.05558574	      0.00017619	     -0.19702058	     -0.05729061	      0.88264954	     -0.00007945	     -0.21094783	     -0.00000001	     -0.00000000	     22.29087765
      1.08262014	     -0.05555453	      0.00017601	     -0.19698963	     -0.05728107	      0.88264907	     -0.00008021	     -0.21093475	     -0.00000001	     -0.00000000	     22.26731008
      1.08420849	     -0.05551500	      0.00017410	     -0.19695037	     -0.05726891	      0.88264853	     -0.00008118	     -0.21091784	     -0.00000001	     -0.00000000	     22.30926669
      1.08547398	     -0.05548230	      0.00017453	     -0.19691793	     -0.05725918	      0.88264814	     -0.00008195	     -0.21090416	     -0.00000001	     -0.00000000	     22.28482287
      1.08673948	     -0.05544741	      0.00017315	     -0.19688325	     -0.05724942	      0.88264778	     -0.00008272	     -0.21089028	     -0.00000001	     -0.00000000	     22.32189524
      1.08800497	     -0.05541005	      0.00017341	     -0.19684613	     -0.05723962	      0.88264745	     -0.00008350	     -0.21087616	     -0.00000001	     -0.00000000	     22.33152131
      1.08958715	     -0.05536171	      0.00017224	     -0.19679806	     -0.05722732	      0.88264710	     -0.00008448	     -0.21085814	     -0.00000001	     -0.00000000	     22.36969711
      1.09083091	     -0.05532184	      0.00017340	     -0.19675844	     -0.05721762	      0.88264686	     -0.00008525	     -0.21084370	     -0.00000001	     -0.00000000	     22.37104158
      1.09207466	     -0.05528090	      0.00017280	     -0.19671770	     -0.05720789	      0.88264666	     -0.00008602	     -0.21082903	     -0.00000001	     -0.00000000	     22.40065202
      1.09331842	     -0.05523841	      0.00017364	     -0.19667543	     -0.05719813	      0.88264649	     -0.00008679	     -0.21081412	     -0.00000001	     -0.00000000	     22.41701024
      1.09496165	     -0.05518112	      0.00017329	     -0.19661840	     -0.05718518	      0.88264632	     -0.00008780	     -0.21079407	     -0.00000001	     -0.00000000	     22.46340460
      1.09619297	     -0.05513574	      0.00017508	     -0.19657325	     -0.05717545	      0.88264624	     -0.00008856	     -0.21077878	     -0.00000001	     -0.00000000	     22.47977080
      1.09742429	     -0.05509031	      0.00017495	     -0.19652801	     -0.05716569	      0.88264619	     -0.00008931	     -0.21076327	     -0.00000001	     -0.00000000	     22.51813027
      1.09892025	     -0.05503413	      0.00017652	     -0.19647207	     -0.05715380	      0.88264619	     -0.00009022	     -0.21074416	     -0.00000001	      0.00000000	     22.56005434
      1.10025849	     -0.05498210	      0.00017612	     -0.19642021	     -0.05714313	      0.88264622	     -0.00009102	     -0.21072683	     -0.00000001	      0.00000000	     22.61808257
      1.10159674	     -0.05492609	      0.00017835	     -0.19636443	     -0.05713244	      0.88264630	     -0.00009182	     -0.21070921	     -0.00000001	      0.00000000	     22.65712249
      1.10293498	     -0.05486766	      0.00017817	     -0.19630616	     -0.05712171	      0.88264642	     -0.00009260	     -0.21069126	     -0.00000001	      0.00000000	     22.75283116
      1.10427322	     -0.05480610	      0.00018119	     -0.19624483	     -0.05711096	      0.88264658	     -0.00009338	     -0.21067295	     -0.00000001	      0.00000000	     22.75656297
      1.10561146	     -0.05474409	      0.00018146	     -0.19618297	     -0.05710019	      0.88264679	     -0.00009413	     -0.21065430	     -0.00000001	      0.00000000	     22.85638416
      1.10694971	     -0.05468138	      0.00018501	     -0.19612048	     -0.05708939	      0.88264703	     -0.00009488	     -0.21063536	     -0.00000001	      0.00000000	     22.84654356
      1.10828795	     -0.05461977	      0.00018494	     -0.19605899	     -0.05707857	      0.88264732	     -0.00009560	     -0.21061618	     -0.00000001	      0.00000000	     22.98119295
      1.10948717	     -0.05456420	      0.00018788	     -0.19600359	     -0.05706886	      0.88264762	     -0.00009624	     -0.21059884	     -0.00000001	      0.00000000	     22.96522608
      1.11068639	     -0.05450849	      0.00018857	     -0.19594799	     -0.05705914	      0.88264794	     -0.00009686	     -0.21058138	     -0.00000001	      0.00000000	     23.06277937
      1.11212845	     -0.05444055	      0.00019116	     -0.19588022	     -0.05704742	      0.88264837	     -0.00009758	     -0.21056022	     -0.00000001	      0.00000000	     23.10799407
      1.11357050	     -0.05437151	      0.00019196	     -0.19581128	     -0.05703568	      0.88264885	     -0.00009827	     -0.21053888	     -0.00000001	      0.00000000	     23.25040286
      1.11477947	     -0.05431099	      0.00019536	     -0.19575091	     -0.05702583	      0.88264929	     -0.00009883	     -0.21052082	     -0.00000001	      0.00000000	     23.25646157
      1.11598843	     -0.05424969	      0.00019684	     -0.19568970	     -0.05701597	      0.88264976	     -0.00009937	     -0.21050259	     -0.00000001	      0.00000000	     23.35726079
      1.11744065	     -0.05417542	      0.00020047	     -0.19561558	     -0.05700411	      0.88265036	     -0.00009999	     -0.21048047	     -0.00000001	      0.00000000	     23.40636425
      1.11889286	     -0.05410135	      0.00020183	     -0.19554158	     -0.05699224	      0.88265100	     -0.00010058	     -0.21045818	     -0.00000001	      0.00000000	     23.56580578
      1.12005640	     -0.05404115	      0.00020550	     -0.19548151	     -0.05698271	      0.88265154	     -0.00010103	     -0.21044022	     -0.00000001	      0.00000000	     23.56535563
      1.12121993	     -0.05398034	      0.00020728	     -0.19542076	     -0.05697319	      0.88265211	     -0.00010146	     -0.21042216	     -0.00000001	      0.00000000	     23.66578959
      1.12272592	     -0.05390049	      0.00021128	     -0.19534101	     -0.05696085	      0.88265288	     -0.00010197	     -0.21039864	     -0.00000001	      0.00000000	     23.73174053
      1.12423191	     -0.05382048	      0.00021324	     -0.19526106	     -0.05694850	      0.88265369	     -0.00010245	     -0.21037497	     -0.00000001	      0.00000000	     23.91420840
      1.12535431	     -0.05376003	      0.00021723	     -0.19520069	     -0.05693929	      0.88265433	     -0.00010277	     -0.21035725	     -0.00000001	      0.00000000	     23.91181535
      1.12647671	     -0.05370018	      0.00021919	     -0.19514087	     -0.05693009	      0.88265498	     -0.00010307	     -0.21033946	     -0.00000001	      0.00000000	     24.01441366
      1.12805181	     -0.05361598	      0.00022312	     -0.19505673	     -0.05691716	      0.88265592	     -0.00010346	     -0.21031444	     -0.00000001	      0.00000000	     24.10619762
      1.12946776	     -0.05353854	      0.00022525	     -0.19497930	     -0.05690554	      0.88265681	     -0.00010376	     -0.21029187	     -0.00000001	      0.00000000	     24.27018983
      1.13088371	     -0.05345918	      0.00023031	     -0.19490001	     -0.05689392	      0.88265772	     -0.00010402	     -0.21026918	     -0.00000001	      0.00000000	     24.30791353
      1.13201548	     -0.05339581	      0.00023144	     -0.19483661	     -0.05688464	      0.88265847	     -0.00010420	     -0.21025096	     -0.00000001	      0.00000000	     24.45117975
      1.13314725	     -0.05333193	      0.00023460	     -0.19477274	     -0.05687536	      0.88265923	     -0.00010436	     -0.21023267	     -0.00000001	      0.00000000	     24.50873143
      1.13467562	     -0.05324673	      0.00023748	     -0.19468751	     -0.05686283	      0.88266029	     -0.00010452	     -0.21020790	     -0.00000001	      0.00000000	     24.65719633
      1.13620398	     -0.05316269	      0.00024236	     -0.19460349	     -0.05685031	      0.88266138	     -0.00010464	     -0.21018313	     -0.00000001	      0.00000000	     24.70785167
      1.13730962	     -0.05310242	      0.00024340	     -0.19454314	     -0.05684125	      0.88266219	     -0.00010469	     -0.21016522	     -0.00000001	      0.00000001	     24.85742848
      1.13841526	     -0.05304140	      0.00024637	     -0.19448210	     -0.05683221	      0.88266301	     -0.00010472	     -0.21014732	     -0.00000001	      0.00000001	     24.92743804
      1.14000837	     -0.05295394	      0.00024942	     -0.19439457	     -0.05681919	      0.88266421	     -0.00010471	     -0.21012154	     -0.00000001	      0.00000001	     25.09441847
      1.14135643	     -0.05288002	      0.00025336	     -0.19432061	     -0.05680818	      0.88266525	     -0.00010467	     -0.21009974	     -0.00000001	      0.00000001	     25.15931649
      1.14270449	     -0.05280686	      0.00025543	     -0.19424734	     -0.05679719	      0.88266631	     -0.00010458	     -0.21007798	     -0.00000001	      0.00000001	     25.33387718
      1.14405255	     -0.05273416	      0.00025998	     -0.19417460	     -0.05678621	      0.88266738	     -0.00010446	     -0.21005627	     -0.00000001	      0.00000001	     25.37439018
      1.14540061	     -0.05266399	      0.00026121	     -0.19410429	     -0.05677525	      0.88266847	     -0.00010430	     -0.21003464	     -0.00000001	      0.00000001	     25.59515017
      1.14657189	     -0.05260309	      0.00026515	     -0.19404333	     -0.05676574	      0.88266943	     -0.00010413	     -0.21001595	     -0.00000001	      0.00000001	     25.61336420
      1.14774318	     -0.05254240	      0.00026689	     -0.19398253	     -0.05675624	      0.88267040	     -0.00010393	     -0.20999734	     -0.00000001	      0.00000001	     25.76848427
      1.14918361	     -0.05246705	      0.00027063	     -0.19390706	     -0.05674458	      0.88267160	     -0.00010365	     -0.20997453	     -0.00000001	      0.00000001	     25.87328597
      1.15062404	     -0.05239251	      0.00027216	     -0.19383234	     -0.05673294	      0.88267282	     -0.00010332	     -0.20995179	     -0.00000001	      0.00000001	     26.10502561
      1.15179206	     -0.05233253	      0.00027576	     -0.19377227	     -0.05672353	      0.88267381	     -0.00010303	     -0.20993342	     -0.00000001	      0.00000001	     26.13179245
      1.15296008	     -0.05227387	      0.00027723	     -0.19371345	     -0.05671413	      0.88267481	     -0.00010271	     -0.20991512	     -0.00000001	      0.00000001	     26.28311778
      1.15442323	     -0.05220047	      0.00028074	     -0.19363990	     -0.05670238	      0.88267607	     -0.00010227	     -0.20989232	     -0.00000001	      0.00000001	     26.38934424
      1.15588638	     -0.05212877	      0.00028200	     -0.19356797	     -0.05669066	      0.88267735	     -0.00010179	     -0.20986965	     -0.00000001	      0.00000001	     26.63267929
      1.15700567	     -0.05207447	      0.00028553	     -0.19351356	     -0.05668171	      0.88267832	     -0.00010139	     -0.20985242	     -0.00000001	      0.00000001	     26.64712165
      1.15812496	     -0.05202217	      0.00028698	     -0.19346109	     -0.05667279	      0.88267931	     -0.00010097	     -0.20983530	     -0.00000001	      0.00000001	     26.78413513
      1.15965531	     -0.05195280	      0.00029024	     -0.19339150	     -0.05666062	      0.88268065	     -0.00010036	     -0.20981213	     -0.00000001	      0.00000001	     26.89811165
      1.16118566	     -0.05188657	      0.00029124	     -0.19332499	     -0.05664849	      0.88268201	     -0.00009970	     -0.20978925	     -0.00000001	      0.00000001	     27.16061199
      1.16225416	     -0.05184126	      0.00029451	     -0.19327955	     -0.05664005	      0.88268295	     -0.00009922	     -0.20977348	     -0.00000001	      0.00000001	     27.15879076
      1.16332267	     -0.05179809	      0.00029573	     -0.19323618	     -0.05663162	      0.88268390	     -0.00009871	     -0.20975789	     -0.00000001	      0.00000001	     27.28508636
      1.16495239	     -0.05173511	      0.00029861	     -0.19317293	     -0.05661882	      0.88268534	     -0.00009790	     -0.20973447	     -0.00000001	      0.00000001	     27.41150939
      1.16629981	     -0.05168608	      0.00029977	     -0.19312364	     -0.05660827	      0.88268653	     -0.00009720	     -0.20971548	     -0.00000001	      0.00000001	     27.58591446
      1.16764722	     -0.05163690	      0.00030298	     -0.19307424	     -0.05659775	      0.88268771	     -0.00009646	     -0.20969681	     -0.00000001	      0.00000001	     27.65675740
      1.16899464	     -0.05158861	      0.00030366	     -0.19302567	     -0.05658727	      0.88268889	     -0.00009569	     -0.20967840	     -0.00000001	      0.00000001	     27.88031632
      1.17020120	     -0.05154472	      0.00030711	     -0.19298160	     -0.05657792	      0.88268995	     -0.00009498	     -0.20966211	     -0.00000001	      0.00000001	     27.90736407
      1.17140777	     -0.05150254	      0.00030823	     -0.19293917	     -0.05656860	      0.88269099	     -0.00009424	     -0.20964598	     -0.00000001	      0.00000001	     28.06698873
      1.17261434	     -0.05146152	      0.00031079	     -0.19289794	     -0.05655931	      0.88269203	     -0.00009347	     -0.20963003	     -0.00000001	      0.00000001	     28.13684084
      1.17414492	     -0.05141334	      0.00031223	     -0.19284944	     -0.05654757	      0.88269334	     -0.00009247	     -0.20961011	     -0.00000001	      0.00000001	     28.32159091
      1.17536713	     -0.05137641	      0.00031530	     -0.19281230	     -0.05653823	      0.88269437	     -0.00009164	     -0.20959448	     -0.00000001	      0.00000001	     28.34721461
      1.17658934	     -0.05134283	      0.00031611	     -0.19277844	     -0.05652892	      0.88269539	     -0.00009079	     -0.20957912	     -0.00000001	      0.00000001	     28.49168638
      1.17781155	     -0.05131098	      0.00031831	     -0.19274634	     -0.05651966	      0.88269640	     -0.00008992	     -0.20956407	     -0.00000001	      0.00000001	     28.55069674
      1.17933218	     -0.05127549	      0.00031894	     -0.19271049	     -0.05650817	      0.88269765	     -0.00008880	     -0.20954578	     -0.00000001	      0.00000001	     28.73329215
      1.18053213	     -0.05124888	      0.00032140	     -0.19268364	     -0.05649915	      0.88269861	     -0.00008789	     -0.20953171	     -0.00000001	      0.00000001	     28.74927419
      1.18173208	     -0.05122438	      0.00032168	     -0.19265885	     -0.05649016	      0.88269956	     -0.00008696	     -0.20951796	     -0.00000001	      0.00000001	     28.88564822
      1.18293204	     -0.05119998	      0.00032340	     -0.19263420	     -0.05648120	      0.88270050	     -0.00008601	     -0.20950449	     -0.00000001	      0.00000001	     28.94208123
      1.18451665	     -0.05117113	      0.00032400	     -0.19260495	     -0.05646943	      0.88270171	     -0.00008473	     -0.20948712	     -0.00000001	      0.00000001	     29.10097568
      1.18570558	     -0.05115047	      0.00032640	     -0.19258406	     -0.05646064	      0.88270261	     -0.00008375	     -0.20947441	     -0.00000001	      0.00000001	     29.10556020
      1.18689450	     -0.05113298	      0.00032661	     -0.19256627	     -0.05645188	      0.88270348	     -0.00008275	     -0.20946197	     -0.00000001	      0.00000000	     29.21365899
      1.18833939	     -0.05111389	      0.00032868	     -0.19254686	     -0.05644129	      0.88270452	     -0.00008151	     -0.20944728	     -0.00000001	      0.00000000	     29.24235194
      1.18962794	     -0.05110078	      0.00032834	     -0.19253341	     -0.05643189	      0.88270542	     -0.00008038	     -0.20943456	     -0.00000001	      0.00000000	     29.36908888
      1.19091650	     -0.05108679	      0.00033077	     -0.19251915	     -0.05642253	      0.88270630	     -0.00007924	     -0.20942222	     -0.00000001	      0.00000000	     29.37328352
      1.19220505	     -0.05107635	      0.00033014	     -0.19250836	     -0.05641321	      0.88270716	     -0.00007807	     -0.20941019	     -0.00000001	      0.00000000	     29.50984891
      1.19349361	     -0.05106569	      0.00033228	     -0.19249742	     -0.05640393	      0.88270799	     -0.00007689	     -0.20939851	     -0.00000001	      0.00000000	     29.50657368
      1.19478216	     -0.05105916	      0.00033117	     -0.19249053	     -0.05639469	      0.88270880	     -0.00007570	     -0.20938714	     -0.00000001	      0.00000000	     29.63180736
      1.19607072	     -0.05105155	      0.00033350	     -0.19248265	     -0.05638550	      0.88270958	     -0.00007449	     -0.20937611	     -0.00000001	      0.00000000	     29.60810429
      1.19735927	     -0.05104807	      0.00033236	     -0.19247881	     -0.05637635	      0.88271033	     -0.00007326	     -0.20936537	     -0.00000001	      0.00000000	     29.72870662
      1.19864782	     -0.05104260	      0.00033497	     -0.19247307	     -0.05636725	      0.88271106	     -0.00007202	     -0.20935495	     -0.00000001	      0.00000000	     29.70636399
      1.19993638	     -0.05104164	      0.00033345	     -0.19247175	     -0.05635819	      0.88271176	     -0.00007077	     -0.20934478	     -0.00000001	      0.00000000	     29.83522497
      1.20122493	     -0.05103772	      0.00033607	     -0.19246756	     -0.05634917	      0.88271243	     -0.00006950	     -0.20933490	     -0.00000001	      0.00000000	     29.81435355
      1.20251349	     -0.05103911	      0.00033408	     -0.19246857	     -0.05634019	      0.88271307	     -0.00006823	     -0.20932524	     -0.00000001	      0.00000000	     29.93743660
      1.20366610	     -0.05103736	      0.00033625	     -0.19246659	     -0.05633220	      0.88271362	     -0.00006707	     -0.20931681	     -0.00000001	      0.00000000	     29.90769965
      1.20481872	     -0.05103909	      0.00033558	     -0.19246801	     -0.05632424	      0.88271415	     -0.00006591	     -0.20930857	     -0.00000001	      0.00000000	     29.96578976
      1.20622221	     -0.05104048	      0.00033685	     -0.19246908	     -0.05631460	      0.88271476	     -0.00006449	     -0.20929879	     -0.00000001	      0.00000000	     29.98071858
      1.20762569	     -0.05104592	      0.00033567	     -0.19247413	     -0.05630501	      0.88271533	     -0.00006305	     -0.20928928	     -0.00000001	      0.00000000	     30.06072168
      1.20879542	     -0.05104765	      0.00033778	     -0.19247563	     -0.05629706	      0.88271579	     -0.00006185	     -0.20928157	     -0.00000001	      0.00000000	     30.04989252
      1.20996515	     -0.05105296	      0.00033724	     -0.19248063	     -0.05628914	      0.88271622	     -0.00006064	     -0.20927402	     -0.00000001	      0.00000000	     30.09855425
      1.21137513	     -0.05105729	      0.00033874	     -0.19248465	     -0.05627965	      0.88271671	     -0.00005917	     -0.20926513	     -0.00000001	      0.00000000	     30.12450618
      1.21278510	     -0.05106611	      0.00033729	     -0.19249309	     -0.05627020	      0.88271716	     -0.00005769	     -0.20925644	     -0.00000001	      0.00000000	     30.19643525
      1.21391001	     -0.05106943	      0.00033944	     -0.19249620	     -0.05626271	      0.88271750	     -0.00005651	     -0.20924967	     -0.00000001	      0.00000000	     30.19004337
      1.21503493	     -0.05107686	      0.00033896	     -0.19250335	     -0.05625524	      0.88271781	     -0.00005532	     -0.20924302	     -0.00000001	      0.00000000	     30.21981180
      1.21649927	     -0.05108474	      0.00034019	     -0.19251090	     -0.05624558	      0.88271819	     -0.00005376	     -0.20923455	     -0.00000001	      0.00000000	     30.24745479
      1.21796362	     -0.05109738	      0.00033864	     -0.19252315	     -0.05623597	      0.88271853	     -0.00005219	     -0.20922626	     -0.00000001	      0.00000000	     30.29670250
      1.21904919	     -0.05110234	      0.00034084	     -0.19252791	     -0.05622888	      0.88271876	     -0.00005103	     -0.20922026	     -0.00000001	      0.00000000	     30.29627718
      1.22013477	     -0.05111150	      0.00034057	     -0.19253682	     -0.05622182	      0.88271897	     -0.00004986	     -0.20921435	     -0.00000001	      0.00000000	     30.31142291
      1.22166802	     -0.05112255	      0.00034183	     -0.19254754	     -0.05621191	      0.88271924	     -0.00004820	     -0.20920616	     -0.00000001	      0.00000000	     30.33949626
      1.22298303	     -0.05113533	      0.00034120	     -0.19256000	     -0.05620345	      0.88271943	     -0.00004677	     -0.20919927	     -0.00000001	      0.00000000	     30.35406218
      1.22429803	     -0.05114440	      0.00034321	     -0.19256883	     -0.05619504	      0.88271960	     -0.00004534	     -0.20919252	     -0.00000001	      0.00000000	     30.38750365
      1.22561303	     -0.05115938	      0.00034209	     -0.19258347	     -0.05618667	      0.88271974	     -0.00004390	     -0.20918586	     -0.00000001	      0.00000000	     30.38424306
      1.22692803	     -0.05116769	      0.00034503	     -0.19259158	     -0.05617835	      0.88271986	     -0.00004246	     -0.20917933	     -0.00000001	      0.00000000	     30.43270703
      1.22806848	     -0.05118183	      0.00034382	     -0.19260542	     -0.05617117	      0.88271994	     -0.00004121	     -0.20917372	     -0.00000001	      0.00000000	     30.40413709
      1.22920894	     -0.05119139	      0.00034533	     -0.19261478	     -0.05616402	      0.88272000	     -0.00003996	     -0.20916820	     -0.00000001	      0.00000000	     30.42593266
      1.23061980	     -0.05120731	      0.00034523	     -0.19263038	     -0.05615521	      0.88272004	     -0.00003840	     -0.20916143	     -0.00000001	      0.00000000	     30.41801853
      1.23203066	     -0.05121878	      0.00034768	     -0.19264162	     -0.05614646	      0.88272006	     -0.00003685	     -0.20915478	     -0.00000001	      0.00000000	     30.47274210
      1.23317438	     -0.05123410	      0.00034666	     -0.19265666	     -0.05613940	      0.88272005	     -0.00003559	     -0.20914942	     -0.00000001	     -0.00000000	     30.42666203
      1.23431809	     -0.05124475	      0.00034810	     -0.19266711	     -0.05613238	      0.88272003	     -0.00003433	     -0.20914413	     -0.00000001	     -0.00000000	     30.45032398
      1.23574891	     -0.05126213	      0.00034801	     -0.19268419	     -0.05612363	      0.88271997	     -0.00003276	     -0.20913756	     -0.00000001	     -0.00000000	     30.42926058
      1.23717972	     -0.05127436	      0.00035057	     -0.19269619	     -0.05611493	      0.88271988	     -0.00003119	     -0.20913107	     -0.00000001	     -0.00000000	     30.50130988
      1.23828119	     -0.05129021	      0.00034943	     -0.19271178	     -0.05610827	      0.88271979	     -0.00002999	     -0.20912609	     -0.00000001	     -0.00000000	     30.43191524
      1.23938266	     -0.05130126	      0.00035061	     -0.19272265	     -0.05610164	      0.88271968	     -0.00002880	     -0.20912115	     -0.00000001	     -0.00000000	     30.45446549
      1.24087623	     -0.05131958	      0.00035062	     -0.19274066	     -0.05609270	      0.88271951	     -0.00002719	     -0.20911448	     -0.00000001	     -0.00000000	     30.43178026
      1.24236980	     -0.05133256	      0.00035308	     -0.19275343	     -0.05608381	      0.88271931	     -0.00002559	     -0.20910786	     -0.00000001	     -0.00000000	     30.52379920
      1.24342931	     -0.05134820	      0.00035178	     -0.19276882	     -0.05607753	      0.88271915	     -0.00002447	     -0.20910316	     -0.00000001	     -0.00000000	     30.43396599
      1.24448881	     -0.05135893	      0.00035266	     -0.19277937	     -0.05607128	      0.88271898	     -0.00002335	     -0.20909848	     -0.00000001	     -0.00000000	     30.45340208
      1.24606975	     -0.05137739	      0.00035270	     -0.19279754	     -0.05606201	      0.88271869	     -0.00002171	     -0.20909149	     -0.00000001	     -0.00000000	     30.42973960
      1.24739430	     -0.05138929	      0.00035409	     -0.19280923	     -0.05605429	      0.88271842	     -0.00002036	     -0.20908563	     -0.00000001	     -0.00000000	     30.47521813
      1.24871885	     -0.05140549	      0.00035329	     -0.19282517	     -0.05604661	      0.88271813	     -0.00001902	     -0.20907972	     -0.00000001	     -0.00000000	     30.41436351
      1.25004339	     -0.05141483	      0.00035531	     -0.19283432	     -0.05603897	      0.88271781	     -0.00001771	     -0.20907379	     -0.00000001	     -0.00000000	     30.49720054
      1.25123526	     -0.05142978	      0.00035413	     -0.19284903	     -0.05603213	      0.88271751	     -0.00001655	     -0.20906839	     -0.00000001	     -0.00000000	     30.40744961
      1.25242713	     -0.05143876	      0.00035544	     -0.19285783	     -0.05602532	      0.88271720	     -0.00001540	     -0.20906297	     -0.00000001	     -0.00000000	     30.45377630
      1.25361901	     -0.05145132	      0.00035504	     -0.19287018	     -0.05601855	      0.88271686	     -0.00001428	     -0.20905750	     -0.00000001	     -0.00000000	     30.41156393
      1.25512380	     -0.05146237	      0.00035632	     -0.19288101	     -0.05601005	      0.88271641	     -0.00001289	     -0.20905054	     -0.00000001	     -0.00000000	     30.46964847
      1.25633570	     -0.05147573	      0.00035520	     -0.19289413	     -0.05600324	      0.88271603	     -0.00001180	     -0.20904486	     -0.00000001	     -0.00000000	     30.38769687
      1.25754760	     -0.05148339	      0.00035628	     -0.19290162	     -0.05599646	      0.88271563	     -0.00001073	     -0.20903914	     -0.00000001	     -0.00000000	     30.43786431
      1.25875950	     -0.05149437	      0.00035569	     -0.19291239	     -0.05598972	      0.88271522	     -0.00000969	     -0.20903333	     -0.00000001	     -0.00000000	     30.39087966
      1.26025190	     -0.05150241	      0.00035689	     -0.19292022	     -0.05598146	      0.88271469	     -0.00000845	     -0.20902610	     -0.00000001	     -0.00000000	     30.45748025
      1.26144646	     -0.05151324	      0.00035569	     -0.19293082	     -0.05597489	      0.88271424	     -0.00000748	     -0.20902019	     -0.00000001	     -0.00000000	     30.36587798
      1.26264101	     -0.05151817	      0.00035667	     -0.19293559	     -0.05596835	      0.88271378	     -0.00000654	     -0.20901422	     -0.00000001	     -0.00000000	     30.41134331
      1.26383557	     -0.05152596	      0.00035619	     -0.19294319	     -0.05596185	      0.88271330	     -0.00000563	     -0.20900813	     -0.00000001	     -0.00000000	     30.36668263
      1.26538631	     -0.05153101	      0.00035725	     -0.19294803	     -0.05595345	      0.88271266	     -0.00000448	     -0.20900010	     -0.00000001	     -0.00000000	     30.42866363
      1.26657446	     -0.05153910	      0.00035598	     -0.19295591	     -0.05594705	      0.88271216	     -0.00000364	     -0.20899381	     -0.00000001	     -0.00000000	     30.33557432
      1.26776260	     -0.05154175	      0.00035674	     -0.19295840	     -0.05594068	      0.88271163	     -0.00000282	     -0.20898745	     -0.00000001	     -0.00000000	     30.37706580
      1.26895075	     -0.05154707	      0.00035612	     -0.19296353	     -0.05593435	      0.88271110	     -0.00000203	     -0.20898097	     -0.00000001	     -0.00000000	     30.33369389
      1.27054381	     -0.05154911	      0.00035691	     -0.19296536	     -0.05592591	      0.88271036	     -0.00000102	     -0.20897214	     -0.00000001	     -0.00000000	     30.39340244
      1.27172102	     -0.05155452	      0.00035547	     -0.19297056	     -0.05591971	      0.88270979	     -0.00000031	     -0.20896548	     -0.00000001	     -0.00000000	     30.29847710
      1.27289823	     -0.05155443	      0.00035599	     -0.19297032	     -0.05591353	      0.88270922	      0.00000038	     -0.20895873	     -0.00000001	     -0.00000000	     30.33535046
      1.27434487	     -0.05155775	      0.00035476	     -0.19297339	     -0.05590599	      0.88270849	      0.00000118	     -0.20895026	     -0.00000001	     -0.00000000	     30.26962663
      1.27563125	     -0.05155513	      0.00035559	     -0.19297062	     -0.05589933	      0.88270783	      0.00000186	     -0.20894262	     -0.00000001	     -0.00000000	     30.34340341
      1.27691762	     -0.05155797	      0.00035372	     -0.19297323	     -0.05589270	      0.88270716	      0.00000250	     -0.20893483	     -0.00000001	     -0.00000000	     30.24942571
      1.27820400	     -0.05155336	      0.00035449	     -0.19296846	     -0.05588611	      0.88270647	      0.00000311	     -0.20892694	     -0.00000001	     -0.00000000	     30.33344883
      1.27949037	     -0.05155475	      0.00035228	     -0.19296961	     -0.05587955	      0.88270577	      0.00000368	     -0.20891889	     -0.00000001	     -0.00000000	     30.23057314
      1.28077674	     -0.05154803	      0.00035306	     -0.19296273	     -0.05587303	      0.88270506	      0.00000422	     -0.20891075	     -0.00000001	     -0.00000000	     30.32317447
      1.28206312	     -0.05154792	      0.00035052	     -0.19296238	     -0.05586655	      0.88270433	      0.00000472	     -0.20890243	     -0.00000001	     -0.00000000	     30.21348034
      1.28334949	     -0.05153876	      0.00035138	     -0.19295306	     -0.05586011	      0.88270360	      0.00000519	     -0.20889402	     -0.00000001	     -0.00000000	     30.31361993
      1.28463587	     -0.05153706	      0.00034862	     -0.19295111	     -0.05585370	      0.88270285	      0.00000563	     -0.20888543	     -0.00000001	     -0.00000000	     30.19409162
      1.28592224	     -0.05152577	      0.00034962	     -0.19293967	     -0.05584733	      0.88270209	      0.00000603	     -0.20887674	     -0.00000001	     -0.00000000	     30.30280684
      1.28720861	     -0.05152290	      0.00034661	     -0.19293654	     -0.05584100	      0.88270133	      0.00000640	     -0.20886789	     -0.00000001	     -0.00000000	     30.17331062
      1.28849499	     -0.05150963	      0.00034786	     -0.19292313	     -0.05583470	      0.88270055	      0.00000674	     -0.20885895	     -0.00000001	     -0.00000000	     30.28777160
      1.28965012	     -0.05150518	      0.00034530	     -0.19291845	     -0.05582908	      0.88269985	      0.00000701	     -0.20885079	     -0.00000001	     -0.00000000	     30.17753043
      1.29080526	     -0.05149446	      0.00034520	     -0.19290756	     -0.05582349	      0.88269914	      0.00000726	     -0.20884256	     -0.00000001	     -0.00000000	     30.21829821
      1.29220793	     -0.05148491	      0.00034308	     -0.19289776	     -0.05581675	      0.88269827	      0.00000752	     -0.20883243	     -0.00000001	     -0.00000000	     30.17119568
      1.29361061	     -0.05146945	      0.00034325	     -0.19288210	     -0.05581004	      0.88269740	      0.00000775	     -0.20882220	     -0.00000001	     -0.00000000	     30.24652978
      1.29478879	     -0.05146049	      0.00034064	     -0.19287290	     -0.05580445	      0.88269666	      0.00000791	     -0.20881348	     -0.00000001	     -0.00000000	     30.16877569
      1.29596698	     -0.05144369	      0.00034058	     -0.19285594	     -0.05579889	      0.88269591	      0.00000805	     -0.20880464	     -0.00000001	     -0.00000000	     30.21873814
      1.29714516	     -0.05142821	      0.00033899	     -0.19284024	     -0.05579336	      0.88269517	      0.00000816	     -0.20879562	     -0.00000001	     -0.00000000	     30.20242910
      1.29875049	     -0.05140231	      0.00033850	     -0.19281410	     -0.05578588	      0.88269414	      0.00000826	     -0.20878308	     -0.00000001	     -0.00000000	     30.24986688
      1.29994324	     -0.05138639	      0.00033600	     -0.19279793	     -0.05578036	      0.88269338	      0.00000831	     -0.20877358	     -0.00000001	     -0.00000000	     30.19291479
      1.30113600	     -0.05136524	      0.00033579	     -0.19277659	     -0.05577488	      0.88269262	      0.00000833	     -0.20876397	     -0.00000001	     -0.00000000	     30.22198842
      1.30257092	     -0.05134333	      0.00033325	     -0.19275439	     -0.05576832	      0.88269170	      0.00000833	     -0.20875224	     -0.00000001	     -0.00000000	     30.19557393
      1.30384231	     -0.05131815	      0.00033334	     -0.19272901	     -0.05576256	      0.88269088	      0.00000829	     -0.20874174	     -0.00000001	     -0.00000000	     30.25039856
      1.30511370	     -0.05129601	      0.00033043	     -0.19270658	     -0.05575683	      0.88269007	      0.00000822	     -0.20873109	     -0.00000001	     -0.00000000	     30.23655605
      1.30638508	     -0.05126738	      0.00033032	     -0.19267774	     -0.05575115	      0.88268926	      0.00000813	     -0.20872029	     -0.00000001	     -0.00000000	     30.28472152
      1.30765647	     -0.05124341	      0.00032704	     -0.19265347	     -0.05574550	      0.88268845	      0.00000801	     -0.20870934	     -0.00000001	     -0.00000000	     30.27775971
      1.30892786	     -0.05121438	      0.00032652	     -0.19262421	     -0.05573989	      0.88268765	      0.00000786	     -0.20869831	     -0.00000001	     -0.00000000	     30.31232010
      1.31019925	     -0.05118863	      0.00032309	     -0.19259814	     -0.05573433	      0.88268685	      0.00000769	     -0.20868716	     -0.00000001	     -0.00000000	     30.31874530
      1.31147063	     -0.05115705	      0.00032264	     -0.19256632	     -0.05572880	      0.88268605	      0.00000748	     -0.20867592	     -0.00000001	     -0.00000000	     30.34814505
      1.31274202	     -0.05112869	      0.00031914	     -0.19253763	     -0.05572332	      0.88268526	      0.00000726	     -0.20866455	     -0.00000001	     -0.00000000	     30.37249991
      1.31401341	     -0.05109531	      0.00031854	     -0.19250400	     -0.05571788	      0.88268448	      0.00000700	     -0.20865308	     -0.00000001	     -0.00000000	     30.39828265
      1.31528480	     -0.05106486	      0.00031477	     -0.19247321	     -0.05571248	      0.88268371	      0.00000673	     -0.20864150	     -0.00000001	     -0.00000000	     30.44236247
      1.31655618	     -0.05102859	      0.00031425	     -0.19243668	     -0.05570712	      0.88268294	      0.00000643	     -0.20862982	     -0.00000001	     -0.00000000	     30.46140682
      1.31782757	     -0.05099399	      0.00031053	     -0.19240173	     -0.05570181	      0.88268218	      0.00000610	     -0.20861798	     -0.00000001	     -0.00000000	     30.52819606
      1.31909896	     -0.05095464	      0.00031008	     -0.19236211	     -0.05569654	      0.88268143	      0.00000575	     -0.20860600	     -0.00000001	     -0.00000000	     30.53711911
      1.32037035	     -0.05091887	      0.00030578	     -0.19232596	     -0.05569131	      0.88268069	      0.00000538	     -0.20859388	     -0.00000001	     -0.00000000	     30.62730109
      1.32164173	     -0.05087919	      0.00030495	     -0.19228599	     -0.05568613	      0.88267996	      0.00000498	     -0.20858170	     -0.00000001	     -0.00000000	     30.62227476
      1.32291312	     -0.05084283	      0.00030010	     -0.19224921	     -0.05568099	      0.88267924	      0.00000457	     -0.20856942	     -0.00000001	     -0.00000000	     30.73075510
      1.32418451	     -0.05080280	      0.00029926	     -0.19220889	     -0.05567589	      0.88267854	      0.00000413	     -0.20855712	     -0.00000001	     -0.00000000	     30.70336466
      1.32545590	     -0.05076567	      0.00029401	     -0.19217133	     -0.05567084	      0.88267784	      0.00000367	     -0.20854477	     -0.00000001	     -0.00000000	     30.84015264
      1.32657962	     -0.05072985	      0.00029308	     -0.19213522	     -0.05566642	      0.88267724	      0.00000325	     -0.20853384	     -0.00000001	     -0.00000000	     30.79733994
      1.32770334	     -0.05069619	      0.00028956	     -0.19210119	     -0.05566203	      0.88267664	      0.00000281	     -0.20852290	     -0.00000001	     -0.00000000	     30.86922617
      1.32909425	     -0.05065416	      0.00028681	     -0.19205876	     -0.05565665	      0.88267592	      0.00000225	     -0.20850938	     -0.00000001	     -0.00000000	     30.88710458
      1.33048515	     -0.05061322	      0.00028171	     -0.19201733	     -0.05565133	      0.88267521	      0.00000167	     -0.20849591	     -0.00000001	     -0.00000000	     31.03165727
      1.33162011	     -0.05057867	      0.00028012	     -0.19198247	     -0.05564702	      0.88267465	      0.00000118	     -0.20848497	     -0.00000001	     -0.00000000	     30.99000990
      1.33275506	     -0.05054521	      0.00027637	     -0.19194862	     -0.05564276	      0.88267409	      0.00000068	     -0.20847406	     -0.00000001	     -0.00000000	     31.07676649
      1.33415665	     -0.05050203	      0.00027350	     -0.19190499	     -0.05563755	      0.88267342	      0.00000004	     -0.20846065	     -0.00000001	     -0.00000000	     31.10119965
      1.33555824	     -0.05045870	      0.00026829	     -0.19186116	     -0.05563239	      0.88267276	     -0.00000061	     -0.20844726	     -0.00000001	     -0.00000000	     31.27875212
      1.33664366	     -0.05042491	      0.00026679	     -0.19182704	     -0.05562844	      0.88267226	     -0.00000113	     -0.20843691	     -0.00000001	     -0.00000000	     31.22166922
      1.33772908	     -0.05039221	      0.00026316	     -0.19179395	     -0.05562452	      0.88267176	     -0.00000166	     -0.20842661	     -0.00000001	     -0.00000000	     31.30887620
      1.33919402	     -0.05034695	      0.00025952	     -0.19174818	     -0.05561930	      0.88267111	     -0.00000238	     -0.20841278	     -0.00000001	     -0.00000000	     31.35229653
      1.34065896	     -0.05030160	      0.00025378	     -0.19170226	     -0.05561414	      0.88267047	     -0.00000313	     -0.20839901	     -0.00000001	     -0.00000000	     31.55068906
      1.34169842	     -0.05027008	      0.00025213	     -0.19167041	     -0.05561051	      0.88267003	     -0.00000366	     -0.20838929	     -0.00000001	     -0.00000000	     31.47946493
      1.34273788	     -0.05023885	      0.00024862	     -0.19163878	     -0.05560693	      0.88266959	     -0.00000420	     -0.20837964	     -0.00000001	     -0.00000000	     31.56225908
      1.34428967	     -0.05019122	      0.00024449	     -0.19159059	     -0.05560163	      0.88266895	     -0.00000502	     -0.20836533	     -0.00000001	     -0.00000000	     31.61857490
      1.34558494	     -0.05015154	      0.00023987	     -0.19155039	     -0.05559728	      0.88266842	     -0.00000572	     -0.20835346	     -0.00000001	     -0.00000000	     31.74855866
      1.34688020	     -0.05011201	      0.00023701	     -0.19151040	     -0.05559297	      0.88266791	     -0.00000642	     -0.20834168	     -0.00000001	     -0.00000000	     31.74730233
      1.34817547	     -0.05007349	      0.00023171	     -0.19147134	     -0.05558872	      0.88266740	     -0.00000713	     -0.20833000	     -0.00000001	     -0.00000000	     31.91875104
      1.34947073	     -0.05003536	      0.00022941	     -0.19143274	     -0.05558453	      0.88266690	     -0.00000784	     -0.20831844	     -0.00000001	     -0.00000000	     31.86983337
      1.35056301	     -0.05000399	      0.00022463	     -0.19140090	     -0.05558104	      0.88266649	     -0.00000845	     -0.20830881	     -0.00000001	     -0.00000000	     32.01558325
      1.35165528	     -0.04997335	      0.00022177	     -0.19136984	     -0.05557759	      0.88266608	     -0.00000907	     -0.20829928	     -0.00000001	     -0.00000000	     32.02836922
      1.35306684	     -0.04993476	      0.00021668	     -0.19133065	     -0.05557318	      0.88266556	     -0.00000987	     -0.20828716	     -0.00000001	     -0.00000000	     32.15070608
      1.35447840	     -0.04989635	      0.00021348	     -0.19129169	     -0.05556885	      0.88266505	     -0.00001067	     -0.20827526	     -0.00000001	     -0.00000000	     32.14915722
      1.35556820	     -0.04986681	      0.00020880	     -0.19126166	     -0.05556555	      0.88266466	     -0.00001129	     -0.20826620	     -0.00000001	     -0.00000000	     32.29269071
      1.35665800	     -0.04983740	      0.00020607	     -0.19123182	     -0.05556229	      0.88266428	     -0.00001192	     -0.20825726	     -0.00000001	     -0.00000000	     32.30611495
      1.35809814	     -0.04980023	      0.00020121	     -0.19119403	     -0.05555805	      0.88266379	     -0.00001276	     -0.20824564	     -0.00000001	     -0.00000000	     32.41968090
      1.35953827	     -0.04976539	      0.00019836	     -0.19115861	     -0.05555389	      0.88266330	     -0.00001359	     -0.20823429	     -0.00000001	     -0.00000000	     32.39494491
      1.36057218	     -0.04974145	      0.00019389	     -0.19113419	     -0.05555094	      0.88266296	     -0.00001420	     -0.20822634	     -0.00000001	     -0.00000000	     32.52945654
      1.36160609	     -0.04971835	      0.00019109	     -0.19111066	     -0.05554804	      0.88266262	     -0.00001480	     -0.20821855	     -0.00000001	     -0.00000000	     32.55322842
      1.36313779	     -0.04968494	      0.00018591	     -0.19107657	     -0.05554380	      0.88266212	     -0.00001570	     -0.20820732	     -0.00000001	     -0.00000000	     32.67329137
      1.36442409	     -0.04965741	      0.00018276	     -0.19104850	     -0.05554031	      0.88266172	     -0.00001646	     -0.20819815	     -0.00000001	     -0.00000000	     32.68246140
      1.36571040	     -0.04963025	      0.00017810	     -0.19102074	     -0.05553689	      0.88266132	     -0.00001723	     -0.20818921	     -0.00000001	     -0.00000000	     32.81872043
      1.36699671	     -0.04960268	      0.00017596	     -0.19099265	     -0.05553352	      0.88266093	     -0.00001799	     -0.20818049	     -0.00000001	     -0.00000000	     32.79306148
      1.36815317	     -0.04957851	      0.00017166	     -0.19096795	     -0.05553055	      0.88266058	     -0.00001868	     -0.20817281	     -0.00000001	     -0.00000000	     32.93626233
      1.36930963	     -0.04955435	      0.00016954	     -0.19094331	     -0.05552763	      0.88266024	     -0.00001936	     -0.20816529	     -0.00000001	     -0.00000000	     32.93081374
      1.37046609	     -0.04952953	      0.00016629	     -0.19091798	     -0.05552475	      0.88265991	     -0.00002005	     -0.20815792	     -0.00000001	     -0.00000000	     33.02918571
      1.37192383	     -0.04949743	      0.00016407	     -0.19088528	     -0.05552121	      0.88265950	     -0.00002092	     -0.20814878	     -0.00000001	     -0.00000000	     33.04191507
      1.37309460	     -0.04947235	      0.00016066	     -0.19085966	     -0.05551842	      0.88265917	     -0.00002163	     -0.20814157	     -0.00000001	     -0.00000000	     33.17136606
      1.37426536	     -0.04944828	      0.00015917	     -0.19083511	     -0.05551568	      0.88265886	     -0.00002233	     -0.20813449	     -0.00000001	     -0.00000000	     33.15967724
      1.37543612	     -0.04942505	      0.00015639	     -0.19081136	     -0.05551300	      0.88265855	     -0.00002303	     -0.20812758	     -0.00000001	     -0.00000000	     33.25358001
      1.37688611	     -0.04939788	      0.00015447	     -0.19078358	     -0.05550975	      0.88265818	     -0.00002390	     -0.20811924	     -0.00000001	     -0.00000000	     33.25897164
      1.37803693	     -0.04937802	      0.00015097	     -0.19076318	     -0.05550723	      0.88265789	     -0.00002458	     -0.20811285	     -0.00000001	     -0.00000000	     33.39360348
      1.37918774	     -0.04935979	      0.00014919	     -0.19074446	     -0.05550476	      0.88265761	     -0.00002527	     -0.20810666	     -0.00000001	     -0.00000000	     33.38616059
      1.38033856	     -0.04934302	      0.00014621	     -0.19072715	     -0.05550234	      0.88265734	     -0.00002596	     -0.20810071	     -0.00000001	     -0.00000000	     33.47075809
      1.38184654	     -0.04932276	      0.00014372	     -0.19070623	     -0.05549925	      0.88265699	     -0.00002687	     -0.20809328	     -0.00000001	     -0.00000000	     33.48022660
      1.38298693	     -0.04930837	      0.00014020	     -0.19069130	     -0.05549698	      0.88265674	     -0.00002755	     -0.20808793	     -0.00000001	     -0.00000000	     33.60584648
      1.38412732	     -0.04929499	      0.00013846	     -0.19067742	     -0.05549475	      0.88265649	     -0.00002823	     -0.20808281	     -0.00000001	     -0.00000000	     33.59834038
      1.38550611	     -0.04927960	      0.00013482	     -0.19066139	     -0.05549213	      0.88265621	     -0.00002905	     -0.20807692	     -0.00000001	     -0.00000000	     33.72376553
      1.38673973	     -0.04926675	      0.00013332	     -0.19064801	     -0.05548985	      0.88265596	     -0.00002979	     -0.20807192	     -0.00000001	     -0.00000000	     33.69132716
      1.38797335	     -0.04925540	      0.00012974	     -0.19063606	     -0.05548763	      0.88265572	     -0.00003052	     -0.20806717	     -0.00000001	     -0.00000000	     33.81738920
      1.38920698	     -0.04924513	      0.00012860	     -0.19062528	     -0.05548546	      0.88265548	     -0.00003125	     -0.20806269	     -0.00000001	     -0.00000000	     33.76580650
      1.39044060	     -0.04923528	      0.00012539	     -0.19061485	     -0.05548336	      0.88265526	     -0.00003198	     -0.20805846	     -0.00000001	     -0.00000000	     33.89702362
      1.39167422	     -0.04922612	      0.00012483	     -0.19060518	     -0.05548132	      0.88265504	     -0.00003271	     -0.20805446	     -0.00000001	     -0.00000000	     33.83660242
      1.39290784	     -0.04921787	      0.00012183	     -0.19059636	     -0.05547934	      0.88265484	     -0.00003343	     -0.20805069	     -0.00000001	     -0.00000000	     33.97493770
      1.39414147	     -0.04921066	      0.00012166	     -0.19058865	     -0.05547742	      0.88265463	     -0.00003415	     -0.20804717	     -0.00000001	     -0.00000000	     33.90168001
      1.39537509	     -0.04920441	      0.00011874	     -0.19058183	     -0.05547556	      0.88265444	     -0.00003487	     -0.20804387	     -0.00000001	     -0.00000000	     34.05129998
      1.39660871	     -0.04919847	      0.00011895	     -0.19057541	     -0.05547376	      0.88265425	     -0.00003558	     -0.20804081	     -0.00000001	     -0.00000000	     33.96970564
      1.39784233	     -0.04919224	      0.00011629	     -0.19056862	     -0.05547202	      0.88265407	     -0.00003629	     -0.20803795	     -0.00000001	     -0.00000000	     34.13210658
      1.39907595	     -0.04918605	      0.00011710	     -0.19056196	     -0.05547034	      0.88265390	     -0.00003699	     -0.20803526	     -0.00000001	     -0.00000000	     34.03465107
      1.40030958	     -0.04918072	      0.00011460	     -0.19055608	     -0.05546872	      0.88265373	     -0.00003769	     -0.20803275	     -0.00000001	     -0.00000000	     34.20097631
      1.40141328	     -0.04917692	      0.00011534	     -0.19055187	     -0.05546732	      0.88265358	     -0.00003830	     -0.20803067	     -0.00000001	     -0.00000000	     34.10590332
      1.40251699	     -0.04917411	      0.00011410	     -0.19054858	     -0.05546597	      0.88265344	     -0.00003890	     -0.20802874	     -0.00000001	     -0.00000000	     34.17874757
      1.40386546	     -0.04917186	      0.00011412	     -0.19054580	     -0.05546439	      0.88265328	     -0.00003963	     -0.20802663	     -0.00000001	     -0.00000000	     34.15754653
      1.40521393	     -0.04917065	      0.00011244	     -0.19054401	     -0.05546288	      0.88265312	     -0.00004034	     -0.20802477	     -0.00000001	     -0.00000000	     34.28474478
      1.40633957	     -0.04917032	      0.00011331	     -0.19054326	     -0.05546167	      0.88265299	     -0.00004093	     -0.20802342	     -0.00000001	     -0.00000000	     34.20568764
      1.40746521	     -0.04917068	      0.00011236	     -0.19054316	     -0.05546052	      0.88265287	     -0.00004150	     -0.20802225	     -0.00000001	     -0.00000000	     34.28087122
      1.40881768	     -0.04917199	      0.00011286	     -0.19054395	     -0.05545919	      0.88265272	     -0.00004216	     -0.20802108	     -0.00000001	     -0.00000000	     34.25412939
      1.41017015	     -0.04917436	      0.00011141	     -0.19054575	     -0.05545795	      0.88265259	     -0.00004281	     -0.20802017	     -0.00000001	     -0.00000000	     34.39668510
      1.41125642	     -0.04917701	      0.00011266	     -0.19054801	     -0.05545700	      0.88265248	     -0.00004331	     -0.20801962	     -0.00000001	     -0.00000000	     34.30476573
      1.41234269	     -0.04918021	      0.00011215	     -0.19055077	     -0.05545609	      0.88265238	     -0.00004380	     -0.20801925	     -0.00000001	     -0.00000000	     34.36875746
      1.41374545	     -0.04918508	      0.00011294	     -0.19055512	     -0.05545500	      0.88265225	     -0.00004441	     -0.20801900	     -0.00000001	     -0.00000000	     34.35075677
      1.41514821	     -0.04919082	      0.00011191	     -0.19056029	     -0.05545398	      0.88265213	     -0.00004499	     -0.20801902	     -0.00000001	     -0.00000000	     34.50169389
      1.41620271	     -0.04919566	      0.00011356	     -0.19056477	     -0.05545326	      0.88265205	     -0.00004540	     -0.20801921	     -0.00000001	     -0.00000000	     34.40055051
      1.41725720	     -0.04920093	      0.00011353	     -0.19056964	     -0.05545259	      0.88265197	     -0.00004580	     -0.20801955	     -0.00000001	     -0.00000000	     34.45535878
      1.41871986	     -0.04920884	      0.00011476	     -0.19057702	     -0.05545174	      0.88265186	     -0.00004633	     -0.20802026	     -0.00000001	     -0.00000000	     34.44253538
      1.42018252	     -0.04921744	      0.00011419	     -0.19058505	     -0.05545097	      0.88265176	     -0.00004682	     -0.20802124	     -0.00000001	     -0.00000000	     34.60685399
      1.42118954	     -0.04922379	      0.00011627	     -0.19059109	     -0.05545049	      0.88265169	     -0.00004713	     -0.20802207	     -0.00000001	     -0.00000000	     34.48568570
      1.42219656	     -0.04923055	      0.00011670	     -0.19059748	     -0.05545005	      0.88265163	     -0.00004743	     -0.20802302	     -0.00000001	     -0.00000000	     34.52665358
      1.42376203	     -0.04924182	      0.00011840	     -0.19060821	     -0.05544944	      0.88265154	     -0.00004786	     -0.20802476	     -0.00000001	     -0.00000000	     34.51685432
      1.42504908	     -0.04925170	      0.00011892	     -0.19061762	     -0.05544902	      0.88265147	     -0.00004818	     -0.20802641	     -0.00000001	     -0.00000000	     34.59402154
      1.42633613	     -0.04926212	      0.00012127	     -0.19062764	     -0.05544866	      0.88265141	     -0.00004847	     -0.20802827	     -0.00000001	     -0.00000000	     34.52801208
      1.42762318	     -0.04927314	      0.00012141	     -0.19063818	     -0.05544837	      0.88265135	     -0.00004873	     -0.20803032	     -0.00000001	     -0.00000000	     34.65820227
      1.42876340	     -0.04928336	      0.00012403	     -0.19064807	     -0.05544816	      0.88265131	     -0.00004893	     -0.20803231	     -0.00000001	     -0.00000000	     34.55726749
      1.42990363	     -0.04929398	      0.00012470	     -0.19065829	     -0.05544801	      0.88265127	     -0.00004911	     -0.20803445	     -0.00000001	     -0.00000000	     34.63078137
      1.43104385	     -0.04930497	      0.00012669	     -0.19066893	     -0.05544790	      0.88265123	     -0.00004927	     -0.20803674	     -0.00000001	     -0.00000000	     34.59990764
      1.43253872	     -0.04932007	      0.00012804	     -0.19068352	     -0.05544785	      0.88265119	     -0.00004944	     -0.20803996	     -0.00000001	     -0.00000000	     34.68415117
      1.43370240	     -0.04933243	      0.00013087	     -0.19069555	     -0.05544786	      0.88265116	     -0.00004955	     -0.20804265	     -0.00000001	     -0.00000000	     34.59906990
      1.43486607	     -0.04934529	      0.00013199	     -0.19070804	     -0.05544793	      0.88265114	     -0.00004963	     -0.20804549	     -0.00000001	     -0.00000000	     34.66840348
      1.43602975	     -0.04935857	      0.00013445	     -0.19072098	     -0.05544805	      0.88265113	     -0.00004968	     -0.20804848	     -0.00000001	     -0.00000000	     34.63179426
      1.43750615	     -0.04937598	      0.00013617	     -0.19073793	     -0.05544828	      0.88265111	     -0.00004971	     -0.20805249	     -0.00000001	     -0.00000000	     34.72383807
      1.43865094	     -0.04938983	      0.00013937	     -0.19075147	     -0.05544852	      0.88265111	     -0.00004971	     -0.20805575	     -0.00000001	     -0.00000000	     34.63198805
      1.43979574	     -0.04940395	      0.00014089	     -0.19076524	     -0.05544880	      0.88265111	     -0.00004969	     -0.20805915	     -0.00000001	      0.00000000	     34.69355686
      1.44094053	     -0.04941831	      0.00014360	     -0.19077930	     -0.05544914	      0.88265111	     -0.00004964	     -0.20806267	     -0.00000001	      0.00000000	     34.66133039
      1.44248210	     -0.04943797	      0.00014600	     -0.19079851	     -0.05544967	      0.88265112	     -0.00004954	     -0.20806761	     -0.00000001	      0.00000000	     34.74468213
      1.44362104	     -0.04945268	      0.00014955	     -0.19081294	     -0.05545012	      0.88265114	     -0.00004944	     -0.20807138	     -0.00000001	      0.00000000	     34.65347926
      1.44475998	     -0.04946748	      0.00015153	     -0.19082743	     -0.05545062	      0.88265115	     -0.00004931	     -0.20807526	     -0.00000001	      0.00000000	     34.71059601
      1.44615554	     -0.04948570	      0.00015560	     -0.19084530	     -0.05545130	      0.88265118	     -0.00004913	     -0.20808015	     -0.00000001	      0.00000000	     34.65596653
      1.44739689	     -0.04950203	      0.00015761	     -0.19086130	     -0.05545197	      0.88265121	     -0.00004894	     -0.20808462	     -0.00000001	      0.00000000	     34.75304634
      1.44863824	     -0.04951850	      0.00016186	     -0.19087750	     -0.05545269	      0.88265124	     -0.00004873	     -0.20808919	     -0.00000001	      0.00000000	     34.66291684
      1.44987958	     -0.04953512	      0.00016393	     -0.19089379	     -0.05545347	      0.88265128	     -0.00004849	     -0.20809386	     -0.00000001	      0.00000000	     34.76885367
      1.45112093	     -0.04955201	      0.00016844	     -0.19091042	     -0.05545431	      0.88265132	     -0.00004822	     -0.20809862	     -0.00000001	      0.00000000	     34.66791496
      1.45236227	     -0.04956919	      0.00017055	     -0.19092728	     -0.05545520	      0.88265136	     -0.00004793	     -0.20810349	     -0.00000001	      0.00000000	     34.78243453
      1.45360362	     -0.04958657	      0.00017529	     -0.19094441	     -0.05545615	      0.88265141	     -0.00004762	     -0.20810845	     -0.00000001	      0.00000000	     34.67365376
      1.45484496	     -0.04960426	      0.00017740	     -0.19096179	     -0.05545716	      0.88265146	     -0.00004728	     -0.20811350	     -0.00000001	      0.00000000	     34.79722184
      1.45608631	     -0.04962231	      0.00018233	     -0.19097962	     -0.05545822	      0.88265151	     -0.00004692	     -0.20811865	     -0.00000001	      0.00000000	     34.68028573
      1.45732766	     -0.04964067	      0.00018446	     -0.19099767	     -0.05545934	      0.88265157	     -0.00004654	     -0.20812389	     -0.00000001	      0.00000000	     34.81345243
      1.45856900	     -0.04965924	      0.00018959	     -0.19101603	     -0.05546051	      0.88265163	     -0.00004614	     -0.20812923	     -0.00000001	      0.00000000	     34.69024142
      1.45981035	     -0.04967810	      0.00019173	     -0.19103460	     -0.05546173	      0.88265168	     -0.00004571	     -0.20813465	     -0.00000001	      0.00000000	     34.83230378
      1.46105169	     -0.04969709	      0.00019703	     -0.19105338	     -0.05546301	      0.88265174	     -0.00004526	     -0.20814016	     -0.00000001	      0.00000000	     34.70265435
      1.46229304	     -0.04971606	      0.00019923	     -0.19107207	     -0.05546434	      0.88265180	     -0.00004480	     -0.20814575	     -0.00000001	      0.00000000	     34.85168576
      1.46353438	     -0.04973489	      0.00020474	     -0.19109072	     -0.05546573	      0.88265186	     -0.00004431	     -0.20815141	     -0.00000001	      0.00000000	     34.71729584
      1.46477573	     -0.04975369	      0.00020702	     -0.19110925	     -0.05546717	      0.88265192	     -0.00004380	     -0.20815712	     -0.00000001	      0.00000000	     34.87153056
      1.46601708	     -0.04977251	      0.00021270	     -0.19112790	     -0.05546866	      0.88265198	     -0.00004327	     -0.20816289	     -0.00000001	      0.00000000	     34.73120895
      1.46725842	     -0.04979137	      0.00021505	     -0.19114650	     -0.05547020	      0.88265203	     -0.00004272	     -0.20816871	     -0.00000001	      0.00000000	     34.88990304
      1.46849977	     -0.04981022	      0.00022083	     -0.19116519	     -0.05547179	      0.88265209	     -0.00004215	     -0.20817458	     -0.00000001	      0.00000000	     34.74767346
      1.46974111	     -0.04982916	      0.00022322	     -0.19118389	     -0.05547343	      0.88265214	     -0.00004157	     -0.20818049	     -0.00000001	      0.00000000	     34.90783955
      1.47098246	     -0.04984819	      0.00022908	     -0.19120277	     -0.05547513	      0.88265219	     -0.00004097	     -0.20818645	     -0.00000001	      0.00000000	     34.76237743
      1.47222380	     -0.04986742	      0.00023155	     -0.19122176	     -0.05547687	      0.88265223	     -0.00004035	     -0.20819246	     -0.00000001	      0.00000000	     34.92016651
      1.47346515	     -0.04988674	      0.00023747	     -0.19124094	     -0.05547866	      0.88265227	     -0.00003971	     -0.20819852	     -0.00000001	      0.00000000	     34.77430972
      1.47470650	     -0.04990615	      0.00023999	     -0.19126013	     -0.05548050	      0.88265231	     -0.00003906	     -0.20820463	     -0.00000001	      0.00000000	     34.93105584
      1.47594784	     -0.04992564	      0.00024585	     -0.19127949	     -0.05548239	      0.88265234	     -0.00003839	     -0.20821077	     -0.00000001	      0.00000000	     34.78702084
      1.47718919	     -0.04994509	      0.00024841	     -0.19129872	     -0.05548433	      0.88265236	     -0.00003771	     -0.20821696	     -0.00000001	      0.00000000	     34.94126528
      1.47843053	     -0.04996437	      0.00025428	     -0.19131788	     -0.05548631	      0.88265238	     -0.00003701	     -0.20822317	     -0.00000001	      0.00000000	     34.80235935
      1.47967188	     -0.04998371	      0.00025694	     -0.19133702	     -0.05548834	      0.88265240	     -0.00003630	     -0.20822942	     -0.00000001	      0.00000000	     34.95190668
      1.48091322	     -0.05000310	      0.00026278	     -0.19135630	     -0.05549042	      0.88265241	     -0.00003557	     -0.20823569	     -0.00000001	      0.00000000	     34.81745731
      1.48215457	     -0.05002263	      0.00026555	     -0.19137564	     -0.05549254	      0.88265241	     -0.00003483	     -0.20824199	     -0.00000001	     -0.00000000	     34.95984058
      1.48339592	     -0.05004225	      0.00027134	     -0.19139515	     -0.05549471	      0.88265240	     -0.00003407	     -0.20824832	     -0.00000001	     -0.00000000	     34.83217163
      1.48463726	     -0.05006201	      0.00027423	     -0.19141473	     -0.05549692	      0.88265238	     -0.00003331	     -0.20825468	     -0.00000001	     -0.00000000	     34.96680581
      1.48587861	     -0.05008182	      0.00027997	     -0.19143445	     -0.05549917	      0.88265236	     -0.00003253	     -0.20826107	     -0.00000001	     -0.00000000	     34.84777900
      1.48711995	     -0.05010171	      0.00028299	     -0.19145417	     -0.05550147	      0.88265233	     -0.00003174	     -0.20826748	     -0.00000001	     -0.00000000	     34.97481020
      1.48836130	     -0.05012143	      0.00028865	     -0.19147379	     -0.05550381	      0.88265229	     -0.00003094	     -0.20827392	     -0.00000001	     -0.00000000	     34.86798884
      1.48960264	     -0.05014108	      0.00029182	     -0.19149329	     -0.05550619	      0.88265224	     -0.00003013	     -0.20828037	     -0.00000001	     -0.00000000	     34.98497599
      1.49084399	     -0.05016068	      0.00029743	     -0.19151280	     -0.05550861	      0.88265218	     -0.00002930	     -0.20828683	     -0.00000001	     -0.00000000	     34.88496593
      1.49208534	     -0.05018031	      0.00030076	     -0.19153229	     -0.05551107	      0.88265210	     -0.00002847	     -0.20829330	     -0.00000001	     -0.00000000	     34.99143600
      1.49332668	     -0.05019994	      0.00030626	     -0.19155185	     -0.05551357	      0.88265202	     -0.00002763	     -0.20829978	     -0.00000001	     -0.00000000	     34.90215453
      1.49456803	     -0.05021973	      0.00030968	     -0.19157151	     -0.05551611	      0.88265193	     -0.00002679	     -0.20830627	     -0.00000001	     -0.00000000	     34.99816791
      1.49580937	     -0.05023958	      0.00031503	     -0.19159129	     -0.05551868	      0.88265183	     -0.00002593	     -0.20831276	     -0.00000001	     -0.00000000	     34.91855158
      1.49705072	     -0.05025952	      0.00031850	     -0.19161111	     -0.05552130	      0.88265171	     -0.00002507	     -0.20831926	     -0.00000001	     -0.00000000	     35.00428138
      1.49829206	     -0.05027942	      0.00032370	     -0.19163094	     -0.05552395	      0.88265158	     -0.00002421	     -0.20832577	     -0.00000001	     -0.00000000	     34.93286490
      1.49953341	     -0.05029926	      0.00032729	     -0.19165067	     -0.05552663	      0.88265144	     -0.00002334	     -0.20833228	     -0.00000001	     -0.00000000	     35.00616208
      1.50077476	     -0.05031890	      0.00033243	     -0.19167026	     -0.05552935	      0.88265128	     -0.00002246	     -0.20833879	     -0.00000001	     -0.00000000	     34.94201388
      1.50201610	     -0.05033842	      0.00033615	     -0.19168968	     -0.05553211	      0.88265112	     -0.00002158	     -0.20834528	     -0.00000001	     -0.00000000	     35.00452467
      1.50325745	     -0.05035779	      0.00034117	     -0.19170899	     -0.05553489	      0.88265093	     -0.00002070	     -0.20835176	     -0.00000001	     -0.00000000	     34.94742044
      1.50449879	     -0.05037707	      0.00034493	     -0.19172819	     -0.05553771	      0.88265074	     -0.00001981	     -0.20835822	     -0.00000001	     -0.00000000	     34.99844193
      1.50599285	     -0.05040012	      0.00035124	     -0.19175119	     -0.05554115	      0.88265049	     -0.00001874	     -0.20836596	     -0.00000001	     -0.00000000	     34.90716635
      1.50710844	     -0.05041731	      0.00035389	     -0.19176829	     -0.05554375	      0.88265028	     -0.00001793	     -0.20837172	     -0.00000001	     -0.00000000	     35.00225471
      1.50822404	     -0.05043439	      0.00035824	     -0.19178534	     -0.05554637	      0.88265007	     -0.00001713	     -0.20837747	     -0.00000001	     -0.00000000	     34.95050176
      1.50969279	     -0.05045680	      0.00036266	     -0.19180766	     -0.05554986	      0.88264977	     -0.00001607	     -0.20838499	     -0.00000001	     -0.00000000	     35.00213531
      1.51116154	     -0.05047882	      0.00036921	     -0.19182966	     -0.05555339	      0.88264945	     -0.00001500	     -0.20839248	     -0.00000001	     -0.00000000	     34.87931172
      1.51220479	     -0.05049430	      0.00037137	     -0.19184507	     -0.05555592	      0.88264921	     -0.00001425	     -0.20839776	     -0.00000001	     -0.00000000	     34.98057963
      1.51324804	     -0.05050958	      0.00037530	     -0.19186032	     -0.05555847	      0.88264896	     -0.00001349	     -0.20840301	     -0.00000001	     -0.00000000	     34.94258462
      1.51483328	     -0.05053258	      0.00038030	     -0.19188326	     -0.05556239	      0.88264855	     -0.00001233	     -0.20841094	     -0.00000001	     -0.00000000	     34.97244085
      1.51615941	     -0.05055143	      0.00038554	     -0.19190210	     -0.05556569	      0.88264820	     -0.00001137	     -0.20841750	     -0.00000001	     -0.00000000	     34.90305097
      1.51748554	     -0.05057009	      0.00038901	     -0.19192070	     -0.05556903	      0.88264783	     -0.00001040	     -0.20842401	     -0.00000001	     -0.00000000	     34.99009219
      1.51881167	     -0.05058846	      0.00039487	     -0.19193908	     -0.05557240	      0.88264744	     -0.00000943	     -0.20843046	     -0.00000001	     -0.00000000	     34.86566427
      1.51997463	     -0.05060457	      0.00039750	     -0.19195514	     -0.05557537	      0.88264708	     -0.00000858	     -0.20843606	     -0.00000001	     -0.00000000	     34.96356089
      1.52113760	     -0.05062050	      0.00040210	     -0.19197106	     -0.05557837	      0.88264671	     -0.00000773	     -0.20844162	     -0.00000001	     -0.00000000	     34.88911341
      1.52230057	     -0.05063647	      0.00040549	     -0.19198701	     -0.05558138	      0.88264633	     -0.00000688	     -0.20844713	     -0.00000001	     -0.00000000	     34.91757323
      1.52388118	     -0.05065818	      0.00041135	     -0.19200873	     -0.05558551	      0.88264578	     -0.00000572	     -0.20845456	     -0.00000001	     -0.00000000	     34.84340942
      1.52507475	     -0.05067470	      0.00041409	     -0.19202520	     -0.05558865	      0.88264535	     -0.00000485	     -0.20846012	     -0.00000001	     -0.00000000	     34.91991481
      1.52626833	     -0.05069108	      0.00041853	     -0.19204160	     -0.05559181	      0.88264491	     -0.00000397	     -0.20846565	     -0.00000001	     -0.00000000	     34.84413321
      1.52746190	     -0.05070746	      0.00042172	     -0.19205796	     -0.05559499	      0.88264445	     -0.00000310	     -0.20847113	     -0.00000001	     -0.00000000	     34.87230190
      1.52901258	     -0.05072840	      0.00042731	     -0.19207892	     -0.05559914	      0.88264384	     -0.00000196	     -0.20847821	     -0.00000001	     -0.00000000	     34.78428346
      1.53018477	     -0.05074426	      0.00042970	     -0.19209475	     -0.05560230	      0.88264335	     -0.00000110	     -0.20848351	     -0.00000001	     -0.00000000	     34.85915855
      1.53135695	     -0.05076003	      0.00043374	     -0.19211053	     -0.05560547	      0.88264285	     -0.00000024	     -0.20848877	     -0.00000001	     -0.00000000	     34.78366007
      1.53278632	     -0.05077952	      0.00043696	     -0.19213000	     -0.05560936	      0.88264223	      0.00000080	     -0.20849514	     -0.00000001	     -0.00000000	     34.83217099
      1.53407092	     -0.05079693	      0.00044150	     -0.19214745	     -0.05561287	      0.88264164	      0.00000174	     -0.20850083	     -0.00000001	     -0.00000000	     34.71765294
      1.53535553	     -0.05081432	      0.00044370	     -0.19216481	     -0.05561639	      0.88264104	      0.00000268	     -0.20850648	     -0.00000001	     -0.00000000	     34.79945152
      1.53664013	     -0.05083121	      0.00044826	     -0.19218174	     -0.05561993	      0.88264042	      0.00000362	     -0.20851209	     -0.00000001	     -0.00000000	     34.66643912
      1.53792473	     -0.05084827	      0.00045007	     -0.19219877	     -0.05562349	      0.88263979	      0.00000456	     -0.20851765	     -0.00000001	     -0.00000000	     34.76056537
      1.53920934	     -0.05086514	      0.00045461	     -0.19221569	     -0.05562705	      0.88263913	      0.00000549	     -0.20852317	     -0.00000001	     -0.00000000	     34.60452341
      1.54049394	     -0.05088247	      0.00045591	     -0.19223298	     -0.05563063	      0.88263846	      0.00000642	     -0.20852865	     -0.00000001	     -0.00000000	     34.71391235
      1.54177855	     -0.05089950	      0.00046035	     -0.19225006	     -0.05563422	      0.88263777	      0.00000735	     -0.20853410	     -0.00000001	     -0.00000000	     34.53721604
      1.54306315	     -0.05091703	      0.00046107	     -0.19226755	     -0.05563783	      0.88263706	      0.00000826	     -0.20853951	     -0.00000001	     -0.00000000	     34.66480525
      1.54420708	     -0.05093230	      0.00046461	     -0.19228287	     -0.05564104	      0.88263641	      0.00000908	     -0.20854431	     -0.00000001	     -0.00000000	     34.50290444
      1.54535102	     -0.05094795	      0.00046591	     -0.19229850	     -0.05564426	      0.88263575	      0.00000988	     -0.20854909	     -0.00000001	     -0.00000000	     34.52767284
      1.54675700	     -0.05096712	      0.00046885	     -0.19231770	     -0.05564824	      0.88263492	      0.00001086	     -0.20855493	     -0.00000001	     -0.00000000	     34.43245309
      1.54816298	     -0.05098692	      0.00046965	     -0.19233746	     -0.05565222	      0.88263406	      0.00001182	     -0.20856076	     -0.00000001	     -0.00000000	     34.50048235
      1.54933254	     -0.05100316	      0.00047243	     -0.19235373	     -0.05565554	      0.88263334	      0.00001261	     -0.20856559	     -0.00000001	     -0.00000000	     34.35214632
      1.55050209	     -0.05101981	      0.00047306	     -0.19237036	     -0.05565886	      0.88263259	      0.00001339	     -0.20857041	     -0.00000001	     -0.00000000	     34.37336756
      1.55191220	     -0.05103963	      0.00047522	     -0.19239020	     -0.05566288	      0.88263168	      0.00001431	     -0.20857620	     -0.00000001	     -0.00000000	     34.26985146
      1.55332232	     -0.05105980	      0.00047497	     -0.19241033	     -0.05566691	      0.88263075	      0.00001521	     -0.20858197	     -0.00000001	     -0.00000000	     34.35036174
      1.55445297	     -0.05107538	      0.00047713	     -0.19242593	     -0.05567014	      0.88262998	      0.00001592	     -0.20858658	     -0.00000001	     -0.00000000	     34.19423865
      1.55558362	     -0.05109146	      0.00047718	     -0.19244200	     -0.05567338	      0.88262921	      0.00001662	     -0.20859117	     -0.00000001	     -0.00000000	     34.20349469
      1.55704619	     -0.05111211	      0.00047847	     -0.19246266	     -0.05567757	      0.88262819	      0.00001749	     -0.20859709	     -0.00000001	     -0.00000000	     34.11146683
      1.55850877	     -0.05113337	      0.00047746	     -0.19248386	     -0.05568177	      0.88262714	      0.00001834	     -0.20860299	     -0.00000001	     -0.00000000	     34.19518589
      1.55960813	     -0.05114885	      0.00047907	     -0.19249938	     -0.05568493	      0.88262635	      0.00001896	     -0.20860741	     -0.00000001	     -0.00000000	     34.04357859
      1.56070749	     -0.05116494	      0.00047864	     -0.19251545	     -0.05568809	      0.88262554	      0.00001957	     -0.20861182	     -0.00000001	     -0.00000001	     34.05161487
      1.56223206	     -0.05118707	      0.00047909	     -0.19253759	     -0.05569248	      0.88262440	      0.00002038	     -0.20861792	     -0.00000001	     -0.00000001	     33.97722863
      1.56375664	     -0.05120998	      0.00047715	     -0.19256045	     -0.05569687	      0.88262324	      0.00002116	     -0.20862400	     -0.00000001	     -0.00000001	     34.08137300
      1.56480733	     -0.05122507	      0.00047829	     -0.19257557	     -0.05569990	      0.88262243	      0.00002168	     -0.20862819	     -0.00000001	     -0.00000001	     33.93056656
      1.56585803	     -0.05124075	      0.00047745	     -0.19259124	     -0.05570293	      0.88262161	      0.00002219	     -0.20863236	     -0.00000001	     -0.00000001	     33.93581649
      1.56748944	     -0.05126468	      0.00047700	     -0.19261518	     -0.05570763	      0.88262031	      0.00002294	     -0.20863883	     -0.00000001	     -0.00000001	     33.87502052
      1.56883184	     -0.05128468	      0.00047528	     -0.19263517	     -0.05571150	      0.88261923	      0.00002353	     -0.20864412	     -0.00000001	     -0.00000001	     33.90438669
      1.57017424	     -0.05130395	      0.00047528	     -0.19265446	     -0.05571538	      0.88261813	      0.00002410	     -0.20864938	     -0.00000001	     -0.00000001	     33.80275629
      1.57151665	     -0.05132424	      0.00047251	     -0.19267471	     -0.05571925	      0.88261702	      0.00002463	     -0.20865462	     -0.00000001	     -0.00000001	     33.87572215
      1.57270626	     -0.05134140	      0.00047260	     -0.19269191	     -0.05572267	      0.88261603	      0.00002509	     -0.20865925	     -0.00000001	     -0.00000001	     33.74918621
      1.57389588	     -0.05135974	      0.00047022	     -0.19271023	     -0.05572610	      0.88261502	      0.00002552	     -0.20866386	     -0.00000001	     -0.00000001	     33.77498662
      1.57508550	     -0.05137768	      0.00046909	     -0.19272818	     -0.05572952	      0.88261400	      0.00002594	     -0.20866847	     -0.00000001	     -0.00000001	     33.71068190
      1.57664477	     -0.05140210	      0.00046573	     -0.19275258	     -0.05573401	      0.88261265	      0.00002645	     -0.20867450	     -0.00000001	     -0.00000001	     33.73675284
      1.57785866	     -0.05142055	      0.00046482	     -0.19277106	     -0.05573749	      0.88261158	      0.00002682	     -0.20867920	     -0.00000001	     -0.00000001	     33.62843235
      1.57907256	     -0.05144003	      0.00046168	     -0.19279051	     -0.05574098	      0.88261051	      0.00002717	     -0.20868390	     -0.00000001	     -0.00000001	     33.65005163
      1.58028645	     -0.05145895	      0.00045983	     -0.19280945	     -0.05574446	      0.88260942	      0.00002750	     -0.20868861	     -0.00000001	     -0.00000001	     33.58273253
      1.58182653	     -0.05148404	      0.00045547	     -0.19283451	     -0.05574886	      0.88260804	      0.00002788	     -0.20869458	     -0.00000001	     -0.00000001	     33.60982251
      1.58302023	     -0.05150281	      0.00045393	     -0.19285331	     -0.05575227	      0.88260695	      0.00002816	     -0.20869922	     -0.00000001	     -0.00000001	     33.49698432
      1.58421393	     -0.05152262	      0.00045018	     -0.19287309	     -0.05575567	      0.88260585	      0.00002841	     -0.20870386	     -0.00000001	     -0.00000001	     33.50895765
      1.58540763	     -0.05154179	      0.00044757	     -0.19289227	     -0.05575907	      0.88260475	      0.00002865	     -0.20870852	     -0.00000001	     -0.00000001	     33.44409031
      1.58701584	     -0.05156858	      0.00044218	     -0.19291904	     -0.05576364	      0.88260325	      0.00002893	     -0.20871480	     -0.00000001	     -0.00000001	     33.45702340
      1.58820236	     -0.05158768	      0.00043994	     -0.19293817	     -0.05576700	      0.88260213	      0.00002911	     -0.20871944	     -0.00000001	     -0.00000001	     33.34254372
      1.58938887	     -0.05160804	      0.00043556	     -0.19295850	     -0.05577035	      0.88260101	      0.00002928	     -0.20872410	     -0.00000001	     -0.00000001	     33.34527166
      1.59084454	     -0.05163247	      0.00043175	     -0.19298294	     -0.05577446	      0.88259963	      0.00002946	     -0.20872984	     -0.00000001	     -0.00000001	     33.25183966
      1.59213768	     -0.05165544	      0.00042612	     -0.19300587	     -0.05577809	      0.88259839	      0.00002959	     -0.20873497	     -0.00000001	     -0.00000001	     33.28176021
      1.59343082	     -0.05167741	      0.00042284	     -0.19302787	     -0.05578172	      0.88259714	      0.00002970	     -0.20874013	     -0.00000001	     -0.00000001	     33.16379864
      1.59472396	     -0.05170108	      0.00041670	     -0.19305149	     -0.05578533	      0.88259589	      0.00002978	     -0.20874533	     -0.00000001	     -0.00000001	     33.19715500
      1.59601710	     -0.05172345	      0.00041320	     -0.19307389	     -0.05578894	      0.88259463	      0.00002985	     -0.20875056	     -0.00000001	     -0.00000001	     33.07146962
      1.59731024	     -0.05174752	      0.00040662	     -0.19309790	     -0.05579253	      0.88259337	      0.00002989	     -0.20875583	     -0.00000001	     -0.00000001	     33.10811639
      1.59860338	     -0.05177034	      0.00040293	     -0.19312076	     -0.05579611	      0.88259210	      0.00002991	     -0.20876114	     -0.00000001	     -0.00000001	     32.96829817
      1.59989652	     -0.05179508	      0.00039589	     -0.19314545	     -0.05579967	      0.88259083	      0.00002991	     -0.20876649	     -0.00000001	     -0.00000001	     33.00884316
      1.60118966	     -0.05181856	      0.00039199	     -0.19316896	     -0.05580322	      0.88258955	      0.00002989	     -0.20877189	     -0.00000001	     -0.00000001	     32.85897848
      1.60248280	     -0.05184411	      0.00038446	     -0.19319444	     -0.05580676	      0.88258827	      0.00002985	     -0.20877734	     -0.00000001	     -0.00000001	     32.90495575
      1.60377594	     -0.05186797	      0.00038040	     -0.19321835	     -0.05581028	      0.88258699	      0.00002979	     -0.20878285	     -0.00000001	     -0.00000001	     32.74187772
      1.60506908	     -0.05189387	      0.00037246	     -0.19324418	     -0.05581379	      0.88258570	      0.00002971	     -0.20878840	     -0.00000001	     -0.00000001	     32.79567843
      1.60636222	     -0.05191820	      0.00036821	     -0.19326855	     -0.05581728	      0.88258442	      0.00002961	     -0.20879401	     -0.00000001	     -0.00000001	     32.61770322
      1.60765536	     -0.05194488	      0.00035976	     -0.19329517	     -0.05582075	      0.88258313	      0.00002949	     -0.20879966	     -0.00000001	     -0.00000001	     32.68181305
      1.60894850	     -0.05197016	      0.00035517	     -0.19332048	     -0.05582421	      0.88258184	      0.00002935	     -0.20880539	     -0.00000001	     -0.00000001	     32.48946434
      1.61010850	     -0.05199472	      0.00034739	     -0.19334497	     -0.05582730	      0.88258069	      0.00002921	     -0.20881057	     -0.00000001	     -0.00000001	     32.52211623
      1.61126851	     -0.05201826	      0.00034184	     -0.19336852	     -0.05583037	      0.88257953	      0.00002906	     -0.20881582	     -0.00000001	     -0.00000001	     32.40780000
      1.61268616	     -0.05204802	      0.00033316	     -0.19339823	     -0.05583411	      0.88257812	      0.00002885	     -0.20882230	     -0.00000001	     -0.00000001	     32.38294526
      1.61410381	     -0.05207708	      0.00032639	     -0.19342731	     -0.05583782	      0.88257671	      0.00002862	     -0.20882885	     -0.00000001	     -0.00000001	     32.21941094
      1.61529213	     -0.05210280	      0.00031809	     -0.19345296	     -0.05584091	      0.88257553	      0.00002841	     -0.20883440	     -0.00000001	     -0.00000001	     32.23632779
      1.61648044	     -0.05212784	      0.00031186	     -0.19347800	     -0.05584398	      0.88257435	      0.00002819	     -0.20884000	     -0.00000001	     -0.00000001	     32.10554740
      1.61766875	     -0.05215362	      0.00030422	     -0.19350374	     -0.05584704	      0.88257317	      0.00002796	     -0.20884567	     -0.00000001	     -0.00000001	     32.06329691
      1.61929093	     -0.05218841	      0.00029512	     -0.19353852	     -0.05585118	      0.88257157	      0.00002761	     -0.20885349	     -0.00000001	     -0.00000001	     31.90231111
      1.62050001	     -0.05221518	      0.00028627	     -0.19356523	     -0.05585425	      0.88257038	      0.00002734	     -0.20885938	     -0.00000001	     -0.00000001	     31.90841694
      1.62170910	     -0.05224125	      0.00027912	     -0.19359129	     -0.05585729	      0.88256918	      0.00002705	     -0.20886532	     -0.00000001	     -0.00000001	     31.77504223
      1.62291818	     -0.05226793	      0.00027049	     -0.19361792	     -0.05586031	      0.88256800	      0.00002675	     -0.20887132	     -0.00000001	     -0.00000001	     31.73297740
      1.62452951	     -0.05230331	      0.00026028	     -0.19365327	     -0.05586431	      0.88256642	      0.00002633	     -0.20887938	     -0.00000001	     -0.00000001	     31.56562991
      1.62571967	     -0.05233032	      0.00025063	     -0.19368020	     -0.05586723	      0.88256525	      0.00002600	     -0.20888540	     -0.00000001	     -0.00000001	     31.57056848
      1.62690982	     -0.05235682	      0.00024275	     -0.19370668	     -0.05587013	      0.88256409	      0.00002567	     -0.20889146	     -0.00000001	     -0.00000001	     31.43672719
      1.62838053	     -0.05239042	      0.00023125	     -0.19374019	     -0.05587369	      0.88256267	      0.00002524	     -0.20889903	     -0.00000001	     -0.00000001	     31.39597992
      1.62968906	     -0.05241993	      0.00022286	     -0.19376970	     -0.05587682	      0.88256140	      0.00002484	     -0.20890582	     -0.00000001	     -0.00000001	     31.22087451
      1.63099759	     -0.05245027	      0.00021200	     -0.19379996	     -0.05587992	      0.88256015	      0.00002443	     -0.20891267	     -0.00000001	     -0.00000001	     31.22127752
      1.63230613	     -0.05247965	      0.00020374	     -0.19382933	     -0.05588299	      0.88255889	      0.00002400	     -0.20891956	     -0.00000001	     -0.00000001	     31.03954147
      1.63361466	     -0.05250983	      0.00019271	     -0.19385943	     -0.05588603	      0.88255765	      0.00002357	     -0.20892650	     -0.00000001	     -0.00000001	     31.04930096
      1.63492320	     -0.05253939	      0.00018469	     -0.19388900	     -0.05588904	      0.88255641	      0.00002313	     -0.20893347	     -0.00000001	     -0.00000001	     30.85487212
      1.63623173	     -0.05257028	      0.00017349	     -0.19391981	     -0.05589202	      0.88255519	      0.00002267	     -0.20894049	     -0.00000001	     -0.00000001	     30.87517434
      1.63754026	     -0.05260059	      0.00016590	     -0.19395015	     -0.05589496	      0.88255397	      0.00002221	     -0.20894756	     -0.00000001	     -0.00000001	     30.67143023
      1.63884880	     -0.05263227	      0.00015486	     -0.19398176	     -0.05589787	      0.88255276	      0.00002175	     -0.20895468	     -0.00000001	     -0.00000001	     30.69868878
      1.64015733	     -0.05266352	      0.00014769	     -0.19401306	     -0.05590074	      0.88255156	      0.00002127	     -0.20896188	     -0.00000001	     -0.00000001	     30.48362614
      1.64132123	     -0.05269291	      0.00013814	     -0.19404239	     -0.05590327	      0.88255050	      0.00002085	     -0.20896834	     -0.00000001	     -0.00000001	     30.48528328
      1.64248514	     -0.05272279	      0.00013087	     -0.19407229	     -0.05590577	      0.88254946	      0.00002042	     -0.20897488	     -0.00000001	     -0.00000001	     30.35311583
      1.64392131	     -0.05276169	      0.00012047	     -0.19411118	     -0.05590881	      0.88254818	      0.00001988	     -0.20898310	     -0.00000001	     -0.00000001	     30.29192053
      1.64535748	     -0.05280152	      0.00011225	     -0.19415106	     -0.05591181	      0.88254691	      0.00001935	     -0.20899150	     -0.00000001	     -0.00000001	     30.11673246
      1.64654895	     -0.05283592	      0.00010324	     -0.19418544	     -0.05591426	      0.88254588	      0.00001890	     -0.20899862	     -0.00000001	     -0.00000001	     30.10854670
      1.64774042	     -0.05287024	      0.00009642	     -0.19421981	     -0.05591668	      0.88254485	      0.00001845	     -0.20900588	     -0.00000001	     -0.00000001	     29.98262061
      1.64917991	     -0.05291162	      0.00008683	     -0.19426121	     -0.05591956	      0.88254363	      0.00001791	     -0.20901480	     -0.00000001	     -0.00000001	     29.94490546
      1.65061940	     -0.05295175	      0.00007971	     -0.19430144	     -0.05592239	      0.88254243	      0.00001738	     -0.20902386	     -0.00000001	     -0.00000001	     29.77520984
      1.65177027	     -0.05298461	      0.00007163	     -0.19433431	     -0.05592462	      0.88254148	      0.00001695	     -0.20903118	     -0.00000001	     -0.00000001	     29.77267627
      1.65292115	     -0.05301707	      0.00006570	     -0.19436686	     -0.05592681	      0.88254054	      0.00001653	     -0.20903860	     -0.00000001	     -0.00000001	     29.66018397
      1.65441507	     -0.05305947	      0.00005688	     -0.19440933	     -0.05592961	      0.88253934	      0.00001598	     -0.20904833	     -0.00000001	     -0.00000001	     29.60544557
      1.65590899	     -0.05310221	      0.00005042	     -0.19445223	     -0.05593235	      0.88253816	      0.00001544	     -0.20905819	     -0.00000001	     -0.00000001	     29.43151426
      1.65702688	     -0.05313523	      0.00004329	     -0.19448529	     -0.05593437	      0.88253730	      0.00001504	     -0.20906566	     -0.00000001	     -0.00000001	     29.43304229
      1.65814476	     -0.05316834	      0.00003820	     -0.19451851	     -0.05593635	      0.88253645	      0.00001464	     -0.20907321	     -0.00000001	     -0.00000001	     29.33105463
      1.65970343	     -0.05321524	      0.00003022	     -0.19456554	     -0.05593905	      0.88253528	      0.00001410	     -0.20908390	     -0.00000001	     -0.00000001	     29.26934881
      1.66126210	     -0.05326198	      0.00002472	     -0.19461248	     -0.05594170	      0.88253414	      0.00001356	     -0.20909474	     -0.00000001	     -0.00000000	     29.09521711
      1.66232911	     -0.05329475	      0.00001863	     -0.19464533	     -0.05594347	      0.88253338	      0.00001320	     -0.20910225	     -0.00000001	     -0.00000000	     29.10108364
      1.66339612	     -0.05332725	      0.00001454	     -0.19467797	     -0.05594520	      0.88253263	      0.00001284	     -0.20910983	     -0.00000001	     -0.00000000	     29.01278740
      1.66506710	     -0.05337783	      0.00000758	     -0.19472876	     -0.05594786	      0.88253148	      0.00001230	     -0.20912181	     -0.00000001	     -0.00000000	     28.94090984
      1.66643538	     -0.05341838	      0.00000330	     -0.19476953	     -0.05594998	      0.88253057	      0.00001186	     -0.20913170	     -0.00000001	     -0.00000000	     28.81321270
      1.66780365	     -0.05345813	     -0.00000241	     -0.19480946	     -0.05595205	      0.88252968	      0.00001144	     -0.20914161	     -0.00000001	     -0.00000000	     28.80267988
      1.66917193	     -0.05349669	     -0.00000541	     -0.19484828	     -0.05595406	      0.88252882	      0.00001102	     -0.20915153	     -0.00000001	     -0.00000000	     28.63248026
      1.67038250	     -0.05353038	     -0.00001036	     -0.19488214	     -0.05595579	      0.88252808	      0.00001066	     -0.20916027	     -0.00000001	     -0.00000000	     28.63868082
      1.67159307	     -0.05356365	     -0.00001306	     -0.19491565	     -0.05595748	      0.88252736	      0.00001031	     -0.20916899	     -0.00000001	     -0.00000000	     28.50751036
      1.67280364	     -0.05359666	     -0.00001688	     -0.19494886	     -0.05595913	      0.88252666	      0.00000997	     -0.20917767	     -0.00000001	     -0.00000000	     28.46498657
      1.67439306	     -0.05363855	     -0.00002012	     -0.19499108	     -0.05596122	      0.88252577	      0.00000953	     -0.20918901	     -0.00000001	     -0.00000000	     28.31634543
      1.67562727	     -0.05367039	     -0.00002414	     -0.19502313	     -0.05596280	      0.88252511	      0.00000920	     -0.20919773	     -0.00000001	     -0.00000000	     28.30985336
      1.67686148	     -0.05370180	     -0.00002620	     -0.19505481	     -0.05596433	      0.88252448	      0.00000888	     -0.20920639	     -0.00000001	     -0.00000000	     28.17617119
      1.67809569	     -0.05373289	     -0.00002939	     -0.19508614	     -0.05596581	      0.88252387	      0.00000856	     -0.20921497	     -0.00000001	     -0.00000000	     28.13581934
      1.67966611	     -0.05377115	     -0.00003162	     -0.19512476	     -0.05596764	      0.88252313	      0.00000818	     -0.20922578	     -0.00000001	     -0.00000000	     27.98403226
      1.68087846	     -0.05379971	     -0.00003494	     -0.19515357	     -0.05596899	      0.88252259	      0.00000789	     -0.20923401	     -0.00000001	     -0.00000000	     27.98774840
      1.68209081	     -0.05382741	     -0.00003629	     -0.19518156	     -0.05597030	      0.88252208	      0.00000761	     -0.20924214	     -0.00000001	     -0.00000000	     27.86449089
      1.68354767	     -0.05386001	     -0.00003934	     -0.19521447	     -0.05597182	      0.88252150	      0.00000729	     -0.20925175	     -0.00000001	     -0.00000000	     27.83980322
      1.68500453	     -0.05389129	     -0.00003979	     -0.19524615	     -0.05597326	      0.88252096	      0.00000698	     -0.20926120	     -0.00000001	     -0.00000000	     27.65562301
      1.68611281	     -0.05391384	     -0.00004254	     -0.19526893	     -0.05597432	      0.88252058	      0.00000676	     -0.20926825	     -0.00000001	     -0.00000000	     27.68031011
      1.68722108	     -0.05393502	     -0.00004323	     -0.19529040	     -0.05597534	      0.88252022	      0.00000654	     -0.20927516	     -0.00000001	     -0.00000000	     27.58529988
      1.68879140	     -0.05396331	     -0.00004503	     -0.19531909	     -0.05597672	      0.88251975	      0.00000624	     -0.20928470	     -0.00000001	     -0.00000000	     27.53622822
      1.69015335	     -0.05398628	     -0.00004509	     -0.19534244	     -0.05597786	      0.88251938	      0.00000600	     -0.20929272	     -0.00000001	     -0.00000000	     27.40389758
      1.69151530	     -0.05400807	     -0.00004678	     -0.19536457	     -0.05597894	      0.88251905	      0.00000577	     -0.20930050	     -0.00000001	     -0.00000000	     27.41100896
      1.69287725	     -0.05402874	     -0.00004569	     -0.19538566	     -0.05597996	      0.88251876	      0.00000556	     -0.20930803	     -0.00000001	     -0.00000000	     27.23944736
      1.69408046	     -0.05404606	     -0.00004708	     -0.19540328	     -0.05598081	      0.88251854	      0.00000538	     -0.20931449	     -0.00000001	     -0.00000000	     27.26514549
      1.69528367	     -0.05406219	     -0.00004621	     -0.19541978	     -0.05598161	      0.88251834	      0.00000521	     -0.20932076	     -0.00000001	     -0.00000000	     27.14895852
      1.69648689	     -0.05407718	     -0.00004632	     -0.19543511	     -0.05598237	      0.88251818	      0.00000505	     -0.20932683	     -0.00000001	     -0.00000000	     27.12423297
      1.69810270	     -0.05409547	     -0.00004473	     -0.19545390	     -0.05598332	      0.88251801	      0.00000485	     -0.20933465	     -0.00000001	     -0.00000000	     26.99887750
      1.69933365	     -0.05410796	     -0.00004492	     -0.19546675	     -0.05598399	      0.88251791	      0.00000471	     -0.20934035	     -0.00000001	     -0.00000000	     27.02003658
      1.70056460	     -0.05411912	     -0.00004311	     -0.19547830	     -0.05598461	      0.88251785	      0.00000458	     -0.20934583	     -0.00000001	     -0.00000000	     26.91283747
      1.70179554	     -0.05412908	     -0.00004231	     -0.19548863	     -0.05598518	      0.88251782	      0.00000447	     -0.20935107	     -0.00000001	     -0.00000000	     26.89821476
      1.70338304	     -0.05414001	     -0.00003956	     -0.19550010	     -0.05598585	      0.88251783	      0.00000433	     -0.20935747	     -0.00000001	      0.00000000	     26.78363106
      1.70458918	     -0.05414697	     -0.00003914	     -0.19550741	     -0.05598630	      0.88251788	      0.00000425	     -0.20936207	     -0.00000001	      0.00000000	     26.81903794
      1.70579532	     -0.05415255	     -0.00003686	     -0.19551339	     -0.05598671	      0.88251795	      0.00000417	     -0.20936643	     -0.00000001	      0.00000000	     26.73324398
      1.70726196	     -0.05415712	     -0.00003534	     -0.19551841	     -0.05598714	      0.88251808	      0.00000409	     -0.20937141	     -0.00000001	      0.00000000	     26.74820971
      1.70857917	     -0.05415895	     -0.00003180	     -0.19552071	     -0.05598747	      0.88251824	      0.00000403	     -0.20937555	     -0.00000001	      0.00000000	     26.63250842
      1.70989638	     -0.05415860	     -0.00003021	     -0.19552078	     -0.05598775	      0.88251844	      0.00000399	     -0.20937936	     -0.00000001	      0.00000000	     26.68511955
      1.71121359	     -0.05415527	     -0.00002577	     -0.19551794	     -0.05598798	      0.88251867	      0.00000396	     -0.20938281	     -0.00000001	      0.00000000	     26.56855553
      1.71253080	     -0.05414838	     -0.00002335	     -0.19551147	     -0.05598815	      0.88251894	      0.00000394	     -0.20938587	     -0.00000001	      0.00000000	     26.64030840
      1.71384801	     -0.05413760	     -0.00001744	     -0.19550122	     -0.05598826	      0.88251925	      0.00000394	     -0.20938848	     -0.00000001	      0.00000000	     26.51236357
      1.71516522	     -0.05412257	     -0.00001391	     -0.19548664	     -0.05598833	      0.88251960	      0.00000395	     -0.20939059	     -0.00000001	      0.00000000	     26.61299964
      1.71648243	     -0.05410332	     -0.00000647	     -0.19546795	     -0.05598834	      0.88251998	      0.00000398	     -0.20939216	     -0.00000001	      0.00000000	     26.47852162
      1.71766217	     -0.05408385	     -0.00000242	     -0.19544891	     -0.05598831	      0.88252036	      0.00000401	     -0.20939310	     -0.00000001	      0.00000000	     26.56173499
      1.71884192	     -0.05406311	      0.00000385	     -0.19542865	     -0.05598824	      0.88252077	      0.00000405	     -0.20939362	     -0.00000001	      0.00000000	     26.50120965
      1.72026681	     -0.05403591	      0.00001018	     -0.19540198	     -0.05598810	      0.88252130	      0.00000412	     -0.20939374	     -0.00000001	      0.00000000	     26.55148483
      1.72169169	     -0.05400501	      0.00001885	     -0.19537167	     -0.05598790	      0.88252188	      0.00000420	     -0.20939330	     -0.00000001	      0.00000000	     26.47647970
      1.72288813	     -0.05397651	      0.00002417	     -0.19534361	     -0.05598769	      0.88252240	      0.00000428	     -0.20939248	     -0.00000001	      0.00000000	     26.56817315
      1.72408456	     -0.05394564	      0.00003170	     -0.19531323	     -0.05598744	      0.88252295	      0.00000437	     -0.20939125	     -0.00000001	      0.00000000	     26.52649403
      1.72528099	     -0.05391250	      0.00003828	     -0.19528055	     -0.05598715	      0.88252353	      0.00000447	     -0.20938960	     -0.00000001	      0.00000000	     26.57494468
      1.72692055	     -0.05386461	      0.00004894	     -0.19523332	     -0.05598670	      0.88252438	      0.00000463	     -0.20938670	     -0.00000001	      0.00000000	     26.54345172
      1.72813297	     -0.05382589	      0.00005558	     -0.19519505	     -0.05598632	      0.88252505	      0.00000476	     -0.20938408	     -0.00000001	      0.00000000	     26.64678236
      1.72934538	     -0.05378453	      0.00006414	     -0.19515417	     -0.05598590	      0.88252575	      0.00000490	     -0.20938103	     -0.00000001	      0.00000000	     26.62779641
      1.73080746	     -0.05373242	      0.00007289	     -0.19510260	     -0.05598535	      0.88252663	      0.00000509	     -0.20937678	     -0.00000001	      0.00000000	     26.74119428
      1.73210142	     -0.05368367	      0.00008269	     -0.19505438	     -0.05598482	      0.88252746	      0.00000526	     -0.20937253	     -0.00000001	      0.00000000	     26.69599130
      1.73339539	     -0.05363327	      0.00009063	     -0.19500444	     -0.05598426	      0.88252832	      0.00000545	     -0.20936781	     -0.00000001	      0.00000000	     26.81694748
      1.73468936	     -0.05358149	      0.00010090	     -0.19495317	     -0.05598366	      0.88252922	      0.00000566	     -0.20936267	     -0.00000001	      0.00000000	     26.77540417
      1.73598332	     -0.05352783	      0.00010932	     -0.19489996	     -0.05598302	      0.88253015	      0.00000587	     -0.20935711	     -0.00000001	      0.00000001	     26.90899441
      1.73727729	     -0.05347228	      0.00011999	     -0.19484492	     -0.05598235	      0.88253113	      0.00000610	     -0.20935115	     -0.00000001	      0.00000001	     26.88268911
      1.73857126	     -0.05341532	      0.00012860	     -0.19478840	     -0.05598165	      0.88253213	      0.00000635	     -0.20934479	     -0.00000001	      0.00000001	     27.03265202
      1.73986522	     -0.05335658	      0.00013932	     -0.19473015	     -0.05598091	      0.88253317	      0.00000660	     -0.20933805	     -0.00000001	      0.00000001	     27.01657725
      1.74115919	     -0.05329654	      0.00014812	     -0.19467053	     -0.05598015	      0.88253425	      0.00000687	     -0.20933094	     -0.00000001	      0.00000001	     27.16688258
      1.74245316	     -0.05323668	      0.00015890	     -0.19461114	     -0.05597936	      0.88253536	      0.00000715	     -0.20932349	     -0.00000001	      0.00000001	     27.14462264
      1.74374712	     -0.05317662	      0.00016781	     -0.19455148	     -0.05597854	      0.88253650	      0.00000745	     -0.20931576	     -0.00000001	      0.00000001	     27.29200152
      1.74504109	     -0.05311589	      0.00017890	     -0.19449120	     -0.05597769	      0.88253767	      0.00000775	     -0.20930777	     -0.00000001	      0.00000001	     27.27431599
      1.74633505	     -0.05305364	      0.00018815	     -0.19442935	     -0.05597682	      0.88253888	      0.00000807	     -0.20929952	     -0.00000001	      0.00000001	     27.43933257
      1.74762902	     -0.05299003	      0.00019952	     -0.19436619	     -0.05597593	      0.88254011	      0.00000841	     -0.20929101	     -0.00000001	      0.00000001	     27.43343570
      1.74892299	     -0.05292471	      0.00020909	     -0.19430125	     -0.05597501	      0.88254137	      0.00000875	     -0.20928221	     -0.00000001	      0.00000001	     27.60599024
      1.75021695	     -0.05285756	      0.00022082	     -0.19423454	     -0.05597407	      0.88254265	      0.00000911	     -0.20927312	     -0.00000001	      0.00000001	     27.60891130
      1.75151092	     -0.05278909	      0.00023065	     -0.19416644	     -0.05597310	      0.88254397	      0.00000949	     -0.20926372	     -0.00000001	      0.00000001	     27.78775349
      1.75280489	     -0.05271978	      0.00024253	     -0.19409755	     -0.05597212	      0.88254530	      0.00000987	     -0.20925404	     -0.00000001	      0.00000001	     27.79115846
      1.75409885	     -0.05264967	      0.00025249	     -0.19402779	     -0.05597112	      0.88254666	      0.00001027	     -0.20924409	     -0.00000001	      0.00000001	     27.97259816
      1.75539282	     -0.05257996	      0.00026425	     -0.19395847	     -0.05597010	      0.88254803	      0.00001069	     -0.20923389	     -0.00000001	      0.00000001	     27.97633852
      1.75668679	     -0.05251091	      0.00027384	     -0.19388975	     -0.05596906	      0.88254943	      0.00001111	     -0.20922351	     -0.00000001	      0.00000001	     28.16093554
      1.75798075	     -0.05244201	      0.00028541	     -0.19382122	     -0.05596801	      0.88255084	      0.00001155	     -0.20921296	     -0.00000001	      0.00000001	     28.16575597
      1.75927472	     -0.05237315	      0.00029490	     -0.19375266	     -0.05596694	      0.88255227	      0.00001200	     -0.20920228	     -0.00000001	      0.00000001	     28.35865214
      1.76056868	     -0.05230382	      0.00030644	     -0.19368368	     -0.05596585	      0.88255371	      0.00001247	     -0.20919147	     -0.00000001	      0.00000001	     28.36951213
      1.76186265	     -0.05223436	      0.00031589	     -0.19361449	     -0.05596476	      0.88255516	      0.00001294	     -0.20918052	     -0.00000001	      0.00000001	     28.56874218
      1.76315662	     -0.05216552	      0.00032720	     -0.19354598	     -0.05596365	      0.88255662	      0.00001343	     -0.20916947	     -0.00000001	      0.00000001	     28.57948004
      1.76445058	     -0.05209836	      0.00033626	     -0.19347906	     -0.05596252	      0.88255809	      0.00001393	     -0.20915835	     -0.00000001	      0.00000001	     28.77073050
      1.76574455	     -0.05203193	      0.00034720	     -0.19341293	     -0.05596139	      0.88255957	      0.00001444	     -0.20914720	     -0.00000001	      0.00000001	     28.78296886
      1.76703852	     -0.05196610	      0.00035591	     -0.19334732	     -0.05596024	      0.88256106	      0.00001497	     -0.20913603	     -0.00000001	      0.00000001	     28.98352909
      1.76833248	     -0.05190156	      0.00036656	     -0.19328304	     -0.05595909	      0.88256254	      0.00001550	     -0.20912486	     -0.00000001	      0.00000001	     28.98607644
      1.76962645	     -0.05183808	      0.00037501	     -0.19321975	     -0.05595792	      0.88256403	      0.00001605	     -0.20911372	     -0.00000001	      0.00000001	     29.18308629
      1.77092042	     -0.05177500	      0.00038559	     -0.19315692	     -0.05595675	      0.88256552	      0.00001661	     -0.20910261	     -0.00000001	      0.00000001	     29.18352355
      1.77221438	     -0.05171289	      0.00039389	     -0.19309499	     -0.05595557	      0.88256700	      0.00001718	     -0.20909154	     -0.00000001	      0.00000001	     29.38212171
      1.77350835	     -0.05165222	      0.00040406	     -0.19303453	     -0.05595438	      0.88256848	      0.00001776	     -0.20908052	     -0.00000001	      0.00000001	     29.38359301
      1.77480231	     -0.05159285	      0.00041184	     -0.19297530	     -0.05595319	      0.88256996	      0.00001834	     -0.20906957	     -0.00000001	      0.00000001	     29.58184193
      1.77609628	     -0.05153382	      0.00042187	     -0.19291647	     -0.05595198	      0.88257143	      0.00001894	     -0.20905871	     -0.00000001	      0.00000001	     29.57378322
      1.77739025	     -0.05147505	      0.00042972	     -0.19285783	     -0.05595078	      0.88257290	      0.00001955	     -0.20904790	     -0.00000001	      0.00000001	     29.77186318
      1.77868421	     -0.05141712	      0.00043969	     -0.19280008	     -0.05594957	      0.88257435	      0.00002016	     -0.20903715	     -0.00000001	      0.00000001	     29.76209237
      1.77997818	     -0.05136198	      0.00044699	     -0.19274503	     -0.05594835	      0.88257579	      0.00002079	     -0.20902649	     -0.00000001	      0.00000001	     29.95498687
      1.78127215	     -0.05130924	      0.00045627	     -0.19269244	     -0.05594713	      0.88257722	      0.00002142	     -0.20901598	     -0.00000001	      0.00000001	     29.93605734
      1.78256611	     -0.05125799	      0.00046301	     -0.19264126	     -0.05594591	      0.88257864	      0.00002206	     -0.20900564	     -0.00000001	      0.00000001	     30.13407729
      1.78386008	     -0.05120740	      0.00047203	     -0.19259078	     -0.05594469	      0.88258004	      0.00002270	     -0.20899547	     -0.00000001	      0.00000001	     30.11359420
      1.78515405	     -0.05115776	      0.00047853	     -0.19254119	     -0.05594346	      0.88258142	      0.00002335	     -0.20898544	     -0.00000001	      0.00000001	     30.31275267
      1.78644801	     -0.05110966	      0.00048722	     -0.19249319	     -0.05594223	      0.88258279	      0.00002401	     -0.20897556	     -0.00000001	      0.00000001	     30.28340053
      1.78774198	     -0.05106438	      0.00049314	     -0.19244792	     -0.05594100	      0.88258414	      0.00002467	     -0.20896586	     -0.00000001	      0.00000001	     30.47330401
      1.78903594	     -0.05102170	      0.00050122	     -0.19240530	     -0.05593977	      0.88258547	      0.00002534	     -0.20895638	     -0.00000001	      0.00000001	     30.43505472
      1.79032991	     -0.05098193	      0.00050646	     -0.19236551	     -0.05593854	      0.88258678	      0.00002601	     -0.20894716	     -0.00000001	      0.00000001	     30.62398107
      1.79162388	     -0.05094335	      0.00051389	     -0.19232697	     -0.05593731	      0.88258807	      0.00002668	     -0.20893822	     -0.00000001	      0.00000001	     30.58561668
      1.79291784	     -0.05090712	      0.00051842	     -0.19229068	     -0.05593607	      0.88258933	      0.00002736	     -0.20892956	     -0.00000001	      0.00000001	     30.77412659
      1.79421181	     -0.05087225	      0.00052544	     -0.19225582	     -0.05593484	      0.88259057	      0.00002804	     -0.20892119	     -0.00000001	      0.00000001	     30.72836471
      1.79550578	     -0.05084029	      0.00052949	     -0.19222379	     -0.05593361	      0.88259179	      0.00002872	     -0.20891311	     -0.00000001	      0.00000001	     30.91440234
      1.79679974	     -0.05080957	      0.00053613	     -0.19219306	     -0.05593237	      0.88259298	      0.00002940	     -0.20890531	     -0.00000001	      0.00000001	     30.86595145
      1.79809371	     -0.05078184	      0.00053965	     -0.19216523	     -0.05593114	      0.88259415	      0.00003008	     -0.20889781	     -0.00000001	      0.00000001	     31.04822423
      1.79938767	     -0.05075674	      0.00054573	     -0.19214010	     -0.05592991	      0.88259529	      0.00003076	     -0.20889061	     -0.00000001	      0.00000001	     30.98507863
      1.80068164	     -0.05073656	      0.00054837	     -0.19211979	     -0.05592867	      0.88259640	      0.00003144	     -0.20888378	     -0.00000001	      0.00000001	     31.15440445
      1.80197561	     -0.05071841	      0.00055372	     -0.19210157	     -0.05592744	      0.88259748	      0.00003213	     -0.20887735	     -0.00000001	      0.00000001	     31.08745126
      1.80326957	     -0.05070435	      0.00055556	     -0.19208736	     -0.05592621	      0.88259853	      0.00003280	     -0.20887132	     -0.00000001	      0.00000001	     31.25245377
      1.80456354	     -0.05069077	      0.00056046	     -0.19207371	     -0.05592497	      0.88259955	      0.00003348	     -0.20886569	     -0.00000001	      0.00000001	     31.18637522
      1.80585751	     -0.05068104	      0.00056169	     -0.19206379	     -0.05592374	      0.88260054	      0.00003416	     -0.20886043	     -0.00000001	      0.00000001	     31.34393390
      1.80715147	     -0.05067076	      0.00056630	     -0.19205343	     -0.05592250	      0.88260150	      0.00003483	     -0.20885553	     -0.00000001	      0.00000000	     31.27611327
      1.80844544	     -0.05066486	      0.00056696	     -0.19204733	     -0.05592126	      0.88260243	      0.00003550	     -0.20885095	     -0.00000001	      0.00000000	     31.41843915
      1.80973941	     -0.05065741	      0.00057145	     -0.19203979	     -0.05592002	      0.88260332	      0.00003617	     -0.20884670	     -0.00000001	      0.00000000	     31.35293201
      1.81103337	     -0.05065538	      0.00057160	     -0.19203755	     -0.05591878	      0.88260418	      0.00003683	     -0.20884273	     -0.00000001	      0.00000000	     31.47672371
      1.81232734	     -0.05065048	      0.00057599	     -0.19203256	     -0.05591754	      0.88260501	      0.00003748	     -0.20883907	     -0.00000001	      0.00000000	     31.41962720
      1.81362130	     -0.05065245	      0.00057539	     -0.19203430	     -0.05591629	      0.88260580	      0.00003813	     -0.20883567	     -0.00000001	      0.00000000	     31.52320411
      1.81477230	     -0.05065037	      0.00057882	     -0.19203212	     -0.05591518	      0.88260648	      0.00003870	     -0.20883289	     -0.00000001	      0.00000000	     31.48494773
      1.81592330	     -0.05065312	      0.00057920	     -0.19203469	     -0.05591407	      0.88260713	      0.00003927	     -0.20883030	     -0.00000001	      0.00000000	     31.51802836
      1.81733249	     -0.05065493	      0.00058156	     -0.19203633	     -0.05591270	      0.88260789	      0.00003995	     -0.20882741	     -0.00000001	      0.00000000	     31.53261287
      1.81874168	     -0.05066267	      0.00058102	     -0.19204383	     -0.05591133	      0.88260861	      0.00004063	     -0.20882479	     -0.00000001	      0.00000000	     31.55985149
      1.81988692	     -0.05066474	      0.00058355	     -0.19204578	     -0.05591022	      0.88260916	      0.00004117	     -0.20882289	     -0.00000001	      0.00000000	     31.56885439
      1.82103216	     -0.05067237	      0.00058338	     -0.19205322	     -0.05590909	      0.88260969	      0.00004171	     -0.20882114	     -0.00000001	      0.00000000	     31.56621123
      1.82245798	     -0.05067947	      0.00058491	     -0.19206013	     -0.05590769	      0.88261031	      0.00004236	     -0.20881922	     -0.00000001	      0.00000000	     31.59587110
      1.82388380	     -0.05069361	      0.00058352	     -0.19207399	     -0.05590629	      0.88261090	      0.00004300	     -0.20881753	     -0.00000000	      0.00000000	     31.56877999
      1.82497227	     -0.05069887	      0.00058534	     -0.19207913	     -0.05590521	      0.88261131	      0.00004348	     -0.20881644	     -0.00000000	      0.00000000	     31.60753806
      1.82606074	     -0.05070997	      0.00058475	     -0.19209004	     -0.05590413	      0.88261171	      0.00004395	     -0.20881547	     -0.00000000	      0.00000000	     31.58624999
      1.82755773	     -0.05072344	      0.00058512	     -0.19210328	     -0.05590263	      0.88261221	      0.00004459	     -0.20881437	     -0.00000000	      0.00000000	     31.61479089
      1.82905471	     -0.05074408	      0.00058292	     -0.19212362	     -0.05590112	      0.88261267	      0.00004521	     -0.20881351	     -0.00000000	      0.00000000	     31.55061702
      1.83009600	     -0.05075250	      0.00058400	     -0.19213191	     -0.05590007	      0.88261297	      0.00004563	     -0.20881309	     -0.00000000	      0.00000000	     31.60739897
      1.83113729	     -0.05076652	      0.00058297	     -0.19214573	     -0.05589901	      0.88261325	      0.00004604	     -0.20881277	     -0.00000000	      0.00000000	     31.58076875
      1.83273234	     -0.05078676	      0.00058218	     -0.19216571	     -0.05589738	      0.88261363	      0.00004665	     -0.20881250	     -0.00000000	      0.00000000	     31.59949090
      1.83405092	     -0.05080781	      0.00058017	     -0.19218650	     -0.05589603	      0.88261391	      0.00004714	     -0.20881246	     -0.00000000	      0.00000000	     31.54119613
      1.83536950	     -0.05082493	      0.00057983	     -0.19220342	     -0.05589466	      0.88261417	      0.00004761	     -0.20881262	     -0.00000000	      0.00000000	     31.60010599
      1.83668808	     -0.05084960	      0.00057684	     -0.19222781	     -0.05589329	      0.88261439	      0.00004806	     -0.20881291	     -0.00000000	      0.00000000	     31.49783398
      1.83786739	     -0.05086563	      0.00057657	     -0.19224366	     -0.05589205	      0.88261456	      0.00004846	     -0.20881333	     -0.00000000	      0.00000000	     31.56544962
      1.83904670	     -0.05088847	      0.00057397	     -0.19226626	     -0.05589080	      0.88261471	      0.00004884	     -0.20881385	     -0.00000000	      0.00000000	     31.48695515
      1.84022601	     -0.05090850	      0.00057257	     -0.19228608	     -0.05588954	      0.88261483	      0.00004920	     -0.20881451	     -0.00000000	      0.00000000	     31.50540083
      1.84173355	     -0.05093958	      0.00056897	     -0.19231684	     -0.05588793	      0.88261495	      0.00004964	     -0.20881551	     -0.00000000	      0.00000000	     31.42363786
      1.84293416	     -0.05096017	      0.00056770	     -0.19233724	     -0.05588663	      0.88261502	      0.00004998	     -0.20881647	     -0.00000000	      0.00000000	     31.48000543
      1.84413478	     -0.05098666	      0.00056437	     -0.19236347	     -0.05588532	      0.88261507	      0.00005030	     -0.20881751	     -0.00000000	      0.00000000	     31.39573157
      1.84533540	     -0.05101015	      0.00056222	     -0.19238674	     -0.05588399	      0.88261510	      0.00005060	     -0.20881868	     -0.00000000	      0.00000000	     31.41296973
      1.84682849	     -0.05104516	      0.00055762	     -0.19242143	     -0.05588234	      0.88261510	      0.00005096	     -0.20882026	     -0.00000000	     -0.00000000	     31.31515854
      1.84801183	     -0.05106856	      0.00055561	     -0.19244462	     -0.05588101	      0.88261507	      0.00005122	     -0.20882165	     -0.00000000	     -0.00000000	     31.37000689
      1.84919517	     -0.05109777	      0.00055158	     -0.19247358	     -0.05587967	      0.88261502	      0.00005147	     -0.20882312	     -0.00000000	     -0.00000000	     31.28177589
      1.85037851	     -0.05112414	      0.00054860	     -0.19249972	     -0.05587833	      0.88261495	      0.00005170	     -0.20882469	     -0.00000000	     -0.00000000	     31.28802032
      1.85193159	     -0.05116376	      0.00054297	     -0.19253900	     -0.05587654	      0.88261483	      0.00005198	     -0.20882687	     -0.00000000	     -0.00000000	     31.18452338
      1.85310958	     -0.05118965	      0.00054023	     -0.19256467	     -0.05587517	      0.88261471	      0.00005217	     -0.20882863	     -0.00000000	     -0.00000000	     31.23319481
      1.85428757	     -0.05122107	      0.00053556	     -0.19259583	     -0.05587379	      0.88261457	      0.00005235	     -0.20883045	     -0.00000000	     -0.00000000	     31.14255482
      1.85570628	     -0.05125486	      0.00053134	     -0.19262935	     -0.05587211	      0.88261437	      0.00005254	     -0.20883275	     -0.00000000	     -0.00000000	     31.17041900
      1.85698148	     -0.05129084	      0.00052556	     -0.19266504	     -0.05587058	      0.88261417	      0.00005270	     -0.20883487	     -0.00000000	     -0.00000000	     31.04425054
      1.85825667	     -0.05132094	      0.00052183	     -0.19269490	     -0.05586904	      0.88261395	      0.00005283	     -0.20883709	     -0.00000000	     -0.00000000	     31.10085052
      1.85953186	     -0.05135814	      0.00051558	     -0.19273180	     -0.05586749	      0.88261370	      0.00005295	     -0.20883935	     -0.00000000	     -0.00000000	     30.96486917
      1.86080705	     -0.05138907	      0.00051152	     -0.19276250	     -0.05586591	      0.88261344	      0.00005305	     -0.20884169	     -0.00000000	     -0.00000000	     31.02969623
      1.86208224	     -0.05142774	      0.00050472	     -0.19280085	     -0.05586433	      0.88261314	      0.00005313	     -0.20884407	     -0.00000000	     -0.00000000	     30.88658629
      1.86335744	     -0.05145962	      0.00050032	     -0.19283251	     -0.05586272	      0.88261283	      0.00005319	     -0.20884653	     -0.00000000	     -0.00000000	     30.95989967
      1.86463263	     -0.05149968	      0.00049308	     -0.19287225	     -0.05586110	      0.88261250	      0.00005324	     -0.20884902	     -0.00000000	     -0.00000000	     30.80808294
      1.86590782	     -0.05153237	      0.00048844	     -0.19290471	     -0.05585946	      0.88261214	      0.00005327	     -0.20885160	     -0.00000000	     -0.00000000	     30.88826882
      1.86718301	     -0.05157346	      0.00048084	     -0.19294550	     -0.05585781	      0.88261176	      0.00005328	     -0.20885420	     -0.00000000	     -0.00000000	     30.73090267
      1.86845821	     -0.05160671	      0.00047594	     -0.19297852	     -0.05585614	      0.88261136	      0.00005328	     -0.20885688	     -0.00000000	     -0.00000000	     30.81777883
      1.86973340	     -0.05164857	      0.00046798	     -0.19302007	     -0.05585445	      0.88261094	      0.00005326	     -0.20885956	      0.00000000	     -0.00000000	     30.65679572
      1.87100859	     -0.05168221	      0.00046282	     -0.19305348	     -0.05585274	      0.88261049	      0.00005323	     -0.20886232	      0.00000000	     -0.00000000	     30.74841497
      1.87228378	     -0.05172456	      0.00045455	     -0.19309552	     -0.05585101	      0.88261003	      0.00005318	     -0.20886506	      0.00000000	     -0.00000000	     30.58390430
      1.87355898	     -0.05175849	      0.00044913	     -0.19312924	     -0.05584927	      0.88260954	      0.00005312	     -0.20886787	      0.00000000	     -0.00000000	     30.67813975
      1.87483417	     -0.05180117	      0.00044056	     -0.19317161	     -0.05584750	      0.88260904	      0.00005304	     -0.20887065	      0.00000000	     -0.00000000	     30.51192780
      1.87610936	     -0.05183537	      0.00043486	     -0.19320560	     -0.05584572	      0.88260851	      0.00005295	     -0.20887349	      0.00000000	     -0.00000000	     30.60620109
      1.87738455	     -0.05187811	      0.00042607	     -0.19324804	     -0.05584392	      0.88260796	      0.00005285	     -0.20887630	      0.00000000	     -0.00000000	     30.43957828
      1.87865974	     -0.05191231	      0.00042015	     -0.19328204	     -0.05584209	      0.88260740	      0.00005273	     -0.20887915	      0.00000000	     -0.00000000	     30.53184544
      1.87993494	     -0.05195480	      0.00041124	     -0.19332423	     -0.05584025	      0.88260681	      0.00005261	     -0.20888195	      0.00000000	     -0.00000000	     30.36737708
      1.88121013	     -0.05198898	      0.00040511	     -0.19335821	     -0.05583838	      0.88260620	      0.00005247	     -0.20888478	      0.00000000	     -0.00000000	     30.45687736
      1.88248532	     -0.05203117	      0.00039608	     -0.19340012	     -0.05583650	      0.88260557	      0.00005232	     -0.20888757	      0.00000000	     -0.00000000	     30.29591454
      1.88376051	     -0.05206520	      0.00038974	     -0.19343397	     -0.05583459	      0.88260492	      0.00005215	     -0.20889037	      0.00000000	     -0.00000000	     30.38140381
      1.88503571	     -0.05210646	      0.00038068	     -0.19347495	     -0.05583267	      0.88260426	      0.00005198	     -0.20889311	      0.00000000	     -0.00000000	     30.22890331
      1.88631090	     -0.05213970	      0.00037415	     -0.19350801	     -0.05583072	      0.88260357	      0.00005180	     -0.20889584	      0.00000000	     -0.00000000	     30.31160958
      1.88758609	     -0.05217963	      0.00036503	     -0.19354767	     -0.05582875	      0.88260287	      0.00005161	     -0.20889849	      0.00000000	     -0.00000000	     30.17021676
      1.88886128	     -0.05221235	      0.00035819	     -0.19358021	     -0.05582676	      0.88260214	      0.00005141	     -0.20890111	      0.00000000	     -0.00000000	     30.24642272
      1.89013647	     -0.05225141	      0.00034901	     -0.19361903	     -0.05582475	      0.88260140	      0.00005119	     -0.20890365	      0.00000000	     -0.00000000	     30.11081704
      1.89141167	     -0.05228379	      0.00034202	     -0.19365123	     -0.05582271	      0.88260064	      0.00005097	     -0.20890616	      0.00000000	     -0.00000000	     30.17758620
      1.89268686	     -0.05232176	      0.00033295	     -0.19368897	     -0.05582066	      0.88259986	      0.00005074	     -0.20890859	      0.00000000	     -0.00000000	     30.05198556
      1.89396205	     -0.05235346	      0.00032586	     -0.19372050	     -0.05581858	      0.88259907	      0.00005050	     -0.20891098	      0.00000000	     -0.00000000	     30.11332984
      1.89523724	     -0.05238998	      0.00031693	     -0.19375680	     -0.05581648	      0.88259826	      0.00005025	     -0.20891327	      0.00000000	     -0.00000000	     29.99754296
      1.89651244	     -0.05242083	      0.00030981	     -0.19378749	     -0.05581436	      0.88259744	      0.00004999	     -0.20891551	      0.00000000	     -0.00000000	     30.04991858
      1.89778763	     -0.05245587	      0.00030107	     -0.19382233	     -0.05581222	      0.88259660	      0.00004972	     -0.20891766	      0.00000000	     -0.00000000	     29.94460363
      1.89906282	     -0.05248588	      0.00029389	     -0.19385220	     -0.05581005	      0.88259574	      0.00004944	     -0.20891974	      0.00000000	     -0.00000000	     29.99008918
      1.90033801	     -0.05251932	      0.00028527	     -0.19388546	     -0.05580787	      0.88259487	      0.00004915	     -0.20892173	      0.00000000	     -0.00000000	     29.89926268
      1.90161320	     -0.05254806	      0.00027800	     -0.19391405	     -0.05580566	      0.88259399	      0.00004886	     -0.20892364	      0.00000000	     -0.00000000	     29.93784173
      1.90288840	     -0.05257966	      0.00026958	     -0.19394548	     -0.05580343	      0.88259309	      0.00004855	     -0.20892545	      0.00000000	     -0.00000000	     29.85285622
      1.90442728	     -0.05261143	      0.00026142	     -0.19397711	     -0.05580071	      0.88259199	      0.00004818	     -0.20892753	      0.00000000	     -0.00000000	     29.94390568
      1.90557248	     -0.05264024	      0.00025342	     -0.19400577	     -0.05579867	      0.88259116	      0.00004789	     -0.20892896	      0.00000000	     -0.00000000	     29.79039866
      1.90671768	     -0.05266347	      0.00024726	     -0.19402890	     -0.05579661	      0.88259033	      0.00004759	     -0.20893032	      0.00000000	     -0.00000001	     29.82057615
      1.90823005	     -0.05269717	      0.00023788	     -0.19406244	     -0.05579386	      0.88258921	      0.00004719	     -0.20893199	      0.00000000	     -0.00000001	     29.73662939
      1.90959069	     -0.05272227	      0.00023106	     -0.19408745	     -0.05579136	      0.88258819	      0.00004682	     -0.20893339	      0.00000000	     -0.00000001	     29.82033660
      1.91095133	     -0.05275361	      0.00022188	     -0.19411863	     -0.05578884	      0.88258716	      0.00004645	     -0.20893465	      0.00000000	     -0.00000001	     29.66264098
      1.91214733	     -0.05277314	      0.00021634	     -0.19413810	     -0.05578661	      0.88258625	      0.00004611	     -0.20893570	      0.00000000	     -0.00000001	     29.77311430
      1.91334333	     -0.05279789	      0.00020876	     -0.19416274	     -0.05578436	      0.88258533	      0.00004576	     -0.20893663	      0.00000000	     -0.00000001	     29.68061303
      1.91453933	     -0.05281845	      0.00020240	     -0.19418322	     -0.05578209	      0.88258441	      0.00004541	     -0.20893749	      0.00000000	     -0.00000001	     29.71419080
      1.91615074	     -0.05284917	      0.00019257	     -0.19421380	     -0.05577900	      0.88258316	      0.00004494	     -0.20893847	      0.00000000	     -0.00000001	     29.61811786
      1.91737738	     -0.05286710	      0.00018688	     -0.19423169	     -0.05577663	      0.88258220	      0.00004457	     -0.20893914	      0.00000000	     -0.00000001	     29.71042802
      1.91860402	     -0.05288964	      0.00017951	     -0.19425414	     -0.05577424	      0.88258124	      0.00004419	     -0.20893968	      0.00000000	     -0.00000001	     29.61994074
      1.91983066	     -0.05290808	      0.00017347	     -0.19427253	     -0.05577183	      0.88258027	      0.00004381	     -0.20894016	      0.00000000	     -0.00000001	     29.65949713
      1.92141261	     -0.05293518	      0.00016443	     -0.19429952	     -0.05576870	      0.88257903	      0.00004331	     -0.20894061	      0.00000000	     -0.00000001	     29.55744021
      1.92261835	     -0.05294975	      0.00015955	     -0.19431409	     -0.05576629	      0.88257807	      0.00004293	     -0.20894087	      0.00000000	     -0.00000001	     29.65760361
      1.92382409	     -0.05296877	      0.00015301	     -0.19433304	     -0.05576387	      0.88257712	      0.00004254	     -0.20894102	      0.00000000	     -0.00000001	     29.57967468
      1.92528543	     -0.05298629	      0.00014685	     -0.19435055	     -0.05576091	      0.88257596	      0.00004207	     -0.20894108	      0.00000000	     -0.00000001	     29.65856563
      1.92674677	     -0.05300975	      0.00013843	     -0.19437393	     -0.05575792	      0.88257481	      0.00004160	     -0.20894097	      0.00000000	     -0.00000001	     29.50508172
      1.92784698	     -0.05301908	      0.00013486	     -0.19438329	     -0.05575566	      0.88257394	      0.00004124	     -0.20894083	      0.00000000	     -0.00000001	     29.63419637
      1.92894718	     -0.05303311	      0.00012953	     -0.19439729	     -0.05575338	      0.88257307	      0.00004087	     -0.20894057	      0.00000000	     -0.00000001	     29.58788747
      1.93052928	     -0.05304891	      0.00012308	     -0.19441311	     -0.05575008	      0.88257182	      0.00004035	     -0.20894008	      0.00000000	     -0.00000001	     29.64427772
      1.93189489	     -0.05306496	      0.00011637	     -0.19442913	     -0.05574721	      0.88257074	      0.00003990	     -0.20893948	      0.00000000	     -0.00000001	     29.57321086
      1.93326051	     -0.05307466	      0.00011167	     -0.19443887	     -0.05574431	      0.88256967	      0.00003945	     -0.20893877	      0.00000000	     -0.00000001	     29.69915172
      1.93462612	     -0.05309089	      0.00010444	     -0.19445507	     -0.05574140	      0.88256860	      0.00003900	     -0.20893788	      0.00000000	     -0.00000001	     29.56727700
      1.93582359	     -0.05309707	      0.00010084	     -0.19446131	     -0.05573883	      0.88256766	      0.00003860	     -0.20893703	      0.00000000	     -0.00000001	     29.70478081
      1.93702107	     -0.05310860	      0.00009524	     -0.19447284	     -0.05573624	      0.88256673	      0.00003821	     -0.20893605	      0.00000000	     -0.00000001	     29.63797312
      1.93821854	     -0.05311618	      0.00009098	     -0.19448046	     -0.05573363	      0.88256580	      0.00003782	     -0.20893499	      0.00000000	     -0.00000001	     29.69048436
      1.93986259	     -0.05312931	      0.00008397	     -0.19449362	     -0.05573003	      0.88256454	      0.00003728	     -0.20893335	      0.00000000	     -0.00000001	     29.63353752
      1.94109322	     -0.05313369	      0.00008062	     -0.19449808	     -0.05572731	      0.88256359	      0.00003688	     -0.20893201	      0.00000000	     -0.00000001	     29.74586480
      1.94232385	     -0.05314243	      0.00007557	     -0.19450685	     -0.05572458	      0.88256265	      0.00003649	     -0.20893054	      0.00000000	     -0.00000001	     29.68593948
      1.94355448	     -0.05314691	      0.00007195	     -0.19451141	     -0.05572183	      0.88256172	      0.00003609	     -0.20892898	      0.00000000	     -0.00000001	     29.74549172
      1.94516262	     -0.05315603	      0.00006593	     -0.19452059	     -0.05571822	      0.88256051	      0.00003559	     -0.20892676	      0.00000000	     -0.00000001	     29.67888172
      1.94636870	     -0.05315722	      0.00006359	     -0.19452190	     -0.05571549	      0.88255961	      0.00003521	     -0.20892499	      0.00000000	     -0.00000001	     29.78941488
      1.94757478	     -0.05316290	      0.00005963	     -0.19452764	     -0.05571274	      0.88255871	      0.00003484	     -0.20892310	      0.00000000	     -0.00000001	     29.73306245
      1.94905478	     -0.05316452	      0.00005678	     -0.19452941	     -0.05570935	      0.88255762	      0.00003439	     -0.20892068	      0.00000000	     -0.00000001	     29.82313535
      1.95037933	     -0.05317031	      0.00005252	     -0.19453529	     -0.05570630	      0.88255666	      0.00003399	     -0.20891837	      0.00000000	     -0.00000000	     29.73478046
      1.95170387	     -0.05316907	      0.00005091	     -0.19453420	     -0.05570323	      0.88255570	      0.00003360	     -0.20891598	      0.00000000	     -0.00000000	     29.86026386
      1.95302842	     -0.05317427	      0.00004670	     -0.19453949	     -0.05570014	      0.88255474	      0.00003322	     -0.20891346	      0.00000000	     -0.00000000	     29.75701147
      1.95435297	     -0.05317133	      0.00004566	     -0.19453673	     -0.05569704	      0.88255380	      0.00003284	     -0.20891088	      0.00000000	     -0.00000000	     29.89598867
      1.95567752	     -0.05317588	      0.00004151	     -0.19454137	     -0.05569391	      0.88255286	      0.00003247	     -0.20890817	      0.00000000	     -0.00000000	     29.77433697
      1.95700207	     -0.05317096	      0.00004121	     -0.19453665	     -0.05569077	      0.88255193	      0.00003211	     -0.20890540	      0.00000000	     -0.00000000	     29.92671200
      1.95832662	     -0.05317491	      0.00003711	     -0.19454070	     -0.05568761	      0.88255101	      0.00003176	     -0.20890250	      0.00000000	     -0.00000000	     29.78900302
      1.95950785	     -0.05316961	      0.00003714	     -0.19453559	     -0.05568478	      0.88255020	      0.00003145	     -0.20889987	      0.00000000	     -0.00000000	     29.90367293
      1.96068908	     -0.05316959	      0.00003469	     -0.19453569	     -0.05568193	      0.88254939	      0.00003115	     -0.20889714	      0.00000000	     -0.00000000	     29.85873902
      1.96212753	     -0.05316477	      0.00003366	     -0.19453108	     -0.05567845	      0.88254841	      0.00003079	     -0.20889374	      0.00000000	     -0.00000000	     29.93183462
      1.96356597	     -0.05316424	      0.00003025	     -0.19453068	     -0.05567494	      0.88254745	      0.00003045	     -0.20889021	      0.00000000	     -0.00000000	     29.87384123
      1.96476058	     -0.05315719	      0.00003060	     -0.19452384	     -0.05567201	      0.88254666	      0.00003017	     -0.20888723	      0.00000000	     -0.00000000	     29.95732997
      1.96595519	     -0.05315461	      0.00002864	     -0.19452140	     -0.05566907	      0.88254587	      0.00002990	     -0.20888415	      0.00000000	     -0.00000000	     29.92041927
      1.96740117	     -0.05314635	      0.00002878	     -0.19451339	     -0.05566550	      0.88254493	      0.00002958	     -0.20888034	      0.00000000	     -0.00000000	     29.97200771
      1.96884714	     -0.05314114	      0.00002643	     -0.19450834	     -0.05566190	      0.88254401	      0.00002928	     -0.20887635	      0.00000000	     -0.00000000	     29.93571425
      1.96998680	     -0.05313002	      0.00002822	     -0.19449747	     -0.05565905	      0.88254328	      0.00002905	     -0.20887312	      0.00000000	     -0.00000000	     29.99014967
      1.97112645	     -0.05312165	      0.00002764	     -0.19448927	     -0.05565619	      0.88254257	      0.00002882	     -0.20886975	      0.00000000	     -0.00000000	     29.98987784
      1.97263151	     -0.05310670	      0.00002895	     -0.19447461	     -0.05565239	      0.88254164	      0.00002854	     -0.20886511	      0.00000000	     -0.00000000	     30.02336543
      1.97413656	     -0.05309512	      0.00002765	     -0.19446324	     -0.05564857	      0.88254073	      0.00002827	     -0.20886025	      0.00000000	     -0.00000000	     30.04515012
      1.97522157	     -0.05308145	      0.00003029	     -0.19444983	     -0.05564581	      0.88254009	      0.00002808	     -0.20885666	      0.00000000	     -0.00000000	     30.05387936
      1.97630659	     -0.05306906	      0.00003075	     -0.19443764	     -0.05564303	      0.88253945	      0.00002791	     -0.20885294	      0.00000000	     -0.00000000	     30.07602880
      1.97789647	     -0.05304651	      0.00003329	     -0.19441542	     -0.05563895	      0.88253853	      0.00002766	     -0.20884724	      0.00000000	     -0.00000000	     30.10254650
      1.97923188	     -0.05302739	      0.00003420	     -0.19439654	     -0.05563550	      0.88253778	      0.00002747	     -0.20884220	      0.00000000	     -0.00000000	     30.14471611
      1.98056729	     -0.05300398	      0.00003780	     -0.19437345	     -0.05563203	      0.88253704	      0.00002728	     -0.20883694	      0.00000000	     -0.00000000	     30.15065960
      1.98190270	     -0.05297953	      0.00003893	     -0.19434925	     -0.05562855	      0.88253632	      0.00002711	     -0.20883139	      0.00000000	     -0.00000000	     30.23238634
      1.98323811	     -0.05295119	      0.00004390	     -0.19432126	     -0.05562505	      0.88253561	      0.00002695	     -0.20882556	      0.00000000	     -0.00000000	     30.21181139
      1.98438292	     -0.05292918	      0.00004485	     -0.19429945	     -0.05562205	      0.88253502	      0.00002683	     -0.20882035	      0.00000000	     -0.00000000	     30.27892756
      1.98552772	     -0.05290582	      0.00004832	     -0.19427636	     -0.05561903	      0.88253445	      0.00002671	     -0.20881500	      0.00000000	     -0.00000000	     30.27498368
      1.98696709	     -0.05287692	      0.00005127	     -0.19424776	     -0.05561522	      0.88253375	      0.00002658	     -0.20880810	      0.00000000	     -0.00000000	     30.34305937
      1.98840647	     -0.05284605	      0.00005667	     -0.19421725	     -0.05561139	      0.88253307	      0.00002646	     -0.20880103	      0.00000000	     -0.00000000	     30.33311527
      1.98955143	     -0.05282192	      0.00005854	     -0.19419335	     -0.05560833	      0.88253255	      0.00002637	     -0.20879526	      0.00000000	     -0.00000000	     30.42246314
      1.99069638	     -0.05279637	      0.00006266	     -0.19416808	     -0.05560526	      0.88253204	      0.00002630	     -0.20878939	      0.00000000	     -0.00000000	     30.42436546
      1.99216051	     -0.05276381	      0.00006657	     -0.19413584	     -0.05560133	      0.88253142	      0.00002622	     -0.20878172	      0.00000000	     -0.00000000	     30.50495139
      1.99362463	     -0.05273091	      0.00007284	     -0.19410331	     -0.05559737	      0.88253082	      0.00002615	     -0.20877391	      0.00000000	     -0.00000000	     30.47794007
      1.99472251	     -0.05270655	      0.00007507	     -0.19407916	     -0.05559440	      0.88253040	      0.00002611	     -0.20876797	      0.00000000	     -0.00000000	     30.57550102
      1.99582039	     -0.05268178	      0.00007934	     -0.19405466	     -0.05559141	      0.88252998	      0.00002608	     -0.20876197	      0.00000000	     -0.00000000	     30.57736807
      1.99735808	     -0.05264729	      0.00008427	     -0.19402051	     -0.05558722	      0.88252943	      0.00002606	     -0.20875347	      0.00000000	     -0.00000000	     30.65552352
      1.99889577	     -0.05261140	      0.00009160	     -0.19398503	     -0.05558301	      0.88252891	      0.00002605	     -0.20874486	      0.00000000	     -0.00000000	     30.62961878
      1.99994413	     -0.05258696	      0.00009418	     -0.19396080	     -0.05558012	      0.88252857	      0.00002605	     -0.20873892	      0.00000000	     -0.00000000	     30.73012905
      2.00099249	     -0.05256236	      0.00009864	     -0.19393645	     -0.05557723	      0.88252824	      0.00002607	     -0.20873292	      0.00000000	     -0.00000000	     30.73830545
      2.00264102	     -0.05252412	      0.00010481	     -0.19389859	     -0.05557267	      0.88252776	      0.00002610	     -0.20872340	      0.00000000	     -0.00000000	     30.81395585
      2.00398666	     -0.05249213	      0.00011109	     -0.19386693	     -0.05556893	      0.88252739	      0.00002615	     -0.20871556	      0.00000000	     -0.00000000	     30.81316474
      2.00533230	     -0.05245978	      0.00011577	     -0.19383488	     -0.05556517	      0.88252705	      0.00002621	     -0.20870764	      0.00000000	     -0.00000000	     30.92630316
      2.00667793	     -0.05242630	      0.00012302	     -0.19380176	     -0.05556141	      0.88252673	      0.00002628	     -0.20869963	      0.00000000	     -0.00000000	     30.88645405
      2.00786963	     -0.05239687	      0.00012701	     -0.19377259	     -0.05555806	      0.88252646	      0.00002635	     -0.20869245	      0.00000000	     -0.00000000	     31.00245775
      2.00906132	     -0.05236702	      0.00013320	     -0.19374305	     -0.05555470	      0.88252621	      0.00002644	     -0.20868521	      0.00000000	     -0.00000000	     30.98366968
      2.01025302	     -0.05233691	      0.00013823	     -0.19371322	     -0.05555133	      0.88252598	      0.00002654	     -0.20867790	      0.00000000	     -0.00000000	     31.05226784
      2.01181095	     -0.05229692	      0.00014648	     -0.19367363	     -0.05554690	      0.88252571	      0.00002668	     -0.20866824	      0.00000000	     -0.00000000	     31.04861840
      2.01302492	     -0.05226564	      0.00015132	     -0.19364261	     -0.05554345	      0.88252551	      0.00002680	     -0.20866064	      0.00000000	     -0.00000000	     31.15478992
      2.01423889	     -0.05223489	      0.00015801	     -0.19361218	     -0.05553997	      0.88252533	      0.00002694	     -0.20865297	      0.00000000	     -0.00000000	     31.13135802
      2.01545286	     -0.05220599	      0.00016330	     -0.19358356	     -0.05553649	      0.88252517	      0.00002708	     -0.20864529	      0.00000000	     -0.00000000	     31.19405902
      2.01699350	     -0.05217061	      0.00017153	     -0.19354857	     -0.05553206	      0.88252498	      0.00002728	     -0.20863559	      0.00000000	     -0.00000000	     31.17658868
      2.01818630	     -0.05214291	      0.00017621	     -0.19352112	     -0.05552861	      0.88252486	      0.00002744	     -0.20862810	      0.00000000	     -0.00000000	     31.28493602
      2.01937909	     -0.05211496	      0.00018280	     -0.19349347	     -0.05552516	      0.88252475	      0.00002762	     -0.20862061	      0.00000000	     -0.00000000	     31.26254909
      2.02057189	     -0.05208745	      0.00018831	     -0.19346623	     -0.05552169	      0.88252466	      0.00002780	     -0.20861313	      0.00000000	     -0.00000000	     31.31939718
      2.02218104	     -0.05205123	      0.00019717	     -0.19343041	     -0.05551699	      0.88252455	      0.00002807	     -0.20860305	      0.00000000	     -0.00000000	     31.29740350
      2.02336584	     -0.05202455	      0.00020209	     -0.19340397	     -0.05551352	      0.88252449	      0.00002827	     -0.20859565	      0.00000000	     -0.00000000	     31.40085514
      2.02455063	     -0.05199719	      0.00020882	     -0.19337692	     -0.05551004	      0.88252444	      0.00002848	     -0.20858825	      0.00000000	     -0.00000000	     31.38198613
      2.02600642	     -0.05196369	      0.00021558	     -0.19334373	     -0.05550575	      0.88252440	      0.00002876	     -0.20857914	      0.00000000	     -0.00000000	     31.47430542
      2.02729756	     -0.05193452	      0.00022331	     -0.19331490	     -0.05550193	      0.88252438	      0.00002901	     -0.20857105	      0.00000000	     -0.00000000	     31.41827050
      2.02858870	     -0.05190580	      0.00022889	     -0.19328644	     -0.05549810	      0.88252437	      0.00002928	     -0.20856298	      0.00000000	     -0.00000000	     31.52982698
      2.02987984	     -0.05187777	      0.00023677	     -0.19325874	     -0.05549425	      0.88252437	      0.00002955	     -0.20855492	      0.00000000	      0.00000000	     31.46199110
      2.03117097	     -0.05185115	      0.00024218	     -0.19323237	     -0.05549039	      0.88252439	      0.00002984	     -0.20854691	      0.00000000	      0.00000000	     31.57829712
      2.03246211	     -0.05182596	      0.00025003	     -0.19320751	     -0.05548652	      0.88252443	      0.00003013	     -0.20853898	      0.00000000	      0.00000000	     31.49747785
      2.03375325	     -0.05180314	      0.00025509	     -0.19318492	     -0.05548264	      0.88252447	      0.00003043	     -0.20853117	      0.00000000	      0.00000000	     31.61929069
      2.03504439	     -0.05178247	      0.00026273	     -0.19316456	     -0.05547874	      0.88252453	      0.00003074	     -0.20852351	      0.00000000	      0.00000000	     31.52569020
      2.03633552	     -0.05176235	      0.00026755	     -0.19314467	     -0.05547483	      0.88252460	      0.00003106	     -0.20851603	      0.00000000	      0.00000000	     31.66844335
      2.03762666	     -0.05174080	      0.00027558	     -0.19312344	     -0.05547091	      0.88252468	      0.00003139	     -0.20850865	      0.00000000	      0.00000000	     31.57766247
      2.03891780	     -0.05171824	      0.00028067	     -0.19310112	     -0.05546697	      0.88252477	      0.00003172	     -0.20850132	      0.00000000	      0.00000000	     31.73633096
      2.04020894	     -0.05169526	      0.00028907	     -0.19307847	     -0.05546302	      0.88252487	      0.00003207	     -0.20849401	      0.00000000	      0.00000000	     31.62816729
      2.04150007	     -0.05167265	      0.00029407	     -0.19305609	     -0.05545905	      0.88252498	      0.00003241	     -0.20848671	      0.00000000	      0.00000000	     31.79440264
      2.04279121	     -0.05164990	      0.00030262	     -0.19303367	     -0.05545508	      0.88252509	      0.00003277	     -0.20847943	      0.00000000	      0.00000000	     31.67332697
      2.04394944	     -0.05162995	      0.00030726	     -0.19301393	     -0.05545150	      0.88252521	      0.00003310	     -0.20847290	      0.00000000	      0.00000000	     31.79789516
      2.04510767	     -0.05161084	      0.00031390	     -0.19299508	     -0.05544791	      0.88252533	      0.00003343	     -0.20846641	      0.00000000	      0.00000000	     31.75520251
      2.04651932	     -0.05158889	      0.00032040	     -0.19297341	     -0.05544352	      0.88252548	      0.00003384	     -0.20845856	      0.00000000	      0.00000000	     31.83423320
      2.04793096	     -0.05156749	      0.00032874	     -0.19295234	     -0.05543911	      0.88252565	      0.00003426	     -0.20845079	      0.00000000	      0.00000000	     31.76462034
      2.04911408	     -0.05155043	      0.00033345	     -0.19293548	     -0.05543540	      0.88252579	      0.00003461	     -0.20844435	      0.00000000	      0.00000000	     31.88035805
      2.05029720	     -0.05153398	      0.00034004	     -0.19291929	     -0.05543168	      0.88252594	      0.00003497	     -0.20843799	      0.00000000	      0.00000000	     31.83717926
      2.05148032	     -0.05151808	      0.00034545	     -0.19290362	     -0.05542795	      0.88252610	      0.00003533	     -0.20843170	      0.00000000	      0.00000000	     31.89272547
      2.05309891	     -0.05149602	      0.00035419	     -0.19288190	     -0.05542283	      0.88252632	      0.00003583	     -0.20842319	      0.00000000	      0.00000000	     31.86575416
      2.05429985	     -0.05147976	      0.00035902	     -0.19286585	     -0.05541902	      0.88252650	      0.00003620	     -0.20841693	      0.00000000	      0.00000000	     31.97444423
      2.05550080	     -0.05146357	      0.00036554	     -0.19284992	     -0.05541519	      0.88252667	      0.00003658	     -0.20841070	      0.00000000	      0.00000000	     31.93512330
      2.05694500	     -0.05144527	      0.00037162	     -0.19283186	     -0.05541058	      0.88252689	      0.00003703	     -0.20840327	      0.00000000	      0.00000000	     32.02990024
      2.05822716	     -0.05143055	      0.00037866	     -0.19281742	     -0.05540646	      0.88252709	      0.00003744	     -0.20839676	      0.00000000	      0.00000000	     31.94741513
      2.05950931	     -0.05141753	      0.00038334	     -0.19280459	     -0.05540234	      0.88252730	      0.00003785	     -0.20839036	      0.00000000	      0.00000000	     32.05792697
      2.06079146	     -0.05140606	      0.00039000	     -0.19279338	     -0.05539820	      0.88252751	      0.00003825	     -0.20838409	      0.00000000	      0.00000000	     31.97266373
      2.06207361	     -0.05139583	      0.00039441	     -0.19278335	     -0.05539404	      0.88252773	      0.00003866	     -0.20837797	      0.00000000	      0.00000000	     32.08183765
      2.06335576	     -0.05138645	      0.00040082	     -0.19277421	     -0.05538987	      0.88252795	      0.00003907	     -0.20837200	      0.00000000	      0.00000000	     32.00018272
      2.06463792	     -0.05137862	      0.00040500	     -0.19276657	     -0.05538569	      0.88252817	      0.00003948	     -0.20836617	      0.00000000	      0.00000000	     32.10489244
      2.06592007	     -0.05137216	      0.00041106	     -0.19276035	     -0.05538149	      0.88252840	      0.00003989	     -0.20836051	      0.00000000	      0.00000000	     32.02244997
      2.06720222	     -0.05136705	      0.00041494	     -0.19275541	     -0.05537728	      0.88252863	      0.00004030	     -0.20835501	      0.00000000	      0.00000000	     32.12629935
      2.06848437	     -0.05136287	      0.00042066	     -0.19275146	     -0.05537305	      0.88252887	      0.00004070	     -0.20834967	      0.00000000	      0.00000000	     32.04708264
      2.06976653	     -0.05135882	      0.00042436	     -0.19274759	     -0.05536881	      0.88252910	      0.00004110	     -0.20834448	      0.00000000	      0.00000000	     32.15734522
      2.07104868	     -0.05135489	      0.00042983	     -0.19274389	     -0.05536456	      0.88252934	      0.00004150	     -0.20833941	      0.00000000	      0.00000000	     32.08736398
      2.07233083	     -0.05135200	      0.00043323	     -0.19274116	     -0.05536029	      0.88252959	      0.00004190	     -0.20833444	      0.00000000	      0.00000000	     32.18859550
      2.07361298	     -0.05135009	      0.00043835	     -0.19273947	     -0.05535600	      0.88252983	      0.00004229	     -0.20832959	      0.00000000	      0.00000000	     32.10865794
      2.07489514	     -0.05134931	      0.00044151	     -0.19273885	     -0.05535170	      0.88253008	      0.00004268	     -0.20832486	      0.00000000	      0.00000000	     32.20198226
      2.07617729	     -0.05134933	      0.00044635	     -0.19273909	     -0.05534738	      0.88253032	      0.00004307	     -0.20832025	      0.00000000	      0.00000000	     32.12255572
      2.07745944	     -0.05135042	      0.00044928	     -0.19274033	     -0.05534305	      0.88253057	      0.00004345	     -0.20831577	      0.00000000	      0.00000000	     32.21380758
      2.07874159	     -0.05135226	      0.00045368	     -0.19274237	     -0.05533870	      0.88253082	      0.00004383	     -0.20831142	      0.00000000	      0.00000000	     32.14383393
      2.08002375	     -0.05135502	      0.00045605	     -0.19274529	     -0.05533433	      0.88253107	      0.00004420	     -0.20830718	      0.00000000	      0.00000000	     32.24128571
      2.08130590	     -0.05135831	      0.00045990	     -0.19274877	     -0.05532995	      0.88253132	      0.00004456	     -0.20830307	      0.00000000	      0.00000000	     32.16889471
      2.08258805	     -0.05136221	      0.00046201	     -0.19275280	     -0.05532555	      0.88253157	      0.00004492	     -0.20829907	      0.00000000	      0.00000000	     32.25381544
      2.08387020	     -0.05136641	      0.00046562	     -0.19275719	     -0.05532114	      0.88253181	      0.00004527	     -0.20829516	      0.00000000	      0.00000000	     32.18163355
      2.08515236	     -0.05137128	      0.00046742	     -0.19276220	     -0.05531670	      0.88253206	      0.00004561	     -0.20829135	      0.00000000	      0.00000000	     32.26805802
      2.08643451	     -0.05137671	      0.00047063	     -0.19276781	     -0.05531225	      0.88253231	      0.00004595	     -0.20828763	      0.00000000	      0.00000000	     32.19202056
      2.08771666	     -0.05138294	      0.00047225	     -0.19277416	     -0.05530779	      0.88253256	      0.00004628	     -0.20828400	      0.00000000	      0.00000000	     32.26388764
      2.08899881	     -0.05138957	      0.00047527	     -0.19278098	     -0.05530331	      0.88253281	      0.00004660	     -0.20828046	      0.00000000	      0.00000000	     32.19086898
      2.09028097	     -0.05139688	      0.00047668	     -0.19278842	     -0.05529881	      0.88253305	      0.00004691	     -0.20827701	      0.00000000	      0.00000000	     32.26362410
      2.09156312	     -0.05140462	      0.00047932	     -0.19279632	     -0.05529429	      0.88253330	      0.00004721	     -0.20827364	      0.00000000	      0.00000000	     32.19766492
      2.09284527	     -0.05141304	      0.00048028	     -0.19280487	     -0.05528975	      0.88253355	      0.00004751	     -0.20827034	      0.00000000	      0.00000000	     32.27472722
      2.09412742	     -0.05142183	      0.00048240	     -0.19281382	     -0.05528520	      0.88253379	      0.00004779	     -0.20826713	      0.00000000	      0.00000000	     32.21025299
      2.09540958	     -0.05143123	      0.00048300	     -0.19282333	     -0.05528063	      0.88253404	      0.00004806	     -0.20826399	      0.00000000	      0.00000000	     32.28037475
      2.09669173	     -0.05144082	      0.00048484	     -0.19283307	     -0.05527604	      0.88253428	      0.00004832	     -0.20826092	      0.00000000	      0.00000000	     32.21221939
      2.09797388	     -0.05145079	      0.00048521	     -0.19284316	     -0.05527144	      0.88253452	      0.00004857	     -0.20825792	      0.00000000	      0.00000000	     32.28114994
      2.09925603	     -0.05146091	      0.00048667	     -0.19285342	     -0.05526681	      0.88253477	      0.00004881	     -0.20825496	      0.00000000	      0.00000000	     32.21977849
      2.10053819	     -0.05147157	      0.00048659	     -0.19286418	     -0.05526217	      0.88253501	      0.00004904	     -0.20825206	      0.00000000	      0.00000000	     32.28902886
      2.10182034	     -0.05148250	      0.00048758	     -0.19287525	     -0.05525751	      0.88253525	      0.00004926	     -0.20824921	      0.00000000	      0.00000000	     32.22655476
      2.10310249	     -0.05149390	      0.00048724	     -0.19288674	     -0.05525284	      0.88253549	      0.00004946	     -0.20824641	      0.00000000	      0.00000000	     32.28671929
      2.10438464	     -0.05150544	      0.00048802	     -0.19289842	     -0.05524814	      0.88253573	      0.00004965	     -0.20824365	      0.00000000	      0.00000000	     32.22523742
      2.10592349	     -0.05152002	      0.00048669	     -0.19291309	     -0.05524248	      0.88253602	      0.00004987	     -0.20824040	      0.00000000	      0.00000000	     32.36965573
      2.10703984	     -0.05153064	      0.00048766	     -0.19292384	     -0.05523836	      0.88253623	      0.00005001	     -0.20823807	      0.00000000	      0.00000000	     32.23276970
      2.10815620	     -0.05154159	      0.00048675	     -0.19293487	     -0.05523423	      0.88253644	      0.00005014	     -0.20823578	      0.00000000	      0.00000000	     32.28337721
      2.10969202	     -0.05155653	      0.00048662	     -0.19294994	     -0.05522852	      0.88253672	      0.00005030	     -0.20823265	      0.00000000	      0.00000000	     32.22889709
      2.11105748	     -0.05157018	      0.00048496	     -0.19296367	     -0.05522342	      0.88253698	      0.00005043	     -0.20822990	      0.00000000	      0.00000000	     32.32863893
      2.11242295	     -0.05158366	      0.00048567	     -0.19297730	     -0.05521830	      0.88253723	      0.00005054	     -0.20822717	      0.00000000	      0.00000000	     32.18172472
      2.11358180	     -0.05159570	      0.00048345	     -0.19298939	     -0.05521394	      0.88253744	      0.00005062	     -0.20822485	      0.00000000	      0.00000000	     32.31050902
      2.11474066	     -0.05160764	      0.00048312	     -0.19300143	     -0.05520956	      0.88253765	      0.00005069	     -0.20822256	      0.00000000	      0.00000000	     32.23690702
      2.11617279	     -0.05162277	      0.00048094	     -0.19301664	     -0.05520413	      0.88253792	      0.00005075	     -0.20821973	      0.00000000	      0.00000000	     32.31124564
      2.11760493	     -0.05163763	      0.00048060	     -0.19303164	     -0.05519868	      0.88253817	      0.00005080	     -0.20821691	      0.00000000	      0.00000000	     32.17745878
      2.11874837	     -0.05164990	      0.00047773	     -0.19304394	     -0.05519432	      0.88253838	      0.00005082	     -0.20821465	      0.00000000	      0.00000000	     32.30410161
      2.11989182	     -0.05166185	      0.00047666	     -0.19305598	     -0.05518994	      0.88253859	      0.00005083	     -0.20821239	      0.00000000	      0.00000000	     32.23787583
      2.12135932	     -0.05167740	      0.00047361	     -0.19307159	     -0.05518429	      0.88253885	      0.00005082	     -0.20820948	      0.00000000	      0.00000000	     32.30890557
      2.12282682	     -0.05169270	      0.00047236	     -0.19308702	     -0.05517863	      0.88253910	      0.00005079	     -0.20820656	      0.00000000	      0.00000000	     32.17073543
      2.12392612	     -0.05170464	      0.00046880	     -0.19309897	     -0.05517437	      0.88253929	      0.00005075	     -0.20820435	      0.00000000	      0.00000000	     32.29565807
      2.12502542	     -0.05171617	      0.00046706	     -0.19311056	     -0.05517010	      0.88253948	      0.00005069	     -0.20820214	      0.00000000	      0.00000000	     32.24128823
      2.12656408	     -0.05173239	      0.00046335	     -0.19312685	     -0.05516410	      0.88253975	      0.00005060	     -0.20819901	      0.00000000	      0.00000000	     32.28971419
      2.12810275	     -0.05174808	      0.00046159	     -0.19314265	     -0.05515808	      0.88254001	      0.00005048	     -0.20819585	      0.00000000	      0.00000000	     32.14674372
      2.12914974	     -0.05175914	      0.00045775	     -0.19315372	     -0.05515396	      0.88254018	      0.00005038	     -0.20819368	      0.00000000	      0.00000000	     32.27243942
      2.13019674	     -0.05176982	      0.00045570	     -0.19316446	     -0.05514984	      0.88254036	      0.00005026	     -0.20819148	      0.00000000	      0.00000000	     32.23198169
      2.13184925	     -0.05178655	      0.00045138	     -0.19318125	     -0.05514331	      0.88254063	      0.00005006	     -0.20818797	      0.00000000	      0.00000000	     32.26966145
      2.13319404	     -0.05179973	      0.00044878	     -0.19319451	     -0.05513797	      0.88254084	      0.00004987	     -0.20818506	      0.00000000	      0.00000000	     32.19240372
      2.13453884	     -0.05181310	      0.00044427	     -0.19320791	     -0.05513262	      0.88254106	      0.00004966	     -0.20818211	      0.00000000	      0.00000000	     32.29519128
      2.13588363	     -0.05182581	      0.00044218	     -0.19322072	     -0.05512725	      0.88254127	      0.00004943	     -0.20817910	      0.00000000	      0.00000000	     32.15124587
      2.13707545	     -0.05183733	      0.00043760	     -0.19323225	     -0.05512247	      0.88254145	      0.00004921	     -0.20817640	      0.00000000	      0.00000000	     32.27860256
      2.13826727	     -0.05184825	      0.00043498	     -0.19324323	     -0.05511768	      0.88254163	      0.00004897	     -0.20817365	      0.00000000	      0.00000000	     32.19612784
      2.13945909	     -0.05185926	      0.00043085	     -0.19325427	     -0.05511288	      0.88254180	      0.00004871	     -0.20817086	      0.00000000	      0.00000000	     32.24938461
      2.14100975	     -0.05187291	      0.00042677	     -0.19326798	     -0.05510661	      0.88254203	      0.00004835	     -0.20816715	      0.00000000	      0.00000000	     32.17610235
      2.14222085	     -0.05188349	      0.00042168	     -0.19327856	     -0.05510170	      0.88254220	      0.00004805	     -0.20816419	      0.00000000	      0.00000000	     32.28450553
      2.14343195	     -0.05189338	      0.00041842	     -0.19328851	     -0.05509678	      0.88254237	      0.00004773	     -0.20816117	      0.00000000	      0.00000000	     32.20515066
      2.14464305	     -0.05190314	      0.00041381	     -0.19329828	     -0.05509184	      0.88254253	      0.00004739	     -0.20815809	      0.00000000	      0.00000000	     32.25756545
      2.14617849	     -0.05191453	      0.00040962	     -0.19330974	     -0.05508556	      0.88254274	      0.00004694	     -0.20815409	      0.00000000	      0.00000000	     32.17128622
      2.14736610	     -0.05192308	      0.00040451	     -0.19331830	     -0.05508069	      0.88254289	      0.00004657	     -0.20815090	      0.00000000	      0.00000000	     32.28053652
      2.14855371	     -0.05193094	      0.00040121	     -0.19332621	     -0.05507581	      0.88254304	      0.00004618	     -0.20814764	      0.00000000	      0.00000000	     32.21102714
      2.14997971	     -0.05194020	      0.00039558	     -0.19333548	     -0.05506993	      0.88254322	      0.00004569	     -0.20814362	      0.00000000	      0.00000000	     32.29456970
      2.15140571	     -0.05194865	      0.00039236	     -0.19334402	     -0.05506403	      0.88254339	      0.00004518	     -0.20813949	      0.00000000	      0.00000000	     32.15009268
      2.15248856	     -0.05195524	      0.00038712	     -0.19335060	     -0.05505954	      0.88254352	      0.00004477	     -0.20813628	      0.00000000	      0.00000000	     32.28106205
      2.15357140	     -0.05196114	      0.00038373	     -0.19335653	     -0.05505505	      0.88254364	      0.00004435	     -0.20813301	      0.00000000	      0.00000000	     32.23965904
      2.15510955	     -0.05196863	      0.00037785	     -0.19336405	     -0.05504864	      0.88254381	      0.00004373	     -0.20812823	      0.00000000	      0.00000000	     32.29372335
      2.15644015	     -0.05197387	      0.00037410	     -0.19336936	     -0.05504309	      0.88254396	      0.00004317	     -0.20812397	      0.00000000	      0.00000000	     32.21644059
      2.15777076	     -0.05197854	      0.00036847	     -0.19337403	     -0.05503752	      0.88254410	      0.00004258	     -0.20811957	      0.00000000	      0.00000000	     32.33199788
      2.15910136	     -0.05198140	      0.00036539	     -0.19337697	     -0.05503194	      0.88254423	      0.00004198	     -0.20811503	      0.00000000	      0.00000000	     32.20821670
      2.16027636	     -0.05198259	      0.00036016	     -0.19337817	     -0.05502700	      0.88254435	      0.00004143	     -0.20811087	      0.00000000	      0.00000000	     32.34168100
      2.16145137	     -0.05198239	      0.00035701	     -0.19337803	     -0.05502205	      0.88254446	      0.00004086	     -0.20810655	      0.00000000	      0.00000000	     32.27436619
      2.16262637	     -0.05198134	      0.00035269	     -0.19337700	     -0.05501710	      0.88254457	      0.00004027	     -0.20810206	      0.00000000	      0.00000000	     32.32669077
      2.16420159	     -0.05197811	      0.00034847	     -0.19337385	     -0.05501044	      0.88254471	      0.00003946	     -0.20809579	      0.00000000	      0.00000000	     32.26354258
      2.16540039	     -0.05197423	      0.00034371	     -0.19336999	     -0.05500536	      0.88254481	      0.00003883	     -0.20809081	      0.00000000	      0.00000000	     32.37723736
      2.16659920	     -0.05196866	      0.00034082	     -0.19336449	     -0.05500027	      0.88254491	      0.00003817	     -0.20808564	      0.00000000	      0.00000000	     32.32007703
      2.16779800	     -0.05196134	      0.00033683	     -0.19335721	     -0.05499517	      0.88254501	      0.00003750	     -0.20808025	      0.00000000	      0.00000000	     32.38662948
      2.16934937	     -0.05194956	      0.00033335	     -0.19334553	     -0.05498856	      0.88254513	      0.00003661	     -0.20807295	      0.00000000	      0.00000000	     32.32686223
      2.17052241	     -0.05193971	      0.00032896	     -0.19333569	     -0.05498355	      0.88254522	      0.00003592	     -0.20806718	      0.00000000	      0.00000000	     32.44935264
      2.17169545	     -0.05192834	      0.00032639	     -0.19332439	     -0.05497854	      0.88254530	      0.00003521	     -0.20806121	      0.00000000	      0.00000000	     32.40546920
      2.17312700	     -0.05191291	      0.00032177	     -0.19330900	     -0.05497241	      0.88254541	      0.00003432	     -0.20805364	      0.00000000	      0.00000000	     32.51039490
      2.17440892	     -0.05189815	      0.00031943	     -0.19329432	     -0.05496691	      0.88254549	      0.00003351	     -0.20804660	      0.00000000	      0.00000000	     32.42409492
      2.17569083	     -0.05188289	      0.00031500	     -0.19327908	     -0.05496140	      0.88254558	      0.00003268	     -0.20803934	      0.00000000	      0.00000000	     32.55194454
      2.17697275	     -0.05186567	      0.00031313	     -0.19326195	     -0.05495588	      0.88254566	      0.00003183	     -0.20803188	      0.00000000	      0.00000000	     32.46127547
      2.17825466	     -0.05184615	      0.00030886	     -0.19324245	     -0.05495036	      0.88254574	      0.00003096	     -0.20802416	      0.00000000	      0.00000000	     32.62630249
      2.17953658	     -0.05182436	      0.00030763	     -0.19322077	     -0.05494483	      0.88254582	      0.00003008	     -0.20801617	      0.00000000	      0.00000000	     32.51353817
      2.18081849	     -0.05180155	      0.00030363	     -0.19319797	     -0.05493930	      0.88254590	      0.00002918	     -0.20800791	      0.00000000	      0.00000000	     32.68565291
      2.18210040	     -0.05177790	      0.00030310	     -0.19317444	     -0.05493375	      0.88254597	      0.00002826	     -0.20799940	      0.00000000	      0.00000000	     32.53930897
      2.18324661	     -0.05175697	      0.00029974	     -0.19315352	     -0.05492879	      0.88254604	      0.00002743	     -0.20799160	      0.00000000	      0.00000000	     32.67753620
      2.18439281	     -0.05173600	      0.00029846	     -0.19313262	     -0.05492383	      0.88254610	      0.00002658	     -0.20798366	      0.00000000	      0.00000000	     32.62286312
      2.18578005	     -0.05171043	      0.00029550	     -0.19310709	     -0.05491781	      0.88254618	      0.00002553	     -0.20797389	      0.00000000	      0.00000000	     32.70969037
      2.18716728	     -0.05168379	      0.00029462	     -0.19308055	     -0.05491179	      0.88254625	      0.00002447	     -0.20796395	      0.00000000	      0.00000000	     32.62237908
      2.18832763	     -0.05166060	      0.00029176	     -0.19305737	     -0.05490675	      0.88254631	      0.00002357	     -0.20795549	      0.00000000	      0.00000000	     32.75793015
      2.18948797	     -0.05163615	      0.00029086	     -0.19303299	     -0.05490171	      0.88254637	      0.00002265	     -0.20794690	      0.00000000	      0.00000000	     32.71817230
      2.19088322	     -0.05160469	      0.00028837	     -0.19300156	     -0.05489564	      0.88254644	      0.00002153	     -0.20793637	      0.00000000	      0.00000000	     32.82853526
      2.19227846	     -0.05157081	      0.00028807	     -0.19296778	     -0.05488956	      0.88254650	      0.00002040	     -0.20792558	      0.00000000	      0.00000000	     32.75022024
      2.19339666	     -0.05154248	      0.00028557	     -0.19293945	     -0.05488469	      0.88254655	      0.00001947	     -0.20791673	      0.00000000	      0.00000000	     32.88724082
      2.19451485	     -0.05151285	      0.00028513	     -0.19290988	     -0.05487982	      0.88254659	      0.00001854	     -0.20790771	      0.00000000	      0.00000000	     32.85505320
      2.19596179	     -0.05147215	      0.00028362	     -0.19286922	     -0.05487351	      0.88254665	      0.00001731	     -0.20789576	      0.00000000	      0.00000000	     32.94747460
      2.19740874	     -0.05142951	      0.00028436	     -0.19282669	     -0.05486720	      0.88254671	      0.00001606	     -0.20788348	      0.00000000	      0.00000000	     32.86693910
      2.19848869	     -0.05139738	      0.00028264	     -0.19279457	     -0.05486249	      0.88254675	      0.00001512	     -0.20787412	      0.00000000	      0.00000000	     33.00036810
      2.19956864	     -0.05136499	      0.00028271	     -0.19276223	     -0.05485778	      0.88254679	      0.00001417	     -0.20786461	      0.00000000	      0.00000000	     32.98498714
      2.20108167	     -0.05131903	      0.00028175	     -0.19271630	     -0.05485118	      0.88254684	      0.00001281	     -0.20785108	      0.00000000	      0.00000000	     33.07451155
      2.20259470	     -0.05127178	      0.00028293	     -0.19266914	     -0.05484458	      0.88254689	      0.00001144	     -0.20783730	      0.00000000	      0.00000000	     33.00565198
      2.20361990	     -0.05123886	      0.00028141	     -0.19263621	     -0.05484010	      0.88254693	      0.00001050	     -0.20782783	      0.00000000	      0.00000000	     33.14522467
      2.20464509	     -0.05120526	      0.00028166	     -0.19260264	     -0.05483563	      0.88254696	      0.00000955	     -0.20781825	      0.00000000	      0.00000000	     33.14984452
      2.20627462	     -0.05115118	      0.00028126	     -0.19254858	     -0.05482852	      0.88254701	      0.00000802	     -0.20780279	      0.00000000	      0.00000000	     33.23507809
      2.20759574	     -0.05110629	      0.00028215	     -0.19250374	     -0.05482277	      0.88254705	      0.00000676	     -0.20779008	      0.00000000	      0.00000000	     33.21505970
      2.20891686	     -0.05106013	      0.00028166	     -0.19245758	     -0.05481701	      0.88254709	      0.00000549	     -0.20777718	      0.00000000	      0.00000000	     33.34389135
      2.21023797	     -0.05101313	      0.00028368	     -0.19241064	     -0.05481126	      0.88254713	      0.00000421	     -0.20776411	      0.00000000	      0.00000000	     33.27254183
      2.21140493	     -0.05097171	      0.00028314	     -0.19236919	     -0.05480618	      0.88254716	      0.00000306	     -0.20775244	      0.00000000	      0.00000000	     33.40849237
      2.21257188	     -0.05092988	      0.00028467	     -0.19232740	     -0.05480111	      0.88254719	      0.00000191	     -0.20774067	      0.00000000	      0.00000000	     33.38104955
      2.21373884	     -0.05088713	      0.00028501	     -0.19228465	     -0.05479604	      0.88254723	      0.00000074	     -0.20772878	      0.00000000	      0.00000000	     33.47066727
      2.21526831	     -0.05082978	      0.00028696	     -0.19222733	     -0.05478940	      0.88254727	     -0.00000080	     -0.20771304	      0.00000000	      0.00000000	     33.47129536
      2.21645384	     -0.05078498	      0.00028695	     -0.19218250	     -0.05478426	      0.88254730	     -0.00000201	     -0.20770070	      0.00000000	      0.00000000	     33.59901560
      2.21763937	     -0.05074015	      0.00028876	     -0.19213769	     -0.05477913	      0.88254734	     -0.00000323	     -0.20768826	      0.00000000	      0.00000000	     33.57781948
      2.21882489	     -0.05069567	      0.00028935	     -0.19209318	     -0.05477400	      0.88254737	     -0.00000446	     -0.20767575	      0.00000000	      0.00000000	     33.66314876
      2.22033987	     -0.05063945	      0.00029163	     -0.19203696	     -0.05476746	      0.88254742	     -0.00000604	     -0.20765969	      0.00000000	      0.00000000	     33.64892353
      2.22150171	     -0.05059656	      0.00029170	     -0.19199401	     -0.05476245	      0.88254745	     -0.00000727	     -0.20764733	      0.00000000	      0.00000000	     33.77808869
      2.22266355	     -0.05055324	      0.00029358	     -0.19195069	     -0.05475745	      0.88254749	     -0.00000851	     -0.20763495	      0.00000000	      0.00000000	     33.76733996
      2.22406683	     -0.05050088	      0.00029435	     -0.19189827	     -0.05475142	      0.88254753	     -0.00001001	     -0.20761996	      0.00000000	      0.00000000	     33.88964201
      2.22547011	     -0.05044749	      0.00029767	     -0.19184489	     -0.05474541	      0.88254758	     -0.00001152	     -0.20760492	      0.00000000	      0.00000000	     33.83175518
      2.22652501	     -0.05040633	      0.00029779	     -0.19180365	     -0.05474090	      0.88254761	     -0.00001267	     -0.20759357	      0.00000000	      0.00000000	     33.97289224
      2.22757991	     -0.05036441	      0.00029990	     -0.19176172	     -0.05473639	      0.88254764	     -0.00001382	     -0.20758215	      0.00000000	      0.00000000	     33.97534843
      2.22910012	     -0.05030391	      0.00030216	     -0.19170116	     -0.05472991	      0.88254770	     -0.00001550	     -0.20756561	      0.00000000	      0.00000000	     34.06063293
      2.23040658	     -0.05025210	      0.00030535	     -0.19164933	     -0.05472436	      0.88254774	     -0.00001695	     -0.20755132	      0.00000000	      0.00000000	     34.04338770
      2.23171305	     -0.05019997	      0.00030675	     -0.19159711	     -0.05471882	      0.88254779	     -0.00001841	     -0.20753698	      0.00000000	      0.00000000	     34.18428757
      2.23301952	     -0.05014733	      0.00031071	     -0.19154446	     -0.05471329	      0.88254783	     -0.00001987	     -0.20752259	      0.00000000	      0.00000000	     34.12149168
      2.23416774	     -0.05010118	      0.00031178	     -0.19149821	     -0.05470845	      0.88254788	     -0.00002117	     -0.20750991	      0.00000000	      0.00000000	     34.25759885
      2.23531596	     -0.05005470	      0.00031491	     -0.19145170	     -0.05470362	      0.88254792	     -0.00002248	     -0.20749721	      0.00000000	      0.00000000	     34.23629994
      2.23646418	     -0.05000748	      0.00031701	     -0.19140441	     -0.05469880	      0.88254796	     -0.00002379	     -0.20748448	      0.00000000	      0.00000000	     34.31389755
      2.23802090	     -0.04994250	      0.00032144	     -0.19133936	     -0.05469229	      0.88254803	     -0.00002557	     -0.20746714	      0.00000000	      0.00000000	     34.30807734
      2.23919405	     -0.04989307	      0.00032333	     -0.19128984	     -0.05468741	      0.88254807	     -0.00002693	     -0.20745403	      0.00000000	      0.00000000	     34.42912302
      2.24036721	     -0.04984352	      0.00032694	     -0.19124023	     -0.05468253	      0.88254812	     -0.00002829	     -0.20744087	      0.00000000	      0.00000000	     34.40954787
      2.24154036	     -0.04979448	      0.00032930	     -0.19119109	     -0.05467767	      0.88254817	     -0.00002966	     -0.20742769	      0.00000000	      0.00000000	     34.48764746
      2.24307092	     -0.04973161	      0.00033364	     -0.19112812	     -0.05467136	      0.88254824	     -0.00003145	     -0.20741051	      0.00000000	      0.00000000	     34.47415191
      2.24421813	     -0.04968574	      0.00033499	     -0.19108210	     -0.05466665	      0.88254830	     -0.00003280	     -0.20739767	      0.00000000	      0.00000000	     34.59533027
      2.24536535	     -0.04964068	      0.00033788	     -0.19103694	     -0.05466195	      0.88254835	     -0.00003415	     -0.20738489	      0.00000000	      0.00000000	     34.57950154
      2.24677413	     -0.04958627	      0.00033983	     -0.19098234	     -0.05465620	      0.88254842	     -0.00003582	     -0.20736930	      0.00000000	      0.00000000	     34.69043832
      2.24803131	     -0.04953804	      0.00034322	     -0.19093399	     -0.05465110	      0.88254849	     -0.00003732	     -0.20735548	      0.00000000	      0.00000000	     34.64618151
      2.24928848	     -0.04949007	      0.00034443	     -0.19088583	     -0.05464602	      0.88254856	     -0.00003882	     -0.20734174	      0.00000000	      0.00000000	     34.78208714
      2.25054566	     -0.04944302	      0.00034793	     -0.19083864	     -0.05464096	      0.88254863	     -0.00004033	     -0.20732810	      0.00000000	      0.00000000	     34.71511795
      2.25180283	     -0.04939748	      0.00034874	     -0.19079288	     -0.05463592	      0.88254871	     -0.00004184	     -0.20731458	      0.00000000	      0.00000000	     34.86208678
      2.25306001	     -0.04935321	      0.00035207	     -0.19074846	     -0.05463091	      0.88254879	     -0.00004336	     -0.20730119	      0.00000000	      0.00000000	     34.78398372
      2.25431718	     -0.04930993	      0.00035234	     -0.19070492	     -0.05462593	      0.88254887	     -0.00004488	     -0.20728796	      0.00000000	      0.00000000	     34.95257375
      2.25557436	     -0.04926682	      0.00035594	     -0.19066166	     -0.05462097	      0.88254896	     -0.00004641	     -0.20727487	      0.00000000	      0.00000000	     34.84687022
      2.25669188	     -0.04922918	      0.00035630	     -0.19062379	     -0.05461658	      0.88254904	     -0.00004777	     -0.20726336	      0.00000000	      0.00000000	     34.97659276
      2.25780941	     -0.04919209	      0.00035871	     -0.19058652	     -0.05461221	      0.88254913	     -0.00004913	     -0.20725196	      0.00000000	      0.00000000	     34.94317521
      2.25917593	     -0.04914700	      0.00036023	     -0.19054116	     -0.05460690	      0.88254924	     -0.00005080	     -0.20723817	      0.00000000	      0.00000000	     35.03626281
      2.26054245	     -0.04910227	      0.00036363	     -0.19049622	     -0.05460163	      0.88254935	     -0.00005248	     -0.20722453	      0.00000000	      0.00000000	     34.97527460
      2.26167322	     -0.04906668	      0.00036414	     -0.19046038	     -0.05459729	      0.88254945	     -0.00005386	     -0.20721336	      0.00000000	      0.00000000	     35.09187401
      2.26280398	     -0.04903280	      0.00036634	     -0.19042629	     -0.05459297	      0.88254955	     -0.00005525	     -0.20720234	      0.00000000	      0.00000000	     35.05387122
      2.26417966	     -0.04899360	      0.00036732	     -0.19038679	     -0.05458775	      0.88254968	     -0.00005695	     -0.20718917	      0.00000000	      0.00000000	     35.14088888
      2.26555533	     -0.04895566	      0.00037028	     -0.19034859	     -0.05458257	      0.88254982	     -0.00005864	     -0.20717625	      0.00000000	      0.00000000	     35.06179729
      2.26664246	     -0.04892623	      0.00037017	     -0.19031888	     -0.05457851	      0.88254993	     -0.00005998	     -0.20716623	      0.00000000	      0.00000000	     35.18474588
      2.26772958	     -0.04889762	      0.00037172	     -0.19029004	     -0.05457447	      0.88255004	     -0.00006133	     -0.20715636	      0.00000000	      0.00000000	     35.15984445
      2.26916020	     -0.04886194	      0.00037217	     -0.19025400	     -0.05456918	      0.88255020	     -0.00006310	     -0.20714361	      0.00000000	      0.00000000	     35.23530248
      2.27059082	     -0.04882833	      0.00037428	     -0.19022007	     -0.05456394	      0.88255036	     -0.00006487	     -0.20713115	      0.00000000	      0.00000000	     35.16044348
      2.27163827	     -0.04880492	      0.00037333	     -0.19019634	     -0.05456013	      0.88255048	     -0.00006616	     -0.20712223	      0.00000000	      0.00000000	     35.27385741
      2.27268572	     -0.04878188	      0.00037407	     -0.19017304	     -0.05455635	      0.88255060	     -0.00006746	     -0.20711347	      0.00000000	      0.00000000	     35.25970571
      2.27418787	     -0.04874942	      0.00037389	     -0.19014017	     -0.05455097	      0.88255078	     -0.00006932	     -0.20710116	      0.00000000	      0.00000000	     35.33685154
      2.27546646	     -0.04872235	      0.00037472	     -0.19011276	     -0.05454642	      0.88255094	     -0.00007091	     -0.20709091	      0.00000000	      0.00000000	     35.30784690
      2.27674506	     -0.04869651	      0.00037356	     -0.19008653	     -0.05454192	      0.88255111	     -0.00007249	     -0.20708086	      0.00000000	      0.00000000	     35.42121635
      2.27802365	     -0.04867090	      0.00037462	     -0.19006059	     -0.05453745	      0.88255127	     -0.00007408	     -0.20707101	      0.00000000	      0.00000000	     35.35143086
      2.27930224	     -0.04864555	      0.00037272	     -0.19003481	     -0.05453302	      0.88255145	     -0.00007566	     -0.20706134	      0.00000000	      0.00000000	     35.52500096
      2.28040124	     -0.04862422	      0.00037368	     -0.19001320	     -0.05452925	      0.88255160	     -0.00007702	     -0.20705315	      0.00000000	      0.00000000	     35.43012378
      2.28150024	     -0.04860375	      0.00037249	     -0.18999237	     -0.05452550	      0.88255176	     -0.00007838	     -0.20704510	      0.00000000	      0.00000000	     35.50849001
      2.28287804	     -0.04857916	      0.00037220	     -0.18996736	     -0.05452085	      0.88255196	     -0.00008008	     -0.20703519	      0.00000000	      0.00000000	     35.49431147
      2.28425584	     -0.04855626	      0.00036991	     -0.18994398	     -0.05451624	      0.88255217	     -0.00008179	     -0.20702551	      0.00000000	      0.00000000	     35.63328091
      2.28535292	     -0.04853954	      0.00037022	     -0.18992695	     -0.05451261	      0.88255234	     -0.00008314	     -0.20701799	      0.00000000	      0.00000000	     35.53791243
      2.28644999	     -0.04852441	      0.00036855	     -0.18991142	     -0.05450901	      0.88255252	     -0.00008449	     -0.20701065	      0.00000000	      0.00000000	     35.60376513
      2.28785146	     -0.04850702	      0.00036752	     -0.18989358	     -0.05450446	      0.88255275	     -0.00008621	     -0.20700156	      0.00000000	      0.00000000	     35.58587024
      2.28925293	     -0.04849132	      0.00036421	     -0.18987735	     -0.05449996	      0.88255299	     -0.00008794	     -0.20699281	      0.00000000	      0.00000000	     35.75187898
      2.29030110	     -0.04848039	      0.00036401	     -0.18986609	     -0.05449663	      0.88255318	     -0.00008922	     -0.20698648	      0.00000000	      0.00000000	     35.65025689
      2.29134927	     -0.04847021	      0.00036193	     -0.18985551	     -0.05449333	      0.88255337	     -0.00009050	     -0.20698032	      0.00000000	      0.00000000	     35.71298799
      2.29282285	     -0.04845693	      0.00035990	     -0.18984171	     -0.05448874	      0.88255364	     -0.00009230	     -0.20697196	      0.00000000	      0.00000000	     35.71600293
      2.29429643	     -0.04844480	      0.00035573	     -0.18982899	     -0.05448422	      0.88255393	     -0.00009410	     -0.20696392	      0.00000000	      0.00000000	     35.90204401
      2.29529205	     -0.04843708	      0.00035530	     -0.18982094	     -0.05448119	      0.88255412	     -0.00009530	     -0.20695866	      0.00000000	      0.00000000	     35.78707996
      2.29628766	     -0.04842982	      0.00035312	     -0.18981331	     -0.05447820	      0.88255432	     -0.00009651	     -0.20695354	      0.00000000	      0.00000000	     35.83747084
      2.29787402	     -0.04841943	      0.00035046	     -0.18980233	     -0.05447349	      0.88255465	     -0.00009843	     -0.20694565	      0.00000000	      0.00000000	     35.84578534
      2.29915736	     -0.04841209	      0.00034722	     -0.18979449	     -0.05446973	      0.88255493	     -0.00009997	     -0.20693952	      0.00000000	      0.00000000	     35.94027886
      2.30044071	     -0.04840566	      0.00034553	     -0.18978760	     -0.05446603	      0.88255521	     -0.00010151	     -0.20693360	      0.00000000	      0.00000000	     35.89395662
      2.30172406	     -0.04840008	      0.00034149	     -0.18978148	     -0.05446237	      0.88255550	     -0.00010305	     -0.20692790	      0.00000000	      0.00000000	     36.04220185
      2.30285885	     -0.04839562	      0.00034031	     -0.18977663	     -0.05445918	      0.88255576	     -0.00010440	     -0.20692303	      0.00000000	      0.00000000	     35.95653194
      2.30399364	     -0.04839169	      0.00033714	     -0.18977223	     -0.05445602	      0.88255602	     -0.00010575	     -0.20691831	      0.00000000	      0.00000000	     36.04209736
      2.30512844	     -0.04838826	      0.00033521	     -0.18976838	     -0.05445291	      0.88255629	     -0.00010709	     -0.20691376	      0.00000000	      0.00000000	     36.02418391
      2.30660986	     -0.04838466	      0.00033111	     -0.18976418	     -0.05444891	      0.88255665	     -0.00010883	     -0.20690803	      0.00000000	      0.00000000	     36.13532627
      2.30776209	     -0.04838259	      0.00032946	     -0.18976169	     -0.05444584	      0.88255693	     -0.00011018	     -0.20690376	      0.00000000	      0.00000000	     36.07156240
      2.30891432	     -0.04838127	      0.00032590	     -0.18975989	     -0.05444282	      0.88255722	     -0.00011153	     -0.20689964	      0.00000000	      0.00000000	     36.16037279
      2.31006655	     -0.04838068	      0.00032344	     -0.18975885	     -0.05443984	      0.88255751	     -0.00011287	     -0.20689568	      0.00000000	      0.00000000	     36.14564502
      2.31153529	     -0.04838094	      0.00031859	     -0.18975848	     -0.05443610	      0.88255789	     -0.00011457	     -0.20689086	      0.00000000	      0.00000000	     36.26739975
      2.31266504	     -0.04838183	      0.00031646	     -0.18975895	     -0.05443327	      0.88255818	     -0.00011587	     -0.20688734	      0.00000000	      0.00000000	     36.20105378
      2.31379478	     -0.04838333	      0.00031248	     -0.18975995	     -0.05443048	      0.88255848	     -0.00011717	     -0.20688397	      0.00000000	      0.00000000	     36.28643053
      2.31515622	     -0.04838580	      0.00030912	     -0.18976188	     -0.05442718	      0.88255884	     -0.00011872	     -0.20688010	      0.00000000	      0.00000000	     36.26207316
      2.31651766	     -0.04838901	      0.00030344	     -0.18976448	     -0.05442394	      0.88255921	     -0.00012027	     -0.20687645	      0.00000000	      0.00000000	     36.43967093
      2.31754448	     -0.04839194	      0.00030174	     -0.18976702	     -0.05442153	      0.88255949	     -0.00012143	     -0.20687384	      0.00000000	      0.00000000	     36.32555418
      2.31857129	     -0.04839536	      0.00029821	     -0.18977001	     -0.05441917	      0.88255977	     -0.00012258	     -0.20687135	      0.00000000	      0.00000000	     36.38435592
      2.32004453	     -0.04840107	      0.00029401	     -0.18977511	     -0.05441583	      0.88256018	     -0.00012423	     -0.20686798	      0.00000000	      0.00000000	     36.39243380
      2.32131366	     -0.04840675	      0.00028907	     -0.18978023	     -0.05441301	      0.88256053	     -0.00012564	     -0.20686528	      0.00000000	      0.00000000	     36.49769878
      2.32258280	     -0.04841306	      0.00028580	     -0.18978603	     -0.05441025	      0.88256089	     -0.00012704	     -0.20686276	      0.00000000	      0.00000000	     36.45320078
      2.32385194	     -0.04842006	      0.00027996	     -0.18979244	     -0.05440754	      0.88256125	     -0.00012843	     -0.20686042	      0.00000000	      0.00000000	     36.61477767
      2.32496754	     -0.04842679	      0.00027726	     -0.18979873	     -0.05440521	      0.88256157	     -0.00012965	     -0.20685851	      0.00000000	      0.00000000	     36.53185687
      2.32608315	     -0.04843406	      0.00027255	     -0.18980551	     -0.05440292	      0.88256189	     -0.00013086	     -0.20685675	      0.00000000	      0.00000000	     36.62310598
      2.32719876	     -0.04844173	      0.00026895	     -0.18981271	     -0.05440067	      0.88256221	     -0.00013207	     -0.20685512	      0.00000000	      0.00000000	     36.62123511
      2.32871205	     -0.04845269	      0.00026271	     -0.18982299	     -0.05439769	      0.88256265	     -0.00013369	     -0.20685312	      0.00000000	      0.00000000	     36.73778682
      2.32985233	     -0.04846146	      0.00025963	     -0.18983131	     -0.05439550	      0.88256298	     -0.00013491	     -0.20685178	      0.00000000	      0.00000000	     36.67823574
      2.33099262	     -0.04847075	      0.00025485	     -0.18984009	     -0.05439336	      0.88256332	     -0.00013612	     -0.20685057	      0.00000000	      0.00000000	     36.76724326
      2.33213290	     -0.04848049	      0.00025118	     -0.18984936	     -0.05439125	      0.88256365	     -0.00013732	     -0.20684949	      0.00000000	      0.00000000	     36.76182485
      2.33361999	     -0.04849380	      0.00024488	     -0.18986202	     -0.05438858	      0.88256409	     -0.00013888	     -0.20684828	      0.00000000	      0.00000000	     36.88881644
      2.33473566	     -0.04850417	      0.00024181	     -0.18987194	     -0.05438663	      0.88256442	     -0.00014004	     -0.20684752	      0.00000000	      0.00000000	     36.82858431
      2.33585133	     -0.04851483	      0.00023699	     -0.18988210	     -0.05438472	      0.88256475	     -0.00014120	     -0.20684688	      0.00000000	      0.00000000	     36.91774581
      2.33722039	     -0.04852843	      0.00023244	     -0.18989514	     -0.05438244	      0.88256515	     -0.00014261	     -0.20684624	      0.00000000	      0.00000000	     36.90622049
      2.33844350	     -0.04854114	      0.00022665	     -0.18990730	     -0.05438046	      0.88256552	     -0.00014386	     -0.20684582	      0.00000000	      0.00000000	     37.03246383
      2.33966662	     -0.04855416	      0.00022307	     -0.18991984	     -0.05437854	      0.88256588	     -0.00014510	     -0.20684553	      0.00000000	      0.00000000	     36.97483496
      2.34088974	     -0.04856736	      0.00021718	     -0.18993249	     -0.05437666	      0.88256624	     -0.00014634	     -0.20684538	      0.00000000	      0.00000000	     37.11502982
      2.34211286	     -0.04858070	      0.00021390	     -0.18994536	     -0.05437484	      0.88256660	     -0.00014756	     -0.20684534	      0.00000000	      0.00000000	     37.04041554
      2.34333597	     -0.04859424	      0.00020794	     -0.18995835	     -0.05437308	      0.88256696	     -0.00014878	     -0.20684542	      0.00000000	      0.00000000	     37.19673519
      2.34455909	     -0.04860797	      0.00020493	     -0.18997163	     -0.05437137	      0.88256732	     -0.00015000	     -0.20684561	      0.00000000	      0.00000000	     37.10830541
      2.34578221	     -0.04862196	      0.00019859	     -0.18998506	     -0.05436971	      0.88256767	     -0.00015120	     -0.20684591	      0.00000000	      0.00000000	     37.29447808
      2.34687430	     -0.04863465	      0.00019571	     -0.18999734	     -0.05436828	      0.88256799	     -0.00015227	     -0.20684626	      0.00000000	      0.00000000	     37.20878735
      2.34796640	     -0.04864757	      0.00019082	     -0.19000979	     -0.05436689	      0.88256831	     -0.00015333	     -0.20684670	      0.00000000	      0.00000000	     37.29872910
      2.34929293	     -0.04866345	      0.00018645	     -0.19002515	     -0.05436526	      0.88256869	     -0.00015461	     -0.20684733	      0.00000000	      0.00000000	     37.28772992
      2.35061946	     -0.04867940	      0.00018023	     -0.19004054	     -0.05436369	      0.88256907	     -0.00015589	     -0.20684808	      0.00000000	      0.00000000	     37.43888993
      2.35172653	     -0.04869280	      0.00017721	     -0.19005352	     -0.05436243	      0.88256938	     -0.00015694	     -0.20684879	      0.00000000	      0.00000000	     37.36852153
      2.35283360	     -0.04870618	      0.00017234	     -0.19006645	     -0.05436122	      0.88256969	     -0.00015799	     -0.20684956	      0.00000000	      0.00000000	     37.45795490
      2.35416770	     -0.04872224	      0.00016814	     -0.19008200	     -0.05435982	      0.88257006	     -0.00015925	     -0.20685058	      0.00000000	      0.00000000	     37.43835603
      2.35550181	     -0.04873829	      0.00016205	     -0.19009750	     -0.05435848	      0.88257044	     -0.00016050	     -0.20685168	      0.00000000	      0.00000000	     37.59558284
      2.35656920	     -0.04875107	      0.00015959	     -0.19010990	     -0.05435746	      0.88257073	     -0.00016149	     -0.20685262	      0.00000000	      0.00000000	     37.50904550
      2.35763658	     -0.04876387	      0.00015533	     -0.19012228	     -0.05435648	      0.88257102	     -0.00016248	     -0.20685360	      0.00000000	      0.00000000	     37.58501660
      2.35902106	     -0.04878055	      0.00015121	     -0.19013846	     -0.05435527	      0.88257140	     -0.00016375	     -0.20685495	      0.00000000	      0.00000000	     37.57451522
      2.36040555	     -0.04879719	      0.00014534	     -0.19015455	     -0.05435413	      0.88257177	     -0.00016501	     -0.20685638	      0.00000000	      0.00000000	     37.73675553
      2.36143869	     -0.04880959	      0.00014336	     -0.19016660	     -0.05435333	      0.88257204	     -0.00016595	     -0.20685749	      0.00000000	      0.00000000	     37.63798467
      2.36247183	     -0.04882198	      0.00013972	     -0.19017861	     -0.05435256	      0.88257232	     -0.00016688	     -0.20685865	      0.00000000	      0.00000000	     37.69874228
      2.36391892	     -0.04883922	      0.00013585	     -0.19019535	     -0.05435155	      0.88257269	     -0.00016817	     -0.20686032	      0.00000000	      0.00000000	     37.69646695
      2.36536602	     -0.04885642	      0.00013011	     -0.19021199	     -0.05435063	      0.88257306	     -0.00016946	     -0.20686206	      0.00000000	      0.00000000	     37.87789845
      2.36634988	     -0.04886814	      0.00012863	     -0.19022341	     -0.05435004	      0.88257331	     -0.00017033	     -0.20686329	      0.00000000	      0.00000000	     37.76434948
      2.36733375	     -0.04887982	      0.00012548	     -0.19023475	     -0.05434949	      0.88257356	     -0.00017119	     -0.20686454	      0.00000000	      0.00000000	     37.81551747
      2.36888947	     -0.04889804	      0.00012145	     -0.19025245	     -0.05434868	      0.88257394	     -0.00017255	     -0.20686657	      0.00000000	      0.00000000	     37.82554709
      2.37015677	     -0.04891254	      0.00011728	     -0.19026650	     -0.05434809	      0.88257424	     -0.00017364	     -0.20686827	      0.00000000	      0.00000000	     37.91641405
      2.37142407	     -0.04892678	      0.00011486	     -0.19028035	     -0.05434756	      0.88257454	     -0.00017473	     -0.20687000	      0.00000000	      0.00000000	     37.86790781
      2.37269138	     -0.04894071	      0.00011023	     -0.19029383	     -0.05434709	      0.88257483	     -0.00017581	     -0.20687176	      0.00000000	      0.00000000	     38.01263271
      2.37380973	     -0.04895281	      0.00010862	     -0.19030561	     -0.05434672	      0.88257508	     -0.00017676	     -0.20687332	      0.00000000	      0.00000000	     37.92779638
      2.37492808	     -0.04896458	      0.00010508	     -0.19031700	     -0.05434640	      0.88257532	     -0.00017770	     -0.20687490	      0.00000000	      0.00000000	     38.01389763
      2.37604643	     -0.04897572	      0.00010287	     -0.19032781	     -0.05434612	      0.88257556	     -0.00017864	     -0.20687648	      0.00000000	      0.00000000	     38.00120211
      2.37752304	     -0.04898968	      0.00009873	     -0.19034129	     -0.05434582	      0.88257587	     -0.00017987	     -0.20687856	      0.00000000	      0.00000000	     38.10392978
      2.37866389	     -0.04899958	      0.00009732	     -0.19035087	     -0.05434564	      0.88257610	     -0.00018081	     -0.20688014	      0.00000000	      0.00000000	     38.04094789
      2.37980474	     -0.04900853	      0.00009432	     -0.19035947	     -0.05434550	      0.88257632	     -0.00018175	     -0.20688169	      0.00000000	      0.00000000	     38.12486976
      2.38094559	     -0.04901665	      0.00009266	     -0.19036727	     -0.05434542	      0.88257654	     -0.00018268	     -0.20688320	      0.00000000	      0.00000000	     38.10929522
      2.38240358	     -0.04902480	      0.00008933	     -0.19037499	     -0.05434537	      0.88257680	     -0.00018386	     -0.20688505	      0.00000000	      0.00000000	     38.22844296
      2.38352431	     -0.04902974	      0.00008867	     -0.19037966	     -0.05434539	      0.88257700	     -0.00018476	     -0.20688637	      0.00000000	      0.00000000	     38.16232209
      2.38464505	     -0.04903395	      0.00008641	     -0.19038354	     -0.05434545	      0.88257719	     -0.00018565	     -0.20688760	      0.00000000	      0.00000000	     38.24103255
      2.38599569	     -0.04903775	      0.00008546	     -0.19038701	     -0.05434558	      0.88257742	     -0.00018672	     -0.20688896	      0.00000000	      0.00000000	     38.21752210
      2.38734632	     -0.04904028	      0.00008243	     -0.19038915	     -0.05434577	      0.88257763	     -0.00018779	     -0.20689018	      0.00000000	      0.00000000	     38.39370590
      2.38836952	     -0.04904219	      0.00008272	     -0.19039084	     -0.05434596	      0.88257779	     -0.00018858	     -0.20689103	      0.00000000	      0.00000000	     38.28934328
      2.38939272	     -0.04904399	      0.00008126	     -0.19039237	     -0.05434619	      0.88257794	     -0.00018938	     -0.20689181	      0.00000000	      0.00000000	     38.34824029
      2.39085151	     -0.04904560	      0.00008045	     -0.19039363	     -0.05434657	      0.88257815	     -0.00019050	     -0.20689285	      0.00000000	      0.00000000	     38.35522217
      2.39211412	     -0.04904629	      0.00007874	     -0.19039399	     -0.05434696	      0.88257832	     -0.00019146	     -0.20689365	      0.00000000	      0.00000000	     38.45360195
      2.39337672	     -0.04904648	      0.00007902	     -0.19039392	     -0.05434741	      0.88257849	     -0.00019242	     -0.20689438	      0.00000000	      0.00000000	     38.40710313
      2.39463932	     -0.04904566	      0.00007705	     -0.19039276	     -0.05434792	      0.88257865	     -0.00019336	     -0.20689503	      0.00000000	      0.00000000	     38.56033858
      2.39575134	     -0.04904437	      0.00007794	     -0.19039125	     -0.05434840	      0.88257879	     -0.00019419	     -0.20689552	      0.00000000	      0.00000000	     38.48412200
      2.39686336	     -0.04904227	      0.00007700	     -0.19038888	     -0.05434894	      0.88257892	     -0.00019501	     -0.20689595	      0.00000000	      0.00000000	     38.57332120
      2.39797538	     -0.04903928	      0.00007736	     -0.19038567	     -0.05434951	      0.88257905	     -0.00019583	     -0.20689629	      0.00000000	      0.00000000	     38.57354521
      2.39948281	     -0.04903361	      0.00007679	     -0.19037966	     -0.05435035	      0.88257921	     -0.00019692	     -0.20689662	      0.00000000	      0.00000000	     38.68871022
      2.40062306	     -0.04902824	      0.00007812	     -0.19037409	     -0.05435104	      0.88257933	     -0.00019774	     -0.20689675	      0.00000000	      0.00000000	     38.63946425
      2.40176330	     -0.04902251	      0.00007784	     -0.19036810	     -0.05435178	      0.88257944	     -0.00019855	     -0.20689678	      0.00000000	      0.00000000	     38.72534353
      2.40290355	     -0.04901681	      0.00007880	     -0.19036219	     -0.05435255	      0.88257955	     -0.00019936	     -0.20689673	      0.00000000	      0.00000000	     38.71603802
      2.40438192	     -0.04900902	      0.00007872	     -0.19035408	     -0.05435363	      0.88257969	     -0.00020039	     -0.20689655	      0.00000000	      0.00000000	     38.83120779
      2.40550007	     -0.04900250	      0.00008053	     -0.19034738	     -0.05435449	      0.88257978	     -0.00020117	     -0.20689635	      0.00000000	      0.00000000	     38.77134294
      2.40661823	     -0.04899512	      0.00008082	     -0.19033977	     -0.05435539	      0.88257987	     -0.00020193	     -0.20689608	      0.00000000	      0.00000000	     38.85100107
      2.40798209	     -0.04898529	      0.00008287	     -0.19032971	     -0.05435655	      0.88257998	     -0.00020286	     -0.20689565	     -0.00000000	      0.00000000	     38.83146310
      2.40920700	     -0.04897573	      0.00008318	     -0.19031990	     -0.05435764	      0.88258007	     -0.00020368	     -0.20689516	     -0.00000000	      0.00000000	     38.94637567
      2.41043190	     -0.04896592	      0.00008580	     -0.19030990	     -0.05435879	      0.88258015	     -0.00020450	     -0.20689459	     -0.00000000	      0.00000000	     38.88484918
      2.41165680	     -0.04895647	      0.00008612	     -0.19030020	     -0.05435998	      0.88258023	     -0.00020530	     -0.20689396	     -0.00000000	      0.00000000	     39.00823947
      2.41288171	     -0.04894722	      0.00008906	     -0.19029078	     -0.05436122	      0.88258030	     -0.00020610	     -0.20689328	     -0.00000000	      0.00000000	     38.93031697
      2.41410661	     -0.04893850	      0.00008930	     -0.19028180	     -0.05436251	      0.88258037	     -0.00020689	     -0.20689259	     -0.00000000	      0.00000000	     39.06732491
      2.41533152	     -0.04892949	      0.00009264	     -0.19027263	     -0.05436385	      0.88258043	     -0.00020767	     -0.20689188	     -0.00000000	      0.00000000	     38.97446164
      2.41655642	     -0.04891915	      0.00009304	     -0.19026204	     -0.05436524	      0.88258048	     -0.00020843	     -0.20689115	     -0.00000000	      0.00000000	     39.13915452
      2.41778132	     -0.04890758	      0.00009710	     -0.19025034	     -0.05436668	      0.88258053	     -0.00020919	     -0.20689035	     -0.00000000	      0.00000000	     39.03082169
      2.41886610	     -0.04889673	      0.00009790	     -0.19023928	     -0.05436800	      0.88258056	     -0.00020986	     -0.20688959	     -0.00000000	      0.00000000	     39.15118366
      2.41995089	     -0.04888606	      0.00010074	     -0.19022847	     -0.05436935	      0.88258059	     -0.00021052	     -0.20688877	     -0.00000000	      0.00000000	     39.11728895
      2.42129662	     -0.04887301	      0.00010292	     -0.19021519	     -0.05437108	      0.88258062	     -0.00021132	     -0.20688772	     -0.00000000	      0.00000000	     39.19389060
      2.42264236	     -0.04885972	      0.00010702	     -0.19020174	     -0.05437287	      0.88258064	     -0.00021211	     -0.20688663	     -0.00000000	      0.00000000	     39.13267144
      2.42375063	     -0.04884915	      0.00010831	     -0.19019097	     -0.05437438	      0.88258065	     -0.00021275	     -0.20688572	     -0.00000000	      0.00000000	     39.23630514
      2.42485890	     -0.04883926	      0.00011147	     -0.19018094	     -0.05437594	      0.88258065	     -0.00021339	     -0.20688480	     -0.00000000	     -0.00000000	     39.19465272
      2.42620974	     -0.04882751	      0.00011392	     -0.19016897	     -0.05437788	      0.88258065	     -0.00021415	     -0.20688372	     -0.00000000	     -0.00000000	     39.27315043
      2.42756058	     -0.04881505	      0.00011859	     -0.19015636	     -0.05437989	      0.88258063	     -0.00021490	     -0.20688267	     -0.00000000	     -0.00000000	     39.19907251
      2.42862945	     -0.04880481	      0.00012007	     -0.19014594	     -0.05438151	      0.88258061	     -0.00021548	     -0.20688183	     -0.00000000	     -0.00000000	     39.30514798
      2.42969832	     -0.04879465	      0.00012343	     -0.19013566	     -0.05438317	      0.88258058	     -0.00021606	     -0.20688099	     -0.00000000	     -0.00000000	     39.27158089
      2.43110345	     -0.04878096	      0.00012675	     -0.19012177	     -0.05438541	      0.88258053	     -0.00021680	     -0.20687990	     -0.00000000	     -0.00000000	     39.33641442
      2.43250858	     -0.04876636	      0.00013220	     -0.19010704	     -0.05438771	      0.88258047	     -0.00021752	     -0.20687881	     -0.00000000	     -0.00000000	     39.25698704
      2.43354496	     -0.04875476	      0.00013406	     -0.19009527	     -0.05438944	      0.88258041	     -0.00021805	     -0.20687798	     -0.00000000	     -0.00000000	     39.36278229
      2.43458133	     -0.04874250	      0.00013776	     -0.19008291	     -0.05439120	      0.88258035	     -0.00021857	     -0.20687713	     -0.00000000	     -0.00000000	     39.33866369
      2.43605265	     -0.04872438	      0.00014211	     -0.19006461	     -0.05439376	      0.88258024	     -0.00021929	     -0.20687587	     -0.00000000	     -0.00000000	     39.39363144
      2.43731486	     -0.04870874	      0.00014713	     -0.19004886	     -0.05439601	      0.88258014	     -0.00021990	     -0.20687474	     -0.00000000	     -0.00000000	     39.33570840
      2.43857707	     -0.04869397	      0.00015034	     -0.19003391	     -0.05439830	      0.88258002	     -0.00022049	     -0.20687360	     -0.00000000	     -0.00000000	     39.42304186
      2.43983928	     -0.04868038	      0.00015581	     -0.19002022	     -0.05440064	      0.88257989	     -0.00022107	     -0.20687250	     -0.00000000	     -0.00000000	     39.31772871
      2.44110148	     -0.04866805	      0.00015835	     -0.19000769	     -0.05440303	      0.88257975	     -0.00022163	     -0.20687146	     -0.00000000	     -0.00000000	     39.45466072
      2.44219152	     -0.04865771	      0.00016328	     -0.18999727	     -0.05440512	      0.88257962	     -0.00022211	     -0.20687064	     -0.00000000	     -0.00000000	     39.33200000
      2.44328155	     -0.04864745	      0.00016630	     -0.18998686	     -0.05440725	      0.88257948	     -0.00022258	     -0.20686988	     -0.00000000	     -0.00000000	     39.38215178
      2.44464228	     -0.04863458	      0.00017155	     -0.18997386	     -0.05440996	      0.88257928	     -0.00022315	     -0.20686902	     -0.00000000	     -0.00000000	     39.33123919
      2.44600301	     -0.04862143	      0.00017509	     -0.18996052	     -0.05441272	      0.88257907	     -0.00022371	     -0.20686825	     -0.00000000	     -0.00000000	     39.44189423
      2.44710117	     -0.04861034	      0.00018026	     -0.18994936	     -0.05441498	      0.88257889	     -0.00022414	     -0.20686766	     -0.00000000	     -0.00000000	     39.32632251
      2.44819934	     -0.04859935	      0.00018366	     -0.18993824	     -0.05441728	      0.88257870	     -0.00022457	     -0.20686711	     -0.00000000	     -0.00000000	     39.36948040
      2.44957817	     -0.04858552	      0.00018942	     -0.18992428	     -0.05442021	      0.88257845	     -0.00022509	     -0.20686648	     -0.00000000	     -0.00000000	     39.31010462
      2.45095700	     -0.04857234	      0.00019326	     -0.18991092	     -0.05442320	      0.88257817	     -0.00022560	     -0.20686591	     -0.00000000	     -0.00000000	     39.42642969
      2.45201626	     -0.04856276	      0.00019851	     -0.18990128	     -0.05442552	      0.88257795	     -0.00022597	     -0.20686553	     -0.00000000	     -0.00000000	     39.29124664
      2.45307551	     -0.04855364	      0.00020197	     -0.18989203	     -0.05442788	      0.88257772	     -0.00022634	     -0.20686521	     -0.00000000	     -0.00000000	     39.32088608
      2.45451523	     -0.04854174	      0.00020784	     -0.18987999	     -0.05443113	      0.88257739	     -0.00022682	     -0.20686490	     -0.00000000	     -0.00000000	     39.26440468
      2.45595495	     -0.04853023	      0.00021182	     -0.18986830	     -0.05443443	      0.88257704	     -0.00022728	     -0.20686471	     -0.00000000	     -0.00000000	     39.38900871
      2.45697527	     -0.04852236	      0.00021697	     -0.18986037	     -0.05443681	      0.88257678	     -0.00022760	     -0.20686465	     -0.00000000	     -0.00000000	     39.24155630
      2.45799560	     -0.04851481	      0.00022041	     -0.18985270	     -0.05443921	      0.88257651	     -0.00022791	     -0.20686466	     -0.00000000	     -0.00000000	     39.26018675
      2.45951969	     -0.04850397	      0.00022648	     -0.18984171	     -0.05444284	      0.88257609	     -0.00022835	     -0.20686481	     -0.00000000	     -0.00000000	     39.20770906
      2.46079666	     -0.04849525	      0.00023045	     -0.18983284	     -0.05444593	      0.88257572	     -0.00022871	     -0.20686504	     -0.00000000	     -0.00000000	     39.25862501
      2.46207363	     -0.04848691	      0.00023613	     -0.18982440	     -0.05444906	      0.88257534	     -0.00022905	     -0.20686539	     -0.00000000	     -0.00000000	     39.15553616
      2.46335060	     -0.04847896	      0.00023949	     -0.18981628	     -0.05445223	      0.88257494	     -0.00022938	     -0.20686584	     -0.00000000	     -0.00000000	     39.25592517
      2.46449935	     -0.04847207	      0.00024488	     -0.18980931	     -0.05445512	      0.88257457	     -0.00022966	     -0.20686634	     -0.00000000	     -0.00000000	     39.12366825
      2.46564810	     -0.04846544	      0.00024822	     -0.18980253	     -0.05445804	      0.88257419	     -0.00022993	     -0.20686692	     -0.00000000	     -0.00000000	     39.17440016
      2.46679685	     -0.04845905	      0.00025287	     -0.18979604	     -0.05446098	      0.88257380	     -0.00023019	     -0.20686759	     -0.00000000	     -0.00000000	     39.10561030
      2.46824950	     -0.04845148	      0.00025719	     -0.18978828	     -0.05446476	      0.88257329	     -0.00023050	     -0.20686856	     -0.00000000	     -0.00000000	     39.15741513
      2.46941835	     -0.04844580	      0.00026232	     -0.18978252	     -0.05446783	      0.88257287	     -0.00023074	     -0.20686944	     -0.00000000	     -0.00000000	     39.03514892
      2.47058721	     -0.04844052	      0.00026557	     -0.18977709	     -0.05447093	      0.88257243	     -0.00023096	     -0.20687042	     -0.00000000	     -0.00000000	     39.07731003
      2.47175607	     -0.04843565	      0.00027012	     -0.18977210	     -0.05447407	      0.88257199	     -0.00023118	     -0.20687150	     -0.00000000	     -0.00000000	     38.99719578
      2.47319587	     -0.04843024	      0.00027402	     -0.18976650	     -0.05447797	      0.88257143	     -0.00023143	     -0.20687297	     -0.00000000	     -0.00000000	     39.05111042
      2.47434827	     -0.04842635	      0.00027887	     -0.18976252	     -0.05448113	      0.88257096	     -0.00023161	     -0.20687426	     -0.00000000	     -0.00000000	     38.91848181
      2.47550067	     -0.04842304	      0.00028182	     -0.18975905	     -0.05448431	      0.88257049	     -0.00023179	     -0.20687565	     -0.00000000	     -0.00000000	     38.95280881
      2.47665307	     -0.04842030	      0.00028587	     -0.18975619	     -0.05448753	      0.88257001	     -0.00023195	     -0.20687716	     -0.00000000	     -0.00000000	     38.87660948
      2.47814889	     -0.04841757	      0.00028951	     -0.18975325	     -0.05449174	      0.88256937	     -0.00023215	     -0.20687929	     -0.00000000	     -0.00000000	     38.92016350
      2.47929544	     -0.04841609	      0.00029388	     -0.18975166	     -0.05449501	      0.88256887	     -0.00023229	     -0.20688106	     -0.00000000	     -0.00000000	     38.78410209
      2.48044198	     -0.04841517	      0.00029642	     -0.18975057	     -0.05449830	      0.88256837	     -0.00023242	     -0.20688294	     -0.00000000	     -0.00000000	     38.81182706
      2.48158852	     -0.04841476	      0.00029995	     -0.18975003	     -0.05450162	      0.88256785	     -0.00023254	     -0.20688496	     -0.00000000	     -0.00000000	     38.73655381
      2.48312480	     -0.04841508	      0.00030313	     -0.18975012	     -0.05450611	      0.88256715	     -0.00023268	     -0.20688785	     -0.00000000	     -0.00000000	     38.77399896
      2.48426114	     -0.04841593	      0.00030702	     -0.18975085	     -0.05450946	      0.88256662	     -0.00023278	     -0.20689014	     -0.00000000	     -0.00000000	     38.63402112
      2.48539748	     -0.04841730	      0.00030916	     -0.18975205	     -0.05451284	      0.88256608	     -0.00023287	     -0.20689255	     -0.00000000	     -0.00000000	     38.65508713
      2.48679284	     -0.04841975	      0.00031315	     -0.18975432	     -0.05451702	      0.88256541	     -0.00023296	     -0.20689569	     -0.00000000	     -0.00000000	     38.54405197
      2.48803467	     -0.04842270	      0.00031488	     -0.18975707	     -0.05452077	      0.88256481	     -0.00023304	     -0.20689864	     -0.00000000	     -0.00000000	     38.60593896
      2.48927649	     -0.04842631	      0.00031863	     -0.18976053	     -0.05452456	      0.88256419	     -0.00023310	     -0.20690176	     -0.00000000	     -0.00000000	     38.46219912
      2.49051832	     -0.04843060	      0.00031995	     -0.18976461	     -0.05452837	      0.88256358	     -0.00023316	     -0.20690503	     -0.00000000	     -0.00000000	     38.53745538
      2.49176014	     -0.04843560	      0.00032353	     -0.18976946	     -0.05453221	      0.88256295	     -0.00023320	     -0.20690846	     -0.00000000	     -0.00000000	     38.38012607
      2.49300197	     -0.04844147	      0.00032441	     -0.18977510	     -0.05453609	      0.88256232	     -0.00023323	     -0.20691205	     -0.00000000	     -0.00000000	     38.46668340
      2.49424379	     -0.04844823	      0.00032778	     -0.18978171	     -0.05453999	      0.88256168	     -0.00023326	     -0.20691582	     -0.00000000	     -0.00000000	     38.29492470
      2.49548562	     -0.04845588	      0.00032818	     -0.18978912	     -0.05454392	      0.88256103	     -0.00023328	     -0.20691975	     -0.00000000	     -0.00000000	     38.39385664
      2.49672744	     -0.04846421	      0.00033135	     -0.18979730	     -0.05454787	      0.88256038	     -0.00023328	     -0.20692386	     -0.00000000	     -0.00000000	     38.20843320
      2.49796927	     -0.04847324	      0.00033130	     -0.18980608	     -0.05455185	      0.88255973	     -0.00023328	     -0.20692814	     -0.00000000	     -0.00000000	     38.32001226
      2.49921109	     -0.04848284	      0.00033430	     -0.18981552	     -0.05455586	      0.88255906	     -0.00023327	     -0.20693259	     -0.00000000	     -0.00000000	     38.12244034
      2.50045292	     -0.04849319	      0.00033378	     -0.18982562	     -0.05455990	      0.88255840	     -0.00023326	     -0.20693721	     -0.00000000	     -0.00000000	     38.24742969
      2.50169474	     -0.04850445	      0.00033655	     -0.18983672	     -0.05456396	      0.88255772	     -0.00023323	     -0.20694199	     -0.00000000	     -0.00000000	     38.03614265
      2.50280821	     -0.04851542	      0.00033594	     -0.18984746	     -0.05456763	      0.88255712	     -0.00023320	     -0.20694644	     -0.00000000	     -0.00000000	     38.12046911
      2.50392168	     -0.04852712	      0.00033721	     -0.18985898	     -0.05457131	      0.88255651	     -0.00023317	     -0.20695103	     -0.00000000	     -0.00000000	     38.01769317
      2.50528212	     -0.04854245	      0.00033707	     -0.18987405	     -0.05457584	      0.88255576	     -0.00023312	     -0.20695684	     -0.00000000	     -0.00000000	     38.04171088
      2.50664256	     -0.04855890	      0.00033850	     -0.18989029	     -0.05458040	      0.88255500	     -0.00023306	     -0.20696289	     -0.00000000	     -0.00000000	     37.89504572
      2.50778342	     -0.04857348	      0.00033734	     -0.18990462	     -0.05458424	      0.88255437	     -0.00023301	     -0.20696814	     -0.00000000	     -0.00000000	     37.97157038
      2.50892428	     -0.04858862	      0.00033792	     -0.18991958	     -0.05458810	      0.88255373	     -0.00023295	     -0.20697354	     -0.00000000	     -0.00000000	     37.86784939
      2.51006514	     -0.04860442	      0.00033721	     -0.18993514	     -0.05459199	      0.88255309	     -0.00023289	     -0.20697911	     -0.00000000	     -0.00000000	     37.87559285
      2.51162203	     -0.04862711	      0.00033729	     -0.18995756	     -0.05459731	      0.88255221	     -0.00023279	     -0.20698695	     -0.00000000	     -0.00000000	     37.76331496
      2.51278140	     -0.04864485	      0.00033554	     -0.18997505	     -0.05460131	      0.88255155	     -0.00023272	     -0.20699298	     -0.00000000	     -0.00000000	     37.82855546
      2.51394076	     -0.04866322	      0.00033531	     -0.18999321	     -0.05460531	      0.88255088	     -0.00023264	     -0.20699918	     -0.00000000	     -0.00000000	     37.72977016
      2.51510013	     -0.04868229	      0.00033380	     -0.19001204	     -0.05460934	      0.88255022	     -0.00023256	     -0.20700553	     -0.00000000	     -0.00000000	     37.73888862
      2.51665032	     -0.04870879	      0.00033293	     -0.19003825	     -0.05461476	      0.88254933	     -0.00023244	     -0.20701426	     -0.00000000	     -0.00000000	     37.61879843
      2.51779136	     -0.04872905	      0.00033042	     -0.19005825	     -0.05461876	      0.88254867	     -0.00023235	     -0.20702087	     -0.00000000	     -0.00000000	     37.68238871
      2.51893240	     -0.04874990	      0.00032942	     -0.19007889	     -0.05462278	      0.88254801	     -0.00023226	     -0.20702762	     -0.00000000	     -0.00000000	     37.58534809
      2.52034546	     -0.04877673	      0.00032649	     -0.19010541	     -0.05462779	      0.88254719	     -0.00023214	     -0.20703619	     -0.00000000	     -0.00000000	     37.61545327
      2.52160124	     -0.04880149	      0.00032536	     -0.19012993	     -0.05463225	      0.88254646	     -0.00023203	     -0.20704399	     -0.00000000	     -0.00000000	     37.47696359
      2.52285703	     -0.04882722	      0.00032183	     -0.19015537	     -0.05463674	      0.88254573	     -0.00023191	     -0.20705198	     -0.00000000	     -0.00000000	     37.55019660
      2.52411281	     -0.04885377	      0.00032042	     -0.19018169	     -0.05464124	      0.88254499	     -0.00023180	     -0.20706014	     -0.00000000	     -0.00000000	     37.39834746
      2.52536860	     -0.04888110	      0.00031630	     -0.19020871	     -0.05464576	      0.88254426	     -0.00023168	     -0.20706848	     -0.00000000	     -0.00000000	     37.48842563
      2.52662438	     -0.04890899	      0.00031473	     -0.19023638	     -0.05465030	      0.88254352	     -0.00023156	     -0.20707699	     -0.00000000	     -0.00000000	     37.31775480
      2.52788017	     -0.04893759	      0.00031008	     -0.19026466	     -0.05465486	      0.88254279	     -0.00023144	     -0.20708566	     -0.00000000	     -0.00000000	     37.42393474
      2.52913596	     -0.04896659	      0.00030840	     -0.19029344	     -0.05465943	      0.88254205	     -0.00023132	     -0.20709449	     -0.00000000	     -0.00000000	     37.23414271
      2.53039174	     -0.04899637	      0.00030325	     -0.19032290	     -0.05466402	      0.88254132	     -0.00023120	     -0.20710346	     -0.00000000	     -0.00000000	     37.35777344
      2.53152126	     -0.04902379	      0.00030134	     -0.19035012	     -0.05466816	      0.88254066	     -0.00023109	     -0.20711166	     -0.00000000	     -0.00000000	     37.18465129
      2.53265077	     -0.04905198	      0.00029722	     -0.19037804	     -0.05467231	      0.88254000	     -0.00023098	     -0.20711999	     -0.00000000	     -0.00000000	     37.21220528
      2.53401237	     -0.04908687	      0.00029357	     -0.19041265	     -0.05467734	      0.88253920	     -0.00023085	     -0.20713020	     -0.00000000	     -0.00000000	     37.10791505
      2.53537397	     -0.04912268	      0.00028787	     -0.19044813	     -0.05468238	      0.88253841	     -0.00023072	     -0.20714059	     -0.00000000	     -0.00000000	     37.18381047
      2.53652668	     -0.04915342	      0.00028513	     -0.19047865	     -0.05468666	      0.88253774	     -0.00023061	     -0.20714954	     -0.00000000	     -0.00000000	     37.02859376
      2.53767939	     -0.04918458	      0.00028036	     -0.19050953	     -0.05469095	      0.88253707	     -0.00023050	     -0.20715860	     -0.00000000	     -0.00000000	     37.05813332
      2.53883210	     -0.04921613	      0.00027664	     -0.19054084	     -0.05469525	      0.88253640	     -0.00023039	     -0.20716779	     -0.00000000	     -0.00000000	     36.98037133
      2.54038325	     -0.04925930	      0.00027008	     -0.19058365	     -0.05470105	      0.88253551	     -0.00023025	     -0.20718033	     -0.00000000	     -0.00000000	     37.01145734
      2.54155362	     -0.04929227	      0.00026666	     -0.19061641	     -0.05470544	      0.88253484	     -0.00023014	     -0.20718993	     -0.00000000	     -0.00000000	     36.87489009
      2.54272399	     -0.04932568	      0.00026143	     -0.19064954	     -0.05470985	      0.88253417	     -0.00023004	     -0.20719963	     -0.00000000	     -0.00000000	     36.90069973
      2.54389436	     -0.04935934	      0.00025725	     -0.19068296	     -0.05471426	      0.88253351	     -0.00022993	     -0.20720944	     -0.00000000	     -0.00000000	     36.82370753
      2.54543957	     -0.04940422	      0.00025016	     -0.19072750	     -0.05472009	      0.88253264	     -0.00022980	     -0.20722254	     -0.00000000	     -0.00000000	     36.86206689
      2.54659168	     -0.04943786	      0.00024650	     -0.19076093	     -0.05472446	      0.88253199	     -0.00022971	     -0.20723241	     -0.00000000	     -0.00000000	     36.72450458
      2.54774380	     -0.04947171	      0.00024108	     -0.19079453	     -0.05472883	      0.88253135	     -0.00022962	     -0.20724236	     -0.00000000	     -0.00000000	     36.74510019
      2.54915824	     -0.04951354	      0.00023586	     -0.19083609	     -0.05473421	      0.88253057	     -0.00022951	     -0.20725468	     -0.00000000	     -0.00000000	     36.63658192
      2.55042109	     -0.04955124	      0.00022939	     -0.19087350	     -0.05473902	      0.88252988	     -0.00022941	     -0.20726577	     -0.00000000	     -0.00000000	     36.69211366
      2.55168394	     -0.04958911	      0.00022508	     -0.19091116	     -0.05474383	      0.88252919	     -0.00022932	     -0.20727694	     -0.00000000	     -0.00000000	     36.54674906
      2.55294680	     -0.04962715	      0.00021837	     -0.19094891	     -0.05474866	      0.88252851	     -0.00022924	     -0.20728819	     -0.00000000	     -0.00000000	     36.61197771
      2.55420965	     -0.04966513	      0.00021415	     -0.19098669	     -0.05475349	      0.88252784	     -0.00022916	     -0.20729950	     -0.00000000	     -0.00000000	     36.45117985
      2.55547251	     -0.04970333	      0.00020714	     -0.19102460	     -0.05475833	      0.88252717	     -0.00022908	     -0.20731087	     -0.00000000	     -0.00000000	     36.53190158
      2.55673536	     -0.04974170	      0.00020295	     -0.19106278	     -0.05476318	      0.88252652	     -0.00022901	     -0.20732229	     -0.00000000	     -0.00000000	     36.35676622
      2.55799822	     -0.04978041	      0.00019559	     -0.19110120	     -0.05476803	      0.88252587	     -0.00022894	     -0.20733378	     -0.00000000	     -0.00000000	     36.45576366
      2.55926107	     -0.04981905	      0.00019148	     -0.19113966	     -0.05477289	      0.88252522	     -0.00022888	     -0.20734531	     -0.00000000	     -0.00000000	     36.26542063
      2.56052392	     -0.04985782	      0.00018384	     -0.19117815	     -0.05477776	      0.88252459	     -0.00022882	     -0.20735689	     -0.00000000	     -0.00000000	     36.38277710
      2.56164527	     -0.04989220	      0.00018001	     -0.19121237	     -0.05478208	      0.88252404	     -0.00022878	     -0.20736721	     -0.00000000	     -0.00000000	     36.21242240
      2.56276662	     -0.04992679	      0.00017411	     -0.19124674	     -0.05478641	      0.88252349	     -0.00022874	     -0.20737755	     -0.00000000	     -0.00000000	     36.22965565
      2.56415367	     -0.04996964	      0.00016823	     -0.19128937	     -0.05479177	      0.88252283	     -0.00022869	     -0.20739038	     -0.00000000	     -0.00000000	     36.13134931
      2.56554073	     -0.05001256	      0.00016053	     -0.19133203	     -0.05479713	      0.88252217	     -0.00022866	     -0.20740325	     -0.00000000	     -0.00000000	     36.19689667
      2.56668659	     -0.05004784	      0.00015638	     -0.19136716	     -0.05480156	      0.88252165	     -0.00022863	     -0.20741390	     -0.00000000	     -0.00000000	     36.04763161
      2.56783244	     -0.05008302	      0.00015036	     -0.19140213	     -0.05480600	      0.88252113	     -0.00022861	     -0.20742457	     -0.00000000	     -0.00000000	     36.06649994
      2.56922394	     -0.05012530	      0.00014463	     -0.19144422	     -0.05481139	      0.88252051	     -0.00022859	     -0.20743753	     -0.00000000	     -0.00000000	     35.96517655
      2.57061544	     -0.05016730	      0.00013687	     -0.19148597	     -0.05481678	      0.88251990	     -0.00022859	     -0.20745048	     -0.00000000	     -0.00000000	     36.04931569
      2.57172029	     -0.05020038	      0.00013312	     -0.19151893	     -0.05482106	      0.88251943	     -0.00022858	     -0.20746075	     -0.00000000	     -0.00000000	     35.89328308
      2.57282515	     -0.05023348	      0.00012754	     -0.19155186	     -0.05482535	      0.88251897	     -0.00022859	     -0.20747101	     -0.00000000	     -0.00000000	     35.90159693
      2.57427166	     -0.05027666	      0.00012157	     -0.19159486	     -0.05483096	      0.88251838	     -0.00022860	     -0.20748443	     -0.00000000	     -0.00000000	     35.80669807
      2.57571817	     -0.05031973	      0.00011369	     -0.19163770	     -0.05483657	      0.88251781	     -0.00022862	     -0.20749783	     -0.00000000	     -0.00000000	     35.88878595
      2.57678927	     -0.05035135	      0.00011025	     -0.19166923	     -0.05484072	      0.88251740	     -0.00022864	     -0.20750774	     -0.00000000	     -0.00000000	     35.72707560
      2.57786036	     -0.05038289	      0.00010502	     -0.19170062	     -0.05484488	      0.88251699	     -0.00022867	     -0.20751762	     -0.00000000	     -0.00000000	     35.72819644
      2.57937363	     -0.05042691	      0.00009882	     -0.19174448	     -0.05485075	      0.88251644	     -0.00022872	     -0.20753156	     -0.00000000	     -0.00000000	     35.64321034
      2.58067401	     -0.05046431	      0.00009235	     -0.19178171	     -0.05485579	      0.88251597	     -0.00022877	     -0.20754348	     -0.00000000	     -0.00000000	     35.67085470
      2.58197440	     -0.05050129	      0.00008783	     -0.19181859	     -0.05486083	      0.88251553	     -0.00022882	     -0.20755536	     -0.00000000	     -0.00000000	     35.54681526
      2.58327478	     -0.05053801	      0.00008109	     -0.19185515	     -0.05486587	      0.88251509	     -0.00022888	     -0.20756718	     -0.00000000	     -0.00000000	     35.61547134
      2.58457516	     -0.05057419	      0.00007738	     -0.19189126	     -0.05487091	      0.88251468	     -0.00022895	     -0.20757895	     -0.00000000	     -0.00000000	     35.44720112
      2.58570073	     -0.05060525	      0.00007152	     -0.19192218	     -0.05487527	      0.88251433	     -0.00022902	     -0.20758909	     -0.00000000	     -0.00000000	     35.51056930
      2.58682630	     -0.05063588	      0.00006775	     -0.19195274	     -0.05487963	      0.88251399	     -0.00022909	     -0.20759917	     -0.00000000	     -0.00000000	     35.41943313
      2.58822546	     -0.05067359	      0.00006171	     -0.19199033	     -0.05488504	      0.88251358	     -0.00022918	     -0.20761164	     -0.00000000	     -0.00000000	     35.42871751
      2.58962462	     -0.05071064	      0.00005766	     -0.19202733	     -0.05489045	      0.88251319	     -0.00022928	     -0.20762401	     -0.00000000	     -0.00000000	     35.29462941
      2.59075660	     -0.05074022	      0.00005224	     -0.19205679	     -0.05489482	      0.88251289	     -0.00022937	     -0.20763395	     -0.00000000	     -0.00000000	     35.35121798
      2.59188857	     -0.05076921	      0.00004879	     -0.19208574	     -0.05489919	      0.88251260	     -0.00022947	     -0.20764383	     -0.00000000	     -0.00000000	     35.26363980
      2.59330667	     -0.05080484	      0.00004316	     -0.19212128	     -0.05490466	      0.88251225	     -0.00022959	     -0.20765609	     -0.00000000	     -0.00000000	     35.27530402
      2.59472477	     -0.05083948	      0.00003974	     -0.19215591	     -0.05491012	      0.88251192	     -0.00022973	     -0.20766823	     -0.00000000	     -0.00000000	     35.13241284
      2.59581525	     -0.05086580	      0.00003481	     -0.19218215	     -0.05491431	      0.88251167	     -0.00022983	     -0.20767748	     -0.00000000	     -0.00000000	     35.18954836
      2.59690573	     -0.05089183	      0.00003178	     -0.19220816	     -0.05491850	      0.88251144	     -0.00022995	     -0.20768665	     -0.00000000	     -0.00000000	     35.11256621
      2.59838655	     -0.05092669	      0.00002665	     -0.19224296	     -0.05492419	      0.88251114	     -0.00023011	     -0.20769899	     -0.00000000	     -0.00000000	     35.10917435
      2.59986737	     -0.05096070	      0.00002371	     -0.19227700	     -0.05492986	      0.88251087	     -0.00023028	     -0.20771120	     -0.00000000	     -0.00000000	     34.96432113
      2.60091640	     -0.05098442	      0.00001936	     -0.19230066	     -0.05493388	      0.88251068	     -0.00023040	     -0.20771976	     -0.00000000	     -0.00000000	     35.02047644
      2.60196542	     -0.05100776	      0.00001684	     -0.19232401	     -0.05493788	      0.88251050	     -0.00023053	     -0.20772825	     -0.00000000	     -0.00000000	     34.95324964
      2.60353349	     -0.05104204	      0.00001224	     -0.19235828	     -0.05494387	      0.88251026	     -0.00023073	     -0.20774080	     -0.00000000	     -0.00000000	     34.93611203
      2.60484581	     -0.05106995	      0.00000969	     -0.19238623	     -0.05494887	      0.88251007	     -0.00023091	     -0.20775119	     -0.00000000	     -0.00000000	     34.83207293
      2.60615814	     -0.05109716	      0.00000554	     -0.19241342	     -0.05495386	      0.88250989	     -0.00023109	     -0.20776146	     -0.00000000	     -0.00000000	     34.86877778
      2.60747046	     -0.05112340	      0.00000392	     -0.19243972	     -0.05495884	      0.88250973	     -0.00023128	     -0.20777161	     -0.00000000	     -0.00000000	     34.72123048
      2.60865146	     -0.05114629	      0.00000021	     -0.19246261	     -0.05496331	      0.88250960	     -0.00023145	     -0.20778062	     -0.00000000	     -0.00000000	     34.77180026
      2.60983245	     -0.05116853	     -0.00000130	     -0.19248492	     -0.05496777	      0.88250948	     -0.00023163	     -0.20778952	     -0.00000000	     -0.00000000	     34.66122605
      2.61101345	     -0.05119039	     -0.00000406	     -0.19250680	     -0.05497223	      0.88250937	     -0.00023182	     -0.20779831	     -0.00000000	     -0.00000000	     34.66002249
      2.61250257	     -0.05121727	     -0.00000582	     -0.19253378	     -0.05497784	      0.88250924	     -0.00023206	     -0.20780923	     -0.00000000	     -0.00000000	     34.54573589
      2.61370253	     -0.05123823	     -0.00000882	     -0.19255477	     -0.05498234	      0.88250916	     -0.00023225	     -0.20781791	     -0.00000000	     -0.00000000	     34.58393164
      2.61490248	     -0.05125828	     -0.00000975	     -0.19257491	     -0.05498684	      0.88250909	     -0.00023246	     -0.20782648	     -0.00000000	     -0.00000000	     34.47681692
      2.61610244	     -0.05127748	     -0.00001186	     -0.19259417	     -0.05499133	      0.88250903	     -0.00023266	     -0.20783491	     -0.00000000	     -0.00000000	     34.47817500
      2.61757968	     -0.05129987	     -0.00001256	     -0.19261668	     -0.05499684	      0.88250897	     -0.00023292	     -0.20784511	     -0.00000000	     -0.00000000	     34.36038693
      2.61876167	     -0.05131687	     -0.00001472	     -0.19263374	     -0.05500124	      0.88250893	     -0.00023313	     -0.20785311	     -0.00000000	     -0.00000000	     34.40088362
      2.61994367	     -0.05133309	     -0.00001488	     -0.19265009	     -0.05500563	      0.88250891	     -0.00023335	     -0.20786098	     -0.00000000	     -0.00000000	     34.29990088
      2.62112567	     -0.05134864	     -0.00001609	     -0.19266573	     -0.05501001	      0.88250890	     -0.00023357	     -0.20786870	     -0.00000000	     -0.00000000	     34.29576129
      2.62266073	     -0.05136777	     -0.00001593	     -0.19268503	     -0.05501568	      0.88250890	     -0.00023386	     -0.20787853	     -0.00000000	      0.00000000	     34.18388819
      2.62383549	     -0.05138169	     -0.00001734	     -0.19269904	     -0.05502000	      0.88250892	     -0.00023408	     -0.20788590	     -0.00000000	      0.00000000	     34.22476488
      2.62501026	     -0.05139501	     -0.00001683	     -0.19271250	     -0.05502432	      0.88250894	     -0.00023431	     -0.20789312	     -0.00000000	      0.00000000	     34.13099817
      2.62618502	     -0.05140775	     -0.00001727	     -0.19272536	     -0.05502863	      0.88250898	     -0.00023454	     -0.20790022	     -0.00000000	      0.00000000	     34.12636789
      2.62776248	     -0.05142388	     -0.00001618	     -0.19274169	     -0.05503439	      0.88250905	     -0.00023486	     -0.20790954	     -0.00000000	      0.00000000	     34.01792892
      2.62892560	     -0.05143511	     -0.00001687	     -0.19275304	     -0.05503862	      0.88250911	     -0.00023509	     -0.20791626	     -0.00000000	      0.00000000	     34.05797578
      2.63008872	     -0.05144566	     -0.00001570	     -0.19276376	     -0.05504285	      0.88250918	     -0.00023533	     -0.20792285	     -0.00000000	      0.00000000	     33.96973896
      2.63152037	     -0.05145784	     -0.00001556	     -0.19277611	     -0.05504803	      0.88250928	     -0.00023563	     -0.20793078	     -0.00000000	      0.00000000	     33.98603893
      2.63279160	     -0.05146791	     -0.00001352	     -0.19278638	     -0.05505262	      0.88250938	     -0.00023589	     -0.20793766	     -0.00000000	      0.00000000	     33.86339102
      2.63406283	     -0.05147707	     -0.00001344	     -0.19279568	     -0.05505719	      0.88250950	     -0.00023615	     -0.20794438	     -0.00000000	      0.00000000	     33.91168941
      2.63533406	     -0.05148520	     -0.00001085	     -0.19280404	     -0.05506174	      0.88250963	     -0.00023642	     -0.20795094	     -0.00000000	      0.00000000	     33.78029845
      2.63660530	     -0.05149251	     -0.00001048	     -0.19281151	     -0.05506629	      0.88250976	     -0.00023669	     -0.20795733	     -0.00000000	      0.00000000	     33.83847378
      2.63787653	     -0.05149910	     -0.00000737	     -0.19281834	     -0.05507081	      0.88250991	     -0.00023696	     -0.20796355	     -0.00000000	      0.00000000	     33.69492380
      2.63914776	     -0.05150510	     -0.00000679	     -0.19282450	     -0.05507533	      0.88251007	     -0.00023723	     -0.20796961	     -0.00000000	      0.00000000	     33.76351962
      2.64041899	     -0.05151039	     -0.00000318	     -0.19283005	     -0.05507982	      0.88251025	     -0.00023750	     -0.20797552	     -0.00000000	      0.00000000	     33.60802911
      2.64169022	     -0.05151499	     -0.00000236	     -0.19283482	     -0.05508430	      0.88251043	     -0.00023777	     -0.20798127	     -0.00000000	      0.00000000	     33.69104480
      2.64296145	     -0.05151891	      0.00000179	     -0.19283901	     -0.05508877	      0.88251062	     -0.00023804	     -0.20798688	     -0.00000000	      0.00000000	     33.52468205
      2.64423268	     -0.05152227	      0.00000279	     -0.19284255	     -0.05509322	      0.88251083	     -0.00023831	     -0.20799233	     -0.00000000	      0.00000000	     33.62338729
      2.64550391	     -0.05152505	      0.00000742	     -0.19284560	     -0.05509765	      0.88251104	     -0.00023858	     -0.20799765	     -0.00000000	      0.00000000	     33.44492792
      2.64664147	     -0.05152721	      0.00000878	     -0.19284793	     -0.05510160	      0.88251124	     -0.00023882	     -0.20800229	     -0.00000000	      0.00000000	     33.50930113
      2.64777902	     -0.05152892	      0.00001234	     -0.19284988	     -0.05510554	      0.88251145	     -0.00023906	     -0.20800683	     -0.00000000	      0.00000000	     33.41832448
      2.64916961	     -0.05153038	      0.00001541	     -0.19285158	     -0.05511034	      0.88251171	     -0.00023936	     -0.20801224	     -0.00000000	      0.00000000	     33.43469345
      2.65056019	     -0.05153105	      0.00002053	     -0.19285256	     -0.05511512	      0.88251199	     -0.00023965	     -0.20801750	     -0.00000000	      0.00000000	     33.30860288
      2.65172262	     -0.05153095	      0.00002278	     -0.19285265	     -0.05511910	      0.88251223	     -0.00023989	     -0.20802178	     -0.00000000	      0.00000000	     33.36936170
      2.65288506	     -0.05153031	      0.00002708	     -0.19285227	     -0.05512306	      0.88251248	     -0.00024014	     -0.20802596	     -0.00000000	      0.00000000	     33.27904278
      2.65404749	     -0.05152930	      0.00003039	     -0.19285148	     -0.05512701	      0.88251273	     -0.00024038	     -0.20803002	     -0.00000000	      0.00000000	     33.28075980
      2.65564607	     -0.05152742	      0.00003643	     -0.19284996	     -0.05513241	      0.88251309	     -0.00024071	     -0.20803545	     -0.00000000	      0.00000000	     33.18075577
      2.65682708	     -0.05152565	      0.00003942	     -0.19284840	     -0.05513639	      0.88251337	     -0.00024095	     -0.20803935	     -0.00000000	      0.00000000	     33.22987525
      2.65800809	     -0.05152345	      0.00004423	     -0.19284647	     -0.05514035	      0.88251365	     -0.00024118	     -0.20804316	     -0.00000000	      0.00000000	     33.14308128
      2.65943157	     -0.05151996	      0.00004859	     -0.19284326	     -0.05514511	      0.88251400	     -0.00024147	     -0.20804761	     -0.00000000	      0.00000000	     33.17919762
      2.66069377	     -0.05151601	      0.00005440	     -0.19283961	     -0.05514930	      0.88251432	     -0.00024172	     -0.20805144	     -0.00000000	      0.00000000	     33.06063000
      2.66195597	     -0.05151064	      0.00005828	     -0.19283449	     -0.05515348	      0.88251464	     -0.00024196	     -0.20805514	     -0.00000000	      0.00000000	     33.12524698
      2.66321817	     -0.05150314	      0.00006455	     -0.19282730	     -0.05515764	      0.88251497	     -0.00024220	     -0.20805868	     -0.00000000	      0.00000000	     33.01609807
      2.66448037	     -0.05149387	      0.00006899	     -0.19281829	     -0.05516178	      0.88251531	     -0.00024244	     -0.20806202	     -0.00000000	      0.00000000	     33.08057604
      2.66574257	     -0.05148375	      0.00007561	     -0.19280849	     -0.05516590	      0.88251565	     -0.00024268	     -0.20806517	     -0.00000000	      0.00000000	     32.96970064
      2.66700477	     -0.05147311	      0.00008029	     -0.19279811	     -0.05517001	      0.88251601	     -0.00024291	     -0.20806813	     -0.00000000	      0.00000000	     33.02937238
      2.66826697	     -0.05146170	      0.00008707	     -0.19278703	     -0.05517410	      0.88251636	     -0.00024314	     -0.20807092	     -0.00000000	      0.00000000	     32.92244084
      2.66952917	     -0.05144919	      0.00009205	     -0.19277478	     -0.05517816	      0.88251673	     -0.00024336	     -0.20807354	     -0.00000000	      0.00000000	     32.98401269
      2.67079137	     -0.05143637	      0.00009901	     -0.19276229	     -0.05518221	      0.88251710	     -0.00024358	     -0.20807600	     -0.00000000	      0.00000000	     32.87888487
      2.67205357	     -0.05142338	      0.00010415	     -0.19274956	     -0.05518625	      0.88251748	     -0.00024379	     -0.20807832	     -0.00000000	      0.00000000	     32.93640008
      2.67331578	     -0.05141014	      0.00011118	     -0.19273664	     -0.05519026	      0.88251786	     -0.00024400	     -0.20808052	     -0.00000000	      0.00000000	     32.83575977
      2.67457798	     -0.05139784	      0.00011636	     -0.19272459	     -0.05519425	      0.88251825	     -0.00024420	     -0.20808262	     -0.00000000	      0.00000000	     32.88494536
      2.67584018	     -0.05138644	      0.00012322	     -0.19271349	     -0.05519823	      0.88251865	     -0.00024440	     -0.20808467	     -0.00000000	      0.00000000	     32.78317380
      2.67710238	     -0.05137573	      0.00012835	     -0.19270303	     -0.05520219	      0.88251905	     -0.00024459	     -0.20808670	     -0.00000000	      0.00000000	     32.83288688
      2.67836458	     -0.05136507	      0.00013515	     -0.19269267	     -0.05520613	      0.88251946	     -0.00024478	     -0.20808871	     -0.00000000	      0.00000000	     32.74133362
      2.67962678	     -0.05135370	      0.00014042	     -0.19268155	     -0.05521005	      0.88251988	     -0.00024496	     -0.20809069	     -0.00000000	      0.00000000	     32.79583244
      2.68088898	     -0.05134075	      0.00014744	     -0.19266890	     -0.05521396	      0.88252030	     -0.00024514	     -0.20809262	     -0.00000000	      0.00000000	     32.71521593
      2.68215118	     -0.05132585	      0.00015316	     -0.19265425	     -0.05521784	      0.88252072	     -0.00024531	     -0.20809444	     -0.00000000	      0.00000000	     32.77074156
      2.68341338	     -0.05131077	      0.00016039	     -0.19263948	     -0.05522171	      0.88252115	     -0.00024547	     -0.20809614	     -0.00000000	      0.00000000	     32.68596202
      2.68467558	     -0.05129702	      0.00016606	     -0.19262597	     -0.05522555	      0.88252158	     -0.00024563	     -0.20809775	     -0.00000000	      0.00000000	     32.72248663
      2.68593778	     -0.05128439	      0.00017300	     -0.19261362	     -0.05522938	      0.88252202	     -0.00024578	     -0.20809934	     -0.00000000	      0.00000000	     32.63789469
      2.68719999	     -0.05127088	      0.00017872	     -0.19260036	     -0.05523319	      0.88252246	     -0.00024593	     -0.20810091	     -0.00000000	      0.00000000	     32.68216652
      2.68846219	     -0.05125544	      0.00018592	     -0.19258521	     -0.05523698	      0.88252291	     -0.00024607	     -0.20810240	     -0.00000000	      0.00000000	     32.61509342
      2.68972439	     -0.05123989	      0.00019189	     -0.19256991	     -0.05524076	      0.88252336	     -0.00024620	     -0.20810381	     -0.00000000	      0.00000000	     32.65074309
      2.69098659	     -0.05122572	      0.00019889	     -0.19255600	     -0.05524451	      0.88252381	     -0.00024632	     -0.20810516	     -0.00000000	      0.00000000	     32.57351396
      2.69251249	     -0.05121068	      0.00020530	     -0.19254123	     -0.05524902	      0.88252436	     -0.00024646	     -0.20810680	     -0.00000000	      0.00000000	     32.65980643
      2.69362255	     -0.05120098	      0.00021189	     -0.19253178	     -0.05525229	      0.88252477	     -0.00024656	     -0.20810803	     -0.00000000	      0.00000000	     32.51651468
      2.69473261	     -0.05119184	      0.00021671	     -0.19252283	     -0.05525554	      0.88252517	     -0.00024665	     -0.20810930	     -0.00000000	      0.00000000	     32.54275877
      2.69624570	     -0.05117867	      0.00022453	     -0.19250995	     -0.05525995	      0.88252573	     -0.00024676	     -0.20811110	     -0.00000000	      0.00000000	     32.48039714
      2.69759457	     -0.05116591	      0.00023013	     -0.19249742	     -0.05526386	      0.88252622	     -0.00024685	     -0.20811271	     -0.00000000	      0.00000000	     32.56127098
      2.69894344	     -0.05115300	      0.00023813	     -0.19248480	     -0.05526774	      0.88252672	     -0.00024693	     -0.20811430	     -0.00000000	      0.00000000	     32.41754304
      2.70009876	     -0.05114246	      0.00024240	     -0.19247443	     -0.05527105	      0.88252715	     -0.00024700	     -0.20811566	     -0.00000000	      0.00000000	     32.51109793
      2.70125407	     -0.05113250	      0.00024853	     -0.19246469	     -0.05527435	      0.88252758	     -0.00024706	     -0.20811703	     -0.00000000	      0.00000000	     32.42775981
      2.70266490	     -0.05112122	      0.00025439	     -0.19245363	     -0.05527835	      0.88252810	     -0.00024712	     -0.20811874	     -0.00000000	      0.00000000	     32.47164582
      2.70407573	     -0.05111038	      0.00026212	     -0.19244307	     -0.05528233	      0.88252862	     -0.00024717	     -0.20812050	     -0.00000000	      0.00000000	     32.33883756
      2.70522151	     -0.05110253	      0.00026599	     -0.19243535	     -0.05528554	      0.88252904	     -0.00024720	     -0.20812196	     -0.00000000	      0.00000000	     32.42778991
      2.70636728	     -0.05109560	      0.00027161	     -0.19242862	     -0.05528874	      0.88252947	     -0.00024723	     -0.20812349	     -0.00000000	      0.00000000	     32.34775656
      2.70780819	     -0.05108810	      0.00027710	     -0.19242132	     -0.05529273	      0.88253000	     -0.00024725	     -0.20812550	     -0.00000000	      0.00000000	     32.38798036
      2.70924909	     -0.05108131	      0.00028445	     -0.19241479	     -0.05529671	      0.88253052	     -0.00024727	     -0.20812762	     -0.00000000	      0.00000000	     32.24953838
      2.71035896	     -0.05107663	      0.00028766	     -0.19241022	     -0.05529975	      0.88253093	     -0.00024727	     -0.20812933	     -0.00000000	      0.00000000	     32.34466367
      2.71146883	     -0.05107233	      0.00029259	     -0.19240609	     -0.05530278	      0.88253133	     -0.00024727	     -0.20813110	     -0.00000000	      0.00000000	     32.27832151
      2.71296890	     -0.05106717	      0.00029793	     -0.19240111	     -0.05530685	      0.88253187	     -0.00024725	     -0.20813360	     -0.00000000	      0.00000000	     32.30908999
      2.71446898	     -0.05106260	      0.00030511	     -0.19239679	     -0.05531089	      0.88253241	     -0.00024723	     -0.20813620	     -0.00000000	      0.00000000	     32.16447079
      2.71553714	     -0.05105970	      0.00030775	     -0.19239398	     -0.05531375	      0.88253279	     -0.00024720	     -0.20813811	     -0.00000000	      0.00000000	     32.26179471
      2.71660530	     -0.05105699	      0.00031207	     -0.19239142	     -0.05531659	      0.88253316	     -0.00024717	     -0.20814008	     -0.00000000	      0.00000000	     32.20669377
      2.71819245	     -0.05105359	      0.00031730	     -0.19238820	     -0.05532080	      0.88253372	     -0.00024712	     -0.20814308	     -0.00000000	      0.00000000	     32.22593287
      2.71952536	     -0.05105138	      0.00032265	     -0.19238617	     -0.05532430	      0.88253418	     -0.00024706	     -0.20814568	     -0.00000000	      0.00000000	     32.13247894
      2.72085828	     -0.05104994	      0.00032604	     -0.19238485	     -0.05532779	      0.88253463	     -0.00024700	     -0.20814837	     -0.00000000	      0.00000000	     32.21350824
      2.72219120	     -0.05104918	      0.00033162	     -0.19238426	     -0.05533125	      0.88253508	     -0.00024692	     -0.20815115	     -0.00000000	      0.00000000	     32.06741173
      2.72352411	     -0.05104918	      0.00033401	     -0.19238435	     -0.05533469	      0.88253552	     -0.00024685	     -0.20815402	     -0.00000000	      0.00000000	     32.22339517
      2.72464774	     -0.05104969	      0.00033874	     -0.19238501	     -0.05533757	      0.88253589	     -0.00024677	     -0.20815651	     -0.00000000	      0.00000000	     32.05604002
      2.72577136	     -0.05105074	      0.00034138	     -0.19238615	     -0.05534043	      0.88253625	     -0.00024669	     -0.20815907	     -0.00000000	      0.00000000	     32.09489136
      2.72722957	     -0.05105274	      0.00034592	     -0.19238830	     -0.05534413	      0.88253672	     -0.00024658	     -0.20816251	     -0.00000000	      0.00000000	     32.02176852
      2.72868778	     -0.05105538	      0.00034841	     -0.19239103	     -0.05534779	      0.88253718	     -0.00024647	     -0.20816606	     -0.00000000	      0.00000000	     32.13916728
      2.72981836	     -0.05105780	      0.00035244	     -0.19239357	     -0.05535062	      0.88253753	     -0.00024637	     -0.20816889	     -0.00000000	      0.00000000	     31.98802968
      2.73094894	     -0.05106067	      0.00035454	     -0.19239651	     -0.05535343	      0.88253787	     -0.00024627	     -0.20817179	     -0.00000000	      0.00000000	     32.02554004
      2.73243264	     -0.05106500	      0.00035839	     -0.19240096	     -0.05535709	      0.88253832	     -0.00024613	     -0.20817569	      0.00000000	      0.00000000	     31.95008247
      2.73391634	     -0.05107002	      0.00035997	     -0.19240603	     -0.05536072	      0.88253876	     -0.00024598	     -0.20817970	      0.00000000	      0.00000000	     32.09500366
      2.73499645	     -0.05107404	      0.00036338	     -0.19241017	     -0.05536335	      0.88253907	     -0.00024587	     -0.20818269	      0.00000000	      0.00000000	     31.92709424
      2.73607655	     -0.05107842	      0.00036488	     -0.19241460	     -0.05536596	      0.88253938	     -0.00024576	     -0.20818573	      0.00000000	      0.00000000	     31.95486286
      2.73764736	     -0.05108522	      0.00036789	     -0.19242149	     -0.05536973	      0.88253982	     -0.00024558	     -0.20819026	      0.00000000	      0.00000000	     31.89327726
      2.73898250	     -0.05109155	      0.00036905	     -0.19242786	     -0.05537291	      0.88254019	     -0.00024543	     -0.20819420	      0.00000000	      0.00000000	     31.95854610
      2.74031764	     -0.05109846	      0.00037183	     -0.19243486	     -0.05537607	      0.88254055	     -0.00024528	     -0.20819822	      0.00000000	      0.00000000	     31.83706297
      2.74165279	     -0.05110608	      0.00037204	     -0.19244249	     -0.05537921	      0.88254091	     -0.00024512	     -0.20820233	      0.00000000	      0.00000000	     31.95958341
      2.74298793	     -0.05111427	      0.00037513	     -0.19245079	     -0.05538232	      0.88254126	     -0.00024495	     -0.20820653	      0.00000000	      0.00000000	     31.76873607
      2.74411523	     -0.05112181	      0.00037471	     -0.19245831	     -0.05538492	      0.88254155	     -0.00024481	     -0.20821014	      0.00000000	      0.00000000	     31.88269004
      2.74524253	     -0.05112973	      0.00037613	     -0.19246628	     -0.05538751	      0.88254183	     -0.00024466	     -0.20821382	      0.00000000	      0.00000000	     31.80421829
      2.74670337	     -0.05114061	      0.00037644	     -0.19247718	     -0.05539085	      0.88254220	     -0.00024447	     -0.20821869	      0.00000000	      0.00000000	     31.84397050
      2.74816421	     -0.05115206	      0.00037833	     -0.19248870	     -0.05539415	      0.88254256	     -0.00024427	     -0.20822366	      0.00000000	      0.00000000	     31.70252524
      2.74929798	     -0.05116158	      0.00037734	     -0.19249819	     -0.05539670	      0.88254283	     -0.00024412	     -0.20822759	      0.00000000	      0.00000000	     31.80479883
      2.75043174	     -0.05117146	      0.00037801	     -0.19250810	     -0.05539923	      0.88254310	     -0.00024396	     -0.20823159	      0.00000000	      0.00000000	     31.72815821
      2.75191814	     -0.05118517	      0.00037733	     -0.19252180	     -0.05540251	      0.88254344	     -0.00024376	     -0.20823692	      0.00000000	      0.00000000	     31.76678940
      2.75340454	     -0.05119953	      0.00037841	     -0.19253620	     -0.05540577	      0.88254378	     -0.00024354	     -0.20824237	      0.00000000	      0.00000000	     31.60807426
      2.75448724	     -0.05121056	      0.00037657	     -0.19254718	     -0.05540813	      0.88254403	     -0.00024339	     -0.20824641	      0.00000000	      0.00000000	     31.71505328
      2.75556994	     -0.05122182	      0.00037639	     -0.19255844	     -0.05541047	      0.88254427	     -0.00024323	     -0.20825050	      0.00000000	      0.00000000	     31.65295429
      2.75714335	     -0.05123874	      0.00037483	     -0.19257533	     -0.05541384	      0.88254461	     -0.00024301	     -0.20825654	      0.00000000	      0.00000000	     31.67480065
      2.75848040	     -0.05125354	      0.00037446	     -0.19259014	     -0.05541668	      0.88254489	     -0.00024281	     -0.20826175	      0.00000000	      0.00000000	     31.57321709
      2.75981744	     -0.05126890	      0.00037202	     -0.19260544	     -0.05541950	      0.88254517	     -0.00024261	     -0.20826703	      0.00000000	      0.00000000	     31.65990153
      2.76115449	     -0.05128448	      0.00037174	     -0.19262103	     -0.05542229	      0.88254545	     -0.00024242	     -0.20827238	      0.00000000	      0.00000000	     31.50574575
      2.76249154	     -0.05130055	      0.00036808	     -0.19263700	     -0.05542505	      0.88254572	     -0.00024222	     -0.20827778	      0.00000000	      0.00000000	     31.67269296
      2.76362220	     -0.05131421	      0.00036767	     -0.19265066	     -0.05542738	      0.88254595	     -0.00024205	     -0.20828239	      0.00000000	      0.00000000	     31.49880473
      2.76475287	     -0.05132824	      0.00036516	     -0.19266463	     -0.05542968	      0.88254617	     -0.00024189	     -0.20828704	      0.00000000	      0.00000000	     31.53503243
      2.76621332	     -0.05134662	      0.00036316	     -0.19268297	     -0.05543263	      0.88254645	     -0.00024167	     -0.20829309	      0.00000000	      0.00000000	     31.44841877
      2.76767377	     -0.05136545	      0.00035910	     -0.19270171	     -0.05543555	      0.88254673	     -0.00024146	     -0.20829920	      0.00000000	      0.00000000	     31.56211305
      2.76880964	     -0.05138026	      0.00035800	     -0.19271651	     -0.05543781	      0.88254694	     -0.00024129	     -0.20830398	      0.00000000	      0.00000000	     31.40419709
      2.76994550	     -0.05139546	      0.00035488	     -0.19273163	     -0.05544004	      0.88254715	     -0.00024113	     -0.20830879	      0.00000000	      0.00000000	     31.44000956
      2.77143152	     -0.05141587	      0.00035179	     -0.19275198	     -0.05544294	      0.88254743	     -0.00024091	     -0.20831514	      0.00000000	      0.00000000	     31.36153013
      2.77291754	     -0.05143721	      0.00034638	     -0.19277318	     -0.05544581	      0.88254769	     -0.00024070	     -0.20832154	      0.00000000	      0.00000000	     31.49461033
      2.77400200	     -0.05145303	      0.00034469	     -0.19278898	     -0.05544789	      0.88254789	     -0.00024054	     -0.20832626	      0.00000000	      0.00000000	     31.32522978
      2.77508647	     -0.05146921	      0.00034108	     -0.19280507	     -0.05544995	      0.88254808	     -0.00024039	     -0.20833101	      0.00000000	      0.00000000	     31.34973002
      2.77665829	     -0.05149278	      0.00033675	     -0.19282855	     -0.05545291	      0.88254835	     -0.00024016	     -0.20833795	      0.00000000	      0.00000000	     31.28198699
      2.77799467	     -0.05151304	      0.00033169	     -0.19284869	     -0.05545540	      0.88254858	     -0.00023998	     -0.20834390	      0.00000000	      0.00000000	     31.34604815
      2.77933105	     -0.05153331	      0.00032837	     -0.19286889	     -0.05545787	      0.88254881	     -0.00023980	     -0.20834987	      0.00000000	      0.00000000	     31.22409573
      2.78066742	     -0.05155394	      0.00032257	     -0.19288938	     -0.05546032	      0.88254904	     -0.00023961	     -0.20835587	      0.00000000	      0.00000000	     31.33821436
      2.78200380	     -0.05157446	      0.00031977	     -0.19290985	     -0.05546274	      0.88254926	     -0.00023943	     -0.20836189	      0.00000000	      0.00000000	     31.15401138
      2.78313506	     -0.05159226	      0.00031439	     -0.19292753	     -0.05546477	      0.88254945	     -0.00023929	     -0.20836700	      0.00000000	      0.00000000	     31.26129925
      2.78426632	     -0.05161004	      0.00031086	     -0.19294524	     -0.05546679	      0.88254964	     -0.00023914	     -0.20837212	      0.00000000	      0.00000000	     31.18828584
      2.78572451	     -0.05163310	      0.00030469	     -0.19296816	     -0.05546937	      0.88254988	     -0.00023895	     -0.20837874	      0.00000000	      0.00000000	     31.23529024
      2.78718269	     -0.05165604	      0.00030025	     -0.19299102	     -0.05547192	      0.88255011	     -0.00023877	     -0.20838536	      0.00000000	      0.00000000	     31.10196532
      2.78831696	     -0.05167416	      0.00029445	     -0.19300899	     -0.05547388	      0.88255030	     -0.00023863	     -0.20839051	      0.00000000	      0.00000000	     31.20002942
      2.78945123	     -0.05169210	      0.00029042	     -0.19302686	     -0.05547583	      0.88255048	     -0.00023849	     -0.20839567	      0.00000000	      0.00000000	     31.13174849
      2.79093609	     -0.05171550	      0.00028369	     -0.19305011	     -0.05547836	      0.88255072	     -0.00023832	     -0.20840240	      0.00000000	      0.00000000	     31.17766981
      2.79242096	     -0.05173863	      0.00027889	     -0.19307315	     -0.05548087	      0.88255095	     -0.00023814	     -0.20840912	      0.00000000	      0.00000000	     31.03686057
      2.79350210	     -0.05175572	      0.00027287	     -0.19309010	     -0.05548267	      0.88255112	     -0.00023802	     -0.20841399	      0.00000000	      0.00000000	     31.13729537
      2.79458325	     -0.05177255	      0.00026863	     -0.19310685	     -0.05548447	      0.88255129	     -0.00023790	     -0.20841885	      0.00000000	      0.00000000	     31.08421960
      2.79615566	     -0.05179695	      0.00026124	     -0.19313110	     -0.05548705	      0.88255154	     -0.00023773	     -0.20842589	      0.00000000	      0.00000000	     31.11537895
      2.79748919	     -0.05181759	      0.00025613	     -0.19315164	     -0.05548922	      0.88255175	     -0.00023759	     -0.20843182	      0.00000000	      0.00000000	     31.02349708
      2.79882273	     -0.05183831	      0.00024920	     -0.19317222	     -0.05549137	      0.88255195	     -0.00023745	     -0.20843773	      0.00000000	      0.00000000	     31.10486809
      2.80015626	     -0.05185876	      0.00024466	     -0.19319259	     -0.05549350	      0.88255216	     -0.00023732	     -0.20844361	      0.00000000	      0.00000000	     30.96609897
      2.80148979	     -0.05187924	      0.00023710	     -0.19321291	     -0.05549561	      0.88255236	     -0.00023719	     -0.20844945	      0.00000000	      0.00000000	     31.11593488
      2.80262042	     -0.05189608	      0.00023360	     -0.19322969	     -0.05549738	      0.88255254	     -0.00023708	     -0.20845437	      0.00000000	      0.00000000	     30.95804843
      2.80375104	     -0.05191276	      0.00022808	     -0.19324627	     -0.05549914	      0.88255271	     -0.00023698	     -0.20845925	      0.00000000	      0.00000000	     31.00128457
      2.80520354	     -0.05193381	      0.00022224	     -0.19326722	     -0.05550138	      0.88255293	     -0.00023685	     -0.20846547	      0.00000000	      0.00000000	     30.93694023
      2.80665604	     -0.05195478	      0.00021450	     -0.19328803	     -0.05550360	      0.88255315	     -0.00023673	     -0.20847161	      0.00000000	      0.00000000	     31.04784557
      2.80778989	     -0.05197082	      0.00021069	     -0.19330401	     -0.05550532	      0.88255331	     -0.00023663	     -0.20847636	      0.00000000	      0.00000000	     30.90837281
      2.80892374	     -0.05198682	      0.00020500	     -0.19331990	     -0.05550702	      0.88255348	     -0.00023654	     -0.20848107	      0.00000000	      0.00000000	     30.94669631
      2.81040193	     -0.05200729	      0.00019891	     -0.19334027	     -0.05550922	      0.88255370	     -0.00023643	     -0.20848715	      0.00000000	      0.00000000	     30.87727815
      2.81188011	     -0.05202762	      0.00019083	     -0.19336044	     -0.05551141	      0.88255391	     -0.00023632	     -0.20849315	      0.00000000	      0.00000000	     31.00387107
      2.81296139	     -0.05204216	      0.00018746	     -0.19337494	     -0.05551299	      0.88255406	     -0.00023625	     -0.20849750	      0.00000000	      0.00000000	     30.84505840
      2.81404267	     -0.05205665	      0.00018233	     -0.19338934	     -0.05551456	      0.88255422	     -0.00023618	     -0.20850180	      0.00000000	      0.00000000	     30.86706519
      2.81560660	     -0.05207731	      0.00017597	     -0.19340990	     -0.05551681	      0.88255444	     -0.00023608	     -0.20850796	      0.00000000	      0.00000000	     30.80676660
      2.81693716	     -0.05209468	      0.00016929	     -0.19342715	     -0.05551871	      0.88255462	     -0.00023600	     -0.20851313	      0.00000000	      0.00000000	     30.86960968
      2.81826773	     -0.05211152	      0.00016453	     -0.19344392	     -0.05552059	      0.88255480	     -0.00023593	     -0.20851824	      0.00000000	      0.00000000	     30.75889179
      2.81959830	     -0.05212818	      0.00015754	     -0.19346045	     -0.05552245	      0.88255498	     -0.00023586	     -0.20852328	      0.00000000	      0.00000000	     30.86060450
      2.82092887	     -0.05214432	      0.00015362	     -0.19347656	     -0.05552431	      0.88255515	     -0.00023579	     -0.20852826	      0.00000000	      0.00000000	     30.69887150
      2.82205704	     -0.05215778	      0.00014737	     -0.19348990	     -0.05552586	      0.88255530	     -0.00023574	     -0.20853242	      0.00000000	      0.00000000	     30.80118793
      2.82318521	     -0.05217081	      0.00014317	     -0.19350287	     -0.05552741	      0.88255545	     -0.00023569	     -0.20853653	      0.00000000	      0.00000000	     30.73041058
      2.82463502	     -0.05218724	      0.00013660	     -0.19351920	     -0.05552938	      0.88255563	     -0.00023564	     -0.20854173	      0.00000000	      0.00000000	     30.75934068
      2.82608483	     -0.05220294	      0.00013210	     -0.19353486	     -0.05553134	      0.88255581	     -0.00023559	     -0.20854684	      0.00000000	      0.00000000	     30.63623595
      2.82721581	     -0.05221486	      0.00012642	     -0.19354668	     -0.05553285	      0.88255595	     -0.00023556	     -0.20855075	      0.00000000	      0.00000000	     30.72003034
      2.82834678	     -0.05222631	      0.00012264	     -0.19355809	     -0.05553435	      0.88255609	     -0.00023553	     -0.20855460	      0.00000000	      0.00000000	     30.65512473
      2.82982282	     -0.05224064	      0.00011649	     -0.19357233	     -0.05553630	      0.88255627	     -0.00023549	     -0.20855953	      0.00000000	      0.00000000	     30.69037541
      2.83129887	     -0.05225424	      0.00011236	     -0.19358591	     -0.05553824	      0.88255645	     -0.00023547	     -0.20856433	      0.00000000	      0.00000000	     30.57096069
      2.83237809	     -0.05226378	      0.00010702	     -0.19359536	     -0.05553964	      0.88255658	     -0.00023545	     -0.20856777	      0.00000000	      0.00000000	     30.65575750
[truncated: 310,047 more chars]
