# Supplementary material for: A Neural Controller Model Considering the Vestibulospinal Tract in Human Postural Control
Source: Front Comput Neurosci. 2022 Feb 25;16:785099. doi: 10.3389/fncom.2022.785099 (PMC8913724; doi:10.3389/fncom.2022.785099)
Supplement: Supplementary file 8 [file Data_Sheet_3.zip › SimulationResults/VST-/2.970/opt_8/jiang_CoPpositon_pos.sto]

CoP
version=1
nRows=3796
nColumns=11
inDegrees=no

This file contains CoP trajectory (of origin) and orientations.

Units are S.I. units (seconds, meters, Newtons, ...)
Angles are in degrees.

endheader
time	cop-x	cop-z	cop-x-calcn-r	com-x	com-y	com-z	com-x-calcn-r	com-x-vel	com-y-vel	s_torques
      0.00057210	     -0.05999367	      0.00006002	     -0.20133318	     -0.06213243	      0.88298632	     -0.00022714	     -0.21651074	      0.00000000	      0.00000000	     18.63831962
      0.00114421	     -0.05902880	      0.00013183	     -0.20037004	     -0.06213242	      0.88298642	     -0.00022713	     -0.21648205	      0.00000000	      0.00000000	     18.14625864
      0.00207236	     -0.05810034	      0.00019225	     -0.19944266	     -0.06213243	      0.88298674	     -0.00022709	     -0.21641853	      0.00000000	      0.00000000	     17.34636857
      0.00323244	     -0.05763901	      0.00021430	     -0.19898077	     -0.06213252	      0.88298743	     -0.00022702	     -0.21633407	      0.00000000	      0.00000000	     20.10492228
      0.00552287	     -0.05770936	      0.00019335	     -0.19904776	     -0.06213311	      0.88298959	     -0.00022682	     -0.21620501	      0.00000000	      0.00000001	     19.23550691
      0.00722651	     -0.05791966	      0.00017434	     -0.19925562	     -0.06213391	      0.88299171	     -0.00022663	     -0.21614809	      0.00000000	      0.00000001	     15.33937856
      0.00868075	     -0.05802162	      0.00016783	     -0.19935591	     -0.06213484	      0.88299375	     -0.00022645	     -0.21611721	      0.00000000	      0.00000001	     12.56864733
      0.01013499	     -0.05805872	      0.00016705	     -0.19939167	     -0.06213595	      0.88299589	     -0.00022624	     -0.21609538	      0.00000000	      0.00000001	     10.80318737
      0.01158923	     -0.05803788	      0.00017210	     -0.19936970	     -0.06213725	      0.88299807	     -0.00022601	     -0.21607828	      0.00000000	      0.00000001	      9.82340856
      0.01304347	     -0.05800222	      0.00017670	     -0.19933299	     -0.06213872	      0.88300024	     -0.00022577	     -0.21606339	      0.00000000	      0.00000001	      9.16177186
      0.01430272	     -0.05795682	      0.00018219	     -0.19928673	     -0.06214012	      0.88300207	     -0.00022555	     -0.21605158	      0.00000000	      0.00000001	      8.87911702
      0.01556197	     -0.05791913	      0.00018575	     -0.19924818	     -0.06214165	      0.88300383	     -0.00022532	     -0.21604047	      0.00000000	      0.00000001	      8.67567631
      0.01715287	     -0.05787504	      0.00018933	     -0.19920300	     -0.06214373	      0.88300593	     -0.00022503	     -0.21602751	      0.00000000	      0.00000001	      8.58626266
      0.01874377	     -0.05784666	      0.00018999	     -0.19917350	     -0.06214599	      0.88300785	     -0.00022472	     -0.21601585	      0.00000000	      0.00000001	      8.58852595
      0.02002390	     -0.05782516	      0.00019023	     -0.19915112	     -0.06214794	      0.88300924	     -0.00022446	     -0.21600757	      0.00000000	      0.00000001	      8.66130866
      0.02130403	     -0.05781555	      0.00018839	     -0.19914062	     -0.06214999	      0.88301049	     -0.00022421	     -0.21600025	      0.00000000	      0.00000001	      8.77289037
      0.02290590	     -0.05780828	      0.00018533	     -0.19913227	     -0.06215269	      0.88301183	     -0.00022388	     -0.21599257	      0.00000000	      0.00000001	      9.00074235
      0.02450777	     -0.05781577	      0.00017990	     -0.19913870	     -0.06215554	      0.88301290	     -0.00022355	     -0.21598647	      0.00000000	      0.00000000	      9.27577954
      0.02572067	     -0.05782074	      0.00017613	     -0.19914292	     -0.06215779	      0.88301352	     -0.00022330	     -0.21598298	      0.00000000	      0.00000000	      9.58914385
      0.02693357	     -0.05783493	      0.00017102	     -0.19915638	     -0.06216011	      0.88301398	     -0.00022305	     -0.21598040	      0.00000000	      0.00000000	      9.91288036
      0.02859030	     -0.05785897	      0.00016382	     -0.19917950	     -0.06216339	      0.88301432	     -0.00022270	     -0.21597839	      0.00000000	      0.00000000	     10.56378102
      0.03024704	     -0.05789451	      0.00015549	     -0.19921422	     -0.06216676	      0.88301433	     -0.00022236	     -0.21597810	      0.00000000	     -0.00000000	     11.23859747
      0.03156722	     -0.05791921	      0.00014962	     -0.19923834	     -0.06216952	      0.88301409	     -0.00022208	     -0.21597912	      0.00000000	     -0.00000000	     12.06621240
      0.03288740	     -0.05795386	      0.00014290	     -0.19927247	     -0.06217232	      0.88301365	     -0.00022179	     -0.21598112	      0.00000000	     -0.00000000	     12.91323460
      0.03420758	     -0.05798696	      0.00013685	     -0.19930514	     -0.06217516	      0.88301299	     -0.00022151	     -0.21598417	      0.00000000	     -0.00000000	     13.89188349
      0.03598212	     -0.05803786	      0.00012847	     -0.19935556	     -0.06217903	      0.88301178	     -0.00022112	     -0.21598973	      0.00000000	     -0.00000001	     15.33698202
      0.03736597	     -0.05807126	      0.00012321	     -0.19938871	     -0.06218206	      0.88301059	     -0.00022081	     -0.21599523	      0.00000000	     -0.00000001	     16.53317347
      0.03874983	     -0.05811019	      0.00011743	     -0.19942744	     -0.06218511	      0.88300920	     -0.00022049	     -0.21600155	      0.00000000	     -0.00000001	     17.67987470
      0.04013368	     -0.05814290	      0.00011302	     -0.19946004	     -0.06218816	      0.88300762	     -0.00022017	     -0.21600868	      0.00000000	     -0.00000001	     18.92407768
      0.04151754	     -0.05817686	      0.00010846	     -0.19949395	     -0.06219120	      0.88300585	     -0.00021984	     -0.21601647	      0.00000000	     -0.00000001	     19.96838012
      0.04321020	     -0.05821018	      0.00010455	     -0.19952732	     -0.06219491	      0.88300348	     -0.00021942	     -0.21602680	      0.00000000	     -0.00000001	     21.16243690
      0.04451550	     -0.05823543	      0.00010101	     -0.19955263	     -0.06219775	      0.88300151	     -0.00021909	     -0.21603519	      0.00000000	     -0.00000001	     21.98170949
      0.04582080	     -0.05825322	      0.00009908	     -0.19957055	     -0.06220057	      0.88299943	     -0.00021876	     -0.21604388	      0.00000000	     -0.00000001	     22.76176326
      0.04740038	     -0.05827392	      0.00009654	     -0.19959143	     -0.06220396	      0.88299679	     -0.00021834	     -0.21605461	      0.00000000	     -0.00000001	     23.26568586
      0.04880451	     -0.05828442	      0.00009559	     -0.19960214	     -0.06220694	      0.88299436	     -0.00021796	     -0.21606433	      0.00000000	     -0.00000001	     23.87181785
      0.05020864	     -0.05829618	      0.00009400	     -0.19961410	     -0.06220989	      0.88299186	     -0.00021757	     -0.21607407	      0.00000000	     -0.00000001	     23.92337465
      0.05161277	     -0.05829857	      0.00009384	     -0.19961672	     -0.06221282	      0.88298933	     -0.00021717	     -0.21608380	      0.00000000	     -0.00000001	     24.30891856
      0.05301690	     -0.05830309	      0.00009295	     -0.19962146	     -0.06221572	      0.88298678	     -0.00021677	     -0.21609339	      0.00000000	     -0.00000001	     24.14891343
      0.05442103	     -0.05830039	      0.00009316	     -0.19961899	     -0.06221860	      0.88298422	     -0.00021635	     -0.21610284	      0.00000000	     -0.00000001	     24.25415676
      0.05582516	     -0.05830012	      0.00009256	     -0.19961892	     -0.06222146	      0.88298168	     -0.00021593	     -0.21611205	      0.00000000	     -0.00000001	     23.90385481
      0.05722929	     -0.05829283	      0.00009293	     -0.19961182	     -0.06222430	      0.88297917	     -0.00021549	     -0.21612103	      0.00000000	     -0.00000001	     23.91125656
      0.05863341	     -0.05828873	      0.00009238	     -0.19960789	     -0.06222712	      0.88297671	     -0.00021506	     -0.21612969	      0.00000000	     -0.00000001	     23.47663352
      0.06003754	     -0.05827825	      0.00009274	     -0.19959756	     -0.06222993	      0.88297432	     -0.00021461	     -0.21613806	      0.00000000	     -0.00000001	     23.39882924
      0.06144167	     -0.05827096	      0.00009223	     -0.19959039	     -0.06223273	      0.88297199	     -0.00021416	     -0.21614605	      0.00000000	     -0.00000001	     22.89911611
      0.06284580	     -0.05825723	      0.00009269	     -0.19957676	     -0.06223553	      0.88296975	     -0.00021370	     -0.21615368	      0.00000000	     -0.00000001	     22.79596863
      0.06424993	     -0.05824749	      0.00009226	     -0.19956709	     -0.06223833	      0.88296760	     -0.00021324	     -0.21616089	      0.00000000	     -0.00000001	     22.28040797
      0.06565406	     -0.05823154	      0.00009281	     -0.19955119	     -0.06224113	      0.88296555	     -0.00021277	     -0.21616770	      0.00000000	     -0.00000001	     22.16381814
      0.06705819	     -0.05822015	      0.00009244	     -0.19953981	     -0.06224394	      0.88296360	     -0.00021229	     -0.21617406	      0.00000000	     -0.00000001	     21.64257637
      0.06846232	     -0.05820236	      0.00009310	     -0.19952202	     -0.06224676	      0.88296177	     -0.00021182	     -0.21618001	      0.00000000	     -0.00000001	     21.55199700
      0.06986645	     -0.05818973	      0.00009273	     -0.19950935	     -0.06224959	      0.88296005	     -0.00021133	     -0.21618549	      0.00000000	     -0.00000001	     21.05827376
      0.07127058	     -0.05817076	      0.00009346	     -0.19949033	     -0.06225244	      0.88295844	     -0.00021084	     -0.21619057	      0.00000000	     -0.00000001	     20.99261039
      0.07267471	     -0.05815781	      0.00009309	     -0.19947729	     -0.06225532	      0.88295694	     -0.00021035	     -0.21619520	      0.00000000	     -0.00000001	     20.52202292
      0.07407883	     -0.05813812	      0.00009392	     -0.19945750	     -0.06225822	      0.88295556	     -0.00020985	     -0.21619946	      0.00000000	     -0.00000001	     20.49639138
      0.07548296	     -0.05812461	      0.00009363	     -0.19944385	     -0.06226115	      0.88295428	     -0.00020935	     -0.21620330	      0.00000000	     -0.00000001	     20.05576874
      0.07688709	     -0.05810310	      0.00009478	     -0.19942221	     -0.06226411	      0.88295312	     -0.00020884	     -0.21620677	      0.00000000	     -0.00000001	     20.06628783
      0.07829122	     -0.05808820	      0.00009473	     -0.19940714	     -0.06226710	      0.88295205	     -0.00020833	     -0.21620980	      0.00000000	     -0.00000000	     19.64711346
      0.07969535	     -0.05806586	      0.00009606	     -0.19938464	     -0.06227013	      0.88295108	     -0.00020781	     -0.21621250	      0.00000000	     -0.00000000	     19.69093741
      0.08109948	     -0.05805420	      0.00009590	     -0.19937277	     -0.06227320	      0.88295021	     -0.00020729	     -0.21621486	      0.00000000	     -0.00000000	     19.26568297
      0.08250361	     -0.05805926	      0.00009626	     -0.19937760	     -0.06227632	      0.88294941	     -0.00020677	     -0.21621739	      0.00000000	     -0.00000000	     19.17787685
      0.08390774	     -0.05812337	      0.00009332	     -0.19944140	     -0.06227948	      0.88294870	     -0.00020624	     -0.21622135	      0.00000000	     -0.00000000	     18.49058321
      0.08531187	     -0.05823492	      0.00009088	     -0.19955263	     -0.06228268	      0.88294804	     -0.00020571	     -0.21622848	      0.00000000	     -0.00000000	     18.40018824
      0.08671600	     -0.05839270	      0.00008728	     -0.19971010	     -0.06228592	      0.88294743	     -0.00020517	     -0.21623971	      0.00000000	     -0.00000000	     17.75576100
      0.08812013	     -0.05855554	      0.00008729	     -0.19987274	     -0.06228921	      0.88294685	     -0.00020463	     -0.21625523	      0.00000000	     -0.00000000	     17.93622451
      0.08952425	     -0.05872328	      0.00008823	     -0.20004038	     -0.06229253	      0.88294628	     -0.00020408	     -0.21627435	      0.00000000	     -0.00000000	     17.31793436
      0.09092838	     -0.05886884	      0.00009304	     -0.20018595	     -0.06229589	      0.88294571	     -0.00020352	     -0.21629626	      0.00000000	     -0.00000000	     17.47685198
      0.09233251	     -0.05900777	      0.00009829	     -0.20032496	     -0.06229926	      0.88294512	     -0.00020297	     -0.21632002	      0.00000000	     -0.00000000	     16.70111526
      0.09373664	     -0.05912676	      0.00010590	     -0.20044411	     -0.06230266	      0.88294451	     -0.00020241	     -0.21634506	      0.00000000	     -0.00000000	     16.61369997
      0.09514077	     -0.05924287	      0.00011293	     -0.20056041	     -0.06230607	      0.88294388	     -0.00020186	     -0.21637084	      0.00000000	     -0.00000000	     15.72001713
      0.09654490	     -0.05934631	      0.00012072	     -0.20066404	     -0.06230950	      0.88294322	     -0.00020131	     -0.21639714	      0.00000000	     -0.00000000	     15.44177001
      0.09794903	     -0.05945143	      0.00012710	     -0.20076936	     -0.06231293	      0.88294252	     -0.00020077	     -0.21642375	      0.00000000	     -0.00000000	     14.57938442
      0.09935316	     -0.05955028	      0.00013319	     -0.20086839	     -0.06231638	      0.88294180	     -0.00020024	     -0.21645067	      0.00000000	     -0.00000000	     14.23591123
      0.10075729	     -0.05965415	      0.00013752	     -0.20097243	     -0.06231982	      0.88294105	     -0.00019973	     -0.21647781	      0.00000000	     -0.00000000	     13.49953004
      0.10216142	     -0.05975568	      0.00014097	     -0.20107412	     -0.06232327	      0.88294027	     -0.00019923	     -0.21650525	      0.00000000	     -0.00000000	     13.18972459
      0.10356554	     -0.05986411	      0.00014341	     -0.20118269	     -0.06232672	      0.88293946	     -0.00019875	     -0.21653300	      0.00000000	     -0.00000000	     12.60648548
      0.10496967	     -0.05997259	      0.00014482	     -0.20129132	     -0.06233016	      0.88293861	     -0.00019828	     -0.21656112	      0.00000000	     -0.00000000	     12.32416998
      0.10637380	     -0.06008813	      0.00014434	     -0.20140699	     -0.06233360	      0.88293774	     -0.00019784	     -0.21658965	      0.00000000	     -0.00000000	     11.83778964
      0.10777793	     -0.06020634	      0.00014294	     -0.20152532	     -0.06233702	      0.88293683	     -0.00019741	     -0.21661866	      0.00000000	     -0.00000000	     11.63122728
      0.10965607	     -0.06037686	      0.00013950	     -0.20169602	     -0.06234157	      0.88293555	     -0.00019687	     -0.21665818	      0.00000000	     -0.00000000	     10.99242731
      0.11098188	     -0.06049352	      0.00013688	     -0.20181283	     -0.06234476	      0.88293460	     -0.00019651	     -0.21668657	      0.00000000	     -0.00000000	     10.96773855
      0.11230770	     -0.06062046	      0.00013349	     -0.20193993	     -0.06234793	      0.88293361	     -0.00019617	     -0.21671529	      0.00000000	     -0.00000001	     10.65611449
      0.11398469	     -0.06078212	      0.00012925	     -0.20210183	     -0.06235189	      0.88293230	     -0.00019576	     -0.21675218	      0.00000000	     -0.00000001	     10.28616239
      0.11566168	     -0.06094974	      0.00012474	     -0.20226971	     -0.06235581	      0.88293091	     -0.00019537	     -0.21678961	      0.00000000	     -0.00000001	      9.98327050
      0.11696686	     -0.06107713	      0.00012197	     -0.20239735	     -0.06235882	      0.88292978	     -0.00019509	     -0.21681911	      0.00000000	     -0.00000001	      9.85662688
      0.11827204	     -0.06120800	      0.00011931	     -0.20252850	     -0.06236180	      0.88292859	     -0.00019482	     -0.21684886	      0.00000000	     -0.00000001	      9.57166742
      0.11995067	     -0.06137329	      0.00011681	     -0.20269421	     -0.06236557	      0.88292700	     -0.00019449	     -0.21688739	      0.00000000	     -0.00000001	      9.34671318
      0.12162929	     -0.06153451	      0.00011500	     -0.20285588	     -0.06236927	      0.88292533	     -0.00019419	     -0.21692609	      0.00000000	     -0.00000001	      8.94269290
      0.12293341	     -0.06165505	      0.00011423	     -0.20297681	     -0.06237209	      0.88292398	     -0.00019396	     -0.21695616	      0.00000000	     -0.00000001	      8.85033224
      0.12423753	     -0.06177331	      0.00011412	     -0.20309548	     -0.06237487	      0.88292258	     -0.00019374	     -0.21698619	      0.00000000	     -0.00000001	      8.61675459
      0.12593593	     -0.06192369	      0.00011487	     -0.20324645	     -0.06237842	      0.88292070	     -0.00019348	     -0.21702507	      0.00000000	     -0.00000001	      8.44824354
      0.12763432	     -0.06206544	      0.00011702	     -0.20338884	     -0.06238188	      0.88291875	     -0.00019324	     -0.21706362	      0.00000000	     -0.00000001	      8.17800308
      0.12893392	     -0.06216944	      0.00011836	     -0.20349334	     -0.06238446	      0.88291721	     -0.00019307	     -0.21709278	     -0.00000000	     -0.00000001	      7.98355731
      0.13023351	     -0.06226866	      0.00012041	     -0.20359307	     -0.06238700	      0.88291565	     -0.00019290	     -0.21712162	     -0.00000000	     -0.00000001	      7.82025260
      0.13180931	     -0.06238537	      0.00012281	     -0.20371044	     -0.06239000	      0.88291372	     -0.00019272	     -0.21715607	     -0.00000000	     -0.00000001	      7.72703024
      0.13338512	     -0.06249596	      0.00012577	     -0.20382171	     -0.06239291	      0.88291176	     -0.00019256	     -0.21718993	     -0.00000000	     -0.00000001	      7.39013321
      0.13496092	     -0.06259677	      0.00012863	     -0.20392319	     -0.06239574	      0.88290979	     -0.00019241	     -0.21722309	     -0.00000000	     -0.00000001	      7.43297325
      0.13660502	     -0.06269987	      0.00013241	     -0.20402705	     -0.06239860	      0.88290772	     -0.00019229	     -0.21725679	     -0.00000000	     -0.00000001	      7.15508042
      0.13790510	     -0.06277345	      0.00013508	     -0.20410121	     -0.06240079	      0.88290608	     -0.00019220	     -0.21728279	     -0.00000000	     -0.00000001	      7.14517061
      0.13920518	     -0.06284391	      0.00013798	     -0.20417227	     -0.06240292	      0.88290445	     -0.00019213	     -0.21730811	     -0.00000000	     -0.00000001	      6.99148690
      0.14050526	     -0.06290923	      0.00014064	     -0.20423820	     -0.06240499	      0.88290284	     -0.00019207	     -0.21733272	     -0.00000000	     -0.00000001	      6.95056032
      0.14250036	     -0.06300498	      0.00014458	     -0.20433488	     -0.06240804	      0.88290041	     -0.00019201	     -0.21736910	     -0.00000000	     -0.00000001	      6.69051313
      0.14400747	     -0.06306609	      0.00014714	     -0.20439668	     -0.06241025	      0.88289863	     -0.00019199	     -0.21739539	     -0.00000000	     -0.00000001	      6.77665206
      0.14551458	     -0.06312659	      0.00014917	     -0.20445788	     -0.06241237	      0.88289689	     -0.00019200	     -0.21742060	     -0.00000000	     -0.00000001	      6.61658040
      0.14702169	     -0.06318100	      0.00015055	     -0.20451298	     -0.06241440	      0.88289522	     -0.00019203	     -0.21744484	     -0.00000000	     -0.00000001	      6.67090288
      0.14852880	     -0.06323697	      0.00015143	     -0.20456962	     -0.06241634	      0.88289362	     -0.00019208	     -0.21746810	     -0.00000000	     -0.00000001	      6.53914935
      0.15003591	     -0.06328687	      0.00015212	     -0.20462019	     -0.06241818	      0.88289209	     -0.00019215	     -0.21749050	     -0.00000000	     -0.00000001	      6.52764291
      0.15154303	     -0.06333678	      0.00015243	     -0.20467077	     -0.06241994	      0.88289064	     -0.00019225	     -0.21751197	     -0.00000000	     -0.00000001	      6.42749451
      0.15305014	     -0.06338162	      0.00015287	     -0.20471629	     -0.06242161	      0.88288928	     -0.00019238	     -0.21753256	     -0.00000000	     -0.00000001	      6.46875589
      0.15437587	     -0.06342266	      0.00015316	     -0.20475793	     -0.06242299	      0.88288816	     -0.00019251	     -0.21754996	     -0.00000000	     -0.00000001	      6.45238322
      0.15570161	     -0.06346050	      0.00015340	     -0.20479637	     -0.06242430	      0.88288712	     -0.00019265	     -0.21756675	     -0.00000000	     -0.00000001	      6.37914141
      0.15702734	     -0.06349693	      0.00015349	     -0.20483340	     -0.06242554	      0.88288615	     -0.00019282	     -0.21758293	     -0.00000000	     -0.00000000	      6.40130691
      0.15913267	     -0.06355398	      0.00015349	     -0.20489142	     -0.06242735	      0.88288477	     -0.00019312	     -0.21760744	     -0.00000000	     -0.00000000	      6.29077161
      0.16075542	     -0.06359138	      0.00015330	     -0.20492956	     -0.06242862	      0.88288384	     -0.00019338	     -0.21762539	     -0.00000000	     -0.00000000	      6.43902375
      0.16237818	     -0.06363212	      0.00015284	     -0.20497106	     -0.06242977	      0.88288302	     -0.00019366	     -0.21764257	     -0.00000000	     -0.00000000	      6.26677408
      0.16400093	     -0.06366918	      0.00015254	     -0.20500887	     -0.06243079	      0.88288232	     -0.00019398	     -0.21765908	     -0.00000000	     -0.00000000	      6.46420676
      0.16562369	     -0.06370242	      0.00015273	     -0.20504291	     -0.06243170	      0.88288174	     -0.00019432	     -0.21767491	     -0.00000000	     -0.00000000	      6.26260810
      0.16724644	     -0.06372804	      0.00015287	     -0.20506931	     -0.06243248	      0.88288125	     -0.00019468	     -0.21768995	     -0.00000000	     -0.00000000	      6.42203335
      0.16860321	     -0.06374850	      0.00015312	     -0.20509045	     -0.06243304	      0.88288093	     -0.00019500	     -0.21770179	     -0.00000000	     -0.00000000	      6.32247331
      0.16995998	     -0.06376095	      0.00015351	     -0.20510358	     -0.06243351	      0.88288068	     -0.00019534	     -0.21771292	     -0.00000000	     -0.00000000	      6.40665750
      0.17131675	     -0.06377083	      0.00015389	     -0.20511414	     -0.06243390	      0.88288049	     -0.00019570	     -0.21772324	     -0.00000000	     -0.00000000	      6.36559939
      0.17298773	     -0.06377357	      0.00015465	     -0.20511774	     -0.06243424	      0.88288035	     -0.00019616	     -0.21773478	     -0.00000000	     -0.00000000	      6.37582286
      0.17465872	     -0.06376847	      0.00015537	     -0.20511350	     -0.06243444	      0.88288030	     -0.00019665	     -0.21774482	     -0.00000000	     -0.00000000	      6.38510828
      0.17610364	     -0.06375904	      0.00015624	     -0.20510481	     -0.06243451	      0.88288032	     -0.00019709	     -0.21775221	     -0.00000000	      0.00000000	      6.39201152
      0.17754857	     -0.06374015	      0.00015701	     -0.20508666	     -0.06243447	      0.88288040	     -0.00019755	     -0.21775838	     -0.00000000	      0.00000000	      6.34318518
      0.17899350	     -0.06371875	      0.00015775	     -0.20506599	     -0.06243433	      0.88288053	     -0.00019802	     -0.21776316	     -0.00000000	      0.00000000	      6.43343598
      0.18043843	     -0.06368996	      0.00015850	     -0.20503793	     -0.06243408	      0.88288071	     -0.00019852	     -0.21776661	     -0.00000000	      0.00000000	      6.32883500
      0.18188336	     -0.06365873	      0.00015897	     -0.20500741	     -0.06243373	      0.88288093	     -0.00019903	     -0.21776861	     -0.00000000	      0.00000000	      6.41331147
      0.18332829	     -0.06362068	      0.00015951	     -0.20497006	     -0.06243327	      0.88288119	     -0.00019955	     -0.21776922	     -0.00000000	      0.00000000	      6.38832655
      0.18489117	     -0.06357993	      0.00015963	     -0.20493005	     -0.06243266	      0.88288150	     -0.00020013	     -0.21776822	     -0.00000000	      0.00000000	      6.43556918
      0.18645405	     -0.06352978	      0.00015990	     -0.20488063	     -0.06243194	      0.88288184	     -0.00020073	     -0.21776561	     -0.00000000	      0.00000000	      6.39055844
      0.18801693	     -0.06347817	      0.00015949	     -0.20482972	     -0.06243110	      0.88288220	     -0.00020134	     -0.21776131	     -0.00000000	      0.00000000	      6.40263707
      0.18957981	     -0.06342413	      0.00015945	     -0.20477636	     -0.06243014	      0.88288258	     -0.00020197	     -0.21775539	     -0.00000000	      0.00000000	      6.46643900
      0.19114268	     -0.06336702	      0.00015883	     -0.20471991	     -0.06242907	      0.88288295	     -0.00020261	     -0.21774794	     -0.00000000	      0.00000000	      6.41802412
      0.19270556	     -0.06330551	      0.00015861	     -0.20465903	     -0.06242790	      0.88288332	     -0.00020326	     -0.21773901	     -0.00000000	      0.00000000	      6.43878735
      0.19426844	     -0.06324212	      0.00015785	     -0.20459624	     -0.06242661	      0.88288369	     -0.00020392	     -0.21772863	     -0.00000000	      0.00000000	      6.42177429
      0.19583132	     -0.06317500	      0.00015773	     -0.20452972	     -0.06242523	      0.88288404	     -0.00020460	     -0.21771689	     -0.00000000	      0.00000000	      6.43459911
      0.19785011	     -0.06309060	      0.00015642	     -0.20444602	     -0.06242330	      0.88288447	     -0.00020548	     -0.21769979	     -0.00000000	      0.00000000	      6.50383296
      0.19929340	     -0.06301793	      0.00015802	     -0.20437388	     -0.06242181	      0.88288475	     -0.00020611	     -0.21768652	     -0.00000000	      0.00000000	      6.46356242
      0.20073669	     -0.06294490	      0.00015744	     -0.20430131	     -0.06242026	      0.88288501	     -0.00020676	     -0.21767205	     -0.00000000	      0.00000000	      6.38904305
      0.20247226	     -0.06285541	      0.00015949	     -0.20421240	     -0.06241829	      0.88288530	     -0.00020754	     -0.21765345	     -0.00000000	      0.00000000	      6.50750612
      0.20384665	     -0.06278799	      0.00015873	     -0.20414535	     -0.06241666	      0.88288550	     -0.00020816	     -0.21763787	     -0.00000000	      0.00000000	      6.47617145
      0.20522104	     -0.06271268	      0.00016046	     -0.20407045	     -0.06241496	      0.88288568	     -0.00020878	     -0.21762169	     -0.00000000	      0.00000000	      6.35693320
      0.20659543	     -0.06264010	      0.00016143	     -0.20399823	     -0.06241322	      0.88288584	     -0.00020941	     -0.21760488	     -0.00000000	      0.00000000	      6.48712450
      0.20796982	     -0.06256532	      0.00016313	     -0.20392382	     -0.06241142	      0.88288598	     -0.00021004	     -0.21758759	     -0.00000000	      0.00000000	      6.38453851
      0.20934421	     -0.06248917	      0.00016472	     -0.20384799	     -0.06240956	      0.88288609	     -0.00021067	     -0.21756984	     -0.00000000	      0.00000000	      6.40664774
      0.21117972	     -0.06238959	      0.00016713	     -0.20374881	     -0.06240702	      0.88288621	     -0.00021151	     -0.21754552	     -0.00000000	      0.00000000	      6.45133269
      0.21253659	     -0.06231125	      0.00016893	     -0.20367075	     -0.06240509	      0.88288628	     -0.00021213	     -0.21752721	     -0.00000000	      0.00000000	      6.50431439
      0.21389346	     -0.06223549	      0.00017057	     -0.20359523	     -0.06240313	      0.88288632	     -0.00021275	     -0.21750858	     -0.00000000	      0.00000000	      6.45388544
      0.21541959	     -0.06214909	      0.00017257	     -0.20350908	     -0.06240087	      0.88288635	     -0.00021345	     -0.21748739	     -0.00000000	      0.00000000	      6.55013271
      0.21694573	     -0.06206415	      0.00017392	     -0.20342434	     -0.06239858	      0.88288636	     -0.00021415	     -0.21746595	     -0.00000000	     -0.00000000	      6.55747270
      0.21847186	     -0.06197500	      0.00017551	     -0.20333536	     -0.06239626	      0.88288634	     -0.00021485	     -0.21744443	     -0.00000000	     -0.00000000	      6.62039139
      0.21999800	     -0.06189212	      0.00017628	     -0.20325261	     -0.06239390	      0.88288631	     -0.00021554	     -0.21742277	     -0.00000000	     -0.00000000	      6.69844284
      0.22152413	     -0.06180388	      0.00017787	     -0.20316450	     -0.06239152	      0.88288625	     -0.00021624	     -0.21740110	     -0.00000000	     -0.00000000	      6.66689520
      0.22305027	     -0.06172035	      0.00017859	     -0.20308103	     -0.06238912	      0.88288617	     -0.00021693	     -0.21737936	     -0.00000000	     -0.00000000	      6.72941541
      0.22466201	     -0.06163174	      0.00018036	     -0.20299249	     -0.06238656	      0.88288606	     -0.00021766	     -0.21735644	     -0.00000000	     -0.00000000	      6.74308787
      0.22627376	     -0.06154533	      0.00018041	     -0.20290608	     -0.06238399	      0.88288593	     -0.00021839	     -0.21733353	     -0.00000000	     -0.00000000	      6.86645714
      0.22788550	     -0.06145678	      0.00018277	     -0.20281756	     -0.06238141	      0.88288578	     -0.00021912	     -0.21731066	     -0.00000000	     -0.00000000	      6.83525214
      0.22924625	     -0.06138513	      0.00018223	     -0.20274584	     -0.06237923	      0.88288563	     -0.00021973	     -0.21729137	     -0.00000000	     -0.00000000	      6.93265409
      0.23060699	     -0.06131462	      0.00018366	     -0.20267528	     -0.06237705	      0.88288546	     -0.00022033	     -0.21727219	     -0.00000000	     -0.00000000	      6.99192774
      0.23196773	     -0.06124553	      0.00018399	     -0.20260610	     -0.06237487	      0.88288527	     -0.00022094	     -0.21725314	     -0.00000000	     -0.00000000	      7.00948584
      0.23364923	     -0.06116112	      0.00018512	     -0.20252156	     -0.06237218	      0.88288501	     -0.00022169	     -0.21722976	     -0.00000000	     -0.00000000	      7.09568368
      0.23554340	     -0.06107206	      0.00018449	     -0.20243227	     -0.06236918	      0.88288467	     -0.00022252	     -0.21720364	     -0.00000000	     -0.00000000	      7.17266428
      0.23691698	     -0.06100440	      0.00018608	     -0.20236447	     -0.06236701	      0.88288440	     -0.00022313	     -0.21718492	     -0.00000000	     -0.00000000	      7.32480924
      0.23829055	     -0.06094360	      0.00018464	     -0.20230343	     -0.06236486	      0.88288410	     -0.00022372	     -0.21716631	     -0.00000000	     -0.00000000	      7.34769801
      0.24004150	     -0.06086429	      0.00018500	     -0.20222384	     -0.06236215	      0.88288367	     -0.00022448	     -0.21714293	     -0.00000000	     -0.00000000	      7.55105913
      0.24137711	     -0.06080945	      0.00018227	     -0.20216870	     -0.06236011	      0.88288331	     -0.00022506	     -0.21712527	     -0.00000000	     -0.00000000	      7.55031079
      0.24271272	     -0.06075390	      0.00018150	     -0.20211288	     -0.06235810	      0.88288291	     -0.00022563	     -0.21710785	     -0.00000000	     -0.00000000	      7.63832474
      0.24404833	     -0.06070015	      0.00017936	     -0.20205881	     -0.06235611	      0.88288248	     -0.00022619	     -0.21709065	     -0.00000000	     -0.00000000	      7.72136927
      0.24577845	     -0.06063087	      0.00017724	     -0.20198912	     -0.06235358	      0.88288188	     -0.00022691	     -0.21706863	     -0.00000000	     -0.00000000	      7.92747608
      0.24730383	     -0.06056630	      0.00017454	     -0.20192417	     -0.06235139	      0.88288129	     -0.00022754	     -0.21704941	     -0.00000000	     -0.00000000	      7.95518704
      0.24882921	     -0.06049602	      0.00017344	     -0.20185352	     -0.06234925	      0.88288066	     -0.00022816	     -0.21703019	     -0.00000000	     -0.00000000	      7.99540206
      0.25035459	     -0.06042662	      0.00017102	     -0.20178372	     -0.06234716	      0.88287997	     -0.00022877	     -0.21701081	     -0.00000000	     -0.00000000	      8.17758079
      0.25187998	     -0.06034856	      0.00017100	     -0.20170532	     -0.06234511	      0.88287923	     -0.00022937	     -0.21699133	     -0.00000000	     -0.00000000	      8.21068398
      0.25340536	     -0.06027458	      0.00016877	     -0.20163096	     -0.06234312	      0.88287844	     -0.00022996	     -0.21697160	     -0.00000000	     -0.00000000	      8.43528811
      0.25493074	     -0.06019366	      0.00017033	     -0.20154974	     -0.06234118	      0.88287760	     -0.00023053	     -0.21695180	     -0.00000000	     -0.00000000	      8.48333996
      0.25625785	     -0.06013136	      0.00016828	     -0.20148712	     -0.06233953	      0.88287683	     -0.00023102	     -0.21693452	     -0.00000000	     -0.00000000	      8.71745685
      0.25758497	     -0.06007021	      0.00016875	     -0.20142572	     -0.06233791	      0.88287603	     -0.00023151	     -0.21691744	     -0.00000000	     -0.00000000	      8.83462255
      0.25891208	     -0.06001453	      0.00016782	     -0.20136979	     -0.06233633	      0.88287518	     -0.00023198	     -0.21690063	     -0.00000000	     -0.00000000	      9.18007383
      0.26053238	     -0.05995418	      0.00016755	     -0.20130920	     -0.06233443	      0.88287411	     -0.00023254	     -0.21688071	     -0.00000000	     -0.00000000	      9.59012742
      0.26215268	     -0.05990455	      0.00016511	     -0.20125934	     -0.06233256	      0.88287298	     -0.00023308	     -0.21686167	     -0.00000000	     -0.00000000	     10.41069253
      0.26350058	     -0.05986634	      0.00016482	     -0.20122104	     -0.06233103	      0.88287201	     -0.00023353	     -0.21684670	     -0.00000000	     -0.00000000	     11.08786538
      0.26484847	     -0.05983587	      0.00016254	     -0.20119051	     -0.06232949	      0.88287100	     -0.00023396	     -0.21683251	     -0.00000000	     -0.00000001	     12.19245550
      0.26619636	     -0.05981185	      0.00016121	     -0.20116651	     -0.06232795	      0.88286997	     -0.00023437	     -0.21681920	     -0.00000000	     -0.00000001	     13.45348223
      0.26790625	     -0.05978756	      0.00015829	     -0.20114234	     -0.06232597	      0.88286863	     -0.00023489	     -0.21680366	     -0.00000000	     -0.00000001	     15.48873107
      0.26940916	     -0.05976758	      0.00015755	     -0.20112262	     -0.06232419	      0.88286743	     -0.00023532	     -0.21679111	     -0.00000000	     -0.00000001	     17.37470655
      0.27091207	     -0.05974899	      0.00015461	     -0.20110433	     -0.06232235	      0.88286620	     -0.00023574	     -0.21677948	     -0.00000000	     -0.00000001	     19.94513484
      0.27222225	     -0.05973328	      0.00015455	     -0.20108902	     -0.06232070	      0.88286513	     -0.00023609	     -0.21676997	     -0.00000000	     -0.00000001	     21.92402940
      0.27353243	     -0.05971541	      0.00015276	     -0.20107159	     -0.06231898	      0.88286406	     -0.00023643	     -0.21676094	     -0.00000000	     -0.00000001	     24.13911996
      0.27484261	     -0.05969628	      0.00015199	     -0.20105299	     -0.06231718	      0.88286299	     -0.00023676	     -0.21675225	     -0.00000000	     -0.00000001	     26.18561483
      0.27653872	     -0.05966783	      0.00015001	     -0.20102528	     -0.06231474	      0.88286163	     -0.00023717	     -0.21674136	     -0.00000000	     -0.00000001	     28.74948696
      0.27823483	     -0.05963494	      0.00014970	     -0.20099325	     -0.06231215	      0.88286031	     -0.00023756	     -0.21673061	     -0.00000000	     -0.00000001	     30.57492367
      0.27937144	     -0.05960945	      0.00014740	     -0.20096832	     -0.06231033	      0.88285945	     -0.00023781	     -0.21672339	     -0.00000000	     -0.00000001	     32.08703198
      0.28050805	     -0.05958200	      0.00014646	     -0.20094149	     -0.06230843	      0.88285862	     -0.00023804	     -0.21671608	     -0.00000000	     -0.00000000	     33.06695030
      0.28218662	     -0.05953650	      0.00014464	     -0.20089691	     -0.06230548	      0.88285746	     -0.00023838	     -0.21670501	     -0.00000000	     -0.00000000	     34.20154730
      0.28386519	     -0.05948755	      0.00014347	     -0.20084892	     -0.06230237	      0.88285638	     -0.00023868	     -0.21669346	     -0.00000000	     -0.00000000	     34.30182710
      0.28554376	     -0.05942928	      0.00014091	     -0.20079156	     -0.06229909	      0.88285541	     -0.00023897	     -0.21668134	     -0.00000000	     -0.00000000	     35.49440931
      0.28670854	     -0.05939073	      0.00014109	     -0.20075368	     -0.06229671	      0.88285480	     -0.00023916	     -0.21667251	     -0.00000000	     -0.00000000	     35.02885787
      0.28787333	     -0.05934854	      0.00014014	     -0.20071213	     -0.06229426	      0.88285425	     -0.00023933	     -0.21666338	     -0.00000000	     -0.00000000	     34.97729459
      0.28964250	     -0.05928293	      0.00013970	     -0.20064747	     -0.06229040	      0.88285352	     -0.00023957	     -0.21664888	     -0.00000000	     -0.00000000	     34.48946936
      0.29102366	     -0.05922888	      0.00013902	     -0.20059412	     -0.06228726	      0.88285305	     -0.00023973	     -0.21663705	     -0.00000000	     -0.00000000	     34.16514489
      0.29240483	     -0.05917540	      0.00013929	     -0.20054133	     -0.06228403	      0.88285267	     -0.00023988	     -0.21662476	     -0.00000000	     -0.00000000	     33.51948485
      0.29407475	     -0.05910881	      0.00013877	     -0.20047551	     -0.06228000	      0.88285234	     -0.00024004	     -0.21660940	     -0.00000000	     -0.00000000	     32.94034105
      0.29540577	     -0.05905508	      0.00013981	     -0.20042239	     -0.06227671	      0.88285216	     -0.00024014	     -0.21659673	     -0.00000000	     -0.00000000	     32.25178689
      0.29673679	     -0.05900174	      0.00013956	     -0.20036958	     -0.06227334	      0.88285207	     -0.00024023	     -0.21658375	     -0.00000000	     -0.00000000	     31.88083841
      0.29806781	     -0.05894950	      0.00014026	     -0.20031786	     -0.06226990	      0.88285206	     -0.00024030	     -0.21657052	     -0.00000000	      0.00000000	     31.15477934
      0.29939883	     -0.05889737	      0.00014032	     -0.20026621	     -0.06226639	      0.88285212	     -0.00024036	     -0.21655706	     -0.00000000	      0.00000000	     30.72442993
      0.30103584	     -0.05883618	      0.00014133	     -0.20020557	     -0.06226201	      0.88285231	     -0.00024040	     -0.21654028	     -0.00000000	      0.00000000	     29.66402506
      0.30267284	     -0.05877219	      0.00014074	     -0.20014204	     -0.06225754	      0.88285260	     -0.00024042	     -0.21652335	     -0.00000000	      0.00000000	     29.66374004
      0.30383803	     -0.05873143	      0.00014237	     -0.20010163	     -0.06225432	      0.88285286	     -0.00024041	     -0.21651119	     -0.00000000	      0.00000000	     28.91245055
      0.30500321	     -0.05869003	      0.00014256	     -0.20006053	     -0.06225106	      0.88285318	     -0.00024040	     -0.21649903	     -0.00000000	      0.00000000	     28.55759988
      0.30675400	     -0.05863008	      0.00014371	     -0.20000099	     -0.06224611	      0.88285373	     -0.00024035	     -0.21648078	     -0.00000000	      0.00000000	     27.94193006
      0.30826554	     -0.05858065	      0.00014388	     -0.19995187	     -0.06224179	      0.88285428	     -0.00024028	     -0.21646512	     -0.00000000	      0.00000000	     27.30730237
      0.30977708	     -0.05853086	      0.00014594	     -0.19990240	     -0.06223742	      0.88285489	     -0.00024019	     -0.21644958	     -0.00000000	      0.00000000	     26.88505645
      0.31103734	     -0.05849223	      0.00014537	     -0.19986395	     -0.06223375	      0.88285543	     -0.00024011	     -0.21643673	     -0.00000000	      0.00000000	     26.61958568
      0.31229760	     -0.05845478	      0.00014639	     -0.19982671	     -0.06223006	      0.88285601	     -0.00024000	     -0.21642405	     -0.00000000	      0.00000000	     26.10468172
      0.31355785	     -0.05841885	      0.00014657	     -0.19979094	     -0.06222635	      0.88285662	     -0.00023988	     -0.21641153	     -0.00000000	      0.00000000	     25.80012400
      0.31526862	     -0.05837332	      0.00014756	     -0.19974563	     -0.06222128	      0.88285747	     -0.00023970	     -0.21639485	     -0.00000000	      0.00000000	     25.04528849
      0.31678631	     -0.05833308	      0.00014713	     -0.19970552	     -0.06221676	      0.88285826	     -0.00023952	     -0.21638037	     -0.00000000	      0.00000000	     24.95163671
      0.31830400	     -0.05829793	      0.00014901	     -0.19967054	     -0.06221222	      0.88285907	     -0.00023931	     -0.21636620	     -0.00000000	      0.00000000	     24.19289887
      0.31951338	     -0.05827044	      0.00014801	     -0.19964311	     -0.06220859	      0.88285972	     -0.00023914	     -0.21635516	     -0.00000000	      0.00000000	     24.04976624
      0.32072276	     -0.05824507	      0.00014874	     -0.19961783	     -0.06220496	      0.88286038	     -0.00023895	     -0.21634437	     -0.00000000	      0.00000000	     23.62304205
      0.32237194	     -0.05821455	      0.00014846	     -0.19958739	     -0.06219999	      0.88286128	     -0.00023867	     -0.21633008	     -0.00000000	      0.00000000	     23.21197229
      0.32402112	     -0.05818902	      0.00015003	     -0.19956196	     -0.06219500	      0.88286218	     -0.00023837	     -0.21631638	     -0.00000000	      0.00000000	     22.53831633
      0.32516211	     -0.05817391	      0.00014860	     -0.19954684	     -0.06219155	      0.88286280	     -0.00023814	     -0.21630730	     -0.00000000	      0.00000000	     22.31828921
      0.32630310	     -0.05816601	      0.00014862	     -0.19953896	     -0.06218810	      0.88286342	     -0.00023791	     -0.21629863	     -0.00000000	      0.00000000	     21.96127670
      0.32796745	     -0.05816659	      0.00014764	     -0.19953954	     -0.06218305	      0.88286430	     -0.00023755	     -0.21628703	     -0.00000000	      0.00000000	     21.48303061
      0.32952222	     -0.05818369	      0.00014748	     -0.19955665	     -0.06217834	      0.88286510	     -0.00023719	     -0.21627760	     -0.00000000	      0.00000000	     20.82410158
      0.33107700	     -0.05821315	      0.00014608	     -0.19958607	     -0.06217363	      0.88286588	     -0.00023682	     -0.21626990	     -0.00000000	      0.00000000	     20.43047075
      0.33241636	     -0.05825210	      0.00014725	     -0.19962504	     -0.06216958	      0.88286652	     -0.00023647	     -0.21626482	     -0.00000000	      0.00000000	     19.89128592
      0.33375573	     -0.05830272	      0.00014679	     -0.19967565	     -0.06216552	      0.88286714	     -0.00023611	     -0.21626137	     -0.00000000	      0.00000000	     19.50761040
      0.33509510	     -0.05836498	      0.00014807	     -0.19973793	     -0.06216147	      0.88286772	     -0.00023574	     -0.21625967	     -0.00000000	      0.00000000	     19.01021289
      0.33643447	     -0.05843863	      0.00014843	     -0.19981160	     -0.06215742	      0.88286827	     -0.00023535	     -0.21625986	     -0.00000000	      0.00000000	     18.59945553
      0.33811353	     -0.05854750	      0.00015043	     -0.19992054	     -0.06215234	      0.88286889	     -0.00023484	     -0.21626290	     -0.00000000	      0.00000000	     18.05339433
      0.33949682	     -0.05864865	      0.00015041	     -0.20002172	     -0.06214815	      0.88286934	     -0.00023441	     -0.21626785	     -0.00000000	      0.00000000	     17.63612975
      0.34088010	     -0.05875989	      0.00015254	     -0.20013307	     -0.06214395	      0.88286973	     -0.00023396	     -0.21627504	     -0.00000000	      0.00000000	     17.11709145
      0.34226338	     -0.05888064	      0.00015278	     -0.20025390	     -0.06213975	      0.88287005	     -0.00023350	     -0.21628447	     -0.00000000	      0.00000000	     16.76074510
      0.34364666	     -0.05900855	      0.00015452	     -0.20038194	     -0.06213553	      0.88287030	     -0.00023302	     -0.21629611	     -0.00000000	      0.00000000	     16.25613627
      0.34502995	     -0.05914374	      0.00015478	     -0.20051726	     -0.06213131	      0.88287046	     -0.00023253	     -0.21630989	     -0.00000000	      0.00000000	     15.87066927
      0.34641323	     -0.05928363	      0.00015603	     -0.20065732	     -0.06212706	      0.88287053	     -0.00023203	     -0.21632571	     -0.00000000	      0.00000000	     15.37910123
      0.34813798	     -0.05946346	      0.00015510	     -0.20083733	     -0.06212174	      0.88287049	     -0.00023139	     -0.21634816	     -0.00000000	     -0.00000000	     14.73472998
      0.34949234	     -0.05960483	      0.00015635	     -0.20097893	     -0.06211753	      0.88287035	     -0.00023088	     -0.21636779	     -0.00000000	     -0.00000000	     14.31515422
      0.35084671	     -0.05975194	      0.00015554	     -0.20112624	     -0.06211330	      0.88287011	     -0.00023036	     -0.21638901	     -0.00000000	     -0.00000000	     13.95488729
      0.35220107	     -0.05989890	      0.00015602	     -0.20127345	     -0.06210904	      0.88286976	     -0.00022983	     -0.21641171	     -0.00000000	     -0.00000000	     13.41057568
      0.35355543	     -0.06004644	      0.00015546	     -0.20142123	     -0.06210474	      0.88286932	     -0.00022929	     -0.21643567	     -0.00000000	     -0.00000000	     13.03277981
      0.35528403	     -0.06023529	      0.00015540	     -0.20161045	     -0.06209921	      0.88286860	     -0.00022859	     -0.21646784	     -0.00000000	     -0.00000000	     12.23935120
      0.35682769	     -0.06040085	      0.00015338	     -0.20177632	     -0.06209421	      0.88286782	     -0.00022796	     -0.21649778	     -0.00000000	     -0.00000000	     12.09293098
      0.35837135	     -0.06056875	      0.00015348	     -0.20194461	     -0.06208916	      0.88286690	     -0.00022732	     -0.21652864	     -0.00000000	     -0.00000000	     11.43735924
      0.35970826	     -0.06071287	      0.00015065	     -0.20208901	     -0.06208474	      0.88286600	     -0.00022676	     -0.21655600	     -0.00000000	     -0.00000000	     11.22227864
      0.36104518	     -0.06085671	      0.00014972	     -0.20223321	     -0.06208027	      0.88286501	     -0.00022620	     -0.21658381	     -0.00000000	     -0.00000001	     10.83671512
      0.36265996	     -0.06103002	      0.00014681	     -0.20240693	     -0.06207481	      0.88286368	     -0.00022552	     -0.21661786	     -0.00000000	     -0.00000001	     10.48590735
      0.36427474	     -0.06120052	      0.00014584	     -0.20257791	     -0.06206927	      0.88286222	     -0.00022483	     -0.21665222	     -0.00000000	     -0.00000001	     10.16379008
      0.36565275	     -0.06134605	      0.00014253	     -0.20272383	     -0.06206448	      0.88286088	     -0.00022424	     -0.21668168	     -0.00000000	     -0.00000001	      9.93302356
      0.36703076	     -0.06148879	      0.00014134	     -0.20286701	     -0.06205963	      0.88285946	     -0.00022365	     -0.21671116	     -0.00000000	     -0.00000001	      9.69942963
      0.36840878	     -0.06163003	      0.00013895	     -0.20300869	     -0.06205472	      0.88285796	     -0.00022306	     -0.21674056	     -0.00000000	     -0.00000001	      9.48086795
      0.37015737	     -0.06180707	      0.00013772	     -0.20318636	     -0.06204839	      0.88285595	     -0.00022230	     -0.21677759	     -0.00000000	     -0.00000001	      9.31679590
      0.37172850	     -0.06196407	      0.00013509	     -0.20334392	     -0.06204260	      0.88285406	     -0.00022162	     -0.21681054	     -0.00000000	     -0.00000001	      8.99070872
      0.37329963	     -0.06211677	      0.00013574	     -0.20349726	     -0.06203672	      0.88285210	     -0.00022094	     -0.21684310	     -0.00000000	     -0.00000001	      8.92661521
      0.37469812	     -0.06225217	      0.00013302	     -0.20363320	     -0.06203141	      0.88285030	     -0.00022033	     -0.21687168	     -0.00000000	     -0.00000001	      8.67522020
      0.37609661	     -0.06238288	      0.00013320	     -0.20376452	     -0.06202601	      0.88284846	     -0.00021973	     -0.21689985	     -0.00000000	     -0.00000001	      8.56977667
      0.37749510	     -0.06251185	      0.00013180	     -0.20389409	     -0.06202053	      0.88284659	     -0.00021913	     -0.21692754	     -0.00000000	     -0.00000001	      8.38681391
      0.37889359	     -0.06263639	      0.00013189	     -0.20401929	     -0.06201496	      0.88284470	     -0.00021852	     -0.21695471	     -0.00000000	     -0.00000001	      8.29534538
      0.38079731	     -0.06280406	      0.00013096	     -0.20418785	     -0.06200725	      0.88284209	     -0.00021771	     -0.21699079	     -0.00000000	     -0.00000001	      7.98303569
      0.38227642	     -0.06292423	      0.00013223	     -0.20430877	     -0.06200113	      0.88284006	     -0.00021709	     -0.21701806	     -0.00000000	     -0.00000001	      7.98877121
      0.38375554	     -0.06304553	      0.00013155	     -0.20443079	     -0.06199491	      0.88283804	     -0.00021647	     -0.21704456	     -0.00000000	     -0.00000001	      7.89457658
      0.38523465	     -0.06315850	      0.00013255	     -0.20454455	     -0.06198859	      0.88283603	     -0.00021585	     -0.21707036	     -0.00000000	     -0.00000001	      7.77624294
      0.38701099	     -0.06329161	      0.00013139	     -0.20467858	     -0.06198084	      0.88283364	     -0.00021513	     -0.21710037	     -0.00000000	     -0.00000001	      7.72467219
      0.38844667	     -0.06339067	      0.00013321	     -0.20477845	     -0.06197446	      0.88283175	     -0.00021455	     -0.21712385	     -0.00000000	     -0.00000001	      7.56299772
      0.38988234	     -0.06348821	      0.00013264	     -0.20487677	     -0.06196797	      0.88282990	     -0.00021398	     -0.21714650	     -0.00000000	     -0.00000001	      7.53282062
      0.39131802	     -0.06357779	      0.00013403	     -0.20496719	     -0.06196137	      0.88282810	     -0.00021342	     -0.21716832	     -0.00000000	     -0.00000001	      7.44184449
      0.39325857	     -0.06369479	      0.00013414	     -0.20508531	     -0.06195226	      0.88282574	     -0.00021269	     -0.21719629	     -0.00000000	     -0.00000001	      7.33674958
      0.39453474	     -0.06375982	      0.00013696	     -0.20515114	     -0.06194616	      0.88282426	     -0.00021221	     -0.21721375	     -0.00000000	     -0.00000001	      7.29460682
      0.39581092	     -0.06382501	      0.00013721	     -0.20521710	     -0.06193996	      0.88282282	     -0.00021175	     -0.21723038	     -0.00000000	     -0.00000001	      7.27092686
      0.39765988	     -0.06391404	      0.00013851	     -0.20530726	     -0.06193081	      0.88282084	     -0.00021110	     -0.21725317	     -0.00000000	     -0.00000001	      7.13927708
      0.39950884	     -0.06399659	      0.00013786	     -0.20539092	     -0.06192146	      0.88281898	     -0.00021047	     -0.21727435	     -0.00000000	     -0.00000001	      7.25906291
      0.40086110	     -0.06405191	      0.00013980	     -0.20544712	     -0.06191449	      0.88281770	     -0.00021003	     -0.21728879	     -0.00000000	     -0.00000001	      7.06680858
      0.40221335	     -0.06410369	      0.00013958	     -0.20549974	     -0.06190740	      0.88281649	     -0.00020960	     -0.21730231	     -0.00000000	     -0.00000001	      7.08810033
      0.40393055	     -0.06416442	      0.00014056	     -0.20556158	     -0.06189824	      0.88281505	     -0.00020907	     -0.21731812	     -0.00000000	     -0.00000001	      6.96314133
      0.40564775	     -0.06421928	      0.00014000	     -0.20561752	     -0.06188889	      0.88281372	     -0.00020857	     -0.21733239	     -0.00000000	     -0.00000001	      7.04065689
      0.40716287	     -0.06426347	      0.00014168	     -0.20566273	     -0.06188049	      0.88281264	     -0.00020814	     -0.21734370	     -0.00000000	     -0.00000000	      6.91543467
      0.40867800	     -0.06430364	      0.00014100	     -0.20570387	     -0.06187193	      0.88281165	     -0.00020773	     -0.21735379	     -0.00000000	     -0.00000000	      6.96912833
      0.41019312	     -0.06434040	      0.00014242	     -0.20574166	     -0.06186323	      0.88281074	     -0.00020734	     -0.21736267	     -0.00000000	     -0.00000000	      6.86631341
      0.41170825	     -0.06437274	      0.00014214	     -0.20577499	     -0.06185437	      0.88280991	     -0.00020697	     -0.21737033	     -0.00000000	     -0.00000000	      6.90186377
      0.41322337	     -0.06440070	      0.00014348	     -0.20580400	     -0.06184536	      0.88280916	     -0.00020662	     -0.21737677	     -0.00000000	     -0.00000000	      6.86170384
      0.41510497	     -0.06443364	      0.00014287	     -0.20583820	     -0.06183396	      0.88280832	     -0.00020621	     -0.21738301	     -0.00000000	     -0.00000000	      6.85002089
      0.41640072	     -0.06444676	      0.00014502	     -0.20585224	     -0.06182596	      0.88280781	     -0.00020594	     -0.21738628	     -0.00000000	     -0.00000000	      6.78077923
      0.41769647	     -0.06445887	      0.00014540	     -0.20586524	     -0.06181785	      0.88280734	     -0.00020569	     -0.21738854	     -0.00000000	     -0.00000000	      6.79381081
      0.41954674	     -0.06447393	      0.00014686	     -0.20588160	     -0.06180607	      0.88280674	     -0.00020535	     -0.21739015	     -0.00000000	     -0.00000000	      6.76706745
      0.42139700	     -0.06447933	      0.00014742	     -0.20588830	     -0.06179405	      0.88280622	     -0.00020504	     -0.21738989	     -0.00000000	     -0.00000000	      6.72550740
      0.42290516	     -0.06447884	      0.00014926	     -0.20588888	     -0.06178408	      0.88280585	     -0.00020481	     -0.21738822	     -0.00000000	     -0.00000000	      6.76301157
      0.42441331	     -0.06447209	      0.00014929	     -0.20588318	     -0.06177395	      0.88280551	     -0.00020460	     -0.21738521	     -0.00000000	     -0.00000000	      6.71925835
      0.42592146	     -0.06446061	      0.00015043	     -0.20587277	     -0.06176365	      0.88280522	     -0.00020441	     -0.21738079	     -0.00000000	     -0.00000000	      6.73786300
      0.42742961	     -0.06444280	      0.00015063	     -0.20585600	     -0.06175320	      0.88280495	     -0.00020423	     -0.21737496	     -0.00000000	     -0.00000000	      6.68297201
      0.42893777	     -0.06441813	      0.00015162	     -0.20583239	     -0.06174258	      0.88280471	     -0.00020408	     -0.21736764	     -0.00000000	     -0.00000000	      6.72562369
      0.43079630	     -0.06438114	      0.00015178	     -0.20579669	     -0.06172929	      0.88280445	     -0.00020391	     -0.21735651	     -0.00000000	     -0.00000000	      6.62235175
      0.43232713	     -0.06434135	      0.00015319	     -0.20575796	     -0.06171815	      0.88280425	     -0.00020379	     -0.21734555	     -0.00000000	     -0.00000000	      6.72524735
      0.43385795	     -0.06429493	      0.00015317	     -0.20571258	     -0.06170685	      0.88280407	     -0.00020369	     -0.21733291	     -0.00000000	     -0.00000000	      6.67552229
      0.43538878	     -0.06424222	      0.00015457	     -0.20566092	     -0.06169540	      0.88280390	     -0.00020361	     -0.21731852	     -0.00000000	     -0.00000000	      6.71029653
      0.43691960	     -0.06418239	      0.00015488	     -0.20560210	     -0.06168378	      0.88280375	     -0.00020354	     -0.21730238	     -0.00000000	     -0.00000000	      6.69659780
      0.43845043	     -0.06411591	      0.00015615	     -0.20553663	     -0.06167201	      0.88280360	     -0.00020349	     -0.21728443	     -0.00000000	     -0.00000000	      6.69263306
      0.44032430	     -0.06402734	      0.00015642	     -0.20544926	     -0.06165739	      0.88280343	     -0.00020346	     -0.21726004	     -0.00000000	     -0.00000000	      6.66877626
      0.44219817	     -0.06392616	      0.00015998	     -0.20534929	     -0.06164254	      0.88280327	     -0.00020345	     -0.21723298	     -0.00000000	     -0.00000000	      6.84778780
      0.44340757	     -0.06385791	      0.00015869	     -0.20528175	     -0.06163284	      0.88280317	     -0.00020345	     -0.21721404	     -0.00000000	     -0.00000000	      6.70877991
      0.44461697	     -0.06378608	      0.00015973	     -0.20521064	     -0.06162306	      0.88280307	     -0.00020347	     -0.21719400	     -0.00000000	     -0.00000000	      6.71285376
      0.44673200	     -0.06365672	      0.00016096	     -0.20508249	     -0.06160573	      0.88280291	     -0.00020352	     -0.21715646	     -0.00000000	     -0.00000000	      6.66017344
      0.44838191	     -0.06355074	      0.00016285	     -0.20497744	     -0.06159204	      0.88280279	     -0.00020358	     -0.21712515	     -0.00000000	     -0.00000000	      6.74783382
      0.45003182	     -0.06344366	      0.00016331	     -0.20487122	     -0.06157820	      0.88280268	     -0.00020365	     -0.21709222	     -0.00000000	     -0.00000000	      6.62791300
      0.45168173	     -0.06333438	      0.00016646	     -0.20476281	     -0.06156422	      0.88280257	     -0.00020374	     -0.21705785	     -0.00000000	     -0.00000000	      6.78566553
      0.45333163	     -0.06322654	      0.00016593	     -0.20465574	     -0.06155010	      0.88280247	     -0.00020385	     -0.21702222	     -0.00000000	     -0.00000000	      6.59295591
      0.45471607	     -0.06313036	      0.00016987	     -0.20456026	     -0.06153815	      0.88280239	     -0.00020395	     -0.21699149	     -0.00000000	     -0.00000000	      6.67894820
      0.45610051	     -0.06303929	      0.00017068	     -0.20446981	     -0.06152611	      0.88280231	     -0.00020407	     -0.21696003	     -0.00000000	     -0.00000000	      6.61741651
      0.45783034	     -0.06292140	      0.00017456	     -0.20435270	     -0.06151095	      0.88280221	     -0.00020422	     -0.21691994	     -0.00000000	     -0.00000000	      6.66677752
      0.45929923	     -0.06282264	      0.00017536	     -0.20425453	     -0.06149797	      0.88280213	     -0.00020437	     -0.21688523	     -0.00000000	     -0.00000000	      6.58505496
      0.46076811	     -0.06272077	      0.00017896	     -0.20415328	     -0.06148491	      0.88280205	     -0.00020453	     -0.21685002	     -0.00000000	     -0.00000000	      6.65937704
      0.46223700	     -0.06262074	      0.00018039	     -0.20405380	     -0.06147177	      0.88280198	     -0.00020469	     -0.21681436	     -0.00000000	     -0.00000000	      6.60639640
      0.46370588	     -0.06251752	      0.00018354	     -0.20395113	     -0.06145854	      0.88280190	     -0.00020487	     -0.21677833	     -0.00000000	     -0.00000000	      6.65779370
      0.46554224	     -0.06239138	      0.00018501	     -0.20382560	     -0.06144190	      0.88280180	     -0.00020511	     -0.21673281	     -0.00000000	     -0.00000000	      6.64546095
      0.46693851	     -0.06229023	      0.00018892	     -0.20372494	     -0.06142918	      0.88280172	     -0.00020531	     -0.21669793	     -0.00000000	     -0.00000000	      6.73282253
      0.46833477	     -0.06219310	      0.00018994	     -0.20362823	     -0.06141639	      0.88280164	     -0.00020551	     -0.21666281	     -0.00000000	     -0.00000000	      6.71783143
      0.47002023	     -0.06207233	      0.00019348	     -0.20350797	     -0.06140088	      0.88280154	     -0.00020577	     -0.21662022	     -0.00000000	     -0.00000000	      6.81098529
      0.47151868	     -0.06196819	      0.00019399	     -0.20340421	     -0.06138702	      0.88280144	     -0.00020601	     -0.21658218	     -0.00000000	     -0.00000000	      6.80085276
      0.47301712	     -0.06186001	      0.00019738	     -0.20329646	     -0.06137309	      0.88280133	     -0.00020625	     -0.21654406	     -0.00000000	     -0.00000000	      6.87350159
      0.47451556	     -0.06175487	      0.00019760	     -0.20319165	     -0.06135912	      0.88280121	     -0.00020651	     -0.21650584	     -0.00000000	     -0.00000000	      6.91620307
      0.47601401	     -0.06164672	      0.00020002	     -0.20308386	     -0.06134508	      0.88280109	     -0.00020678	     -0.21646765	     -0.00000000	     -0.00000000	      6.95717293
      0.47751245	     -0.06154342	      0.00019904	     -0.20298083	     -0.06133100	      0.88280095	     -0.00020706	     -0.21642952	     -0.00000000	     -0.00000000	      7.05412397
      0.47901090	     -0.06143908	      0.00019996	     -0.20287678	     -0.06131686	      0.88280080	     -0.00020735	     -0.21639152	     -0.00000000	     -0.00000000	      7.11318714
      0.48050934	     -0.06133765	      0.00019698	     -0.20277555	     -0.06130268	      0.88280064	     -0.00020764	     -0.21635364	     -0.00000000	     -0.00000000	      7.20284774
      0.48200779	     -0.06123273	      0.00019609	     -0.20267087	     -0.06128844	      0.88280047	     -0.00020794	     -0.21631584	     -0.00000000	     -0.00000000	      7.35146393
      0.48350623	     -0.06112553	      0.00019196	     -0.20256383	     -0.06127417	      0.88280029	     -0.00020826	     -0.21627798	     -0.00000000	     -0.00000000	      7.45010720
      0.48500467	     -0.06100791	      0.00019063	     -0.20244642	     -0.06125985	      0.88280010	     -0.00020857	     -0.21623991	     -0.00000000	     -0.00000000	      7.64458538
      0.48650312	     -0.06088602	      0.00018632	     -0.20232467	     -0.06124549	      0.88279991	     -0.00020890	     -0.21620140	     -0.00000000	     -0.00000000	      7.78928799
      0.48800156	     -0.06075339	      0.00018581	     -0.20219226	     -0.06123110	      0.88279971	     -0.00020923	     -0.21616231	     -0.00000000	     -0.00000000	      8.03420665
      0.48950001	     -0.06061910	      0.00018186	     -0.20205811	     -0.06121666	      0.88279952	     -0.00020957	     -0.21612249	     -0.00000000	     -0.00000000	      8.24088744
      0.49099845	     -0.06047297	      0.00018270	     -0.20191221	     -0.06120220	      0.88279934	     -0.00020991	     -0.21608196	     -0.00000000	     -0.00000000	      8.47943616
      0.49229086	     -0.06034654	      0.00017980	     -0.20178589	     -0.06118969	      0.88279919	     -0.00021021	     -0.21604630	     -0.00000000	     -0.00000000	      8.75578800
      0.49358326	     -0.06021539	      0.00017964	     -0.20165491	     -0.06117717	      0.88279906	     -0.00021051	     -0.21601009	     -0.00000000	     -0.00000000	      8.98981778
      0.49518355	     -0.06005296	      0.00017798	     -0.20149264	     -0.06116163	      0.88279893	     -0.00021089	     -0.21596452	     -0.00000000	     -0.00000000	      9.43085632
      0.49678384	     -0.05988619	      0.00017864	     -0.20132608	     -0.06114606	      0.88279883	     -0.00021128	     -0.21591826	     -0.00000000	     -0.00000000	      9.74937221
      0.49813452	     -0.05974286	      0.00017662	     -0.20118286	     -0.06113290	      0.88279878	     -0.00021162	     -0.21587868	     -0.00000000	     -0.00000000	     10.24047277
      0.49948519	     -0.05959880	      0.00017702	     -0.20103896	     -0.06111972	      0.88279877	     -0.00021195	     -0.21583865	     -0.00000000	      0.00000000	     10.68652955
      0.50083587	     -0.05945535	      0.00017567	     -0.20089562	     -0.06110651	      0.88279879	     -0.00021229	     -0.21579825	     -0.00000000	      0.00000000	     11.17540295
      0.50250297	     -0.05927908	      0.00017552	     -0.20071953	     -0.06109019	      0.88279888	     -0.00021272	     -0.21574801	     -0.00000000	      0.00000000	     11.90615254
      0.50390467	     -0.05913182	      0.00017316	     -0.20057237	     -0.06107643	      0.88279901	     -0.00021308	     -0.21570552	     -0.00000000	      0.00000000	     12.49207207
      0.50530636	     -0.05898649	      0.00017306	     -0.20042718	     -0.06106266	      0.88279919	     -0.00021345	     -0.21566290	     -0.00000000	      0.00000000	     13.17010919
      0.50670806	     -0.05884492	      0.00017030	     -0.20028571	     -0.06104886	      0.88279943	     -0.00021382	     -0.21562024	     -0.00000000	      0.00000000	     13.89674724
      0.50810975	     -0.05870393	      0.00016921	     -0.20014485	     -0.06103503	      0.88279972	     -0.00021420	     -0.21557761	     -0.00000000	      0.00000000	     14.65073658
      0.50951145	     -0.05856469	      0.00016602	     -0.20000569	     -0.06102118	      0.88280008	     -0.00021458	     -0.21553503	     -0.00000000	      0.00000000	     15.46590989
      0.51091314	     -0.05842545	      0.00016462	     -0.19986659	     -0.06100730	      0.88280051	     -0.00021496	     -0.21549247	     -0.00000000	      0.00000000	     16.24494885
      0.51231484	     -0.05828894	      0.00016116	     -0.19973017	     -0.06099339	      0.88280100	     -0.00021535	     -0.21544998	     -0.00000000	      0.00000000	     17.05617056
      0.51371654	     -0.05815382	      0.00015945	     -0.19959517	     -0.06097945	      0.88280156	     -0.00021574	     -0.21540760	     -0.00000000	      0.00000000	     17.82338048
      0.51511823	     -0.05802209	      0.00015603	     -0.19946352	     -0.06096549	      0.88280219	     -0.00021613	     -0.21536537	     -0.00000000	      0.00000000	     18.61031476
      0.51651993	     -0.05789146	      0.00015481	     -0.19933303	     -0.06095149	      0.88280289	     -0.00021653	     -0.21532331	      0.00000000	      0.00000000	     19.29034370
      0.51792162	     -0.05776465	      0.00015153	     -0.19920631	     -0.06093747	      0.88280366	     -0.00021693	     -0.21528146	      0.00000000	      0.00000000	     20.00023434
      0.51932332	     -0.05764182	      0.00015025	     -0.19908360	     -0.06092342	      0.88280450	     -0.00021733	     -0.21523990	      0.00000000	      0.00000000	     20.58104076
      0.52072501	     -0.05752612	      0.00014630	     -0.19896795	     -0.06090935	      0.88280541	     -0.00021774	     -0.21519875	      0.00000000	      0.00000000	     21.19059738
      0.52212671	     -0.05741626	      0.00014454	     -0.19885819	     -0.06089525	      0.88280639	     -0.00021814	     -0.21515817	      0.00000000	      0.00000000	     21.58810879
      0.52352840	     -0.05731315	      0.00013971	     -0.19875509	     -0.06088113	      0.88280744	     -0.00021854	     -0.21511826	      0.00000000	      0.00000001	     22.10210852
      0.52493010	     -0.05721390	      0.00013810	     -0.19865592	     -0.06086698	      0.88280855	     -0.00021894	     -0.21507903	      0.00000000	      0.00000001	     22.36226570
      0.52633179	     -0.05712095	      0.00013279	     -0.19856294	     -0.06085282	      0.88280972	     -0.00021934	     -0.21504051	      0.00000000	      0.00000001	     22.81044394
      0.52754984	     -0.05704199	      0.00013176	     -0.19848404	     -0.06084050	      0.88281078	     -0.00021968	     -0.21500760	      0.00000000	      0.00000001	     22.87647124
      0.52876789	     -0.05696618	      0.00012910	     -0.19840823	     -0.06082817	      0.88281189	     -0.00022002	     -0.21497520	      0.00000000	      0.00000001	     23.10088811
      0.53029660	     -0.05687370	      0.00012807	     -0.19831579	     -0.06081269	      0.88281332	     -0.00022044	     -0.21493520	      0.00000000	      0.00000001	     23.17790802
      0.53182532	     -0.05678424	      0.00012467	     -0.19822630	     -0.06079719	      0.88281481	     -0.00022085	     -0.21489594	      0.00000000	      0.00000001	     23.34716165
      0.53302575	     -0.05671614	      0.00012444	     -0.19815821	     -0.06078502	      0.88281602	     -0.00022117	     -0.21486564	      0.00000000	      0.00000001	     23.28421669
      0.53422619	     -0.05665140	      0.00012218	     -0.19809342	     -0.06077285	      0.88281725	     -0.00022148	     -0.21483582	      0.00000000	      0.00000001	     23.33903973
      0.53579224	     -0.05657025	      0.00012080	     -0.19801221	     -0.06075697	      0.88281888	     -0.00022188	     -0.21479764	      0.00000000	      0.00000001	     23.24670157
      0.53735829	     -0.05649358	      0.00011729	     -0.19793542	     -0.06074110	      0.88282055	     -0.00022226	     -0.21476027	      0.00000000	      0.00000001	     23.28439987
      0.53850189	     -0.05643924	      0.00011751	     -0.19788103	     -0.06072952	      0.88282178	     -0.00022253	     -0.21473350	      0.00000000	      0.00000001	     23.09170432
      0.53964550	     -0.05638792	      0.00011580	     -0.19782959	     -0.06071795	      0.88282303	     -0.00022279	     -0.21470716	      0.00000000	      0.00000001	     23.04359322
      0.54129647	     -0.05631786	      0.00011466	     -0.19775938	     -0.06070127	      0.88282483	     -0.00022315	     -0.21466995	      0.00000000	      0.00000001	     22.86115165
      0.54269472	     -0.05626282	      0.00011252	     -0.19770416	     -0.06068716	      0.88282637	     -0.00022344	     -0.21463919	      0.00000000	      0.00000001	     22.77051479
      0.54409297	     -0.05621121	      0.00011242	     -0.19765239	     -0.06067307	      0.88282791	     -0.00022371	     -0.21460916	      0.00000000	      0.00000001	     22.55357072
      0.54549121	     -0.05616395	      0.00011004	     -0.19760491	     -0.06065901	      0.88282945	     -0.00022397	     -0.21457989	      0.00000000	      0.00000001	     22.46484958
      0.54688946	     -0.05611969	      0.00011092	     -0.19756048	     -0.06064499	      0.88283099	     -0.00022421	     -0.21455138	      0.00000000	      0.00000001	     22.18542261
      0.54808825	     -0.05608553	      0.00010860	     -0.19752610	     -0.06063298	      0.88283229	     -0.00022441	     -0.21452756	      0.00000000	      0.00000001	     22.12880573
      0.54928704	     -0.05605348	      0.00010839	     -0.19749385	     -0.06062101	      0.88283359	     -0.00022459	     -0.21450434	      0.00000000	      0.00000001	     21.91296149
      0.55079465	     -0.05601712	      0.00010637	     -0.19745719	     -0.06060599	      0.88283521	     -0.00022480	     -0.21447600	      0.00000000	      0.00000001	     21.75181428
      0.55230226	     -0.05598522	      0.00010633	     -0.19742502	     -0.06059101	      0.88283680	     -0.00022498	     -0.21444865	      0.00000000	      0.00000001	     21.44632717
      0.55349974	     -0.05596294	      0.00010390	     -0.19740246	     -0.06057915	      0.88283805	     -0.00022512	     -0.21442763	      0.00000000	      0.00000001	     21.33853835
      0.55469723	     -0.05594259	      0.00010355	     -0.19738187	     -0.06056732	      0.88283929	     -0.00022523	     -0.21440722	      0.00000000	      0.00000001	     21.11365341
      0.55623079	     -0.05591956	      0.00010174	     -0.19735849	     -0.06055222	      0.88284084	     -0.00022536	     -0.21438192	      0.00000000	      0.00000001	     20.91740945
      0.55776436	     -0.05589919	      0.00010232	     -0.19733781	     -0.06053718	      0.88284236	     -0.00022547	     -0.21435754	      0.00000000	      0.00000001	     20.59566216
      0.55891000	     -0.05588578	      0.00010026	     -0.19732410	     -0.06052599	      0.88284348	     -0.00022553	     -0.21433990	      0.00000000	      0.00000001	     20.46895220
      0.56005564	     -0.05587367	      0.00010024	     -0.19731173	     -0.06051483	      0.88284458	     -0.00022558	     -0.21432273	      0.00000000	      0.00000001	     20.25004741
      0.56166806	     -0.05585921	      0.00009916	     -0.19729688	     -0.06049918	      0.88284609	     -0.00022562	     -0.21429933	      0.00000000	      0.00000001	     20.01584351
      0.56305610	     -0.05584871	      0.00009973	     -0.19728606	     -0.06048576	      0.88284736	     -0.00022563	     -0.21427987	      0.00000000	      0.00000001	     19.73010914
      0.56444413	     -0.05584031	      0.00009841	     -0.19727730	     -0.06047240	      0.88284860	     -0.00022561	     -0.21426102	      0.00000000	      0.00000001	     19.55337189
      0.56583217	     -0.05583340	      0.00009967	     -0.19727008	     -0.06045910	      0.88284981	     -0.00022558	     -0.21424276	      0.00000000	      0.00000001	     19.25635950
      0.56722021	     -0.05582881	      0.00009783	     -0.19726510	     -0.06044585	      0.88285099	     -0.00022552	     -0.21422508	      0.00000000	      0.00000001	     19.10595454
      0.56842476	     -0.05582550	      0.00009924	     -0.19726151	     -0.06043440	      0.88285199	     -0.00022545	     -0.21421018	      0.00000000	      0.00000001	     18.82349694
      0.56962931	     -0.05582390	      0.00009850	     -0.19725958	     -0.06042300	      0.88285297	     -0.00022536	     -0.21419568	      0.00000000	      0.00000001	     18.66037403
      0.57111903	     -0.05582337	      0.00009920	     -0.19725868	     -0.06040895	      0.88285415	     -0.00022523	     -0.21417829	      0.00000000	      0.00000001	     18.38073160
      0.57260874	     -0.05582477	      0.00009789	     -0.19725965	     -0.06039498	      0.88285530	     -0.00022506	     -0.21416148	      0.00000000	      0.00000001	     18.19191185
      0.57381997	     -0.05582656	      0.00009930	     -0.19726114	     -0.06038367	      0.88285621	     -0.00022491	     -0.21414821	      0.00000000	      0.00000001	     17.93355405
      0.57503120	     -0.05582958	      0.00009873	     -0.19726383	     -0.06037241	      0.88285711	     -0.00022474	     -0.21413529	      0.00000000	      0.00000000	     17.75601821
      0.57653747	     -0.05583459	      0.00009963	     -0.19726843	     -0.06035848	      0.88285820	     -0.00022450	     -0.21411969	      0.00000000	      0.00000000	     17.50403061
      0.57804374	     -0.05584153	      0.00009844	     -0.19727493	     -0.06034462	      0.88285927	     -0.00022422	     -0.21410460	      0.00000000	      0.00000000	     17.26637314
      0.57922436	     -0.05584619	      0.00010008	     -0.19727930	     -0.06033381	      0.88286009	     -0.00022399	     -0.21409309	      0.00000000	      0.00000000	     17.05159694
      0.58040498	     -0.05585269	      0.00009977	     -0.19728546	     -0.06032304	      0.88286089	     -0.00022374	     -0.21408185	      0.00000000	      0.00000000	     16.90370298
      0.58196003	     -0.05586203	      0.00010078	     -0.19729438	     -0.06030894	      0.88286194	     -0.00022338	     -0.21406745	      0.00000000	      0.00000000	     16.63508351
      0.58351508	     -0.05587263	      0.00009965	     -0.19730450	     -0.06029492	      0.88286296	     -0.00022298	     -0.21405349	      0.00000000	      0.00000000	     16.49931714
      0.58465030	     -0.05588073	      0.00010139	     -0.19731231	     -0.06028473	      0.88286370	     -0.00022267	     -0.21404355	      0.00000000	      0.00000000	     16.25351114
      0.58578551	     -0.05588932	      0.00010125	     -0.19732058	     -0.06027460	      0.88286443	     -0.00022235	     -0.21403383	      0.00000000	      0.00000000	     16.10721827
      0.58741492	     -0.05590274	      0.00010218	     -0.19733354	     -0.06026013	      0.88286547	     -0.00022185	     -0.21402020	      0.00000000	      0.00000000	     15.89822100
      0.58886648	     -0.05591565	      0.00010171	     -0.19734601	     -0.06024732	      0.88286638	     -0.00022138	     -0.21400840	      0.00000000	      0.00000000	     15.67519180
      0.59031805	     -0.05592713	      0.00010371	     -0.19735711	     -0.06023459	      0.88286729	     -0.00022088	     -0.21399688	      0.00000000	      0.00000000	     15.51115385
      0.59155650	     -0.05593955	      0.00010267	     -0.19736913	     -0.06022379	      0.88286806	     -0.00022043	     -0.21398724	      0.00000000	      0.00000000	     15.39924696
      0.59279495	     -0.05595089	      0.00010399	     -0.19738013	     -0.06021304	      0.88286882	     -0.00021996	     -0.21397780	      0.00000000	      0.00000000	     15.22605899
      0.59403341	     -0.05596350	      0.00010399	     -0.19739237	     -0.06020236	      0.88286958	     -0.00021947	     -0.21396853	      0.00000000	      0.00000000	     15.11292255
      0.59574673	     -0.05598077	      0.00010582	     -0.19740916	     -0.06018766	      0.88287063	     -0.00021875	     -0.21395599	      0.00000000	      0.00000000	     14.94295997
      0.59695410	     -0.05599498	      0.00010520	     -0.19742299	     -0.06017738	      0.88287136	     -0.00021823	     -0.21394733	      0.00000000	      0.00000000	     14.84639596
      0.59816146	     -0.05600864	      0.00010657	     -0.19743632	     -0.06016715	      0.88287208	     -0.00021768	     -0.21393884	      0.00000000	      0.00000000	     14.67500230
      0.59936882	     -0.05602449	      0.00010721	     -0.19745181	     -0.06015697	      0.88287281	     -0.00021712	     -0.21393053	      0.00000000	      0.00000000	     14.62023133
      0.60098698	     -0.05604894	      0.00010904	     -0.19747581	     -0.06014342	      0.88287377	     -0.00021633	     -0.21391973	      0.00000000	      0.00000000	     14.36227334
      0.60260514	     -0.05607565	      0.00010938	     -0.19750203	     -0.06012997	      0.88287472	     -0.00021552	     -0.21390938	      0.00000000	      0.00000000	     14.47954722
      0.60371700	     -0.05609867	      0.00011158	     -0.19752477	     -0.06012079	      0.88287536	     -0.00021493	     -0.21390259	      0.00000000	      0.00000000	     14.19839074
      0.60482887	     -0.05612337	      0.00011225	     -0.19754915	     -0.06011165	      0.88287599	     -0.00021433	     -0.21389610	      0.00000000	      0.00000000	     14.16333284
      0.60647274	     -0.05616328	      0.00011387	     -0.19758859	     -0.06009823	      0.88287691	     -0.00021342	     -0.21388711	      0.00000000	      0.00000000	     13.98204126
      0.60771218	     -0.05619565	      0.00011451	     -0.19762062	     -0.06008817	      0.88287759	     -0.00021271	     -0.21388081	      0.00000000	      0.00000000	     14.02533350
      0.60895162	     -0.05622898	      0.00011562	     -0.19765361	     -0.06007817	      0.88287824	     -0.00021198	     -0.21387491	      0.00000000	      0.00000000	     13.84452314
      0.61019106	     -0.05626387	      0.00011632	     -0.19768817	     -0.06006822	      0.88287888	     -0.00021123	     -0.21386941	      0.00000000	      0.00000000	     13.84369388
      0.61194412	     -0.05631797	      0.00011744	     -0.19774181	     -0.06005425	      0.88287973	     -0.00021014	     -0.21386234	      0.00000000	      0.00000000	     13.60092828
      0.61346326	     -0.05636248	      0.00011734	     -0.19778590	     -0.06004222	      0.88288043	     -0.00020917	     -0.21385686	      0.00000000	      0.00000000	     13.74423593
      0.61474362	     -0.05640657	      0.00011827	     -0.19782968	     -0.06003214	      0.88288099	     -0.00020832	     -0.21385266	      0.00000000	      0.00000000	     13.59286241
      0.61602398	     -0.05644807	      0.00011804	     -0.19787086	     -0.06002212	      0.88288150	     -0.00020746	     -0.21384891	      0.00000000	      0.00000000	     13.52588939
      0.61730434	     -0.05649061	      0.00011864	     -0.19791309	     -0.06001214	      0.88288199	     -0.00020658	     -0.21384551	      0.00000000	      0.00000000	     13.48541928
      0.61896472	     -0.05654667	      0.00011848	     -0.19796877	     -0.05999928	      0.88288255	     -0.00020541	     -0.21384161	      0.00000000	      0.00000000	     13.35203627
      0.62023646	     -0.05658892	      0.00011936	     -0.19801074	     -0.05998948	      0.88288294	     -0.00020449	     -0.21383895	     -0.00000000	      0.00000000	     13.34931876
      0.62150819	     -0.05662916	      0.00011922	     -0.19805071	     -0.05997973	      0.88288328	     -0.00020355	     -0.21383654	     -0.00000000	      0.00000000	     13.31813489
      0.62277993	     -0.05666947	      0.00011979	     -0.19809076	     -0.05997002	      0.88288358	     -0.00020259	     -0.21383430	     -0.00000000	      0.00000000	     13.27018221
      0.62456181	     -0.05672422	      0.00011978	     -0.19814515	     -0.05995649	      0.88288393	     -0.00020122	     -0.21383142	     -0.00000000	      0.00000000	     13.31725281
      0.62588180	     -0.05676499	      0.00012095	     -0.19818570	     -0.05994652	      0.88288413	     -0.00020019	     -0.21382941	     -0.00000000	      0.00000000	     13.17258999
      0.62720179	     -0.05680405	      0.00012083	     -0.19822451	     -0.05993659	      0.88288427	     -0.00019913	     -0.21382750	     -0.00000000	      0.00000000	     13.13901053
      0.62852178	     -0.05684230	      0.00012183	     -0.19826256	     -0.05992670	      0.88288437	     -0.00019805	     -0.21382565	     -0.00000000	      0.00000000	     13.14052006
      0.63020763	     -0.05688974	      0.00012164	     -0.19830971	     -0.05991412	      0.88288443	     -0.00019665	     -0.21382332	     -0.00000000	      0.00000000	     13.12658900
      0.63138807	     -0.05692222	      0.00012303	     -0.19834203	     -0.05990535	      0.88288442	     -0.00019565	     -0.21382167	     -0.00000000	     -0.00000000	     13.14356154
      0.63256852	     -0.05695276	      0.00012317	     -0.19837240	     -0.05989661	      0.88288437	     -0.00019463	     -0.21381999	     -0.00000000	     -0.00000000	     13.08213687
      0.63374896	     -0.05698283	      0.00012375	     -0.19840231	     -0.05988789	      0.88288429	     -0.00019360	     -0.21381824	     -0.00000000	     -0.00000000	     13.12769907
      0.63538952	     -0.05702383	      0.00012433	     -0.19844310	     -0.05987583	      0.88288411	     -0.00019215	     -0.21381568	     -0.00000000	     -0.00000000	     13.02744117
      0.63703008	     -0.05705929	      0.00012528	     -0.19847836	     -0.05986381	      0.88288387	     -0.00019067	     -0.21381293	     -0.00000000	     -0.00000000	     13.15966032
      0.63830074	     -0.05708953	      0.00012549	     -0.19850845	     -0.05985453	      0.88288364	     -0.00018950	     -0.21381061	     -0.00000000	     -0.00000000	     13.18250012
      0.63957140	     -0.05711642	      0.00012632	     -0.19853520	     -0.05984527	      0.88288338	     -0.00018831	     -0.21380817	     -0.00000000	     -0.00000000	     13.11472025
      0.64084206	     -0.05714305	      0.00012689	     -0.19856170	     -0.05983605	      0.88288308	     -0.00018711	     -0.21380557	     -0.00000000	     -0.00000000	     13.20275817
      0.64260186	     -0.05718067	      0.00012794	     -0.19859916	     -0.05982331	      0.88288261	     -0.00018543	     -0.21380177	     -0.00000000	     -0.00000000	     13.07990628
      0.64411290	     -0.05720674	      0.00012834	     -0.19862509	     -0.05981240	      0.88288217	     -0.00018395	     -0.21379826	     -0.00000000	     -0.00000000	     13.29053674
      0.64545214	     -0.05723086	      0.00012949	     -0.19864911	     -0.05980277	      0.88288175	     -0.00018263	     -0.21379491	     -0.00000000	     -0.00000000	     13.21866457
      0.64679139	     -0.05725369	      0.00012975	     -0.19867183	     -0.05979315	      0.88288130	     -0.00018129	     -0.21379136	     -0.00000000	     -0.00000000	     13.34338628
      0.64858290	     -0.05728433	      0.00013150	     -0.19870236	     -0.05978032	      0.88288066	     -0.00017948	     -0.21378635	     -0.00000000	     -0.00000000	     13.31325800
      0.64979696	     -0.05730127	      0.00013107	     -0.19871920	     -0.05977165	      0.88288021	     -0.00017824	     -0.21378275	     -0.00000000	     -0.00000000	     13.42598051
      0.65101101	     -0.05731878	      0.00013207	     -0.19873665	     -0.05976299	      0.88287974	     -0.00017699	     -0.21377897	     -0.00000000	     -0.00000000	     13.48518600
      0.65263077	     -0.05734018	      0.00013244	     -0.19875796	     -0.05975146	      0.88287909	     -0.00017531	     -0.21377367	     -0.00000000	     -0.00000000	     13.46930520
      0.65399781	     -0.05735705	      0.00013358	     -0.19877477	     -0.05974175	      0.88287853	     -0.00017387	     -0.21376892	     -0.00000000	     -0.00000000	     13.62197500
      0.65536485	     -0.05736928	      0.00013381	     -0.19878693	     -0.05973206	      0.88287796	     -0.00017243	     -0.21376395	     -0.00000000	     -0.00000000	     13.66026061
      0.65673189	     -0.05738296	      0.00013487	     -0.19880058	     -0.05972239	      0.88287738	     -0.00017099	     -0.21375868	     -0.00000000	     -0.00000000	     13.72795148
      0.65809893	     -0.05739333	      0.00013519	     -0.19881090	     -0.05971272	      0.88287678	     -0.00016953	     -0.21375318	     -0.00000000	     -0.00000000	     13.78450461
      0.65946597	     -0.05740196	      0.00013613	     -0.19881950	     -0.05970308	      0.88287618	     -0.00016808	     -0.21374740	     -0.00000000	     -0.00000000	     13.85444333
      0.66080950	     -0.05740996	      0.00013654	     -0.19882747	     -0.05969361	      0.88287559	     -0.00016664	     -0.21374144	     -0.00000000	     -0.00000000	     14.02171796
      0.66215302	     -0.05741586	      0.00013731	     -0.19883337	     -0.05968415	      0.88287499	     -0.00016520	     -0.21373522	     -0.00000000	     -0.00000000	     13.96547469
      0.66349655	     -0.05741861	      0.00013780	     -0.19883610	     -0.05967471	      0.88287439	     -0.00016377	     -0.21372870	     -0.00000000	     -0.00000000	     14.13806994
      0.66524288	     -0.05742277	      0.00013883	     -0.19884025	     -0.05966245	      0.88287361	     -0.00016190	     -0.21371976	     -0.00000000	     -0.00000000	     14.28643082
      0.66660032	     -0.05742285	      0.00013903	     -0.19884033	     -0.05965293	      0.88287300	     -0.00016045	     -0.21371250	     -0.00000000	     -0.00000000	     14.26885938
      0.66795776	     -0.05742098	      0.00013989	     -0.19883847	     -0.05964342	      0.88287239	     -0.00015901	     -0.21370491	     -0.00000000	     -0.00000000	     14.41871123
      0.66973450	     -0.05742013	      0.00013978	     -0.19883761	     -0.05963099	      0.88287160	     -0.00015713	     -0.21369447	     -0.00000000	     -0.00000000	     14.69289404
      0.67094275	     -0.05741390	      0.00014115	     -0.19883142	     -0.05962254	      0.88287106	     -0.00015585	     -0.21368713	     -0.00000000	     -0.00000000	     14.61730049
      0.67215099	     -0.05740779	      0.00014125	     -0.19882532	     -0.05961410	      0.88287052	     -0.00015459	     -0.21367945	     -0.00000000	     -0.00000000	     14.68521398
      0.67335924	     -0.05740262	      0.00014171	     -0.19882017	     -0.05960566	      0.88286999	     -0.00015333	     -0.21367150	     -0.00000000	     -0.00000000	     14.82023097
      0.67514156	     -0.05739479	      0.00014201	     -0.19881237	     -0.05959322	      0.88286920	     -0.00015148	     -0.21365940	     -0.00000000	     -0.00000000	     14.79859950
      0.67692388	     -0.05738019	      0.00014319	     -0.19879782	     -0.05958079	      0.88286842	     -0.00014966	     -0.21364680	     -0.00000000	     -0.00000000	     15.11121797
      0.67817056	     -0.05737307	      0.00014266	     -0.19879071	     -0.05957211	      0.88286788	     -0.00014840	     -0.21363762	     -0.00000000	     -0.00000000	     15.19109774
      0.67941724	     -0.05736317	      0.00014339	     -0.19878086	     -0.05956342	      0.88286734	     -0.00014715	     -0.21362823	     -0.00000000	     -0.00000000	     15.20728126
      0.68066391	     -0.05735328	      0.00014355	     -0.19877100	     -0.05955474	      0.88286680	     -0.00014591	     -0.21361859	     -0.00000000	     -0.00000000	     15.36025494
      0.68226031	     -0.05734061	      0.00014420	     -0.19875840	     -0.05954363	      0.88286611	     -0.00014434	     -0.21360595	     -0.00000000	     -0.00000000	     15.30471732
      0.68385671	     -0.05732348	      0.00014428	     -0.19874131	     -0.05953253	      0.88286542	     -0.00014280	     -0.21359296	     -0.00000000	     -0.00000000	     15.58579778
      0.68518938	     -0.05730995	      0.00014524	     -0.19872784	     -0.05952326	      0.88286485	     -0.00014153	     -0.21358179	     -0.00000000	     -0.00000000	     15.58384902
      0.68652204	     -0.05729535	      0.00014528	     -0.19871328	     -0.05951399	      0.88286428	     -0.00014027	     -0.21357038	     -0.00000000	     -0.00000000	     15.78903406
      0.68813485	     -0.05727908	      0.00014631	     -0.19869709	     -0.05950278	      0.88286359	     -0.00013877	     -0.21355629	     -0.00000000	     -0.00000000	     15.71982990
      0.68950997	     -0.05726060	      0.00014617	     -0.19867864	     -0.05949323	      0.88286300	     -0.00013752	     -0.21354403	     -0.00000000	     -0.00000000	     16.02168436
      0.69088509	     -0.05724592	      0.00014727	     -0.19866404	     -0.05948368	      0.88286240	     -0.00013628	     -0.21353151	     -0.00000000	     -0.00000000	     16.00134113
      0.69226021	     -0.05722755	      0.00014739	     -0.19864571	     -0.05947413	      0.88286181	     -0.00013507	     -0.21351883	     -0.00000000	     -0.00000000	     16.17103913
      0.69363533	     -0.05721106	      0.00014848	     -0.19862929	     -0.05946459	      0.88286121	     -0.00013387	     -0.21350592	     -0.00000000	     -0.00000000	     16.15705565
      0.69501044	     -0.05719151	      0.00014884	     -0.19860980	     -0.05945504	      0.88286061	     -0.00013270	     -0.21349284	     -0.00000000	     -0.00000000	     16.32327493
      0.69638556	     -0.05717458	      0.00014993	     -0.19859294	     -0.05944550	      0.88286000	     -0.00013154	     -0.21347956	     -0.00000000	     -0.00000000	     16.42797399
      0.69776068	     -0.05715457	      0.00015056	     -0.19857298	     -0.05943597	      0.88285939	     -0.00013041	     -0.21346614	     -0.00000000	     -0.00000000	     16.39571639
      0.69913580	     -0.05713402	      0.00015174	     -0.19855250	     -0.05942643	      0.88285877	     -0.00012930	     -0.21345253	     -0.00000000	     -0.00000000	     16.54552494
      0.70058892	     -0.05711190	      0.00015261	     -0.19853045	     -0.05941636	      0.88285811	     -0.00012815	     -0.21343795	     -0.00000000	     -0.00000000	     16.71168851
      0.70204204	     -0.05708978	      0.00015410	     -0.19850841	     -0.05940629	      0.88285744	     -0.00012703	     -0.21342319	     -0.00000000	     -0.00000000	     16.60850480
      0.70349515	     -0.05706326	      0.00015511	     -0.19848195	     -0.05939623	      0.88285677	     -0.00012593	     -0.21340819	     -0.00000000	     -0.00000000	     16.90436289
      0.70494827	     -0.05703636	      0.00015719	     -0.19845514	     -0.05938618	      0.88285608	     -0.00012486	     -0.21339292	     -0.00000000	     -0.00000000	     16.79501779
      0.70640139	     -0.05700174	      0.00015846	     -0.19842058	     -0.05937612	      0.88285539	     -0.00012381	     -0.21337732	     -0.00000000	     -0.00000000	     17.02604484
      0.70766816	     -0.05697309	      0.00016073	     -0.19839201	     -0.05936737	      0.88285478	     -0.00012292	     -0.21336336	     -0.00000000	     -0.00000000	     17.02285169
      0.70893492	     -0.05693822	      0.00016230	     -0.19835720	     -0.05935861	      0.88285416	     -0.00012206	     -0.21334909	     -0.00000000	     -0.00000000	     17.14852594
      0.71020169	     -0.05690415	      0.00016401	     -0.19832319	     -0.05934986	      0.88285353	     -0.00012121	     -0.21333447	     -0.00000000	     -0.00000000	     17.18879206
      0.71184564	     -0.05685654	      0.00016541	     -0.19827563	     -0.05933852	      0.88285271	     -0.00012014	     -0.21331507	     -0.00000000	     -0.00000000	     17.34219953
      0.71328946	     -0.05681262	      0.00016676	     -0.19823174	     -0.05932857	      0.88285198	     -0.00011923	     -0.21329757	     -0.00000000	     -0.00000000	     17.29029921
      0.71473329	     -0.05676397	      0.00016764	     -0.19818311	     -0.05931862	      0.88285125	     -0.00011835	     -0.21327967	     -0.00000000	     -0.00000000	     17.52546215
      0.71617711	     -0.05671899	      0.00016876	     -0.19813813	     -0.05930869	      0.88285051	     -0.00011749	     -0.21326137	     -0.00000000	     -0.00000000	     17.54672712
      0.71762094	     -0.05666777	      0.00016899	     -0.19808689	     -0.05929877	      0.88284977	     -0.00011667	     -0.21324278	     -0.00000000	     -0.00000000	     17.66293779
      0.71884275	     -0.05662949	      0.00016925	     -0.19804858	     -0.05929039	      0.88284914	     -0.00011599	     -0.21322681	     -0.00000000	     -0.00000000	     17.69012699
      0.72006455	     -0.05658804	      0.00016894	     -0.19800708	     -0.05928201	      0.88284852	     -0.00011533	     -0.21321071	     -0.00000000	     -0.00000000	     17.82251107
      0.72160208	     -0.05654031	      0.00016843	     -0.19795927	     -0.05927150	      0.88284773	     -0.00011454	     -0.21319028	     -0.00000000	     -0.00000000	     17.85442776
      0.72313961	     -0.05648712	      0.00016751	     -0.19790599	     -0.05926100	      0.88284695	     -0.00011378	     -0.21316976	     -0.00000000	     -0.00000000	     17.99449351
      0.72446841	     -0.05644588	      0.00016676	     -0.19786466	     -0.05925195	      0.88284629	     -0.00011314	     -0.21315190	     -0.00000000	     -0.00000000	     18.04536725
      0.72579722	     -0.05640394	      0.00016563	     -0.19782260	     -0.05924291	      0.88284563	     -0.00011254	     -0.21313404	     -0.00000000	     -0.00000000	     18.17307348
      0.72712602	     -0.05636549	      0.00016464	     -0.19778405	     -0.05923390	      0.88284498	     -0.00011195	     -0.21311622	     -0.00000000	     -0.00000000	     18.18965772
      0.72845483	     -0.05632419	      0.00016362	     -0.19774262	     -0.05922491	      0.88284434	     -0.00011140	     -0.21309845	     -0.00000000	     -0.00000000	     18.33917157
      0.73005857	     -0.05627515	      0.00016290	     -0.19769345	     -0.05921409	      0.88284358	     -0.00011076	     -0.21307698	     -0.00000000	     -0.00000000	     18.36440622
      0.73135248	     -0.05622981	      0.00016204	     -0.19764797	     -0.05920538	      0.88284297	     -0.00011027	     -0.21305960	     -0.00000000	     -0.00000000	     18.52805761
      0.73264639	     -0.05619108	      0.00016148	     -0.19760912	     -0.05919670	      0.88284238	     -0.00010980	     -0.21304218	     -0.00000000	     -0.00000000	     18.59140215
      0.73394029	     -0.05615102	      0.00016058	     -0.19756892	     -0.05918805	      0.88284180	     -0.00010936	     -0.21302483	     -0.00000000	     -0.00000000	     18.66424601
      0.73549345	     -0.05610736	      0.00015973	     -0.19752509	     -0.05917769	      0.88284112	     -0.00010886	     -0.21300408	     -0.00000000	     -0.00000000	     18.85444803
      0.73704661	     -0.05606123	      0.00015792	     -0.19747875	     -0.05916738	      0.88284045	     -0.00010840	     -0.21298352	     -0.00000000	     -0.00000000	     18.83592076
      0.73828118	     -0.05602897	      0.00015729	     -0.19744634	     -0.05915920	      0.88283993	     -0.00010805	     -0.21296729	     -0.00000000	     -0.00000000	     18.93424923
      0.73951576	     -0.05599717	      0.00015591	     -0.19741437	     -0.05915106	      0.88283943	     -0.00010773	     -0.21295124	     -0.00000000	     -0.00000000	     19.02455055
      0.74104637	     -0.05596099	      0.00015482	     -0.19737799	     -0.05914100	      0.88283881	     -0.00010735	     -0.21293159	     -0.00000000	     -0.00000000	     19.12909577
      0.74257699	     -0.05592481	      0.00015263	     -0.19734158	     -0.05913098	      0.88283820	     -0.00010701	     -0.21291226	     -0.00000000	     -0.00000000	     19.18771643
      0.74377347	     -0.05589872	      0.00015213	     -0.19731533	     -0.05912318	      0.88283773	     -0.00010677	     -0.21289734	     -0.00000000	     -0.00000000	     19.23956011
      0.74496994	     -0.05587220	      0.00015054	     -0.19728863	     -0.05911541	      0.88283727	     -0.00010654	     -0.21288260	     -0.00000000	     -0.00000000	     19.36163724
      0.74651416	     -0.05584252	      0.00014908	     -0.19725872	     -0.05910541	      0.88283669	     -0.00010628	     -0.21286384	     -0.00000000	     -0.00000000	     19.39447033
      0.74805838	     -0.05581196	      0.00014664	     -0.19722791	     -0.05909546	      0.88283610	     -0.00010605	     -0.21284545	     -0.00000000	     -0.00000000	     19.56125598
      0.74926948	     -0.05578997	      0.00014611	     -0.19720575	     -0.05908770	      0.88283565	     -0.00010589	     -0.21283123	     -0.00000000	     -0.00000000	     19.50157249
      0.75048058	     -0.05576867	      0.00014449	     -0.19718426	     -0.05907995	      0.88283520	     -0.00010575	     -0.21281720	     -0.00000000	     -0.00000000	     19.65863957
      0.75197000	     -0.05574415	      0.00014331	     -0.19715952	     -0.05907048	      0.88283464	     -0.00010560	     -0.21280022	     -0.00000000	     -0.00000000	     19.60787267
      0.75345943	     -0.05571940	      0.00014099	     -0.19713452	     -0.05906104	      0.88283408	     -0.00010548	     -0.21278350	     -0.00000000	     -0.00000000	     19.93759453
      0.75470634	     -0.05570014	      0.00014019	     -0.19711508	     -0.05905318	      0.88283361	     -0.00010540	     -0.21276971	     -0.00000000	     -0.00000000	     19.73990554
      0.75595324	     -0.05568104	      0.00013819	     -0.19709577	     -0.05904534	      0.88283314	     -0.00010534	     -0.21275609	     -0.00000000	     -0.00000000	     19.91888516
      0.75720014	     -0.05566338	      0.00013696	     -0.19707792	     -0.05903754	      0.88283266	     -0.00010530	     -0.21274266	     -0.00000000	     -0.00000000	     19.87809688
      0.75873133	     -0.05564263	      0.00013498	     -0.19705691	     -0.05902800	      0.88283206	     -0.00010528	     -0.21272641	     -0.00000000	     -0.00000000	     20.07401506
      0.76009377	     -0.05562555	      0.00013419	     -0.19703963	     -0.05901956	      0.88283151	     -0.00010528	     -0.21271219	     -0.00000000	     -0.00000000	     19.87414188
      0.76145622	     -0.05560798	      0.00013228	     -0.19702184	     -0.05901115	      0.88283096	     -0.00010531	     -0.21269819	     -0.00000000	     -0.00000000	     20.10471121
      0.76281866	     -0.05559364	      0.00013153	     -0.19700729	     -0.05900278	      0.88283040	     -0.00010535	     -0.21268444	     -0.00000000	     -0.00000000	     19.95848224
      0.76418110	     -0.05557906	      0.00012936	     -0.19699247	     -0.05899445	      0.88282982	     -0.00010542	     -0.21267094	     -0.00000000	     -0.00000000	     20.17487868
      0.76554355	     -0.05556709	      0.00012893	     -0.19698031	     -0.05898615	      0.88282923	     -0.00010550	     -0.21265771	     -0.00000000	     -0.00000000	     19.96987392
      0.76690599	     -0.05555349	      0.00012661	     -0.19696645	     -0.05897790	      0.88282863	     -0.00010561	     -0.21264474	     -0.00000000	     -0.00000000	     20.21003276
      0.76826844	     -0.05554339	      0.00012628	     -0.19695616	     -0.05896968	      0.88282801	     -0.00010573	     -0.21263200	     -0.00000000	     -0.00000000	     20.03128740
      0.76963088	     -0.05553158	      0.00012359	     -0.19694408	     -0.05896150	      0.88282738	     -0.00010588	     -0.21261951	     -0.00000000	     -0.00000000	     20.26324395
      0.77081855	     -0.05552345	      0.00012332	     -0.19693578	     -0.05895441	      0.88282682	     -0.00010602	     -0.21260880	     -0.00000000	     -0.00000000	     20.08701661
      0.77200621	     -0.05551505	      0.00012166	     -0.19692716	     -0.05894734	      0.88282625	     -0.00010617	     -0.21259827	     -0.00000000	     -0.00000000	     20.17766470
      0.77348707	     -0.05550602	      0.00012058	     -0.19691789	     -0.05893857	      0.88282552	     -0.00010639	     -0.21258539	     -0.00000000	     -0.00000000	     20.08270936
      0.77496793	     -0.05549768	      0.00011828	     -0.19690927	     -0.05892985	      0.88282478	     -0.00010662	     -0.21257277	     -0.00000000	     -0.00000000	     20.31904574
      0.77621419	     -0.05549099	      0.00011789	     -0.19690239	     -0.05892255	      0.88282415	     -0.00010683	     -0.21256236	     -0.00000000	     -0.00000000	     20.07948262
      0.77746045	     -0.05548493	      0.00011618	     -0.19689609	     -0.05891528	      0.88282351	     -0.00010706	     -0.21255213	     -0.00000000	     -0.00000000	     20.19812646
      0.77870672	     -0.05548009	      0.00011547	     -0.19689105	     -0.05890805	      0.88282286	     -0.00010730	     -0.21254210	     -0.00000000	     -0.00000000	     20.11558233
      0.78025722	     -0.05547470	      0.00011380	     -0.19688538	     -0.05889909	      0.88282204	     -0.00010762	     -0.21252987	     -0.00000000	     -0.00000000	     20.25524783
      0.78156238	     -0.05547065	      0.00011363	     -0.19688113	     -0.05889160	      0.88282134	     -0.00010791	     -0.21251981	     -0.00000000	     -0.00000000	     20.04364407
      0.78286755	     -0.05546617	      0.00011224	     -0.19687640	     -0.05888414	      0.88282064	     -0.00010821	     -0.21250993	     -0.00000000	     -0.00000000	     20.18822345
      0.78417271	     -0.05546331	      0.00011199	     -0.19687334	     -0.05887672	      0.88281993	     -0.00010852	     -0.21250023	     -0.00000000	     -0.00000000	     20.07246821
      0.78547788	     -0.05546049	      0.00011076	     -0.19687027	     -0.05886934	      0.88281922	     -0.00010885	     -0.21249072	     -0.00000000	     -0.00000000	     20.17600512
      0.78678304	     -0.05545850	      0.00011046	     -0.19686807	     -0.05886199	      0.88281850	     -0.00010919	     -0.21248141	     -0.00000000	     -0.00000000	     20.05276934
      0.78808821	     -0.05545669	      0.00010938	     -0.19686603	     -0.05885469	      0.88281778	     -0.00010954	     -0.21247226	     -0.00000000	     -0.00000000	     20.15666897
      0.78939338	     -0.05545586	      0.00010904	     -0.19686498	     -0.05884742	      0.88281706	     -0.00010991	     -0.21246330	     -0.00000000	     -0.00000000	     20.04565715
      0.79069854	     -0.05545533	      0.00010810	     -0.19686423	     -0.05884019	      0.88281634	     -0.00011030	     -0.21245452	     -0.00000000	     -0.00000000	     20.14093525
      0.79226909	     -0.05545694	      0.00010789	     -0.19686558	     -0.05883154	      0.88281547	     -0.00011077	     -0.21244420	     -0.00000000	     -0.00000000	     19.93131186
      0.79360420	     -0.05545592	      0.00010643	     -0.19686431	     -0.05882423	      0.88281474	     -0.00011119	     -0.21243563	     -0.00000000	     -0.00000000	     20.13781018
      0.79493930	     -0.05545837	      0.00010670	     -0.19686655	     -0.05881697	      0.88281401	     -0.00011162	     -0.21242722	     -0.00000000	     -0.00000000	     20.05413094
      0.79627441	     -0.05546009	      0.00010526	     -0.19686803	     -0.05880973	      0.88281329	     -0.00011207	     -0.21241900	     -0.00000000	     -0.00000000	     20.09297070
      0.79760951	     -0.05546341	      0.00010569	     -0.19687115	     -0.05880254	      0.88281257	     -0.00011253	     -0.21241096	     -0.00000000	     -0.00000000	     20.06024725
      0.79894462	     -0.05546629	      0.00010434	     -0.19687378	     -0.05879539	      0.88281186	     -0.00011300	     -0.21240310	     -0.00000000	     -0.00000000	     20.06641897
      0.80027973	     -0.05547015	      0.00010499	     -0.19687745	     -0.05878828	      0.88281116	     -0.00011348	     -0.21239540	     -0.00000000	     -0.00000000	     20.04947431
      0.80161483	     -0.05547408	      0.00010381	     -0.19688115	     -0.05878120	      0.88281047	     -0.00011397	     -0.21238788	     -0.00000000	     -0.00000000	     20.05459416
      0.80294994	     -0.05547854	      0.00010477	     -0.19688543	     -0.05877416	      0.88280978	     -0.00011447	     -0.21238050	     -0.00000000	     -0.00000000	     20.03796005
      0.80428505	     -0.05548315	      0.00010383	     -0.19688981	     -0.05876717	      0.88280911	     -0.00011498	     -0.21237329	     -0.00000000	     -0.00000000	     20.03170943
      0.80562015	     -0.05548791	      0.00010512	     -0.19689441	     -0.05876020	      0.88280845	     -0.00011551	     -0.21236621	     -0.00000000	     -0.00000000	     20.01802974
      0.80695526	     -0.05549306	      0.00010443	     -0.19689935	     -0.05875328	      0.88280779	     -0.00011603	     -0.21235928	     -0.00000000	     -0.00000000	     20.01800803
      0.80829037	     -0.05549810	      0.00010600	     -0.19690423	     -0.05874639	      0.88280716	     -0.00011657	     -0.21235248	     -0.00000000	     -0.00000000	     20.00515358
      0.80962547	     -0.05550329	      0.00010557	     -0.19690922	     -0.05873954	      0.88280653	     -0.00011711	     -0.21234582	     -0.00000000	     -0.00000000	     19.99867827
      0.81096058	     -0.05550793	      0.00010746	     -0.19691372	     -0.05873272	      0.88280592	     -0.00011766	     -0.21233925	     -0.00000001	     -0.00000000	     19.98883883
      0.81229568	     -0.05551295	      0.00010730	     -0.19691855	     -0.05872594	      0.88280532	     -0.00011820	     -0.21233280	     -0.00000001	     -0.00000000	     19.98821877
      0.81363079	     -0.05551764	      0.00010946	     -0.19692311	     -0.05871920	      0.88280473	     -0.00011875	     -0.21232644	     -0.00000001	     -0.00000000	     19.97647899
      0.81496590	     -0.05552301	      0.00010952	     -0.19692830	     -0.05871249	      0.88280416	     -0.00011930	     -0.21232020	     -0.00000001	     -0.00000000	     19.96933726
      0.81630100	     -0.05552789	      0.00011191	     -0.19693306	     -0.05870581	      0.88280360	     -0.00011985	     -0.21231405	     -0.00000001	     -0.00000000	     19.96074929
      0.81763611	     -0.05553333	      0.00011221	     -0.19693834	     -0.05869917	      0.88280306	     -0.00012040	     -0.21230801	     -0.00000001	     -0.00000000	     19.96088136
      0.81897122	     -0.05553798	      0.00011486	     -0.19694287	     -0.05869256	      0.88280253	     -0.00012094	     -0.21230205	     -0.00000001	     -0.00000000	     19.95284168
      0.82030632	     -0.05554327	      0.00011540	     -0.19694801	     -0.05868599	      0.88280201	     -0.00012148	     -0.21229619	     -0.00000001	     -0.00000000	     19.94815254
      0.82164143	     -0.05554787	      0.00011823	     -0.19695252	     -0.05867945	      0.88280151	     -0.00012202	     -0.21229041	     -0.00000001	     -0.00000000	     19.94359003
      0.82297654	     -0.05555323	      0.00011895	     -0.19695774	     -0.05867294	      0.88280102	     -0.00012254	     -0.21228471	     -0.00000001	     -0.00000000	     19.94303113
      0.82431164	     -0.05555790	      0.00012196	     -0.19696232	     -0.05866647	      0.88280055	     -0.00012306	     -0.21227910	     -0.00000001	     -0.00000000	     19.93857953
      0.82564675	     -0.05556334	      0.00012289	     -0.19696764	     -0.05866002	      0.88280009	     -0.00012356	     -0.21227357	     -0.00000001	     -0.00000000	     19.93294609
      0.82698186	     -0.05556797	      0.00012606	     -0.19697219	     -0.05865361	      0.88279964	     -0.00012406	     -0.21226812	     -0.00000001	     -0.00000000	     19.93337123
      0.82831696	     -0.05557335	      0.00012718	     -0.19697746	     -0.05864723	      0.88279921	     -0.00012454	     -0.21226274	     -0.00000001	     -0.00000000	     19.93079504
      0.82965207	     -0.05557788	      0.00013047	     -0.19698193	     -0.05864088	      0.88279879	     -0.00012502	     -0.21225743	     -0.00000001	     -0.00000000	     19.93471498
      0.83098717	     -0.05558314	      0.00013178	     -0.19698708	     -0.05863455	      0.88279837	     -0.00012547	     -0.21225219	     -0.00000001	     -0.00000000	     19.92663692
      0.83232228	     -0.05558764	      0.00013518	     -0.19699153	     -0.05862826	      0.88279797	     -0.00012591	     -0.21224701	     -0.00000001	     -0.00000000	     19.93563657
      0.83365739	     -0.05559309	      0.00013664	     -0.19699689	     -0.05862200	      0.88279758	     -0.00012634	     -0.21224190	     -0.00000001	     -0.00000000	     19.92699509
      0.83499249	     -0.05559774	      0.00014012	     -0.19700149	     -0.05861576	      0.88279720	     -0.00012675	     -0.21223686	     -0.00000001	     -0.00000000	     19.94071621
      0.83632760	     -0.05560317	      0.00014175	     -0.19700685	     -0.05860955	      0.88279683	     -0.00012714	     -0.21223189	     -0.00000001	     -0.00000000	     19.92666325
      0.83766271	     -0.05560791	      0.00014529	     -0.19701155	     -0.05860336	      0.88279647	     -0.00012751	     -0.21222698	     -0.00000001	     -0.00000000	     19.94683533
      0.83899781	     -0.05561344	      0.00014710	     -0.19701702	     -0.05859721	      0.88279611	     -0.00012786	     -0.21222214	     -0.00000001	     -0.00000000	     19.93179617
      0.84033292	     -0.05561866	      0.00015068	     -0.19702221	     -0.05859107	      0.88279576	     -0.00012819	     -0.21221738	     -0.00000001	     -0.00000000	     19.95654450
      0.84166803	     -0.05562500	      0.00015263	     -0.19702849	     -0.05858497	      0.88279542	     -0.00012850	     -0.21221270	     -0.00000001	     -0.00000000	     19.93557138
      0.84300313	     -0.05563021	      0.00015633	     -0.19703369	     -0.05857888	      0.88279508	     -0.00012879	     -0.21220810	     -0.00000001	     -0.00000000	     19.97188169
      0.84433824	     -0.05563592	      0.00015858	     -0.19703936	     -0.05857282	      0.88279475	     -0.00012905	     -0.21220358	     -0.00000001	     -0.00000000	     19.95085152
      0.84567334	     -0.05564089	      0.00016242	     -0.19704433	     -0.05856678	      0.88279443	     -0.00012929	     -0.21219911	     -0.00000001	     -0.00000000	     19.99186528
      0.84700845	     -0.05564711	      0.00016486	     -0.19705052	     -0.05856077	      0.88279411	     -0.00012950	     -0.21219472	     -0.00000001	     -0.00000000	     19.96297526
      0.84834356	     -0.05565292	      0.00016871	     -0.19705634	     -0.05855477	      0.88279379	     -0.00012969	     -0.21219041	     -0.00000001	     -0.00000000	     20.01161396
      0.84967866	     -0.05566002	      0.00017130	     -0.19706343	     -0.05854880	      0.88279348	     -0.00012986	     -0.21218621	     -0.00000001	     -0.00000000	     19.97859471
      0.85101377	     -0.05566689	      0.00017519	     -0.19707032	     -0.05854284	      0.88279317	     -0.00012999	     -0.21218210	     -0.00000001	     -0.00000000	     20.02981914
      0.85262060	     -0.05567799	      0.00017808	     -0.19708141	     -0.05853570	      0.88279280	     -0.00013012	     -0.21217733	     -0.00000001	     -0.00000000	     19.93648373
      0.85385109	     -0.05568201	      0.00018272	     -0.19708548	     -0.05853025	      0.88279252	     -0.00013019	     -0.21217379	     -0.00000001	     -0.00000000	     19.99639230
      0.85508158	     -0.05568860	      0.00018536	     -0.19709208	     -0.05852482	      0.88279224	     -0.00013024	     -0.21217029	     -0.00000001	     -0.00000000	     20.06973542
      0.85658128	     -0.05569472	      0.00019034	     -0.19709826	     -0.05851821	      0.88279190	     -0.00013027	     -0.21216609	     -0.00000001	     -0.00000000	     19.99023211
      0.85790699	     -0.05570075	      0.00019301	     -0.19710431	     -0.05851238	      0.88279160	     -0.00013026	     -0.21216242	     -0.00000001	     -0.00000000	     20.15312948
      0.85923270	     -0.05570458	      0.00019768	     -0.19710821	     -0.05850657	      0.88279130	     -0.00013023	     -0.21215879	     -0.00000001	     -0.00000000	     20.00493821
      0.86055841	     -0.05570853	      0.00020061	     -0.19711219	     -0.05850078	      0.88279100	     -0.00013017	     -0.21215515	     -0.00000001	     -0.00000000	     20.16175626
      0.86188413	     -0.05571082	      0.00020518	     -0.19711456	     -0.05849499	      0.88279070	     -0.00013009	     -0.21215152	     -0.00000001	     -0.00000000	     20.07483320
      0.86320984	     -0.05571147	      0.00020849	     -0.19711526	     -0.05848922	      0.88279039	     -0.00012997	     -0.21214783	     -0.00000001	     -0.00000000	     20.21085278
      0.86453555	     -0.05571103	      0.00021305	     -0.19711491	     -0.05848346	      0.88279009	     -0.00012983	     -0.21214407	     -0.00000001	     -0.00000000	     20.09440209
      0.86586126	     -0.05570983	      0.00021642	     -0.19711377	     -0.05847771	      0.88278978	     -0.00012967	     -0.21214024	     -0.00000001	     -0.00000000	     20.24220661
      0.86718697	     -0.05570627	      0.00022094	     -0.19711030	     -0.05847198	      0.88278947	     -0.00012948	     -0.21213633	     -0.00000001	     -0.00000000	     20.15048473
      0.86851268	     -0.05569998	      0.00022460	     -0.19710408	     -0.05846625	      0.88278915	     -0.00012926	     -0.21213226	     -0.00000001	     -0.00000000	     20.29804735
      0.86983839	     -0.05569251	      0.00022909	     -0.19709671	     -0.05846053	      0.88278884	     -0.00012901	     -0.21212802	     -0.00000001	     -0.00000000	     20.19944922
      0.87116410	     -0.05568535	      0.00023259	     -0.19708962	     -0.05845481	      0.88278852	     -0.00012874	     -0.21212363	     -0.00000001	     -0.00000000	     20.33555677
      0.87248982	     -0.05567992	      0.00023657	     -0.19708428	     -0.05844911	      0.88278820	     -0.00012845	     -0.21211917	     -0.00000001	     -0.00000000	     20.24138141
      0.87381553	     -0.05567418	      0.00023984	     -0.19707860	     -0.05844341	      0.88278788	     -0.00012812	     -0.21211467	     -0.00000001	     -0.00000000	     20.37750651
      0.87514124	     -0.05566744	      0.00024372	     -0.19707195	     -0.05843772	      0.88278756	     -0.00012778	     -0.21211013	     -0.00000001	     -0.00000000	     20.29562693
      0.87646695	     -0.05565930	      0.00024708	     -0.19706389	     -0.05843203	      0.88278723	     -0.00012740	     -0.21210550	     -0.00000001	     -0.00000000	     20.43746459
      0.87809821	     -0.05565079	      0.00025189	     -0.19705549	     -0.05842504	      0.88278683	     -0.00012691	     -0.21209970	     -0.00000001	     -0.00000000	     20.23259230
      0.87943970	     -0.05563969	      0.00025462	     -0.19704445	     -0.05841930	      0.88278650	     -0.00012648	     -0.21209484	     -0.00000001	     -0.00000000	     20.51939316
      0.88078118	     -0.05563326	      0.00025858	     -0.19703812	     -0.05841356	      0.88278617	     -0.00012602	     -0.21208990	     -0.00000001	     -0.00000000	     20.49037217
      0.88212267	     -0.05562500	      0.00026116	     -0.19702992	     -0.05840783	      0.88278583	     -0.00012553	     -0.21208496	     -0.00000001	     -0.00000000	     20.53630498
      0.88346415	     -0.05561642	      0.00026507	     -0.19702144	     -0.05840210	      0.88278549	     -0.00012502	     -0.21207996	     -0.00000001	     -0.00000000	     20.58190682
      0.88480564	     -0.05560600	      0.00026786	     -0.19701110	     -0.05839637	      0.88278515	     -0.00012449	     -0.21207488	     -0.00000001	     -0.00000000	     20.63478073
      0.88614713	     -0.05559620	      0.00027172	     -0.19700140	     -0.05839064	      0.88278481	     -0.00012393	     -0.21206971	     -0.00000001	     -0.00000000	     20.69002786
      0.88748861	     -0.05558580	      0.00027451	     -0.19699108	     -0.05838492	      0.88278447	     -0.00012335	     -0.21206446	     -0.00000001	     -0.00000000	     20.69854698
      0.88883010	     -0.05557671	      0.00027812	     -0.19698209	     -0.05837919	      0.88278413	     -0.00012274	     -0.21205916	     -0.00000001	     -0.00000000	     20.77231124
      0.89047665	     -0.05556719	      0.00028098	     -0.19697267	     -0.05837217	      0.88278370	     -0.00012197	     -0.21205266	     -0.00000001	     -0.00000000	     20.76831845
      0.89169313	     -0.05555980	      0.00028467	     -0.19696538	     -0.05836698	      0.88278338	     -0.00012137	     -0.21204786	     -0.00000001	     -0.00000000	     20.82388222
      0.89290960	     -0.05555399	      0.00028672	     -0.19695965	     -0.05836178	      0.88278306	     -0.00012075	     -0.21204309	     -0.00000001	     -0.00000000	     20.92614189
      0.89448345	     -0.05554723	      0.00029040	     -0.19695301	     -0.05835506	      0.88278264	     -0.00011993	     -0.21203697	     -0.00000001	     -0.00000000	     20.90349138
      0.89583678	     -0.05554121	      0.00029224	     -0.19694706	     -0.05834928	      0.88278228	     -0.00011919	     -0.21203175	     -0.00000001	     -0.00000000	     21.09656422
      0.89719011	     -0.05553520	      0.00029550	     -0.19694116	     -0.05834349	      0.88278191	     -0.00011844	     -0.21202653	     -0.00000001	     -0.00000000	     20.97517660
      0.89854344	     -0.05552963	      0.00029707	     -0.19693567	     -0.05833770	      0.88278153	     -0.00011766	     -0.21202134	     -0.00000001	     -0.00000000	     21.19070071
      0.89989678	     -0.05552667	      0.00029987	     -0.19693281	     -0.05833191	      0.88278115	     -0.00011685	     -0.21201620	     -0.00000001	     -0.00000000	     21.09884037
      0.90125011	     -0.05552229	      0.00030139	     -0.19692851	     -0.05832611	      0.88278076	     -0.00011603	     -0.21201112	     -0.00000001	     -0.00000000	     21.30825836
      0.90260344	     -0.05551960	      0.00030406	     -0.19692593	     -0.05832031	      0.88278037	     -0.00011519	     -0.21200607	     -0.00000001	     -0.00000000	     21.19150677
      0.90395677	     -0.05551679	      0.00030548	     -0.19692320	     -0.05831449	      0.88277997	     -0.00011432	     -0.21200106	     -0.00000001	     -0.00000000	     21.40392138
      0.90531010	     -0.05551669	      0.00030786	     -0.19692322	     -0.05830867	      0.88277956	     -0.00011344	     -0.21199613	     -0.00000001	     -0.00000000	     21.30663551
      0.90666343	     -0.05551536	      0.00030927	     -0.19692198	     -0.05830285	      0.88277914	     -0.00011253	     -0.21199127	     -0.00000001	     -0.00000000	     21.51871623
      0.90801676	     -0.05551474	      0.00031166	     -0.19692148	     -0.05829701	      0.88277871	     -0.00011161	     -0.21198645	     -0.00000001	     -0.00000000	     21.40682361
      0.90937009	     -0.05551188	      0.00031322	     -0.19691872	     -0.05829116	      0.88277827	     -0.00011067	     -0.21198161	     -0.00000001	     -0.00000000	     21.62195482
      0.91072343	     -0.05551160	      0.00031545	     -0.19691857	     -0.05828531	      0.88277783	     -0.00010971	     -0.21197677	     -0.00000001	     -0.00000000	     21.53083887
      0.91207676	     -0.05550993	      0.00031694	     -0.19691701	     -0.05827944	      0.88277737	     -0.00010873	     -0.21197193	     -0.00000001	     -0.00000000	     21.73187034
      0.91343009	     -0.05551068	      0.00031893	     -0.19691789	     -0.05827356	      0.88277690	     -0.00010773	     -0.21196708	     -0.00000001	     -0.00000000	     21.61199114
      0.91478342	     -0.05550978	      0.00032032	     -0.19691710	     -0.05826767	      0.88277642	     -0.00010671	     -0.21196226	     -0.00000001	     -0.00000000	     21.81980757
      0.91613675	     -0.05551224	      0.00032200	     -0.19691969	     -0.05826176	      0.88277592	     -0.00010568	     -0.21195744	     -0.00000001	     -0.00000000	     21.72833907
      0.91749008	     -0.05551293	      0.00032327	     -0.19692050	     -0.05825584	      0.88277541	     -0.00010463	     -0.21195267	     -0.00000001	     -0.00000000	     21.92254300
      0.91884341	     -0.05551617	      0.00032473	     -0.19692387	     -0.05824991	      0.88277489	     -0.00010356	     -0.21194791	     -0.00000001	     -0.00000000	     21.80054329
      0.92019674	     -0.05551660	      0.00032596	     -0.19692443	     -0.05824396	      0.88277436	     -0.00010248	     -0.21194316	     -0.00000001	     -0.00000000	     22.00717888
      0.92155008	     -0.05552024	      0.00032721	     -0.19692820	     -0.05823800	      0.88277381	     -0.00010139	     -0.21193841	     -0.00000001	     -0.00000000	     21.91591498
      0.92290341	     -0.05552133	      0.00032837	     -0.19692942	     -0.05823202	      0.88277324	     -0.00010027	     -0.21193365	     -0.00000001	     -0.00000000	     22.10533269
      0.92425674	     -0.05552544	      0.00032936	     -0.19693367	     -0.05822602	      0.88277266	     -0.00009914	     -0.21192888	     -0.00000001	     -0.00000000	     21.97910444
      0.92561007	     -0.05552625	      0.00033040	     -0.19693461	     -0.05822000	      0.88277207	     -0.00009800	     -0.21192410	     -0.00000001	     -0.00000000	     22.18307853
      0.92696340	     -0.05553075	      0.00033110	     -0.19693925	     -0.05821396	      0.88277145	     -0.00009685	     -0.21191928	     -0.00000001	     -0.00000000	     22.08590996
      0.92831673	     -0.05553210	      0.00033202	     -0.19694074	     -0.05820790	      0.88277082	     -0.00009568	     -0.21191445	     -0.00000001	     -0.00000000	     22.27197235
      0.92967006	     -0.05553702	      0.00033243	     -0.19694580	     -0.05820183	      0.88277018	     -0.00009449	     -0.21190958	     -0.00000001	     -0.00000000	     22.13994497
      0.93102339	     -0.05553816	      0.00033319	     -0.19694709	     -0.05819573	      0.88276951	     -0.00009330	     -0.21190469	     -0.00000001	     -0.00000000	     22.34021862
      0.93237673	     -0.05554348	      0.00033329	     -0.19695254	     -0.05818961	      0.88276883	     -0.00009209	     -0.21189975	     -0.00000001	     -0.00000000	     22.23173236
      0.93373006	     -0.05554508	      0.00033388	     -0.19695429	     -0.05818346	      0.88276813	     -0.00009087	     -0.21189479	     -0.00000001	     -0.00000000	     22.41566903
      0.93508339	     -0.05555097	      0.00033363	     -0.19696032	     -0.05817730	      0.88276741	     -0.00008964	     -0.21188978	     -0.00000001	     -0.00000000	     22.27476983
      0.93643672	     -0.05555259	      0.00033403	     -0.19696210	     -0.05817111	      0.88276667	     -0.00008840	     -0.21188475	     -0.00000001	     -0.00000000	     22.47084173
      0.93779005	     -0.05555893	      0.00033347	     -0.19696857	     -0.05816489	      0.88276591	     -0.00008715	     -0.21187967	     -0.00000001	     -0.00000000	     22.34891950
      0.93914338	     -0.05556067	      0.00033374	     -0.19697047	     -0.05815865	      0.88276514	     -0.00008589	     -0.21187456	     -0.00000001	     -0.00000000	     22.53407351
      0.94049671	     -0.05556725	      0.00033290	     -0.19697719	     -0.05815238	      0.88276434	     -0.00008463	     -0.21186939	     -0.00000001	     -0.00000000	     22.38500088
      0.94185004	     -0.05556870	      0.00033303	     -0.19697880	     -0.05814609	      0.88276353	     -0.00008337	     -0.21186419	     -0.00000001	     -0.00000000	     22.58369440
      0.94320338	     -0.05557558	      0.00033191	     -0.19698582	     -0.05813977	      0.88276270	     -0.00008211	     -0.21185891	     -0.00000001	     -0.00000000	     22.44896692
      0.94455671	     -0.05557726	      0.00033194	     -0.19698767	     -0.05813343	      0.88276185	     -0.00008084	     -0.21185359	     -0.00000001	     -0.00000000	     22.63916144
      0.94591004	     -0.05558466	      0.00033056	     -0.19699521	     -0.05812706	      0.88276098	     -0.00007958	     -0.21184820	     -0.00000001	     -0.00000000	     22.48121351
      0.94726337	     -0.05558644	      0.00033046	     -0.19699717	     -0.05812066	      0.88276009	     -0.00007832	     -0.21184279	     -0.00000001	     -0.00000000	     22.68345856
      0.94861670	     -0.05559460	      0.00032880	     -0.19700547	     -0.05811423	      0.88275918	     -0.00007706	     -0.21183729	     -0.00000001	     -0.00000000	     22.53429743
      0.94997003	     -0.05559682	      0.00032864	     -0.19700787	     -0.05810778	      0.88275826	     -0.00007581	     -0.21183178	     -0.00000001	     -0.00000000	     22.73319766
      0.95132336	     -0.05560539	      0.00032685	     -0.19701659	     -0.05810130	      0.88275732	     -0.00007456	     -0.21182619	     -0.00000001	     -0.00000000	     22.56484470
      0.95267669	     -0.05560733	      0.00032675	     -0.19701872	     -0.05809478	      0.88275636	     -0.00007333	     -0.21182056	     -0.00000001	     -0.00000000	     22.77451205
      0.95403003	     -0.05561635	      0.00032482	     -0.19702790	     -0.05808824	      0.88275538	     -0.00007210	     -0.21181485	     -0.00000001	     -0.00000000	     22.60865409
      0.95538336	     -0.05561866	      0.00032457	     -0.19703040	     -0.05808167	      0.88275439	     -0.00007089	     -0.21180911	     -0.00000001	     -0.00000001	     22.82263682
      0.95673669	     -0.05562849	      0.00032230	     -0.19704038	     -0.05807507	      0.88275338	     -0.00006969	     -0.21180329	     -0.00000001	     -0.00000001	     22.64111456
      0.95809002	     -0.05563131	      0.00032202	     -0.19704341	     -0.05806844	      0.88275235	     -0.00006851	     -0.21179745	     -0.00000001	     -0.00000001	     22.85821557
      0.95944335	     -0.05564223	      0.00031967	     -0.19705448	     -0.05806178	      0.88275131	     -0.00006734	     -0.21179153	     -0.00000001	     -0.00000001	     22.67286709
      0.96079668	     -0.05564559	      0.00031944	     -0.19705806	     -0.05805509	      0.88275026	     -0.00006618	     -0.21178561	     -0.00000001	     -0.00000001	     22.89651773
      0.96215001	     -0.05565715	      0.00031697	     -0.19706979	     -0.05804837	      0.88274919	     -0.00006505	     -0.21177962	     -0.00000001	     -0.00000001	     22.70061121
      0.96350334	     -0.05566045	      0.00031684	     -0.19707331	     -0.05804161	      0.88274810	     -0.00006393	     -0.21177361	     -0.00000001	     -0.00000001	     22.93058886
      0.96485668	     -0.05567244	      0.00031422	     -0.19708547	     -0.05803483	      0.88274701	     -0.00006284	     -0.21176751	     -0.00000001	     -0.00000001	     22.73235386
      0.96621001	     -0.05567604	      0.00031408	     -0.19708930	     -0.05802801	      0.88274590	     -0.00006177	     -0.21176140	     -0.00000001	     -0.00000001	     22.96077496
      0.96756334	     -0.05568850	      0.00031152	     -0.19710194	     -0.05802116	      0.88274478	     -0.00006072	     -0.21175520	     -0.00000001	     -0.00000001	     22.74309905
      0.96891667	     -0.05569196	      0.00031155	     -0.19710565	     -0.05801428	      0.88274364	     -0.00005970	     -0.21174898	     -0.00000001	     -0.00000001	     22.98077117
      0.97027000	     -0.05570491	      0.00030891	     -0.19711878	     -0.05800736	      0.88274250	     -0.00005871	     -0.21174267	     -0.00000001	     -0.00000001	     22.76074649
      0.97162333	     -0.05570844	      0.00030886	     -0.19712257	     -0.05800041	      0.88274134	     -0.00005774	     -0.21173634	     -0.00000001	     -0.00000001	     23.00643002
      0.97297666	     -0.05572158	      0.00030603	     -0.19713590	     -0.05799343	      0.88274018	     -0.00005680	     -0.21172990	     -0.00000001	     -0.00000001	     22.77687320
      0.97432999	     -0.05572471	      0.00030595	     -0.19713928	     -0.05798641	      0.88273900	     -0.00005588	     -0.21172344	     -0.00000001	     -0.00000001	     23.02936279
      0.97568333	     -0.05573761	      0.00030291	     -0.19715237	     -0.05797936	      0.88273782	     -0.00005500	     -0.21171685	     -0.00000001	     -0.00000001	     22.79494186
      0.97703666	     -0.05574003	      0.00030281	     -0.19715506	     -0.05797228	      0.88273663	     -0.00005415	     -0.21171022	     -0.00000001	     -0.00000001	     23.04675798
      0.97838999	     -0.05575238	      0.00029979	     -0.19716761	     -0.05796516	      0.88273543	     -0.00005333	     -0.21170345	     -0.00000001	     -0.00000001	     22.79954424
      0.97974332	     -0.05575393	      0.00029983	     -0.19716944	     -0.05795800	      0.88273422	     -0.00005254	     -0.21169662	     -0.00000001	     -0.00000001	     23.05310590
      0.98109665	     -0.05576578	      0.00029698	     -0.19718149	     -0.05795081	      0.88273301	     -0.00005178	     -0.21168963	     -0.00000001	     -0.00000001	     22.79460785
      0.98244998	     -0.05576697	      0.00029731	     -0.19718297	     -0.05794358	      0.88273179	     -0.00005105	     -0.21168259	     -0.00000001	     -0.00000001	     23.04833982
      0.98366783	     -0.05577649	      0.00029512	     -0.19719269	     -0.05793705	      0.88273068	     -0.00005042	     -0.21167613	     -0.00000001	     -0.00000001	     22.85010350
      0.98488567	     -0.05577982	      0.00029477	     -0.19719628	     -0.05793049	      0.88272958	     -0.00004982	     -0.21166961	     -0.00000001	     -0.00000001	     22.94749250
      0.98636571	     -0.05578797	      0.00029314	     -0.19720470	     -0.05792247	      0.88272823	     -0.00004913	     -0.21166154	     -0.00000001	     -0.00000001	     22.84524680
      0.98784575	     -0.05579111	      0.00029282	     -0.19720815	     -0.05791441	      0.88272687	     -0.00004847	     -0.21165337	     -0.00000001	     -0.00000001	     23.05900073
      0.98909614	     -0.05579895	      0.00029062	     -0.19721621	     -0.05790757	      0.88272572	     -0.00004795	     -0.21164634	     -0.00000001	     -0.00000001	     22.84475074
      0.99034652	     -0.05580122	      0.00028995	     -0.19721873	     -0.05790069	      0.88272457	     -0.00004745	     -0.21163924	     -0.00000001	     -0.00000001	     22.96983553
      0.99159691	     -0.05580668	      0.00028836	     -0.19722443	     -0.05789379	      0.88272341	     -0.00004698	     -0.21163202	     -0.00000001	     -0.00000001	     22.90050644
      0.99326100	     -0.05581018	      0.00028725	     -0.19722827	     -0.05788454	      0.88272187	     -0.00004640	     -0.21162229	     -0.00000001	     -0.00000001	     23.04043762
      0.99454319	     -0.05581651	      0.00028533	     -0.19723484	     -0.05787738	      0.88272068	     -0.00004599	     -0.21161466	     -0.00000001	     -0.00000001	     22.82914752
      0.99582538	     -0.05581767	      0.00028494	     -0.19723628	     -0.05787019	      0.88271949	     -0.00004560	     -0.21160694	     -0.00000001	     -0.00000001	     22.95200607
      0.99710757	     -0.05582251	      0.00028383	     -0.19724138	     -0.05786296	      0.88271830	     -0.00004524	     -0.21159912	     -0.00000001	     -0.00000001	     22.85181420
      0.99871658	     -0.05582546	      0.00028355	     -0.19724469	     -0.05785384	      0.88271680	     -0.00004483	     -0.21158920	     -0.00000001	     -0.00000001	     23.00025639
      0.99999467	     -0.05583241	      0.00028212	     -0.19725190	     -0.05784656	      0.88271560	     -0.00004454	     -0.21158125	     -0.00000001	     -0.00000001	     22.77533812
      1.00127276	     -0.05583428	      0.00028195	     -0.19725405	     -0.05783925	      0.88271441	     -0.00004428	     -0.21157326	     -0.00000001	     -0.00000001	     22.90637097
      1.00255086	     -0.05583950	      0.00028086	     -0.19725954	     -0.05783189	      0.88271321	     -0.00004404	     -0.21156520	     -0.00000001	     -0.00000001	     22.81871427
      1.00416466	     -0.05584259	      0.00028025	     -0.19726299	     -0.05782256	      0.88271170	     -0.00004377	     -0.21155496	     -0.00000001	     -0.00000001	     22.97298056
      1.00544557	     -0.05584945	      0.00027865	     -0.19727011	     -0.05781511	      0.88271049	     -0.00004360	     -0.21154677	     -0.00000001	     -0.00000001	     22.74837777
      1.00672649	     -0.05585194	      0.00027810	     -0.19727287	     -0.05780763	      0.88270929	     -0.00004345	     -0.21153856	     -0.00000001	     -0.00000001	     22.87703409
      1.00800741	     -0.05585814	      0.00027674	     -0.19727934	     -0.05780011	      0.88270808	     -0.00004332	     -0.21153032	     -0.00000001	     -0.00000001	     22.77740134
      1.00961782	     -0.05586183	      0.00027582	     -0.19728339	     -0.05779061	      0.88270656	     -0.00004321	     -0.21151993	     -0.00000001	     -0.00000001	     22.93157798
      1.01089994	     -0.05586881	      0.00027408	     -0.19729062	     -0.05778300	      0.88270535	     -0.00004314	     -0.21151161	     -0.00000001	     -0.00000001	     22.69967987
      1.01218206	     -0.05587089	      0.00027340	     -0.19729299	     -0.05777535	      0.88270414	     -0.00004311	     -0.21150327	     -0.00000001	     -0.00000001	     22.82443342
      1.01346418	     -0.05587605	      0.00027213	     -0.19729843	     -0.05776767	      0.88270293	     -0.00004309	     -0.21149488	     -0.00000001	     -0.00000001	     22.71934657
      1.01507307	     -0.05587902	      0.00027107	     -0.19730174	     -0.05775798	      0.88270141	     -0.00004312	     -0.21148430	     -0.00000001	     -0.00000001	     22.87292281
      1.01635527	     -0.05588563	      0.00026922	     -0.19730862	     -0.05775021	      0.88270019	     -0.00004316	     -0.21147582	     -0.00000001	     -0.00000001	     22.64238344
      1.01763748	     -0.05588768	      0.00026823	     -0.19731095	     -0.05774241	      0.88269898	     -0.00004324	     -0.21146733	     -0.00000001	     -0.00000001	     22.76936435
      1.01891968	     -0.05589321	      0.00026658	     -0.19731675	     -0.05773457	      0.88269777	     -0.00004333	     -0.21145881	     -0.00000001	     -0.00000001	     22.66849116
      1.02052958	     -0.05589741	      0.00026479	     -0.19732129	     -0.05772467	      0.88269625	     -0.00004349	     -0.21144810	     -0.00000001	     -0.00000001	     22.82508475
      1.02181143	     -0.05590486	      0.00026257	     -0.19732900	     -0.05771675	      0.88269504	     -0.00004365	     -0.21143957	     -0.00000001	     -0.00000001	     22.59546229
      1.02309327	     -0.05590798	      0.00026102	     -0.19733239	     -0.05770879	      0.88269384	     -0.00004382	     -0.21143105	     -0.00000001	     -0.00000001	     22.72340566
      1.02437512	     -0.05591425	      0.00025911	     -0.19733893	     -0.05770079	      0.88269263	     -0.00004402	     -0.21142251	     -0.00000001	     -0.00000001	     22.61523480
      1.02598619	     -0.05591878	      0.00025703	     -0.19734380	     -0.05769068	      0.88269113	     -0.00004431	     -0.21141179	     -0.00000001	     -0.00000001	     22.76717579
      1.02726662	     -0.05592584	      0.00025478	     -0.19735113	     -0.05768260	      0.88268993	     -0.00004456	     -0.21140324	     -0.00000001	     -0.00000001	     22.53788854
      1.02854704	     -0.05592883	      0.00025279	     -0.19735437	     -0.05767449	      0.88268874	     -0.00004484	     -0.21139469	     -0.00000001	     -0.00000001	     22.67167035
      1.02982747	     -0.05593473	      0.00025050	     -0.19736054	     -0.05766633	      0.88268756	     -0.00004514	     -0.21138611	     -0.00000001	     -0.00000001	     22.56954990
      1.03143950	     -0.05593943	      0.00024786	     -0.19736557	     -0.05765601	      0.88268608	     -0.00004554	     -0.21137532	     -0.00000001	     -0.00000001	     22.71317610
      1.03271628	     -0.05594626	      0.00024577	     -0.19737267	     -0.05764779	      0.88268491	     -0.00004589	     -0.21136675	     -0.00000001	     -0.00000001	     22.47852787
      1.03399305	     -0.05594944	      0.00024385	     -0.19737613	     -0.05763954	      0.88268375	     -0.00004626	     -0.21135817	     -0.00000001	     -0.00000001	     22.60215147
      1.03526982	     -0.05595509	      0.00024195	     -0.19738205	     -0.05763124	      0.88268260	     -0.00004664	     -0.21134958	     -0.00000001	     -0.00000001	     22.50134840
      1.03688565	     -0.05595925	      0.00023943	     -0.19738656	     -0.05762068	      0.88268115	     -0.00004716	     -0.21133869	     -0.00000001	     -0.00000001	     22.64957053
      1.03815712	     -0.05596498	      0.00023767	     -0.19739257	     -0.05761233	      0.88268002	     -0.00004758	     -0.21133008	     -0.00000001	     -0.00000001	     22.42304007
      1.03942859	     -0.05596756	      0.00023564	     -0.19739543	     -0.05760394	      0.88267890	     -0.00004803	     -0.21132145	     -0.00000001	     -0.00000001	     22.54556912
      1.04070005	     -0.05597201	      0.00023380	     -0.19740015	     -0.05759552	      0.88267779	     -0.00004849	     -0.21131279	     -0.00000001	     -0.00000001	     22.45072532
      1.04232222	     -0.05597549	      0.00023093	     -0.19740398	     -0.05758470	      0.88267639	     -0.00004910	     -0.21130171	     -0.00000001	     -0.00000001	     22.59627308
      1.04358842	     -0.05597983	      0.00022921	     -0.19740860	     -0.05757622	      0.88267531	     -0.00004960	     -0.21129301	     -0.00000001	     -0.00000001	     22.37997959
      1.04485462	     -0.05598122	      0.00022686	     -0.19741026	     -0.05756770	      0.88267424	     -0.00005012	     -0.21128428	     -0.00000001	     -0.00000001	     22.50006933
      1.04612082	     -0.05598344	      0.00022498	     -0.19741276	     -0.05755914	      0.88267318	     -0.00005065	     -0.21127549	     -0.00000001	     -0.00000001	     22.41469078
      1.04774798	     -0.05598414	      0.00022176	     -0.19741379	     -0.05754808	      0.88267184	     -0.00005135	     -0.21126411	     -0.00000001	     -0.00000001	     22.56074740
      1.04900756	     -0.05598623	      0.00022000	     -0.19741617	     -0.05753947	      0.88267082	     -0.00005191	     -0.21125522	     -0.00000001	     -0.00000001	     22.35582396
      1.05026714	     -0.05598681	      0.00021734	     -0.19741701	     -0.05753082	      0.88266981	     -0.00005248	     -0.21124629	     -0.00000001	     -0.00000001	     22.46213699
      1.05152672	     -0.05598823	      0.00021548	     -0.19741871	     -0.05752214	      0.88266882	     -0.00005306	     -0.21123732	     -0.00000001	     -0.00000001	     22.37516281
      1.05316293	     -0.05598871	      0.00021237	     -0.19741953	     -0.05751080	      0.88266756	     -0.00005384	     -0.21122562	     -0.00000001	     -0.00000001	     22.50100961
      1.05441637	     -0.05598980	      0.00021109	     -0.19742092	     -0.05750206	      0.88266660	     -0.00005445	     -0.21121660	     -0.00000001	     -0.00000001	     22.30864041
      1.05566982	     -0.05598892	      0.00020860	     -0.19742030	     -0.05749329	      0.88266567	     -0.00005507	     -0.21120754	     -0.00000001	     -0.00000001	     22.42282955
      1.05692326	     -0.05598791	      0.00020679	     -0.19741957	     -0.05748448	      0.88266475	     -0.00005571	     -0.21119842	     -0.00000001	     -0.00000000	     22.35766507
      1.05856957	     -0.05598528	      0.00020360	     -0.19741728	     -0.05747285	      0.88266357	     -0.00005655	     -0.21118632	     -0.00000001	     -0.00000000	     22.47828470
      1.05981813	     -0.05598327	      0.00020259	     -0.19741557	     -0.05746399	      0.88266270	     -0.00005721	     -0.21117706	     -0.00000001	     -0.00000000	     22.28875611
      1.06106669	     -0.05597944	      0.00020046	     -0.19741202	     -0.05745508	      0.88266184	     -0.00005787	     -0.21116772	     -0.00000001	     -0.00000000	     22.38651359
      1.06231525	     -0.05597504	      0.00019933	     -0.19740792	     -0.05744614	      0.88266101	     -0.00005855	     -0.21115828	     -0.00000001	     -0.00000000	     22.31445348
      1.06397068	     -0.05596728	      0.00019689	     -0.19740052	     -0.05743422	      0.88265993	     -0.00005945	     -0.21114559	     -0.00000001	     -0.00000000	     22.43965732
      1.06521369	     -0.05596071	      0.00019634	     -0.19739426	     -0.05742523	      0.88265914	     -0.00006014	     -0.21113591	     -0.00000001	     -0.00000000	     22.26528550
      1.06645669	     -0.05595203	      0.00019450	     -0.19738585	     -0.05741620	      0.88265838	     -0.00006085	     -0.21112610	     -0.00000001	     -0.00000000	     22.36349593
      1.06795427	     -0.05593921	      0.00019375	     -0.19737340	     -0.05740527	      0.88265748	     -0.00006170	     -0.21111404	     -0.00000001	     -0.00000000	     22.24822034
      1.06927995	     -0.05592432	      0.00019177	     -0.19735879	     -0.05739555	      0.88265672	     -0.00006247	     -0.21110311	     -0.00000001	     -0.00000000	     22.40092662
      1.07060563	     -0.05590792	      0.00019157	     -0.19734272	     -0.05738579	      0.88265598	     -0.00006324	     -0.21109190	     -0.00000001	     -0.00000000	     22.23743202
      1.07193131	     -0.05588930	      0.00018998	     -0.19732440	     -0.05737598	      0.88265526	     -0.00006403	     -0.21108042	     -0.00000001	     -0.00000000	     22.36551117
      1.07325699	     -0.05586909	      0.00019040	     -0.19730452	     -0.05736614	      0.88265458	     -0.00006482	     -0.21106865	     -0.00000001	     -0.00000000	     22.21026800
      1.07458268	     -0.05584532	      0.00018956	     -0.19728106	     -0.05735625	      0.88265392	     -0.00006562	     -0.21105658	     -0.00000001	     -0.00000000	     22.33421559
      1.07590836	     -0.05582010	      0.00019029	     -0.19725618	     -0.05734632	      0.88265328	     -0.00006642	     -0.21104418	     -0.00000001	     -0.00000000	     22.20131471
      1.07723404	     -0.05579209	      0.00018945	     -0.19722846	     -0.05733634	      0.88265268	     -0.00006724	     -0.21103145	     -0.00000001	     -0.00000000	     22.33401199
      1.07855972	     -0.05576100	      0.00019028	     -0.19719770	     -0.05732633	      0.88265211	     -0.00006806	     -0.21101837	     -0.00000001	     -0.00000000	     22.21193682
      1.07988540	     -0.05572789	      0.00018964	     -0.19716488	     -0.05731628	      0.88265157	     -0.00006889	     -0.21100492	     -0.00000001	     -0.00000000	     22.33061963
      1.08121108	     -0.05569367	      0.00019047	     -0.19713097	     -0.05730619	      0.88265106	     -0.00006972	     -0.21099112	     -0.00000001	     -0.00000000	     22.20562221
      1.08253676	     -0.05565658	      0.00018989	     -0.19709416	     -0.05729606	      0.88265058	     -0.00007056	     -0.21097698	     -0.00000001	     -0.00000000	     22.33154078
      1.08386244	     -0.05561785	      0.00019085	     -0.19705574	     -0.05728589	      0.88265013	     -0.00007140	     -0.21096249	     -0.00000001	     -0.00000000	     22.21110198
      1.08518813	     -0.05557756	      0.00019032	     -0.19701570	     -0.05727568	      0.88264972	     -0.00007225	     -0.21094767	     -0.00000001	     -0.00000000	     22.33508217
      1.08651381	     -0.05553712	      0.00019121	     -0.19697555	     -0.05726543	      0.88264935	     -0.00007310	     -0.21093255	     -0.00000001	     -0.00000000	     22.21519149
      1.08783949	     -0.05549556	      0.00019065	     -0.19693422	     -0.05725515	      0.88264901	     -0.00007396	     -0.21091717	     -0.00000001	     -0.00000000	     22.34296014
      1.08916517	     -0.05545140	      0.00019179	     -0.19689034	     -0.05724484	      0.88264871	     -0.00007482	     -0.21090152	     -0.00000001	     -0.00000000	     22.24122987
      1.09049085	     -0.05540474	      0.00019157	     -0.19684391	     -0.05723448	      0.88264845	     -0.00007568	     -0.21088555	     -0.00000001	     -0.00000000	     22.37896131
      1.09181653	     -0.05535711	      0.00019294	     -0.19679655	     -0.05722410	      0.88264823	     -0.00007655	     -0.21086928	     -0.00000001	     -0.00000000	     22.27493350
      1.09314221	     -0.05530752	      0.00019302	     -0.19674718	     -0.05721368	      0.88264805	     -0.00007742	     -0.21085270	     -0.00000001	     -0.00000000	     22.41384124
      1.09446790	     -0.05525624	      0.00019486	     -0.19669616	     -0.05720323	      0.88264791	     -0.00007828	     -0.21083583	     -0.00000001	     -0.00000000	     22.31752021
      1.09579358	     -0.05520288	      0.00019532	     -0.19664301	     -0.05719275	      0.88264780	     -0.00007915	     -0.21081865	     -0.00000001	     -0.00000000	     22.46740575
      1.09711926	     -0.05514849	      0.00019753	     -0.19658888	     -0.05718224	      0.88264774	     -0.00008001	     -0.21080116	     -0.00000001	     -0.00000000	     22.37363259
      1.09844494	     -0.05509226	      0.00019833	     -0.19653285	     -0.05717170	      0.88264772	     -0.00008086	     -0.21078338	     -0.00000001	     -0.00000000	     22.53079787
      1.09977062	     -0.05503462	      0.00020109	     -0.19647546	     -0.05716113	      0.88264774	     -0.00008172	     -0.21076531	     -0.00000001	      0.00000000	     22.43842097
      1.10109630	     -0.05497523	      0.00020230	     -0.19641626	     -0.05715053	      0.88264780	     -0.00008256	     -0.21074695	     -0.00000001	      0.00000000	     22.60760008
      1.10242198	     -0.05491438	      0.00020539	     -0.19635566	     -0.05713991	      0.88264791	     -0.00008339	     -0.21072830	     -0.00000001	      0.00000000	     22.52471828
      1.10374766	     -0.05485077	      0.00020686	     -0.19629223	     -0.05712927	      0.88264805	     -0.00008422	     -0.21070935	     -0.00000001	      0.00000000	     22.70786511
      1.10507335	     -0.05478518	      0.00021045	     -0.19622687	     -0.05711860	      0.88264823	     -0.00008503	     -0.21069007	     -0.00000001	      0.00000000	     22.62316099
      1.10639903	     -0.05471818	      0.00021217	     -0.19616004	     -0.05710791	      0.88264846	     -0.00008583	     -0.21067048	     -0.00000001	      0.00000000	     22.81224799
      1.10772471	     -0.05465101	      0.00021602	     -0.19609309	     -0.05709719	      0.88264872	     -0.00008661	     -0.21065060	     -0.00000001	      0.00000000	     22.72268689
      1.10905039	     -0.05458315	      0.00021770	     -0.19602537	     -0.05708646	      0.88264903	     -0.00008738	     -0.21063049	     -0.00000001	      0.00000000	     22.92939388
      1.11037607	     -0.05451434	      0.00022177	     -0.19595676	     -0.05707571	      0.88264937	     -0.00008812	     -0.21061016	     -0.00000001	      0.00000000	     22.84155304
      1.11170175	     -0.05444374	      0.00022358	     -0.19588628	     -0.05706495	      0.88264975	     -0.00008885	     -0.21058960	     -0.00000001	      0.00000000	     23.06962947
      1.11302743	     -0.05437349	      0.00022792	     -0.19581622	     -0.05705417	      0.88265017	     -0.00008956	     -0.21056883	     -0.00000001	      0.00000000	     22.96865067
      1.11435312	     -0.05430383	      0.00022954	     -0.19574666	     -0.05704337	      0.88265063	     -0.00009024	     -0.21054791	     -0.00000001	      0.00000000	     23.20609690
      1.11567880	     -0.05423499	      0.00023390	     -0.19567798	     -0.05703256	      0.88265113	     -0.00009090	     -0.21052689	     -0.00000001	      0.00000000	     23.09639645
      1.11700448	     -0.05416386	      0.00023539	     -0.19560691	     -0.05702174	      0.88265166	     -0.00009154	     -0.21050578	     -0.00000001	      0.00000000	     23.37071726
      1.11833016	     -0.05409081	      0.00024025	     -0.19553402	     -0.05701091	      0.88265223	     -0.00009214	     -0.21048453	     -0.00000001	      0.00000000	     23.25721072
      1.11951080	     -0.05402431	      0.00024200	     -0.19546758	     -0.05700126	      0.88265276	     -0.00009266	     -0.21046547	     -0.00000001	      0.00000000	     23.47171654
      1.12069143	     -0.05395764	      0.00024572	     -0.19540101	     -0.05699160	      0.88265332	     -0.00009316	     -0.21044628	     -0.00000001	      0.00000000	     23.46884944
      1.12213870	     -0.05387492	      0.00024903	     -0.19531837	     -0.05697975	      0.88265404	     -0.00009373	     -0.21042260	     -0.00000001	      0.00000000	     23.63590972
      1.12358596	     -0.05379188	      0.00025413	     -0.19523544	     -0.05696790	      0.88265480	     -0.00009427	     -0.21039877	     -0.00000001	      0.00000000	     23.60245766
      1.12478405	     -0.05372253	      0.00025637	     -0.19516612	     -0.05695808	      0.88265546	     -0.00009469	     -0.21037895	     -0.00000001	      0.00000000	     23.81292544
      1.12598213	     -0.05365278	      0.00026045	     -0.19509644	     -0.05694826	      0.88265614	     -0.00009508	     -0.21035903	     -0.00000001	      0.00000000	     23.81590510
      1.12743530	     -0.05356701	      0.00026413	     -0.19501071	     -0.05693635	      0.88265700	     -0.00009552	     -0.21033476	     -0.00000001	      0.00000000	     24.00418474
      1.12888848	     -0.05348077	      0.00026977	     -0.19492455	     -0.05692444	      0.88265790	     -0.00009591	     -0.21031037	     -0.00000001	      0.00000000	     23.96375697
      1.13003964	     -0.05341259	      0.00027199	     -0.19485636	     -0.05691501	      0.88265863	     -0.00009620	     -0.21029097	     -0.00000001	      0.00000000	     24.18306185
      1.13119080	     -0.05334564	      0.00027577	     -0.19478944	     -0.05690557	      0.88265938	     -0.00009645	     -0.21027155	     -0.00000001	      0.00000000	     24.20404707
      1.13270074	     -0.05325925	      0.00027930	     -0.19470302	     -0.05689321	      0.88266039	     -0.00009675	     -0.21024609	     -0.00000001	      0.00000000	     24.38251496
      1.13421069	     -0.05317465	      0.00028461	     -0.19461844	     -0.05688085	      0.88266144	     -0.00009700	     -0.21022070	     -0.00000001	      0.00000000	     24.34320293
      1.13532099	     -0.05311234	      0.00028643	     -0.19455607	     -0.05687176	      0.88266223	     -0.00009715	     -0.21020209	     -0.00000001	      0.00000000	     24.56521487
      1.13643130	     -0.05304999	      0.00029000	     -0.19449371	     -0.05686269	      0.88266303	     -0.00009728	     -0.21018352	     -0.00000001	      0.00000000	     24.60120062
      1.13801293	     -0.05295985	      0.00029436	     -0.19440352	     -0.05684977	      0.88266420	     -0.00009741	     -0.21015710	     -0.00000001	      0.00000001	     24.78510518
      1.13936710	     -0.05288231	      0.00029920	     -0.19432596	     -0.05683872	      0.88266522	     -0.00009748	     -0.21013448	     -0.00000001	      0.00000001	     24.80799879
      1.14072127	     -0.05280466	      0.00030222	     -0.19424822	     -0.05682768	      0.88266626	     -0.00009751	     -0.21011186	     -0.00000001	      0.00000001	     25.04599016
      1.14207544	     -0.05272690	      0.00030729	     -0.19417043	     -0.05681665	      0.88266732	     -0.00009751	     -0.21008926	     -0.00000001	      0.00000001	     25.02085088
      1.14342961	     -0.05264821	      0.00030949	     -0.19409161	     -0.05680564	      0.88266840	     -0.00009746	     -0.21006664	     -0.00000001	      0.00000001	     25.34181340
      1.14457961	     -0.05258206	      0.00031376	     -0.19402541	     -0.05679630	      0.88266932	     -0.00009740	     -0.21004743	     -0.00000001	      0.00000001	     25.28378651
      1.14572960	     -0.05251591	      0.00031612	     -0.19395916	     -0.05678697	      0.88267025	     -0.00009730	     -0.21002823	     -0.00000001	      0.00000001	     25.45256386
      1.14720443	     -0.05243181	      0.00032020	     -0.19387493	     -0.05677503	      0.88267147	     -0.00009714	     -0.21000364	     -0.00000001	      0.00000001	     25.52942155
      1.14867925	     -0.05234874	      0.00032242	     -0.19379168	     -0.05676310	      0.88267269	     -0.00009693	     -0.20997911	     -0.00000001	      0.00000001	     25.80676318
      1.14982773	     -0.05228654	      0.00032602	     -0.19372938	     -0.05675384	      0.88267366	     -0.00009674	     -0.20996010	     -0.00000001	      0.00000001	     25.76020600
      1.15097621	     -0.05222549	      0.00032794	     -0.19366817	     -0.05674459	      0.88267463	     -0.00009652	     -0.20994120	     -0.00000001	      0.00000001	     25.91784019
      1.15247921	     -0.05214683	      0.00033158	     -0.19358933	     -0.05673251	      0.88267592	     -0.00009619	     -0.20991666	     -0.00000001	      0.00000001	     26.00217180
      1.15398221	     -0.05206848	      0.00033336	     -0.19351074	     -0.05672046	      0.88267721	     -0.00009581	     -0.20989233	     -0.00000001	      0.00000001	     26.31635936
      1.15507441	     -0.05201335	      0.00033665	     -0.19345548	     -0.05671172	      0.88267816	     -0.00009551	     -0.20987477	     -0.00000001	      0.00000001	     26.26712023
      1.15616661	     -0.05195973	      0.00033816	     -0.19340167	     -0.05670300	      0.88267911	     -0.00009519	     -0.20985734	     -0.00000001	      0.00000001	     26.41145024
      1.15775932	     -0.05188622	      0.00034092	     -0.19332790	     -0.05669032	      0.88268050	     -0.00009467	     -0.20983225	     -0.00000001	      0.00000001	     26.51229893
      1.15910665	     -0.05182604	      0.00034214	     -0.19326746	     -0.05667962	      0.88268169	     -0.00009420	     -0.20981137	     -0.00000001	      0.00000001	     26.72111474
      1.16045397	     -0.05176824	      0.00034476	     -0.19320944	     -0.05666896	      0.88268287	     -0.00009369	     -0.20979079	     -0.00000001	      0.00000001	     26.75530986
      1.16180129	     -0.05171144	      0.00034513	     -0.19315235	     -0.05665832	      0.88268406	     -0.00009314	     -0.20977052	     -0.00000001	      0.00000001	     27.02723474
      1.16314861	     -0.05165728	      0.00034788	     -0.19309795	     -0.05664772	      0.88268525	     -0.00009257	     -0.20975056	     -0.00000001	      0.00000001	     27.00210866
      1.16428911	     -0.05161157	      0.00034768	     -0.19305197	     -0.05663877	      0.88268626	     -0.00009205	     -0.20973389	     -0.00000001	      0.00000001	     27.24300888
      1.16542960	     -0.05156777	      0.00034901	     -0.19300794	     -0.05662985	      0.88268726	     -0.00009151	     -0.20971743	     -0.00000001	      0.00000001	     27.29849621
      1.16689618	     -0.05151284	      0.00034949	     -0.19295267	     -0.05661841	      0.88268855	     -0.00009078	     -0.20969658	     -0.00000001	      0.00000001	     27.50030815
      1.16836276	     -0.05146072	      0.00035156	     -0.19290024	     -0.05660701	      0.88268983	     -0.00009002	     -0.20967608	     -0.00000001	      0.00000001	     27.52287578
      1.16950127	     -0.05142070	      0.00035138	     -0.19285994	     -0.05659820	      0.88269082	     -0.00008940	     -0.20966042	     -0.00000001	      0.00000001	     27.73977394
      1.17063978	     -0.05138289	      0.00035268	     -0.19282188	     -0.05658941	      0.88269181	     -0.00008876	     -0.20964498	     -0.00000001	      0.00000001	     27.78862831
      1.17213535	     -0.05133589	      0.00035315	     -0.19277452	     -0.05657791	      0.88269310	     -0.00008788	     -0.20962505	     -0.00000001	      0.00000001	     27.97889462
      1.17363092	     -0.05129447	      0.00035490	     -0.19273276	     -0.05656645	      0.88269437	     -0.00008696	     -0.20960559	     -0.00000001	      0.00000001	     27.98058786
      1.17471290	     -0.05126548	      0.00035416	     -0.19270347	     -0.05655820	      0.88269529	     -0.00008628	     -0.20959185	     -0.00000001	      0.00000001	     28.18834620
      1.17579489	     -0.05123899	      0.00035475	     -0.19267671	     -0.05654997	      0.88269620	     -0.00008557	     -0.20957837	     -0.00000001	      0.00000001	     28.23679159
      1.17738199	     -0.05120220	      0.00035468	     -0.19263950	     -0.05653795	      0.88269751	     -0.00008451	     -0.20955910	     -0.00000001	      0.00000001	     28.41276088
      1.17872140	     -0.05117427	      0.00035535	     -0.19261123	     -0.05652785	      0.88269861	     -0.00008358	     -0.20954328	     -0.00000001	      0.00000001	     28.44286680
      1.18006081	     -0.05114713	      0.00035475	     -0.19258373	     -0.05651779	      0.88269969	     -0.00008262	     -0.20952787	     -0.00000001	      0.00000001	     28.64610658
      1.18140022	     -0.05112381	      0.00035565	     -0.19256007	     -0.05650778	      0.88270075	     -0.00008164	     -0.20951285	     -0.00000001	      0.00000001	     28.61868174
      1.18273963	     -0.05110029	      0.00035425	     -0.19253615	     -0.05649780	      0.88270180	     -0.00008063	     -0.20949823	     -0.00000001	      0.00000001	     28.89659134
      1.18386856	     -0.05108406	      0.00035487	     -0.19251964	     -0.05648943	      0.88270267	     -0.00007976	     -0.20948621	     -0.00000001	      0.00000001	     28.82473290
      1.18499748	     -0.05106755	      0.00035412	     -0.19250281	     -0.05648110	      0.88270352	     -0.00007887	     -0.20947445	     -0.00000001	      0.00000001	     28.95570836
      1.18646015	     -0.05105012	      0.00035378	     -0.19248498	     -0.05647034	      0.88270460	     -0.00007769	     -0.20945962	     -0.00000001	      0.00000000	     28.99030497
      1.18792282	     -0.05103367	      0.00035224	     -0.19246809	     -0.05645964	      0.88270566	     -0.00007649	     -0.20944527	     -0.00000001	      0.00000000	     29.21494054
      1.18905044	     -0.05102532	      0.00035231	     -0.19245943	     -0.05645142	      0.88270645	     -0.00007555	     -0.20943452	     -0.00000001	      0.00000000	     29.13449927
      1.19017806	     -0.05101679	      0.00035126	     -0.19245058	     -0.05644324	      0.88270723	     -0.00007459	     -0.20942408	     -0.00000001	      0.00000000	     29.24839282
      1.19167033	     -0.05100904	      0.00035051	     -0.19244240	     -0.05643246	      0.88270824	     -0.00007330	     -0.20941068	     -0.00000001	      0.00000000	     29.26919666
      1.19316260	     -0.05100099	      0.00034870	     -0.19243390	     -0.05642174	      0.88270921	     -0.00007198	     -0.20939779	     -0.00000001	      0.00000000	     29.51683734
      1.19423215	     -0.05099924	      0.00034852	     -0.19243186	     -0.05641409	      0.88270989	     -0.00007102	     -0.20938882	     -0.00000001	      0.00000000	     29.41060803
      1.19530169	     -0.05099622	      0.00034750	     -0.19242852	     -0.05640648	      0.88271055	     -0.00007005	     -0.20938008	     -0.00000001	      0.00000000	     29.50319351
      1.19688968	     -0.05099449	      0.00034631	     -0.19242634	     -0.05639522	      0.88271150	     -0.00006859	     -0.20936751	     -0.00000001	      0.00000000	     29.53923311
      1.19822279	     -0.05099274	      0.00034481	     -0.19242420	     -0.05638582	      0.88271227	     -0.00006735	     -0.20935730	     -0.00000001	      0.00000000	     29.68453006
      1.19955590	     -0.05099477	      0.00034395	     -0.19242584	     -0.05637647	      0.88271301	     -0.00006609	     -0.20934738	     -0.00000001	      0.00000000	     29.63315795
      1.20088900	     -0.05099436	      0.00034242	     -0.19242504	     -0.05636717	      0.88271372	     -0.00006482	     -0.20933776	     -0.00000001	      0.00000000	     29.83262185
      1.20208306	     -0.05099867	      0.00034175	     -0.19242902	     -0.05635888	      0.88271433	     -0.00006367	     -0.20932936	     -0.00000001	      0.00000000	     29.73824004
      1.20327711	     -0.05100047	      0.00034061	     -0.19243048	     -0.05635062	      0.88271492	     -0.00006252	     -0.20932118	     -0.00000001	      0.00000000	     29.86646492
      1.20447117	     -0.05100525	      0.00033966	     -0.19243493	     -0.05634241	      0.88271549	     -0.00006135	     -0.20931319	     -0.00000001	      0.00000000	     29.85376521
      1.20599263	     -0.05100986	      0.00033815	     -0.19243910	     -0.05633199	      0.88271618	     -0.00005984	     -0.20930332	     -0.00000001	      0.00000000	     30.00106804
      1.20720290	     -0.05101737	      0.00033720	     -0.19244627	     -0.05632375	      0.88271670	     -0.00005864	     -0.20929568	     -0.00000001	      0.00000000	     29.92397368
      1.20841316	     -0.05102199	      0.00033605	     -0.19245055	     -0.05631555	      0.88271720	     -0.00005742	     -0.20928822	     -0.00000001	      0.00000000	     30.04886172
      1.20962343	     -0.05102991	      0.00033493	     -0.19245813	     -0.05630739	      0.88271767	     -0.00005620	     -0.20928093	     -0.00000001	      0.00000000	     30.02788306
      1.21113386	     -0.05103761	      0.00033348	     -0.19246541	     -0.05629726	      0.88271823	     -0.00005466	     -0.20927208	     -0.00000001	      0.00000000	     30.18250468
      1.21232148	     -0.05104823	      0.00033221	     -0.19247570	     -0.05628934	      0.88271864	     -0.00005345	     -0.20926528	     -0.00000001	      0.00000000	     30.09604917
      1.21350909	     -0.05105590	      0.00033096	     -0.19248303	     -0.05628146	      0.88271903	     -0.00005223	     -0.20925865	     -0.00000001	      0.00000000	     30.20606604
      1.21469671	     -0.05106689	      0.00032962	     -0.19249369	     -0.05627362	      0.88271939	     -0.00005100	     -0.20925216	     -0.00000001	      0.00000000	     30.18605963
      1.21627215	     -0.05107938	      0.00032825	     -0.19250576	     -0.05626327	      0.88271984	     -0.00004936	     -0.20924380	     -0.00000001	      0.00000000	     30.31487954
      1.21744923	     -0.05109321	      0.00032707	     -0.19251927	     -0.05625558	      0.88272016	     -0.00004813	     -0.20923770	     -0.00000001	      0.00000000	     30.21986372
      1.21862630	     -0.05110352	      0.00032629	     -0.19252927	     -0.05624793	      0.88272044	     -0.00004689	     -0.20923176	     -0.00000001	      0.00000000	     30.31460387
      1.22006038	     -0.05112030	      0.00032489	     -0.19254567	     -0.05623866	      0.88272076	     -0.00004538	     -0.20922466	     -0.00000001	      0.00000000	     30.27374022
      1.22133804	     -0.05113164	      0.00032400	     -0.19255669	     -0.05623045	      0.88272102	     -0.00004402	     -0.20921851	     -0.00000001	      0.00000000	     30.42080256
      1.22261570	     -0.05114871	      0.00032237	     -0.19257340	     -0.05622228	      0.88272125	     -0.00004266	     -0.20921246	     -0.00000001	      0.00000000	     30.33540651
      1.22389335	     -0.05116067	      0.00032153	     -0.19258505	     -0.05621415	      0.88272146	     -0.00004130	     -0.20920655	     -0.00000001	      0.00000000	     30.48501810
      1.22517101	     -0.05117910	      0.00031984	     -0.19260313	     -0.05620607	      0.88272164	     -0.00003993	     -0.20920074	     -0.00000001	      0.00000000	     30.37978386
      1.22644867	     -0.05119180	      0.00031909	     -0.19261553	     -0.05619802	      0.88272180	     -0.00003856	     -0.20919507	     -0.00000001	      0.00000000	     30.53756142
      1.22772632	     -0.05121162	      0.00031720	     -0.19263500	     -0.05619002	      0.88272193	     -0.00003719	     -0.20918947	     -0.00000001	      0.00000000	     30.42057397
      1.22900398	     -0.05122484	      0.00031646	     -0.19264792	     -0.05618207	      0.88272203	     -0.00003581	     -0.20918401	     -0.00000001	      0.00000000	     30.58929626
      1.23028164	     -0.05124583	      0.00031447	     -0.19266857	     -0.05617415	      0.88272211	     -0.00003443	     -0.20917862	     -0.00000001	      0.00000000	     30.45082612
      1.23155930	     -0.05125937	      0.00031415	     -0.19268182	     -0.05616628	      0.88272217	     -0.00003305	     -0.20917335	     -0.00000001	      0.00000000	     30.61806002
      1.23283695	     -0.05128141	      0.00031241	     -0.19270354	     -0.05615845	      0.88272220	     -0.00003166	     -0.20916812	     -0.00000001	      0.00000000	     30.45767530
      1.23411461	     -0.05129479	      0.00031254	     -0.19271666	     -0.05615066	      0.88272221	     -0.00003028	     -0.20916302	     -0.00000001	     -0.00000000	     30.63992994
      1.23539227	     -0.05131743	      0.00031088	     -0.19273899	     -0.05614291	      0.88272220	     -0.00002890	     -0.20915793	     -0.00000001	     -0.00000000	     30.46314703
      1.23653538	     -0.05132991	      0.00031107	     -0.19275124	     -0.05613601	      0.88272217	     -0.00002767	     -0.20915346	     -0.00000001	     -0.00000000	     30.59913027
      1.23767850	     -0.05134790	      0.00031008	     -0.19276897	     -0.05612915	      0.88272211	     -0.00002644	     -0.20914901	     -0.00000001	     -0.00000000	     30.53322180
      1.23907614	     -0.05136584	      0.00030973	     -0.19278662	     -0.05612080	      0.88272202	     -0.00002495	     -0.20914362	     -0.00000001	     -0.00000000	     30.60938509
      1.24047379	     -0.05138875	      0.00030829	     -0.19280921	     -0.05611250	      0.88272191	     -0.00002346	     -0.20913825	     -0.00000001	     -0.00000000	     30.49801465
      1.24164109	     -0.05140196	      0.00030845	     -0.19282220	     -0.05610561	      0.88272179	     -0.00002223	     -0.20913381	     -0.00000001	     -0.00000000	     30.61817212
      1.24280839	     -0.05142035	      0.00030745	     -0.19284034	     -0.05609875	      0.88272165	     -0.00002101	     -0.20912937	     -0.00000001	     -0.00000000	     30.54364800
      1.24420970	     -0.05143808	      0.00030728	     -0.19285779	     -0.05609056	      0.88272146	     -0.00001955	     -0.20912407	     -0.00000001	     -0.00000000	     30.62237967
      1.24561101	     -0.05146128	      0.00030582	     -0.19288069	     -0.05608242	      0.88272124	     -0.00001811	     -0.20911875	     -0.00000001	     -0.00000000	     30.49051883
      1.24673876	     -0.05147318	      0.00030621	     -0.19289239	     -0.05607590	      0.88272104	     -0.00001697	     -0.20911449	     -0.00000001	     -0.00000000	     30.61346024
      1.24786651	     -0.05148996	      0.00030542	     -0.19290894	     -0.05606942	      0.88272083	     -0.00001584	     -0.20911021	     -0.00000001	     -0.00000000	     30.54968953
      1.24931944	     -0.05150746	      0.00030531	     -0.19292619	     -0.05606111	      0.88272052	     -0.00001440	     -0.20910467	     -0.00000001	     -0.00000000	     30.61346374
      1.25077236	     -0.05152972	      0.00030394	     -0.19294816	     -0.05605286	      0.88272019	     -0.00001299	     -0.20909906	     -0.00000001	     -0.00000000	     30.47921096
      1.25186881	     -0.05153957	      0.00030453	     -0.19295784	     -0.05604666	      0.88271992	     -0.00001195	     -0.20909482	     -0.00000001	     -0.00000000	     30.60169567
      1.25296526	     -0.05155396	      0.00030395	     -0.19297203	     -0.05604049	      0.88271964	     -0.00001092	     -0.20909051	     -0.00000001	     -0.00000000	     30.54564937
      1.25447877	     -0.05157008	      0.00030400	     -0.19298790	     -0.05603203	      0.88271921	     -0.00000953	     -0.20908449	     -0.00000001	     -0.00000000	     30.59584036
      1.25599227	     -0.05159102	      0.00030271	     -0.19300856	     -0.05602362	      0.88271876	     -0.00000817	     -0.20907835	     -0.00000001	     -0.00000000	     30.44960388
      1.25704128	     -0.05159842	      0.00030351	     -0.19301581	     -0.05601782	      0.88271843	     -0.00000725	     -0.20907407	     -0.00000001	     -0.00000000	     30.57500508
      1.25809028	     -0.05161024	      0.00030310	     -0.19302746	     -0.05601205	      0.88271808	     -0.00000635	     -0.20906970	     -0.00000001	     -0.00000000	     30.53138664
      1.25970665	     -0.05162503	      0.00030314	     -0.19304200	     -0.05600322	      0.88271752	     -0.00000500	     -0.20906287	     -0.00000001	     -0.00000000	     30.56880269
      1.26104118	     -0.05163944	      0.00030246	     -0.19305619	     -0.05599597	      0.88271703	     -0.00000392	     -0.20905711	     -0.00000001	     -0.00000000	     30.48232509
      1.26237571	     -0.05164838	      0.00030302	     -0.19306494	     -0.05598876	      0.88271652	     -0.00000287	     -0.20905125	     -0.00000001	     -0.00000000	     30.58674542
      1.26371025	     -0.05166297	      0.00030200	     -0.19307931	     -0.05598159	      0.88271599	     -0.00000186	     -0.20904525	     -0.00000001	     -0.00000000	     30.43560506
      1.26489769	     -0.05166839	      0.00030280	     -0.19308459	     -0.05597525	      0.88271549	     -0.00000098	     -0.20903985	     -0.00000001	     -0.00000000	     30.56320493
      1.26608513	     -0.05167862	      0.00030222	     -0.19309463	     -0.05596894	      0.88271498	     -0.00000014	     -0.20903431	     -0.00000001	     -0.00000000	     30.46685487
      1.26727257	     -0.05168449	      0.00030254	     -0.19310035	     -0.05596266	      0.88271446	      0.00000068	     -0.20902867	     -0.00000001	     -0.00000000	     30.51559617
      1.26881307	     -0.05169501	      0.00030199	     -0.19311064	     -0.05595457	      0.88271375	      0.00000170	     -0.20902117	     -0.00000001	     -0.00000000	     30.42047133
      1.27002394	     -0.05169756	      0.00030274	     -0.19311305	     -0.05594825	      0.88271318	      0.00000247	     -0.20901515	     -0.00000001	     -0.00000000	     30.52911601
      1.27123481	     -0.05170415	      0.00030234	     -0.19311947	     -0.05594196	      0.88271259	      0.00000321	     -0.20900898	     -0.00000001	     -0.00000000	     30.43145032
      1.27244568	     -0.05170626	      0.00030283	     -0.19312143	     -0.05593570	      0.88271198	      0.00000392	     -0.20900269	     -0.00000001	     -0.00000000	     30.48215152
      1.27396814	     -0.05171195	      0.00030247	     -0.19312692	     -0.05592789	      0.88271120	      0.00000476	     -0.20899457	     -0.00000001	     -0.00000000	     30.37385983
      1.27515946	     -0.05171050	      0.00030334	     -0.19312534	     -0.05592181	      0.88271057	      0.00000539	     -0.20898808	     -0.00000001	     -0.00000000	     30.48612596
      1.27635079	     -0.05171304	      0.00030312	     -0.19312773	     -0.05591576	      0.88270993	      0.00000599	     -0.20898143	     -0.00000001	     -0.00000000	     30.39265016
      1.27754212	     -0.05171157	      0.00030362	     -0.19312612	     -0.05590975	      0.88270927	      0.00000657	     -0.20897465	     -0.00000001	     -0.00000000	     30.43416333
      1.27912966	     -0.05171216	      0.00030345	     -0.19312651	     -0.05590178	      0.88270838	      0.00000728	     -0.20896539	     -0.00000001	     -0.00000000	     30.32961130
      1.28031365	     -0.05170717	      0.00030430	     -0.19312140	     -0.05589588	      0.88270770	      0.00000778	     -0.20895835	     -0.00000001	     -0.00000000	     30.43955335
      1.28149764	     -0.05170601	      0.00030423	     -0.19312008	     -0.05589001	      0.88270701	      0.00000825	     -0.20895115	     -0.00000001	     -0.00000000	     30.34900624
      1.28293984	     -0.05169939	      0.00030500	     -0.19311331	     -0.05588290	      0.88270615	      0.00000879	     -0.20894223	     -0.00000001	     -0.00000000	     30.43085843
      1.28422539	     -0.05169708	      0.00030483	     -0.19311083	     -0.05587661	      0.88270537	      0.00000923	     -0.20893409	     -0.00000001	     -0.00000000	     30.29029478
      1.28551095	     -0.05168809	      0.00030573	     -0.19310171	     -0.05587035	      0.88270458	      0.00000964	     -0.20892583	     -0.00000001	     -0.00000000	     30.41450670
      1.28679650	     -0.05168393	      0.00030562	     -0.19309740	     -0.05586413	      0.88270378	      0.00001001	     -0.20891739	     -0.00000001	     -0.00000000	     30.26161716
      1.28808206	     -0.05167263	      0.00030653	     -0.19308596	     -0.05585795	      0.88270297	      0.00001036	     -0.20890882	     -0.00000001	     -0.00000000	     30.40076773
      1.28936761	     -0.05166638	      0.00030648	     -0.19307956	     -0.05585180	      0.88270215	      0.00001067	     -0.20890008	     -0.00000001	     -0.00000000	     30.23383493
      1.29065317	     -0.05165249	      0.00030739	     -0.19306553	     -0.05584569	      0.88270131	      0.00001095	     -0.20889120	     -0.00000001	     -0.00000000	     30.38665847
      1.29193873	     -0.05164425	      0.00030742	     -0.19305713	     -0.05583962	      0.88270047	      0.00001119	     -0.20888214	     -0.00000001	     -0.00000000	     30.20127833
      1.29322428	     -0.05162728	      0.00030830	     -0.19304002	     -0.05583359	      0.88269962	      0.00001141	     -0.20887294	     -0.00000001	     -0.00000000	     30.37780225
      1.29450984	     -0.05161478	      0.00030863	     -0.19302737	     -0.05582760	      0.88269876	      0.00001159	     -0.20886353	     -0.00000001	     -0.00000000	     30.17978342
      1.29579539	     -0.05159202	      0.00030974	     -0.19300447	     -0.05582164	      0.88269789	      0.00001174	     -0.20885391	     -0.00000001	     -0.00000000	     30.38091270
      1.29708095	     -0.05157418	      0.00031047	     -0.19298649	     -0.05581572	      0.88269702	      0.00001187	     -0.20884399	     -0.00000001	     -0.00000000	     30.16281956
      1.29823789	     -0.05155134	      0.00031130	     -0.19296352	     -0.05581043	      0.88269623	      0.00001195	     -0.20883488	     -0.00000001	     -0.00000000	     30.30902949
      1.29939483	     -0.05153270	      0.00031192	     -0.19294475	     -0.05580516	      0.88269544	      0.00001201	     -0.20882558	     -0.00000001	     -0.00000000	     30.20448241
      1.30078664	     -0.05150666	      0.00031247	     -0.19291853	     -0.05579887	      0.88269448	      0.00001205	     -0.20881423	     -0.00000001	     -0.00000000	     30.28359096
      1.30217846	     -0.05148287	      0.00031305	     -0.19289455	     -0.05579263	      0.88269351	      0.00001205	     -0.20880269	     -0.00000001	     -0.00000000	     30.14004421
      1.30334747	     -0.05145737	      0.00031320	     -0.19286889	     -0.05578742	      0.88269270	      0.00001203	     -0.20879288	     -0.00000001	     -0.00000000	     30.28208655
      1.30451649	     -0.05143375	      0.00031371	     -0.19284511	     -0.05578224	      0.88269189	      0.00001198	     -0.20878291	     -0.00000001	     -0.00000000	     30.19504992
      1.30568550	     -0.05140629	      0.00031412	     -0.19281749	     -0.05577709	      0.88269107	      0.00001192	     -0.20877281	     -0.00000001	     -0.00000000	     30.24813754
      1.30728660	     -0.05136742	      0.00031525	     -0.19277840	     -0.05577009	      0.88268996	      0.00001178	     -0.20875869	     -0.00000001	     -0.00000000	     30.17242235
      1.30846739	     -0.05133481	      0.00031556	     -0.19274561	     -0.05576497	      0.88268914	      0.00001166	     -0.20874806	     -0.00000001	     -0.00000000	     30.29300396
      1.30964818	     -0.05130342	      0.00031646	     -0.19271406	     -0.05575989	      0.88268833	      0.00001151	     -0.20873726	     -0.00000001	     -0.00000000	     30.22798400
      1.31107691	     -0.05126189	      0.00031671	     -0.19267229	     -0.05575378	      0.88268734	      0.00001130	     -0.20872397	     -0.00000001	     -0.00000000	     30.34063922
      1.31233732	     -0.05122609	      0.00031775	     -0.19263631	     -0.05574843	      0.88268648	      0.00001109	     -0.20871205	     -0.00000001	     -0.00000000	     30.23800978
      1.31359773	     -0.05118713	      0.00031760	     -0.19259712	     -0.05574312	      0.88268562	      0.00001086	     -0.20869998	     -0.00000001	     -0.00000000	     30.37231749
      1.31485814	     -0.05114979	      0.00031857	     -0.19255957	     -0.05573785	      0.88268477	      0.00001060	     -0.20868776	     -0.00000001	     -0.00000000	     30.27569537
      1.31611855	     -0.05110985	      0.00031828	     -0.19251939	     -0.05573263	      0.88268393	      0.00001031	     -0.20867544	     -0.00000001	     -0.00000000	     30.40540959
      1.31737896	     -0.05107139	      0.00031922	     -0.19248072	     -0.05572744	      0.88268309	      0.00001001	     -0.20866301	     -0.00000001	     -0.00000000	     30.31732875
      1.31863938	     -0.05103127	      0.00031863	     -0.19244033	     -0.05572229	      0.88268226	      0.00000968	     -0.20865052	     -0.00000001	     -0.00000000	     30.44867710
      1.31989979	     -0.05099195	      0.00031940	     -0.19240079	     -0.05571718	      0.88268145	      0.00000933	     -0.20863796	     -0.00000001	     -0.00000000	     30.37174011
      1.32116020	     -0.05094984	      0.00031877	     -0.19235840	     -0.05571212	      0.88268064	      0.00000896	     -0.20862534	     -0.00000001	     -0.00000000	     30.50469186
      1.32242061	     -0.05090845	      0.00031966	     -0.19231676	     -0.05570710	      0.88267984	      0.00000857	     -0.20861265	     -0.00000001	     -0.00000000	     30.42818587
      1.32368102	     -0.05086594	      0.00031887	     -0.19227396	     -0.05570212	      0.88267905	      0.00000815	     -0.20859990	     -0.00000001	     -0.00000000	     30.55937763
      1.32494143	     -0.05082423	      0.00031967	     -0.19223199	     -0.05569718	      0.88267828	      0.00000772	     -0.20858712	     -0.00000001	     -0.00000000	     30.48912898
      1.32620185	     -0.05078049	      0.00031869	     -0.19218795	     -0.05569228	      0.88267751	      0.00000727	     -0.20857431	     -0.00000001	     -0.00000000	     30.63337337
      1.32746226	     -0.05073670	      0.00031945	     -0.19214388	     -0.05568743	      0.88267676	      0.00000680	     -0.20856145	     -0.00000001	     -0.00000000	     30.57103659
      1.32872267	     -0.05069108	      0.00031831	     -0.19209794	     -0.05568262	      0.88267602	      0.00000631	     -0.20854854	     -0.00000001	     -0.00000000	     30.72073334
      1.32998308	     -0.05064570	      0.00031892	     -0.19205227	     -0.05567785	      0.88267529	      0.00000581	     -0.20853556	     -0.00000001	     -0.00000000	     30.66147812
      1.33124349	     -0.05059991	      0.00031728	     -0.19200613	     -0.05567313	      0.88267457	      0.00000528	     -0.20852256	     -0.00000001	     -0.00000000	     30.81589565
      1.33250391	     -0.05055543	      0.00031751	     -0.19196134	     -0.05566845	      0.88267386	      0.00000475	     -0.20850955	     -0.00000001	     -0.00000000	     30.75056612
      1.33376432	     -0.05051004	      0.00031549	     -0.19191557	     -0.05566382	      0.88267317	      0.00000420	     -0.20849656	     -0.00000001	     -0.00000000	     30.91336219
      1.33502473	     -0.05046510	      0.00031563	     -0.19187030	     -0.05565923	      0.88267249	      0.00000363	     -0.20848359	     -0.00000001	     -0.00000000	     30.85008298
      1.33628514	     -0.05041900	      0.00031337	     -0.19182380	     -0.05565469	      0.88267183	      0.00000305	     -0.20847064	     -0.00000001	     -0.00000000	     31.02383582
      1.33754555	     -0.05037412	      0.00031348	     -0.19177858	     -0.05565019	      0.88267117	      0.00000246	     -0.20845770	     -0.00000001	     -0.00000000	     30.95007095
      1.33880596	     -0.05032941	      0.00031073	     -0.19173345	     -0.05564574	      0.88267053	      0.00000185	     -0.20844483	     -0.00000001	     -0.00000000	     31.13591452
      1.34006638	     -0.05028510	      0.00031067	     -0.19168878	     -0.05564133	      0.88266990	      0.00000124	     -0.20843203	     -0.00000001	     -0.00000000	     31.06119284
      1.34132679	     -0.05024051	      0.00030750	     -0.19164374	     -0.05563697	      0.88266928	      0.00000061	     -0.20841929	     -0.00000001	     -0.00000000	     31.26505240
      1.34258720	     -0.05019735	      0.00030714	     -0.19160021	     -0.05563266	      0.88266868	     -0.00000002	     -0.20840663	     -0.00000001	     -0.00000000	     31.18108694
      1.34384761	     -0.05015481	      0.00030321	     -0.19155719	     -0.05562840	      0.88266809	     -0.00000067	     -0.20839410	     -0.00000001	     -0.00000000	     31.40032423
      1.34496509	     -0.05011796	      0.00030249	     -0.19151998	     -0.05562466	      0.88266757	     -0.00000125	     -0.20838310	     -0.00000001	     -0.00000000	     31.32207035
      1.34608257	     -0.05008108	      0.00029990	     -0.19148269	     -0.05562096	      0.88266707	     -0.00000183	     -0.20837221	     -0.00000001	     -0.00000000	     31.42529636
      1.34746774	     -0.05003657	      0.00029804	     -0.19143769	     -0.05561642	      0.88266645	     -0.00000256	     -0.20835886	     -0.00000001	     -0.00000000	     31.43709399
      1.34885291	     -0.04999243	      0.00029435	     -0.19139302	     -0.05561195	      0.88266585	     -0.00000331	     -0.20834571	     -0.00000001	     -0.00000000	     31.62048517
      1.34998741	     -0.04995629	      0.00029345	     -0.19135650	     -0.05560833	      0.88266537	     -0.00000392	     -0.20833507	     -0.00000001	     -0.00000000	     31.57179993
      1.35112191	     -0.04991985	      0.00029076	     -0.19131961	     -0.05560475	      0.88266490	     -0.00000453	     -0.20832454	     -0.00000001	     -0.00000000	     31.68774339
      1.35251435	     -0.04987563	      0.00028888	     -0.19127489	     -0.05560041	      0.88266433	     -0.00000530	     -0.20831175	     -0.00000001	     -0.00000000	     31.70664836
      1.35390680	     -0.04983324	      0.00028500	     -0.19123193	     -0.05559614	      0.88266377	     -0.00000607	     -0.20829915	     -0.00000001	     -0.00000000	     31.88876777
      1.35499249	     -0.04980159	      0.00028426	     -0.19119989	     -0.05559285	      0.88266335	     -0.00000667	     -0.20828949	     -0.00000001	     -0.00000000	     31.82013004
      1.35607819	     -0.04977024	      0.00028179	     -0.19116811	     -0.05558961	      0.88266293	     -0.00000727	     -0.20827998	     -0.00000001	     -0.00000000	     31.91367331
      1.35753232	     -0.04972904	      0.00027954	     -0.19112635	     -0.05558532	      0.88266238	     -0.00000809	     -0.20826747	     -0.00000001	     -0.00000000	     31.95060828
      1.35898645	     -0.04968834	      0.00027518	     -0.19108503	     -0.05558110	      0.88266184	     -0.00000891	     -0.20825522	     -0.00000001	     -0.00000000	     32.16212417
      1.36002910	     -0.04965928	      0.00027437	     -0.19105557	     -0.05557812	      0.88266147	     -0.00000950	     -0.20824659	     -0.00000001	     -0.00000000	     32.09289601
      1.36107175	     -0.04963056	      0.00027185	     -0.19102642	     -0.05557518	      0.88266109	     -0.00001009	     -0.20823807	     -0.00000001	     -0.00000000	     32.17451709
      1.36260678	     -0.04958914	      0.00026913	     -0.19098437	     -0.05557091	      0.88266056	     -0.00001096	     -0.20822575	     -0.00000001	     -0.00000000	     32.21837185
      1.36389670	     -0.04955560	      0.00026566	     -0.19095027	     -0.05556739	      0.88266011	     -0.00001169	     -0.20821562	     -0.00000001	     -0.00000000	     32.33941577
      1.36518663	     -0.04952314	      0.00026393	     -0.19091729	     -0.05556393	      0.88265968	     -0.00001243	     -0.20820570	     -0.00000001	     -0.00000000	     32.32630082
      1.36647655	     -0.04949187	      0.00025993	     -0.19088543	     -0.05556052	      0.88265926	     -0.00001317	     -0.20819603	     -0.00000001	     -0.00000000	     32.48734542
      1.36776648	     -0.04946199	      0.00025885	     -0.19085504	     -0.05555718	      0.88265885	     -0.00001391	     -0.20818659	     -0.00000001	     -0.00000000	     32.42536156
      1.36886218	     -0.04943746	      0.00025518	     -0.19083000	     -0.05555438	      0.88265850	     -0.00001454	     -0.20817879	     -0.00000001	     -0.00000000	     32.56842871
      1.36995789	     -0.04941352	      0.00025339	     -0.19080559	     -0.05555163	      0.88265817	     -0.00001517	     -0.20817116	     -0.00000001	     -0.00000000	     32.57804404
      1.37135769	     -0.04938334	      0.00024971	     -0.19077478	     -0.05554818	      0.88265775	     -0.00001597	     -0.20816168	     -0.00000001	     -0.00000000	     32.70311835
      1.37275749	     -0.04935533	      0.00024771	     -0.19074618	     -0.05554480	      0.88265734	     -0.00001677	     -0.20815249	     -0.00000001	     -0.00000000	     32.68195978
      1.37385191	     -0.04933496	      0.00024385	     -0.19072527	     -0.05554221	      0.88265703	     -0.00001740	     -0.20814555	     -0.00000001	     -0.00000000	     32.81951519
      1.37494633	     -0.04931526	      0.00024181	     -0.19070509	     -0.05553966	      0.88265673	     -0.00001803	     -0.20813881	     -0.00000001	     -0.00000000	     32.82987776
      1.37637213	     -0.04929098	      0.00023772	     -0.19068014	     -0.05553641	      0.88265634	     -0.00001885	     -0.20813034	     -0.00000001	     -0.00000000	     32.95407475
      1.37779792	     -0.04926831	      0.00023536	     -0.19065684	     -0.05553323	      0.88265597	     -0.00001967	     -0.20812224	     -0.00000001	     -0.00000000	     32.94141078
      1.37883990	     -0.04925238	      0.00023118	     -0.19064038	     -0.05553096	      0.88265571	     -0.00002027	     -0.20811654	     -0.00000001	     -0.00000000	     33.08605097
      1.37988188	     -0.04923709	      0.00022875	     -0.19062460	     -0.05552872	      0.88265545	     -0.00002087	     -0.20811103	     -0.00000001	     -0.00000000	     33.10367687
      1.38139002	     -0.04921628	      0.00022428	     -0.19060307	     -0.05552556	      0.88265509	     -0.00002174	     -0.20810338	     -0.00000001	     -0.00000000	     33.20925770
      1.38267066	     -0.04920018	      0.00022167	     -0.19058638	     -0.05552295	      0.88265480	     -0.00002247	     -0.20809719	     -0.00000001	     -0.00000000	     33.20513783
      1.38395130	     -0.04918534	      0.00021728	     -0.19057090	     -0.05552040	      0.88265452	     -0.00002320	     -0.20809130	     -0.00000001	     -0.00000000	     33.34589759
      1.38523195	     -0.04917170	      0.00021522	     -0.19055669	     -0.05551791	      0.88265425	     -0.00002393	     -0.20808570	     -0.00000001	     -0.00000000	     33.30542415
      1.38651259	     -0.04915952	      0.00021018	     -0.19054385	     -0.05551548	      0.88265400	     -0.00002467	     -0.20808040	     -0.00000001	     -0.00000000	     33.50400749
      1.38759887	     -0.04915035	      0.00020866	     -0.19053420	     -0.05551347	      0.88265379	     -0.00002528	     -0.20807614	     -0.00000001	     -0.00000000	     33.43260656
      1.38868516	     -0.04914227	      0.00020518	     -0.19052557	     -0.05551150	      0.88265359	     -0.00002590	     -0.20807210	     -0.00000001	     -0.00000000	     33.52737797
      1.39007853	     -0.04913345	      0.00020200	     -0.19051610	     -0.05550905	      0.88265335	     -0.00002669	     -0.20806725	     -0.00000001	     -0.00000000	     33.54853950
      1.39147190	     -0.04912614	      0.00019703	     -0.19050808	     -0.05550667	      0.88265312	     -0.00002748	     -0.20806277	     -0.00000001	     -0.00000000	     33.72362947
      1.39255822	     -0.04912137	      0.00019543	     -0.19050282	     -0.05550487	      0.88265295	     -0.00002809	     -0.20805953	     -0.00000001	     -0.00000000	     33.66024434
      1.39364453	     -0.04911738	      0.00019200	     -0.19049830	     -0.05550311	      0.88265279	     -0.00002870	     -0.20805651	     -0.00000001	     -0.00000000	     33.75504277
      1.39506435	     -0.04911328	      0.00018883	     -0.19049353	     -0.05550089	      0.88265259	     -0.00002950	     -0.20805287	     -0.00000001	     -0.00000000	     33.77253428
      1.39648417	     -0.04911014	      0.00018389	     -0.19048967	     -0.05549874	      0.88265241	     -0.00003029	     -0.20804959	     -0.00000001	     -0.00000000	     33.95964219
      1.39751796	     -0.04910842	      0.00018286	     -0.19048751	     -0.05549722	      0.88265229	     -0.00003086	     -0.20804741	     -0.00000001	     -0.00000000	     33.86845443
      1.39855175	     -0.04910717	      0.00018018	     -0.19048577	     -0.05549575	      0.88265217	     -0.00003143	     -0.20804539	     -0.00000001	     -0.00000000	     33.93840307
      1.40005633	     -0.04910628	      0.00017737	     -0.19048419	     -0.05549368	      0.88265201	     -0.00003225	     -0.20804275	     -0.00000001	     -0.00000000	     33.96438928
      1.40133264	     -0.04910652	      0.00017395	     -0.19048382	     -0.05549199	      0.88265188	     -0.00003293	     -0.20804078	     -0.00000001	     -0.00000000	     34.07214045
      1.40260895	     -0.04910771	      0.00017247	     -0.19048446	     -0.05549037	      0.88265177	     -0.00003361	     -0.20803905	     -0.00000001	     -0.00000000	     34.02908935
      1.40388526	     -0.04910985	      0.00016878	     -0.19048599	     -0.05548881	      0.88265166	     -0.00003428	     -0.20803756	     -0.00000001	     -0.00000000	     34.18058820
      1.40516156	     -0.04911285	      0.00016811	     -0.19048846	     -0.05548731	      0.88265156	     -0.00003494	     -0.20803631	     -0.00000001	     -0.00000000	     34.08796199
      1.40624041	     -0.04911603	      0.00016475	     -0.19049112	     -0.05548610	      0.88265149	     -0.00003548	     -0.20803545	     -0.00000001	     -0.00000000	     34.22170124
      1.40731927	     -0.04911974	      0.00016338	     -0.19049436	     -0.05548493	      0.88265142	     -0.00003602	     -0.20803475	     -0.00000001	     -0.00000000	     34.20112018
      1.40871274	     -0.04912531	      0.00016046	     -0.19049930	     -0.05548349	      0.88265133	     -0.00003669	     -0.20803409	     -0.00000001	     -0.00000000	     34.28542422
      1.41010621	     -0.04913190	      0.00015951	     -0.19050531	     -0.05548212	      0.88265126	     -0.00003734	     -0.20803370	     -0.00000001	     -0.00000000	     34.22498394
      1.41118882	     -0.04913775	      0.00015664	     -0.19051065	     -0.05548111	      0.88265121	     -0.00003784	     -0.20803359	     -0.00000001	     -0.00000000	     34.34550007
      1.41227142	     -0.04914425	      0.00015560	     -0.19051670	     -0.05548015	      0.88265116	     -0.00003832	     -0.20803364	     -0.00000001	     -0.00000000	     34.32452967
      1.41369029	     -0.04915375	      0.00015296	     -0.19052557	     -0.05547896	      0.88265110	     -0.00003892	     -0.20803397	     -0.00000001	     -0.00000000	     34.41572644
      1.41510916	     -0.04916421	      0.00015234	     -0.19053547	     -0.05547785	      0.88265105	     -0.00003950	     -0.20803458	     -0.00000001	     -0.00000000	     34.34757134
      1.41614221	     -0.04917242	      0.00014955	     -0.19054320	     -0.05547709	      0.88265102	     -0.00003991	     -0.20803520	     -0.00000001	     -0.00000000	     34.47071711
      1.41717526	     -0.04918110	      0.00014856	     -0.19055146	     -0.05547638	      0.88265099	     -0.00004030	     -0.20803598	     -0.00000001	     -0.00000000	     34.45744169
      1.41867780	     -0.04919459	      0.00014621	     -0.19056430	     -0.05547541	      0.88265096	     -0.00004084	     -0.20803736	     -0.00000001	     -0.00000000	     34.52837362
      1.41995393	     -0.04920688	      0.00014545	     -0.19057608	     -0.05547466	      0.88265093	     -0.00004127	     -0.20803878	     -0.00000001	     -0.00000000	     34.48800458
      1.42123006	     -0.04922004	      0.00014298	     -0.19058869	     -0.05547397	      0.88265091	     -0.00004167	     -0.20804043	     -0.00000001	     -0.00000000	     34.60227783
      1.42250619	     -0.04923408	      0.00014289	     -0.19060225	     -0.05547335	      0.88265090	     -0.00004205	     -0.20804230	     -0.00000001	     -0.00000000	     34.51553332
      1.42378232	     -0.04924896	      0.00013989	     -0.19061658	     -0.05547279	      0.88265088	     -0.00004240	     -0.20804440	     -0.00000001	     -0.00000000	     34.68935149
      1.42486192	     -0.04926209	      0.00014021	     -0.19062931	     -0.05547237	      0.88265088	     -0.00004267	     -0.20804636	     -0.00000001	     -0.00000000	     34.57243020
      1.42594152	     -0.04927574	      0.00013866	     -0.19064252	     -0.05547199	      0.88265087	     -0.00004293	     -0.20804848	     -0.00000001	     -0.00000000	     34.63343392
      1.42733529	     -0.04929418	      0.00013805	     -0.19066043	     -0.05547157	      0.88265087	     -0.00004323	     -0.20805145	     -0.00000001	     -0.00000000	     34.60106995
      1.42872905	     -0.04931352	      0.00013576	     -0.19067921	     -0.05547123	      0.88265087	     -0.00004350	     -0.20805469	     -0.00000001	      0.00000000	     34.73119986
      1.42981516	     -0.04932911	      0.00013628	     -0.19069442	     -0.05547102	      0.88265087	     -0.00004368	     -0.20805741	     -0.00000001	      0.00000000	     34.62038143
      1.43090127	     -0.04934511	      0.00013509	     -0.19071000	     -0.05547085	      0.88265088	     -0.00004384	     -0.20806028	     -0.00000001	      0.00000000	     34.67431729
      1.43231865	     -0.04936649	      0.00013495	     -0.19073087	     -0.05547070	      0.88265089	     -0.00004402	     -0.20806425	     -0.00000001	      0.00000000	     34.63710012
      1.43373603	     -0.04938831	      0.00013297	     -0.19075214	     -0.05547063	      0.88265091	     -0.00004417	     -0.20806848	     -0.00000001	      0.00000000	     34.78683513
      1.43477492	     -0.04940452	      0.00013402	     -0.19076802	     -0.05547062	      0.88265093	     -0.00004425	     -0.20807173	     -0.00000001	      0.00000000	     34.65892859
      1.43581380	     -0.04942099	      0.00013341	     -0.19078411	     -0.05547066	      0.88265095	     -0.00004432	     -0.20807510	     -0.00000001	      0.00000000	     34.69842327
      1.43731144	     -0.04944515	      0.00013376	     -0.19080777	     -0.05547079	      0.88265098	     -0.00004438	     -0.20808016	     -0.00000001	      0.00000000	     34.66875015
      1.43859022	     -0.04946608	      0.00013305	     -0.19082825	     -0.05547097	      0.88265100	     -0.00004440	     -0.20808467	     -0.00000001	      0.00000000	     34.74628621
      1.43986899	     -0.04948731	      0.00013427	     -0.19084909	     -0.05547122	      0.88265104	     -0.00004440	     -0.20808935	     -0.00000001	      0.00000000	     34.66652524
      1.44114776	     -0.04950883	      0.00013326	     -0.19087016	     -0.05547152	      0.88265107	     -0.00004436	     -0.20809418	     -0.00000001	      0.00000000	     34.79163110
      1.44242654	     -0.04953059	      0.00013538	     -0.19089156	     -0.05547189	      0.88265111	     -0.00004430	     -0.20809917	     -0.00000001	      0.00000000	     34.65684954
      1.44351035	     -0.04954932	      0.00013444	     -0.19090991	     -0.05547225	      0.88265115	     -0.00004423	     -0.20810350	     -0.00000001	      0.00000000	     34.76648024
      1.44459415	     -0.04956834	      0.00013552	     -0.19092862	     -0.05547266	      0.88265119	     -0.00004413	     -0.20810795	     -0.00000001	      0.00000000	     34.71664401
      1.44599090	     -0.04959330	      0.00013572	     -0.19095314	     -0.05547324	      0.88265124	     -0.00004398	     -0.20811382	     -0.00000001	      0.00000000	     34.77225335
      1.44738765	     -0.04961875	      0.00013783	     -0.19097822	     -0.05547390	      0.88265130	     -0.00004380	     -0.20811986	     -0.00000001	      0.00000000	     34.68012227
      1.44847967	     -0.04963889	      0.00013735	     -0.19099801	     -0.05547447	      0.88265135	     -0.00004364	     -0.20812470	     -0.00000001	      0.00000000	     34.78136386
      1.44957169	     -0.04965914	      0.00013875	     -0.19101797	     -0.05547508	      0.88265140	     -0.00004346	     -0.20812963	     -0.00000001	      0.00000000	     34.73567169
      1.45099142	     -0.04968564	      0.00013936	     -0.19104406	     -0.05547595	      0.88265146	     -0.00004319	     -0.20813617	     -0.00000001	      0.00000000	     34.79660888
      1.45241115	     -0.04971234	      0.00014208	     -0.19107042	     -0.05547688	      0.88265153	     -0.00004290	     -0.20814285	     -0.00000001	      0.00000000	     34.69512937
      1.45345736	     -0.04973225	      0.00014177	     -0.19109002	     -0.05547762	      0.88265159	     -0.00004266	     -0.20814786	     -0.00000001	      0.00000000	     34.79806199
      1.45450356	     -0.04975232	      0.00014327	     -0.19110983	     -0.05547840	      0.88265164	     -0.00004241	     -0.20815294	     -0.00000001	      0.00000000	     34.76256623
      1.45600191	     -0.04978119	      0.00014447	     -0.19113831	     -0.05547958	      0.88265172	     -0.00004202	     -0.20816033	     -0.00000001	      0.00000000	     34.80937802
      1.45728531	     -0.04980597	      0.00014679	     -0.19116280	     -0.05548065	      0.88265179	     -0.00004167	     -0.20816676	     -0.00000001	      0.00000000	     34.74652913
      1.45856870	     -0.04983085	      0.00014740	     -0.19118735	     -0.05548179	      0.88265187	     -0.00004129	     -0.20817328	     -0.00000001	      0.00000000	     34.84188991
      1.45985209	     -0.04985581	      0.00015045	     -0.19121205	     -0.05548298	      0.88265194	     -0.00004088	     -0.20817987	     -0.00000001	      0.00000000	     34.73683338
      1.46113549	     -0.04988087	      0.00015062	     -0.19123678	     -0.05548423	      0.88265202	     -0.00004046	     -0.20818655	     -0.00000001	      0.00000000	     34.89310423
      1.46222957	     -0.04990230	      0.00015365	     -0.19125801	     -0.05548535	      0.88265208	     -0.00004008	     -0.20819229	     -0.00000001	      0.00000000	     34.76668233
      1.46332366	     -0.04992376	      0.00015480	     -0.19127922	     -0.05548650	      0.88265214	     -0.00003969	     -0.20819808	     -0.00000001	      0.00000000	     34.82092504
      1.46472044	     -0.04995107	      0.00015771	     -0.19130625	     -0.05548804	      0.88265223	     -0.00003917	     -0.20820554	     -0.00000001	      0.00000000	     34.78018565
      1.46611721	     -0.04997834	      0.00015890	     -0.19133322	     -0.05548964	      0.88265231	     -0.00003862	     -0.20821305	     -0.00000001	      0.00000000	     34.90421771
      1.46722164	     -0.04999974	      0.00016215	     -0.19135444	     -0.05549095	      0.88265237	     -0.00003817	     -0.20821903	     -0.00000001	      0.00000000	     34.79275508
      1.46832608	     -0.05002094	      0.00016368	     -0.19137542	     -0.05549230	      0.88265243	     -0.00003771	     -0.20822503	     -0.00000001	      0.00000000	     34.84708369
      1.46974306	     -0.05004780	      0.00016712	     -0.19140204	     -0.05549410	      0.88265251	     -0.00003709	     -0.20823275	     -0.00000001	      0.00000000	     34.80510356
      1.47116005	     -0.05007442	      0.00016870	     -0.19142838	     -0.05549596	      0.88265258	     -0.00003646	     -0.20824049	     -0.00000001	      0.00000000	     34.94812156
      1.47222203	     -0.05009421	      0.00017234	     -0.19144803	     -0.05549740	      0.88265263	     -0.00003597	     -0.20824630	     -0.00000001	      0.00000000	     34.82260809
      1.47328400	     -0.05011379	      0.00017433	     -0.19146744	     -0.05549887	      0.88265268	     -0.00003546	     -0.20825212	     -0.00000001	      0.00000000	     34.86413749
      1.47477239	     -0.05014089	      0.00017840	     -0.19149433	     -0.05550100	      0.88265275	     -0.00003474	     -0.20826028	     -0.00000001	      0.00000000	     34.82965344
      1.47626077	     -0.05016769	      0.00018069	     -0.19152088	     -0.05550320	      0.88265281	     -0.00003399	     -0.20826843	     -0.00000001	      0.00000000	     34.98285683
      1.47728025	     -0.05018594	      0.00018471	     -0.19153903	     -0.05550474	      0.88265284	     -0.00003347	     -0.20827402	     -0.00000001	      0.00000000	     34.84623713
      1.47829973	     -0.05020414	      0.00018707	     -0.19155708	     -0.05550632	      0.88265287	     -0.00003294	     -0.20827961	     -0.00000001	      0.00000000	     34.87778418
      1.47989069	     -0.05023227	      0.00019183	     -0.19158503	     -0.05550884	      0.88265292	     -0.00003209	     -0.20828832	     -0.00000001	      0.00000000	     34.85071202
      1.48119719	     -0.05025497	      0.00019487	     -0.19160756	     -0.05551097	      0.88265295	     -0.00003137	     -0.20829547	     -0.00000001	      0.00000000	     34.91737150
      1.48250368	     -0.05027734	      0.00019975	     -0.19162981	     -0.05551315	      0.88265297	     -0.00003064	     -0.20830260	     -0.00000001	      0.00000000	     34.83683493
      1.48381017	     -0.05029955	      0.00020241	     -0.19165185	     -0.05551538	      0.88265298	     -0.00002990	     -0.20830972	     -0.00000001	      0.00000000	     34.95944287
      1.48496760	     -0.05031907	      0.00020725	     -0.19167130	     -0.05551740	      0.88265298	     -0.00002923	     -0.20831601	     -0.00000001	     -0.00000000	     34.84685271
      1.48612502	     -0.05033836	      0.00021015	     -0.19169045	     -0.05551945	      0.88265298	     -0.00002854	     -0.20832228	     -0.00000001	     -0.00000000	     34.91404524
      1.48728244	     -0.05035729	      0.00021437	     -0.19170929	     -0.05552154	      0.88265296	     -0.00002785	     -0.20832852	     -0.00000001	     -0.00000000	     34.87509040
      1.48880255	     -0.05038174	      0.00021860	     -0.19173360	     -0.05552435	      0.88265294	     -0.00002693	     -0.20833669	     -0.00000001	     -0.00000000	     34.95315526
      1.48998617	     -0.05040057	      0.00022363	     -0.19175237	     -0.05552657	      0.88265290	     -0.00002620	     -0.20834301	     -0.00000001	     -0.00000000	     34.86027444
      1.49116979	     -0.05041924	      0.00022696	     -0.19177094	     -0.05552883	      0.88265286	     -0.00002546	     -0.20834930	     -0.00000001	     -0.00000000	     34.92255018
      1.49235341	     -0.05043771	      0.00023162	     -0.19178935	     -0.05553113	      0.88265281	     -0.00002472	     -0.20835556	     -0.00000001	     -0.00000000	     34.87630941
      1.49385230	     -0.05046084	      0.00023608	     -0.19181237	     -0.05553410	      0.88265273	     -0.00002376	     -0.20836344	     -0.00000001	     -0.00000000	     34.95918213
      1.49501807	     -0.05047868	      0.00024138	     -0.19183017	     -0.05553644	      0.88265266	     -0.00002301	     -0.20836953	     -0.00000001	     -0.00000000	     34.86021592
      1.49618385	     -0.05049643	      0.00024495	     -0.19184785	     -0.05553882	      0.88265258	     -0.00002225	     -0.20837560	     -0.00000001	     -0.00000000	     34.91766912
      1.49734962	     -0.05051401	      0.00024966	     -0.19186538	     -0.05554123	      0.88265248	     -0.00002148	     -0.20838163	     -0.00000001	     -0.00000000	     34.88028093
      1.49891350	     -0.05053738	      0.00025463	     -0.19188866	     -0.05554451	      0.88265234	     -0.00002045	     -0.20838967	     -0.00000001	     -0.00000000	     34.95920283
      1.50007478	     -0.05055450	      0.00026000	     -0.19190577	     -0.05554699	      0.88265222	     -0.00001967	     -0.20839560	     -0.00000001	     -0.00000000	     34.86429915
      1.50123606	     -0.05057146	      0.00026370	     -0.19192267	     -0.05554949	      0.88265209	     -0.00001889	     -0.20840149	     -0.00000001	     -0.00000000	     34.91860059
      1.50265353	     -0.05059177	      0.00026981	     -0.19194296	     -0.05555259	      0.88265191	     -0.00001793	     -0.20840863	     -0.00000001	     -0.00000000	     34.85665152
      1.50391721	     -0.05060951	      0.00027358	     -0.19196065	     -0.05555539	      0.88265173	     -0.00001708	     -0.20841494	     -0.00000001	     -0.00000000	     34.94726883
      1.50518090	     -0.05062691	      0.00027959	     -0.19197805	     -0.05555822	      0.88265155	     -0.00001621	     -0.20842119	     -0.00000001	     -0.00000000	     34.84811334
      1.50644458	     -0.05064407	      0.00028337	     -0.19199515	     -0.05556109	      0.88265134	     -0.00001535	     -0.20842738	     -0.00000001	     -0.00000000	     34.94469152
      1.50770826	     -0.05066088	      0.00028954	     -0.19201199	     -0.05556399	      0.88265112	     -0.00001448	     -0.20843350	     -0.00000001	     -0.00000000	     34.83697030
      1.50897194	     -0.05067768	      0.00029323	     -0.19202874	     -0.05556692	      0.88265089	     -0.00001360	     -0.20843956	     -0.00000001	     -0.00000000	     34.94022556
      1.51023563	     -0.05069433	      0.00029949	     -0.19204542	     -0.05556988	      0.88265063	     -0.00001273	     -0.20844557	     -0.00000001	     -0.00000000	     34.82181655
      1.51149931	     -0.05071072	      0.00030316	     -0.19206177	     -0.05557287	      0.88265037	     -0.00001185	     -0.20845152	     -0.00000001	     -0.00000000	     34.93175740
      1.51276299	     -0.05072655	      0.00030958	     -0.19207765	     -0.05557589	      0.88265008	     -0.00001096	     -0.20845741	     -0.00000001	     -0.00000000	     34.80845857
      1.51402667	     -0.05074200	      0.00031327	     -0.19209306	     -0.05557894	      0.88264978	     -0.00001008	     -0.20846322	     -0.00000001	     -0.00000000	     34.92466962
      1.51529035	     -0.05075701	      0.00031992	     -0.19210813	     -0.05558201	      0.88264946	     -0.00000919	     -0.20846896	     -0.00000001	     -0.00000000	     34.79308987
      1.51655404	     -0.05077169	      0.00032375	     -0.19212279	     -0.05558512	      0.88264913	     -0.00000830	     -0.20847462	     -0.00000001	     -0.00000000	     34.91291774
      1.51781772	     -0.05078574	      0.00033060	     -0.19213692	     -0.05558825	      0.88264878	     -0.00000741	     -0.20848020	     -0.00000001	     -0.00000000	     34.77766681
      1.51908140	     -0.05079945	      0.00033446	     -0.19215062	     -0.05559140	      0.88264841	     -0.00000651	     -0.20848569	     -0.00000001	     -0.00000000	     34.90219857
      1.52034508	     -0.05081279	      0.00034139	     -0.19216405	     -0.05559458	      0.88264802	     -0.00000562	     -0.20849110	     -0.00000001	     -0.00000000	     34.76255519
      1.52160876	     -0.05082600	      0.00034524	     -0.19217725	     -0.05559779	      0.88264762	     -0.00000472	     -0.20849642	     -0.00000001	     -0.00000000	     34.88747114
      1.52287245	     -0.05083890	      0.00035221	     -0.19219024	     -0.05560101	      0.88264720	     -0.00000381	     -0.20850167	     -0.00000001	     -0.00000000	     34.74332683
      1.52413613	     -0.05085167	      0.00035607	     -0.19220302	     -0.05560426	      0.88264677	     -0.00000291	     -0.20850683	     -0.00000001	     -0.00000000	     34.86638108
      1.52539981	     -0.05086414	      0.00036309	     -0.19221559	     -0.05560753	      0.88264631	     -0.00000200	     -0.20851193	     -0.00000001	     -0.00000000	     34.71888582
      1.52666349	     -0.05087664	      0.00036696	     -0.19222811	     -0.05561082	      0.88264584	     -0.00000109	     -0.20851695	     -0.00000001	     -0.00000000	     34.83966466
      1.52792718	     -0.05088901	      0.00037390	     -0.19224058	     -0.05561413	      0.88264535	     -0.00000018	     -0.20852190	     -0.00000001	     -0.00000000	     34.69133124
      1.52919086	     -0.05090137	      0.00037771	     -0.19225296	     -0.05561746	      0.88264485	      0.00000073	     -0.20852680	     -0.00000001	     -0.00000000	     34.80856070
      1.53045454	     -0.05091364	      0.00038457	     -0.19226534	     -0.05562081	      0.88264432	      0.00000165	     -0.20853164	     -0.00000001	     -0.00000000	     34.65787799
      1.53171822	     -0.05092595	      0.00038835	     -0.19227768	     -0.05562417	      0.88264378	      0.00000257	     -0.20853642	     -0.00000001	     -0.00000000	     34.76826723
      1.53298190	     -0.05093800	      0.00039511	     -0.19228984	     -0.05562755	      0.88264322	      0.00000349	     -0.20854115	     -0.00000001	     -0.00000000	     34.61841550
      1.53424559	     -0.05094994	      0.00039886	     -0.19230181	     -0.05563094	      0.88264264	      0.00000441	     -0.20854582	     -0.00000001	     -0.00000000	     34.72297071
      1.53550927	     -0.05096147	      0.00040546	     -0.19231346	     -0.05563435	      0.88264205	      0.00000533	     -0.20855044	     -0.00000001	     -0.00000000	     34.57515860
      1.53677295	     -0.05097292	      0.00040914	     -0.19232494	     -0.05563777	      0.88264143	      0.00000625	     -0.20855499	     -0.00000001	     -0.00000000	     34.67103675
      1.53803663	     -0.05098402	      0.00041550	     -0.19233616	     -0.05564120	      0.88264080	      0.00000718	     -0.20855948	     -0.00000001	     -0.00000000	     34.52423599
      1.53930031	     -0.05099518	      0.00041909	     -0.19234736	     -0.05564464	      0.88264015	      0.00000810	     -0.20856392	     -0.00000001	     -0.00000000	     34.60890579
      1.54056400	     -0.05100617	      0.00042519	     -0.19235847	     -0.05564810	      0.88263948	      0.00000903	     -0.20856829	     -0.00000001	     -0.00000000	     34.46418181
      1.54182768	     -0.05101733	      0.00042867	     -0.19236967	     -0.05565156	      0.88263880	      0.00000995	     -0.20857262	     -0.00000001	     -0.00000000	     34.53649039
      1.54309136	     -0.05102839	      0.00043448	     -0.19238085	     -0.05565503	      0.88263809	      0.00001087	     -0.20857690	     -0.00000001	     -0.00000000	     34.39548192
      1.54435504	     -0.05103978	      0.00043780	     -0.19239229	     -0.05565852	      0.88263737	      0.00001178	     -0.20858114	     -0.00000001	     -0.00000000	     34.45845923
      1.54561872	     -0.05105124	      0.00044323	     -0.19240385	     -0.05566201	      0.88263663	      0.00001269	     -0.20858535	     -0.00000001	     -0.00000000	     34.32446185
      1.54688241	     -0.05106304	      0.00044632	     -0.19241569	     -0.05566551	      0.88263587	      0.00001359	     -0.20858953	     -0.00000001	     -0.00000000	     34.37827311
      1.54814609	     -0.05107460	      0.00045134	     -0.19242736	     -0.05566901	      0.88263509	      0.00001449	     -0.20859369	     -0.00000001	     -0.00000000	     34.25250202
      1.54940977	     -0.05108623	      0.00045424	     -0.19243904	     -0.05567253	      0.88263430	      0.00001538	     -0.20859781	     -0.00000001	     -0.00000000	     34.29698964
      1.55067345	     -0.05109767	      0.00045890	     -0.19245058	     -0.05567604	      0.88263349	      0.00001625	     -0.20860191	     -0.00000001	     -0.00000000	     34.17641114
      1.55193714	     -0.05110908	      0.00046167	     -0.19246204	     -0.05567957	      0.88263266	      0.00001712	     -0.20860598	     -0.00000001	     -0.00000000	     34.20902479
      1.55320082	     -0.05112021	      0.00046603	     -0.19247326	     -0.05568310	      0.88263182	      0.00001797	     -0.20861001	     -0.00000001	     -0.00000000	     34.09539089
      1.55446450	     -0.05113145	      0.00046863	     -0.19248456	     -0.05568663	      0.88263096	      0.00001881	     -0.20861400	     -0.00000001	     -0.00000000	     34.12107451
      1.55572818	     -0.05114266	      0.00047257	     -0.19249586	     -0.05569017	      0.88263008	      0.00001963	     -0.20861797	     -0.00000001	     -0.00000000	     34.01760172
      1.55699186	     -0.05115414	      0.00047493	     -0.19250739	     -0.05569371	      0.88262918	      0.00002044	     -0.20862191	     -0.00000001	     -0.00000000	     34.03716639
      1.55825555	     -0.05116571	      0.00047845	     -0.19251905	     -0.05569725	      0.88262827	      0.00002123	     -0.20862583	     -0.00000001	     -0.00000000	     33.94392807
      1.55951923	     -0.05117765	      0.00048056	     -0.19253104	     -0.05570079	      0.88262735	      0.00002201	     -0.20862974	     -0.00000001	     -0.00000001	     33.95693368
      1.56103706	     -0.05119190	      0.00048475	     -0.19254540	     -0.05570505	      0.88262621	      0.00002292	     -0.20863441	     -0.00000001	     -0.00000001	     33.82786276
      1.56216804	     -0.05120284	      0.00048563	     -0.19255637	     -0.05570823	      0.88262536	      0.00002358	     -0.20863789	     -0.00000001	     -0.00000001	     33.89032836
      1.56329903	     -0.05121354	      0.00048821	     -0.19256715	     -0.05571141	      0.88262449	      0.00002423	     -0.20864136	     -0.00000001	     -0.00000001	     33.81423097
      1.56479450	     -0.05122785	      0.00049008	     -0.19258152	     -0.05571561	      0.88262332	      0.00002506	     -0.20864592	     -0.00000001	     -0.00000001	     33.82995942
      1.56614031	     -0.05124055	      0.00049313	     -0.19259432	     -0.05571939	      0.88262225	      0.00002579	     -0.20865001	     -0.00000001	     -0.00000001	     33.71394599
      1.56748613	     -0.05125380	      0.00049346	     -0.19260760	     -0.05572317	      0.88262117	      0.00002649	     -0.20865409	     -0.00000001	     -0.00000001	     33.80734905
      1.56866458	     -0.05126530	      0.00049610	     -0.19261920	     -0.05572647	      0.88262020	      0.00002709	     -0.20865765	     -0.00000001	     -0.00000001	     33.66546841
      1.56984302	     -0.05127744	      0.00049644	     -0.19263136	     -0.05572978	      0.88261923	      0.00002767	     -0.20866121	     -0.00000001	     -0.00000001	     33.69970654
      1.57102146	     -0.05128954	      0.00049778	     -0.19264354	     -0.05573308	      0.88261825	      0.00002823	     -0.20866478	     -0.00000001	     -0.00000001	     33.63699791
      1.57262333	     -0.05130646	      0.00049787	     -0.19266051	     -0.05573757	      0.88261689	      0.00002896	     -0.20866963	     -0.00000001	     -0.00000001	     33.67365484
      1.57383175	     -0.05131928	      0.00049936	     -0.19267340	     -0.05574095	      0.88261585	      0.00002950	     -0.20867330	     -0.00000001	     -0.00000001	     33.55177797
      1.57504016	     -0.05133274	      0.00049879	     -0.19268689	     -0.05574433	      0.88261480	      0.00003001	     -0.20867699	     -0.00000001	     -0.00000001	     33.57995420
      1.57624857	     -0.05134616	      0.00049924	     -0.19270037	     -0.05574770	      0.88261375	      0.00003050	     -0.20868069	     -0.00000001	     -0.00000001	     33.50749102
      1.57782073	     -0.05136420	      0.00049793	     -0.19271844	     -0.05575208	      0.88261235	      0.00003111	     -0.20868552	     -0.00000001	     -0.00000001	     33.54706268
      1.57900668	     -0.05137780	      0.00049852	     -0.19273211	     -0.05575538	      0.88261129	      0.00003155	     -0.20868920	     -0.00000001	     -0.00000001	     33.41706509
      1.58019262	     -0.05139209	      0.00049708	     -0.19274642	     -0.05575867	      0.88261022	      0.00003197	     -0.20869289	     -0.00000001	     -0.00000001	     33.43752843
      1.58164106	     -0.05140960	      0.00049668	     -0.19276399	     -0.05576269	      0.88260890	      0.00003246	     -0.20869744	     -0.00000001	     -0.00000001	     33.33785212
      1.58294093	     -0.05142622	      0.00049420	     -0.19278061	     -0.05576628	      0.88260770	      0.00003287	     -0.20870156	     -0.00000001	     -0.00000001	     33.39239675
      1.58424079	     -0.05144287	      0.00049380	     -0.19279733	     -0.05576987	      0.88260650	      0.00003327	     -0.20870573	     -0.00000001	     -0.00000001	     33.25939905
      1.58554065	     -0.05146070	      0.00049057	     -0.19281514	     -0.05577344	      0.88260528	      0.00003363	     -0.20870994	     -0.00000001	     -0.00000001	     33.32397496
      1.58684052	     -0.05147832	      0.00048985	     -0.19283283	     -0.05577701	      0.88260406	      0.00003398	     -0.20871422	     -0.00000001	     -0.00000001	     33.17198456
      1.58814038	     -0.05149714	      0.00048586	     -0.19285163	     -0.05578057	      0.88260282	      0.00003430	     -0.20871855	     -0.00000001	     -0.00000001	     33.25049783
      1.58944024	     -0.05151567	      0.00048485	     -0.19287022	     -0.05578412	      0.88260158	      0.00003461	     -0.20872295	     -0.00000001	     -0.00000001	     33.07931050
      1.59074010	     -0.05153546	      0.00048011	     -0.19288998	     -0.05578765	      0.88260033	      0.00003489	     -0.20872741	     -0.00000001	     -0.00000001	     33.17510680
      1.59203997	     -0.05155466	      0.00047887	     -0.19290924	     -0.05579118	      0.88259908	      0.00003515	     -0.20873194	     -0.00000001	     -0.00000001	     32.98258179
      1.59319295	     -0.05157278	      0.00047436	     -0.19292733	     -0.05579430	      0.88259796	      0.00003536	     -0.20873600	     -0.00000001	     -0.00000001	     33.04407136
      1.59434594	     -0.05159065	      0.00047185	     -0.19294523	     -0.05579740	      0.88259683	      0.00003555	     -0.20874012	     -0.00000001	     -0.00000001	     32.94507398
      1.59577209	     -0.05161380	      0.00046688	     -0.19296836	     -0.05580123	      0.88259544	      0.00003577	     -0.20874529	     -0.00000001	     -0.00000001	     32.94753586
      1.59719824	     -0.05163694	      0.00046355	     -0.19299154	     -0.05580505	      0.88259404	      0.00003596	     -0.20875056	     -0.00000001	     -0.00000001	     32.80692557
      1.59837576	     -0.05165702	      0.00045818	     -0.19301157	     -0.05580818	      0.88259287	      0.00003610	     -0.20875497	     -0.00000001	     -0.00000001	     32.85770322
      1.59955327	     -0.05167694	      0.00045465	     -0.19303151	     -0.05581131	      0.88259171	      0.00003622	     -0.20875944	     -0.00000001	     -0.00000001	     32.75433947
      1.60098493	     -0.05170225	      0.00044842	     -0.19305678	     -0.05581509	      0.88259028	      0.00003635	     -0.20876497	     -0.00000001	     -0.00000001	     32.75570323
      1.60241659	     -0.05172770	      0.00044417	     -0.19308226	     -0.05581885	      0.88258886	      0.00003645	     -0.20877061	     -0.00000001	     -0.00000001	     32.58903138
      1.60355245	     -0.05174918	      0.00043802	     -0.19310368	     -0.05582182	      0.88258773	      0.00003651	     -0.20877517	     -0.00000001	     -0.00000001	     32.63258228
      1.60468831	     -0.05177053	      0.00043369	     -0.19312504	     -0.05582477	      0.88258659	      0.00003656	     -0.20877980	     -0.00000001	     -0.00000001	     32.53180445
      1.60617633	     -0.05179946	      0.00042636	     -0.19315393	     -0.05582863	      0.88258510	      0.00003660	     -0.20878599	     -0.00000001	     -0.00000001	     32.51116863
      1.60766435	     -0.05182845	      0.00042090	     -0.19318293	     -0.05583246	      0.88258361	      0.00003661	     -0.20879230	     -0.00000001	     -0.00000001	     32.32838035
      1.60876651	     -0.05185114	      0.00041411	     -0.19320555	     -0.05583528	      0.88258251	      0.00003661	     -0.20879706	     -0.00000001	     -0.00000001	     32.36820347
      1.60986867	     -0.05187376	      0.00040902	     -0.19322817	     -0.05583809	      0.88258141	      0.00003659	     -0.20880190	     -0.00000001	     -0.00000001	     32.27072317
      1.61142468	     -0.05190684	      0.00040022	     -0.19326118	     -0.05584203	      0.88257985	      0.00003654	     -0.20880887	     -0.00000001	     -0.00000001	     32.23629424
      1.61276319	     -0.05193559	      0.00039361	     -0.19328992	     -0.05584540	      0.88257851	      0.00003648	     -0.20881499	     -0.00000001	     -0.00000001	     32.09522003
      1.61410169	     -0.05196558	      0.00038463	     -0.19331982	     -0.05584874	      0.88257717	      0.00003640	     -0.20882122	     -0.00000001	     -0.00000001	     32.11581563
      1.61544020	     -0.05199542	      0.00037786	     -0.19334965	     -0.05585206	      0.88257583	      0.00003629	     -0.20882758	     -0.00000001	     -0.00000001	     31.92434623
      1.61677871	     -0.05202658	      0.00036768	     -0.19338070	     -0.05585536	      0.88257450	      0.00003617	     -0.20883405	     -0.00000001	     -0.00000001	     31.99250383
      1.61793898	     -0.05205296	      0.00036166	     -0.19340706	     -0.05585820	      0.88257334	      0.00003605	     -0.20883976	     -0.00000001	     -0.00000001	     31.78709866
      1.61909926	     -0.05207999	      0.00035333	     -0.19343402	     -0.05586102	      0.88257219	      0.00003592	     -0.20884554	     -0.00000001	     -0.00000001	     31.77075544
      1.62053889	     -0.05211354	      0.00034427	     -0.19346751	     -0.05586449	      0.88257076	      0.00003573	     -0.20885281	     -0.00000001	     -0.00000001	     31.62654384
      1.62197851	     -0.05214831	      0.00033282	     -0.19350216	     -0.05586793	      0.88256933	      0.00003552	     -0.20886020	     -0.00000001	     -0.00000001	     31.65686207
      1.62314895	     -0.05217635	      0.00032567	     -0.19353018	     -0.05587071	      0.88256818	      0.00003534	     -0.20886630	     -0.00000001	     -0.00000001	     31.46381190
      1.62431938	     -0.05220530	      0.00031627	     -0.19355903	     -0.05587346	      0.88256702	      0.00003514	     -0.20887247	     -0.00000001	     -0.00000001	     31.44599213
      1.62577640	     -0.05224135	      0.00030583	     -0.19359501	     -0.05587685	      0.88256559	      0.00003488	     -0.20888025	     -0.00000001	     -0.00000001	     31.30012442
      1.62723342	     -0.05227816	      0.00029293	     -0.19363168	     -0.05588022	      0.88256417	      0.00003460	     -0.20888815	     -0.00000001	     -0.00000001	     31.34333814
      1.62836461	     -0.05230615	      0.00028537	     -0.19365964	     -0.05588280	      0.88256307	      0.00003437	     -0.20889435	     -0.00000001	     -0.00000001	     31.14636978
      1.62949579	     -0.05233472	      0.00027572	     -0.19368811	     -0.05588536	      0.88256197	      0.00003412	     -0.20890059	     -0.00000001	     -0.00000001	     31.11996857
      1.63101324	     -0.05237267	      0.00026394	     -0.19372598	     -0.05588876	      0.88256050	      0.00003378	     -0.20890905	     -0.00000001	     -0.00000001	     30.98577018
      1.63253069	     -0.05241158	      0.00024989	     -0.19376474	     -0.05589212	      0.88255905	      0.00003342	     -0.20891758	     -0.00000001	     -0.00000001	     31.02174687
      1.63362237	     -0.05243961	      0.00024227	     -0.19379273	     -0.05589451	      0.88255801	      0.00003315	     -0.20892378	     -0.00000001	     -0.00000001	     30.82330575
      1.63471404	     -0.05246870	      0.00023274	     -0.19382174	     -0.05589688	      0.88255697	      0.00003287	     -0.20893004	     -0.00000001	     -0.00000001	     30.78171558
      1.63631425	     -0.05251218	      0.00021989	     -0.19386513	     -0.05590031	      0.88255546	      0.00003245	     -0.20893934	     -0.00000001	     -0.00000001	     30.64596647
      1.63766761	     -0.05255069	      0.00020798	     -0.19390354	     -0.05590317	      0.88255420	      0.00003208	     -0.20894734	     -0.00000001	     -0.00000001	     30.61453456
      1.63902098	     -0.05258989	      0.00019809	     -0.19394270	     -0.05590599	      0.88255294	      0.00003170	     -0.20895549	     -0.00000001	     -0.00000001	     30.44832194
      1.64037434	     -0.05263030	      0.00018576	     -0.19398301	     -0.05590878	      0.88255170	      0.00003131	     -0.20896380	     -0.00000001	     -0.00000001	     30.46384008
      1.64172770	     -0.05267122	      0.00017674	     -0.19402392	     -0.05591152	      0.88255047	      0.00003092	     -0.20897227	     -0.00000001	     -0.00000001	     30.25437468
      1.64287418	     -0.05270769	      0.00016613	     -0.19406031	     -0.05591382	      0.88254944	      0.00003058	     -0.20897959	     -0.00000001	     -0.00000001	     30.26307974
      1.64402065	     -0.05274480	      0.00015770	     -0.19409739	     -0.05591608	      0.88254841	      0.00003023	     -0.20898705	     -0.00000001	     -0.00000001	     30.14017644
      1.64549736	     -0.05279365	      0.00014562	     -0.19414619	     -0.05591896	      0.88254711	      0.00002978	     -0.20899689	     -0.00000001	     -0.00000001	     30.08439502
      1.64697406	     -0.05284290	      0.00013575	     -0.19419544	     -0.05592178	      0.88254582	      0.00002933	     -0.20900696	     -0.00000001	     -0.00000001	     29.90945064
      1.64812810	     -0.05288222	      0.00012584	     -0.19423472	     -0.05592396	      0.88254483	      0.00002897	     -0.20901499	     -0.00000001	     -0.00000001	     29.91239316
      1.64928215	     -0.05292073	      0.00011801	     -0.19427324	     -0.05592610	      0.88254385	      0.00002861	     -0.20902314	     -0.00000001	     -0.00000001	     29.79935169
      1.65078346	     -0.05297130	      0.00010667	     -0.19432381	     -0.05592884	      0.88254259	      0.00002814	     -0.20903392	     -0.00000001	     -0.00000001	     29.74386053
      1.65228478	     -0.05302242	      0.00009771	     -0.19437499	     -0.05593152	      0.88254135	      0.00002768	     -0.20904490	     -0.00000001	     -0.00000001	     29.55968040
      1.65338903	     -0.05306144	      0.00008869	     -0.19441400	     -0.05593346	      0.88254045	      0.00002733	     -0.20905310	     -0.00000001	     -0.00000001	     29.56267840
      1.65449328	     -0.05310065	      0.00008166	     -0.19445324	     -0.05593536	      0.88253956	      0.00002699	     -0.20906143	     -0.00000001	     -0.00000001	     29.46138042
      1.65607809	     -0.05315717	      0.00007074	     -0.19450981	     -0.05593805	      0.88253831	      0.00002650	     -0.20907359	     -0.00000001	     -0.00000001	     29.39840055
      1.65743269	     -0.05320538	      0.00006293	     -0.19455810	     -0.05594029	      0.88253726	      0.00002608	     -0.20908414	     -0.00000001	     -0.00000001	     29.26294652
      1.65878730	     -0.05325350	      0.00005354	     -0.19460627	     -0.05594248	      0.88253623	      0.00002566	     -0.20909481	     -0.00000001	     -0.00000001	     29.25269999
      1.66014191	     -0.05330073	      0.00004692	     -0.19465363	     -0.05594462	      0.88253522	      0.00002525	     -0.20910558	     -0.00000001	     -0.00000001	     29.08558706
      1.66149651	     -0.05334804	      0.00003737	     -0.19470099	     -0.05594671	      0.88253423	      0.00002484	     -0.20911641	     -0.00000001	     -0.00000000	     29.12837900
      1.66265109	     -0.05338756	      0.00003235	     -0.19474065	     -0.05594845	      0.88253340	      0.00002450	     -0.20912568	     -0.00000001	     -0.00000000	     28.95586880
      1.66380567	     -0.05342698	      0.00002545	     -0.19478016	     -0.05595016	      0.88253259	      0.00002416	     -0.20913496	     -0.00000001	     -0.00000000	     28.92874659
      1.66527820	     -0.05347690	      0.00001826	     -0.19483025	     -0.05595228	      0.88253158	      0.00002372	     -0.20914681	     -0.00000001	     -0.00000000	     28.80430159
      1.66675074	     -0.05352646	      0.00000941	     -0.19487993	     -0.05595434	      0.88253060	      0.00002330	     -0.20915867	     -0.00000001	     -0.00000000	     28.81854506
      1.66791146	     -0.05356479	      0.00000494	     -0.19491844	     -0.05595592	      0.88252985	      0.00002297	     -0.20916800	     -0.00000001	     -0.00000000	     28.65408763
      1.66907218	     -0.05360305	     -0.00000128	     -0.19495682	     -0.05595746	      0.88252911	      0.00002264	     -0.20917731	     -0.00000001	     -0.00000000	     28.62542984
      1.67056830	     -0.05365163	     -0.00000766	     -0.19500562	     -0.05595938	      0.88252819	      0.00002223	     -0.20918927	     -0.00000001	     -0.00000000	     28.49695868
      1.67206442	     -0.05369960	     -0.00001589	     -0.19505375	     -0.05596124	      0.88252731	      0.00002182	     -0.20920115	     -0.00000001	     -0.00000000	     28.52197129
      1.67317560	     -0.05373426	     -0.00001938	     -0.19508862	     -0.05596258	      0.88252667	      0.00002152	     -0.20920993	     -0.00000001	     -0.00000000	     28.34329408
      1.67428678	     -0.05376825	     -0.00002455	     -0.19512276	     -0.05596389	      0.88252605	      0.00002123	     -0.20921864	     -0.00000001	     -0.00000000	     28.30634547
      1.67586265	     -0.05381507	     -0.00003048	     -0.19516985	     -0.05596567	      0.88252521	      0.00002082	     -0.20923085	     -0.00000001	     -0.00000000	     28.17892572
      1.67721625	     -0.05385468	     -0.00003658	     -0.19520967	     -0.05596714	      0.88252452	      0.00002048	     -0.20924120	     -0.00000001	     -0.00000000	     28.15464964
      1.67856985	     -0.05389339	     -0.00004056	     -0.19524865	     -0.05596856	      0.88252386	      0.00002014	     -0.20925143	     -0.00000001	     -0.00000000	     28.00103553
      1.67992345	     -0.05393139	     -0.00004672	     -0.19528686	     -0.05596992	      0.88252323	      0.00001981	     -0.20926152	     -0.00000001	     -0.00000000	     28.01753613
      1.68127705	     -0.05396794	     -0.00004955	     -0.19532372	     -0.05597123	      0.88252264	      0.00001949	     -0.20927146	     -0.00000001	     -0.00000000	     27.82403079
      1.68243690	     -0.05399828	     -0.00005459	     -0.19535426	     -0.05597230	      0.88252215	      0.00001922	     -0.20927984	     -0.00000001	     -0.00000000	     27.84155211
      1.68359675	     -0.05402743	     -0.00005737	     -0.19538366	     -0.05597334	      0.88252170	      0.00001896	     -0.20928809	     -0.00000001	     -0.00000000	     27.72570136
      1.68506272	     -0.05406299	     -0.00006197	     -0.19541952	     -0.05597458	      0.88252116	      0.00001864	     -0.20929830	     -0.00000001	     -0.00000000	     27.68471732
      1.68652870	     -0.05409690	     -0.00006433	     -0.19545380	     -0.05597576	      0.88252066	      0.00001832	     -0.20930827	     -0.00000001	     -0.00000000	     27.52054851
      1.68769363	     -0.05412277	     -0.00006821	     -0.19547991	     -0.05597666	      0.88252029	      0.00001808	     -0.20931600	     -0.00000001	     -0.00000000	     27.53549084
      1.68885856	     -0.05414738	     -0.00006999	     -0.19550481	     -0.05597751	      0.88251996	      0.00001784	     -0.20932357	     -0.00000001	     -0.00000000	     27.42872534
      1.69034717	     -0.05417660	     -0.00007335	     -0.19553439	     -0.05597853	      0.88251957	      0.00001755	     -0.20933295	     -0.00000001	     -0.00000000	     27.40725947
      1.69183579	     -0.05420328	     -0.00007428	     -0.19556149	     -0.05597948	      0.88251922	      0.00001727	     -0.20934200	     -0.00000001	     -0.00000000	     27.24709483
      1.69295149	     -0.05422213	     -0.00007718	     -0.19558059	     -0.05598016	      0.88251900	      0.00001707	     -0.20934854	     -0.00000001	     -0.00000000	     27.27635324
      1.69406719	     -0.05424007	     -0.00007810	     -0.19559884	     -0.05598079	      0.88251880	      0.00001687	     -0.20935489	     -0.00000001	     -0.00000000	     27.18736643
      1.69563153	     -0.05426342	     -0.00008012	     -0.19562262	     -0.05598161	      0.88251856	      0.00001660	     -0.20936345	     -0.00000001	     -0.00000000	     27.14910634
      1.69719587	     -0.05428432	     -0.00007967	     -0.19564401	     -0.05598235	      0.88251838	      0.00001635	     -0.20937162	     -0.00000001	     -0.00000000	     26.98777232
      1.69826116	     -0.05429731	     -0.00008155	     -0.19565726	     -0.05598281	      0.88251828	      0.00001619	     -0.20937694	     -0.00000001	     -0.00000000	     27.02199794
      1.69932645	     -0.05430927	     -0.00008153	     -0.19566955	     -0.05598324	      0.88251821	      0.00001603	     -0.20938207	     -0.00000001	     -0.00000000	     26.95311584
      1.70100335	     -0.05432582	     -0.00008213	     -0.19568659	     -0.05598384	      0.88251815	      0.00001580	     -0.20938975	     -0.00000001	     -0.00000000	     26.92130221
      1.70236989	     -0.05433692	     -0.00008126	     -0.19569814	     -0.05598427	      0.88251815	      0.00001562	     -0.20939563	     -0.00000001	      0.00000000	     26.82331100
      1.70373642	     -0.05434604	     -0.00008179	     -0.19570765	     -0.05598464	      0.88251819	      0.00001545	     -0.20940115	     -0.00000001	      0.00000000	     26.84998620
      1.70510295	     -0.05435305	     -0.00007959	     -0.19571514	     -0.05598494	      0.88251827	      0.00001529	     -0.20940632	     -0.00000001	      0.00000000	     26.71105123
      1.70631482	     -0.05435784	     -0.00007969	     -0.19572029	     -0.05598517	      0.88251837	      0.00001516	     -0.20941060	     -0.00000001	      0.00000000	     26.74977488
      1.70752669	     -0.05436152	     -0.00007741	     -0.19572440	     -0.05598535	      0.88251851	      0.00001504	     -0.20941459	     -0.00000001	      0.00000000	     26.64734946
      1.70873855	     -0.05436383	     -0.00007608	     -0.19572711	     -0.05598549	      0.88251868	      0.00001493	     -0.20941831	     -0.00000001	      0.00000000	     26.64492597
      1.71031287	     -0.05436243	     -0.00007222	     -0.19572629	     -0.05598560	      0.88251895	      0.00001480	     -0.20942270	     -0.00000001	      0.00000000	     26.56232904
      1.71154460	     -0.05435641	     -0.00007033	     -0.19572069	     -0.05598563	      0.88251920	      0.00001471	     -0.20942571	     -0.00000001	      0.00000000	     26.62273129
      1.71277633	     -0.05434570	     -0.00006614	     -0.19571045	     -0.05598562	      0.88251948	      0.00001462	     -0.20942826	     -0.00000001	      0.00000000	     26.56213926
      1.71400807	     -0.05433134	     -0.00006280	     -0.19569654	     -0.05598556	      0.88251980	      0.00001455	     -0.20943030	     -0.00000001	      0.00000000	     26.58653468
      1.71556764	     -0.05430870	     -0.00005630	     -0.19567454	     -0.05598542	      0.88252024	      0.00001447	     -0.20943215	     -0.00000001	      0.00000000	     26.51285722
      1.71677609	     -0.05428746	     -0.00005249	     -0.19565375	     -0.05598526	      0.88252063	      0.00001442	     -0.20943301	     -0.00000001	      0.00000000	     26.57617275
      1.71798453	     -0.05426279	     -0.00004640	     -0.19562959	     -0.05598507	      0.88252104	      0.00001438	     -0.20943335	     -0.00000001	      0.00000000	     26.52210880
      1.71919298	     -0.05423506	     -0.00004100	     -0.19560234	     -0.05598483	      0.88252149	      0.00001435	     -0.20943318	     -0.00000001	      0.00000000	     26.55201765
      1.72082238	     -0.05419360	     -0.00003173	     -0.19556157	     -0.05598444	      0.88252215	      0.00001432	     -0.20943212	     -0.00000001	      0.00000000	     26.50422914
      1.72202050	     -0.05416097	     -0.00002622	     -0.19552940	     -0.05598411	      0.88252267	      0.00001431	     -0.20943077	     -0.00000001	      0.00000000	     26.57683145
      1.72321861	     -0.05412666	     -0.00001868	     -0.19549561	     -0.05598374	      0.88252322	      0.00001430	     -0.20942897	     -0.00000001	      0.00000000	     26.53311135
      1.72469312	     -0.05408119	     -0.00001051	     -0.19545073	     -0.05598323	      0.88252395	      0.00001431	     -0.20942616	     -0.00000001	      0.00000000	     26.61093098
      1.72599836	     -0.05403780	     -0.00000120	     -0.19540791	     -0.05598274	      0.88252464	      0.00001433	     -0.20942310	     -0.00000001	      0.00000000	     26.55737247
      1.72730360	     -0.05399180	      0.00000626	     -0.19536242	     -0.05598220	      0.88252536	      0.00001436	     -0.20941953	     -0.00000001	      0.00000000	     26.66519629
      1.72860885	     -0.05394320	      0.00001641	     -0.19531440	     -0.05598162	      0.88252612	      0.00001440	     -0.20941543	     -0.00000001	      0.00000000	     26.60640115
      1.72991409	     -0.05389145	      0.00002471	     -0.19526315	     -0.05598101	      0.88252692	      0.00001445	     -0.20941081	     -0.00000001	      0.00000000	     26.72759590
      1.73121933	     -0.05383638	      0.00003608	     -0.19520867	     -0.05598035	      0.88252776	      0.00001452	     -0.20940566	     -0.00000001	      0.00000000	     26.66395939
      1.73252457	     -0.05377840	      0.00004525	     -0.19515120	     -0.05597966	      0.88252864	      0.00001459	     -0.20939996	     -0.00000001	      0.00000000	     26.80800439
      1.73382982	     -0.05371841	      0.00005741	     -0.19509180	     -0.05597893	      0.88252956	      0.00001468	     -0.20939372	     -0.00000001	      0.00000000	     26.74402070
      1.73513506	     -0.05365693	      0.00006683	     -0.19503081	     -0.05597816	      0.88253051	      0.00001477	     -0.20938698	     -0.00000001	      0.00000001	     26.91025295
      1.73644030	     -0.05359319	      0.00007951	     -0.19496766	     -0.05597736	      0.88253150	      0.00001488	     -0.20937978	     -0.00000001	      0.00000001	     26.84464741
      1.73774554	     -0.05352698	      0.00008920	     -0.19490193	     -0.05597653	      0.88253252	      0.00001500	     -0.20937209	     -0.00000001	      0.00000001	     27.03764278
      1.73905078	     -0.05345854	      0.00010241	     -0.19483406	     -0.05597567	      0.88253358	      0.00001513	     -0.20936394	     -0.00000001	      0.00000001	     26.96411302
      1.74035603	     -0.05338853	      0.00011223	     -0.19476451	     -0.05597478	      0.88253467	      0.00001527	     -0.20935532	     -0.00000001	      0.00000001	     27.17355681
      1.74151857	     -0.05332520	      0.00012413	     -0.19470167	     -0.05597396	      0.88253567	      0.00001541	     -0.20934729	     -0.00000001	      0.00000001	     27.10459808
      1.74268112	     -0.05326065	      0.00013409	     -0.19463754	     -0.05597311	      0.88253670	      0.00001556	     -0.20933894	     -0.00000001	      0.00000001	     27.21928224
      1.74411333	     -0.05317846	      0.00014813	     -0.19455591	     -0.05597205	      0.88253799	      0.00001575	     -0.20932821	     -0.00000001	      0.00000001	     27.25036745
      1.74554555	     -0.05309415	      0.00016062	     -0.19447211	     -0.05597095	      0.88253933	      0.00001596	     -0.20931698	     -0.00000001	      0.00000001	     27.43931652
      1.74673134	     -0.05302326	      0.00017326	     -0.19440168	     -0.05597002	      0.88254046	      0.00001614	     -0.20930734	     -0.00000001	      0.00000001	     27.40273757
      1.74791712	     -0.05295205	      0.00018394	     -0.19433088	     -0.05596907	      0.88254161	      0.00001633	     -0.20929739	     -0.00000001	      0.00000001	     27.53416884
      1.74935412	     -0.05286552	      0.00019828	     -0.19424486	     -0.05596790	      0.88254304	      0.00001658	     -0.20928500	     -0.00000001	      0.00000001	     27.57385498
      1.75079112	     -0.05277924	      0.00021044	     -0.19415901	     -0.05596670	      0.88254450	      0.00001684	     -0.20927227	     -0.00000001	      0.00000001	     27.79436596
      1.75193299	     -0.05271105	      0.00022244	     -0.19409122	     -0.05596573	      0.88254568	      0.00001706	     -0.20926198	     -0.00000001	      0.00000001	     27.74966643
      1.75307486	     -0.05264255	      0.00023261	     -0.19402307	     -0.05596474	      0.88254688	      0.00001729	     -0.20925153	     -0.00000001	      0.00000001	     27.87520158
      1.75456837	     -0.05255290	      0.00024732	     -0.19393389	     -0.05596343	      0.88254847	      0.00001761	     -0.20923765	     -0.00000001	      0.00000001	     27.93020239
      1.75606188	     -0.05246261	      0.00026026	     -0.19384400	     -0.05596210	      0.88255009	      0.00001794	     -0.20922355	     -0.00000001	      0.00000001	     28.17390380
      1.75716689	     -0.05239459	      0.00027240	     -0.19377635	     -0.05596110	      0.88255130	      0.00001820	     -0.20921297	     -0.00000001	      0.00000001	     28.12879578
      1.75827190	     -0.05232596	      0.00028284	     -0.19370803	     -0.05596010	      0.88255252	      0.00001846	     -0.20920224	     -0.00000001	      0.00000001	     28.25286537
      1.75983517	     -0.05222830	      0.00029870	     -0.19361082	     -0.05595865	      0.88255427	      0.00001886	     -0.20918683	     -0.00000001	      0.00000001	     28.33861897
      1.76117720	     -0.05214522	      0.00031089	     -0.19352808	     -0.05595740	      0.88255578	      0.00001921	     -0.20917340	     -0.00000001	      0.00000001	     28.51919990
      1.76251923	     -0.05206433	      0.00032465	     -0.19344756	     -0.05595613	      0.88255731	      0.00001957	     -0.20915986	     -0.00000001	      0.00000001	     28.53133072
      1.76386126	     -0.05198476	      0.00033579	     -0.19336826	     -0.05595485	      0.88255885	      0.00001995	     -0.20914628	     -0.00000001	      0.00000001	     28.76200690
      1.76520329	     -0.05190595	      0.00034972	     -0.19328980	     -0.05595356	      0.88256039	      0.00002034	     -0.20913269	     -0.00000001	      0.00000001	     28.72933615
      1.76636291	     -0.05183876	      0.00035892	     -0.19322282	     -0.05595243	      0.88256173	      0.00002069	     -0.20912094	     -0.00000001	      0.00000001	     28.92970269
      1.76752253	     -0.05177237	      0.00036999	     -0.19315670	     -0.05595130	      0.88256307	      0.00002105	     -0.20910921	     -0.00000001	      0.00000001	     28.96349317
      1.76896741	     -0.05169045	      0.00038222	     -0.19307504	     -0.05594988	      0.88256475	      0.00002151	     -0.20909462	     -0.00000001	      0.00000001	     29.14114835
      1.77041229	     -0.05160834	      0.00039637	     -0.19299324	     -0.05594846	      0.88256642	      0.00002198	     -0.20908007	     -0.00000001	      0.00000001	     29.15749698
      1.77157658	     -0.05154278	      0.00040534	     -0.19292785	     -0.05594730	      0.88256777	      0.00002238	     -0.20906834	     -0.00000001	      0.00000001	     29.36020747
      1.77274088	     -0.05147818	      0.00041595	     -0.19286346	     -0.05594614	      0.88256912	      0.00002278	     -0.20905665	     -0.00000001	      0.00000001	     29.39968775
      1.77420637	     -0.05139867	      0.00042761	     -0.19278415	     -0.05594467	      0.88257081	      0.00002329	     -0.20904199	     -0.00000001	      0.00000001	     29.57791779
      1.77567187	     -0.05132127	      0.00044108	     -0.19270699	     -0.05594319	      0.88257250	      0.00002383	     -0.20902745	     -0.00000001	      0.00000001	     29.57610029
      1.77679124	     -0.05126391	      0.00044878	     -0.19264974	     -0.05594206	      0.88257378	      0.00002424	     -0.20901645	     -0.00000001	      0.00000001	     29.76841256
      1.77791061	     -0.05120784	      0.00045818	     -0.19259381	     -0.05594093	      0.88257506	      0.00002466	     -0.20900556	     -0.00000001	      0.00000001	     29.80587576
      1.77944346	     -0.05113394	      0.00046956	     -0.19252006	     -0.05593937	      0.88257679	      0.00002525	     -0.20899085	     -0.00000001	      0.00000001	     29.96781865
      1.78097630	     -0.05106221	      0.00048272	     -0.19244851	     -0.05593781	      0.88257852	      0.00002585	     -0.20897641	     -0.00000001	      0.00000001	     29.96677086
      1.78204963	     -0.05101407	      0.00048926	     -0.19240041	     -0.05593672	      0.88257971	      0.00002627	     -0.20896646	     -0.00000001	      0.00000001	     30.15130801
      1.78312295	     -0.05096681	      0.00049745	     -0.19235324	     -0.05593563	      0.88258090	      0.00002671	     -0.20895667	     -0.00000001	      0.00000001	     30.19582082
      1.78475274	     -0.05089695	      0.00050859	     -0.19228347	     -0.05593397	      0.88258268	      0.00002737	     -0.20894207	     -0.00000001	      0.00000001	     30.35616939
      1.78610563	     -0.05083987	      0.00051850	     -0.19222648	     -0.05593259	      0.88258413	      0.00002793	     -0.20893021	     -0.00000001	      0.00000001	     30.38533525
      1.78745853	     -0.05078661	      0.00052614	     -0.19217323	     -0.05593120	      0.88258557	      0.00002850	     -0.20891861	     -0.00000001	      0.00000001	     30.56246957
      1.78881142	     -0.05073558	      0.00053588	     -0.19212225	     -0.05592982	      0.88258699	      0.00002907	     -0.20890731	     -0.00000001	      0.00000001	     30.53527101
      1.79002348	     -0.05069129	      0.00054187	     -0.19207794	     -0.05592859	      0.88258824	      0.00002959	     -0.20889745	     -0.00000001	      0.00000001	     30.72515175
      1.79123555	     -0.05064694	      0.00055001	     -0.19203361	     -0.05592735	      0.88258947	      0.00003012	     -0.20888779	     -0.00000001	      0.00000001	     30.73083119
      1.79244761	     -0.05060437	      0.00055653	     -0.19199102	     -0.05592611	      0.88259068	      0.00003064	     -0.20887831	     -0.00000001	      0.00000001	     30.84989356
      1.79398907	     -0.05055275	      0.00056611	     -0.19193940	     -0.05592454	      0.88259219	      0.00003132	     -0.20886655	     -0.00000001	      0.00000001	     30.87075166
      1.79521965	     -0.05051500	      0.00057140	     -0.19190157	     -0.05592329	      0.88259337	      0.00003186	     -0.20885744	     -0.00000001	      0.00000001	     31.02477481
      1.79645022	     -0.05047963	      0.00057846	     -0.19186617	     -0.05592204	      0.88259453	      0.00003241	     -0.20884861	     -0.00000001	      0.00000001	     31.01761062
      1.79768080	     -0.05044845	      0.00058360	     -0.19183490	     -0.05592079	      0.88259567	      0.00003296	     -0.20884009	     -0.00000001	      0.00000001	     31.11866186
      1.79920893	     -0.05041343	      0.00059143	     -0.19179980	     -0.05591924	      0.88259704	      0.00003364	     -0.20883003	     -0.00000001	      0.00000001	     31.12200778
      1.80041624	     -0.05039062	      0.00059500	     -0.19177685	     -0.05591801	      0.88259810	      0.00003418	     -0.20882249	     -0.00000001	      0.00000001	     31.25170373
      1.80162354	     -0.05036906	      0.00060056	     -0.19175520	     -0.05591679	      0.88259914	      0.00003472	     -0.20881533	     -0.00000001	      0.00000001	     31.24902235
      1.80283085	     -0.05035138	      0.00060431	     -0.19173738	     -0.05591557	      0.88260015	      0.00003526	     -0.20880856	     -0.00000001	      0.00000001	     31.32515959
      1.80441879	     -0.05032995	      0.00061076	     -0.19171580	     -0.05591396	      0.88260143	      0.00003597	     -0.20880025	     -0.00000001	      0.00000001	     31.34523724
      1.80560508	     -0.05031875	      0.00061294	     -0.19170441	     -0.05591276	      0.88260236	      0.00003650	     -0.20879444	     -0.00000001	      0.00000001	     31.43536703
      1.80679137	     -0.05030643	      0.00061728	     -0.19169197	     -0.05591157	      0.88260326	      0.00003703	     -0.20878899	     -0.00000001	      0.00000001	     31.44938366
      1.80823865	     -0.05029630	      0.00062012	     -0.19168162	     -0.05591010	      0.88260433	      0.00003768	     -0.20878276	     -0.00000001	      0.00000000	     31.51851654
      1.80951128	     -0.05028566	      0.00062483	     -0.19167085	     -0.05590882	      0.88260523	      0.00003824	     -0.20877767	     -0.00000001	      0.00000000	     31.53821709
      1.81078391	     -0.05028143	      0.00062629	     -0.19166639	     -0.05590753	      0.88260610	      0.00003881	     -0.20877288	     -0.00000001	      0.00000000	     31.57783680
      1.81205653	     -0.05027365	      0.00063055	     -0.19165847	     -0.05590625	      0.88260693	      0.00003937	     -0.20876843	     -0.00000001	      0.00000000	     31.61604079
      1.81332916	     -0.05027325	      0.00063147	     -0.19165783	     -0.05590496	      0.88260773	      0.00003992	     -0.20876426	     -0.00000001	      0.00000000	     31.62618865
      1.81460179	     -0.05026842	      0.00063530	     -0.19165284	     -0.05590367	      0.88260850	      0.00004047	     -0.20876042	     -0.00000001	      0.00000000	     31.68177645
      1.81587441	     -0.05027199	      0.00063569	     -0.19165616	     -0.05590238	      0.88260923	      0.00004102	     -0.20875684	     -0.00000001	      0.00000000	     31.66390964
      1.81714704	     -0.05026977	      0.00063927	     -0.19165377	     -0.05590109	      0.88260993	      0.00004156	     -0.20875358	     -0.00000001	      0.00000000	     31.73802482
      1.81841967	     -0.05027730	      0.00063904	     -0.19166103	     -0.05589979	      0.88261059	      0.00004210	     -0.20875056	     -0.00000001	      0.00000000	     31.69046078
      1.81969229	     -0.05027758	      0.00064228	     -0.19166113	     -0.05589850	      0.88261122	      0.00004262	     -0.20874785	     -0.00000001	      0.00000000	     31.78906535
      1.82083598	     -0.05028721	      0.00064167	     -0.19167051	     -0.05589733	      0.88261176	      0.00004309	     -0.20874562	     -0.00000001	      0.00000000	     31.72419534
      1.82197966	     -0.05029247	      0.00064314	     -0.19167558	     -0.05589616	      0.88261227	      0.00004356	     -0.20874363	     -0.00000000	      0.00000000	     31.77216741
      1.82312335	     -0.05030224	      0.00064315	     -0.19168511	     -0.05589498	      0.88261276	      0.00004401	     -0.20874184	     -0.00000000	      0.00000000	     31.75814520
      1.82472134	     -0.05031433	      0.00064422	     -0.19169690	     -0.05589334	      0.88261339	      0.00004464	     -0.20873972	     -0.00000000	      0.00000000	     31.81982029
      1.82590441	     -0.05032918	      0.00064307	     -0.19171147	     -0.05589212	      0.88261382	      0.00004509	     -0.20873840	     -0.00000000	      0.00000000	     31.76158400
      1.82708749	     -0.05034049	      0.00064350	     -0.19172256	     -0.05589089	      0.88261423	      0.00004554	     -0.20873731	     -0.00000000	      0.00000000	     31.80785704
      1.82827057	     -0.05035645	      0.00064248	     -0.19173825	     -0.05588966	      0.88261460	      0.00004597	     -0.20873643	     -0.00000000	      0.00000000	     31.77834980
      1.82981602	     -0.05037507	      0.00064236	     -0.19175655	     -0.05588804	      0.88261505	      0.00004653	     -0.20873562	     -0.00000000	      0.00000000	     31.84282344
      1.83097130	     -0.05039532	      0.00064023	     -0.19177652	     -0.05588683	      0.88261536	      0.00004693	     -0.20873522	     -0.00000000	      0.00000000	     31.76161083
      1.83212659	     -0.05041183	      0.00063966	     -0.19179278	     -0.05588561	      0.88261564	      0.00004732	     -0.20873505	     -0.00000000	      0.00000000	     31.79728917
      1.83355095	     -0.05043788	      0.00063713	     -0.19181848	     -0.05588410	      0.88261595	      0.00004779	     -0.20873508	     -0.00000000	      0.00000000	     31.74142197
      1.83482443	     -0.05045771	      0.00063635	     -0.19183805	     -0.05588274	      0.88261619	      0.00004820	     -0.20873537	     -0.00000000	      0.00000000	     31.80541313
      1.83609791	     -0.05048518	      0.00063304	     -0.19186519	     -0.05588138	      0.88261641	      0.00004859	     -0.20873585	     -0.00000000	      0.00000000	     31.71231510
      1.83737139	     -0.05050713	      0.00063190	     -0.19188687	     -0.05588000	      0.88261659	      0.00004896	     -0.20873659	     -0.00000000	      0.00000000	     31.78989090
      1.83864487	     -0.05053795	      0.00062779	     -0.19191734	     -0.05587862	      0.88261675	      0.00004932	     -0.20873751	     -0.00000000	      0.00000000	     31.67449403
      1.83991835	     -0.05056191	      0.00062634	     -0.19194103	     -0.05587723	      0.88261687	      0.00004967	     -0.20873867	     -0.00000000	      0.00000000	     31.76654973
      1.84119183	     -0.05059607	      0.00062145	     -0.19197482	     -0.05587583	      0.88261697	      0.00004999	     -0.20874001	     -0.00000000	      0.00000000	     31.62651919
      1.84246531	     -0.05062157	      0.00061971	     -0.19200005	     -0.05587442	      0.88261704	      0.00005031	     -0.20874160	     -0.00000000	      0.00000000	     31.74177946
      1.84359312	     -0.05065340	      0.00061499	     -0.19203155	     -0.05587316	      0.88261708	      0.00005057	     -0.20874313	     -0.00000000	      0.00000000	     31.60583484
      1.84472093	     -0.05068022	      0.00061215	     -0.19205810	     -0.05587189	      0.88261709	      0.00005081	     -0.20874483	     -0.00000000	      0.00000000	     31.62972412
      1.84611589	     -0.05071861	      0.00060695	     -0.19209611	     -0.05587032	      0.88261708	      0.00005110	     -0.20874712	     -0.00000000	     -0.00000000	     31.55243478
      1.84751085	     -0.05075311	      0.00060326	     -0.19213027	     -0.05586873	      0.88261704	      0.00005136	     -0.20874963	     -0.00000000	     -0.00000000	     31.62016719
      1.84866320	     -0.05078883	      0.00059772	     -0.19216565	     -0.05586740	      0.88261699	      0.00005156	     -0.20875183	     -0.00000000	     -0.00000000	     31.49271456
      1.84981554	     -0.05082008	      0.00059384	     -0.19219662	     -0.05586607	      0.88261691	      0.00005174	     -0.20875418	     -0.00000000	     -0.00000000	     31.51430781
      1.85121590	     -0.05086353	      0.00058736	     -0.19223967	     -0.05586443	      0.88261679	      0.00005195	     -0.20875721	     -0.00000000	     -0.00000000	     31.42315056
      1.85261626	     -0.05090206	      0.00058273	     -0.19227786	     -0.05586278	      0.88261664	      0.00005213	     -0.20876045	     -0.00000000	     -0.00000000	     31.50089429
      1.85373060	     -0.05094017	      0.00057647	     -0.19231563	     -0.05586146	      0.88261650	      0.00005225	     -0.20876312	     -0.00000000	     -0.00000000	     31.35577518
      1.85484493	     -0.05097366	      0.00057188	     -0.19234883	     -0.05586012	      0.88261634	      0.00005237	     -0.20876592	     -0.00000000	     -0.00000000	     31.36582145
      1.85629919	     -0.05102198	      0.00056424	     -0.19239673	     -0.05585837	      0.88261610	      0.00005249	     -0.20876971	     -0.00000000	     -0.00000000	     31.28217300
      1.85775345	     -0.05106553	      0.00055827	     -0.19243993	     -0.05585659	      0.88261583	      0.00005259	     -0.20877368	     -0.00000000	     -0.00000000	     31.36447399
      1.85883768	     -0.05110525	      0.00055131	     -0.19247931	     -0.05585526	      0.88261562	      0.00005265	     -0.20877670	     -0.00000000	     -0.00000000	     31.21049899
      1.85992191	     -0.05114041	      0.00054602	     -0.19251419	     -0.05585391	      0.88261538	      0.00005269	     -0.20877983	     -0.00000000	     -0.00000000	     31.21126528
      1.86144010	     -0.05119363	      0.00053726	     -0.19256698	     -0.05585201	      0.88261503	      0.00005273	     -0.20878431	     -0.00000000	     -0.00000000	     31.12832717
      1.86295830	     -0.05124192	      0.00053025	     -0.19261490	     -0.05585009	      0.88261464	      0.00005274	     -0.20878895	     -0.00000000	     -0.00000000	     31.22565011
      1.86399618	     -0.05128229	      0.00052286	     -0.19265495	     -0.05584876	      0.88261436	      0.00005273	     -0.20879216	     -0.00000000	     -0.00000000	     31.05930269
      1.86503406	     -0.05131804	      0.00051710	     -0.19269042	     -0.05584743	      0.88261406	      0.00005271	     -0.20879545	     -0.00000000	     -0.00000000	     31.05532660
      1.86666143	     -0.05137720	      0.00050690	     -0.19274913	     -0.05584531	      0.88261357	      0.00005266	     -0.20880068	     -0.00000000	     -0.00000000	     30.97796328
      1.86799646	     -0.05142327	      0.00049927	     -0.19279487	     -0.05584355	      0.88261313	      0.00005260	     -0.20880507	      0.00000000	     -0.00000000	     31.00185677
      1.86933149	     -0.05147473	      0.00048964	     -0.19284594	     -0.05584178	      0.88261268	      0.00005251	     -0.20880950	      0.00000000	     -0.00000000	     30.88303873
      1.87066652	     -0.05151969	      0.00048213	     -0.19289059	     -0.05583998	      0.88261220	      0.00005241	     -0.20881401	      0.00000000	     -0.00000000	     30.96658505
      1.87184409	     -0.05156659	      0.00047284	     -0.19293713	     -0.05583839	      0.88261175	      0.00005230	     -0.20881799	      0.00000000	     -0.00000000	     30.81943213
      1.87302165	     -0.05160777	      0.00046551	     -0.19297802	     -0.05583677	      0.88261129	      0.00005219	     -0.20882203	      0.00000000	     -0.00000000	     30.84581837
      1.87419922	     -0.05165255	      0.00045686	     -0.19302248	     -0.05583514	      0.88261081	      0.00005205	     -0.20882607	      0.00000000	     -0.00000000	     30.76999421
      1.87576635	     -0.05170826	      0.00044653	     -0.19307781	     -0.05583295	      0.88261014	      0.00005186	     -0.20883149	      0.00000000	     -0.00000000	     30.80017230
      1.87697378	     -0.05175611	      0.00043676	     -0.19312532	     -0.05583124	      0.88260961	      0.00005169	     -0.20883566	      0.00000000	     -0.00000000	     30.67234202
      1.87818122	     -0.05179891	      0.00042870	     -0.19316784	     -0.05582952	      0.88260906	      0.00005151	     -0.20883987	      0.00000000	     -0.00000000	     30.69999909
      1.87938865	     -0.05184526	      0.00041931	     -0.19321387	     -0.05582778	      0.88260848	      0.00005132	     -0.20884405	      0.00000000	     -0.00000000	     30.62119451
      1.88092994	     -0.05189983	      0.00040868	     -0.19326809	     -0.05582553	      0.88260773	      0.00005106	     -0.20884942	      0.00000000	     -0.00000000	     30.66916922
      1.88211949	     -0.05194689	      0.00039858	     -0.19331483	     -0.05582377	      0.88260712	      0.00005084	     -0.20885352	      0.00000000	     -0.00000000	     30.53765585
      1.88330904	     -0.05198864	      0.00039017	     -0.19335631	     -0.05582200	      0.88260650	      0.00005062	     -0.20885763	      0.00000000	     -0.00000000	     30.56691510
      1.88473770	     -0.05204323	      0.00037823	     -0.19341055	     -0.05581985	      0.88260573	      0.00005033	     -0.20886251	      0.00000000	     -0.00000000	     30.47091738
      1.88616637	     -0.05209089	      0.00036839	     -0.19345791	     -0.05581767	      0.88260494	      0.00005004	     -0.20886739	      0.00000000	     -0.00000000	     30.59255885
      1.88725959	     -0.05213458	      0.00035819	     -0.19350131	     -0.05581599	      0.88260432	      0.00004980	     -0.20887106	      0.00000000	     -0.00000000	     30.42641642
      1.88835281	     -0.05217271	      0.00034983	     -0.19353921	     -0.05581429	      0.88260368	      0.00004955	     -0.20887473	      0.00000000	     -0.00000000	     30.43963363
      1.88989003	     -0.05222900	      0.00033700	     -0.19359514	     -0.05581188	      0.88260277	      0.00004919	     -0.20887981	      0.00000000	     -0.00000000	     30.35774295
      1.89123244	     -0.05227375	      0.00032715	     -0.19363964	     -0.05580975	      0.88260195	      0.00004886	     -0.20888421	      0.00000000	     -0.00000000	     30.40090126
      1.89257485	     -0.05232333	      0.00031546	     -0.19368890	     -0.05580759	      0.88260111	      0.00004852	     -0.20888850	      0.00000000	     -0.00000000	     30.27012169
      1.89391727	     -0.05236507	      0.00030628	     -0.19373042	     -0.05580541	      0.88260025	      0.00004817	     -0.20889275	      0.00000000	     -0.00000000	     30.37841182
      1.89510194	     -0.05240879	      0.00029560	     -0.19377387	     -0.05580347	      0.88259948	      0.00004785	     -0.20889639	      0.00000000	     -0.00000000	     30.22626618
      1.89628661	     -0.05244609	      0.00028700	     -0.19381098	     -0.05580151	      0.88259869	      0.00004752	     -0.20890000	      0.00000000	     -0.00000000	     30.26878398
      1.89747129	     -0.05248626	      0.00027729	     -0.19385091	     -0.05579953	      0.88259789	      0.00004718	     -0.20890351	      0.00000000	     -0.00000000	     30.20144236
      1.89907891	     -0.05253574	      0.00026553	     -0.19390014	     -0.05579682	      0.88259679	      0.00004670	     -0.20890817	      0.00000000	     -0.00000000	     30.25233665
      1.90029827	     -0.05257734	      0.00025501	     -0.19394150	     -0.05579474	      0.88259594	      0.00004633	     -0.20891159	      0.00000000	     -0.00000000	     30.12400077
      1.90151762	     -0.05261322	      0.00024633	     -0.19397721	     -0.05579264	      0.88259507	      0.00004595	     -0.20891494	      0.00000000	     -0.00000000	     30.16775545
      1.90273698	     -0.05265184	      0.00023653	     -0.19401562	     -0.05579053	      0.88259419	      0.00004556	     -0.20891819	      0.00000000	     -0.00000000	     30.09171621
      1.90430881	     -0.05269602	      0.00022552	     -0.19405960	     -0.05578777	      0.88259304	      0.00004505	     -0.20892227	      0.00000000	     -0.00000001	     30.16033124
      1.90550746	     -0.05273389	      0.00021542	     -0.19409727	     -0.05578565	      0.88259216	      0.00004465	     -0.20892524	      0.00000000	     -0.00000001	     30.02533640
      1.90670610	     -0.05276588	      0.00020715	     -0.19412912	     -0.05578351	      0.88259126	      0.00004424	     -0.20892813	      0.00000000	     -0.00000001	     30.07069921
      1.90815909	     -0.05280835	      0.00019566	     -0.19417138	     -0.05578089	      0.88259016	      0.00004373	     -0.20893148	      0.00000000	     -0.00000001	     29.96953834
      1.90961209	     -0.05284292	      0.00018680	     -0.19420583	     -0.05577824	      0.88258904	      0.00004321	     -0.20893472	      0.00000000	     -0.00000001	     30.11618297
      1.91070831	     -0.05287577	      0.00017767	     -0.19423852	     -0.05577623	      0.88258819	      0.00004281	     -0.20893702	      0.00000000	     -0.00000001	     29.93599296
      1.91180453	     -0.05290251	      0.00017042	     -0.19426515	     -0.05577420	      0.88258734	      0.00004240	     -0.20893925	      0.00000000	     -0.00000001	     29.96817565
      1.91337587	     -0.05294243	      0.00015900	     -0.19430491	     -0.05577127	      0.88258610	      0.00004181	     -0.20894227	      0.00000000	     -0.00000001	     29.91106327
      1.91473548	     -0.05297232	      0.00015054	     -0.19433470	     -0.05576871	      0.88258502	      0.00004129	     -0.20894473	      0.00000000	     -0.00000001	     29.97685188
      1.91609509	     -0.05300676	      0.00014045	     -0.19436900	     -0.05576613	      0.88258393	      0.00004076	     -0.20894700	      0.00000000	     -0.00000001	     29.84653141
      1.91745471	     -0.05303269	      0.00013310	     -0.19439487	     -0.05576352	      0.88258283	      0.00004022	     -0.20894915	      0.00000000	     -0.00000001	     29.99084638
      1.91864660	     -0.05306183	      0.00012415	     -0.19442390	     -0.05576122	      0.88258187	      0.00003974	     -0.20895087	      0.00000000	     -0.00000001	     29.83935241
      1.91983849	     -0.05308399	      0.00011742	     -0.19444601	     -0.05575890	      0.88258090	      0.00003926	     -0.20895248	      0.00000000	     -0.00000001	     29.90605137
      1.92103038	     -0.05310846	      0.00010977	     -0.19447042	     -0.05575656	      0.88257992	      0.00003877	     -0.20895395	      0.00000000	     -0.00000001	     29.85068654
      1.92267177	     -0.05313674	      0.00010097	     -0.19449866	     -0.05575332	      0.88257858	      0.00003810	     -0.20895576	      0.00000000	     -0.00000001	     29.92345114
      1.92389861	     -0.05316143	      0.00009304	     -0.19452328	     -0.05575088	      0.88257757	      0.00003758	     -0.20895691	      0.00000000	     -0.00000001	     29.80090534
      1.92512545	     -0.05318015	      0.00008713	     -0.19454199	     -0.05574841	      0.88257656	      0.00003707	     -0.20895795	      0.00000000	     -0.00000001	     29.86757312
      1.92635229	     -0.05320137	      0.00008026	     -0.19456319	     -0.05574593	      0.88257554	      0.00003655	     -0.20895883	      0.00000000	     -0.00000001	     29.81174594
      1.92795578	     -0.05322318	      0.00007315	     -0.19458503	     -0.05574267	      0.88257422	      0.00003587	     -0.20895977	      0.00000000	     -0.00000001	     29.91228027
      1.92915962	     -0.05324345	      0.00006621	     -0.19460528	     -0.05574020	      0.88257322	      0.00003535	     -0.20896028	      0.00000000	     -0.00000001	     29.79467312
      1.93036347	     -0.05325765	      0.00006126	     -0.19461951	     -0.05573771	      0.88257223	      0.00003483	     -0.20896067	      0.00000000	     -0.00000001	     29.86452882
      1.93183903	     -0.05327824	      0.00005392	     -0.19464012	     -0.05573464	      0.88257101	      0.00003420	     -0.20896092	      0.00000000	     -0.00000001	     29.78956039
      1.93316146	     -0.05329037	      0.00004945	     -0.19465232	     -0.05573186	      0.88256991	      0.00003363	     -0.20896097	      0.00000000	     -0.00000001	     29.90870372
      1.93448388	     -0.05330780	      0.00004296	     -0.19466978	     -0.05572907	      0.88256882	      0.00003306	     -0.20896081	      0.00000000	     -0.00000001	     29.79027512
      1.93580631	     -0.05331689	      0.00003930	     -0.19467898	     -0.05572625	      0.88256772	      0.00003248	     -0.20896050	      0.00000000	     -0.00000001	     29.93258907
      1.93712874	     -0.05333250	      0.00003318	     -0.19469463	     -0.05572342	      0.88256663	      0.00003191	     -0.20895995	      0.00000000	     -0.00000001	     29.79485568
      1.93845116	     -0.05333879	      0.00003030	     -0.19470107	     -0.05572057	      0.88256554	      0.00003135	     -0.20895926	      0.00000000	     -0.00000001	     29.95910970
      1.93977359	     -0.05335308	      0.00002440	     -0.19471541	     -0.05571769	      0.88256446	      0.00003078	     -0.20895835	      0.00000000	     -0.00000001	     29.80129505
      1.94109602	     -0.05335676	      0.00002225	     -0.19471926	     -0.05571480	      0.88256337	      0.00003022	     -0.20895730	      0.00000000	     -0.00000001	     29.99059095
      1.94241844	     -0.05336960	      0.00001653	     -0.19473217	     -0.05571189	      0.88256229	      0.00002966	     -0.20895603	      0.00000000	     -0.00000001	     29.81235546
      1.94358897	     -0.05337131	      0.00001496	     -0.19473404	     -0.05570929	      0.88256133	      0.00002916	     -0.20895480	      0.00000000	     -0.00000001	     29.95273848
      1.94475951	     -0.05337830	      0.00001131	     -0.19474114	     -0.05570668	      0.88256038	      0.00002867	     -0.20895340	      0.00000000	     -0.00000001	     29.89025533
      1.94621343	     -0.05338177	      0.00000867	     -0.19474480	     -0.05570342	      0.88255920	      0.00002807	     -0.20895150	      0.00000000	     -0.00000001	     29.96386848
      1.94766736	     -0.05338927	      0.00000428	     -0.19475243	     -0.05570013	      0.88255802	      0.00002747	     -0.20894937	      0.00000000	     -0.00000001	     29.86397260
      1.94886261	     -0.05338806	      0.00000343	     -0.19475142	     -0.05569741	      0.88255706	      0.00002699	     -0.20894750	      0.00000000	     -0.00000001	     29.98461627
      1.95005786	     -0.05339153	      0.00000058	     -0.19475503	     -0.05569468	      0.88255610	      0.00002651	     -0.20894546	      0.00000000	     -0.00000001	     29.92734092
      1.95151705	     -0.05339034	     -0.00000082	     -0.19475408	     -0.05569131	      0.88255493	      0.00002593	     -0.20894282	      0.00000000	     -0.00000001	     30.00255855
      1.95297623	     -0.05339397	     -0.00000445	     -0.19475789	     -0.05568793	      0.88255377	      0.00002536	     -0.20893995	      0.00000000	     -0.00000001	     29.89611598
      1.95412458	     -0.05338940	     -0.00000416	     -0.19475354	     -0.05568525	      0.88255286	      0.00002491	     -0.20893760	      0.00000000	     -0.00000001	     30.00098930
      1.95527292	     -0.05338948	     -0.00000603	     -0.19475379	     -0.05568255	      0.88255196	      0.00002448	     -0.20893511	      0.00000000	     -0.00000001	     29.95912255
      1.95679216	     -0.05338507	     -0.00000661	     -0.19474965	     -0.05567896	      0.88255077	      0.00002391	     -0.20893166	      0.00000000	     -0.00000001	     30.01099185
      1.95831140	     -0.05338476	     -0.00000953	     -0.19474955	     -0.05567535	      0.88254959	      0.00002335	     -0.20892801	      0.00000000	     -0.00000001	     29.93473131
      1.95941361	     -0.05337750	     -0.00000825	     -0.19474254	     -0.05567271	      0.88254874	      0.00002296	     -0.20892527	      0.00000000	     -0.00000001	     30.01337468
      1.96051581	     -0.05337417	     -0.00000918	     -0.19473940	     -0.05567006	      0.88254790	      0.00002257	     -0.20892241	      0.00000000	     -0.00000001	     29.99373240
      1.96211289	     -0.05336577	     -0.00000877	     -0.19473133	     -0.05566619	      0.88254669	      0.00002202	     -0.20891810	      0.00000000	     -0.00000001	     30.02509065
      1.96345824	     -0.05336019	     -0.00000979	     -0.19472598	     -0.05566291	      0.88254568	      0.00002156	     -0.20891431	      0.00000000	     -0.00000001	     30.00608627
      1.96480359	     -0.05334892	     -0.00000791	     -0.19471503	     -0.05565962	      0.88254468	      0.00002112	     -0.20891037	      0.00000000	     -0.00000001	     30.05021070
      1.96614895	     -0.05333944	     -0.00000881	     -0.19470578	     -0.05565630	      0.88254369	      0.00002069	     -0.20890621	      0.00000000	     -0.00000000	     30.04578160
      1.96749430	     -0.05332164	     -0.00000521	     -0.19468835	     -0.05565296	      0.88254271	      0.00002027	     -0.20890184	      0.00000000	     -0.00000000	     30.08641010
      1.96864374	     -0.05330902	     -0.00000562	     -0.19467596	     -0.05565010	      0.88254188	      0.00001992	     -0.20889787	      0.00000000	     -0.00000000	     30.08458312
      1.96979318	     -0.05329156	     -0.00000302	     -0.19465880	     -0.05564722	      0.88254107	      0.00001958	     -0.20889369	      0.00000000	     -0.00000000	     30.09313965
      1.97124057	     -0.05326840	     -0.00000117	     -0.19463597	     -0.05564357	      0.88254006	      0.00001916	     -0.20888811	      0.00000000	     -0.00000000	     30.12908560
      1.97268796	     -0.05323951	      0.00000367	     -0.19460750	     -0.05563991	      0.88253906	      0.00001876	     -0.20888214	      0.00000000	     -0.00000000	     30.13746491
      1.97382579	     -0.05321700	      0.00000486	     -0.19458524	     -0.05563701	      0.88253829	      0.00001845	     -0.20887714	      0.00000000	     -0.00000000	     30.18357945
      1.97496362	     -0.05319213	      0.00000850	     -0.19456070	     -0.05563410	      0.88253754	      0.00001816	     -0.20887191	      0.00000000	     -0.00000000	     30.18034068
      1.97644287	     -0.05316080	      0.00001179	     -0.19452973	     -0.05563030	      0.88253657	      0.00001779	     -0.20886480	      0.00000000	     -0.00000000	     30.22780544
      1.97792212	     -0.05312711	      0.00001777	     -0.19449648	     -0.05562647	      0.88253563	      0.00001743	     -0.20885741	      0.00000000	     -0.00000000	     30.20835682
      1.97900830	     -0.05310207	      0.00001963	     -0.19447169	     -0.05562365	      0.88253496	      0.00001718	     -0.20885179	      0.00000000	     -0.00000000	     30.27882137
      1.98009447	     -0.05307528	      0.00002374	     -0.19444521	     -0.05562082	      0.88253430	      0.00001694	     -0.20884601	      0.00000000	     -0.00000000	     30.27777163
      1.98165622	     -0.05303640	      0.00002870	     -0.19440674	     -0.05561673	      0.88253337	      0.00001661	     -0.20883744	      0.00000000	     -0.00000000	     30.33301909
      1.98298838	     -0.05300191	      0.00003452	     -0.19437264	     -0.05561322	      0.88253261	      0.00001634	     -0.20882992	      0.00000000	     -0.00000000	     30.31755085
      1.98432053	     -0.05296547	      0.00003872	     -0.19433655	     -0.05560969	      0.88253187	      0.00001608	     -0.20882217	      0.00000000	     -0.00000000	     30.41641244
      1.98565269	     -0.05292626	      0.00004579	     -0.19429776	     -0.05560615	      0.88253115	      0.00001584	     -0.20881418	      0.00000000	     -0.00000000	     30.38184846
      1.98698484	     -0.05288699	      0.00004982	     -0.19425882	     -0.05560260	      0.88253046	      0.00001561	     -0.20880593	      0.00000000	     -0.00000000	     30.52263800
      1.98812000	     -0.05285251	      0.00005638	     -0.19422470	     -0.05559956	      0.88252989	      0.00001543	     -0.20879872	      0.00000000	     -0.00000000	     30.46027241
      1.98925515	     -0.05281804	      0.00006096	     -0.19419054	     -0.05559650	      0.88252934	      0.00001526	     -0.20879137	      0.00000000	     -0.00000000	     30.52810454
      1.99070258	     -0.05277280	      0.00006848	     -0.19414573	     -0.05559259	      0.88252866	      0.00001506	     -0.20878180	      0.00000000	     -0.00000000	     30.53990558
      1.99215000	     -0.05272553	      0.00007445	     -0.19409884	     -0.05558867	      0.88252802	      0.00001487	     -0.20877198	      0.00000000	     -0.00000000	     30.67938589
      1.99328995	     -0.05268769	      0.00008160	     -0.19406137	     -0.05558556	      0.88252753	      0.00001473	     -0.20876408	      0.00000000	     -0.00000000	     30.62379404
      1.99442990	     -0.05265058	      0.00008693	     -0.19402458	     -0.05558245	      0.88252706	      0.00001461	     -0.20875605	      0.00000000	     -0.00000000	     30.68941857
      1.99590131	     -0.05260310	      0.00009527	     -0.19397753	     -0.05557841	      0.88252649	      0.00001447	     -0.20874556	      0.00000000	     -0.00000000	     30.69615554
      1.99737271	     -0.05255654	      0.00010162	     -0.19393134	     -0.05557436	      0.88252595	      0.00001434	     -0.20873496	      0.00000000	     -0.00000000	     30.84763356
      1.99846405	     -0.05252118	      0.00010895	     -0.19389633	     -0.05557134	      0.88252557	      0.00001426	     -0.20872704	      0.00000000	     -0.00000000	     30.78236939
      1.99955538	     -0.05248503	      0.00011465	     -0.19386048	     -0.05556831	      0.88252521	      0.00001419	     -0.20871906	      0.00000000	     -0.00000000	     30.84853943
      2.00110557	     -0.05243288	      0.00012411	     -0.19380879	     -0.05556399	      0.88252473	      0.00001411	     -0.20870757	      0.00000000	     -0.00000000	     30.86817934
      2.00243682	     -0.05238891	      0.00013107	     -0.19376518	     -0.05556027	      0.88252434	      0.00001406	     -0.20869761	      0.00000000	     -0.00000000	     30.96042002
      2.00376807	     -0.05234645	      0.00013987	     -0.19372312	     -0.05555653	      0.88252398	      0.00001402	     -0.20868759	      0.00000000	     -0.00000000	     30.92511984
      2.00509932	     -0.05230490	      0.00014632	     -0.19368190	     -0.05555278	      0.88252364	      0.00001400	     -0.20867758	      0.00000000	     -0.00000000	     31.05572416
      2.00643058	     -0.05226263	      0.00015599	     -0.19364005	     -0.05554901	      0.88252333	      0.00001399	     -0.20866756	      0.00000000	     -0.00000000	     30.98729030
      2.00756949	     -0.05222551	      0.00016163	     -0.19360320	     -0.05554578	      0.88252308	      0.00001400	     -0.20865896	      0.00000000	     -0.00000000	     31.10722025
      2.00870841	     -0.05218727	      0.00016946	     -0.19356531	     -0.05554253	      0.88252285	      0.00001402	     -0.20865029	      0.00000000	     -0.00000000	     31.09859087
      2.01015247	     -0.05213858	      0.00017810	     -0.19351701	     -0.05553841	      0.88252259	      0.00001406	     -0.20863921	      0.00000000	     -0.00000000	     31.18394644
      2.01159653	     -0.05209117	      0.00018857	     -0.19347004	     -0.05553426	      0.88252234	      0.00001412	     -0.20862805	      0.00000000	     -0.00000000	     31.13924640
      2.01274182	     -0.05205495	      0.00019453	     -0.19343409	     -0.05553096	      0.88252217	      0.00001417	     -0.20861919	      0.00000000	     -0.00000000	     31.24525408
      2.01388712	     -0.05201962	      0.00020229	     -0.19339909	     -0.05552765	      0.88252201	      0.00001424	     -0.20861035	      0.00000000	     -0.00000000	     31.22867468
      2.01535321	     -0.05197523	      0.00021084	     -0.19335507	     -0.05552340	      0.88252183	      0.00001435	     -0.20859909	      0.00000000	     -0.00000000	     31.31189526
      2.01681930	     -0.05193034	      0.00022157	     -0.19331061	     -0.05551913	      0.88252168	      0.00001447	     -0.20858787	      0.00000000	     -0.00000000	     31.26299022
      2.01791784	     -0.05189710	      0.00022718	     -0.19327761	     -0.05551592	      0.88252158	      0.00001458	     -0.20857947	      0.00000000	     -0.00000000	     31.37199053
      2.01901637	     -0.05186480	      0.00023448	     -0.19324560	     -0.05551270	      0.88252149	      0.00001469	     -0.20857111	      0.00000000	     -0.00000000	     31.35909951
      2.02055686	     -0.05182142	      0.00024344	     -0.19320260	     -0.05550817	      0.88252139	      0.00001487	     -0.20855946	      0.00000000	     -0.00000000	     31.42682867
      2.02209735	     -0.05177970	      0.00025431	     -0.19316130	     -0.05550362	      0.88252131	      0.00001506	     -0.20854794	      0.00000000	     -0.00000000	     31.36324452
      2.02314771	     -0.05175173	      0.00025930	     -0.19313354	     -0.05550051	      0.88252126	      0.00001520	     -0.20854017	      0.00000000	     -0.00000000	     31.47141611
      2.02419808	     -0.05172426	      0.00026601	     -0.19310632	     -0.05549739	      0.88252123	      0.00001535	     -0.20853247	      0.00000000	     -0.00000000	     31.46558181
      2.02584864	     -0.05168185	      0.00027562	     -0.19306430	     -0.05549246	      0.88252120	      0.00001561	     -0.20852049	      0.00000000	     -0.00000000	     31.53215519
      2.02719671	     -0.05164791	      0.00028449	     -0.19303069	     -0.05548843	      0.88252120	      0.00001583	     -0.20851081	      0.00000000	      0.00000000	     31.50211077
      2.02854479	     -0.05161439	      0.00029163	     -0.19299745	     -0.05548437	      0.88252120	      0.00001607	     -0.20850123	      0.00000000	      0.00000000	     31.61085634
      2.02989286	     -0.05158107	      0.00030112	     -0.19296448	     -0.05548031	      0.88252123	      0.00001632	     -0.20849174	      0.00000000	      0.00000000	     31.53587662
      2.03108754	     -0.05155224	      0.00030702	     -0.19293588	     -0.05547669	      0.88252126	      0.00001655	     -0.20848339	      0.00000000	      0.00000000	     31.65285851
      2.03228221	     -0.05152406	      0.00031491	     -0.19290800	     -0.05547306	      0.88252130	      0.00001679	     -0.20847511	      0.00000000	      0.00000000	     31.60880182
      2.03347689	     -0.05149667	      0.00032144	     -0.19288085	     -0.05546942	      0.88252135	      0.00001704	     -0.20846692	      0.00000000	      0.00000000	     31.66797912
      2.03503698	     -0.05146264	      0.00033123	     -0.19284717	     -0.05546465	      0.88252143	      0.00001739	     -0.20845636	      0.00000000	      0.00000000	     31.63032229
      2.03625460	     -0.05143799	      0.00033696	     -0.19282273	     -0.05546092	      0.88252150	      0.00001766	     -0.20844826	      0.00000000	      0.00000000	     31.72992307
      2.03747223	     -0.05141434	      0.00034440	     -0.19279935	     -0.05545717	      0.88252159	      0.00001795	     -0.20844030	      0.00000000	      0.00000000	     31.68345202
      2.03868985	     -0.05139115	      0.00035052	     -0.19277638	     -0.05545341	      0.88252168	      0.00001824	     -0.20843249	      0.00000000	      0.00000000	     31.74774997
      2.04023192	     -0.05136252	      0.00035974	     -0.19274809	     -0.05544863	      0.88252181	      0.00001863	     -0.20842276	      0.00000000	      0.00000000	     31.70393093
      2.04142878	     -0.05134092	      0.00036502	     -0.19272667	     -0.05544490	      0.88252192	      0.00001894	     -0.20841535	      0.00000000	      0.00000000	     31.81294649
      2.04262565	     -0.05131993	      0.00037201	     -0.19270593	     -0.05544117	      0.88252203	      0.00001925	     -0.20840804	      0.00000000	      0.00000000	     31.77146617
      2.04382251	     -0.05129967	      0.00037778	     -0.19268588	     -0.05543742	      0.88252216	      0.00001958	     -0.20840084	      0.00000000	      0.00000000	     31.82748577
      2.04543238	     -0.05127274	      0.00038690	     -0.19265926	     -0.05543236	      0.88252234	      0.00002002	     -0.20839131	      0.00000000	      0.00000000	     31.79167682
      2.04662139	     -0.05125341	      0.00039189	     -0.19264011	     -0.05542861	      0.88252248	      0.00002036	     -0.20838438	      0.00000000	      0.00000000	     31.89689770
      2.04781039	     -0.05123518	      0.00039845	     -0.19262211	     -0.05542485	      0.88252263	      0.00002070	     -0.20837754	      0.00000000	      0.00000000	     31.85433493
      2.04926842	     -0.05121475	      0.00040473	     -0.19260190	     -0.05542022	      0.88252282	      0.00002112	     -0.20836932	      0.00000000	      0.00000000	     31.94292554
      2.05056314	     -0.05119791	      0.00041185	     -0.19258530	     -0.05541610	      0.88252299	      0.00002151	     -0.20836218	      0.00000000	      0.00000000	     31.86854134
      2.05185786	     -0.05118251	      0.00041656	     -0.19257007	     -0.05541196	      0.88252318	      0.00002190	     -0.20835521	      0.00000000	      0.00000000	     31.98828316
      2.05315258	     -0.05116833	      0.00042340	     -0.19255612	     -0.05540781	      0.88252337	      0.00002230	     -0.20834841	      0.00000000	      0.00000000	     31.90164741
      2.05444729	     -0.05115608	      0.00042759	     -0.19254402	     -0.05540364	      0.88252357	      0.00002270	     -0.20834178	      0.00000000	      0.00000000	     32.02851888
      2.05574201	     -0.05114573	      0.00043409	     -0.19253389	     -0.05539946	      0.88252378	      0.00002310	     -0.20833537	      0.00000000	      0.00000000	     31.92663379
      2.05703673	     -0.05113699	      0.00043772	     -0.19252528	     -0.05539527	      0.88252399	      0.00002351	     -0.20832916	      0.00000000	      0.00000000	     32.06841360
      2.05833145	     -0.05112956	      0.00044394	     -0.19251806	     -0.05539106	      0.88252421	      0.00002392	     -0.20832317	      0.00000000	      0.00000000	     31.95690962
      2.05962617	     -0.05112371	      0.00044703	     -0.19251233	     -0.05538684	      0.88252444	      0.00002433	     -0.20831738	      0.00000000	      0.00000000	     32.11171890
      2.06092089	     -0.05111887	      0.00045289	     -0.19250769	     -0.05538260	      0.88252467	      0.00002475	     -0.20831181	      0.00000000	      0.00000000	     31.99214061
      2.06221561	     -0.05111521	      0.00045540	     -0.19250414	     -0.05537835	      0.88252491	      0.00002516	     -0.20830643	      0.00000000	      0.00000000	     32.16181711
      2.06351033	     -0.05111234	      0.00046098	     -0.19250146	     -0.05537409	      0.88252516	      0.00002558	     -0.20830123	      0.00000000	      0.00000000	     32.02678575
      2.06480505	     -0.05111073	      0.00046281	     -0.19249993	     -0.05536981	      0.88252541	      0.00002600	     -0.20829621	      0.00000000	      0.00000000	     32.21567310
      2.06609977	     -0.05110991	      0.00046789	     -0.19249930	     -0.05536551	      0.88252566	      0.00002642	     -0.20829136	      0.00000000	      0.00000000	     32.06930419
      2.06725709	     -0.05111022	      0.00046916	     -0.19249968	     -0.05536166	      0.88252589	      0.00002679	     -0.20828717	      0.00000000	      0.00000000	     32.20791099
      2.06841441	     -0.05111112	      0.00047232	     -0.19250071	     -0.05535780	      0.88252612	      0.00002716	     -0.20828311	      0.00000000	      0.00000000	     32.15722879
      2.06983296	     -0.05111346	      0.00047446	     -0.19250316	     -0.05535304	      0.88252642	      0.00002761	     -0.20827831	      0.00000000	      0.00000000	     32.23725247
      2.07125150	     -0.05111700	      0.00047830	     -0.19250685	     -0.05534827	      0.88252672	      0.00002806	     -0.20827370	      0.00000000	      0.00000000	     32.14140046
      2.07243199	     -0.05112105	      0.00047907	     -0.19251096	     -0.05534429	      0.88252697	      0.00002843	     -0.20827002	      0.00000000	      0.00000000	     32.26601594
      2.07361249	     -0.05112572	      0.00048159	     -0.19251574	     -0.05534029	      0.88252722	      0.00002880	     -0.20826646	      0.00000000	      0.00000000	     32.21160464
      2.07503481	     -0.05113253	      0.00048277	     -0.19252264	     -0.05533546	      0.88252754	      0.00002924	     -0.20826235	      0.00000000	      0.00000000	     32.30371323
      2.07645713	     -0.05114026	      0.00048586	     -0.19253051	     -0.05533061	      0.88252786	      0.00002967	     -0.20825842	      0.00000000	      0.00000000	     32.19330009
      2.07759375	     -0.05114740	      0.00048576	     -0.19253769	     -0.05532672	      0.88252812	      0.00003002	     -0.20825541	      0.00000000	      0.00000000	     32.31862948
      2.07873036	     -0.05115506	      0.00048741	     -0.19254545	     -0.05532282	      0.88252838	      0.00003035	     -0.20825251	      0.00000000	      0.00000000	     32.27062015
      2.08020754	     -0.05116614	      0.00048791	     -0.19255660	     -0.05531774	      0.88252873	      0.00003079	     -0.20824891	      0.00000000	      0.00000000	     32.34673003
      2.08168471	     -0.05117809	      0.00049015	     -0.19256869	     -0.05531263	      0.88252908	      0.00003121	     -0.20824548	      0.00000000	      0.00000000	     32.23586171
      2.08278506	     -0.05118778	      0.00048923	     -0.19257840	     -0.05530881	      0.88252934	      0.00003152	     -0.20824304	      0.00000000	      0.00000000	     32.36636765
      2.08388541	     -0.05119777	      0.00049003	     -0.19258847	     -0.05530498	      0.88252961	      0.00003182	     -0.20824069	      0.00000000	      0.00000000	     32.32914915
      2.08542903	     -0.05121280	      0.00048982	     -0.19260356	     -0.05529960	      0.88252999	      0.00003224	     -0.20823754	      0.00000000	      0.00000000	     32.39459832
      2.08697265	     -0.05122880	      0.00049147	     -0.19261970	     -0.05529419	      0.88253038	      0.00003265	     -0.20823455	      0.00000000	      0.00000000	     32.26881224
      2.08801846	     -0.05124053	      0.00048996	     -0.19263143	     -0.05529051	      0.88253064	      0.00003291	     -0.20823262	      0.00000000	      0.00000000	     32.40085850
      2.08906427	     -0.05125252	      0.00049007	     -0.19264349	     -0.05528682	      0.88253091	      0.00003318	     -0.20823076	      0.00000000	      0.00000000	     32.37784181
      2.09072629	     -0.05127232	      0.00048912	     -0.19266335	     -0.05528094	      0.88253133	      0.00003358	     -0.20822795	      0.00000000	      0.00000000	     32.43051097
      2.09207691	     -0.05128877	      0.00048921	     -0.19267989	     -0.05527614	      0.88253168	      0.00003389	     -0.20822578	      0.00000000	      0.00000000	     32.37124772
      2.09342753	     -0.05130598	      0.00048733	     -0.19269713	     -0.05527132	      0.88253203	      0.00003419	     -0.20822370	      0.00000000	      0.00000000	     32.48653509
      2.09477816	     -0.05132355	      0.00048759	     -0.19271479	     -0.05526649	      0.88253239	      0.00003448	     -0.20822172	      0.00000000	      0.00000000	     32.36345393
      2.09596487	     -0.05133995	      0.00048506	     -0.19273120	     -0.05526223	      0.88253270	      0.00003473	     -0.20822005	      0.00000000	      0.00000000	     32.49764632
      2.09715158	     -0.05135663	      0.00048445	     -0.19274795	     -0.05525795	      0.88253301	      0.00003496	     -0.20821845	      0.00000000	      0.00000000	     32.42260550
      2.09833829	     -0.05137391	      0.00048240	     -0.19276525	     -0.05525366	      0.88253332	      0.00003519	     -0.20821692	      0.00000000	      0.00000000	     32.47929132
      2.09992063	     -0.05139753	      0.00048076	     -0.19278894	     -0.05524792	      0.88253373	      0.00003547	     -0.20821499	      0.00000000	      0.00000000	     32.41526329
      2.10113046	     -0.05141639	      0.00047758	     -0.19280780	     -0.05524352	      0.88253405	      0.00003567	     -0.20821359	      0.00000000	      0.00000000	     32.52931324
      2.10234030	     -0.05143539	      0.00047603	     -0.19282685	     -0.05523910	      0.88253437	      0.00003586	     -0.20821226	      0.00000000	      0.00000000	     32.45929680
      2.10355014	     -0.05145486	      0.00047306	     -0.19284633	     -0.05523467	      0.88253469	      0.00003603	     -0.20821099	      0.00000000	      0.00000000	     32.51611280
      2.10511221	     -0.05148021	      0.00047066	     -0.19287174	     -0.05522893	      0.88253509	      0.00003624	     -0.20820943	      0.00000000	      0.00000000	     32.42985723
      2.10629780	     -0.05149989	      0.00046696	     -0.19289142	     -0.05522455	      0.88253540	      0.00003639	     -0.20820830	      0.00000000	      0.00000000	     32.54040155
      2.10748339	     -0.05151933	      0.00046504	     -0.19291091	     -0.05522016	      0.88253571	      0.00003652	     -0.20820722	      0.00000000	      0.00000000	     32.46728175
      2.10892564	     -0.05154320	      0.00046110	     -0.19293480	     -0.05521481	      0.88253608	      0.00003666	     -0.20820593	      0.00000000	      0.00000000	     32.54793514
      2.11022069	     -0.05156463	      0.00045923	     -0.19295629	     -0.05520998	      0.88253641	      0.00003677	     -0.20820481	      0.00000000	      0.00000000	     32.43484928
      2.11151574	     -0.05158658	      0.00045470	     -0.19297823	     -0.05520514	      0.88253674	      0.00003687	     -0.20820372	      0.00000000	      0.00000000	     32.57212844
      2.11281079	     -0.05160828	      0.00045227	     -0.19300000	     -0.05520028	      0.88253706	      0.00003694	     -0.20820264	      0.00000000	      0.00000000	     32.45224433
      2.11410584	     -0.05163039	      0.00044687	     -0.19302208	     -0.05519541	      0.88253739	      0.00003700	     -0.20820159	      0.00000000	      0.00000000	     32.60778850
      2.11540089	     -0.05165221	      0.00044422	     -0.19304395	     -0.05519052	      0.88253771	      0.00003705	     -0.20820055	      0.00000000	      0.00000000	     32.45391695
      2.11669594	     -0.05167445	      0.00043843	     -0.19306616	     -0.05518561	      0.88253802	      0.00003707	     -0.20819951	      0.00000000	      0.00000000	     32.62104053
      2.11799099	     -0.05169607	      0.00043603	     -0.19308785	     -0.05518069	      0.88253833	      0.00003708	     -0.20819847	      0.00000000	      0.00000000	     32.43468744
      2.11915239	     -0.05171575	      0.00043088	     -0.19310751	     -0.05517626	      0.88253861	      0.00003707	     -0.20819753	      0.00000000	      0.00000000	     32.56914477
      2.12031380	     -0.05173506	      0.00042777	     -0.19312685	     -0.05517182	      0.88253889	      0.00003704	     -0.20819658	      0.00000000	      0.00000000	     32.48987485
      2.12171310	     -0.05175835	      0.00042234	     -0.19315015	     -0.05516646	      0.88253921	      0.00003699	     -0.20819540	      0.00000000	      0.00000000	     32.56624776
      2.12311240	     -0.05178114	      0.00041880	     -0.19317300	     -0.05516107	      0.88253953	      0.00003692	     -0.20819420	      0.00000000	      0.00000000	     32.43964024
      2.12428949	     -0.05180031	      0.00041341	     -0.19319215	     -0.05515653	      0.88253980	      0.00003684	     -0.20819315	      0.00000000	      0.00000000	     32.56858441
      2.12546658	     -0.05181900	      0.00040993	     -0.19321089	     -0.05515198	      0.88254006	      0.00003674	     -0.20819206	      0.00000000	      0.00000000	     32.48937713
      2.12664367	     -0.05183772	      0.00040524	     -0.19322961	     -0.05514741	      0.88254032	      0.00003663	     -0.20819094	      0.00000000	      0.00000000	     32.53061028
      2.12825151	     -0.05186322	      0.00040002	     -0.19325516	     -0.05514116	      0.88254067	      0.00003645	     -0.20818934	      0.00000000	      0.00000000	     32.44956164
      2.12944461	     -0.05188220	      0.00039432	     -0.19327412	     -0.05513650	      0.88254092	      0.00003630	     -0.20818812	      0.00000000	      0.00000000	     32.55735363
      2.13063772	     -0.05190072	      0.00039030	     -0.19329267	     -0.05513183	      0.88254117	      0.00003613	     -0.20818685	      0.00000000	      0.00000000	     32.48336927
      2.13207279	     -0.05192279	      0.00038383	     -0.19331475	     -0.05512619	      0.88254147	      0.00003590	     -0.20818526	      0.00000000	      0.00000000	     32.56694797
      2.13334520	     -0.05194190	      0.00037992	     -0.19333391	     -0.05512118	      0.88254172	      0.00003567	     -0.20818379	      0.00000000	      0.00000000	     32.44830910
      2.13461761	     -0.05196087	      0.00037372	     -0.19335287	     -0.05511616	      0.88254197	      0.00003543	     -0.20818226	      0.00000000	      0.00000000	     32.56474319
      2.13589002	     -0.05197915	      0.00036962	     -0.19337121	     -0.05511112	      0.88254222	      0.00003516	     -0.20818067	      0.00000000	      0.00000000	     32.45311294
      2.13716243	     -0.05199716	      0.00036334	     -0.19338920	     -0.05510607	      0.88254246	      0.00003488	     -0.20817900	      0.00000000	      0.00000000	     32.56584924
      2.13843484	     -0.05201439	      0.00035915	     -0.19340649	     -0.05510101	      0.88254269	      0.00003457	     -0.20817726	      0.00000000	      0.00000000	     32.45521443
      2.13970725	     -0.05203123	      0.00035288	     -0.19342333	     -0.05509593	      0.88254292	      0.00003425	     -0.20817542	      0.00000000	      0.00000000	     32.56486281
      2.14097966	     -0.05204737	      0.00034873	     -0.19343953	     -0.05509084	      0.88254314	      0.00003390	     -0.20817350	      0.00000000	      0.00000000	     32.45501341
      2.14225207	     -0.05206316	      0.00034257	     -0.19345532	     -0.05508573	      0.88254336	      0.00003353	     -0.20817148	      0.00000000	      0.00000000	     32.56014965
      2.14352448	     -0.05207812	      0.00033845	     -0.19347035	     -0.05508062	      0.88254358	      0.00003314	     -0.20816936	      0.00000000	      0.00000000	     32.45565755
      2.14479689	     -0.05209245	      0.00033227	     -0.19348468	     -0.05507549	      0.88254378	      0.00003273	     -0.20816713	      0.00000000	      0.00000000	     32.56413597
      2.14606930	     -0.05210589	      0.00032814	     -0.19349818	     -0.05507035	      0.88254398	      0.00003230	     -0.20816478	      0.00000000	      0.00000000	     32.45796750
      2.14734171	     -0.05211878	      0.00032203	     -0.19351108	     -0.05506519	      0.88254418	      0.00003185	     -0.20816231	      0.00000000	      0.00000000	     32.56125259
      2.14861412	     -0.05213084	      0.00031808	     -0.19352322	     -0.05506002	      0.88254437	      0.00003138	     -0.20815972	      0.00000000	      0.00000000	     32.44831251
      2.14988653	     -0.05214231	      0.00031222	     -0.19353471	     -0.05505485	      0.88254456	      0.00003089	     -0.20815700	      0.00000000	      0.00000000	     32.54733080
      2.15115894	     -0.05215284	      0.00030848	     -0.19354532	     -0.05504966	      0.88254474	      0.00003037	     -0.20815414	      0.00000000	      0.00000000	     32.44002585
      2.15243135	     -0.05216276	      0.00030268	     -0.19355527	     -0.05504446	      0.88254491	      0.00002984	     -0.20815114	      0.00000000	      0.00000000	     32.54448159
      2.15370376	     -0.05217181	      0.00029914	     -0.19356440	     -0.05503924	      0.88254508	      0.00002929	     -0.20814801	      0.00000000	      0.00000000	     32.42834013
      2.15497617	     -0.05218014	      0.00029366	     -0.19357277	     -0.05503402	      0.88254524	      0.00002871	     -0.20814473	      0.00000000	      0.00000000	     32.52915867
      2.15624859	     -0.05218745	      0.00029050	     -0.19358019	     -0.05502879	      0.88254540	      0.00002812	     -0.20814130	      0.00000000	      0.00000000	     32.41302399
      2.15752100	     -0.05219352	      0.00028528	     -0.19358630	     -0.05502354	      0.88254555	      0.00002750	     -0.20813770	      0.00000000	      0.00000000	     32.52666095
      2.15879341	     -0.05219746	      0.00028247	     -0.19359036	     -0.05501829	      0.88254569	      0.00002687	     -0.20813392	      0.00000000	      0.00000000	     32.41693297
      2.16006582	     -0.05219887	      0.00027771	     -0.19359183	     -0.05501302	      0.88254583	      0.00002621	     -0.20812991	      0.00000000	      0.00000000	     32.53763899
      2.16133823	     -0.05219745	      0.00027556	     -0.19359054	     -0.05500775	      0.88254596	      0.00002554	     -0.20812563	      0.00000000	      0.00000000	     32.42528369
      2.16261064	     -0.05219398	      0.00027132	     -0.19358714	     -0.05500246	      0.88254608	      0.00002485	     -0.20812104	      0.00000000	      0.00000000	     32.54730083
      2.16388305	     -0.05218839	      0.00026964	     -0.19358171	     -0.05499716	      0.88254620	      0.00002413	     -0.20811615	      0.00000000	      0.00000000	     32.43099000
      2.16515546	     -0.05218121	      0.00026571	     -0.19357461	     -0.05499186	      0.88254631	      0.00002340	     -0.20811095	      0.00000000	      0.00000000	     32.55548977
      2.16642787	     -0.05217222	      0.00026441	     -0.19356578	     -0.05498654	      0.88254641	      0.00002265	     -0.20810544	      0.00000000	      0.00000000	     32.43518453
      2.16770028	     -0.05216144	      0.00026076	     -0.19355508	     -0.05498122	      0.88254651	      0.00002188	     -0.20809962	      0.00000000	      0.00000000	     32.56806351
      2.16897269	     -0.05214853	      0.00025992	     -0.19354234	     -0.05497588	      0.88254660	      0.00002109	     -0.20809349	      0.00000000	      0.00000000	     32.44530908
      2.17024510	     -0.05213342	      0.00025665	     -0.19352732	     -0.05497054	      0.88254669	      0.00002028	     -0.20808704	      0.00000000	      0.00000000	     32.58778677
      2.17151751	     -0.05211556	      0.00025634	     -0.19350963	     -0.05496519	      0.88254676	      0.00001945	     -0.20808025	      0.00000000	      0.00000000	     32.46752953
      2.17278992	     -0.05209566	      0.00025341	     -0.19348983	     -0.05495983	      0.88254684	      0.00001861	     -0.20807310	      0.00000000	      0.00000000	     32.61914330
      2.17406233	     -0.05207425	      0.00025349	     -0.19346860	     -0.05495446	      0.88254690	      0.00001775	     -0.20806561	      0.00000000	      0.00000000	     32.48841462
      2.17533474	     -0.05205176	      0.00025077	     -0.19344620	     -0.05494908	      0.88254697	      0.00001687	     -0.20805780	      0.00000000	      0.00000000	     32.64320409
      2.17660715	     -0.05202760	      0.00025130	     -0.19342222	     -0.05494369	      0.88254702	      0.00001597	     -0.20804968	      0.00000000	      0.00000000	     32.50696154
      2.17787956	     -0.05200088	      0.00024901	     -0.19339560	     -0.05493830	      0.88254708	      0.00001506	     -0.20804125	      0.00000000	      0.00000000	     32.68039076
      2.17915197	     -0.05197182	      0.00025019	     -0.19336674	     -0.05493290	      0.88254712	      0.00001412	     -0.20803249	      0.00000000	      0.00000000	     32.54419009
      2.18042438	     -0.05194092	      0.00024820	     -0.19333593	     -0.05492749	      0.88254717	      0.00001318	     -0.20802338	      0.00000000	      0.00000000	     32.72860469
      2.18169679	     -0.05190808	      0.00024992	     -0.19330329	     -0.05492208	      0.88254721	      0.00001221	     -0.20801395	      0.00000000	      0.00000000	     32.58025197
      2.18283902	     -0.05187803	      0.00024863	     -0.19327333	     -0.05491721	      0.88254725	      0.00001134	     -0.20800521	      0.00000000	      0.00000000	     32.71097318
      2.18398125	     -0.05184774	      0.00024946	     -0.19324319	     -0.05491234	      0.88254728	      0.00001045	     -0.20799625	      0.00000000	      0.00000000	     32.65552528
      2.18537179	     -0.05181002	      0.00024908	     -0.19320560	     -0.05490641	      0.88254732	      0.00000935	     -0.20798508	      0.00000000	      0.00000000	     32.74295455
      2.18676234	     -0.05177116	      0.00025056	     -0.19316692	     -0.05490046	      0.88254735	      0.00000823	     -0.20797364	      0.00000000	      0.00000000	     32.66952678
      2.18792560	     -0.05173722	      0.00024982	     -0.19313307	     -0.05489549	      0.88254738	      0.00000728	     -0.20796386	      0.00000000	      0.00000000	     32.79810846
      2.18908886	     -0.05170188	      0.00025123	     -0.19309787	     -0.05489051	      0.88254741	      0.00000632	     -0.20795388	      0.00000000	      0.00000000	     32.75362017
      2.19025212	     -0.05166571	      0.00025170	     -0.19306182	     -0.05488553	      0.88254744	      0.00000535	     -0.20794370	      0.00000000	      0.00000000	     32.81173148
      2.19184998	     -0.05161463	      0.00025398	     -0.19301093	     -0.05487868	      0.88254747	      0.00000399	     -0.20792941	      0.00000000	      0.00000000	     32.77719961
      2.19302850	     -0.05157586	      0.00025431	     -0.19297226	     -0.05487362	      0.88254750	      0.00000298	     -0.20791865	      0.00000000	      0.00000000	     32.89075967
      2.19420702	     -0.05153555	      0.00025658	     -0.19293209	     -0.05486856	      0.88254753	      0.00000195	     -0.20790770	      0.00000000	      0.00000000	     32.85697985
      2.19563074	     -0.05148568	      0.00025798	     -0.19288236	     -0.05486245	      0.88254756	      0.00000070	     -0.20789421	      0.00000000	      0.00000000	     32.96330335
      2.19689014	     -0.05143996	      0.00026127	     -0.19283681	     -0.05485704	      0.88254759	     -0.00000042	     -0.20788203	      0.00000000	      0.00000000	     32.89743101
      2.19814953	     -0.05139289	      0.00026267	     -0.19278984	     -0.05485162	      0.88254761	     -0.00000156	     -0.20786963	      0.00000000	      0.00000000	     33.02238349
      2.19940892	     -0.05134452	      0.00026637	     -0.19274164	     -0.05484621	      0.88254764	     -0.00000270	     -0.20785700	      0.00000000	      0.00000000	     32.96060490
      2.20066832	     -0.05129479	      0.00026823	     -0.19269202	     -0.05484079	      0.88254767	     -0.00000386	     -0.20784415	      0.00000000	      0.00000000	     33.08515086
      2.20192771	     -0.05124332	      0.00027240	     -0.19264071	     -0.05483538	      0.88254770	     -0.00000503	     -0.20783105	      0.00000000	      0.00000000	     33.03043274
      2.20318710	     -0.05119057	      0.00027472	     -0.19258807	     -0.05482996	      0.88254773	     -0.00000621	     -0.20781772	      0.00000000	      0.00000000	     33.15552707
      2.20444649	     -0.05113668	      0.00027923	     -0.19253434	     -0.05482455	      0.88254776	     -0.00000741	     -0.20780416	      0.00000000	      0.00000000	     33.10359840
      2.20570589	     -0.05108241	      0.00028181	     -0.19248017	     -0.05481913	      0.88254779	     -0.00000861	     -0.20779038	      0.00000000	      0.00000000	     33.22391613
      2.20696528	     -0.05102767	      0.00028653	     -0.19242558	     -0.05481372	      0.88254782	     -0.00000983	     -0.20777641	      0.00000000	      0.00000000	     33.17002884
      2.20822467	     -0.05097249	      0.00028938	     -0.19237049	     -0.05480831	      0.88254785	     -0.00001105	     -0.20776227	      0.00000000	      0.00000000	     33.28950208
      2.20948406	     -0.05091650	      0.00029434	     -0.19231464	     -0.05480290	      0.88254789	     -0.00001229	     -0.20774797	      0.00000000	      0.00000000	     33.24518200
      2.21074346	     -0.05085975	      0.00029738	     -0.19225797	     -0.05479749	      0.88254792	     -0.00001354	     -0.20773351	      0.00000000	      0.00000000	     33.37231848
      2.21200285	     -0.05080334	      0.00030243	     -0.19220168	     -0.05479209	      0.88254795	     -0.00001479	     -0.20771891	      0.00000000	      0.00000000	     33.32274632
      2.21326224	     -0.05074714	      0.00030550	     -0.19214554	     -0.05478669	      0.88254799	     -0.00001606	     -0.20770421	      0.00000000	      0.00000000	     33.44685161
      2.21452163	     -0.05069092	      0.00031069	     -0.19208943	     -0.05478129	      0.88254802	     -0.00001734	     -0.20768942	      0.00000000	      0.00000000	     33.39831974
      2.21578103	     -0.05063482	      0.00031397	     -0.19203339	     -0.05477590	      0.88254805	     -0.00001863	     -0.20767456	      0.00000000	      0.00000000	     33.51957803
      2.21704042	     -0.05057856	      0.00031942	     -0.19197723	     -0.05477052	      0.88254809	     -0.00001992	     -0.20765965	      0.00000000	      0.00000000	     33.47075559
      2.21829981	     -0.05052186	      0.00032291	     -0.19192057	     -0.05476514	      0.88254813	     -0.00002123	     -0.20764467	      0.00000000	      0.00000000	     33.59979634
      2.21955920	     -0.05046429	      0.00032857	     -0.19186310	     -0.05475976	      0.88254816	     -0.00002254	     -0.20762963	      0.00000000	      0.00000000	     33.55728126
      2.22081860	     -0.05040547	      0.00033233	     -0.19180430	     -0.05475440	      0.88254820	     -0.00002387	     -0.20761451	      0.00000000	      0.00000000	     33.69174780
      2.22207799	     -0.05034524	      0.00033842	     -0.19174417	     -0.05474904	      0.88254823	     -0.00002520	     -0.20759927	      0.00000000	      0.00000000	     33.64849808
      2.22333738	     -0.05028513	      0.00034231	     -0.19168408	     -0.05474369	      0.88254827	     -0.00002654	     -0.20758393	      0.00000000	      0.00000000	     33.78395142
      2.22459678	     -0.05022514	      0.00034837	     -0.19162416	     -0.05473835	      0.88254830	     -0.00002789	     -0.20756851	      0.00000000	      0.00000000	     33.73574603
      2.22585617	     -0.05016450	      0.00035227	     -0.19156352	     -0.05473301	      0.88254833	     -0.00002924	     -0.20755303	      0.00000000	      0.00000000	     33.87766442
      2.22711556	     -0.05010316	      0.00035854	     -0.19150224	     -0.05472769	      0.88254837	     -0.00003061	     -0.20753747	      0.00000000	      0.00000000	     33.82581741
      2.22837495	     -0.05004213	      0.00036243	     -0.19144119	     -0.05472238	      0.88254840	     -0.00003198	     -0.20752184	      0.00000000	      0.00000000	     33.96704451
      2.22963435	     -0.04998119	      0.00036868	     -0.19138029	     -0.05471707	      0.88254844	     -0.00003336	     -0.20750617	      0.00000000	      0.00000000	     33.91073644
      2.23089374	     -0.04992062	      0.00037241	     -0.19131968	     -0.05471178	      0.88254847	     -0.00003474	     -0.20749048	      0.00000000	      0.00000000	     34.05878018
      2.23215313	     -0.04986032	      0.00037866	     -0.19125940	     -0.05470650	      0.88254850	     -0.00003614	     -0.20747477	      0.00000000	      0.00000000	     33.99426827
      2.23341252	     -0.04980039	      0.00038224	     -0.19119941	     -0.05470123	      0.88254854	     -0.00003753	     -0.20745907	      0.00000000	      0.00000000	     34.15034821
      2.23467192	     -0.04974035	      0.00038852	     -0.19113937	     -0.05469598	      0.88254857	     -0.00003894	     -0.20744339	      0.00000000	      0.00000000	     34.08209888
      2.23593131	     -0.04967979	      0.00039214	     -0.19107873	     -0.05469074	      0.88254861	     -0.00004035	     -0.20742770	      0.00000000	      0.00000000	     34.24645820
      2.23719070	     -0.04961878	      0.00039868	     -0.19101772	     -0.05468552	      0.88254865	     -0.00004177	     -0.20741202	      0.00000000	      0.00000000	     34.17242911
      2.23845009	     -0.04955842	      0.00040212	     -0.19095725	     -0.05468031	      0.88254869	     -0.00004319	     -0.20739634	      0.00000000	      0.00000000	     34.34596148
      2.23970949	     -0.04949896	      0.00040847	     -0.19089777	     -0.05467511	      0.88254873	     -0.00004462	     -0.20738069	      0.00000000	      0.00000000	     34.26242921
      2.24096888	     -0.04944108	      0.00041137	     -0.19083974	     -0.05466994	      0.88254877	     -0.00004605	     -0.20736511	      0.00000000	      0.00000000	     34.44342182
      2.24222827	     -0.04938434	      0.00041754	     -0.19078294	     -0.05466478	      0.88254881	     -0.00004749	     -0.20734963	      0.00000000	      0.00000000	     34.34306287
      2.24336105	     -0.04933399	      0.00042005	     -0.19073245	     -0.05466015	      0.88254885	     -0.00004879	     -0.20733581	      0.00000000	      0.00000000	     34.48950382
      2.24449382	     -0.04928439	      0.00042447	     -0.19068275	     -0.05465554	      0.88254890	     -0.00005009	     -0.20732209	      0.00000000	      0.00000000	     34.46905660
      2.24586236	     -0.04922510	      0.00042820	     -0.19062329	     -0.05465000	      0.88254896	     -0.00005167	     -0.20730565	      0.00000000	      0.00000000	     34.57799775
      2.24723091	     -0.04916709	      0.00043366	     -0.19056515	     -0.05464447	      0.88254902	     -0.00005325	     -0.20728937	      0.00000000	      0.00000000	     34.52787554
      2.24837999	     -0.04911976	      0.00043582	     -0.19051763	     -0.05463985	      0.88254907	     -0.00005458	     -0.20727584	      0.00000000	      0.00000000	     34.66353346
      2.24952908	     -0.04907329	      0.00043968	     -0.19047102	     -0.05463525	      0.88254913	     -0.00005591	     -0.20726245	      0.00000000	      0.00000000	     34.64606895
      2.25067816	     -0.04902785	      0.00044224	     -0.19042539	     -0.05463067	      0.88254919	     -0.00005725	     -0.20724922	      0.00000000	      0.00000000	     34.72195841
      2.25224897	     -0.04896662	      0.00044684	     -0.19036392	     -0.05462444	      0.88254928	     -0.00005908	     -0.20723136	      0.00000000	      0.00000000	     34.72500200
      2.25341138	     -0.04892152	      0.00044853	     -0.19031859	     -0.05461985	      0.88254935	     -0.00006044	     -0.20721831	      0.00000000	      0.00000000	     34.85345173
      2.25457379	     -0.04887703	      0.00045184	     -0.19027390	     -0.05461528	      0.88254943	     -0.00006180	     -0.20720540	      0.00000000	      0.00000000	     34.83389466
      2.25597548	     -0.04882571	      0.00045399	     -0.19022229	     -0.05460980	      0.88254952	     -0.00006345	     -0.20719002	      0.00000000	      0.00000000	     34.94665992
      2.25721447	     -0.04878391	      0.00045718	     -0.19018026	     -0.05460499	      0.88254962	     -0.00006490	     -0.20717666	      0.00000000	      0.00000000	     34.88552719
      2.25845346	     -0.04874508	      0.00045793	     -0.19014112	     -0.05460020	      0.88254972	     -0.00006636	     -0.20716358	      0.00000000	      0.00000000	     35.00511081
      2.25969244	     -0.04870781	      0.00046068	     -0.19010359	     -0.05459544	      0.88254982	     -0.00006782	     -0.20715079	      0.00000000	      0.00000000	     34.95105108
      2.26093143	     -0.04867252	      0.00046110	     -0.19006797	     -0.05459071	      0.88254993	     -0.00006928	     -0.20713830	      0.00000000	      0.00000000	     35.07520622
      2.26217042	     -0.04863927	      0.00046326	     -0.19003444	     -0.05458601	      0.88255005	     -0.00007075	     -0.20712612	      0.00000000	      0.00000000	     35.02486478
      2.26340941	     -0.04860825	      0.00046305	     -0.19000306	     -0.05458133	      0.88255017	     -0.00007221	     -0.20711426	      0.00000000	      0.00000000	     35.14836355
      2.26464839	     -0.04857841	      0.00046459	     -0.18997290	     -0.05457669	      0.88255030	     -0.00007367	     -0.20710272	      0.00000000	      0.00000000	     35.10407028
      2.26588738	     -0.04854894	      0.00046388	     -0.18994305	     -0.05457207	      0.88255044	     -0.00007514	     -0.20709148	      0.00000000	      0.00000000	     35.23908280
      2.26712637	     -0.04852004	      0.00046499	     -0.18991383	     -0.05456749	      0.88255058	     -0.00007660	     -0.20708049	      0.00000000	      0.00000000	     35.19273496
      2.26836535	     -0.04849274	      0.00046383	     -0.18988612	     -0.05456294	      0.88255073	     -0.00007807	     -0.20706977	      0.00000000	      0.00000000	     35.31308090
      2.26960434	     -0.04846682	      0.00046455	     -0.18985985	     -0.05455842	      0.88255089	     -0.00007954	     -0.20705930	      0.00000000	      0.00000000	     35.25711287
      2.27084333	     -0.04844224	      0.00046299	     -0.18983484	     -0.05455394	      0.88255105	     -0.00008100	     -0.20704910	      0.00000000	      0.00000000	     35.38076023
      2.27208232	     -0.04841872	      0.00046339	     -0.18981096	     -0.05454949	      0.88255121	     -0.00008247	     -0.20703916	      0.00000000	      0.00000000	     35.32324329
      2.27332130	     -0.04839678	      0.00046129	     -0.18978857	     -0.05454507	      0.88255139	     -0.00008393	     -0.20702949	      0.00000000	      0.00000000	     35.45589043
      2.27456029	     -0.04837595	      0.00046129	     -0.18976736	     -0.05454069	      0.88255157	     -0.00008540	     -0.20702007	      0.00000000	      0.00000000	     35.39089702
      2.27579928	     -0.04835647	      0.00045885	     -0.18974741	     -0.05453635	      0.88255176	     -0.00008686	     -0.20701093	      0.00000000	      0.00000000	     35.52325125
      2.27703827	     -0.04833799	      0.00045873	     -0.18972854	     -0.05453204	      0.88255195	     -0.00008832	     -0.20700204	      0.00000000	      0.00000000	     35.44821415
      2.27827725	     -0.04832082	      0.00045588	     -0.18971089	     -0.05452777	      0.88255216	     -0.00008978	     -0.20699340	      0.00000000	      0.00000000	     35.59572775
      2.27951624	     -0.04830455	      0.00045540	     -0.18969421	     -0.05452354	      0.88255236	     -0.00009124	     -0.20698502	      0.00000000	      0.00000000	     35.51897331
      2.28075523	     -0.04828954	      0.00045192	     -0.18967870	     -0.05451935	      0.88255258	     -0.00009270	     -0.20697688	      0.00000000	      0.00000000	     35.67790295
      2.28199422	     -0.04827539	      0.00045110	     -0.18966412	     -0.05451519	      0.88255280	     -0.00009415	     -0.20696899	      0.00000000	      0.00000000	     35.59009421
      2.28323320	     -0.04826252	      0.00044700	     -0.18965072	     -0.05451108	      0.88255303	     -0.00009561	     -0.20696134	      0.00000000	      0.00000000	     35.76228662
      2.28447219	     -0.04825068	      0.00044586	     -0.18963845	     -0.05450700	      0.88255326	     -0.00009706	     -0.20695394	      0.00000000	      0.00000000	     35.65947004
      2.28571118	     -0.04824025	      0.00044102	     -0.18962746	     -0.05450297	      0.88255350	     -0.00009851	     -0.20694677	      0.00000000	      0.00000000	     35.85280068
      2.28681605	     -0.04823171	      0.00043943	     -0.18961851	     -0.05449941	      0.88255372	     -0.00009980	     -0.20694059	      0.00000000	      0.00000000	     35.75970363
      2.28792093	     -0.04822417	      0.00043558	     -0.18961048	     -0.05449588	      0.88255395	     -0.00010109	     -0.20693460	      0.00000000	      0.00000000	     35.85237808
      2.28927143	     -0.04821605	      0.00043210	     -0.18960181	     -0.05449162	      0.88255423	     -0.00010266	     -0.20692754	      0.00000000	      0.00000000	     35.84495082
      2.29062193	     -0.04820925	      0.00042649	     -0.18959439	     -0.05448740	      0.88255452	     -0.00010422	     -0.20692076	      0.00000000	      0.00000000	     36.00279904
      2.29173917	     -0.04820444	      0.00042395	     -0.18958912	     -0.05448396	      0.88255477	     -0.00010552	     -0.20691537	      0.00000000	      0.00000000	     35.92387917
      2.29285640	     -0.04820043	      0.00041945	     -0.18958461	     -0.05448055	      0.88255502	     -0.00010681	     -0.20691016	      0.00000000	      0.00000000	     36.01305292
      2.29421502	     -0.04819639	      0.00041542	     -0.18957999	     -0.05447645	      0.88255534	     -0.00010837	     -0.20690408	      0.00000000	      0.00000000	     35.99657844
      2.29557364	     -0.04819357	      0.00040922	     -0.18957652	     -0.05447241	      0.88255566	     -0.00010993	     -0.20689827	      0.00000000	      0.00000000	     36.16684665
      2.29664420	     -0.04819217	      0.00040662	     -0.18957468	     -0.05446927	      0.88255592	     -0.00011115	     -0.20689388	      0.00000000	      0.00000000	     36.07461385
      2.29771476	     -0.04819164	      0.00040206	     -0.18957365	     -0.05446616	      0.88255619	     -0.00011238	     -0.20688966	      0.00000000	      0.00000000	     36.15503640
      2.29912994	     -0.04819211	      0.00039703	     -0.18957349	     -0.05446210	      0.88255655	     -0.00011398	     -0.20688434	      0.00000000	      0.00000000	     36.15846877
      2.30054512	     -0.04819404	      0.00038971	     -0.18957471	     -0.05445810	      0.88255691	     -0.00011559	     -0.20687933	      0.00000000	      0.00000000	     36.35141754
      2.30157378	     -0.04819626	      0.00038652	     -0.18957649	     -0.05445524	      0.88255718	     -0.00011675	     -0.20687588	      0.00000000	      0.00000000	     36.25555340
      2.30260244	     -0.04819922	      0.00038146	     -0.18957895	     -0.05445241	      0.88255746	     -0.00011791	     -0.20687259	      0.00000000	      0.00000000	     36.32620319
      2.30409178	     -0.04820463	      0.00037503	     -0.18958365	     -0.05444838	      0.88255786	     -0.00011958	     -0.20686812	      0.00000000	      0.00000000	     36.33667820
      2.30535279	     -0.04821029	      0.00036823	     -0.18958868	     -0.05444502	      0.88255821	     -0.00012099	     -0.20686460	      0.00000000	      0.00000000	     36.45281618
      2.30661380	     -0.04821679	      0.00036300	     -0.18959459	     -0.05444171	      0.88255857	     -0.00012239	     -0.20686131	      0.00000000	      0.00000000	     36.41587952
      2.30787481	     -0.04822425	      0.00035529	     -0.18960139	     -0.05443845	      0.88255893	     -0.00012379	     -0.20685826	      0.00000000	      0.00000000	     36.57971086
      2.30913581	     -0.04823265	      0.00035033	     -0.18960921	     -0.05443525	      0.88255930	     -0.00012518	     -0.20685545	      0.00000000	      0.00000000	     36.48680137
      2.31021525	     -0.04824065	      0.00034326	     -0.18961662	     -0.05443255	      0.88255961	     -0.00012637	     -0.20685323	      0.00000000	      0.00000000	     36.62996425
      2.31129468	     -0.04824925	      0.00033809	     -0.18962471	     -0.05442990	      0.88255994	     -0.00012756	     -0.20685118	      0.00000000	      0.00000000	     36.60871270
      2.31265609	     -0.04826090	      0.00033016	     -0.18963565	     -0.05442660	      0.88256035	     -0.00012904	     -0.20684883	      0.00000000	      0.00000000	     36.71035253
      2.31401750	     -0.04827346	      0.00032395	     -0.18964756	     -0.05442337	      0.88256077	     -0.00013052	     -0.20684674	      0.00000000	      0.00000000	     36.65966902
      2.31509451	     -0.04828418	      0.00031673	     -0.18965770	     -0.05442086	      0.88256111	     -0.00013169	     -0.20684526	      0.00000000	      0.00000000	     36.79546762
      2.31617151	     -0.04829551	      0.00031128	     -0.18966850	     -0.05441840	      0.88256145	     -0.00013285	     -0.20684395	      0.00000000	      0.00000000	     36.77943779
      2.31755734	     -0.04831090	      0.00030290	     -0.18968317	     -0.05441528	      0.88256189	     -0.00013433	     -0.20684249	      0.00000000	      0.00000000	     36.88046233
      2.31894317	     -0.04832722	      0.00029652	     -0.18969884	     -0.05441224	      0.88256234	     -0.00013581	     -0.20684129	      0.00000000	      0.00000000	     36.81591432
      2.31997096	     -0.04833991	      0.00028937	     -0.18971097	     -0.05441002	      0.88256268	     -0.00013690	     -0.20684056	      0.00000000	      0.00000000	     36.95047787
      2.32099876	     -0.04835312	      0.00028386	     -0.18972367	     -0.05440785	      0.88256302	     -0.00013799	     -0.20683996	      0.00000000	      0.00000000	     36.94954390
      2.32245909	     -0.04837275	      0.00027478	     -0.18974255	     -0.05440483	      0.88256351	     -0.00013953	     -0.20683934	      0.00000000	      0.00000000	     37.04712822
      2.32371054	     -0.04839033	      0.00026806	     -0.18975951	     -0.05440230	      0.88256393	     -0.00014084	     -0.20683902	      0.00000000	      0.00000000	     37.02572078
      2.32496199	     -0.04840857	      0.00025938	     -0.18977708	     -0.05439983	      0.88256435	     -0.00014214	     -0.20683889	      0.00000000	      0.00000000	     37.16619222
      2.32621343	     -0.04842737	      0.00025292	     -0.18979529	     -0.05439741	      0.88256477	     -0.00014344	     -0.20683894	      0.00000000	      0.00000000	     37.10485424
      2.32746488	     -0.04844686	      0.00024350	     -0.18981409	     -0.05439506	      0.88256520	     -0.00014473	     -0.20683917	      0.00000000	      0.00000000	     37.29737018
      2.32853457	     -0.04846397	      0.00023823	     -0.18983069	     -0.05439309	      0.88256557	     -0.00014583	     -0.20683950	      0.00000000	      0.00000000	     37.20208830
      2.32960425	     -0.04848135	      0.00023104	     -0.18984752	     -0.05439117	      0.88256594	     -0.00014692	     -0.20683996	      0.00000000	      0.00000000	     37.28732751
      2.33095995	     -0.04850375	      0.00022330	     -0.18986926	     -0.05438880	      0.88256640	     -0.00014830	     -0.20684072	      0.00000000	      0.00000000	     37.28384690
      2.33231564	     -0.04852653	      0.00021376	     -0.18989133	     -0.05438649	      0.88256687	     -0.00014968	     -0.20684165	      0.00000000	      0.00000000	     37.44407763
      2.33338623	     -0.04854473	      0.00020846	     -0.18990904	     -0.05438472	      0.88256724	     -0.00015076	     -0.20684251	      0.00000000	      0.00000000	     37.36202401
      2.33445682	     -0.04856316	      0.00020127	     -0.18992692	     -0.05438299	      0.88256760	     -0.00015183	     -0.20684346	      0.00000000	      0.00000000	     37.44790096
      2.33583585	     -0.04858727	      0.00019326	     -0.18995037	     -0.05438083	      0.88256808	     -0.00015321	     -0.20684484	      0.00000000	      0.00000000	     37.44592501
      2.33721488	     -0.04861176	      0.00018345	     -0.18997415	     -0.05437874	      0.88256855	     -0.00015458	     -0.20684638	      0.00000000	      0.00000000	     37.62045384
      2.33823754	     -0.04863010	      0.00017862	     -0.18999203	     -0.05437724	      0.88256889	     -0.00015559	     -0.20684762	      0.00000000	      0.00000000	     37.51690030
      2.33926019	     -0.04864858	      0.00017215	     -0.19001001	     -0.05437578	      0.88256924	     -0.00015659	     -0.20684895	      0.00000000	      0.00000000	     37.57436873
      2.34071328	     -0.04867510	      0.00016416	     -0.19003586	     -0.05437377	      0.88256973	     -0.00015801	     -0.20685096	      0.00000000	      0.00000000	     37.57099842
      2.34195950	     -0.04869806	      0.00015621	     -0.19005823	     -0.05437212	      0.88257014	     -0.00015923	     -0.20685281	      0.00000000	      0.00000000	     37.66805751
      2.34320572	     -0.04872102	      0.00015014	     -0.19008064	     -0.05437052	      0.88257055	     -0.00016043	     -0.20685477	      0.00000000	      0.00000000	     37.61481984
      2.34445194	     -0.04874395	      0.00014181	     -0.19010297	     -0.05436899	      0.88257096	     -0.00016163	     -0.20685683	      0.00000000	      0.00000000	     37.75755002
      2.34569816	     -0.04876696	      0.00013649	     -0.19012546	     -0.05436751	      0.88257136	     -0.00016283	     -0.20685897	      0.00000000	      0.00000000	     37.65066668
      2.34676463	     -0.04878671	      0.00012926	     -0.19014469	     -0.05436630	      0.88257170	     -0.00016384	     -0.20686088	      0.00000000	      0.00000000	     37.77175888
      2.34783110	     -0.04880639	      0.00012405	     -0.19016392	     -0.05436513	      0.88257204	     -0.00016486	     -0.20686284	      0.00000000	      0.00000000	     37.73759140
      2.34918132	     -0.04883110	      0.00011628	     -0.19018802	     -0.05436371	      0.88257246	     -0.00016613	     -0.20686540	      0.00000000	      0.00000000	     37.81104953
      2.35053153	     -0.04885562	      0.00011052	     -0.19021200	     -0.05436236	      0.88257287	     -0.00016740	     -0.20686804	      0.00000000	      0.00000000	     37.73776939
      2.35160189	     -0.04887493	      0.00010388	     -0.19023082	     -0.05436134	      0.88257319	     -0.00016840	     -0.20687019	      0.00000000	      0.00000000	     37.84517567
      2.35267225	     -0.04889409	      0.00009913	     -0.19024956	     -0.05436037	      0.88257351	     -0.00016940	     -0.20687237	      0.00000000	      0.00000000	     37.81156045
      2.35404409	     -0.04891846	      0.00009182	     -0.19027334	     -0.05435919	      0.88257391	     -0.00017067	     -0.20687522	      0.00000000	      0.00000000	     37.88552928
      2.35541593	     -0.04894261	      0.00008663	     -0.19029698	     -0.05435808	      0.88257430	     -0.00017193	     -0.20687812	      0.00000000	      0.00000000	     37.80736725
      2.35644185	     -0.04896046	      0.00008047	     -0.19031438	     -0.05435730	      0.88257459	     -0.00017287	     -0.20688033	      0.00000000	      0.00000000	     37.91572104
      2.35746777	     -0.04897811	      0.00007613	     -0.19033163	     -0.05435656	      0.88257487	     -0.00017381	     -0.20688255	      0.00000000	      0.00000000	     37.89384918
      2.35890989	     -0.04900265	      0.00006903	     -0.19035559	     -0.05435558	      0.88257526	     -0.00017512	     -0.20688572	      0.00000000	      0.00000000	     37.95877278
      2.36015393	     -0.04902353	      0.00006422	     -0.19037602	     -0.05435481	      0.88257558	     -0.00017624	     -0.20688847	      0.00000000	      0.00000000	     37.91389428
      2.36139797	     -0.04904406	      0.00005771	     -0.19039605	     -0.05435409	      0.88257590	     -0.00017735	     -0.20689125	      0.00000000	      0.00000000	     38.01724491
      2.36264200	     -0.04906429	      0.00005366	     -0.19041585	     -0.05435344	      0.88257620	     -0.00017846	     -0.20689405	      0.00000000	      0.00000000	     37.93427311
      2.36388604	     -0.04908414	      0.00004686	     -0.19043519	     -0.05435284	      0.88257650	     -0.00017957	     -0.20689685	      0.00000000	      0.00000000	     38.08746608
      2.36495704	     -0.04910092	      0.00004385	     -0.19045163	     -0.05435238	      0.88257675	     -0.00018051	     -0.20689928	      0.00000000	      0.00000000	     37.98370532
      2.36602804	     -0.04911747	      0.00003900	     -0.19046778	     -0.05435196	      0.88257700	     -0.00018146	     -0.20690170	      0.00000000	      0.00000000	     38.04518030
      2.36737198	     -0.04913784	      0.00003444	     -0.19048770	     -0.05435149	      0.88257730	     -0.00018263	     -0.20690475	      0.00000000	      0.00000000	     38.01930540
      2.36871591	     -0.04915797	      0.00002815	     -0.19050733	     -0.05435109	      0.88257759	     -0.00018380	     -0.20690780	      0.00000000	      0.00000000	     38.14509686
      2.36979286	     -0.04917384	      0.00002540	     -0.19052287	     -0.05435082	      0.88257781	     -0.00018473	     -0.20691024	      0.00000000	      0.00000000	     38.05500324
      2.37086981	     -0.04918931	      0.00002097	     -0.19053796	     -0.05435059	      0.88257803	     -0.00018566	     -0.20691268	      0.00000000	      0.00000000	     38.11392663
      2.37223302	     -0.04920821	      0.00001697	     -0.19055644	     -0.05435037	      0.88257829	     -0.00018682	     -0.20691575	      0.00000000	      0.00000000	     38.08626431
      2.37359622	     -0.04922559	      0.00001130	     -0.19057335	     -0.05435022	      0.88257855	     -0.00018798	     -0.20691877	      0.00000000	      0.00000000	     38.23030022
      2.37463155	     -0.04923739	      0.00000957	     -0.19058488	     -0.05435015	      0.88257874	     -0.00018886	     -0.20692102	      0.00000000	      0.00000000	     38.13366261
      2.37566687	     -0.04924748	      0.00000634	     -0.19059465	     -0.05435012	      0.88257892	     -0.00018973	     -0.20692320	      0.00000000	      0.00000000	     38.19066363
      2.37709458	     -0.04925848	      0.00000344	     -0.19060526	     -0.05435014	      0.88257916	     -0.00019092	     -0.20692604	      0.00000000	      0.00000000	     38.18714111
      2.37852230	     -0.04926721	     -0.00000103	     -0.19061356	     -0.05435024	      0.88257940	     -0.00019211	     -0.20692866	      0.00000000	      0.00000000	     38.34465030
      2.37951558	     -0.04927206	     -0.00000157	     -0.19061820	     -0.05435035	      0.88257956	     -0.00019293	     -0.20693034	      0.00000000	      0.00000000	     38.23952621
      2.38050887	     -0.04927615	     -0.00000367	     -0.19062202	     -0.05435051	      0.88257971	     -0.00019374	     -0.20693191	      0.00000000	      0.00000000	     38.28357744
      2.38202879	     -0.04928121	     -0.00000567	     -0.19062670	     -0.05435081	      0.88257994	     -0.00019498	     -0.20693411	      0.00000000	      0.00000000	     38.28409340
      2.38328688	     -0.04928475	     -0.00000819	     -0.19062991	     -0.05435112	      0.88258012	     -0.00019600	     -0.20693576	      0.00000000	      0.00000000	     38.36293959
      2.38454497	     -0.04928681	     -0.00000871	     -0.19063171	     -0.05435149	      0.88258030	     -0.00019701	     -0.20693726	      0.00000000	      0.00000000	     38.32129497
      2.38580306	     -0.04928687	     -0.00001117	     -0.19063144	     -0.05435192	      0.88258047	     -0.00019802	     -0.20693859	      0.00000000	      0.00000000	     38.45516219
      2.38692637	     -0.04928569	     -0.00001074	     -0.19063005	     -0.05435236	      0.88258062	     -0.00019891	     -0.20693962	      0.00000000	      0.00000000	     38.38501138
      2.38804969	     -0.04928323	     -0.00001209	     -0.19062732	     -0.05435284	      0.88258077	     -0.00019979	     -0.20694050	      0.00000000	      0.00000000	     38.47282199
      2.38917300	     -0.04927945	     -0.00001193	     -0.19062332	     -0.05435336	      0.88258091	     -0.00020067	     -0.20694123	      0.00000000	      0.00000000	     38.46717493
      2.39061648	     -0.04927386	     -0.00001294	     -0.19061741	     -0.05435411	      0.88258109	     -0.00020179	     -0.20694193	      0.00000000	      0.00000000	     38.57022126
      2.39176029	     -0.04926916	     -0.00001190	     -0.19061253	     -0.05435475	      0.88258123	     -0.00020267	     -0.20694234	      0.00000000	      0.00000000	     38.51967926
      2.39290409	     -0.04926355	     -0.00001245	     -0.19060667	     -0.05435544	      0.88258137	     -0.00020355	     -0.20694261	      0.00000000	      0.00000000	     38.60797335
      2.39404789	     -0.04925658	     -0.00001143	     -0.19059951	     -0.05435618	      0.88258150	     -0.00020442	     -0.20694276	      0.00000000	      0.00000000	     38.60333219
      2.39547705	     -0.04924587	     -0.00001133	     -0.19058852	     -0.05435716	      0.88258167	     -0.00020549	     -0.20694273	      0.00000000	      0.00000000	     38.72237174
      2.39660321	     -0.04923579	     -0.00000918	     -0.19057829	     -0.05435799	      0.88258179	     -0.00020633	     -0.20694252	      0.00000000	      0.00000000	     38.67527679
      2.39772936	     -0.04922446	     -0.00000857	     -0.19056675	     -0.05435887	      0.88258192	     -0.00020716	     -0.20694215	      0.00000000	      0.00000000	     38.76037776
      2.39885552	     -0.04921232	     -0.00000663	     -0.19055444	     -0.05435979	      0.88258204	     -0.00020799	     -0.20694161	      0.00000000	      0.00000000	     38.75965852
      2.40034410	     -0.04919464	     -0.00000514	     -0.19053652	     -0.05436107	      0.88258220	     -0.00020907	     -0.20694065	      0.00000000	      0.00000000	     38.87358237
      2.40146408	     -0.04917977	     -0.00000208	     -0.19052152	     -0.05436209	      0.88258231	     -0.00020987	     -0.20693974	      0.00000000	      0.00000000	     38.82671155
      2.40258407	     -0.04916359	     -0.00000046	     -0.19050518	     -0.05436315	      0.88258243	     -0.00021067	     -0.20693866	      0.00000000	      0.00000000	     38.90666374
      2.40394051	     -0.04914250	      0.00000332	     -0.19048393	     -0.05436450	      0.88258256	     -0.00021162	     -0.20693712	      0.00000000	      0.00000000	     38.89556771
      2.40515511	     -0.04912224	      0.00000525	     -0.19046349	     -0.05436576	      0.88258267	     -0.00021247	     -0.20693552	      0.00000000	      0.00000000	     39.00971288
      2.40636972	     -0.04910085	      0.00000958	     -0.19044198	     -0.05436707	      0.88258279	     -0.00021330	     -0.20693373	      0.00000000	      0.00000000	     38.96420018
      2.40758433	     -0.04907862	      0.00001187	     -0.19041957	     -0.05436843	      0.88258290	     -0.00021413	     -0.20693175	      0.00000000	      0.00000000	     39.08241692
      2.40879894	     -0.04905592	      0.00001670	     -0.19039677	     -0.05436985	      0.88258300	     -0.00021494	     -0.20692959	     -0.00000000	      0.00000000	     39.02511656
      2.41001354	     -0.04903320	      0.00001922	     -0.19037387	     -0.05437131	      0.88258311	     -0.00021575	     -0.20692730	     -0.00000000	      0.00000000	     39.14477226
      2.41122815	     -0.04901083	      0.00002440	     -0.19035141	     -0.05437283	      0.88258320	     -0.00021655	     -0.20692488	     -0.00000000	      0.00000000	     39.07438439
      2.41244276	     -0.04898866	      0.00002708	     -0.19032907	     -0.05437440	      0.88258330	     -0.00021733	     -0.20692239	     -0.00000000	      0.00000000	     39.19846789
      2.41365736	     -0.04896620	      0.00003270	     -0.19030651	     -0.05437601	      0.88258339	     -0.00021811	     -0.20691983	     -0.00000000	      0.00000000	     39.12212026
      2.41487197	     -0.04894265	      0.00003576	     -0.19028280	     -0.05437768	      0.88258347	     -0.00021887	     -0.20691720	     -0.00000000	      0.00000000	     39.25822771
      2.41608658	     -0.04891772	      0.00004204	     -0.19025779	     -0.05437940	      0.88258355	     -0.00021962	     -0.20691448	     -0.00000000	      0.00000000	     39.17952658
      2.41730119	     -0.04889185	      0.00004555	     -0.19023177	     -0.05438117	      0.88258363	     -0.00022037	     -0.20691165	     -0.00000000	      0.00000000	     39.32118016
      2.41851579	     -0.04886547	      0.00005234	     -0.19020533	     -0.05438299	      0.88258370	     -0.00022110	     -0.20690872	     -0.00000000	      0.00000000	     39.23178998
      2.41973040	     -0.04883829	      0.00005622	     -0.19017800	     -0.05438486	      0.88258376	     -0.00022182	     -0.20690569	     -0.00000000	      0.00000000	     39.37869383
      2.42094501	     -0.04881001	      0.00006359	     -0.19014967	     -0.05438677	      0.88258381	     -0.00022252	     -0.20690257	     -0.00000000	      0.00000000	     39.28680689
      2.42215962	     -0.04878140	      0.00006785	     -0.19012092	     -0.05438874	      0.88258386	     -0.00022322	     -0.20689934	     -0.00000000	      0.00000000	     39.43640353
      2.42337422	     -0.04875328	      0.00007557	     -0.19009276	     -0.05439076	      0.88258390	     -0.00022390	     -0.20689604	     -0.00000000	      0.00000000	     39.32979882
      2.42458883	     -0.04872596	      0.00007994	     -0.19006530	     -0.05439282	      0.88258394	     -0.00022457	     -0.20689271	     -0.00000000	      0.00000000	     39.47767213
      2.42580344	     -0.04869887	      0.00008792	     -0.19003817	     -0.05439493	      0.88258396	     -0.00022523	     -0.20688937	     -0.00000000	      0.00000000	     39.36616393
      2.42701805	     -0.04867139	      0.00009258	     -0.19001055	     -0.05439709	      0.88258398	     -0.00022588	     -0.20688603	     -0.00000000	      0.00000000	     39.52263164
      2.42823265	     -0.04864392	      0.00010092	     -0.18998304	     -0.05439930	      0.88258399	     -0.00022651	     -0.20688268	     -0.00000000	      0.00000000	     39.40562282
      2.42944726	     -0.04861701	      0.00010576	     -0.18995599	     -0.05440156	      0.88258399	     -0.00022713	     -0.20687935	     -0.00000000	     -0.00000000	     39.55830104
      2.43066187	     -0.04859003	      0.00011432	     -0.18992898	     -0.05440386	      0.88258398	     -0.00022773	     -0.20687604	     -0.00000000	     -0.00000000	     39.43761396
      2.43187648	     -0.04856212	      0.00011946	     -0.18990095	     -0.05440621	      0.88258396	     -0.00022832	     -0.20687274	     -0.00000000	     -0.00000000	     39.60100517
      2.43309108	     -0.04853389	      0.00012833	     -0.18987269	     -0.05440861	      0.88258392	     -0.00022890	     -0.20686944	     -0.00000000	     -0.00000000	     39.47645081
      2.43430569	     -0.04850612	      0.00013363	     -0.18984479	     -0.05441106	      0.88258388	     -0.00022947	     -0.20686614	     -0.00000000	     -0.00000000	     39.63048680
      2.43552030	     -0.04847895	      0.00014259	     -0.18981759	     -0.05441355	      0.88258383	     -0.00023002	     -0.20686288	     -0.00000000	     -0.00000000	     39.49612005
      2.43673491	     -0.04845231	      0.00014801	     -0.18979082	     -0.05441608	      0.88258376	     -0.00023055	     -0.20685966	     -0.00000000	     -0.00000000	     39.64543868
      2.43794951	     -0.04842590	      0.00015706	     -0.18976438	     -0.05441866	      0.88258368	     -0.00023107	     -0.20685651	     -0.00000000	     -0.00000000	     39.51078953
      2.43916412	     -0.04839945	      0.00016267	     -0.18973781	     -0.05442129	      0.88258359	     -0.00023158	     -0.20685341	     -0.00000000	     -0.00000000	     39.66084852
      2.44037873	     -0.04837409	      0.00017171	     -0.18971241	     -0.05442396	      0.88258348	     -0.00023207	     -0.20685038	     -0.00000000	     -0.00000000	     39.52024941
      2.44159334	     -0.04834997	      0.00017727	     -0.18968816	     -0.05442668	      0.88258336	     -0.00023255	     -0.20684745	     -0.00000000	     -0.00000000	     39.65827602
      2.44280794	     -0.04832717	      0.00018615	     -0.18966531	     -0.05442944	      0.88258323	     -0.00023302	     -0.20684465	     -0.00000000	     -0.00000000	     39.51585294
      2.44402255	     -0.04830531	      0.00019169	     -0.18964332	     -0.05443224	      0.88258308	     -0.00023347	     -0.20684200	     -0.00000000	     -0.00000000	     39.64889193
      2.44523716	     -0.04828393	      0.00020043	     -0.18962189	     -0.05443509	      0.88258292	     -0.00023390	     -0.20683949	     -0.00000000	     -0.00000000	     39.51453436
      2.44645176	     -0.04826257	      0.00020613	     -0.18960039	     -0.05443798	      0.88258275	     -0.00023432	     -0.20683710	     -0.00000000	     -0.00000000	     39.64415752
      2.44766637	     -0.04824116	      0.00021505	     -0.18957894	     -0.05444091	      0.88258255	     -0.00023472	     -0.20683483	     -0.00000000	     -0.00000000	     39.51423186
      2.44888098	     -0.04821960	      0.00022102	     -0.18955724	     -0.05444389	      0.88258235	     -0.00023511	     -0.20683267	     -0.00000000	     -0.00000000	     39.63625665
      2.45009559	     -0.04819863	      0.00022988	     -0.18953624	     -0.05444690	      0.88258213	     -0.00023549	     -0.20683060	     -0.00000000	     -0.00000000	     39.50391485
      2.45131019	     -0.04817872	      0.00023587	     -0.18951619	     -0.05444996	      0.88258189	     -0.00023584	     -0.20682865	     -0.00000000	     -0.00000000	     39.60817048
      2.45252480	     -0.04815934	      0.00024457	     -0.18949676	     -0.05445306	      0.88258164	     -0.00023619	     -0.20682683	     -0.00000000	     -0.00000000	     39.48042700
      2.45373941	     -0.04814065	      0.00025062	     -0.18947793	     -0.05445620	      0.88258137	     -0.00023652	     -0.20682514	     -0.00000000	     -0.00000000	     39.57678621
      2.45495402	     -0.04812287	      0.00025911	     -0.18946009	     -0.05445938	      0.88258109	     -0.00023683	     -0.20682360	     -0.00000000	     -0.00000000	     39.45312060
      2.45616862	     -0.04810596	      0.00026512	     -0.18944304	     -0.05446260	      0.88258079	     -0.00023713	     -0.20682222	     -0.00000000	     -0.00000000	     39.53972113
      2.45738323	     -0.04808986	      0.00027337	     -0.18942687	     -0.05446586	      0.88258047	     -0.00023741	     -0.20682099	     -0.00000000	     -0.00000000	     39.42209052
      2.45859784	     -0.04807453	      0.00027935	     -0.18941140	     -0.05446916	      0.88258014	     -0.00023768	     -0.20681993	     -0.00000000	     -0.00000000	     39.49831919
      2.45981245	     -0.04805974	      0.00028738	     -0.18939654	     -0.05447249	      0.88257980	     -0.00023793	     -0.20681903	     -0.00000000	     -0.00000000	     39.38824372
      2.46102705	     -0.04804557	      0.00029338	     -0.18938222	     -0.05447587	      0.88257944	     -0.00023817	     -0.20681830	     -0.00000000	     -0.00000000	     39.45479889
      2.46224166	     -0.04803206	      0.00030119	     -0.18936863	     -0.05447928	      0.88257906	     -0.00023839	     -0.20681772	     -0.00000000	     -0.00000000	     39.35038227
      2.46345627	     -0.04801933	      0.00030713	     -0.18935576	     -0.05448273	      0.88257867	     -0.00023860	     -0.20681732	     -0.00000000	     -0.00000000	     39.40442792
      2.46467088	     -0.04800735	      0.00031465	     -0.18934368	     -0.05448622	      0.88257827	     -0.00023879	     -0.20681708	     -0.00000000	     -0.00000000	     39.30504355
      2.46588548	     -0.04799619	      0.00032045	     -0.18933237	     -0.05448974	      0.88257785	     -0.00023897	     -0.20681701	     -0.00000000	     -0.00000000	     39.34912944
      2.46710009	     -0.04798582	      0.00032763	     -0.18932190	     -0.05449330	      0.88257742	     -0.00023913	     -0.20681711	     -0.00000000	     -0.00000000	     39.25461800
      2.46831470	     -0.04797622	      0.00033328	     -0.18931215	     -0.05449690	      0.88257697	     -0.00023928	     -0.20681740	     -0.00000000	     -0.00000000	     39.28752946
      2.46952931	     -0.04796744	      0.00034011	     -0.18930325	     -0.05450053	      0.88257651	     -0.00023942	     -0.20681786	     -0.00000000	     -0.00000000	     39.19723674
      2.47074391	     -0.04795950	      0.00034559	     -0.18929516	     -0.05450420	      0.88257603	     -0.00023954	     -0.20681850	     -0.00000000	     -0.00000000	     39.21846958
      2.47195852	     -0.04795235	      0.00035207	     -0.18928788	     -0.05450790	      0.88257554	     -0.00023964	     -0.20681932	     -0.00000000	     -0.00000000	     39.13326963
      2.47344194	     -0.04794481	      0.00035796	     -0.18928012	     -0.05451246	      0.88257493	     -0.00023975	     -0.20682057	     -0.00000000	     -0.00000000	     39.21008084
      2.47451826	     -0.04794018	      0.00036409	     -0.18927538	     -0.05451581	      0.88257447	     -0.00023982	     -0.20682165	     -0.00000000	     -0.00000000	     39.05641190
      2.47559459	     -0.04793628	      0.00036841	     -0.18927133	     -0.05451918	      0.88257401	     -0.00023988	     -0.20682288	     -0.00000000	     -0.00000000	     39.06929895
      2.47705579	     -0.04793224	      0.00037520	     -0.18926710	     -0.05452380	      0.88257336	     -0.00023994	     -0.20682480	     -0.00000000	     -0.00000000	     38.97487482
      2.47835722	     -0.04792991	      0.00037951	     -0.18926456	     -0.05452795	      0.88257277	     -0.00023998	     -0.20682675	     -0.00000000	     -0.00000000	     39.03158169
      2.47965866	     -0.04792872	      0.00038594	     -0.18926321	     -0.05453214	      0.88257216	     -0.00024000	     -0.20682893	     -0.00000000	     -0.00000000	     38.85813165
      2.48078342	     -0.04792870	      0.00038883	     -0.18926298	     -0.05453579	      0.88257163	     -0.00024001	     -0.20683101	     -0.00000000	     -0.00000000	     38.93448587
      2.48190819	     -0.04792955	      0.00039347	     -0.18926368	     -0.05453947	      0.88257109	     -0.00024001	     -0.20683327	     -0.00000000	     -0.00000000	     38.82327276
      2.48326441	     -0.04793175	      0.00039729	     -0.18926563	     -0.05454393	      0.88257042	     -0.00023999	     -0.20683624	     -0.00000000	     -0.00000000	     38.84554485
      2.48462064	     -0.04793517	      0.00040276	     -0.18926886	     -0.05454844	      0.88256975	     -0.00023997	     -0.20683948	     -0.00000000	     -0.00000000	     38.67876124
      2.48573791	     -0.04793906	      0.00040478	     -0.18927251	     -0.05455218	      0.88256918	     -0.00023993	     -0.20684236	     -0.00000000	     -0.00000000	     38.75197273
      2.48685519	     -0.04794399	      0.00040843	     -0.18927726	     -0.05455595	      0.88256861	     -0.00023989	     -0.20684543	     -0.00000000	     -0.00000000	     38.64301682
      2.48823773	     -0.04795163	      0.00041122	     -0.18928462	     -0.05456065	      0.88256789	     -0.00023983	     -0.20684950	     -0.00000000	     -0.00000000	     38.65901425
      2.48962026	     -0.04796093	      0.00041567	     -0.18929370	     -0.05456538	      0.88256717	     -0.00023975	     -0.20685389	     -0.00000000	     -0.00000000	     38.48272104
      2.49070679	     -0.04796947	      0.00041659	     -0.18930197	     -0.05456913	      0.88256659	     -0.00023968	     -0.20685756	     -0.00000000	     -0.00000000	     38.55901790
      2.49179333	     -0.04797895	      0.00041911	     -0.18931125	     -0.05457290	      0.88256600	     -0.00023960	     -0.20686143	     -0.00000000	     -0.00000000	     38.46331520
      2.49322639	     -0.04799296	      0.00042086	     -0.18932494	     -0.05457790	      0.88256522	     -0.00023949	     -0.20686685	     -0.00000000	     -0.00000000	     38.46998090
      2.49465945	     -0.04800850	      0.00042423	     -0.18934023	     -0.05458294	      0.88256444	     -0.00023936	     -0.20687263	     -0.00000000	     -0.00000000	     38.29177936
      2.49571065	     -0.04802093	      0.00042417	     -0.18935238	     -0.05458667	      0.88256385	     -0.00023926	     -0.20687708	     -0.00000000	     -0.00000000	     38.37168754
      2.49676185	     -0.04803415	      0.00042569	     -0.18936538	     -0.05459041	      0.88256327	     -0.00023916	     -0.20688172	     -0.00000000	     -0.00000000	     38.28901807
      2.49826614	     -0.04805465	      0.00042645	     -0.18938553	     -0.05459580	      0.88256242	     -0.00023900	     -0.20688869	     -0.00000000	     -0.00000000	     38.28489457
      2.49955288	     -0.04807372	      0.00042796	     -0.18940433	     -0.05460045	      0.88256169	     -0.00023885	     -0.20689495	     -0.00000000	     -0.00000000	     38.16161630
      2.50083962	     -0.04809428	      0.00042732	     -0.18942456	     -0.05460512	      0.88256095	     -0.00023870	     -0.20690149	     -0.00000000	     -0.00000000	     38.22509406
      2.50212637	     -0.04811629	      0.00042866	     -0.18944630	     -0.05460982	      0.88256021	     -0.00023854	     -0.20690833	     -0.00000000	     -0.00000000	     38.05497587
      2.50341311	     -0.04813984	      0.00042671	     -0.18946948	     -0.05461454	      0.88255946	     -0.00023837	     -0.20691545	     -0.00000000	     -0.00000000	     38.18940419
      2.50451831	     -0.04816107	      0.00042751	     -0.18949048	     -0.05461862	      0.88255881	     -0.00023822	     -0.20692180	     -0.00000000	     -0.00000000	     38.00633251
      2.50562350	     -0.04818329	      0.00042611	     -0.18951240	     -0.05462272	      0.88255816	     -0.00023807	     -0.20692836	     -0.00000000	     -0.00000000	     38.03527099
      2.50701600	     -0.04821261	      0.00042540	     -0.18954138	     -0.05462791	      0.88255734	     -0.00023787	     -0.20693692	     -0.00000000	     -0.00000000	     37.93549086
      2.50840850	     -0.04824350	      0.00042248	     -0.18957187	     -0.05463313	      0.88255651	     -0.00023767	     -0.20694581	     -0.00000000	     -0.00000000	     38.03165824
      2.50952330	     -0.04826918	      0.00042210	     -0.18959730	     -0.05463733	      0.88255584	     -0.00023750	     -0.20695316	     -0.00000000	     -0.00000000	     37.86272808
      2.51063809	     -0.04829586	      0.00041965	     -0.18962365	     -0.05464155	      0.88255517	     -0.00023733	     -0.20696072	     -0.00000000	     -0.00000000	     37.89062451
      2.51204952	     -0.04833090	      0.00041759	     -0.18965833	     -0.05464692	      0.88255432	     -0.00023711	     -0.20697058	     -0.00000000	     -0.00000000	     37.78771913
      2.51346094	     -0.04836738	      0.00041313	     -0.18969438	     -0.05465231	      0.88255346	     -0.00023689	     -0.20698076	     -0.00000000	     -0.00000000	     37.90326596
      2.51453473	     -0.04839593	      0.00041187	     -0.18972267	     -0.05465643	      0.88255280	     -0.00023672	     -0.20698871	     -0.00000000	     -0.00000000	     37.72261473
      2.51560852	     -0.04842527	      0.00040861	     -0.18975170	     -0.05466056	      0.88255214	     -0.00023654	     -0.20699684	     -0.00000000	     -0.00000000	     37.73934413
      2.51708592	     -0.04846684	      0.00040492	     -0.18979286	     -0.05466627	      0.88255123	     -0.00023630	     -0.20700830	     -0.00000000	     -0.00000000	     37.64778300
      2.51856332	     -0.04851003	      0.00039885	     -0.18983559	     -0.05467201	      0.88255031	     -0.00023606	     -0.20702009	     -0.00000000	     -0.00000000	     37.77208047
      2.51959621	     -0.04854109	      0.00039674	     -0.18986639	     -0.05467604	      0.88254967	     -0.00023589	     -0.20702853	     -0.00000000	     -0.00000000	     37.58280908
      2.52062909	     -0.04857299	      0.00039270	     -0.18989798	     -0.05468008	      0.88254903	     -0.00023572	     -0.20703712	     -0.00000000	     -0.00000000	     37.58825432
      2.52219862	     -0.04862289	      0.00038718	     -0.18994743	     -0.05468624	      0.88254804	     -0.00023546	     -0.20705048	     -0.00000000	     -0.00000000	     37.50043426
      2.52350317	     -0.04866564	      0.00038122	     -0.18998978	     -0.05469138	      0.88254722	     -0.00023525	     -0.20706186	     -0.00000000	     -0.00000000	     37.53617123
      2.52480773	     -0.04870922	      0.00037676	     -0.19003300	     -0.05469653	      0.88254640	     -0.00023504	     -0.20707348	     -0.00000000	     -0.00000000	     37.39700913
      2.52611228	     -0.04875376	      0.00036974	     -0.19007712	     -0.05470171	      0.88254558	     -0.00023483	     -0.20708533	     -0.00000000	     -0.00000000	     37.49531855
      2.52727849	     -0.04879428	      0.00036570	     -0.19011733	     -0.05470635	      0.88254484	     -0.00023464	     -0.20709612	     -0.00000000	     -0.00000000	     37.32775129
      2.52844471	     -0.04883578	      0.00035938	     -0.19015846	     -0.05471100	      0.88254410	     -0.00023446	     -0.20710709	     -0.00000000	     -0.00000000	     37.36851505
      2.52961092	     -0.04887796	      0.00035421	     -0.19020031	     -0.05471566	      0.88254336	     -0.00023428	     -0.20711823	     -0.00000000	     -0.00000000	     37.27877721
      2.53110774	     -0.04893299	      0.00034585	     -0.19025487	     -0.05472167	      0.88254241	     -0.00023405	     -0.20713279	     -0.00000000	     -0.00000000	     37.31860718
      2.53229611	     -0.04897708	      0.00034077	     -0.19029864	     -0.05472645	      0.88254165	     -0.00023387	     -0.20714453	     -0.00000000	     -0.00000000	     37.17121388
      2.53348449	     -0.04902183	      0.00033367	     -0.19034302	     -0.05473124	      0.88254089	     -0.00023370	     -0.20715643	     -0.00000000	     -0.00000000	     37.20543499
      2.53467287	     -0.04906726	      0.00032768	     -0.19038812	     -0.05473604	      0.88254014	     -0.00023352	     -0.20716848	     -0.00000000	     -0.00000000	     37.10772080
      2.53615372	     -0.04912482	      0.00031833	     -0.19044521	     -0.05474204	      0.88253919	     -0.00023332	     -0.20718369	     -0.00000000	     -0.00000000	     37.14974108
      2.53732402	     -0.04917066	      0.00031263	     -0.19049074	     -0.05474679	      0.88253845	     -0.00023316	     -0.20719586	     -0.00000000	     -0.00000000	     36.99684910
      2.53849431	     -0.04921702	      0.00030496	     -0.19053674	     -0.05475155	      0.88253771	     -0.00023300	     -0.20720815	     -0.00000000	     -0.00000000	     37.02125889
      2.53966461	     -0.04926374	      0.00029835	     -0.19058314	     -0.05475632	      0.88253697	     -0.00023286	     -0.20722057	     -0.00000000	     -0.00000000	     36.93315600
      2.54120621	     -0.04932612	      0.00028800	     -0.19064504	     -0.05476261	      0.88253599	     -0.00023267	     -0.20723709	     -0.00000000	     -0.00000000	     36.96385341
      2.54237009	     -0.04937360	      0.00028178	     -0.19069223	     -0.05476737	      0.88253526	     -0.00023253	     -0.20724970	     -0.00000000	     -0.00000000	     36.81521101
      2.54353398	     -0.04942163	      0.00027367	     -0.19073990	     -0.05477214	      0.88253453	     -0.00023240	     -0.20726242	     -0.00000000	     -0.00000000	     36.83451530
      2.54494035	     -0.04947985	      0.00026532	     -0.19079775	     -0.05477791	      0.88253366	     -0.00023225	     -0.20727792	     -0.00000000	     -0.00000000	     36.71514547
      2.54620094	     -0.04953242	      0.00025590	     -0.19084993	     -0.05478309	      0.88253287	     -0.00023213	     -0.20729193	     -0.00000000	     -0.00000000	     36.77036171
      2.54746153	     -0.04958497	      0.00024864	     -0.19090217	     -0.05478828	      0.88253210	     -0.00023201	     -0.20730604	     -0.00000000	     -0.00000000	     36.62019357
      2.54872212	     -0.04963803	      0.00023895	     -0.19095486	     -0.05479348	      0.88253133	     -0.00023190	     -0.20732024	     -0.00000000	     -0.00000000	     36.68129613
      2.54998271	     -0.04969099	      0.00023165	     -0.19100751	     -0.05479868	      0.88253056	     -0.00023180	     -0.20733451	     -0.00000000	     -0.00000000	     36.52198971
      2.55124331	     -0.04974439	      0.00022174	     -0.19106055	     -0.05480388	      0.88252980	     -0.00023171	     -0.20734887	     -0.00000000	     -0.00000000	     36.58952885
      2.55250390	     -0.04979765	      0.00021440	     -0.19111352	     -0.05480910	      0.88252905	     -0.00023162	     -0.20736329	     -0.00000000	     -0.00000000	     36.42257513
      2.55376449	     -0.04985126	      0.00020424	     -0.19116676	     -0.05481431	      0.88252831	     -0.00023155	     -0.20737777	     -0.00000000	     -0.00000000	     36.49804510
      2.55502508	     -0.04990464	      0.00019689	     -0.19121987	     -0.05481953	      0.88252757	     -0.00023148	     -0.20739230	     -0.00000000	     -0.00000000	     36.32111113
      2.55628567	     -0.04995834	      0.00018654	     -0.19127322	     -0.05482476	      0.88252684	     -0.00023143	     -0.20740688	     -0.00000000	     -0.00000000	     36.40277205
      2.55754627	     -0.05001163	      0.00017924	     -0.19132624	     -0.05482998	      0.88252612	     -0.00023138	     -0.20742150	     -0.00000000	     -0.00000000	     36.21893293
      2.55880686	     -0.05006520	      0.00016875	     -0.19137947	     -0.05483522	      0.88252541	     -0.00023135	     -0.20743614	     -0.00000000	     -0.00000000	     36.30779165
      2.56006745	     -0.05011830	      0.00016157	     -0.19143232	     -0.05484045	      0.88252471	     -0.00023132	     -0.20745081	     -0.00000000	     -0.00000000	     36.11607902
      2.56132804	     -0.05017155	      0.00015100	     -0.19148523	     -0.05484568	      0.88252402	     -0.00023131	     -0.20746549	     -0.00000000	     -0.00000000	     36.21276883
      2.56258863	     -0.05022409	      0.00014397	     -0.19153756	     -0.05485092	      0.88252334	     -0.00023130	     -0.20748017	     -0.00000000	     -0.00000000	     36.01647277
      2.56384923	     -0.05027668	      0.00013334	     -0.19158982	     -0.05485616	      0.88252267	     -0.00023131	     -0.20749484	     -0.00000000	     -0.00000000	     36.12298031
      2.56498263	     -0.05032315	      0.00012690	     -0.19163610	     -0.05486087	      0.88252208	     -0.00023132	     -0.20750801	     -0.00000000	     -0.00000000	     35.95426682
      2.56611604	     -0.05036950	      0.00011834	     -0.19168220	     -0.05486558	      0.88252150	     -0.00023134	     -0.20752116	     -0.00000000	     -0.00000000	     35.96770720
      2.56749491	     -0.05042523	      0.00010952	     -0.19173768	     -0.05487131	      0.88252080	     -0.00023138	     -0.20753710	     -0.00000000	     -0.00000000	     35.86247791
      2.56887379	     -0.05048074	      0.00009888	     -0.19179289	     -0.05487704	      0.88252012	     -0.00023144	     -0.20755299	     -0.00000000	     -0.00000000	     35.91480541
      2.57003306	     -0.05052686	      0.00009227	     -0.19183884	     -0.05488186	      0.88251956	     -0.00023149	     -0.20756629	     -0.00000000	     -0.00000000	     35.76247332
      2.57119233	     -0.05057288	      0.00008377	     -0.19188464	     -0.05488667	      0.88251902	     -0.00023156	     -0.20757955	     -0.00000000	     -0.00000000	     35.77417261
      2.57235161	     -0.05061825	      0.00007654	     -0.19192983	     -0.05489149	      0.88251848	     -0.00023163	     -0.20759276	     -0.00000000	     -0.00000000	     35.69551805
      2.57392627	     -0.05067899	      0.00006548	     -0.19199029	     -0.05489803	      0.88251777	     -0.00023175	     -0.20761060	     -0.00000000	     -0.00000000	     35.70983029
      2.57510202	     -0.05072337	      0.00005904	     -0.19203453	     -0.05490291	      0.88251726	     -0.00023184	     -0.20762383	     -0.00000000	     -0.00000000	     35.58015471
      2.57627777	     -0.05076744	      0.00005096	     -0.19207842	     -0.05490778	      0.88251676	     -0.00023195	     -0.20763698	     -0.00000000	     -0.00000000	     35.59116790
      2.57745353	     -0.05081088	      0.00004417	     -0.19212171	     -0.05491266	      0.88251627	     -0.00023207	     -0.20765004	     -0.00000000	     -0.00000000	     35.51226090
      2.57902363	     -0.05086816	      0.00003382	     -0.19217878	     -0.05491916	      0.88251564	     -0.00023224	     -0.20766734	     -0.00000000	     -0.00000000	     35.53096509
      2.58017922	     -0.05090945	      0.00002809	     -0.19221997	     -0.05492394	      0.88251519	     -0.00023238	     -0.20767996	     -0.00000000	     -0.00000000	     35.39829951
      2.58133480	     -0.05095023	      0.00002077	     -0.19226061	     -0.05492872	      0.88251476	     -0.00023253	     -0.20769249	     -0.00000000	     -0.00000000	     35.40489727
      2.58276695	     -0.05099971	      0.00001342	     -0.19230997	     -0.05493464	      0.88251424	     -0.00023272	     -0.20770787	     -0.00000000	     -0.00000000	     35.30065265
      2.58403833	     -0.05104301	      0.00000532	     -0.19235312	     -0.05493988	      0.88251379	     -0.00023291	     -0.20772139	     -0.00000000	     -0.00000000	     35.34189022
      2.58530971	     -0.05108538	     -0.00000036	     -0.19239543	     -0.05494513	      0.88251336	     -0.00023310	     -0.20773477	     -0.00000000	     -0.00000000	     35.21068574
      2.58658110	     -0.05112722	     -0.00000827	     -0.19243714	     -0.05495036	      0.88251295	     -0.00023331	     -0.20774801	     -0.00000000	     -0.00000000	     35.26527537
      2.58785248	     -0.05116819	     -0.00001341	     -0.19247807	     -0.05495559	      0.88251255	     -0.00023353	     -0.20776112	     -0.00000000	     -0.00000000	     35.11950697
      2.58912386	     -0.05120868	     -0.00002114	     -0.19251845	     -0.05496081	      0.88251217	     -0.00023376	     -0.20777409	     -0.00000000	     -0.00000000	     35.18737484
      2.59039525	     -0.05124806	     -0.00002569	     -0.19255782	     -0.05496602	      0.88251180	     -0.00023400	     -0.20778692	     -0.00000000	     -0.00000000	     35.02575834
      2.59166663	     -0.05128656	     -0.00003321	     -0.19259623	     -0.05497123	      0.88251145	     -0.00023425	     -0.20779959	     -0.00000000	     -0.00000000	     35.11176719
      2.59293801	     -0.05132371	     -0.00003705	     -0.19263340	     -0.05497643	      0.88251112	     -0.00023451	     -0.20781210	     -0.00000000	     -0.00000000	     34.93427651
      2.59407193	     -0.05135611	     -0.00004323	     -0.19266574	     -0.05498106	      0.88251083	     -0.00023476	     -0.20782311	     -0.00000000	     -0.00000000	     34.99109690
      2.59520585	     -0.05138745	     -0.00004713	     -0.19269710	     -0.05498568	      0.88251056	     -0.00023501	     -0.20783399	     -0.00000000	     -0.00000000	     34.89722637
      2.59659229	     -0.05142473	     -0.00005314	     -0.19273437	     -0.05499132	      0.88251024	     -0.00023532	     -0.20784708	     -0.00000000	     -0.00000000	     34.90135724
      2.59797873	     -0.05146078	     -0.00005701	     -0.19277047	     -0.05499695	      0.88250994	     -0.00023565	     -0.20785995	     -0.00000000	     -0.00000000	     34.76605124
      2.59913422	     -0.05149000	     -0.00006224	     -0.19279968	     -0.05500163	      0.88250970	     -0.00023594	     -0.20787050	     -0.00000000	     -0.00000000	     34.81006694
      2.60028971	     -0.05151840	     -0.00006538	     -0.19282814	     -0.05500630	      0.88250948	     -0.00023623	     -0.20788090	     -0.00000000	     -0.00000000	     34.71102346
      2.60168143	     -0.05155180	     -0.00007049	     -0.19286156	     -0.05501191	      0.88250922	     -0.00023659	     -0.20789322	     -0.00000000	     -0.00000000	     34.71580159
      2.60307315	     -0.05158386	     -0.00007321	     -0.19289374	     -0.05501752	      0.88250898	     -0.00023697	     -0.20790532	     -0.00000000	     -0.00000000	     34.56907445
      2.60418901	     -0.05160865	     -0.00007754	     -0.19291854	     -0.05502200	      0.88250880	     -0.00023727	     -0.20791486	     -0.00000000	     -0.00000000	     34.61319469
      2.60530488	     -0.05163248	     -0.00007979	     -0.19294247	     -0.05502647	      0.88250863	     -0.00023759	     -0.20792424	     -0.00000000	     -0.00000000	     34.52358180
      2.60674830	     -0.05166198	     -0.00008370	     -0.19297206	     -0.05503224	      0.88250843	     -0.00023800	     -0.20793614	     -0.00000000	     -0.00000000	     34.51342234
      2.60819173	     -0.05168994	     -0.00008528	     -0.19300018	     -0.05503799	      0.88250825	     -0.00023843	     -0.20794778	     -0.00000000	     -0.00000000	     34.36504703
      2.60927454	     -0.05170997	     -0.00008858	     -0.19302028	     -0.05504230	      0.88250812	     -0.00023876	     -0.20795632	     -0.00000000	     -0.00000000	     34.40680882
      2.61035736	     -0.05172899	     -0.00008990	     -0.19303942	     -0.05504659	      0.88250800	     -0.00023909	     -0.20796471	     -0.00000000	     -0.00000000	     34.32740769
      2.61186323	     -0.05175396	     -0.00009251	     -0.19306454	     -0.05505255	      0.88250786	     -0.00023956	     -0.20797610	     -0.00000000	     -0.00000000	     34.30741834
      2.61336910	     -0.05177729	     -0.00009273	     -0.19308809	     -0.05505848	      0.88250773	     -0.00024005	     -0.20798718	     -0.00000000	     -0.00000000	     34.15583341
      2.61440227	     -0.05179251	     -0.00009507	     -0.19310341	     -0.05506255	      0.88250766	     -0.00024038	     -0.20799460	     -0.00000000	     -0.00000000	     34.19865238
      2.61543544	     -0.05180697	     -0.00009552	     -0.19311801	     -0.05506660	      0.88250759	     -0.00024072	     -0.20800186	     -0.00000000	     -0.00000000	     34.13209546
      2.61704910	     -0.05182816	     -0.00009677	     -0.19313941	     -0.05507291	      0.88250750	     -0.00024126	     -0.20801292	     -0.00000000	     -0.00000000	     34.09824394
      2.61837200	     -0.05184441	     -0.00009647	     -0.19315589	     -0.05507806	      0.88250745	     -0.00024171	     -0.20802172	     -0.00000000	     -0.00000000	     33.99479702
      2.61969490	     -0.05185957	     -0.00009756	     -0.19317123	     -0.05508319	      0.88250741	     -0.00024217	     -0.20803029	     -0.00000000	     -0.00000000	     34.01955991
      2.62101779	     -0.05187329	     -0.00009599	     -0.19318521	     -0.05508831	      0.88250739	     -0.00024263	     -0.20803862	     -0.00000000	     -0.00000000	     33.87513183
      2.62218910	     -0.05188428	     -0.00009676	     -0.19319636	     -0.05509283	      0.88250738	     -0.00024304	     -0.20804580	     -0.00000000	     -0.00000000	     33.91905143
      2.62336041	     -0.05189414	     -0.00009524	     -0.19320646	     -0.05509733	      0.88250738	     -0.00024346	     -0.20805277	     -0.00000000	      0.00000000	     33.81693316
      2.62453173	     -0.05190305	     -0.00009472	     -0.19321558	     -0.05510182	      0.88250739	     -0.00024388	     -0.20805955	     -0.00000000	      0.00000000	     33.80965296
      2.62606714	     -0.05191340	     -0.00009225	     -0.19322624	     -0.05510769	      0.88250743	     -0.00024444	     -0.20806814	     -0.00000000	      0.00000000	     33.70065529
      2.62726159	     -0.05192051	     -0.00009172	     -0.19323356	     -0.05511223	      0.88250747	     -0.00024487	     -0.20807460	     -0.00000000	      0.00000000	     33.73130696
      2.62845603	     -0.05192667	     -0.00008917	     -0.19324000	     -0.05511676	      0.88250752	     -0.00024531	     -0.20808087	     -0.00000000	      0.00000000	     33.63065260
      2.62965048	     -0.05193189	     -0.00008763	     -0.19324546	     -0.05512127	      0.88250759	     -0.00024575	     -0.20808695	     -0.00000000	      0.00000000	     33.62586475
      2.63116731	     -0.05193713	     -0.00008378	     -0.19325106	     -0.05512698	      0.88250769	     -0.00024631	     -0.20809439	     -0.00000000	      0.00000000	     33.51217235
      2.63234131	     -0.05194024	     -0.00008228	     -0.19325441	     -0.05513138	      0.88250778	     -0.00024675	     -0.20809994	     -0.00000000	      0.00000000	     33.54662344
      2.63351530	     -0.05194250	     -0.00007879	     -0.19325696	     -0.05513576	      0.88250788	     -0.00024718	     -0.20810531	     -0.00000000	      0.00000000	     33.45207024
      2.63468929	     -0.05194384	     -0.00007617	     -0.19325857	     -0.05514013	      0.88250799	     -0.00024762	     -0.20811050	     -0.00000000	      0.00000000	     33.44330018
      2.63627368	     -0.05194411	     -0.00007088	     -0.19325925	     -0.05514600	      0.88250816	     -0.00024821	     -0.20811722	     -0.00000000	      0.00000000	     33.33600462
      2.63744042	     -0.05194333	     -0.00006839	     -0.19325873	     -0.05515031	      0.88250830	     -0.00024865	     -0.20812196	     -0.00000000	      0.00000000	     33.37145673
      2.63860717	     -0.05194177	     -0.00006402	     -0.19325749	     -0.05515459	      0.88250845	     -0.00024908	     -0.20812653	     -0.00000000	      0.00000000	     33.28265942
      2.64004032	     -0.05193870	     -0.00005986	     -0.19325477	     -0.05515984	      0.88250865	     -0.00024962	     -0.20813191	     -0.00000000	      0.00000000	     33.29640028
      2.64131202	     -0.05193467	     -0.00005414	     -0.19325111	     -0.05516447	      0.88250884	     -0.00025009	     -0.20813646	     -0.00000000	      0.00000000	     33.17634350
      2.64258372	     -0.05192934	     -0.00005030	     -0.19324609	     -0.05516908	      0.88250904	     -0.00025056	     -0.20814080	     -0.00000000	      0.00000000	     33.22300325
      2.64385543	     -0.05192169	     -0.00004381	     -0.19323883	     -0.05517368	      0.88250925	     -0.00025103	     -0.20814491	     -0.00000000	      0.00000000	     33.10218060
      2.64512713	     -0.05191156	     -0.00003932	     -0.19322904	     -0.05517825	      0.88250947	     -0.00025150	     -0.20814875	     -0.00000000	      0.00000000	     33.16313633
      2.64639883	     -0.05189950	     -0.00003203	     -0.19321739	     -0.05518280	      0.88250971	     -0.00025196	     -0.20815230	     -0.00000000	      0.00000000	     33.03350219
      2.64767053	     -0.05188610	     -0.00002708	     -0.19320432	     -0.05518733	      0.88250996	     -0.00025243	     -0.20815556	     -0.00000000	      0.00000000	     33.10154722
      2.64894223	     -0.05187138	     -0.00001920	     -0.19319002	     -0.05519184	      0.88251022	     -0.00025288	     -0.20815855	     -0.00000000	      0.00000000	     32.96286472
      2.65021393	     -0.05185500	     -0.00001382	     -0.19317399	     -0.05519633	      0.88251049	     -0.00025334	     -0.20816127	     -0.00000000	      0.00000000	     33.04762791
      2.65148564	     -0.05183688	     -0.00000522	     -0.19315631	     -0.05520080	      0.88251077	     -0.00025379	     -0.20816371	     -0.00000000	      0.00000000	     32.90458661
      2.65275734	     -0.05181728	      0.00000059	     -0.19313706	     -0.05520525	      0.88251107	     -0.00025424	     -0.20816587	     -0.00000000	      0.00000000	     32.99975203
      2.65402904	     -0.05179614	      0.00000980	     -0.19311636	     -0.05520968	      0.88251138	     -0.00025468	     -0.20816777	     -0.00000000	      0.00000000	     32.84779641
      2.65530074	     -0.05177336	      0.00001597	     -0.19309393	     -0.05521409	      0.88251170	     -0.00025512	     -0.20816938	     -0.00000000	      0.00000000	     32.95638029
      2.65657244	     -0.05174929	      0.00002573	     -0.19307032	     -0.05521848	      0.88251203	     -0.00025555	     -0.20817073	     -0.00000000	      0.00000000	     32.79504123
      2.65784414	     -0.05172521	      0.00003206	     -0.19304658	     -0.05522284	      0.88251238	     -0.00025598	     -0.20817183	     -0.00000000	      0.00000000	     32.90770919
      2.65911585	     -0.05170173	      0.00004201	     -0.19302355	     -0.05522719	      0.88251273	     -0.00025640	     -0.20817274	     -0.00000000	      0.00000000	     32.73015119
      2.66025213	     -0.05168100	      0.00004793	     -0.19300313	     -0.05523105	      0.88251306	     -0.00025677	     -0.20817342	     -0.00000000	      0.00000000	     32.80475185
      2.66138842	     -0.05165985	      0.00005600	     -0.19298234	     -0.05523490	      0.88251340	     -0.00025713	     -0.20817400	     -0.00000000	      0.00000000	     32.72699119
      2.66278865	     -0.05163263	      0.00006465	     -0.19295553	     -0.05523962	      0.88251383	     -0.00025758	     -0.20817456	     -0.00000000	      0.00000000	     32.75897025
      2.66418889	     -0.05160357	      0.00007535	     -0.19292694	     -0.05524432	      0.88251427	     -0.00025801	     -0.20817493	     -0.00000000	      0.00000000	     32.65125625
      2.66535375	     -0.05157828	      0.00008222	     -0.19290196	     -0.05524820	      0.88251465	     -0.00025837	     -0.20817507	     -0.00000000	      0.00000000	     32.72571358
      2.66651861	     -0.05155301	      0.00009102	     -0.19287707	     -0.05525207	      0.88251504	     -0.00025872	     -0.20817507	     -0.00000000	      0.00000000	     32.64545152
      2.66792055	     -0.05152250	      0.00010011	     -0.19284695	     -0.05525671	      0.88251552	     -0.00025913	     -0.20817492	     -0.00000000	      0.00000000	     32.68691114
      2.66932248	     -0.05149093	      0.00011144	     -0.19281584	     -0.05526132	      0.88251601	     -0.00025953	     -0.20817460	     -0.00000000	      0.00000000	     32.56398275
      2.67044732	     -0.05146561	      0.00011820	     -0.19279081	     -0.05526500	      0.88251641	     -0.00025985	     -0.20817423	     -0.00000000	      0.00000000	     32.64178703
      2.67157215	     -0.05144128	      0.00012675	     -0.19276683	     -0.05526867	      0.88251682	     -0.00026015	     -0.20817379	     -0.00000000	      0.00000000	     32.56862510
      2.67302697	     -0.05141144	      0.00013636	     -0.19273737	     -0.05527338	      0.88251737	     -0.00026054	     -0.20817318	     -0.00000000	      0.00000000	     32.59503179
      2.67448178	     -0.05138084	      0.00014804	     -0.19270722	     -0.05527807	      0.88251792	     -0.00026092	     -0.20817253	     -0.00000000	      0.00000000	     32.47725615
      2.67557592	     -0.05135778	      0.00015449	     -0.19268443	     -0.05528158	      0.88251835	     -0.00026120	     -0.20817201	     -0.00000000	      0.00000000	     32.56317556
      2.67667006	     -0.05133524	      0.00016266	     -0.19266220	     -0.05528508	      0.88251878	     -0.00026146	     -0.20817146	     -0.00000000	      0.00000000	     32.50577158
      2.67818610	     -0.05130491	      0.00017274	     -0.19263225	     -0.05528990	      0.88251938	     -0.00026183	     -0.20817070	     -0.00000000	      0.00000000	     32.53029914
      2.67970214	     -0.05127433	      0.00018484	     -0.19260212	     -0.05529468	      0.88252000	     -0.00026217	     -0.20816994	     -0.00000000	      0.00000000	     32.40146392
      2.68074864	     -0.05125288	      0.00019083	     -0.19258090	     -0.05529797	      0.88252042	     -0.00026241	     -0.20816940	     -0.00000000	      0.00000000	     32.49087780
      2.68179515	     -0.05123113	      0.00019859	     -0.19255943	     -0.05530125	      0.88252086	     -0.00026263	     -0.20816884	     -0.00000000	      0.00000000	     32.44526879
      2.68341606	     -0.05119754	      0.00020968	     -0.19252624	     -0.05530629	      0.88252153	     -0.00026297	     -0.20816794	     -0.00000000	      0.00000000	     32.45667420
      2.68475142	     -0.05117033	      0.00021979	     -0.19249939	     -0.05531042	      0.88252209	     -0.00026323	     -0.20816717	     -0.00000000	      0.00000000	     32.37133073
      2.68608677	     -0.05114445	      0.00022801	     -0.19247381	     -0.05531453	      0.88252266	     -0.00026348	     -0.20816641	     -0.00000000	      0.00000000	     32.43842832
      2.68742213	     -0.05111997	      0.00023838	     -0.19244968	     -0.05531862	      0.88252323	     -0.00026372	     -0.20816571	     -0.00000000	      0.00000000	     32.29741434
      2.68860731	     -0.05109920	      0.00024498	     -0.19242914	     -0.05532222	      0.88252374	     -0.00026392	     -0.20816514	     -0.00000000	      0.00000000	     32.38423308
      2.68979250	     -0.05107906	      0.00025354	     -0.19240927	     -0.05532581	      0.88252425	     -0.00026412	     -0.20816464	     -0.00000000	      0.00000000	     32.29020667
      2.69097769	     -0.05105923	      0.00026079	     -0.19238969	     -0.05532939	      0.88252476	     -0.00026430	     -0.20816421	     -0.00000000	      0.00000000	     32.31534111
      2.69252536	     -0.05103415	      0.00027158	     -0.19236496	     -0.05533403	      0.88252543	     -0.00026453	     -0.20816374	     -0.00000000	      0.00000000	     32.22039825
      2.69373520	     -0.05101572	      0.00027816	     -0.19234674	     -0.05533763	      0.88252595	     -0.00026469	     -0.20816346	     -0.00000000	      0.00000000	     32.29259152
      2.69494503	     -0.05099846	      0.00028638	     -0.19232974	     -0.05534122	      0.88252648	     -0.00026485	     -0.20816327	     -0.00000000	      0.00000000	     32.19864865
      2.69615486	     -0.05098222	      0.00029316	     -0.19231371	     -0.05534478	      0.88252700	     -0.00026499	     -0.20816319	     -0.00000000	      0.00000000	     32.22584421
      2.69768272	     -0.05096327	      0.00030308	     -0.19229507	     -0.05534926	      0.88252766	     -0.00026516	     -0.20816325	     -0.00000000	      0.00000000	     32.12104292
      2.69887314	     -0.05094962	      0.00030884	     -0.19228160	     -0.05535273	      0.88252818	     -0.00026528	     -0.20816343	     -0.00000000	      0.00000000	     32.19972344
      2.70006356	     -0.05093688	      0.00031626	     -0.19226908	     -0.05535618	      0.88252869	     -0.00026538	     -0.20816374	     -0.00000000	      0.00000000	     32.11203997
      2.70125398	     -0.05092517	      0.00032238	     -0.19225755	     -0.05535962	      0.88252920	     -0.00026548	     -0.20816417	     -0.00000000	      0.00000000	     32.13315299
      2.70284813	     -0.05091090	      0.00033172	     -0.19224355	     -0.05536419	      0.88252987	     -0.00026560	     -0.20816495	     -0.00000000	      0.00000000	     32.03634233
      2.70403229	     -0.05090128	      0.00033681	     -0.19223408	     -0.05536756	      0.88253037	     -0.00026567	     -0.20816568	     -0.00000000	      0.00000000	     32.11322254
      2.70521644	     -0.05089233	      0.00034347	     -0.19222532	     -0.05537091	      0.88253087	     -0.00026574	     -0.20816653	     -0.00000000	      0.00000000	     32.03006166
      2.70666226	     -0.05088240	      0.00034988	     -0.19221557	     -0.05537499	      0.88253147	     -0.00026580	     -0.20816774	     -0.00000000	      0.00000000	     32.08310484
      2.70795020	     -0.05087436	      0.00035715	     -0.19220774	     -0.05537859	      0.88253200	     -0.00026584	     -0.20816897	     -0.00000000	      0.00000000	     31.95844680
      2.70923814	     -0.05086713	      0.00036204	     -0.19220063	     -0.05538217	      0.88253253	     -0.00026588	     -0.20817034	     -0.00000000	      0.00000000	     32.04733361
      2.71052607	     -0.05086063	      0.00036902	     -0.19219433	     -0.05538573	      0.88253305	     -0.00026590	     -0.20817184	     -0.00000000	      0.00000000	     31.91292556
      2.71181401	     -0.05085499	      0.00037340	     -0.19218881	     -0.05538927	      0.88253356	     -0.00026590	     -0.20817347	     -0.00000000	      0.00000000	     32.01172684
      2.71310195	     -0.05085007	      0.00038010	     -0.19218407	     -0.05539279	      0.88253407	     -0.00026590	     -0.20817524	     -0.00000000	      0.00000000	     31.86644791
      2.71438989	     -0.05084595	      0.00038400	     -0.19218004	     -0.05539628	      0.88253457	     -0.00026589	     -0.20817713	     -0.00000000	      0.00000000	     31.97731690
      2.71567782	     -0.05084259	      0.00039038	     -0.19217684	     -0.05539975	      0.88253507	     -0.00026586	     -0.20817916	     -0.00000000	      0.00000000	     31.82290709
      2.71696576	     -0.05084028	      0.00039373	     -0.19217461	     -0.05540320	      0.88253555	     -0.00026582	     -0.20818133	     -0.00000000	      0.00000000	     31.94554939
      2.71825370	     -0.05083901	      0.00039975	     -0.19217349	     -0.05540663	      0.88253604	     -0.00026577	     -0.20818364	     -0.00000000	      0.00000000	     31.78087475
      2.71954164	     -0.05083888	      0.00040253	     -0.19217342	     -0.05541003	      0.88253651	     -0.00026571	     -0.20818610	     -0.00000000	      0.00000000	     31.91617663
      2.72082957	     -0.05083963	      0.00040820	     -0.19217432	     -0.05541342	      0.88253698	     -0.00026564	     -0.20818871	      0.00000000	      0.00000000	     31.74317864
      2.72211751	     -0.05084141	      0.00041042	     -0.19217613	     -0.05541678	      0.88253745	     -0.00026556	     -0.20819148	      0.00000000	      0.00000000	     31.89286559
      2.72340545	     -0.05084400	      0.00041571	     -0.19217885	     -0.05542012	      0.88253790	     -0.00026546	     -0.20819441	      0.00000000	      0.00000000	     31.70931631
      2.72469339	     -0.05084754	      0.00041738	     -0.19218241	     -0.05542343	      0.88253835	     -0.00026536	     -0.20819749	      0.00000000	      0.00000000	     31.86945056
      2.72598132	     -0.05085181	      0.00042228	     -0.19218679	     -0.05542672	      0.88253879	     -0.00026525	     -0.20820072	      0.00000000	      0.00000000	     31.67633625
      2.72726926	     -0.05085703	      0.00042333	     -0.19219201	     -0.05542999	      0.88253923	     -0.00026513	     -0.20820410	      0.00000000	      0.00000000	     31.84708413
      2.72855720	     -0.05086296	      0.00042778	     -0.19219805	     -0.05543324	      0.88253966	     -0.00026500	     -0.20820762	      0.00000000	      0.00000000	     31.64291251
      2.72971046	     -0.05086915	      0.00042847	     -0.19220423	     -0.05543613	      0.88254004	     -0.00026488	     -0.20821090	      0.00000000	      0.00000000	     31.76088719
      2.73086371	     -0.05087603	      0.00043101	     -0.19221116	     -0.05543900	      0.88254041	     -0.00026475	     -0.20821430	      0.00000000	      0.00000000	     31.67398584
      2.73228182	     -0.05088556	      0.00043233	     -0.19222069	     -0.05544250	      0.88254086	     -0.00026459	     -0.20821864	      0.00000000	      0.00000000	     31.72596924
      2.73369993	     -0.05089616	      0.00043512	     -0.19223134	     -0.05544598	      0.88254131	     -0.00026441	     -0.20822317	      0.00000000	      0.00000000	     31.59093309
      2.73488223	     -0.05090605	      0.00043494	     -0.19224119	     -0.05544886	      0.88254167	     -0.00026426	     -0.20822708	      0.00000000	      0.00000000	     31.69672666
      2.73606452	     -0.05091675	      0.00043644	     -0.19225191	     -0.05545172	      0.88254203	     -0.00026410	     -0.20823113	      0.00000000	      0.00000000	     31.60442785
      2.73748373	     -0.05093080	      0.00043629	     -0.19226592	     -0.05545512	      0.88254246	     -0.00026390	     -0.20823616	      0.00000000	      0.00000000	     31.66631145
      2.73890293	     -0.05094606	      0.00043787	     -0.19228120	     -0.05545850	      0.88254288	     -0.00026369	     -0.20824138	      0.00000000	      0.00000000	     31.50942612
      2.74004398	     -0.05095937	      0.00043643	     -0.19229444	     -0.05546119	      0.88254321	     -0.00026352	     -0.20824573	      0.00000000	      0.00000000	     31.61970297
      2.74118503	     -0.05097325	      0.00043665	     -0.19230830	     -0.05546387	      0.88254354	     -0.00026335	     -0.20825019	      0.00000000	      0.00000000	     31.53890282
      2.74265740	     -0.05099198	      0.00043526	     -0.19232696	     -0.05546729	      0.88254395	     -0.00026312	     -0.20825613	      0.00000000	      0.00000000	     31.58383863
      2.74412978	     -0.05101163	      0.00043549	     -0.19234659	     -0.05547069	      0.88254436	     -0.00026288	     -0.20826226	      0.00000000	      0.00000000	     31.42400534
      2.74523845	     -0.05102724	      0.00043301	     -0.19236210	     -0.05547322	      0.88254467	     -0.00026270	     -0.20826700	      0.00000000	      0.00000000	     31.53599917
      2.74634713	     -0.05104329	      0.00043202	     -0.19237810	     -0.05547574	      0.88254497	     -0.00026251	     -0.20827183	      0.00000000	      0.00000000	     31.47157526
      2.74788127	     -0.05106651	      0.00042902	     -0.19240122	     -0.05547920	      0.88254538	     -0.00026225	     -0.20827869	      0.00000000	      0.00000000	     31.50631365
      2.74941541	     -0.05109089	      0.00042754	     -0.19242553	     -0.05548262	      0.88254578	     -0.00026199	     -0.20828573	      0.00000000	      0.00000000	     31.34395765
      2.75047514	     -0.05110850	      0.00042376	     -0.19244301	     -0.05548496	      0.88254606	     -0.00026180	     -0.20829070	      0.00000000	      0.00000000	     31.46073457
      2.75153488	     -0.05112644	      0.00042146	     -0.19246087	     -0.05548729	      0.88254633	     -0.00026161	     -0.20829575	      0.00000000	      0.00000000	     31.41075837
      2.75317350	     -0.05115521	      0.00041656	     -0.19248948	     -0.05549086	      0.88254674	     -0.00026132	     -0.20830373	      0.00000000	      0.00000000	     31.42680335
      2.75452311	     -0.05117973	      0.00041319	     -0.19251389	     -0.05549377	      0.88254708	     -0.00026108	     -0.20831045	      0.00000000	      0.00000000	     31.33592313
      2.75587273	     -0.05120513	      0.00040767	     -0.19253912	     -0.05549666	      0.88254742	     -0.00026084	     -0.20831729	      0.00000000	      0.00000000	     31.42927854
      2.75722235	     -0.05123106	      0.00040414	     -0.19256493	     -0.05549952	      0.88254775	     -0.00026059	     -0.20832426	      0.00000000	      0.00000000	     31.27902236
      2.75841977	     -0.05125478	      0.00039826	     -0.19258848	     -0.05550203	      0.88254804	     -0.00026037	     -0.20833053	      0.00000000	      0.00000000	     31.39052140
      2.75961718	     -0.05127873	      0.00039439	     -0.19261231	     -0.05550453	      0.88254833	     -0.00026016	     -0.20833689	      0.00000000	      0.00000000	     31.28629632
      2.76081460	     -0.05130306	      0.00038912	     -0.19263649	     -0.05550700	      0.88254862	     -0.00025994	     -0.20834333	      0.00000000	      0.00000000	     31.31899240
      2.76237485	     -0.05133511	      0.00038356	     -0.19266837	     -0.05551020	      0.88254900	     -0.00025965	     -0.20835183	      0.00000000	      0.00000000	     31.22030324
      2.76359310	     -0.05136078	      0.00037723	     -0.19269387	     -0.05551267	      0.88254929	     -0.00025943	     -0.20835854	      0.00000000	      0.00000000	     31.31589828
      2.76481136	     -0.05138680	      0.00037251	     -0.19271976	     -0.05551512	      0.88254958	     -0.00025921	     -0.20836531	      0.00000000	      0.00000000	     31.22466157
      2.76602962	     -0.05141346	      0.00036623	     -0.19274624	     -0.05551755	      0.88254987	     -0.00025899	     -0.20837215	      0.00000000	      0.00000000	     31.26589213
      2.76757369	     -0.05144770	      0.00035960	     -0.19278031	     -0.05552060	      0.88255024	     -0.00025871	     -0.20838092	      0.00000000	      0.00000000	     31.16131846
      2.76876944	     -0.05147472	      0.00035260	     -0.19280713	     -0.05552295	      0.88255053	     -0.00025849	     -0.20838777	      0.00000000	      0.00000000	     31.24725952
      2.76996519	     -0.05150185	      0.00034736	     -0.19283413	     -0.05552527	      0.88255081	     -0.00025828	     -0.20839467	      0.00000000	      0.00000000	     31.15615788
      2.77116094	     -0.05152938	      0.00034087	     -0.19286149	     -0.05552757	      0.88255109	     -0.00025807	     -0.20840162	      0.00000000	      0.00000000	     31.18179326
      2.77277466	     -0.05156689	      0.00033326	     -0.19289880	     -0.05553065	      0.88255148	     -0.00025779	     -0.20841107	      0.00000000	      0.00000000	     31.08678885
      2.77396125	     -0.05159502	      0.00032561	     -0.19292674	     -0.05553290	      0.88255176	     -0.00025758	     -0.20841806	      0.00000000	      0.00000000	     31.18205853
      2.77514784	     -0.05162318	      0.00031946	     -0.19295475	     -0.05553512	      0.88255204	     -0.00025738	     -0.20842509	      0.00000000	      0.00000000	     31.10689495
      2.77660733	     -0.05165824	      0.00031000	     -0.19298957	     -0.05553783	      0.88255238	     -0.00025714	     -0.20843379	      0.00000000	      0.00000000	     31.17702024
      2.77789913	     -0.05168914	      0.00030312	     -0.19302030	     -0.05554021	      0.88255269	     -0.00025692	     -0.20844151	      0.00000000	      0.00000000	     31.06179270
      2.77919094	     -0.05172025	      0.00029392	     -0.19305118	     -0.05554257	      0.88255299	     -0.00025671	     -0.20844926	      0.00000000	      0.00000000	     31.15817978
      2.78048275	     -0.05175114	      0.00028705	     -0.19308191	     -0.05554490	      0.88255329	     -0.00025651	     -0.20845701	      0.00000000	      0.00000000	     31.02225960
      2.78177455	     -0.05178212	      0.00027770	     -0.19311266	     -0.05554722	      0.88255360	     -0.00025631	     -0.20846477	      0.00000000	      0.00000000	     31.13006378
      2.78306636	     -0.05181276	      0.00027087	     -0.19314316	     -0.05554952	      0.88255390	     -0.00025611	     -0.20847252	      0.00000000	      0.00000000	     30.98556121
      2.78435817	     -0.05184364	      0.00026140	     -0.19317381	     -0.05555179	      0.88255420	     -0.00025591	     -0.20848026	      0.00000000	      0.00000000	     31.09911967
      2.78564998	     -0.05187426	      0.00025471	     -0.19320429	     -0.05555405	      0.88255450	     -0.00025572	     -0.20848799	      0.00000000	      0.00000000	     30.94306923
      2.78694178	     -0.05190514	      0.00024491	     -0.19323494	     -0.05555628	      0.88255480	     -0.00025554	     -0.20849570	      0.00000000	      0.00000000	     31.08091265
      2.78823359	     -0.05193564	      0.00023799	     -0.19326530	     -0.05555850	      0.88255510	     -0.00025536	     -0.20850339	      0.00000000	      0.00000000	     30.92184858
      2.78952540	     -0.05196610	      0.00022775	     -0.19329552	     -0.05556069	      0.88255539	     -0.00025518	     -0.20851106	      0.00000000	      0.00000000	     31.07288052
      2.79081720	     -0.05199606	      0.00022101	     -0.19332535	     -0.05556287	      0.88255569	     -0.00025501	     -0.20851869	      0.00000000	      0.00000000	     30.88731998
      2.79197954	     -0.05202323	      0.00021205	     -0.19335232	     -0.05556482	      0.88255595	     -0.00025487	     -0.20852553	      0.00000000	      0.00000000	     30.99195981
      2.79314187	     -0.05205013	      0.00020520	     -0.19337908	     -0.05556675	      0.88255621	     -0.00025472	     -0.20853234	      0.00000000	      0.00000000	     30.90691460
      2.79454297	     -0.05208236	      0.00019534	     -0.19341111	     -0.05556905	      0.88255652	     -0.00025455	     -0.20854051	      0.00000000	      0.00000000	     30.96201185
      2.79594406	     -0.05211413	      0.00018740	     -0.19344273	     -0.05557134	      0.88255683	     -0.00025439	     -0.20854863	      0.00000000	      0.00000000	     30.83656815
      2.79712476	     -0.05214086	      0.00017843	     -0.19346927	     -0.05557325	      0.88255709	     -0.00025425	     -0.20855542	      0.00000000	      0.00000000	     30.93555503
      2.79830546	     -0.05216719	      0.00017149	     -0.19349548	     -0.05557514	      0.88255734	     -0.00025413	     -0.20856217	      0.00000000	      0.00000000	     30.84876065
      2.79948615	     -0.05219326	      0.00016346	     -0.19352139	     -0.05557702	      0.88255760	     -0.00025400	     -0.20856888	      0.00000000	      0.00000000	     30.87473041
      2.80109011	     -0.05222802	      0.00015394	     -0.19355599	     -0.05557955	      0.88255793	     -0.00025384	     -0.20857790	      0.00000000	      0.00000000	     30.79028907
      2.80228639	     -0.05225360	      0.00014528	     -0.19358139	     -0.05558142	      0.88255818	     -0.00025373	     -0.20858455	      0.00000000	      0.00000000	     30.86905934
      2.80348267	     -0.05227874	      0.00013852	     -0.19360643	     -0.05558328	      0.88255843	     -0.00025361	     -0.20859115	      0.00000000	      0.00000000	     30.78341039
      2.80467895	     -0.05230374	      0.00013075	     -0.19363129	     -0.05558512	      0.88255867	     -0.00025351	     -0.20859768	      0.00000000	      0.00000000	     30.80615974
      2.80627824	     -0.05233670	      0.00012180	     -0.19366411	     -0.05558757	      0.88255898	     -0.00025337	     -0.20860632	      0.00000000	      0.00000000	     30.71660973
      2.80745194	     -0.05236067	      0.00011350	     -0.19368793	     -0.05558934	      0.88255921	     -0.00025328	     -0.20861258	      0.00000000	      0.00000000	     30.79933943
      2.80862563	     -0.05238423	      0.00010689	     -0.19371139	     -0.05559110	      0.88255943	     -0.00025319	     -0.20861879	      0.00000000	      0.00000000	     30.73099266
      2.81008407	     -0.05241308	      0.00009729	     -0.19374008	     -0.05559328	      0.88255970	     -0.00025309	     -0.20862642	      0.00000000	      0.00000000	     30.78084074
      2.81137616	     -0.05243796	      0.00009069	     -0.19376487	     -0.05559519	      0.88255993	     -0.00025300	     -0.20863309	      0.00000000	      0.00000000	     30.66800472
      2.81266825	     -0.05246221	      0.00008205	     -0.19378898	     -0.05559708	      0.88256016	     -0.00025292	     -0.20863967	      0.00000000	      0.00000000	     30.75540764
      2.81396035	     -0.05248566	      0.00007593	     -0.19381237	     -0.05559896	      0.88256038	     -0.00025284	     -0.20864615	      0.00000000	      0.00000000	     30.62910179
      2.81525244	     -0.05250861	      0.00006747	     -0.19383519	     -0.05560082	      0.88256060	     -0.00025277	     -0.20865253	      0.00000000	      0.00000000	     30.72810190
      2.81654453	     -0.05253092	      0.00006198	     -0.19385746	     -0.05560267	      0.88256081	     -0.00025271	     -0.20865881	      0.00000000	      0.00000000	     30.58091656
      2.81783662	     -0.05255273	      0.00005369	     -0.19387914	     -0.05560450	      0.88256101	     -0.00025265	     -0.20866499	      0.00000000	      0.00000000	     30.70019161
      2.81912871	     -0.05257379	      0.00004874	     -0.19390019	     -0.05560632	      0.88256121	     -0.00025260	     -0.20867106	      0.00000000	      0.00000000	     30.53893418
      2.82042081	     -0.05259440	      0.00004044	     -0.19392068	     -0.05560813	      0.88256141	     -0.00025255	     -0.20867701	      0.00000000	      0.00000000	     30.68031333
      2.82156069	     -0.05261193	      0.00003626	     -0.19393820	     -0.05560971	      0.88256157	     -0.00025251	     -0.20868218	      0.00000000	      0.00000000	     30.52958736
      2.82270058	     -0.05262894	      0.00003020	     -0.19395514	     -0.05561128	      0.88256173	     -0.00025248	     -0.20868726	      0.00000000	      0.00000000	     30.56483285
      2.82412083	     -0.05264927	      0.00002430	     -0.19397544	     -0.05561323	      0.88256193	     -0.00025244	     -0.20869346	      0.00000000	      0.00000000	     30.49041830
      2.82554108	     -0.05266862	      0.00001685	     -0.19399472	     -0.05561516	      0.88256211	     -0.00025241	     -0.20869950	      0.00000000	      0.00000000	     30.57771597
      2.82670125	     -0.05268351	      0.00001317	     -0.19400962	     -0.05561672	      0.88256226	     -0.00025239	     -0.20870433	      0.00000000	      0.00000000	     30.44775054
      2.82786141	     -0.05269768	      0.00000779	     -0.19402375	     -0.05561828	      0.88256240	     -0.00025238	     -0.20870904	      0.00000000	      0.00000000	     30.48193458
      2.82928942	     -0.05271403	      0.00000292	     -0.19404011	     -0.05562017	      0.88256258	     -0.00025237	     -0.20871469	      0.00000000	      0.00000000	     30.40469517
      2.83071743	     -0.05272924	     -0.00000373	     -0.19405527	     -0.05562206	      0.88256274	     -0.00025236	     -0.20872015	      0.00000000	      0.00000000	     30.50847959
      2.83183139	     -0.05274018	     -0.00000631	     -0.19406626	     -0.05562352	      0.88256287	     -0.00025236	     -0.20872428	      0.00000000	      0.00000000	     30.37022491
      2.83294535	     -0.05275040	     -0.00001050	     -0.19407648	     -0.05562497	      0.88256299	     -0.00025237	     -0.20872830	      0.00000000	      0.00000000	     30.39334646
[truncated: 310,234 more chars]
