# Supplementary material for: A Neural Controller Model Considering the Vestibulospinal Tract in Human Postural Control
Source: Front Comput Neurosci. 2022 Feb 25;16:785099. doi: 10.3389/fncom.2022.785099 (PMC8913724; doi:10.3389/fncom.2022.785099)
Supplement: Supplementary file 8 [file Data_Sheet_3.zip › SimulationResults/VST-/2.970/opt_9/jiang_CoPpositon_pos.sto]

CoP
version=1
nRows=3790
nColumns=11
inDegrees=no

This file contains CoP trajectory (of origin) and orientations.

Units are S.I. units (seconds, meters, Newtons, ...)
Angles are in degrees.

endheader
time	cop-x	cop-z	cop-x-calcn-r	com-x	com-y	com-z	com-x-calcn-r	com-x-vel	com-y-vel	s_torques
      0.00057211	     -0.05999367	      0.00006002	     -0.20133318	     -0.06213243	      0.88298632	     -0.00022714	     -0.21651074	      0.00000000	      0.00000000	     18.63837632
      0.00114422	     -0.05902889	      0.00013181	     -0.20037013	     -0.06213242	      0.88298642	     -0.00022713	     -0.21648205	      0.00000000	      0.00000000	     18.14725564
      0.00207237	     -0.05810093	      0.00019215	     -0.19944324	     -0.06213243	      0.88298674	     -0.00022709	     -0.21641853	      0.00000000	      0.00000000	     17.34476844
      0.00323245	     -0.05764084	      0.00021400	     -0.19898259	     -0.06213252	      0.88298743	     -0.00022702	     -0.21633410	      0.00000000	      0.00000000	     20.08960635
      0.00552308	     -0.05771542	      0.00019229	     -0.19905380	     -0.06213311	      0.88298959	     -0.00022682	     -0.21620516	      0.00000000	      0.00000001	     19.18913655
      0.00722345	     -0.05792939	      0.00017256	     -0.19926532	     -0.06213391	      0.88299171	     -0.00022663	     -0.21614850	      0.00000000	      0.00000001	     15.29473380
      0.00868023	     -0.05803535	      0.00016533	     -0.19936961	     -0.06213484	      0.88299374	     -0.00022645	     -0.21611774	      0.00000000	      0.00000001	     12.51966113
      0.01013701	     -0.05807633	      0.00016382	     -0.19940922	     -0.06213595	      0.88299589	     -0.00022624	     -0.21609610	      0.00000000	      0.00000001	     10.76396986
      0.01159378	     -0.05805900	      0.00016823	     -0.19939076	     -0.06213725	      0.88299808	     -0.00022602	     -0.21607922	      0.00000000	      0.00000001	      9.78759181
      0.01289837	     -0.05802991	      0.00017195	     -0.19936071	     -0.06213856	      0.88300003	     -0.00022580	     -0.21606604	      0.00000000	      0.00000001	      9.18784033
      0.01420296	     -0.05798804	      0.00017685	     -0.19931795	     -0.06214000	      0.88300193	     -0.00022557	     -0.21605395	      0.00000000	      0.00000001	      8.87002068
      0.01550755	     -0.05795091	      0.00018036	     -0.19927992	     -0.06214157	      0.88300376	     -0.00022534	     -0.21604263	      0.00000000	      0.00000001	      8.66196184
      0.01726926	     -0.05790532	      0.00018405	     -0.19923312	     -0.06214388	      0.88300608	     -0.00022501	     -0.21602863	      0.00000000	      0.00000001	      8.57056009
      0.01861572	     -0.05788337	      0.00018455	     -0.19921024	     -0.06214579	      0.88300771	     -0.00022474	     -0.21601899	      0.00000000	      0.00000001	      8.55897902
      0.01996218	     -0.05786365	      0.00018471	     -0.19918958	     -0.06214782	      0.88300919	     -0.00022448	     -0.21601041	      0.00000000	      0.00000001	      8.63275263
      0.02130864	     -0.05785442	      0.00018312	     -0.19917943	     -0.06214997	      0.88301052	     -0.00022420	     -0.21600289	      0.00000000	      0.00000001	      8.74729971
      0.02301633	     -0.05784778	      0.00018044	     -0.19917166	     -0.06215285	      0.88301194	     -0.00022385	     -0.21599500	      0.00000000	      0.00000001	      8.99628768
      0.02433014	     -0.05785410	      0.00017660	     -0.19917712	     -0.06215518	      0.88301283	     -0.00022358	     -0.21599014	      0.00000000	      0.00000000	      9.20318310
      0.02564394	     -0.05786132	      0.00017294	     -0.19918352	     -0.06215760	      0.88301353	     -0.00022330	     -0.21598638	      0.00000000	      0.00000000	      9.52713344
      0.02695775	     -0.05787641	      0.00016826	     -0.19919784	     -0.06216011	      0.88301404	     -0.00022302	     -0.21598368	      0.00000000	      0.00000000	      9.87396727
      0.02869385	     -0.05790116	      0.00016201	     -0.19922165	     -0.06216353	      0.88301439	     -0.00022265	     -0.21598178	      0.00000000	      0.00000000	     10.58400270
      0.03007582	     -0.05792912	      0.00015610	     -0.19924894	     -0.06216634	      0.88301442	     -0.00022235	     -0.21598159	      0.00000000	     -0.00000000	     11.12354548
      0.03145779	     -0.05795682	      0.00015085	     -0.19927603	     -0.06216920	      0.88301421	     -0.00022205	     -0.21598257	      0.00000000	     -0.00000000	     11.95284710
      0.03283976	     -0.05799159	      0.00014503	     -0.19931027	     -0.06217212	      0.88301377	     -0.00022175	     -0.21598467	      0.00000000	     -0.00000000	     12.77897412
      0.03422173	     -0.05802542	      0.00013987	     -0.19934365	     -0.06217509	      0.88301310	     -0.00022144	     -0.21598788	      0.00000000	     -0.00000000	     13.84530341
      0.03560369	     -0.05806304	      0.00013457	     -0.19938090	     -0.06217808	      0.88301220	     -0.00022113	     -0.21599212	      0.00000000	     -0.00000000	     14.87845586
      0.03698566	     -0.05809879	      0.00012994	     -0.19941637	     -0.06218109	      0.88301109	     -0.00022082	     -0.21599734	      0.00000000	     -0.00000001	     16.10148436
      0.03869859	     -0.05814633	      0.00012432	     -0.19946367	     -0.06218485	      0.88300943	     -0.00022042	     -0.21600503	      0.00000000	     -0.00000001	     17.34319787
      0.04009790	     -0.05817681	      0.00012090	     -0.19949403	     -0.06218792	      0.88300785	     -0.00022009	     -0.21601224	      0.00000000	     -0.00000001	     18.81846750
      0.04149721	     -0.05821216	      0.00011720	     -0.19952933	     -0.06219098	      0.88300609	     -0.00021975	     -0.21602009	      0.00000000	     -0.00000001	     19.77002910
      0.04289651	     -0.05823871	      0.00011472	     -0.19955591	     -0.06219403	      0.88300416	     -0.00021941	     -0.21602856	      0.00000000	     -0.00000001	     20.90092275
      0.04429582	     -0.05826587	      0.00011217	     -0.19958314	     -0.06219707	      0.88300209	     -0.00021905	     -0.21603746	      0.00000000	     -0.00000001	     21.69289834
      0.04569513	     -0.05828524	      0.00011073	     -0.19960263	     -0.06220008	      0.88299990	     -0.00021869	     -0.21604672	      0.00000000	     -0.00000001	     22.52674235
      0.04709443	     -0.05830434	      0.00010929	     -0.19962190	     -0.06220307	      0.88299760	     -0.00021833	     -0.21605619	      0.00000000	     -0.00000001	     23.06002058
      0.04880393	     -0.05831923	      0.00010882	     -0.19963703	     -0.06220668	      0.88299467	     -0.00021787	     -0.21606803	      0.00000000	     -0.00000001	     23.61012754
      0.05006378	     -0.05833044	      0.00010791	     -0.19964842	     -0.06220932	      0.88299246	     -0.00021752	     -0.21607679	      0.00000000	     -0.00000001	     23.85971167
      0.05132363	     -0.05833490	      0.00010801	     -0.19965309	     -0.06221193	      0.88299021	     -0.00021717	     -0.21608556	      0.00000000	     -0.00000001	     24.12546801
      0.05296126	     -0.05833895	      0.00010785	     -0.19965740	     -0.06221530	      0.88298726	     -0.00021670	     -0.21609680	      0.00000000	     -0.00000001	     24.07907758
      0.05437014	     -0.05833522	      0.00010845	     -0.19965390	     -0.06221817	      0.88298471	     -0.00021629	     -0.21610627	      0.00000000	     -0.00000001	     24.20966310
      0.05577902	     -0.05833346	      0.00010836	     -0.19965235	     -0.06222102	      0.88298218	     -0.00021588	     -0.21611545	      0.00000000	     -0.00000001	     23.85536946
      0.05718791	     -0.05832446	      0.00010900	     -0.19964356	     -0.06222384	      0.88297969	     -0.00021545	     -0.21612437	      0.00000000	     -0.00000001	     23.92717129
      0.05859679	     -0.05831897	      0.00010894	     -0.19963825	     -0.06222665	      0.88297723	     -0.00021502	     -0.21613293	      0.00000000	     -0.00000001	     23.49218731
      0.06000567	     -0.05830662	      0.00010972	     -0.19962606	     -0.06222944	      0.88297484	     -0.00021459	     -0.21614118	      0.00000000	     -0.00000001	     23.41432452
      0.06141456	     -0.05829752	      0.00010979	     -0.19961710	     -0.06223223	      0.88297252	     -0.00021414	     -0.21614901	      0.00000000	     -0.00000001	     22.89067023
      0.06282344	     -0.05828173	      0.00011067	     -0.19960143	     -0.06223501	      0.88297028	     -0.00021370	     -0.21615647	      0.00000000	     -0.00000001	     22.80887973
      0.06423232	     -0.05827045	      0.00011084	     -0.19959023	     -0.06223778	      0.88296813	     -0.00021324	     -0.21616348	      0.00000000	     -0.00000001	     22.26333944
      0.06564120	     -0.05825271	      0.00011188	     -0.19957257	     -0.06224056	      0.88296608	     -0.00021279	     -0.21617011	      0.00000000	     -0.00000001	     22.16515690
      0.06705009	     -0.05824028	      0.00011212	     -0.19956017	     -0.06224335	      0.88296414	     -0.00021232	     -0.21617629	      0.00000000	     -0.00000001	     21.60862811
      0.06845897	     -0.05822070	      0.00011330	     -0.19954061	     -0.06224615	      0.88296231	     -0.00021186	     -0.21618209	      0.00000000	     -0.00000001	     21.54652445
      0.06986785	     -0.05820590	      0.00011365	     -0.19952580	     -0.06224896	      0.88296059	     -0.00021139	     -0.21618741	      0.00000000	     -0.00000001	     21.02301989
      0.07127673	     -0.05818221	      0.00011501	     -0.19950209	     -0.06225178	      0.88295898	     -0.00021091	     -0.21619226	      0.00000000	     -0.00000001	     20.99403602
      0.07268562	     -0.05816492	      0.00011519	     -0.19948474	     -0.06225463	      0.88295749	     -0.00021043	     -0.21619656	      0.00000000	     -0.00000001	     20.47657388
      0.07409450	     -0.05814047	      0.00011619	     -0.19946021	     -0.06225751	      0.88295611	     -0.00020995	     -0.21620042	      0.00000000	     -0.00000001	     20.48773862
      0.07550338	     -0.05812476	      0.00011583	     -0.19944437	     -0.06226041	      0.88295484	     -0.00020946	     -0.21620380	      0.00000000	     -0.00000001	     20.00006096
      0.07691226	     -0.05810082	      0.00011651	     -0.19942031	     -0.06226334	      0.88295368	     -0.00020897	     -0.21620685	      0.00000000	     -0.00000001	     20.05609189
      0.07832115	     -0.05808575	      0.00011583	     -0.19940507	     -0.06226631	      0.88295262	     -0.00020848	     -0.21620948	      0.00000000	     -0.00000000	     19.58598836
      0.07973003	     -0.05806179	      0.00011643	     -0.19938094	     -0.06226932	      0.88295166	     -0.00020799	     -0.21621181	      0.00000000	     -0.00000000	     19.68489272
      0.08099792	     -0.05805063	      0.00011563	     -0.19936959	     -0.06227206	      0.88295087	     -0.00020754	     -0.21621363	      0.00000000	     -0.00000000	     19.30113325
      0.08226581	     -0.05805218	      0.00011482	     -0.19937093	     -0.06227483	      0.88295016	     -0.00020709	     -0.21621554	      0.00000000	     -0.00000000	     19.14358878
      0.08353370	     -0.05809699	      0.00011200	     -0.19941546	     -0.06227764	      0.88294951	     -0.00020664	     -0.21621843	      0.00000000	     -0.00000000	     18.70484957
      0.08527560	     -0.05823143	      0.00010684	     -0.19954947	     -0.06228155	      0.88294870	     -0.00020601	     -0.21622634	      0.00000000	     -0.00000000	     18.36431769
      0.08662802	     -0.05838114	      0.00010276	     -0.19969888	     -0.06228464	      0.88294812	     -0.00020552	     -0.21623682	      0.00000000	     -0.00000000	     17.82828264
      0.08798044	     -0.05854018	      0.00010122	     -0.19985771	     -0.06228776	      0.88294757	     -0.00020502	     -0.21625130	      0.00000000	     -0.00000000	     17.83844272
      0.08933286	     -0.05870061	      0.00010169	     -0.20001802	     -0.06229092	      0.88294703	     -0.00020452	     -0.21626922	      0.00000000	     -0.00000000	     17.49297835
      0.09068528	     -0.05884655	      0.00010474	     -0.20016396	     -0.06229410	      0.88294649	     -0.00020401	     -0.21628986	      0.00000000	     -0.00000000	     17.38896867
      0.09235906	     -0.05901227	      0.00011084	     -0.20032978	     -0.06229808	      0.88294581	     -0.00020338	     -0.21631797	      0.00000000	     -0.00000000	     16.64239440
      0.09381171	     -0.05913374	      0.00011822	     -0.20045141	     -0.06230155	      0.88294519	     -0.00020283	     -0.21634384	      0.00000000	     -0.00000000	     16.64804145
      0.09526436	     -0.05925219	      0.00012559	     -0.20057005	     -0.06230503	      0.88294455	     -0.00020229	     -0.21637042	      0.00000000	     -0.00000000	     15.69945613
      0.09671701	     -0.05935636	      0.00013347	     -0.20067444	     -0.06230853	      0.88294387	     -0.00020175	     -0.21639753	      0.00000000	     -0.00000000	     15.39994524
      0.09816966	     -0.05946335	      0.00013999	     -0.20078162	     -0.06231204	      0.88294316	     -0.00020122	     -0.21642488	      0.00000000	     -0.00000000	     14.50061260
      0.09962231	     -0.05956284	      0.00014594	     -0.20088132	     -0.06231555	      0.88294242	     -0.00020070	     -0.21645255	      0.00000000	     -0.00000000	     14.23602416
      0.10107497	     -0.05967154	      0.00014987	     -0.20099018	     -0.06231907	      0.88294165	     -0.00020020	     -0.21648044	      0.00000000	     -0.00000000	     13.38159355
      0.10252762	     -0.05977463	      0.00015297	     -0.20109342	     -0.06232259	      0.88294084	     -0.00019971	     -0.21650873	      0.00000000	     -0.00000000	     13.18115175
      0.10398027	     -0.05989097	      0.00015468	     -0.20120991	     -0.06232610	      0.88294000	     -0.00019924	     -0.21653735	      0.00000000	     -0.00000000	     12.44416191
      0.10543292	     -0.06000179	      0.00015518	     -0.20132087	     -0.06232961	      0.88293913	     -0.00019879	     -0.21656651	      0.00000000	     -0.00000000	     12.32734826
      0.10688557	     -0.06012841	      0.00015361	     -0.20144759	     -0.06233311	      0.88293822	     -0.00019836	     -0.21659614	      0.00000000	     -0.00000000	     11.72056790
      0.10833822	     -0.06025015	      0.00015175	     -0.20156947	     -0.06233659	      0.88293726	     -0.00019795	     -0.21662640	      0.00000000	     -0.00000000	     11.58457861
      0.10979088	     -0.06038439	      0.00014835	     -0.20170384	     -0.06234005	      0.88293627	     -0.00019756	     -0.21665710	      0.00000000	     -0.00000000	     11.08198577
      0.11124353	     -0.06051473	      0.00014507	     -0.20183434	     -0.06234348	      0.88293522	     -0.00019719	     -0.21668832	      0.00000000	     -0.00000001	     11.02497612
      0.11269618	     -0.06065536	      0.00014089	     -0.20197514	     -0.06234689	      0.88293413	     -0.00019684	     -0.21671993	      0.00000000	     -0.00000001	     10.53664088
      0.11414883	     -0.06079062	      0.00013729	     -0.20211061	     -0.06235026	      0.88293298	     -0.00019652	     -0.21675195	      0.00000000	     -0.00000001	     10.39308902
      0.11560148	     -0.06093496	      0.00013326	     -0.20225518	     -0.06235359	      0.88293177	     -0.00019621	     -0.21678426	      0.00000000	     -0.00000001	     10.06360814
      0.11705414	     -0.06107332	      0.00013009	     -0.20239382	     -0.06235688	      0.88293050	     -0.00019591	     -0.21681692	      0.00000000	     -0.00000001	      9.84939748
      0.11850679	     -0.06121615	      0.00012692	     -0.20253695	     -0.06236013	      0.88292917	     -0.00019564	     -0.21684976	      0.00000000	     -0.00000001	      9.49884564
      0.11995944	     -0.06135456	      0.00012458	     -0.20267570	     -0.06236333	      0.88292778	     -0.00019538	     -0.21688279	      0.00000000	     -0.00000001	      9.38897412
      0.12141209	     -0.06149428	      0.00012234	     -0.20281580	     -0.06236647	      0.88292633	     -0.00019514	     -0.21691594	      0.00000000	     -0.00000001	      9.03414268
      0.12286474	     -0.06162820	      0.00012093	     -0.20295012	     -0.06236956	      0.88292482	     -0.00019491	     -0.21694916	      0.00000000	     -0.00000001	      8.85697587
      0.12431739	     -0.06176130	      0.00012000	     -0.20308366	     -0.06237259	      0.88292325	     -0.00019469	     -0.21698233	      0.00000000	     -0.00000001	      8.62695587
      0.12619643	     -0.06192335	      0.00012014	     -0.20324634	     -0.06237642	      0.88292114	     -0.00019444	     -0.21702509	      0.00000000	     -0.00000001	      8.46117123
      0.12740900	     -0.06202818	      0.00012058	     -0.20335159	     -0.06237884	      0.88291974	     -0.00019428	     -0.21705244	      0.00000000	     -0.00000001	      8.19725374
      0.12862156	     -0.06212524	      0.00012147	     -0.20344910	     -0.06238121	      0.88291830	     -0.00019414	     -0.21707961	      0.00000000	     -0.00000001	      8.04639040
      0.13010254	     -0.06224074	      0.00012270	     -0.20356516	     -0.06238404	      0.88291652	     -0.00019398	     -0.21711240	      0.00000000	     -0.00000001	      7.89188393
      0.13158352	     -0.06235097	      0.00012406	     -0.20367597	     -0.06238680	      0.88291469	     -0.00019383	     -0.21714475	     -0.00000000	     -0.00000001	      7.61617969
      0.13306450	     -0.06245299	      0.00012575	     -0.20377859	     -0.06238949	      0.88291284	     -0.00019370	     -0.21717655	     -0.00000000	     -0.00000001	      7.54816942
      0.13454548	     -0.06255122	      0.00012768	     -0.20387743	     -0.06239210	      0.88291098	     -0.00019359	     -0.21720769	     -0.00000000	     -0.00000001	      7.42521317
      0.13602646	     -0.06264317	      0.00012984	     -0.20397001	     -0.06239464	      0.88290910	     -0.00019349	     -0.21723816	     -0.00000000	     -0.00000001	      7.21582415
      0.13750744	     -0.06272800	      0.00013234	     -0.20405549	     -0.06239710	      0.88290722	     -0.00019341	     -0.21726784	     -0.00000000	     -0.00000001	      7.17542587
      0.13922789	     -0.06282478	      0.00013499	     -0.20415303	     -0.06239985	      0.88290506	     -0.00019334	     -0.21730120	     -0.00000000	     -0.00000001	      7.00741477
      0.14094833	     -0.06290845	      0.00013786	     -0.20423748	     -0.06240250	      0.88290292	     -0.00019329	     -0.21733343	     -0.00000000	     -0.00000001	      6.82885194
      0.14241107	     -0.06297725	      0.00013944	     -0.20430691	     -0.06240466	      0.88290113	     -0.00019327	     -0.21735982	     -0.00000000	     -0.00000001	      6.79495469
      0.14387381	     -0.06304153	      0.00014128	     -0.20437184	     -0.06240674	      0.88289939	     -0.00019327	     -0.21738533	     -0.00000000	     -0.00000001	      6.76877227
      0.14525448	     -0.06310131	      0.00014231	     -0.20443223	     -0.06240863	      0.88289778	     -0.00019329	     -0.21740859	     -0.00000000	     -0.00000001	      6.71877156
      0.14663514	     -0.06315564	      0.00014317	     -0.20448717	     -0.06241044	      0.88289623	     -0.00019333	     -0.21743112	     -0.00000000	     -0.00000001	      6.59775127
      0.14801581	     -0.06320771	      0.00014358	     -0.20453984	     -0.06241218	      0.88289473	     -0.00019338	     -0.21745291	     -0.00000000	     -0.00000001	      6.59685566
      0.14958676	     -0.06326532	      0.00014395	     -0.20459813	     -0.06241407	      0.88289310	     -0.00019347	     -0.21747681	     -0.00000000	     -0.00000001	      6.56652408
      0.15115772	     -0.06332116	      0.00014422	     -0.20465466	     -0.06241586	      0.88289156	     -0.00019358	     -0.21749982	     -0.00000000	     -0.00000001	      6.42944311
      0.15272867	     -0.06337241	      0.00014468	     -0.20470661	     -0.06241755	      0.88289012	     -0.00019371	     -0.21752192	     -0.00000000	     -0.00000001	      6.47325965
      0.15467520	     -0.06343797	      0.00014510	     -0.20477304	     -0.06241950	      0.88288846	     -0.00019391	     -0.21754812	     -0.00000000	     -0.00000001	      6.37022957
      0.15627600	     -0.06348187	      0.00014584	     -0.20481768	     -0.06242099	      0.88288723	     -0.00019410	     -0.21756870	     -0.00000000	     -0.00000001	      6.37922398
      0.15787680	     -0.06352917	      0.00014594	     -0.20486570	     -0.06242236	      0.88288610	     -0.00019432	     -0.21758833	     -0.00000000	     -0.00000000	      6.38443404
      0.15947759	     -0.06357071	      0.00014627	     -0.20490799	     -0.06242363	      0.88288508	     -0.00019456	     -0.21760714	     -0.00000000	     -0.00000000	      6.34880592
      0.16088416	     -0.06360743	      0.00014597	     -0.20494534	     -0.06242465	      0.88288429	     -0.00019479	     -0.21762298	     -0.00000000	     -0.00000000	      6.38324161
      0.16229073	     -0.06364235	      0.00014545	     -0.20498091	     -0.06242558	      0.88288357	     -0.00019504	     -0.21763825	     -0.00000000	     -0.00000000	      6.35770220
      0.16417252	     -0.06369160	      0.00014492	     -0.20503104	     -0.06242669	      0.88288275	     -0.00019540	     -0.21765796	     -0.00000000	     -0.00000000	      6.29677644
      0.16573915	     -0.06371985	      0.00014464	     -0.20506004	     -0.06242748	      0.88288218	     -0.00019573	     -0.21767364	     -0.00000000	     -0.00000000	      6.36815569
      0.16710848	     -0.06374653	      0.00014502	     -0.20508739	     -0.06242809	      0.88288177	     -0.00019603	     -0.21768664	     -0.00000000	     -0.00000000	      6.37988203
      0.16847780	     -0.06376700	      0.00014509	     -0.20510854	     -0.06242860	      0.88288143	     -0.00019635	     -0.21769902	     -0.00000000	     -0.00000000	      6.35293812
      0.16984009	     -0.06378349	      0.00014552	     -0.20512571	     -0.06242902	      0.88288116	     -0.00019668	     -0.21771058	     -0.00000000	     -0.00000000	      6.40499645
      0.17120238	     -0.06379392	      0.00014594	     -0.20513683	     -0.06242935	      0.88288095	     -0.00019703	     -0.21772136	     -0.00000000	     -0.00000000	      6.34418550
      0.17256466	     -0.06379812	      0.00014654	     -0.20514173	     -0.06242959	      0.88288081	     -0.00019740	     -0.21773123	     -0.00000000	     -0.00000000	      6.38780346
      0.17433038	     -0.06379810	      0.00014735	     -0.20514262	     -0.06242976	      0.88288071	     -0.00019790	     -0.21774254	     -0.00000000	     -0.00000000	      6.40216273
      0.17577312	     -0.06378735	      0.00014841	     -0.20513262	     -0.06242978	      0.88288071	     -0.00019832	     -0.21775051	     -0.00000000	      0.00000000	      6.40223425
      0.17721587	     -0.06377461	      0.00014910	     -0.20512061	     -0.06242971	      0.88288076	     -0.00019876	     -0.21775716	     -0.00000000	      0.00000000	      6.38405049
      0.17865861	     -0.06375275	      0.00015026	     -0.20509950	     -0.06242952	      0.88288086	     -0.00019922	     -0.21776253	     -0.00000000	      0.00000000	      6.36866577
      0.18032739	     -0.06372608	      0.00015106	     -0.20507367	     -0.06242918	      0.88288104	     -0.00019977	     -0.21776698	     -0.00000000	      0.00000000	      6.37394068
      0.18199617	     -0.06368701	      0.00015251	     -0.20503545	     -0.06242870	      0.88288128	     -0.00020033	     -0.21776961	     -0.00000000	      0.00000000	      6.32514605
      0.18366495	     -0.06365168	      0.00015214	     -0.20500090	     -0.06242808	      0.88288157	     -0.00020092	     -0.21777024	     -0.00000000	      0.00000000	      6.48503467
      0.18510299	     -0.06360720	      0.00015379	     -0.20495715	     -0.06242744	      0.88288184	     -0.00020144	     -0.21776945	     -0.00000000	      0.00000000	      6.37312969
      0.18654103	     -0.06356107	      0.00015357	     -0.20491167	     -0.06242670	      0.88288214	     -0.00020197	     -0.21776703	     -0.00000000	      0.00000000	      6.39933145
      0.18811295	     -0.06351056	      0.00015434	     -0.20486189	     -0.06242578	      0.88288248	     -0.00020256	     -0.21776277	     -0.00000000	      0.00000000	      6.47294732
      0.18968488	     -0.06345826	      0.00015356	     -0.20481027	     -0.06242475	      0.88288283	     -0.00020316	     -0.21775690	     -0.00000000	      0.00000000	      6.41612403
      0.19125680	     -0.06339944	      0.00015441	     -0.20475214	     -0.06242360	      0.88288319	     -0.00020378	     -0.21774949	     -0.00000000	      0.00000000	      6.42250090
      0.19282872	     -0.06334013	      0.00015345	     -0.20469346	     -0.06242234	      0.88288354	     -0.00020440	     -0.21774052	     -0.00000000	      0.00000000	      6.44202971
      0.19440065	     -0.06327455	      0.00015442	     -0.20462853	     -0.06242098	      0.88288388	     -0.00020503	     -0.21773012	     -0.00000000	      0.00000000	      6.42295548
      0.19597257	     -0.06321168	      0.00015317	     -0.20456624	     -0.06241951	      0.88288421	     -0.00020568	     -0.21771827	     -0.00000000	      0.00000000	      6.49380977
      0.19754449	     -0.06313670	      0.00015500	     -0.20449188	     -0.06241794	      0.88288452	     -0.00020632	     -0.21770518	     -0.00000000	      0.00000000	      6.41518649
      0.19911642	     -0.06306481	      0.00015394	     -0.20442052	     -0.06241628	      0.88288480	     -0.00020698	     -0.21769076	     -0.00000000	      0.00000000	      6.47977298
      0.20068834	     -0.06298475	      0.00015670	     -0.20434104	     -0.06241452	      0.88288507	     -0.00020763	     -0.21767516	     -0.00000000	      0.00000000	      6.38114325
      0.20198070	     -0.06291985	      0.00015647	     -0.20427654	     -0.06241301	      0.88288526	     -0.00020818	     -0.21766145	     -0.00000000	      0.00000000	      6.45265528
      0.20327307	     -0.06285235	      0.00015806	     -0.20420947	     -0.06241145	      0.88288544	     -0.00020872	     -0.21764706	     -0.00000000	      0.00000000	      6.39424190
      0.20492600	     -0.06276406	      0.00015982	     -0.20412167	     -0.06240937	      0.88288564	     -0.00020942	     -0.21762774	     -0.00000000	      0.00000000	      6.44328523
      0.20657893	     -0.06267623	      0.00016216	     -0.20403431	     -0.06240720	      0.88288581	     -0.00021012	     -0.21760749	     -0.00000000	      0.00000000	      6.43747722
      0.20823186	     -0.06258225	      0.00016443	     -0.20394077	     -0.06240497	      0.88288596	     -0.00021082	     -0.21758650	     -0.00000000	      0.00000000	      6.35117779
      0.20947617	     -0.06251379	      0.00016652	     -0.20387262	     -0.06240324	      0.88288604	     -0.00021134	     -0.21757021	     -0.00000000	      0.00000000	      6.50191359
      0.21072049	     -0.06244333	      0.00016854	     -0.20380245	     -0.06240147	      0.88288612	     -0.00021187	     -0.21755362	     -0.00000000	      0.00000000	      6.40577991
      0.21196480	     -0.06237321	      0.00017055	     -0.20373260	     -0.06239966	      0.88288617	     -0.00021239	     -0.21753673	     -0.00000000	      0.00000000	      6.46570842
      0.21382539	     -0.06226934	      0.00017352	     -0.20362909	     -0.06239691	      0.88288623	     -0.00021317	     -0.21751106	     -0.00000000	      0.00000000	      6.48368857
      0.21548424	     -0.06217292	      0.00017617	     -0.20353296	     -0.06239440	      0.88288626	     -0.00021387	     -0.21748782	     -0.00000000	      0.00000000	      6.51784814
      0.21714309	     -0.06207753	      0.00017870	     -0.20343781	     -0.06239184	      0.88288626	     -0.00021456	     -0.21746424	     -0.00000000	     -0.00000000	      6.63859119
      0.21880193	     -0.06198123	      0.00018051	     -0.20334170	     -0.06238924	      0.88288624	     -0.00021525	     -0.21744048	     -0.00000000	     -0.00000000	      6.60276870
      0.22046078	     -0.06188726	      0.00018268	     -0.20324790	     -0.06238662	      0.88288619	     -0.00021593	     -0.21741662	     -0.00000000	     -0.00000000	      6.73493201
      0.22192354	     -0.06180208	      0.00018383	     -0.20316281	     -0.06238427	      0.88288613	     -0.00021653	     -0.21739552	     -0.00000000	     -0.00000000	      6.65383011
      0.22338631	     -0.06171999	      0.00018581	     -0.20308082	     -0.06238191	      0.88288606	     -0.00021713	     -0.21737437	     -0.00000000	     -0.00000000	      6.75046969
      0.22484907	     -0.06163923	      0.00018685	     -0.20300010	     -0.06237954	      0.88288597	     -0.00021772	     -0.21735319	     -0.00000000	     -0.00000000	      6.76969406
      0.22631183	     -0.06155803	      0.00018862	     -0.20291894	     -0.06237715	      0.88288585	     -0.00021830	     -0.21733206	     -0.00000000	     -0.00000000	      6.83508775
      0.22777460	     -0.06147815	      0.00018974	     -0.20283906	     -0.06237476	      0.88288572	     -0.00021889	     -0.21731092	     -0.00000000	     -0.00000000	      6.82631015
      0.22955057	     -0.06138203	      0.00019234	     -0.20274293	     -0.06237185	      0.88288553	     -0.00021959	     -0.21728535	     -0.00000000	     -0.00000000	      6.85678605
      0.23081035	     -0.06131581	      0.00019267	     -0.20267665	     -0.06236978	      0.88288538	     -0.00022009	     -0.21726729	     -0.00000000	     -0.00000000	      6.99946702
      0.23207013	     -0.06125058	      0.00019398	     -0.20261137	     -0.06236772	      0.88288521	     -0.00022058	     -0.21724934	     -0.00000000	     -0.00000000	      6.96667603
      0.23332991	     -0.06118666	      0.00019485	     -0.20254736	     -0.06236566	      0.88288502	     -0.00022107	     -0.21723149	     -0.00000000	     -0.00000000	      7.09367027
      0.23503634	     -0.06110302	      0.00019595	     -0.20246357	     -0.06236289	      0.88288473	     -0.00022172	     -0.21720752	     -0.00000000	     -0.00000000	      7.19696670
      0.23674276	     -0.06101902	      0.00019637	     -0.20237937	     -0.06236014	      0.88288440	     -0.00022237	     -0.21718377	     -0.00000000	     -0.00000000	      7.29037141
      0.23825042	     -0.06094834	      0.00019652	     -0.20230849	     -0.06235772	      0.88288408	     -0.00022293	     -0.21716296	     -0.00000000	     -0.00000000	      7.33329323
      0.23975807	     -0.06088020	      0.00019541	     -0.20224009	     -0.06235534	      0.88288372	     -0.00022349	     -0.21714235	     -0.00000000	     -0.00000000	      7.46352361
      0.24126572	     -0.06081325	      0.00019441	     -0.20217287	     -0.06235297	      0.88288332	     -0.00022404	     -0.21712200	     -0.00000000	     -0.00000000	      7.51220628
      0.24277337	     -0.06075027	      0.00019187	     -0.20210955	     -0.06235064	      0.88288289	     -0.00022458	     -0.21710190	     -0.00000000	     -0.00000000	      7.63458507
      0.24428103	     -0.06068796	      0.00019020	     -0.20204693	     -0.06234835	      0.88288241	     -0.00022511	     -0.21708213	     -0.00000000	     -0.00000000	      7.78389001
      0.24578868	     -0.06062756	      0.00018679	     -0.20198614	     -0.06234609	      0.88288189	     -0.00022564	     -0.21706262	     -0.00000000	     -0.00000000	      7.83504838
      0.24729633	     -0.06056486	      0.00018553	     -0.20192310	     -0.06234388	      0.88288132	     -0.00022615	     -0.21704336	     -0.00000000	     -0.00000000	      8.00098211
      0.24880398	     -0.06050062	      0.00018215	     -0.20185847	     -0.06234171	      0.88288070	     -0.00022664	     -0.21702420	     -0.00000000	     -0.00000000	      8.08078294
      0.25011936	     -0.06044059	      0.00018226	     -0.20179817	     -0.06233986	      0.88288012	     -0.00022707	     -0.21700751	     -0.00000000	     -0.00000000	      8.09268890
      0.25143474	     -0.06037854	      0.00018100	     -0.20173581	     -0.06233804	      0.88287951	     -0.00022748	     -0.21699075	     -0.00000000	     -0.00000000	      8.24666067
      0.25275012	     -0.06031518	      0.00018087	     -0.20167218	     -0.06233627	      0.88287886	     -0.00022789	     -0.21697391	     -0.00000000	     -0.00000000	      8.26745859
      0.25406550	     -0.06025248	      0.00018041	     -0.20160920	     -0.06233453	      0.88287817	     -0.00022828	     -0.21695703	     -0.00000000	     -0.00000000	      8.47235620
      0.25569821	     -0.06017738	      0.00018034	     -0.20153377	     -0.06233242	      0.88287726	     -0.00022875	     -0.21693614	     -0.00000000	     -0.00000000	      8.63175033
      0.25733093	     -0.06010322	      0.00017964	     -0.20145931	     -0.06233036	      0.88287629	     -0.00022921	     -0.21691545	     -0.00000000	     -0.00000000	      8.86459819
      0.25896365	     -0.06003547	      0.00018008	     -0.20139131	     -0.06232835	      0.88287527	     -0.00022965	     -0.21689509	     -0.00000000	     -0.00000000	      9.16302855
      0.26032490	     -0.05998276	      0.00017877	     -0.20133838	     -0.06232671	      0.88287438	     -0.00023000	     -0.21687852	     -0.00000000	     -0.00000000	      9.64947683
      0.26168615	     -0.05993488	      0.00017898	     -0.20129037	     -0.06232509	      0.88287346	     -0.00023033	     -0.21686244	     -0.00000000	     -0.00000000	     10.14220132
      0.26304740	     -0.05989205	      0.00017789	     -0.20124743	     -0.06232348	      0.88287250	     -0.00023066	     -0.21684693	     -0.00000000	     -0.00000000	     10.95999013
      0.26476536	     -0.05984572	      0.00017783	     -0.20120107	     -0.06232146	      0.88287124	     -0.00023105	     -0.21682834	     -0.00000000	     -0.00000001	     12.17786779
      0.26609893	     -0.05981401	      0.00017584	     -0.20116937	     -0.06231988	      0.88287024	     -0.00023133	     -0.21681469	     -0.00000000	     -0.00000001	     13.55412036
      0.26743250	     -0.05978832	      0.00017536	     -0.20114379	     -0.06231829	      0.88286921	     -0.00023161	     -0.21680180	     -0.00000000	     -0.00000001	     15.00077195
      0.26905554	     -0.05976292	      0.00017293	     -0.20111858	     -0.06231631	      0.88286794	     -0.00023192	     -0.21678719	     -0.00000000	     -0.00000001	     17.17455502
      0.27042431	     -0.05974308	      0.00017263	     -0.20109902	     -0.06231460	      0.88286685	     -0.00023217	     -0.21677575	     -0.00000000	     -0.00000001	     19.13402542
      0.27179308	     -0.05972504	      0.00017061	     -0.20108130	     -0.06231283	      0.88286576	     -0.00023241	     -0.21676501	     -0.00000000	     -0.00000001	     21.36806129
      0.27316184	     -0.05970646	      0.00016987	     -0.20106315	     -0.06231101	      0.88286466	     -0.00023263	     -0.21675490	     -0.00000000	     -0.00000001	     23.38107783
      0.27453061	     -0.05968614	      0.00016791	     -0.20104330	     -0.06230910	      0.88286357	     -0.00023284	     -0.21674525	     -0.00000000	     -0.00000001	     25.72252154
      0.27629495	     -0.05965799	      0.00016662	     -0.20101588	     -0.06230652	      0.88286219	     -0.00023309	     -0.21673332	     -0.00000000	     -0.00000001	     27.99860019
      0.27751537	     -0.05963457	      0.00016396	     -0.20099297	     -0.06230464	      0.88286125	     -0.00023324	     -0.21672524	     -0.00000000	     -0.00000001	     29.85150293
      0.27873579	     -0.05960941	      0.00016253	     -0.20096839	     -0.06230269	      0.88286034	     -0.00023339	     -0.21671721	     -0.00000000	     -0.00000000	     31.15951928
      0.28034643	     -0.05957201	      0.00015985	     -0.20093177	     -0.06229998	      0.88285919	     -0.00023356	     -0.21670653	     -0.00000000	     -0.00000000	     32.68048519
      0.28195707	     -0.05953122	      0.00015810	     -0.20089183	     -0.06229712	      0.88285811	     -0.00023372	     -0.21669563	     -0.00000000	     -0.00000000	     33.15772118
      0.28337670	     -0.05948747	      0.00015522	     -0.20084880	     -0.06229448	      0.88285722	     -0.00023383	     -0.21668572	     -0.00000000	     -0.00000000	     34.44297841
      0.28479632	     -0.05944399	      0.00015438	     -0.20080610	     -0.06229172	      0.88285640	     -0.00023393	     -0.21667540	     -0.00000000	     -0.00000000	     34.44727625
      0.28621595	     -0.05939637	      0.00015188	     -0.20075922	     -0.06228884	      0.88285565	     -0.00023400	     -0.21666469	     -0.00000000	     -0.00000000	     34.71800899
      0.28763558	     -0.05934664	      0.00015159	     -0.20071025	     -0.06228585	      0.88285499	     -0.00023406	     -0.21665352	     -0.00000000	     -0.00000000	     34.44903924
      0.28905520	     -0.05929506	      0.00014950	     -0.20065938	     -0.06228274	      0.88285441	     -0.00023410	     -0.21664191	     -0.00000000	     -0.00000000	     34.29177904
      0.29047483	     -0.05924204	      0.00014984	     -0.20060710	     -0.06227954	      0.88285392	     -0.00023412	     -0.21662983	     -0.00000000	     -0.00000000	     33.81266960
      0.29189446	     -0.05918730	      0.00014826	     -0.20055302	     -0.06227623	      0.88285353	     -0.00023412	     -0.21661733	     -0.00000000	     -0.00000000	     33.45138379
      0.29331408	     -0.05913149	      0.00014935	     -0.20049790	     -0.06227282	      0.88285323	     -0.00023409	     -0.21660440	     -0.00000000	     -0.00000000	     32.77908814
      0.29473371	     -0.05907543	      0.00014812	     -0.20044244	     -0.06226933	      0.88285302	     -0.00023405	     -0.21659108	     -0.00000000	     -0.00000000	     32.44571601
      0.29615334	     -0.05901978	      0.00014978	     -0.20038741	     -0.06226575	      0.88285290	     -0.00023398	     -0.21657741	     -0.00000000	     -0.00000000	     31.51653249
      0.29757296	     -0.05896324	      0.00014868	     -0.20033140	     -0.06226210	      0.88285287	     -0.00023389	     -0.21656344	     -0.00000000	      0.00000000	     31.30159169
      0.29899259	     -0.05890812	      0.00015084	     -0.20027683	     -0.06225837	      0.88285293	     -0.00023378	     -0.21654920	     -0.00000000	      0.00000000	     30.41949137
      0.30041221	     -0.05885318	      0.00014978	     -0.20022234	     -0.06225458	      0.88285308	     -0.00023365	     -0.21653477	     -0.00000000	      0.00000000	     30.12478615
      0.30168282	     -0.05880544	      0.00015182	     -0.20017503	     -0.06225113	      0.88285328	     -0.00023351	     -0.21652171	     -0.00000000	      0.00000000	     29.43348224
      0.30295342	     -0.05875836	      0.00015182	     -0.20012830	     -0.06224764	      0.88285354	     -0.00023335	     -0.21650858	     -0.00000000	      0.00000000	     29.05270415
      0.30422403	     -0.05871275	      0.00015294	     -0.20008304	     -0.06224411	      0.88285385	     -0.00023318	     -0.21649540	     -0.00000000	      0.00000000	     28.57698628
      0.30597763	     -0.05865264	      0.00015362	     -0.20002335	     -0.06223918	      0.88285438	     -0.00023292	     -0.21647723	     -0.00000000	      0.00000000	     27.85732473
      0.30742387	     -0.05860176	      0.00015591	     -0.19997282	     -0.06223506	      0.88285488	     -0.00023267	     -0.21646228	     -0.00000000	      0.00000000	     27.48671816
      0.30887012	     -0.05855606	      0.00015563	     -0.19992739	     -0.06223090	      0.88285543	     -0.00023241	     -0.21644739	     -0.00000000	      0.00000000	     27.13113499
      0.31031636	     -0.05851018	      0.00015831	     -0.19988182	     -0.06222671	      0.88285604	     -0.00023212	     -0.21643268	     -0.00000000	      0.00000000	     26.46849797
      0.31161442	     -0.05847119	      0.00015762	     -0.19984300	     -0.06222293	      0.88285662	     -0.00023185	     -0.21641960	     -0.00000000	      0.00000000	     26.24005977
      0.31291248	     -0.05843295	      0.00015908	     -0.19980497	     -0.06221912	      0.88285723	     -0.00023155	     -0.21640670	     -0.00000000	      0.00000000	     25.77616345
      0.31421054	     -0.05839734	      0.00015897	     -0.19976951	     -0.06221529	      0.88285787	     -0.00023125	     -0.21639400	     -0.00000000	      0.00000000	     25.42878220
      0.31592306	     -0.05835211	      0.00016045	     -0.19972449	     -0.06221021	      0.88285874	     -0.00023082	     -0.21637759	     -0.00000000	      0.00000000	     24.91420456
      0.31723262	     -0.05832063	      0.00015952	     -0.19969311	     -0.06220631	      0.88285942	     -0.00023047	     -0.21636532	     -0.00000000	      0.00000000	     24.54246077
      0.31854218	     -0.05828993	      0.00016062	     -0.19966253	     -0.06220239	      0.88286012	     -0.00023011	     -0.21635333	     -0.00000000	      0.00000000	     24.12176564
      0.31985174	     -0.05826163	      0.00016036	     -0.19963432	     -0.06219847	      0.88286083	     -0.00022973	     -0.21634160	     -0.00000000	      0.00000000	     23.77401158
      0.32159438	     -0.05822658	      0.00016163	     -0.19959939	     -0.06219323	      0.88286178	     -0.00022920	     -0.21632647	     -0.00000000	      0.00000000	     23.26399419
      0.32287305	     -0.05820418	      0.00016050	     -0.19957701	     -0.06218938	      0.88286247	     -0.00022879	     -0.21631573	     -0.00000000	      0.00000000	     22.87925163
      0.32415173	     -0.05818416	      0.00016120	     -0.19955706	     -0.06218552	      0.88286317	     -0.00022837	     -0.21630533	     -0.00000000	      0.00000000	     22.50161384
      0.32575277	     -0.05816743	      0.00016013	     -0.19954034	     -0.06218069	      0.88286403	     -0.00022783	     -0.21629294	     -0.00000000	      0.00000000	     21.99567166
      0.32718231	     -0.05816032	      0.00016081	     -0.19953326	     -0.06217637	      0.88286479	     -0.00022732	     -0.21628264	     -0.00000000	      0.00000000	     21.57877792
      0.32861186	     -0.05816596	      0.00015888	     -0.19953887	     -0.06217206	      0.88286554	     -0.00022680	     -0.21627329	     -0.00000000	      0.00000000	     21.07501919
      0.33004140	     -0.05818120	      0.00016000	     -0.19955414	     -0.06216774	      0.88286626	     -0.00022626	     -0.21626516	     -0.00000000	      0.00000000	     20.59628701
      0.33147094	     -0.05821215	      0.00015802	     -0.19958504	     -0.06216342	      0.88286697	     -0.00022570	     -0.21625847	     -0.00000000	      0.00000000	     20.21960938
      0.33290048	     -0.05825489	      0.00016008	     -0.19962781	     -0.06215911	      0.88286765	     -0.00022512	     -0.21625346	     -0.00000000	      0.00000000	     19.59423953
      0.33416121	     -0.05830471	      0.00015880	     -0.19967760	     -0.06215531	      0.88286822	     -0.00022460	     -0.21625059	     -0.00000000	      0.00000000	     19.27307938
      0.33542193	     -0.05836369	      0.00016009	     -0.19973660	     -0.06215151	      0.88286876	     -0.00022406	     -0.21624929	     -0.00000000	      0.00000000	     18.80028938
      0.33697709	     -0.05845039	      0.00016011	     -0.19982331	     -0.06214682	      0.88286938	     -0.00022338	     -0.21624996	     -0.00000000	      0.00000000	     18.34397052
      0.33853226	     -0.05855025	      0.00016223	     -0.19992324	     -0.06214214	      0.88286994	     -0.00022268	     -0.21625325	     -0.00000000	      0.00000000	     17.79461063
      0.33985052	     -0.05864481	      0.00016142	     -0.20001781	     -0.06213816	      0.88287035	     -0.00022207	     -0.21625814	     -0.00000000	      0.00000000	     17.44613628
      0.34116879	     -0.05874682	      0.00016286	     -0.20011990	     -0.06213418	      0.88287071	     -0.00022146	     -0.21626495	     -0.00000000	      0.00000000	     16.96846213
      0.34248706	     -0.05885734	      0.00016267	     -0.20023048	     -0.06213020	      0.88287101	     -0.00022083	     -0.21627369	     -0.00000000	      0.00000000	     16.60810427
      0.34417471	     -0.05900878	      0.00016367	     -0.20038205	     -0.06212508	      0.88287128	     -0.00022000	     -0.21628765	     -0.00000000	      0.00000000	     16.04064707
      0.34560772	     -0.05914524	      0.00016226	     -0.20051861	     -0.06212072	      0.88287142	     -0.00021929	     -0.21630189	     -0.00000000	      0.00000000	     15.62781855
      0.34704073	     -0.05928491	      0.00016297	     -0.20065843	     -0.06211633	      0.88287146	     -0.00021857	     -0.21631822	     -0.00000000	     -0.00000000	     15.07857115
      0.34847374	     -0.05943002	      0.00016042	     -0.20080366	     -0.06211193	      0.88287140	     -0.00021783	     -0.21633653	     -0.00000000	     -0.00000000	     14.67297798
      0.34990674	     -0.05957681	      0.00016054	     -0.20095065	     -0.06210750	      0.88287123	     -0.00021709	     -0.21635676	     -0.00000000	     -0.00000000	     14.13239880
      0.35133975	     -0.05972971	      0.00015790	     -0.20110370	     -0.06210304	      0.88287095	     -0.00021634	     -0.21637874	     -0.00000000	     -0.00000000	     13.76709547
      0.35277276	     -0.05988315	      0.00015745	     -0.20125738	     -0.06209855	      0.88287056	     -0.00021557	     -0.21640235	     -0.00000000	     -0.00000000	     13.17273711
      0.35420577	     -0.06003896	      0.00015445	     -0.20141339	     -0.06209402	      0.88287006	     -0.00021481	     -0.21642740	     -0.00000000	     -0.00000000	     12.78707493
      0.35563877	     -0.06019288	      0.00015333	     -0.20156759	     -0.06208945	      0.88286944	     -0.00021403	     -0.21645367	     -0.00000000	     -0.00000000	     12.29238681
      0.35707178	     -0.06034879	      0.00015006	     -0.20172374	     -0.06208484	      0.88286870	     -0.00021324	     -0.21648097	     -0.00000000	     -0.00000000	     11.89534883
      0.35850479	     -0.06050230	      0.00014841	     -0.20187755	     -0.06208018	      0.88286785	     -0.00021245	     -0.21650914	     -0.00000000	     -0.00000000	     11.48886400
      0.35993780	     -0.06065630	      0.00014523	     -0.20203185	     -0.06207547	      0.88286689	     -0.00021166	     -0.21653798	     -0.00000000	     -0.00000000	     11.12005280
      0.36137080	     -0.06080772	      0.00014337	     -0.20218362	     -0.06207071	      0.88286582	     -0.00021086	     -0.21656736	     -0.00000000	     -0.00000001	     10.79176800
      0.36321931	     -0.06100534	      0.00013897	     -0.20238168	     -0.06206449	      0.88286429	     -0.00020982	     -0.21660579	     -0.00000000	     -0.00000001	     10.27575017
      0.36448912	     -0.06113517	      0.00013846	     -0.20251189	     -0.06206015	      0.88286314	     -0.00020910	     -0.21663244	     -0.00000000	     -0.00000001	     10.13772940
      0.36575893	     -0.06126776	      0.00013603	     -0.20264483	     -0.06205577	      0.88286191	     -0.00020837	     -0.21665918	     -0.00000000	     -0.00000001	      9.92911997
      0.36753338	     -0.06145124	      0.00013392	     -0.20282886	     -0.06204956	      0.88286009	     -0.00020736	     -0.21669661	     -0.00000000	     -0.00000001	      9.62622015
      0.36930783	     -0.06163274	      0.00013011	     -0.20301091	     -0.06204325	      0.88285813	     -0.00020634	     -0.21673397	     -0.00000000	     -0.00000001	      9.37110627
      0.37063434	     -0.06176320	      0.00013038	     -0.20314186	     -0.06203846	      0.88285660	     -0.00020558	     -0.21676174	     -0.00000000	     -0.00000001	      9.19116055
      0.37196085	     -0.06189563	      0.00012853	     -0.20327476	     -0.06203360	      0.88285501	     -0.00020482	     -0.21678929	     -0.00000000	     -0.00000001	      9.06048781
      0.37362840	     -0.06205794	      0.00012795	     -0.20343773	     -0.06202740	      0.88285294	     -0.00020386	     -0.21682358	     -0.00000000	     -0.00000001	      8.78707711
      0.37529594	     -0.06221653	      0.00012543	     -0.20359696	     -0.06202109	      0.88285080	     -0.00020290	     -0.21685736	     -0.00000000	     -0.00000001	      8.72601294
      0.37674950	     -0.06235043	      0.00012602	     -0.20373150	     -0.06201550	      0.88284889	     -0.00020207	     -0.21688632	     -0.00000000	     -0.00000001	      8.50877180
      0.37820306	     -0.06248206	      0.00012411	     -0.20386373	     -0.06200982	      0.88284696	     -0.00020124	     -0.21691473	     -0.00000000	     -0.00000001	      8.40750472
      0.37965662	     -0.06260786	      0.00012491	     -0.20399022	     -0.06200405	      0.88284499	     -0.00020041	     -0.21694258	     -0.00000000	     -0.00000001	      8.23147746
      0.38111018	     -0.06273087	      0.00012421	     -0.20411390	     -0.06199818	      0.88284302	     -0.00019959	     -0.21696974	     -0.00000000	     -0.00000001	      8.13315981
      0.38291669	     -0.06287727	      0.00012606	     -0.20426121	     -0.06199075	      0.88284056	     -0.00019858	     -0.21700256	     -0.00000000	     -0.00000001	      8.03707014
      0.38425402	     -0.06298449	      0.00012502	     -0.20436907	     -0.06198515	      0.88283875	     -0.00019784	     -0.21702610	     -0.00000000	     -0.00000001	      7.88454902
      0.38559134	     -0.06308449	      0.00012616	     -0.20446978	     -0.06197946	      0.88283695	     -0.00019710	     -0.21704905	     -0.00000000	     -0.00000001	      7.76683591
      0.38692867	     -0.06318127	      0.00012615	     -0.20456724	     -0.06197368	      0.88283517	     -0.00019637	     -0.21707134	     -0.00000000	     -0.00000001	      7.72025632
      0.38885836	     -0.06331624	      0.00012680	     -0.20470325	     -0.06196519	      0.88283265	     -0.00019534	     -0.21710243	     -0.00000000	     -0.00000001	      7.48823732
      0.39052517	     -0.06342310	      0.00012631	     -0.20481100	     -0.06195769	      0.88283053	     -0.00019446	     -0.21712814	     -0.00000000	     -0.00000001	      7.55657210
      0.39219198	     -0.06352458	      0.00012888	     -0.20491346	     -0.06195004	      0.88282848	     -0.00019360	     -0.21715265	     -0.00000000	     -0.00000001	      7.39378072
      0.39349228	     -0.06359981	      0.00012853	     -0.20498941	     -0.06194397	      0.88282693	     -0.00019294	     -0.21717091	     -0.00000000	     -0.00000001	      7.40824902
      0.39479259	     -0.06367187	      0.00012994	     -0.20506224	     -0.06193780	      0.88282543	     -0.00019230	     -0.21718842	     -0.00000000	     -0.00000001	      7.31776118
      0.39650915	     -0.06375924	      0.00013059	     -0.20515062	     -0.06192951	      0.88282352	     -0.00019146	     -0.21721038	     -0.00000000	     -0.00000001	      7.30797486
      0.39822571	     -0.06384346	      0.00013148	     -0.20523587	     -0.06192105	      0.88282172	     -0.00019065	     -0.21723100	     -0.00000000	     -0.00000001	      7.16056347
      0.39994228	     -0.06391775	      0.00013082	     -0.20531117	     -0.06191242	      0.88282001	     -0.00018986	     -0.21725035	     -0.00000000	     -0.00000001	      7.21372097
      0.40136459	     -0.06397828	      0.00013196	     -0.20537259	     -0.06190513	      0.88281868	     -0.00018922	     -0.21726531	     -0.00000000	     -0.00000001	      7.09408011
      0.40278690	     -0.06403293	      0.00013151	     -0.20542810	     -0.06189772	      0.88281743	     -0.00018860	     -0.21727933	     -0.00000000	     -0.00000001	      7.09732746
      0.40420922	     -0.06408487	      0.00013190	     -0.20548093	     -0.06189018	      0.88281624	     -0.00018799	     -0.21729235	     -0.00000000	     -0.00000001	      7.03126777
      0.40598594	     -0.06414297	      0.00013183	     -0.20554014	     -0.06188059	      0.88281487	     -0.00018726	     -0.21730721	     -0.00000000	     -0.00000001	      7.03607085
      0.40776266	     -0.06419868	      0.00013288	     -0.20559700	     -0.06187080	      0.88281361	     -0.00018656	     -0.21732042	     -0.00000000	     -0.00000000	      6.92894366
      0.40922659	     -0.06423374	      0.00013272	     -0.20563300	     -0.06186258	      0.88281266	     -0.00018600	     -0.21733011	     -0.00000000	     -0.00000000	      6.96631821
      0.41069051	     -0.06426916	      0.00013389	     -0.20566939	     -0.06185422	      0.88281178	     -0.00018546	     -0.21733858	     -0.00000000	     -0.00000000	      6.91583138
      0.41215444	     -0.06429908	      0.00013449	     -0.20570029	     -0.06184572	      0.88281097	     -0.00018494	     -0.21734592	     -0.00000000	     -0.00000000	      6.89572182
      0.41394100	     -0.06433343	      0.00013615	     -0.20573585	     -0.06183515	      0.88281007	     -0.00018433	     -0.21735327	     -0.00000000	     -0.00000000	      6.93737234
      0.41572756	     -0.06435793	      0.00013648	     -0.20576155	     -0.06182437	      0.88280927	     -0.00018375	     -0.21735893	     -0.00000000	     -0.00000000	      6.81361738
      0.41706173	     -0.06437409	      0.00013856	     -0.20577864	     -0.06181618	      0.88280873	     -0.00018333	     -0.21736201	     -0.00000000	     -0.00000000	      6.82988595
      0.41839589	     -0.06438723	      0.00013924	     -0.20579270	     -0.06180787	      0.88280823	     -0.00018293	     -0.21736412	     -0.00000000	     -0.00000000	      6.81100952
      0.42026741	     -0.06440047	      0.00014130	     -0.20580724	     -0.06179600	      0.88280760	     -0.00018240	     -0.21736548	     -0.00000000	     -0.00000000	      6.78980498
      0.42187050	     -0.06440416	      0.00014181	     -0.20581203	     -0.06178565	      0.88280712	     -0.00018197	     -0.21736509	     -0.00000000	     -0.00000000	      6.76403839
      0.42347359	     -0.06440304	      0.00014399	     -0.20581205	     -0.06177511	      0.88280669	     -0.00018156	     -0.21736320	     -0.00000000	     -0.00000000	      6.73457703
      0.42507669	     -0.06439675	      0.00014357	     -0.20580684	     -0.06176440	      0.88280630	     -0.00018118	     -0.21735979	     -0.00000000	     -0.00000000	      6.80660632
      0.42667978	     -0.06438324	      0.00014582	     -0.20579447	     -0.06175351	      0.88280595	     -0.00018082	     -0.21735486	     -0.00000000	     -0.00000000	      6.69823391
      0.42808128	     -0.06436607	      0.00014519	     -0.20577824	     -0.06174385	      0.88280567	     -0.00018052	     -0.21734921	     -0.00000000	     -0.00000000	      6.75963485
      0.42948279	     -0.06434389	      0.00014648	     -0.20575704	     -0.06173405	      0.88280541	     -0.00018024	     -0.21734232	     -0.00000000	     -0.00000000	      6.70596436
      0.43088429	     -0.06431612	      0.00014685	     -0.20573022	     -0.06172411	      0.88280517	     -0.00017998	     -0.21733411	     -0.00000000	     -0.00000000	      6.73584296
      0.43274923	     -0.06427225	      0.00014829	     -0.20568763	     -0.06171067	      0.88280487	     -0.00017966	     -0.21732113	     -0.00000000	     -0.00000000	      6.65257172
      0.43461417	     -0.06421484	      0.00014818	     -0.20563144	     -0.06169700	      0.88280459	     -0.00017937	     -0.21730573	     -0.00000000	     -0.00000000	      6.75771479
      0.43588454	     -0.06417359	      0.00015013	     -0.20559107	     -0.06168755	      0.88280442	     -0.00017918	     -0.21729377	     -0.00000000	     -0.00000000	      6.71427545
      0.43715491	     -0.06412574	      0.00015082	     -0.20554406	     -0.06167800	      0.88280425	     -0.00017901	     -0.21728065	     -0.00000000	     -0.00000000	      6.71648060
      0.43906497	     -0.06404837	      0.00015260	     -0.20546794	     -0.06166343	      0.88280401	     -0.00017878	     -0.21725867	     -0.00000000	     -0.00000000	      6.74928789
      0.44097503	     -0.06395641	      0.00015400	     -0.20537719	     -0.06164863	      0.88280378	     -0.00017857	     -0.21723402	     -0.00000000	     -0.00000000	      6.67162427
      0.44247906	     -0.06387971	      0.00015636	     -0.20530145	     -0.06163682	      0.88280360	     -0.00017843	     -0.21721264	     -0.00000000	     -0.00000000	      6.79644653
      0.44398310	     -0.06379653	      0.00015758	     -0.20521919	     -0.06162486	      0.88280343	     -0.00017830	     -0.21718960	     -0.00000000	     -0.00000000	      6.70792890
      0.44548713	     -0.06370989	      0.00016001	     -0.20513345	     -0.06161277	      0.88280327	     -0.00017819	     -0.21716490	     -0.00000000	     -0.00000000	      6.76900240
      0.44699117	     -0.06361792	      0.00016177	     -0.20504236	     -0.06160055	      0.88280311	     -0.00017809	     -0.21713865	     -0.00000000	     -0.00000000	      6.72514707
      0.44849520	     -0.06352456	      0.00016442	     -0.20494987	     -0.06158821	      0.88280296	     -0.00017801	     -0.21711090	     -0.00000000	     -0.00000000	      6.74359175
      0.45033321	     -0.06340660	      0.00016699	     -0.20483290	     -0.06157295	      0.88280278	     -0.00017794	     -0.21707520	     -0.00000000	     -0.00000000	      6.73625923
      0.45178476	     -0.06331242	      0.00017015	     -0.20473951	     -0.06156078	      0.88280264	     -0.00017789	     -0.21704569	     -0.00000000	     -0.00000000	      6.73471127
      0.45323632	     -0.06321596	      0.00017236	     -0.20464377	     -0.06154850	      0.88280251	     -0.00017786	     -0.21701518	     -0.00000000	     -0.00000000	      6.67338699
      0.45468787	     -0.06312067	      0.00017553	     -0.20454921	     -0.06153613	      0.88280238	     -0.00017784	     -0.21698377	     -0.00000000	     -0.00000000	      6.68635263
      0.45655171	     -0.06299720	      0.00017866	     -0.20442662	     -0.06152009	      0.88280223	     -0.00017783	     -0.21694229	     -0.00000000	     -0.00000000	      6.67280082
      0.45796947	     -0.06290212	      0.00018246	     -0.20433221	     -0.06150779	      0.88280211	     -0.00017785	     -0.21691002	     -0.00000000	     -0.00000000	      6.71445925
      0.45938723	     -0.06280666	      0.00018471	     -0.20423735	     -0.06149541	      0.88280200	     -0.00017787	     -0.21687716	     -0.00000000	     -0.00000000	      6.66206927
      0.46110048	     -0.06269161	      0.00018882	     -0.20412303	     -0.06148034	      0.88280186	     -0.00017791	     -0.21683683	     -0.00000000	     -0.00000000	      6.73172343
      0.46259976	     -0.06258886	      0.00019066	     -0.20402085	     -0.06146706	      0.88280175	     -0.00017797	     -0.21680103	     -0.00000000	     -0.00000000	      6.68591522
      0.46409904	     -0.06248623	      0.00019446	     -0.20391881	     -0.06145370	      0.88280163	     -0.00017803	     -0.21676482	     -0.00000000	     -0.00000000	      6.75812304
      0.46559831	     -0.06238287	      0.00019617	     -0.20381597	     -0.06144026	      0.88280151	     -0.00017811	     -0.21672826	     -0.00000000	     -0.00000000	      6.75592101
      0.46709759	     -0.06227858	      0.00019970	     -0.20371222	     -0.06142674	      0.88280139	     -0.00017821	     -0.21669142	     -0.00000000	     -0.00000000	      6.77753402
      0.46859687	     -0.06217410	      0.00020121	     -0.20360821	     -0.06141315	      0.88280127	     -0.00017831	     -0.21665432	     -0.00000000	     -0.00000000	      6.84135089
      0.47009615	     -0.06206946	      0.00020449	     -0.20350405	     -0.06139950	      0.88280114	     -0.00017843	     -0.21661703	     -0.00000000	     -0.00000000	      6.86853872
      0.47159543	     -0.06196452	      0.00020575	     -0.20339952	     -0.06138578	      0.88280100	     -0.00017856	     -0.21657958	     -0.00000000	     -0.00000000	      6.92491411
      0.47309471	     -0.06185958	      0.00020878	     -0.20329503	     -0.06137200	      0.88280086	     -0.00017870	     -0.21654203	     -0.00000000	     -0.00000000	      6.98347595
      0.47459399	     -0.06175521	      0.00020935	     -0.20319103	     -0.06135816	      0.88280071	     -0.00017885	     -0.21650439	     -0.00000000	     -0.00000000	      7.05935995
      0.47609326	     -0.06165001	      0.00021133	     -0.20308621	     -0.06134426	      0.88280055	     -0.00017901	     -0.21646680	     -0.00000000	     -0.00000000	      7.07547044
      0.47759254	     -0.06154668	      0.00021067	     -0.20298319	     -0.06133031	      0.88280039	     -0.00017918	     -0.21642928	     -0.00000000	     -0.00000000	      7.20808628
      0.47909182	     -0.06144481	      0.00021132	     -0.20288165	     -0.06131631	      0.88280021	     -0.00017936	     -0.21639187	     -0.00000000	     -0.00000000	      7.25027140
      0.48059110	     -0.06134370	      0.00020878	     -0.20278079	     -0.06130225	      0.88280002	     -0.00017956	     -0.21635458	     -0.00000000	     -0.00000000	      7.40548251
      0.48209038	     -0.06124390	      0.00020782	     -0.20268126	     -0.06128815	      0.88279982	     -0.00017976	     -0.21631740	     -0.00000000	     -0.00000000	      7.48860201
      0.48358966	     -0.06114429	      0.00020310	     -0.20258184	     -0.06127400	      0.88279961	     -0.00017996	     -0.21628034	     -0.00000000	     -0.00000000	      7.70898382
      0.48508894	     -0.06104216	      0.00020025	     -0.20247994	     -0.06125980	      0.88279940	     -0.00018018	     -0.21624340	     -0.00000000	     -0.00000000	      7.79966835
      0.48658821	     -0.06093495	      0.00019406	     -0.20237288	     -0.06124556	      0.88279918	     -0.00018040	     -0.21620641	     -0.00000000	     -0.00000000	      8.07512315
      0.48791347	     -0.06083628	      0.00019186	     -0.20227441	     -0.06123294	      0.88279899	     -0.00018061	     -0.21617353	     -0.00000000	     -0.00000000	      8.21252320
      0.48923873	     -0.06073161	      0.00018828	     -0.20216992	     -0.06122029	      0.88279880	     -0.00018082	     -0.21614036	     -0.00000000	     -0.00000000	      8.45880693
      0.49083362	     -0.06060001	      0.00018593	     -0.20203858	     -0.06120502	      0.88279858	     -0.00018107	     -0.21609987	     -0.00000000	     -0.00000000	      8.72098112
      0.49242852	     -0.06046195	      0.00018231	     -0.20190075	     -0.06118970	      0.88279838	     -0.00018134	     -0.21605871	     -0.00000000	     -0.00000000	      9.07867112
      0.49379663	     -0.06033964	      0.00018147	     -0.20177867	     -0.06117653	      0.88279822	     -0.00018157	     -0.21602282	     -0.00000000	     -0.00000000	      9.34385342
      0.49516475	     -0.06021464	      0.00017897	     -0.20165387	     -0.06116334	      0.88279809	     -0.00018181	     -0.21598639	     -0.00000000	     -0.00000000	      9.74660529
      0.49653286	     -0.06008776	      0.00017779	     -0.20152723	     -0.06115011	      0.88279797	     -0.00018205	     -0.21594947	     -0.00000000	     -0.00000000	     10.06803129
      0.49790097	     -0.05995827	      0.00017591	     -0.20139794	     -0.06113685	      0.88279789	     -0.00018230	     -0.21591207	     -0.00000000	     -0.00000000	     10.54323446
      0.49959796	     -0.05979671	      0.00017481	     -0.20123666	     -0.06112037	      0.88279782	     -0.00018261	     -0.21586506	     -0.00000000	     -0.00000000	     10.99304060
      0.50104555	     -0.05965460	      0.00017237	     -0.20109475	     -0.06110628	      0.88279782	     -0.00018288	     -0.21582449	     -0.00000000	      0.00000000	     11.67981735
      0.50249315	     -0.05951300	      0.00017183	     -0.20095340	     -0.06109215	      0.88279785	     -0.00018316	     -0.21578346	     -0.00000000	      0.00000000	     12.23084788
      0.50394074	     -0.05936972	      0.00016877	     -0.20081030	     -0.06107800	      0.88279794	     -0.00018345	     -0.21574205	     -0.00000000	      0.00000000	     12.89026360
      0.50538834	     -0.05922819	      0.00016793	     -0.20066899	     -0.06106381	      0.88279809	     -0.00018373	     -0.21570033	     -0.00000000	      0.00000000	     13.51783227
      0.50683593	     -0.05908831	      0.00016397	     -0.20052926	     -0.06104958	      0.88279829	     -0.00018403	     -0.21565843	     -0.00000000	      0.00000000	     14.34780465
      0.50812104	     -0.05896548	      0.00016324	     -0.20040663	     -0.06103693	      0.88279852	     -0.00018429	     -0.21562111	     -0.00000000	      0.00000000	     14.88605547
      0.50940615	     -0.05884372	      0.00016021	     -0.20028501	     -0.06102425	      0.88279880	     -0.00018456	     -0.21558373	     -0.00000000	      0.00000000	     15.61214596
      0.51069125	     -0.05872347	      0.00015815	     -0.20016491	     -0.06101154	      0.88279914	     -0.00018484	     -0.21554633	     -0.00000000	      0.00000000	     16.26247966
      0.51245706	     -0.05855963	      0.00015378	     -0.20000125	     -0.06099403	      0.88279969	     -0.00018522	     -0.21549493	     -0.00000000	      0.00000000	     17.20303511
      0.51378768	     -0.05843754	      0.00015192	     -0.19987932	     -0.06098080	      0.88280018	     -0.00018552	     -0.21545622	     -0.00000000	      0.00000000	     17.85002313
      0.51511831	     -0.05831837	      0.00014791	     -0.19976025	     -0.06096754	      0.88280073	     -0.00018581	     -0.21541758	     -0.00000000	      0.00000000	     18.55867260
      0.51644893	     -0.05820232	      0.00014505	     -0.19964431	     -0.06095426	      0.88280135	     -0.00018611	     -0.21537907	     -0.00000000	      0.00000000	     19.13780069
      0.51808275	     -0.05806566	      0.00013973	     -0.19950775	     -0.06093791	      0.88280219	     -0.00018649	     -0.21533207	     -0.00000000	      0.00000000	     19.83203006
      0.51937881	     -0.05795964	      0.00013765	     -0.19940185	     -0.06092491	      0.88280293	     -0.00018679	     -0.21529507	     -0.00000000	      0.00000000	     20.30131164
      0.52067486	     -0.05785755	      0.00013352	     -0.19929981	     -0.06091188	      0.88280373	     -0.00018709	     -0.21525836	     -0.00000000	      0.00000000	     20.83363573
      0.52197092	     -0.05775939	      0.00013059	     -0.19920174	     -0.06089884	      0.88280458	     -0.00018739	     -0.21522198	     -0.00000000	      0.00000000	     21.18043515
      0.52364341	     -0.05764019	      0.00012488	     -0.19908257	     -0.06088197	      0.88280577	     -0.00018779	     -0.21517565	     -0.00000000	      0.00000001	     21.72016001
      0.52490701	     -0.05755600	      0.00012236	     -0.19899843	     -0.06086921	      0.88280673	     -0.00018808	     -0.21514123	     -0.00000000	      0.00000001	     21.87178917
      0.52617061	     -0.05747570	      0.00011791	     -0.19891814	     -0.06085643	      0.88280774	     -0.00018837	     -0.21510734	     -0.00000000	      0.00000001	     22.16794396
      0.52770984	     -0.05738214	      0.00011468	     -0.19882461	     -0.06084084	      0.88280903	     -0.00018873	     -0.21506679	      0.00000000	      0.00000001	     22.33425323
      0.52924906	     -0.05729358	      0.00010986	     -0.19873603	     -0.06082524	      0.88281039	     -0.00018908	     -0.21502703	      0.00000000	      0.00000001	     22.53950297
      0.53039328	     -0.05722833	      0.00010932	     -0.19867082	     -0.06081364	      0.88281144	     -0.00018933	     -0.21499796	      0.00000000	      0.00000001	     22.56012167
      0.53153750	     -0.05716635	      0.00010694	     -0.19860883	     -0.06080202	      0.88281251	     -0.00018958	     -0.21496928	      0.00000000	      0.00000001	     22.67457136
      0.53319586	     -0.05707976	      0.00010475	     -0.19852223	     -0.06078519	      0.88281412	     -0.00018993	     -0.21492843	      0.00000000	      0.00000001	     22.65572769
      0.53459912	     -0.05700891	      0.00010156	     -0.19845132	     -0.06077094	      0.88281552	     -0.00019022	     -0.21489451	      0.00000000	      0.00000001	     22.74969749
      0.53600238	     -0.05694138	      0.00010002	     -0.19838375	     -0.06075669	      0.88281694	     -0.00019050	     -0.21486121	      0.00000000	      0.00000001	     22.56692584
      0.53740564	     -0.05687776	      0.00009622	     -0.19832001	     -0.06074245	      0.88281840	     -0.00019077	     -0.21482858	      0.00000000	      0.00000001	     22.67404310
      0.53880889	     -0.05681718	      0.00009559	     -0.19825937	     -0.06072822	      0.88281987	     -0.00019103	     -0.21479662	      0.00000000	      0.00000001	     22.34819452
      0.53999873	     -0.05676848	      0.00009242	     -0.19821053	     -0.06071616	      0.88282113	     -0.00019123	     -0.21477004	      0.00000000	      0.00000001	     22.44528357
      0.54118857	     -0.05672220	      0.00009136	     -0.19816416	     -0.06070412	      0.88282239	     -0.00019143	     -0.21474396	      0.00000000	      0.00000001	     22.25797196
      0.54270527	     -0.05666715	      0.00008884	     -0.19810894	     -0.06068878	      0.88282401	     -0.00019167	     -0.21471145	      0.00000000	      0.00000001	     22.19990165
      0.54422198	     -0.05661663	      0.00008836	     -0.19805829	     -0.06067347	      0.88282564	     -0.00019188	     -0.21467980	      0.00000000	      0.00000001	     21.85593081
      0.54541705	     -0.05657965	      0.00008598	     -0.19802113	     -0.06066143	      0.88282692	     -0.00019204	     -0.21465547	      0.00000000	      0.00000001	     21.90551339
      0.54661213	     -0.05654525	      0.00008538	     -0.19798660	     -0.06064940	      0.88282820	     -0.00019218	     -0.21463170	      0.00000000	      0.00000001	     21.68591451
      0.54814136	     -0.05650459	      0.00008342	     -0.19794571	     -0.06063405	      0.88282982	     -0.00019235	     -0.21460209	      0.00000000	      0.00000001	     21.59644142
      0.54967060	     -0.05646742	      0.00008344	     -0.19790835	     -0.06061873	      0.88283143	     -0.00019249	     -0.21457337	      0.00000000	      0.00000001	     21.18688564
      0.55083216	     -0.05644055	      0.00008135	     -0.19788128	     -0.06060712	      0.88283265	     -0.00019258	     -0.21455213	      0.00000000	      0.00000001	     21.23414145
      0.55199372	     -0.05641563	      0.00008106	     -0.19785618	     -0.06059554	      0.88283385	     -0.00019266	     -0.21453138	      0.00000000	      0.00000001	     21.00929040
      0.55357080	     -0.05638418	      0.00007970	     -0.19782446	     -0.06057986	      0.88283545	     -0.00019275	     -0.21450397	      0.00000000	      0.00000001	     20.86160878
      0.55514788	     -0.05635555	      0.00008037	     -0.19779559	     -0.06056422	      0.88283704	     -0.00019281	     -0.21447741	      0.00000000	      0.00000001	     20.43042838
      0.55626221	     -0.05633615	      0.00007864	     -0.19777596	     -0.06055321	      0.88283813	     -0.00019283	     -0.21445914	      0.00000000	      0.00000001	     20.44496105
      0.55737655	     -0.05631839	      0.00007857	     -0.19775801	     -0.06054223	      0.88283922	     -0.00019285	     -0.21444128	      0.00000000	      0.00000001	     20.22148334
      0.55903839	     -0.05629434	      0.00007771	     -0.19773363	     -0.06052590	      0.88284080	     -0.00019284	     -0.21441539	      0.00000000	      0.00000001	     20.01694501
      0.56044302	     -0.05627641	      0.00007816	     -0.19771544	     -0.06051215	      0.88284211	     -0.00019281	     -0.21439422	      0.00000000	      0.00000001	     19.68086625
      0.56184765	     -0.05626039	      0.00007711	     -0.19769912	     -0.06049845	      0.88284340	     -0.00019275	     -0.21437365	      0.00000000	      0.00000001	     19.60584251
      0.56325228	     -0.05624639	      0.00007856	     -0.19768488	     -0.06048481	      0.88284465	     -0.00019267	     -0.21435369	      0.00000000	      0.00000001	     19.17303485
      0.56447103	     -0.05623515	      0.00007755	     -0.19767335	     -0.06047301	      0.88284572	     -0.00019258	     -0.21433683	      0.00000000	      0.00000001	     19.14725335
      0.56568979	     -0.05622549	      0.00007850	     -0.19766346	     -0.06046125	      0.88284677	     -0.00019247	     -0.21432039	      0.00000000	      0.00000001	     18.86455253
      0.56715552	     -0.05621545	      0.00007826	     -0.19765310	     -0.06044716	      0.88284800	     -0.00019232	     -0.21430115	      0.00000000	      0.00000001	     18.71449172
      0.56862125	     -0.05620721	      0.00007993	     -0.19764456	     -0.06043313	      0.88284920	     -0.00019213	     -0.21428248	      0.00000000	      0.00000001	     18.32903845
      0.56983362	     -0.05620139	      0.00007924	     -0.19763845	     -0.06042158	      0.88285017	     -0.00019196	     -0.21426744	      0.00000000	      0.00000001	     18.27849746
      0.57104599	     -0.05619673	      0.00008035	     -0.19763353	     -0.06041006	      0.88285112	     -0.00019177	     -0.21425277	      0.00000000	      0.00000001	     18.00430903
      0.57252987	     -0.05619249	      0.00008040	     -0.19762895	     -0.06039603	      0.88285226	     -0.00019151	     -0.21423527	      0.00000000	      0.00000001	     17.85568066
      0.57401376	     -0.05618989	      0.00008227	     -0.19762604	     -0.06038207	      0.88285337	     -0.00019122	     -0.21421829	      0.00000000	      0.00000001	     17.45178644
      0.57521499	     -0.05618811	      0.00008173	     -0.19762395	     -0.06037081	      0.88285426	     -0.00019096	     -0.21420489	      0.00000000	      0.00000000	     17.41959530
      0.57641623	     -0.05618766	      0.00008293	     -0.19762323	     -0.06035960	      0.88285513	     -0.00019068	     -0.21419180	      0.00000000	      0.00000000	     17.16356864
      0.57791733	     -0.05618831	      0.00008317	     -0.19762351	     -0.06034566	      0.88285619	     -0.00019031	     -0.21417585	      0.00000000	      0.00000000	     17.01404804
      0.57941842	     -0.05619041	      0.00008518	     -0.19762529	     -0.06033178	      0.88285724	     -0.00018991	     -0.21416035	      0.00000000	      0.00000000	     16.61862047
      0.58061089	     -0.05619197	      0.00008468	     -0.19762652	     -0.06032082	      0.88285806	     -0.00018957	     -0.21414833	      0.00000000	      0.00000000	     16.60136155
      0.58180336	     -0.05619474	      0.00008588	     -0.19762901	     -0.06030989	      0.88285886	     -0.00018920	     -0.21413657	      0.00000000	      0.00000000	     16.36969825
      0.58332132	     -0.05619918	      0.00008618	     -0.19763306	     -0.06029606	      0.88285988	     -0.00018872	     -0.21412195	      0.00000000	      0.00000000	     16.23447501
      0.58483927	     -0.05620486	      0.00008824	     -0.19763840	     -0.06028230	      0.88286088	     -0.00018820	     -0.21410771	      0.00000000	      0.00000000	     15.85649718
      0.58601826	     -0.05620861	      0.00008775	     -0.19764182	     -0.06027167	      0.88286165	     -0.00018777	     -0.21409688	      0.00000000	      0.00000000	     15.85880610
      0.58719725	     -0.05621375	      0.00008892	     -0.19764666	     -0.06026109	      0.88286241	     -0.00018733	     -0.21408626	      0.00000000	      0.00000000	     15.66125280
      0.58874158	     -0.05622105	      0.00008929	     -0.19765356	     -0.06024730	      0.88286341	     -0.00018672	     -0.21407263	      0.00000000	      0.00000000	     15.54035825
      0.59028590	     -0.05622940	      0.00009139	     -0.19766154	     -0.06023359	      0.88286439	     -0.00018607	     -0.21405932	      0.00000000	      0.00000000	     15.20101544
      0.59144927	     -0.05623530	      0.00009085	     -0.19766711	     -0.06022332	      0.88286513	     -0.00018557	     -0.21404948	      0.00000000	      0.00000000	     15.22973352
      0.59261264	     -0.05624174	      0.00009202	     -0.19767325	     -0.06021310	      0.88286586	     -0.00018504	     -0.21403979	      0.00000000	      0.00000000	     15.05583308
      0.59417906	     -0.05625161	      0.00009258	     -0.19768271	     -0.06019942	      0.88286685	     -0.00018430	     -0.21402697	      0.00000000	      0.00000000	     14.98417767
      0.59574549	     -0.05626226	      0.00009495	     -0.19769298	     -0.06018582	      0.88286782	     -0.00018354	     -0.21401442	      0.00000000	      0.00000000	     14.65679851
      0.59687746	     -0.05626763	      0.00009483	     -0.19769802	     -0.06017605	      0.88286853	     -0.00018296	     -0.21400548	      0.00000000	      0.00000000	     14.69325423
      0.59800943	     -0.05627575	      0.00009632	     -0.19770586	     -0.06016633	      0.88286922	     -0.00018237	     -0.21399664	      0.00000000	      0.00000000	     14.57429211
      0.59961942	     -0.05628756	      0.00009786	     -0.19771725	     -0.06015259	      0.88287021	     -0.00018149	     -0.21398428	      0.00000000	      0.00000000	     14.47438468
      0.60104275	     -0.05630127	      0.00010023	     -0.19773062	     -0.06014051	      0.88287108	     -0.00018069	     -0.21397354	      0.00000000	      0.00000000	     14.33221433
      0.60246609	     -0.05631224	      0.00010132	     -0.19774122	     -0.06012852	      0.88287193	     -0.00017986	     -0.21396304	      0.00000000	      0.00000000	     14.24705870
      0.60388943	     -0.05632836	      0.00010422	     -0.19775701	     -0.06011659	      0.88287277	     -0.00017901	     -0.21395275	      0.00000000	      0.00000000	     14.18929666
      0.60531276	     -0.05634555	      0.00010433	     -0.19777381	     -0.06010474	      0.88287360	     -0.00017813	     -0.21394275	      0.00000000	      0.00000000	     14.07107557
      0.60651958	     -0.05636130	      0.00010696	     -0.19778929	     -0.06009475	      0.88287429	     -0.00017736	     -0.21393452	      0.00000000	      0.00000000	     13.95608751
      0.60772639	     -0.05638024	      0.00010744	     -0.19780791	     -0.06008481	      0.88287496	     -0.00017658	     -0.21392653	      0.00000000	      0.00000000	     13.94012393
      0.60925097	     -0.05640670	      0.00010915	     -0.19783400	     -0.06007233	      0.88287579	     -0.00017557	     -0.21391687	      0.00000000	      0.00000000	     13.80061732
      0.61077554	     -0.05643633	      0.00010858	     -0.19786321	     -0.06005993	      0.88287658	     -0.00017452	     -0.21390768	      0.00000000	      0.00000000	     13.90213720
      0.61196630	     -0.05645866	      0.00011016	     -0.19788528	     -0.06005030	      0.88287718	     -0.00017369	     -0.21390086	      0.00000000	      0.00000000	     13.67134698
      0.61315707	     -0.05648283	      0.00010979	     -0.19790913	     -0.06004071	      0.88287775	     -0.00017284	     -0.21389429	      0.00000000	      0.00000000	     13.69709408
      0.61469876	     -0.05651508	      0.00011014	     -0.19794101	     -0.06002837	      0.88287845	     -0.00017172	     -0.21388620	      0.00000000	      0.00000000	     13.54484784
      0.61601089	     -0.05654341	      0.00010930	     -0.19796901	     -0.06001792	      0.88287901	     -0.00017074	     -0.21387964	     -0.00000000	      0.00000000	     13.63338096
      0.61732302	     -0.05657278	      0.00010935	     -0.19799808	     -0.06000752	      0.88287953	     -0.00016974	     -0.21387340	     -0.00000000	      0.00000000	     13.44622268
      0.61863515	     -0.05660193	      0.00010853	     -0.19802690	     -0.05999718	      0.88288002	     -0.00016872	     -0.21386745	     -0.00000000	      0.00000000	     13.50146667
      0.62037014	     -0.05664288	      0.00010865	     -0.19806747	     -0.05998358	      0.88288060	     -0.00016734	     -0.21386003	     -0.00000000	      0.00000000	     13.31155539
      0.62154000	     -0.05666911	      0.00010731	     -0.19809343	     -0.05997445	      0.88288095	     -0.00016639	     -0.21385528	     -0.00000000	      0.00000000	     13.42747980
      0.62270987	     -0.05669621	      0.00010721	     -0.19812028	     -0.05996536	      0.88288126	     -0.00016542	     -0.21385071	     -0.00000000	      0.00000000	     13.34380882
      0.62427301	     -0.05673290	      0.00010647	     -0.19815664	     -0.05995327	      0.88288163	     -0.00016411	     -0.21384486	     -0.00000000	      0.00000000	     13.41640568
      0.62560263	     -0.05676353	      0.00010646	     -0.19818702	     -0.05994304	      0.88288189	     -0.00016296	     -0.21384012	     -0.00000000	      0.00000000	     13.23548197
      0.62693224	     -0.05679206	      0.00010599	     -0.19821529	     -0.05993284	      0.88288210	     -0.00016180	     -0.21383552	     -0.00000000	      0.00000000	     13.31507725
      0.62873880	     -0.05683248	      0.00010668	     -0.19825542	     -0.05991906	      0.88288232	     -0.00016019	     -0.21382943	     -0.00000000	      0.00000000	     13.22268232
      0.62984678	     -0.05685312	      0.00010613	     -0.19827586	     -0.05991064	      0.88288241	     -0.00015918	     -0.21382577	     -0.00000000	      0.00000000	     13.29797891
      0.63095475	     -0.05687502	      0.00010653	     -0.19829759	     -0.05990225	      0.88288246	     -0.00015816	     -0.21382210	     -0.00000000	      0.00000000	     13.27100178
      0.63256734	     -0.05690401	      0.00010705	     -0.19832635	     -0.05989007	      0.88288249	     -0.00015665	     -0.21381676	     -0.00000000	     -0.00000000	     13.32443797
      0.63417992	     -0.05693677	      0.00010778	     -0.19835889	     -0.05987795	      0.88288245	     -0.00015510	     -0.21381130	     -0.00000000	     -0.00000000	     13.32205512
      0.63579250	     -0.05695827	      0.00010844	     -0.19838019	     -0.05986588	      0.88288235	     -0.00015353	     -0.21380585	     -0.00000000	     -0.00000000	     13.31323495
      0.63709715	     -0.05697984	      0.00010951	     -0.19840161	     -0.05985615	      0.88288223	     -0.00015224	     -0.21380126	     -0.00000000	     -0.00000000	     13.29885620
      0.63840180	     -0.05699937	      0.00011020	     -0.19842099	     -0.05984644	      0.88288206	     -0.00015092	     -0.21379660	     -0.00000000	     -0.00000000	     13.36092445
      0.63998656	     -0.05702455	      0.00011165	     -0.19844601	     -0.05983469	      0.88288182	     -0.00014930	     -0.21379083	     -0.00000000	     -0.00000000	     13.44016237
      0.64133760	     -0.05704312	      0.00011226	     -0.19846444	     -0.05982470	      0.88288157	     -0.00014790	     -0.21378581	     -0.00000000	     -0.00000000	     13.44412199
      0.64268863	     -0.05706280	      0.00011355	     -0.19848401	     -0.05981474	      0.88288129	     -0.00014648	     -0.21378069	     -0.00000000	     -0.00000000	     13.40295398
      0.64403967	     -0.05707886	      0.00011432	     -0.19849994	     -0.05980481	      0.88288097	     -0.00014504	     -0.21377544	     -0.00000000	     -0.00000000	     13.54678708
      0.64539070	     -0.05709657	      0.00011547	     -0.19851755	     -0.05979490	      0.88288063	     -0.00014358	     -0.21377006	     -0.00000000	     -0.00000000	     13.47339805
      0.64674174	     -0.05711188	      0.00011617	     -0.19853275	     -0.05978501	      0.88288026	     -0.00014211	     -0.21376454	     -0.00000000	     -0.00000000	     13.63231474
      0.64809277	     -0.05712679	      0.00011717	     -0.19854757	     -0.05977515	      0.88287986	     -0.00014062	     -0.21375889	     -0.00000000	     -0.00000000	     13.57893384
      0.64944381	     -0.05713866	      0.00011789	     -0.19855934	     -0.05976530	      0.88287945	     -0.00013912	     -0.21375307	     -0.00000000	     -0.00000000	     13.69271236
      0.65123340	     -0.05715845	      0.00011912	     -0.19857902	     -0.05975229	      0.88287886	     -0.00013710	     -0.21374506	     -0.00000000	     -0.00000000	     13.76438036
      0.65240411	     -0.05716325	      0.00011948	     -0.19858374	     -0.05974380	      0.88287847	     -0.00013578	     -0.21373972	     -0.00000000	     -0.00000000	     13.82337708
      0.65357482	     -0.05717233	      0.00012005	     -0.19859276	     -0.05973533	      0.88287806	     -0.00013444	     -0.21373418	     -0.00000000	     -0.00000000	     13.84701843
      0.65517270	     -0.05718155	      0.00012065	     -0.19860189	     -0.05972378	      0.88287748	     -0.00013261	     -0.21372641	     -0.00000000	     -0.00000000	     14.01952796
      0.65677058	     -0.05719246	      0.00012109	     -0.19861272	     -0.05971225	      0.88287689	     -0.00013076	     -0.21371836	     -0.00000000	     -0.00000000	     13.93736589
      0.65816383	     -0.05719490	      0.00012143	     -0.19861509	     -0.05970222	      0.88287636	     -0.00012915	     -0.21371116	     -0.00000000	     -0.00000000	     14.15521522
      0.65955709	     -0.05720144	      0.00012164	     -0.19862157	     -0.05969221	      0.88287582	     -0.00012753	     -0.21370367	     -0.00000000	     -0.00000000	     14.11757974
      0.66095034	     -0.05720100	      0.00012192	     -0.19862108	     -0.05968220	      0.88287528	     -0.00012590	     -0.21369599	     -0.00000000	     -0.00000000	     14.29301486
      0.66234360	     -0.05720582	      0.00012184	     -0.19862584	     -0.05967222	      0.88287473	     -0.00012428	     -0.21368802	     -0.00000000	     -0.00000000	     14.41051458
      0.66373685	     -0.05720332	      0.00012205	     -0.19862330	     -0.05966224	      0.88287417	     -0.00012265	     -0.21367986	     -0.00000000	     -0.00000000	     14.39901186
      0.66513011	     -0.05720385	      0.00012178	     -0.19862377	     -0.05965228	      0.88287361	     -0.00012103	     -0.21367141	     -0.00000000	     -0.00000000	     14.53240622
      0.66652336	     -0.05720033	      0.00012192	     -0.19862023	     -0.05964233	      0.88287305	     -0.00011941	     -0.21366275	     -0.00000000	     -0.00000000	     14.63855562
      0.66791662	     -0.05720027	      0.00012150	     -0.19862012	     -0.05963239	      0.88287249	     -0.00011780	     -0.21365384	     -0.00000000	     -0.00000000	     14.75493114
      0.66930987	     -0.05719515	      0.00012160	     -0.19861498	     -0.05962246	      0.88287193	     -0.00011618	     -0.21364474	     -0.00000000	     -0.00000000	     14.76071480
      0.67070313	     -0.05719118	      0.00012112	     -0.19861098	     -0.05961254	      0.88287136	     -0.00011458	     -0.21363537	     -0.00000000	     -0.00000000	     14.89156673
      0.67209638	     -0.05718478	      0.00012130	     -0.19860457	     -0.05960263	      0.88287080	     -0.00011298	     -0.21362576	     -0.00000000	     -0.00000000	     15.08357434
      0.67348964	     -0.05718076	      0.00012083	     -0.19860052	     -0.05959273	      0.88287023	     -0.00011140	     -0.21361593	     -0.00000000	     -0.00000000	     14.99227713
      0.67488289	     -0.05716968	      0.00012118	     -0.19858944	     -0.05958284	      0.88286966	     -0.00010982	     -0.21360587	     -0.00000000	     -0.00000000	     15.25537061
      0.67627615	     -0.05716550	      0.00012069	     -0.19858525	     -0.05957295	      0.88286910	     -0.00010826	     -0.21359552	     -0.00000000	     -0.00000000	     15.31095152
      0.67766940	     -0.05715358	      0.00012119	     -0.19857334	     -0.05956308	      0.88286853	     -0.00010670	     -0.21358500	     -0.00000000	     -0.00000000	     15.40240030
      0.67906266	     -0.05714620	      0.00012074	     -0.19856596	     -0.05955320	      0.88286797	     -0.00010516	     -0.21357420	     -0.00000000	     -0.00000000	     15.47729039
      0.68045591	     -0.05713375	      0.00012141	     -0.19855353	     -0.05954334	      0.88286740	     -0.00010364	     -0.21356321	     -0.00000000	     -0.00000000	     15.66455835
      0.68184917	     -0.05712666	      0.00012095	     -0.19854645	     -0.05953348	      0.88286684	     -0.00010213	     -0.21355198	     -0.00000000	     -0.00000000	     15.62939934
      0.68324242	     -0.05711220	      0.00012178	     -0.19853202	     -0.05952362	      0.88286627	     -0.00010064	     -0.21354058	     -0.00000000	     -0.00000000	     15.78663274
      0.68463568	     -0.05710222	      0.00012137	     -0.19852205	     -0.05951377	      0.88286570	     -0.00009916	     -0.21352892	     -0.00000000	     -0.00000000	     15.90676625
      0.68602893	     -0.05708791	      0.00012232	     -0.19850778	     -0.05950393	      0.88286512	     -0.00009770	     -0.21351709	     -0.00000000	     -0.00000000	     15.97821168
      0.68742219	     -0.05707705	      0.00012187	     -0.19849693	     -0.05949409	      0.88286455	     -0.00009626	     -0.21350505	     -0.00000000	     -0.00000000	     16.04127898
      0.68881544	     -0.05706238	      0.00012291	     -0.19848230	     -0.05948426	      0.88286397	     -0.00009484	     -0.21349284	     -0.00000000	     -0.00000000	     16.21825234
      0.69020870	     -0.05705057	      0.00012255	     -0.19847051	     -0.05947443	      0.88286339	     -0.00009344	     -0.21348046	     -0.00000000	     -0.00000000	     16.20729877
      0.69160195	     -0.05703374	      0.00012372	     -0.19845372	     -0.05946460	      0.88286280	     -0.00009207	     -0.21346792	     -0.00000000	     -0.00000000	     16.33797367
      0.69299521	     -0.05702192	      0.00012339	     -0.19844192	     -0.05945478	      0.88286221	     -0.00009071	     -0.21345521	     -0.00000000	     -0.00000000	     16.37713894
      0.69438846	     -0.05700508	      0.00012473	     -0.19842514	     -0.05944496	      0.88286161	     -0.00008937	     -0.21344238	     -0.00000000	     -0.00000000	     16.57071424
      0.69578172	     -0.05699315	      0.00012454	     -0.19841322	     -0.05943515	      0.88286100	     -0.00008806	     -0.21342940	     -0.00000000	     -0.00000000	     16.44659171
      0.69717497	     -0.05697290	      0.00012614	     -0.19839303	     -0.05942535	      0.88286039	     -0.00008677	     -0.21341630	     -0.00000000	     -0.00000000	     16.73497903
      0.69856823	     -0.05696238	      0.00012594	     -0.19838253	     -0.05941555	      0.88285977	     -0.00008550	     -0.21340302	     -0.00000000	     -0.00000000	     16.65744943
      0.69996148	     -0.05694170	      0.00012771	     -0.19836191	     -0.05940575	      0.88285914	     -0.00008425	     -0.21338969	     -0.00000000	     -0.00000000	     16.79761202
      0.70135474	     -0.05692807	      0.00012760	     -0.19834830	     -0.05939596	      0.88285851	     -0.00008303	     -0.21337618	     -0.00000000	     -0.00000000	     16.87030107
      0.70274799	     -0.05690812	      0.00012960	     -0.19832841	     -0.05938618	      0.88285787	     -0.00008184	     -0.21336259	     -0.00000000	     -0.00000000	     16.95156194
      0.70414125	     -0.05689374	      0.00012944	     -0.19831404	     -0.05937640	      0.88285721	     -0.00008066	     -0.21334886	     -0.00000000	     -0.00000000	     16.95085962
      0.70553450	     -0.05687273	      0.00013149	     -0.19829309	     -0.05936662	      0.88285655	     -0.00007952	     -0.21333503	     -0.00000000	     -0.00000000	     17.18313326
      0.70692776	     -0.05685727	      0.00013119	     -0.19827763	     -0.05935686	      0.88285588	     -0.00007840	     -0.21332106	     -0.00000000	     -0.00000000	     17.02110016
      0.70832101	     -0.05682896	      0.00013353	     -0.19824939	     -0.05934710	      0.88285520	     -0.00007730	     -0.21330693	     -0.00000000	     -0.00000000	     17.33787675
      0.70971427	     -0.05681055	      0.00013312	     -0.19823097	     -0.05933735	      0.88285451	     -0.00007623	     -0.21329249	     -0.00000000	     -0.00000000	     17.24075384
      0.71110752	     -0.05677867	      0.00013514	     -0.19819915	     -0.05932760	      0.88285381	     -0.00007519	     -0.21327789	     -0.00000000	     -0.00000000	     17.45807369
      0.71250078	     -0.05675311	      0.00013415	     -0.19817356	     -0.05931787	      0.88285310	     -0.00007417	     -0.21326291	     -0.00000000	     -0.00000000	     17.39208943
      0.71375167	     -0.05671957	      0.00013552	     -0.19814005	     -0.05930914	      0.88285245	     -0.00007328	     -0.21324921	     -0.00000000	     -0.00000000	     17.61043269
      0.71500255	     -0.05669039	      0.00013484	     -0.19811084	     -0.05930041	      0.88285180	     -0.00007242	     -0.21323520	     -0.00000000	     -0.00000000	     17.61491849
      0.71625344	     -0.05665813	      0.00013469	     -0.19807856	     -0.05929170	      0.88285115	     -0.00007158	     -0.21322094	     -0.00000000	     -0.00000000	     17.72549286
      0.71790566	     -0.05661816	      0.00013334	     -0.19803853	     -0.05928020	      0.88285028	     -0.00007050	     -0.21320180	     -0.00000000	     -0.00000000	     17.69315908
      0.71955787	     -0.05657011	      0.00013360	     -0.19799044	     -0.05926872	      0.88284941	     -0.00006946	     -0.21318239	     -0.00000000	     -0.00000000	     17.95738462
      0.72066681	     -0.05654665	      0.00013152	     -0.19796688	     -0.05926103	      0.88284883	     -0.00006878	     -0.21316918	     -0.00000000	     -0.00000000	     17.92308722
      0.72177574	     -0.05652007	      0.00013057	     -0.19794024	     -0.05925335	      0.88284825	     -0.00006812	     -0.21315596	     -0.00000000	     -0.00000000	     17.98032737
      0.72345149	     -0.05648197	      0.00012847	     -0.19790200	     -0.05924177	      0.88284738	     -0.00006717	     -0.21313598	     -0.00000000	     -0.00000000	     18.12984599
      0.72512724	     -0.05644313	      0.00012718	     -0.19786305	     -0.05923022	      0.88284651	     -0.00006625	     -0.21311597	     -0.00000000	     -0.00000000	     18.11447110
      0.72649438	     -0.05641171	      0.00012502	     -0.19783151	     -0.05922082	      0.88284581	     -0.00006554	     -0.21309965	     -0.00000000	     -0.00000000	     18.19022550
      0.72786153	     -0.05637793	      0.00012435	     -0.19779762	     -0.05921144	      0.88284513	     -0.00006485	     -0.21308332	     -0.00000000	     -0.00000000	     18.35704507
      0.72922867	     -0.05634971	      0.00012219	     -0.19776926	     -0.05920208	      0.88284445	     -0.00006419	     -0.21306700	     -0.00000000	     -0.00000000	     18.36337574
      0.73059581	     -0.05631969	      0.00012102	     -0.19773912	     -0.05919275	      0.88284378	     -0.00006356	     -0.21305077	     -0.00000000	     -0.00000000	     18.49752293
      0.73196295	     -0.05629402	      0.00011847	     -0.19771329	     -0.05918345	      0.88284312	     -0.00006296	     -0.21303466	     -0.00000000	     -0.00000000	     18.49319321
      0.73333009	     -0.05626438	      0.00011709	     -0.19768351	     -0.05917417	      0.88284247	     -0.00006239	     -0.21301867	     -0.00000000	     -0.00000000	     18.64390882
      0.73469723	     -0.05624059	      0.00011450	     -0.19765955	     -0.05916492	      0.88284183	     -0.00006184	     -0.21300277	     -0.00000000	     -0.00000000	     18.71349951
      0.73606438	     -0.05621433	      0.00011276	     -0.19763314	     -0.05915570	      0.88284120	     -0.00006133	     -0.21298706	     -0.00000000	     -0.00000000	     18.76452770
      0.73743152	     -0.05619225	      0.00010994	     -0.19761087	     -0.05914651	      0.88284058	     -0.00006084	     -0.21297147	     -0.00000000	     -0.00000000	     18.87407070
      0.73909524	     -0.05616083	      0.00010835	     -0.19757927	     -0.05913537	      0.88283984	     -0.00006029	     -0.21295275	     -0.00000000	     -0.00000000	     18.92089968
      0.74023555	     -0.05614163	      0.00010574	     -0.19755990	     -0.05912776	      0.88283935	     -0.00005993	     -0.21293996	     -0.00000000	     -0.00000000	     18.96496036
      0.74137587	     -0.05612164	      0.00010420	     -0.19753977	     -0.05912017	      0.88283885	     -0.00005960	     -0.21292726	     -0.00000000	     -0.00000000	     19.09903662
      0.74300753	     -0.05609700	      0.00010128	     -0.19751491	     -0.05910936	      0.88283816	     -0.00005915	     -0.21290927	     -0.00000000	     -0.00000000	     19.08516011
      0.74431929	     -0.05607656	      0.00009943	     -0.19749430	     -0.05910069	      0.88283761	     -0.00005882	     -0.21289497	     -0.00000000	     -0.00000000	     19.30239767
      0.74563105	     -0.05605860	      0.00009709	     -0.19747615	     -0.05909206	      0.88283706	     -0.00005851	     -0.21288084	     -0.00000000	     -0.00000000	     19.20811804
      0.74694281	     -0.05603956	      0.00009513	     -0.19745693	     -0.05908347	      0.88283652	     -0.00005823	     -0.21286687	     -0.00000000	     -0.00000000	     19.38108078
      0.74874698	     -0.05601966	      0.00009172	     -0.19743677	     -0.05907169	      0.88283578	     -0.00005788	     -0.21284792	     -0.00000000	     -0.00000000	     19.24925461
      0.74991540	     -0.05600069	      0.00009028	     -0.19741765	     -0.05906410	      0.88283530	     -0.00005768	     -0.21283582	     -0.00000000	     -0.00000000	     19.53051775
      0.75108381	     -0.05598687	      0.00008829	     -0.19740366	     -0.05905654	      0.88283482	     -0.00005750	     -0.21282380	     -0.00000000	     -0.00000000	     19.51333929
      0.75267506	     -0.05596654	      0.00008607	     -0.19738312	     -0.05904628	      0.88283417	     -0.00005728	     -0.21280761	     -0.00000000	     -0.00000000	     19.67814490
      0.75426630	     -0.05595163	      0.00008355	     -0.19736798	     -0.05903607	      0.88283352	     -0.00005710	     -0.21279162	     -0.00000000	     -0.00000000	     19.43474815
      0.75550314	     -0.05593411	      0.00008189	     -0.19735028	     -0.05902817	      0.88283300	     -0.00005698	     -0.21277936	     -0.00000000	     -0.00000000	     19.74556593
      0.75673999	     -0.05592243	      0.00007997	     -0.19733843	     -0.05902030	      0.88283249	     -0.00005688	     -0.21276720	     -0.00000000	     -0.00000000	     19.71904598
      0.75827375	     -0.05590669	      0.00007770	     -0.19732246	     -0.05901058	      0.88283184	     -0.00005679	     -0.21275233	     -0.00000000	     -0.00000000	     19.82601237
      0.75980751	     -0.05589578	      0.00007576	     -0.19731134	     -0.05900091	      0.88283119	     -0.00005672	     -0.21273770	     -0.00000000	     -0.00000000	     19.70308740
      0.76097491	     -0.05588187	      0.00007429	     -0.19729726	     -0.05899358	      0.88283069	     -0.00005669	     -0.21272672	     -0.00000000	     -0.00000000	     19.86045964
      0.76214232	     -0.05587323	      0.00007315	     -0.19728847	     -0.05898628	      0.88283018	     -0.00005668	     -0.21271584	     -0.00000000	     -0.00000000	     19.86729898
      0.76374285	     -0.05585983	      0.00007144	     -0.19727485	     -0.05897631	      0.88282947	     -0.00005669	     -0.21270117	     -0.00000000	     -0.00000000	     19.89666998
      0.76511625	     -0.05585102	      0.00007039	     -0.19726586	     -0.05896781	      0.88282885	     -0.00005672	     -0.21268877	     -0.00000000	     -0.00000000	     19.96716723
      0.76648965	     -0.05584010	      0.00006854	     -0.19725474	     -0.05895934	      0.88282822	     -0.00005678	     -0.21267658	     -0.00000000	     -0.00000000	     19.92040633
      0.76786305	     -0.05583127	      0.00006754	     -0.19724572	     -0.05895091	      0.88282758	     -0.00005685	     -0.21266456	     -0.00000000	     -0.00000000	     19.96036333
      0.76923645	     -0.05582222	      0.00006548	     -0.19723646	     -0.05894252	      0.88282693	     -0.00005695	     -0.21265273	     -0.00000000	     -0.00000000	     20.01426883
      0.77060985	     -0.05581569	      0.00006493	     -0.19722975	     -0.05893417	      0.88282627	     -0.00005707	     -0.21264108	     -0.00000000	     -0.00000000	     19.99356552
      0.77198324	     -0.05580767	      0.00006270	     -0.19722151	     -0.05892586	      0.88282560	     -0.00005721	     -0.21262965	     -0.00000000	     -0.00000000	     19.99381664
      0.77335664	     -0.05580097	      0.00006266	     -0.19721464	     -0.05891758	      0.88282491	     -0.00005737	     -0.21261837	     -0.00000000	     -0.00000000	     19.95975666
      0.77473004	     -0.05579411	      0.00006016	     -0.19720755	     -0.05890935	      0.88282422	     -0.00005755	     -0.21260728	     -0.00000000	     -0.00000000	     20.08940136
      0.77593481	     -0.05579004	      0.00006039	     -0.19720334	     -0.05890217	      0.88282360	     -0.00005772	     -0.21259769	     -0.00000000	     -0.00000000	     19.97591486
      0.77713957	     -0.05578530	      0.00005893	     -0.19719841	     -0.05889501	      0.88282297	     -0.00005791	     -0.21258825	     -0.00000000	     -0.00000000	     20.01549088
      0.77861930	     -0.05578087	      0.00005848	     -0.19719378	     -0.05888627	      0.88282219	     -0.00005816	     -0.21257685	     -0.00000000	     -0.00000000	     19.98919002
      0.78009902	     -0.05577597	      0.00005644	     -0.19718865	     -0.05887757	      0.88282141	     -0.00005843	     -0.21256566	     -0.00000000	     -0.00000000	     20.01838318
      0.78134391	     -0.05577155	      0.00005688	     -0.19718409	     -0.05887029	      0.88282074	     -0.00005867	     -0.21255637	     -0.00000000	     -0.00000000	     19.96488579
      0.78258880	     -0.05576838	      0.00005538	     -0.19718072	     -0.05886304	      0.88282007	     -0.00005893	     -0.21254721	     -0.00000000	     -0.00000000	     20.01358348
      0.78383370	     -0.05576568	      0.00005509	     -0.19717784	     -0.05885583	      0.88281939	     -0.00005921	     -0.21253820	     -0.00000000	     -0.00000000	     19.97373922
      0.78549442	     -0.05576351	      0.00005324	     -0.19717541	     -0.05884626	      0.88281848	     -0.00005960	     -0.21252638	     -0.00000000	     -0.00000000	     20.02675535
      0.78672429	     -0.05576096	      0.00005374	     -0.19717271	     -0.05883921	      0.88281780	     -0.00005990	     -0.21251781	     -0.00000000	     -0.00000000	     19.93587921
      0.78795416	     -0.05575936	      0.00005252	     -0.19717092	     -0.05883219	      0.88281713	     -0.00006021	     -0.21250934	     -0.00000000	     -0.00000000	     19.98914820
      0.78948080	     -0.05575674	      0.00005281	     -0.19716812	     -0.05882353	      0.88281628	     -0.00006062	     -0.21249900	     -0.00000000	     -0.00000000	     19.93714312
      0.79081774	     -0.05575514	      0.00005129	     -0.19716631	     -0.05881599	      0.88281555	     -0.00006100	     -0.21249006	     -0.00000000	     -0.00000000	     20.00767370
      0.79215468	     -0.05575229	      0.00005231	     -0.19716331	     -0.05880849	      0.88281482	     -0.00006139	     -0.21248124	     -0.00000000	     -0.00000000	     19.90815552
      0.79349162	     -0.05574978	      0.00005111	     -0.19716059	     -0.05880102	      0.88281409	     -0.00006179	     -0.21247251	     -0.00000000	     -0.00000000	     20.01818954
      0.79482856	     -0.05574635	      0.00005265	     -0.19715703	     -0.05879360	      0.88281336	     -0.00006221	     -0.21246386	     -0.00000000	     -0.00000000	     19.92578143
      0.79616550	     -0.05574392	      0.00005176	     -0.19715441	     -0.05878621	      0.88281264	     -0.00006264	     -0.21245527	     -0.00000000	     -0.00000000	     20.00969456
      0.79750244	     -0.05574090	      0.00005366	     -0.19715127	     -0.05877886	      0.88281192	     -0.00006308	     -0.21244678	     -0.00000000	     -0.00000000	     19.90261588
      0.79883938	     -0.05573930	      0.00005298	     -0.19714947	     -0.05877155	      0.88281122	     -0.00006354	     -0.21243838	     -0.00000000	     -0.00000000	     19.99925491
      0.80017632	     -0.05573733	      0.00005524	     -0.19714738	     -0.05876428	      0.88281052	     -0.00006401	     -0.21243010	     -0.00000000	     -0.00000000	     19.89465091
      0.80151326	     -0.05573690	      0.00005474	     -0.19714678	     -0.05875704	      0.88280983	     -0.00006449	     -0.21242193	     -0.00000000	     -0.00000000	     19.98957869
      0.80285020	     -0.05573559	      0.00005735	     -0.19714536	     -0.05874984	      0.88280915	     -0.00006498	     -0.21241391	     -0.00000000	     -0.00000000	     19.86933127
      0.80418713	     -0.05573511	      0.00005710	     -0.19714470	     -0.05874269	      0.88280848	     -0.00006548	     -0.21240598	     -0.00000000	     -0.00000000	     19.98017333
      0.80552407	     -0.05573364	      0.00006019	     -0.19714314	     -0.05873556	      0.88280782	     -0.00006599	     -0.21239817	     -0.00000000	     -0.00000000	     19.86013023
      0.80686101	     -0.05573296	      0.00006023	     -0.19714230	     -0.05872848	      0.88280717	     -0.00006651	     -0.21239045	     -0.00000000	     -0.00000000	     19.97239347
      0.80819795	     -0.05573087	      0.00006377	     -0.19714013	     -0.05872143	      0.88280654	     -0.00006703	     -0.21238282	     -0.00000001	     -0.00000000	     19.83728609
      0.80953489	     -0.05572963	      0.00006403	     -0.19713873	     -0.05871442	      0.88280592	     -0.00006756	     -0.21237525	     -0.00000001	     -0.00000000	     19.96783942
      0.81087183	     -0.05572727	      0.00006801	     -0.19713631	     -0.05870744	      0.88280531	     -0.00006810	     -0.21236776	     -0.00000001	     -0.00000000	     19.82990303
      0.81220877	     -0.05572583	      0.00006850	     -0.19713472	     -0.05870050	      0.88280472	     -0.00006864	     -0.21236033	     -0.00000001	     -0.00000000	     19.96357664
      0.81354571	     -0.05572309	      0.00007288	     -0.19713194	     -0.05869359	      0.88280414	     -0.00006918	     -0.21235297	     -0.00000001	     -0.00000000	     19.81082308
      0.81488265	     -0.05572130	      0.00007353	     -0.19713000	     -0.05868672	      0.88280358	     -0.00006973	     -0.21234566	     -0.00000001	     -0.00000000	     19.96502401
      0.81608159	     -0.05571882	      0.00007745	     -0.19712749	     -0.05868059	      0.88280309	     -0.00007022	     -0.21233917	     -0.00000001	     -0.00000000	     19.83496491
      0.81728052	     -0.05571695	      0.00007927	     -0.19712552	     -0.05867449	      0.88280261	     -0.00007071	     -0.21233273	     -0.00000001	     -0.00000000	     19.89136966
      0.81875654	     -0.05571368	      0.00008333	     -0.19712218	     -0.05866701	      0.88280204	     -0.00007130	     -0.21232486	     -0.00000001	     -0.00000000	     19.83720675
      0.82023255	     -0.05571147	      0.00008551	     -0.19711986	     -0.05865958	      0.88280148	     -0.00007190	     -0.21231704	     -0.00000001	     -0.00000000	     19.95561753
      0.82141995	     -0.05570706	      0.00008980	     -0.19711544	     -0.05865363	      0.88280105	     -0.00007237	     -0.21231080	     -0.00000001	     -0.00000000	     19.82837117
      0.82260735	     -0.05570394	      0.00009229	     -0.19711225	     -0.05864770	      0.88280063	     -0.00007283	     -0.21230457	     -0.00000001	     -0.00000000	     19.89599625
      0.82412606	     -0.05569923	      0.00009708	     -0.19710750	     -0.05864016	      0.88280011	     -0.00007342	     -0.21229665	     -0.00000001	     -0.00000000	     19.83407545
      0.82564478	     -0.05569520	      0.00009999	     -0.19710339	     -0.05863266	      0.88279961	     -0.00007400	     -0.21228875	     -0.00000001	     -0.00000000	     20.03061684
      0.82679753	     -0.05568937	      0.00010483	     -0.19709756	     -0.05862700	      0.88279924	     -0.00007443	     -0.21228278	     -0.00000001	     -0.00000000	     19.85652271
      0.82795029	     -0.05568382	      0.00010794	     -0.19709198	     -0.05862135	      0.88279888	     -0.00007485	     -0.21227678	     -0.00000001	     -0.00000000	     19.91521698
      0.82953622	     -0.05567553	      0.00011360	     -0.19708367	     -0.05861363	      0.88279840	     -0.00007542	     -0.21226850	     -0.00000001	     -0.00000000	     19.87915096
      0.83112216	     -0.05566830	      0.00011727	     -0.19707638	     -0.05860595	      0.88279794	     -0.00007596	     -0.21226019	     -0.00000001	     -0.00000000	     20.06059588
      0.83222595	     -0.05566076	      0.00012251	     -0.19706887	     -0.05860062	      0.88279762	     -0.00007633	     -0.21225442	     -0.00000001	     -0.00000000	     19.90320046
      0.83332973	     -0.05565353	      0.00012602	     -0.19706162	     -0.05859532	      0.88279732	     -0.00007669	     -0.21224861	     -0.00000001	     -0.00000000	     19.94914263
      0.83503127	     -0.05564086	      0.00013263	     -0.19704897	     -0.05858719	      0.88279687	     -0.00007721	     -0.21223960	     -0.00000001	     -0.00000000	     19.94520454
      0.83643303	     -0.05562866	      0.00013718	     -0.19703676	     -0.05858052	      0.88279651	     -0.00007763	     -0.21223209	     -0.00000001	     -0.00000000	     20.01275109
      0.83783480	     -0.05561356	      0.00014388	     -0.19702170	     -0.05857388	      0.88279616	     -0.00007802	     -0.21222446	     -0.00000001	     -0.00000000	     19.94412037
      0.83923656	     -0.05559899	      0.00014798	     -0.19700711	     -0.05856727	      0.88279582	     -0.00007840	     -0.21221671	     -0.00000001	     -0.00000000	     20.10068721
      0.84046900	     -0.05558528	      0.00015436	     -0.19699346	     -0.05856149	      0.88279553	     -0.00007871	     -0.21220984	     -0.00000001	     -0.00000000	     19.99782243
      0.84170144	     -0.05557143	      0.00015864	     -0.19697961	     -0.05855572	      0.88279525	     -0.00007900	     -0.21220291	     -0.00000001	     -0.00000000	     20.08271580
      0.84293387	     -0.05555567	      0.00016437	     -0.19696388	     -0.05854998	      0.88279497	     -0.00007927	     -0.21219591	     -0.00000001	     -0.00000000	     20.06535681
      0.84462123	     -0.05553447	      0.00017078	     -0.19694270	     -0.05854216	      0.88279461	     -0.00007961	     -0.21218619	     -0.00000001	     -0.00000000	     20.18283651
      0.84585077	     -0.05551567	      0.00017738	     -0.19692396	     -0.05853648	      0.88279436	     -0.00007984	     -0.21217904	     -0.00000001	     -0.00000000	     20.09145455
      0.84708032	     -0.05549839	      0.00018221	     -0.19690670	     -0.05853082	      0.88279411	     -0.00008005	     -0.21217179	     -0.00000001	     -0.00000000	     20.17884577
      0.84861904	     -0.05547700	      0.00018986	     -0.19688536	     -0.05852377	      0.88279381	     -0.00008028	     -0.21216268	     -0.00000001	     -0.00000000	     20.13326085
      0.84997516	     -0.05545995	      0.00019468	     -0.19686832	     -0.05851759	      0.88279355	     -0.00008045	     -0.21215464	     -0.00000001	     -0.00000000	     20.26086473
      0.85133127	     -0.05544118	      0.00020203	     -0.19684961	     -0.05851142	      0.88279330	     -0.00008060	     -0.21214664	     -0.00000001	     -0.00000000	     20.16082438
      0.85268739	     -0.05542215	      0.00020684	     -0.19683059	     -0.05850529	      0.88279306	     -0.00008072	     -0.21213861	     -0.00000001	     -0.00000000	     20.32102651
      0.85404351	     -0.05540267	      0.00021448	     -0.19681119	     -0.05849917	      0.88279282	     -0.00008081	     -0.21213059	     -0.00000001	     -0.00000000	     20.24095569
      0.85539962	     -0.05538400	      0.00021905	     -0.19679251	     -0.05849308	      0.88279259	     -0.00008088	     -0.21212255	     -0.00000001	     -0.00000000	     20.38686183
      0.85675574	     -0.05536300	      0.00022696	     -0.19677160	     -0.05848700	      0.88279237	     -0.00008092	     -0.21211451	     -0.00000001	     -0.00000000	     20.27234398
      0.85811185	     -0.05534264	      0.00023134	     -0.19675124	     -0.05848095	      0.88279215	     -0.00008094	     -0.21210644	     -0.00000001	     -0.00000000	     20.48482977
      0.85946797	     -0.05532083	      0.00023937	     -0.19672952	     -0.05847492	      0.88279194	     -0.00008092	     -0.21209835	     -0.00000001	     -0.00000000	     20.34440614
      0.86082409	     -0.05530105	      0.00024325	     -0.19670972	     -0.05846891	      0.88279173	     -0.00008088	     -0.21209024	     -0.00000001	     -0.00000000	     20.55334186
      0.86201999	     -0.05528260	      0.00024978	     -0.19669133	     -0.05846363	      0.88279155	     -0.00008082	     -0.21208312	     -0.00000001	     -0.00000000	     20.43588996
      0.86321590	     -0.05526595	      0.00025390	     -0.19667468	     -0.05845836	      0.88279137	     -0.00008074	     -0.21207603	     -0.00000001	     -0.00000000	     20.54057481
      0.86472578	     -0.05524593	      0.00026028	     -0.19665470	     -0.05845173	      0.88279114	     -0.00008061	     -0.21206717	     -0.00000001	     -0.00000000	     20.50603322
      0.86623566	     -0.05522769	      0.00026442	     -0.19663644	     -0.05844512	      0.88279092	     -0.00008044	     -0.21205841	     -0.00000001	     -0.00000000	     20.72612518
      0.86745141	     -0.05520894	      0.00027026	     -0.19661774	     -0.05843981	      0.88279074	     -0.00008029	     -0.21205144	     -0.00000001	     -0.00000000	     20.59656947
      0.86866715	     -0.05519117	      0.00027407	     -0.19659997	     -0.05843452	      0.88279056	     -0.00008011	     -0.21204445	     -0.00000001	     -0.00000000	     20.70660207
      0.87020373	     -0.05516813	      0.00028041	     -0.19657697	     -0.05842784	      0.88279033	     -0.00007985	     -0.21203561	     -0.00000001	     -0.00000000	     20.69757114
      0.87174031	     -0.05514758	      0.00028420	     -0.19655640	     -0.05842119	      0.88279010	     -0.00007956	     -0.21202677	     -0.00000001	     -0.00000000	     20.88895803
      0.87285853	     -0.05512963	      0.00028953	     -0.19653850	     -0.05841636	      0.88278994	     -0.00007932	     -0.21202038	     -0.00000001	     -0.00000000	     20.77281314
      0.87397675	     -0.05511379	      0.00029300	     -0.19652267	     -0.05841153	      0.88278977	     -0.00007907	     -0.21201399	     -0.00000001	     -0.00000000	     20.86315103
      0.87564682	     -0.05509045	      0.00029912	     -0.19649937	     -0.05840435	      0.88278951	     -0.00007866	     -0.21200449	     -0.00000001	     -0.00000000	     20.88214877
      0.87701428	     -0.05507108	      0.00030317	     -0.19648000	     -0.05839848	      0.88278929	     -0.00007830	     -0.21199676	     -0.00000001	     -0.00000000	     21.00012582
      0.87838173	     -0.05505310	      0.00030836	     -0.19646205	     -0.05839262	      0.88278907	     -0.00007791	     -0.21198906	     -0.00000001	     -0.00000000	     20.95638280
      0.87974918	     -0.05503470	      0.00031210	     -0.19644365	     -0.05838678	      0.88278885	     -0.00007749	     -0.21198144	     -0.00000001	     -0.00000000	     21.06758678
      0.88111663	     -0.05501794	      0.00031705	     -0.19642692	     -0.05838094	      0.88278862	     -0.00007705	     -0.21197387	     -0.00000001	     -0.00000000	     21.08454666
      0.88248408	     -0.05500273	      0.00032031	     -0.19641171	     -0.05837512	      0.88278838	     -0.00007657	     -0.21196641	     -0.00000001	     -0.00000000	     21.16854174
      0.88385153	     -0.05498885	      0.00032496	     -0.19639786	     -0.05836930	      0.88278814	     -0.00007608	     -0.21195908	     -0.00000001	     -0.00000000	     21.16454940
      0.88521898	     -0.05497468	      0.00032803	     -0.19638368	     -0.05836349	      0.88278789	     -0.00007556	     -0.21195188	     -0.00000001	     -0.00000000	     21.27473533
      0.88658643	     -0.05496207	      0.00033263	     -0.19637110	     -0.05835770	      0.88278763	     -0.00007501	     -0.21194478	     -0.00000001	     -0.00000000	     21.25465620
      0.88795388	     -0.05494948	      0.00033541	     -0.19635850	     -0.05835191	      0.88278736	     -0.00007443	     -0.21193781	     -0.00000001	     -0.00000000	     21.38856248
      0.88932133	     -0.05493944	      0.00033970	     -0.19634849	     -0.05834612	      0.88278709	     -0.00007384	     -0.21193096	     -0.00000001	     -0.00000000	     21.37719846
      0.89068878	     -0.05493096	      0.00034193	     -0.19633999	     -0.05834034	      0.88278681	     -0.00007321	     -0.21192429	     -0.00000001	     -0.00000000	     21.49093087
      0.89205623	     -0.05492522	      0.00034571	     -0.19633428	     -0.05833457	      0.88278652	     -0.00007257	     -0.21191782	     -0.00000001	     -0.00000000	     21.45584212
      0.89342368	     -0.05491992	      0.00034751	     -0.19632895	     -0.05832881	      0.88278621	     -0.00007190	     -0.21191158	     -0.00000001	     -0.00000000	     21.61218821
      0.89479113	     -0.05491566	      0.00035122	     -0.19632472	     -0.05832304	      0.88278590	     -0.00007120	     -0.21190551	     -0.00000001	     -0.00000000	     21.60471782
      0.89615858	     -0.05491081	      0.00035292	     -0.19631985	     -0.05831728	      0.88278558	     -0.00007048	     -0.21189961	     -0.00000001	     -0.00000000	     21.72036256
      0.89752603	     -0.05490709	      0.00035646	     -0.19631618	     -0.05831153	      0.88278524	     -0.00006974	     -0.21189383	     -0.00000001	     -0.00000000	     21.68799480
      0.89889348	     -0.05490324	      0.00035791	     -0.19631231	     -0.05830577	      0.88278489	     -0.00006898	     -0.21188818	     -0.00000001	     -0.00000000	     21.86095398
      0.90026093	     -0.05490050	      0.00036132	     -0.19630962	     -0.05830002	      0.88278453	     -0.00006820	     -0.21188264	     -0.00000001	     -0.00000000	     21.83358669
      0.90162838	     -0.05489609	      0.00036276	     -0.19630520	     -0.05829426	      0.88278415	     -0.00006739	     -0.21187718	     -0.00000001	     -0.00000000	     21.96839701
      0.90299584	     -0.05489358	      0.00036605	     -0.19630273	     -0.05828851	      0.88278376	     -0.00006657	     -0.21187178	     -0.00000001	     -0.00000000	     21.91692167
      0.90436329	     -0.05489159	      0.00036714	     -0.19630074	     -0.05828275	      0.88278336	     -0.00006572	     -0.21186648	     -0.00000001	     -0.00000000	     22.08126678
      0.90573074	     -0.05489283	      0.00037000	     -0.19630202	     -0.05827700	      0.88278294	     -0.00006485	     -0.21186130	     -0.00000001	     -0.00000000	     22.04753196
      0.90709819	     -0.05489369	      0.00037081	     -0.19630287	     -0.05827124	      0.88278250	     -0.00006397	     -0.21185629	     -0.00000001	     -0.00000000	     22.16587739
      0.90846564	     -0.05489669	      0.00037340	     -0.19630592	     -0.05826548	      0.88278206	     -0.00006306	     -0.21185140	     -0.00000001	     -0.00000000	     22.11213440
      0.90983309	     -0.05489897	      0.00037405	     -0.19630819	     -0.05825971	      0.88278160	     -0.00006214	     -0.21184667	     -0.00000001	     -0.00000000	     22.28664455
      0.91120054	     -0.05490395	      0.00037637	     -0.19631321	     -0.05825394	      0.88278112	     -0.00006120	     -0.21184205	     -0.00000001	     -0.00000000	     22.23178814
      0.91256799	     -0.05490730	      0.00037690	     -0.19631657	     -0.05824816	      0.88278062	     -0.00006024	     -0.21183756	     -0.00000001	     -0.00000000	     22.37172820
      0.91393544	     -0.05491357	      0.00037888	     -0.19632288	     -0.05824238	      0.88278012	     -0.00005926	     -0.21183317	     -0.00000001	     -0.00000000	     22.29947439
      0.91530289	     -0.05491820	      0.00037918	     -0.19632752	     -0.05823659	      0.88277959	     -0.00005827	     -0.21182890	     -0.00000001	     -0.00000000	     22.47609314
      0.91667034	     -0.05492643	      0.00038075	     -0.19633578	     -0.05823080	      0.88277905	     -0.00005726	     -0.21182471	     -0.00000001	     -0.00000000	     22.41918160
      0.91803779	     -0.05493197	      0.00038093	     -0.19634134	     -0.05822499	      0.88277849	     -0.00005624	     -0.21182064	     -0.00000001	     -0.00000000	     22.55154090
      0.91940524	     -0.05494127	      0.00038208	     -0.19635068	     -0.05821918	      0.88277792	     -0.00005520	     -0.21181663	     -0.00000001	     -0.00000000	     22.47037814
      0.92077269	     -0.05494779	      0.00038208	     -0.19635721	     -0.05821336	      0.88277732	     -0.00005415	     -0.21181272	     -0.00000001	     -0.00000000	     22.65465795
      0.92214014	     -0.05495947	      0.00038270	     -0.19636893	     -0.05820752	      0.88277671	     -0.00005308	     -0.21180887	     -0.00000001	     -0.00000000	     22.56753684
      0.92350759	     -0.05496710	      0.00038261	     -0.19637658	     -0.05820168	      0.88277609	     -0.00005200	     -0.21180514	     -0.00000001	     -0.00000000	     22.71909403
      0.92487504	     -0.05498093	      0.00038266	     -0.19639044	     -0.05819582	      0.88277544	     -0.00005091	     -0.21180146	     -0.00000001	     -0.00000000	     22.60747190
      0.92624249	     -0.05498976	      0.00038250	     -0.19639930	     -0.05818995	      0.88277478	     -0.00004980	     -0.21179791	     -0.00000001	     -0.00000000	     22.80790916
      0.92760994	     -0.05500622	      0.00038194	     -0.19641579	     -0.05818406	      0.88277410	     -0.00004868	     -0.21179441	     -0.00000001	     -0.00000000	     22.69552805
      0.92897740	     -0.05501579	      0.00038183	     -0.19642541	     -0.05817816	      0.88277340	     -0.00004755	     -0.21179104	     -0.00000001	     -0.00000000	     22.86790785
      0.93034485	     -0.05503486	      0.00038058	     -0.19644449	     -0.05817224	      0.88277268	     -0.00004640	     -0.21178772	     -0.00000001	     -0.00000000	     22.71508800
      0.93171230	     -0.05504556	      0.00038053	     -0.19645525	     -0.05816631	      0.88277195	     -0.00004525	     -0.21178455	     -0.00000001	     -0.00000000	     22.94916693
      0.93292739	     -0.05506447	      0.00037896	     -0.19647417	     -0.05816103	      0.88277128	     -0.00004421	     -0.21178177	     -0.00000001	     -0.00000000	     22.81424188
      0.93414248	     -0.05507769	      0.00037845	     -0.19648744	     -0.05815572	      0.88277059	     -0.00004317	     -0.21177911	     -0.00000001	     -0.00000000	     22.89872780
      0.93563175	     -0.05510035	      0.00037664	     -0.19651014	     -0.05814921	      0.88276973	     -0.00004188	     -0.21177594	     -0.00000001	     -0.00000000	     22.85551972
      0.93712103	     -0.05511776	      0.00037612	     -0.19652763	     -0.05814267	      0.88276885	     -0.00004058	     -0.21177294	     -0.00000001	     -0.00000000	     22.98789345
      0.93831221	     -0.05513895	      0.00037385	     -0.19654884	     -0.05813742	      0.88276812	     -0.00003953	     -0.21177058	     -0.00000001	     -0.00000000	     22.86744926
      0.93950339	     -0.05515582	      0.00037293	     -0.19656576	     -0.05813215	      0.88276738	     -0.00003849	     -0.21176834	     -0.00000001	     -0.00000000	     22.95223477
      0.94103880	     -0.05518257	      0.00037049	     -0.19659257	     -0.05812534	      0.88276641	     -0.00003713	     -0.21176555	     -0.00000001	     -0.00000000	     22.88890803
      0.94257421	     -0.05520434	      0.00036962	     -0.19661444	     -0.05811850	      0.88276540	     -0.00003577	     -0.21176292	     -0.00000001	     -0.00000000	     23.10846413
      0.94372172	     -0.05522871	      0.00036681	     -0.19663884	     -0.05811337	      0.88276464	     -0.00003476	     -0.21176100	     -0.00000001	     -0.00000000	     22.90649943
      0.94486923	     -0.05524843	      0.00036547	     -0.19665862	     -0.05810822	      0.88276386	     -0.00003374	     -0.21175920	     -0.00000001	     -0.00000000	     22.97015170
      0.94647439	     -0.05527981	      0.00036259	     -0.19669008	     -0.05810099	      0.88276274	     -0.00003233	     -0.21175677	     -0.00000001	     -0.00000000	     22.91412473
      0.94789754	     -0.05530413	      0.00036118	     -0.19671451	     -0.05809455	      0.88276172	     -0.00003108	     -0.21175473	     -0.00000001	     -0.00000000	     23.04395690
      0.94932068	     -0.05533454	      0.00035784	     -0.19674499	     -0.05808808	      0.88276069	     -0.00002984	     -0.21175272	     -0.00000001	     -0.00000001	     22.82778856
      0.95057320	     -0.05535341	      0.00035699	     -0.19676399	     -0.05808237	      0.88275975	     -0.00002876	     -0.21175099	     -0.00000001	     -0.00000001	     23.02905918
      0.95182572	     -0.05537955	      0.00035424	     -0.19679020	     -0.05807663	      0.88275880	     -0.00002768	     -0.21174925	     -0.00000001	     -0.00000001	     22.92880794
      0.95307824	     -0.05540315	      0.00035255	     -0.19681391	     -0.05807087	      0.88275784	     -0.00002661	     -0.21174756	     -0.00000001	     -0.00000001	     22.98543872
      0.95468058	     -0.05543914	      0.00034902	     -0.19685002	     -0.05806347	      0.88275658	     -0.00002526	     -0.21174546	     -0.00000001	     -0.00000001	     22.85493328
      0.95593421	     -0.05546320	      0.00034761	     -0.19687421	     -0.05805765	      0.88275557	     -0.00002422	     -0.21174391	     -0.00000001	     -0.00000001	     23.00728228
      0.95718783	     -0.05549245	      0.00034466	     -0.19690356	     -0.05805180	      0.88275455	     -0.00002319	     -0.21174240	     -0.00000001	     -0.00000001	     22.89136402
      0.95844146	     -0.05551920	      0.00034254	     -0.19693044	     -0.05804594	      0.88275351	     -0.00002217	     -0.21174095	     -0.00000001	     -0.00000001	     22.97290356
      0.96006966	     -0.05555812	      0.00033872	     -0.19696950	     -0.05803828	      0.88275214	     -0.00002088	     -0.21173912	     -0.00000001	     -0.00000001	     22.80239030
      0.96137452	     -0.05558390	      0.00033714	     -0.19699545	     -0.05803211	      0.88275103	     -0.00001986	     -0.21173771	     -0.00000001	     -0.00000001	     23.00182319
      0.96267938	     -0.05561527	      0.00033417	     -0.19702695	     -0.05802591	      0.88274990	     -0.00001886	     -0.21173627	     -0.00000001	     -0.00000001	     22.86155799
      0.96398423	     -0.05564215	      0.00033251	     -0.19705401	     -0.05801968	      0.88274875	     -0.00001788	     -0.21173484	     -0.00000001	     -0.00000001	     22.97720922
      0.96528909	     -0.05567222	      0.00032993	     -0.19708425	     -0.05801343	      0.88274759	     -0.00001693	     -0.21173338	     -0.00000001	     -0.00000001	     22.86535020
      0.96659395	     -0.05569923	      0.00032821	     -0.19711145	     -0.05800715	      0.88274641	     -0.00001599	     -0.21173190	     -0.00000001	     -0.00000001	     22.95845338
      0.96819110	     -0.05573649	      0.00032510	     -0.19714892	     -0.05799941	      0.88274496	     -0.00001488	     -0.21173001	     -0.00000001	     -0.00000001	     22.73652077
      0.96949316	     -0.05576010	      0.00032411	     -0.19717276	     -0.05799307	      0.88274376	     -0.00001400	     -0.21172843	     -0.00000001	     -0.00000001	     22.96434430
      0.97079523	     -0.05578998	      0.00032153	     -0.19720283	     -0.05798671	      0.88274255	     -0.00001315	     -0.21172675	     -0.00000001	     -0.00000001	     22.85092593
      0.97209730	     -0.05581495	      0.00032030	     -0.19722802	     -0.05798031	      0.88274133	     -0.00001233	     -0.21172502	     -0.00000001	     -0.00000001	     22.92861583
      0.97339937	     -0.05584294	      0.00031827	     -0.19725623	     -0.05797387	      0.88274009	     -0.00001153	     -0.21172319	     -0.00000001	     -0.00000001	     22.84252657
      0.97500914	     -0.05587216	      0.00031726	     -0.19728576	     -0.05796588	      0.88273856	     -0.00001059	     -0.21172082	     -0.00000001	     -0.00000001	     22.98431301
      0.97623803	     -0.05589895	      0.00031492	     -0.19731276	     -0.05795974	      0.88273737	     -0.00000990	     -0.21171887	     -0.00000001	     -0.00000001	     22.79529981
      0.97746692	     -0.05592115	      0.00031399	     -0.19733520	     -0.05795358	      0.88273618	     -0.00000923	     -0.21171684	     -0.00000001	     -0.00000001	     22.88328624
      0.97899328	     -0.05595252	      0.00031188	     -0.19736686	     -0.05794587	      0.88273469	     -0.00000845	     -0.21171418	     -0.00000001	     -0.00000001	     22.74930833
      0.98035113	     -0.05597493	      0.00031136	     -0.19738956	     -0.05793899	      0.88273336	     -0.00000778	     -0.21171170	     -0.00000001	     -0.00000001	     22.91621456
      0.98170898	     -0.05600158	      0.00030938	     -0.19741648	     -0.05793206	      0.88273202	     -0.00000716	     -0.21170903	     -0.00000001	     -0.00000001	     22.71007804
      0.98306683	     -0.05602128	      0.00030892	     -0.19743649	     -0.05792509	      0.88273068	     -0.00000656	     -0.21170621	     -0.00000001	     -0.00000001	     22.89292572
      0.98442468	     -0.05604645	      0.00030687	     -0.19746192	     -0.05791809	      0.88272933	     -0.00000600	     -0.21170318	     -0.00000001	     -0.00000001	     22.72382928
      0.98578253	     -0.05606529	      0.00030640	     -0.19748109	     -0.05791105	      0.88272797	     -0.00000548	     -0.21169999	     -0.00000001	     -0.00000001	     22.88086651
      0.98714038	     -0.05608987	      0.00030429	     -0.19750595	     -0.05790397	      0.88272660	     -0.00000499	     -0.21169659	     -0.00000001	     -0.00000001	     22.68167147
      0.98849823	     -0.05610801	      0.00030379	     -0.19752441	     -0.05789685	      0.88272524	     -0.00000454	     -0.21169306	     -0.00000001	     -0.00000001	     22.85916968
      0.98985608	     -0.05613221	      0.00030168	     -0.19754890	     -0.05788969	      0.88272386	     -0.00000412	     -0.21168934	     -0.00000001	     -0.00000001	     22.65979131
      0.99121393	     -0.05615014	      0.00030134	     -0.19756717	     -0.05788249	      0.88272249	     -0.00000374	     -0.21168550	     -0.00000001	     -0.00000001	     22.82958127
      0.99257178	     -0.05617451	      0.00029946	     -0.19759184	     -0.05787525	      0.88272111	     -0.00000340	     -0.21168150	     -0.00000001	     -0.00000001	     22.61712501
      0.99392963	     -0.05619158	      0.00029935	     -0.19760927	     -0.05786797	      0.88271973	     -0.00000308	     -0.21167739	     -0.00000001	     -0.00000001	     22.80151903
      0.99528748	     -0.05621435	      0.00029758	     -0.19763235	     -0.05786065	      0.88271834	     -0.00000281	     -0.21167311	     -0.00000001	     -0.00000001	     22.59951570
      0.99664533	     -0.05622919	      0.00029738	     -0.19764755	     -0.05785328	      0.88271695	     -0.00000256	     -0.21166869	     -0.00000001	     -0.00000001	     22.79215220
      0.99800318	     -0.05624948	      0.00029561	     -0.19766816	     -0.05784588	      0.88271556	     -0.00000236	     -0.21166404	     -0.00000001	     -0.00000001	     22.58306096
      0.99936103	     -0.05626189	      0.00029556	     -0.19768095	     -0.05783843	      0.88271417	     -0.00000218	     -0.21165921	     -0.00000001	     -0.00000001	     22.76597153
      1.00071888	     -0.05627988	      0.00029412	     -0.19769929	     -0.05783093	      0.88271278	     -0.00000204	     -0.21165414	     -0.00000001	     -0.00000001	     22.55093949
      1.00207673	     -0.05629073	      0.00029423	     -0.19771052	     -0.05782340	      0.88271138	     -0.00000193	     -0.21164889	     -0.00000001	     -0.00000001	     22.73043696
      1.00343459	     -0.05630720	      0.00029292	     -0.19772734	     -0.05781582	      0.88270999	     -0.00000186	     -0.21164340	     -0.00000001	     -0.00000001	     22.51673222
      1.00479244	     -0.05631706	      0.00029300	     -0.19773759	     -0.05780819	      0.88270859	     -0.00000182	     -0.21163774	     -0.00000001	     -0.00000001	     22.69534393
      1.00615029	     -0.05633316	      0.00029164	     -0.19775404	     -0.05780052	      0.88270720	     -0.00000181	     -0.21163188	     -0.00000001	     -0.00000001	     22.48472706
      1.00750814	     -0.05634264	      0.00029157	     -0.19776392	     -0.05779281	      0.88270580	     -0.00000184	     -0.21162589	     -0.00000001	     -0.00000001	     22.66039415
      1.00886599	     -0.05635748	      0.00029041	     -0.19777912	     -0.05778505	      0.88270441	     -0.00000189	     -0.21161971	     -0.00000001	     -0.00000001	     22.44579336
      1.01022384	     -0.05636600	      0.00029043	     -0.19778803	     -0.05777724	      0.88270302	     -0.00000198	     -0.21161339	     -0.00000001	     -0.00000001	     22.61901291
      1.01158169	     -0.05638017	      0.00028932	     -0.19780258	     -0.05776940	      0.88270163	     -0.00000210	     -0.21160691	     -0.00000001	     -0.00000001	     22.41138304
      1.01293954	     -0.05638805	      0.00028915	     -0.19781085	     -0.05776150	      0.88270024	     -0.00000226	     -0.21160030	     -0.00000001	     -0.00000001	     22.58787069
      1.01429739	     -0.05640028	      0.00028819	     -0.19782347	     -0.05775356	      0.88269886	     -0.00000244	     -0.21159352	     -0.00000001	     -0.00000001	     22.38148670
      1.01565524	     -0.05640587	      0.00028812	     -0.19782946	     -0.05774557	      0.88269747	     -0.00000265	     -0.21158659	     -0.00000001	     -0.00000001	     22.55647886
      1.01701309	     -0.05641548	      0.00028728	     -0.19783947	     -0.05773753	      0.88269609	     -0.00000290	     -0.21157944	     -0.00000001	     -0.00000001	     22.35835805
      1.01837094	     -0.05641915	      0.00028692	     -0.19784354	     -0.05772945	      0.88269472	     -0.00000317	     -0.21157212	     -0.00000001	     -0.00000001	     22.53976348
      1.01972879	     -0.05642711	      0.00028582	     -0.19785188	     -0.05772132	      0.88269334	     -0.00000348	     -0.21156457	     -0.00000001	     -0.00000001	     22.34666707
      1.02108664	     -0.05642980	      0.00028506	     -0.19785496	     -0.05771314	      0.88269198	     -0.00000381	     -0.21155686	     -0.00000001	     -0.00000001	     22.52156470
      1.02244449	     -0.05643665	      0.00028400	     -0.19786221	     -0.05770492	      0.88269061	     -0.00000417	     -0.21154896	     -0.00000001	     -0.00000001	     22.31708335
      1.02380234	     -0.05643847	      0.00028323	     -0.19786442	     -0.05769664	      0.88268925	     -0.00000457	     -0.21154090	     -0.00000001	     -0.00000001	     22.48620380
      1.02516019	     -0.05644379	      0.00028234	     -0.19787014	     -0.05768832	      0.88268790	     -0.00000499	     -0.21153266	     -0.00000001	     -0.00000001	     22.28695334
      1.02651804	     -0.05644410	      0.00028151	     -0.19787085	     -0.05767994	      0.88268656	     -0.00000543	     -0.21152425	     -0.00000001	     -0.00000001	     22.45830828
      1.02787589	     -0.05644760	      0.00028070	     -0.19787476	     -0.05767152	      0.88268522	     -0.00000591	     -0.21151565	     -0.00000001	     -0.00000001	     22.26511674
      1.02923374	     -0.05644656	      0.00027947	     -0.19787411	     -0.05766305	      0.88268389	     -0.00000641	     -0.21150687	     -0.00000001	     -0.00000001	     22.44867993
      1.03059159	     -0.05644861	      0.00027852	     -0.19787657	     -0.05765453	      0.88268257	     -0.00000693	     -0.21149790	     -0.00000001	     -0.00000001	     22.25096458
      1.03194944	     -0.05644655	      0.00027708	     -0.19787490	     -0.05764596	      0.88268126	     -0.00000749	     -0.21148876	     -0.00000001	     -0.00000001	     22.42707532
      1.03330729	     -0.05644738	      0.00027626	     -0.19787613	     -0.05763734	      0.88267996	     -0.00000806	     -0.21147944	     -0.00000001	     -0.00000001	     22.21991967
      1.03466514	     -0.05644435	      0.00027471	     -0.19787349	     -0.05762867	      0.88267867	     -0.00000866	     -0.21146996	     -0.00000001	     -0.00000001	     22.39723270
      1.03602299	     -0.05644393	      0.00027402	     -0.19787348	     -0.05761995	      0.88267739	     -0.00000929	     -0.21146031	     -0.00000001	     -0.00000001	     22.18917770
      1.03738084	     -0.05643961	      0.00027220	     -0.19786954	     -0.05761118	      0.88267612	     -0.00000994	     -0.21145050	     -0.00000001	     -0.00000001	     22.37874993
      1.03873869	     -0.05643746	      0.00027156	     -0.19786780	     -0.05760236	      0.88267486	     -0.00001060	     -0.21144051	     -0.00000001	     -0.00000001	     22.16444825
      1.04009654	     -0.05643174	      0.00026961	     -0.19786246	     -0.05759349	      0.88267362	     -0.00001129	     -0.21143036	     -0.00000001	     -0.00000001	     22.35619533
      1.04145439	     -0.05642794	      0.00026928	     -0.19785908	     -0.05758457	      0.88267239	     -0.00001200	     -0.21142002	     -0.00000001	     -0.00000001	     22.13044563
      1.04281224	     -0.05642065	      0.00026720	     -0.19785215	     -0.05757560	      0.88267118	     -0.00001273	     -0.21140952	     -0.00000001	     -0.00000001	     22.33675732
      1.04417009	     -0.05641517	      0.00026708	     -0.19784710	     -0.05756657	      0.88266998	     -0.00001348	     -0.21139883	     -0.00000001	     -0.00000001	     22.10226180
      1.04552794	     -0.05640646	      0.00026475	     -0.19783875	     -0.05755750	      0.88266880	     -0.00001425	     -0.21138797	     -0.00000001	     -0.00000001	     22.32552311
      1.04688579	     -0.05639939	      0.00026481	     -0.19783211	     -0.05754837	      0.88266764	     -0.00001504	     -0.21137693	     -0.00000001	     -0.00000001	     22.07914173
      1.04809972	     -0.05639039	      0.00026271	     -0.19782344	     -0.05754017	      0.88266661	     -0.00001575	     -0.21136692	     -0.00000001	     -0.00000001	     22.24852643
      1.04931365	     -0.05638167	      0.00026217	     -0.19781508	     -0.05753193	      0.88266560	     -0.00001648	     -0.21135676	     -0.00000001	     -0.00000001	     22.15190874
      1.05078403	     -0.05636912	      0.00026036	     -0.19780294	     -0.05752189	      0.88266439	     -0.00001739	     -0.21134426	     -0.00000001	     -0.00000001	     22.23692737
      1.05225441	     -0.05635618	      0.00025987	     -0.19779044	     -0.05751179	      0.88266321	     -0.00001831	     -0.21133152	     -0.00000001	     -0.00000001	     22.06572046
      1.05349446	     -0.05634326	      0.00025770	     -0.19777784	     -0.05750323	      0.88266223	     -0.00001909	     -0.21132059	     -0.00000001	     -0.00000001	     22.23091656
      1.05473451	     -0.05633003	      0.00025713	     -0.19776498	     -0.05749462	      0.88266127	     -0.00001990	     -0.21130950	     -0.00000001	     -0.00000001	     22.12432464
      1.05597456	     -0.05631518	      0.00025572	     -0.19775047	     -0.05748597	      0.88266032	     -0.00002071	     -0.21129822	     -0.00000001	     -0.00000001	     22.18315457
      1.05762868	     -0.05629281	      0.00025515	     -0.19772859	     -0.05747437	      0.88265908	     -0.00002181	     -0.21128287	     -0.00000001	     -0.00000001	     22.05781330
      1.05887879	     -0.05627270	      0.00025364	     -0.19770882	     -0.05746555	      0.88265817	     -0.00002266	     -0.21127098	     -0.00000001	     -0.00000000	     22.21486390
      1.06012889	     -0.05624978	      0.00025372	     -0.19768628	     -0.05745669	      0.88265728	     -0.00002351	     -0.21125882	     -0.00000001	     -0.00000000	     22.10973000
      1.06137900	     -0.05622361	      0.00025317	     -0.19766046	     -0.05744778	      0.88265641	     -0.00002438	     -0.21124631	     -0.00000001	     -0.00000000	     22.18174276
      1.06304426	     -0.05618438	      0.00025381	     -0.19762174	     -0.05743584	      0.88265528	     -0.00002555	     -0.21122909	     -0.00000001	     -0.00000000	     22.04230809
      1.06429027	     -0.05615126	      0.00025304	     -0.19758897	     -0.05742687	      0.88265446	     -0.00002643	     -0.21121574	     -0.00000001	     -0.00000000	     22.21880003
      1.06553628	     -0.05611648	      0.00025356	     -0.19755455	     -0.05741784	      0.88265366	     -0.00002733	     -0.21120201	     -0.00000001	     -0.00000000	     22.11912480
      1.06678228	     -0.05607814	      0.00025332	     -0.19751656	     -0.05740878	      0.88265288	     -0.00002823	     -0.21118787	     -0.00000001	     -0.00000000	     22.19298702
      1.06845827	     -0.05602281	      0.00025411	     -0.19746171	     -0.05739652	      0.88265187	     -0.00002946	     -0.21116819	     -0.00000001	     -0.00000000	     22.05964121
      1.06969649	     -0.05597793	      0.00025348	     -0.19741715	     -0.05738741	      0.88265116	     -0.00003038	     -0.21115315	     -0.00000001	     -0.00000000	     22.23929584
      1.07093470	     -0.05593112	      0.00025427	     -0.19737068	     -0.05737827	      0.88265047	     -0.00003131	     -0.21113769	     -0.00000001	     -0.00000000	     22.14452954
      1.07243782	     -0.05587201	      0.00025409	     -0.19731195	     -0.05736711	      0.88264967	     -0.00003244	     -0.21111837	     -0.00000001	     -0.00000000	     22.26736500
      1.07394095	     -0.05581313	      0.00025553	     -0.19725348	     -0.05735590	      0.88264891	     -0.00003358	     -0.21109852	     -0.00000001	     -0.00000000	     22.01860962
      1.07510601	     -0.05576540	      0.00025449	     -0.19720598	     -0.05734716	      0.88264835	     -0.00003448	     -0.21108284	     -0.00000001	     -0.00000000	     22.22518140
      1.07627107	     -0.05571810	      0.00025502	     -0.19715897	     -0.05733839	      0.88264782	     -0.00003537	     -0.21106691	     -0.00000001	     -0.00000000	     22.17894608
      1.07783997	     -0.05565228	      0.00025464	     -0.19709348	     -0.05732654	      0.88264714	     -0.00003659	     -0.21104510	     -0.00000001	     -0.00000000	     22.25112249
      1.07940887	     -0.05558388	      0.00025638	     -0.19702546	     -0.05731462	      0.88264652	     -0.00003782	     -0.21102286	     -0.00000001	     -0.00000000	     22.12288738
      1.08052712	     -0.05553365	      0.00025556	     -0.19697543	     -0.05730609	      0.88264611	     -0.00003869	     -0.21100675	     -0.00000001	     -0.00000000	     22.25899840
      1.08164538	     -0.05548246	      0.00025639	     -0.19692449	     -0.05729752	      0.88264573	     -0.00003957	     -0.21099043	     -0.00000001	     -0.00000000	     22.23087249
      1.08330237	     -0.05540410	      0.00025677	     -0.19684645	     -0.05728479	      0.88264521	     -0.00004088	     -0.21096584	     -0.00000001	     -0.00000000	     22.30938388
      1.08469543	     -0.05533673	      0.00025834	     -0.19677938	     -0.05727403	      0.88264483	     -0.00004199	     -0.21094481	     -0.00000001	     -0.00000000	     22.23175923
      1.08608849	     -0.05526922	      0.00025820	     -0.19671210	     -0.05726323	      0.88264449	     -0.00004310	     -0.21092349	     -0.00000001	     -0.00000000	     22.37893214
      1.08748155	     -0.05520148	      0.00026008	     -0.19664464	     -0.05725239	      0.88264419	     -0.00004421	     -0.21090192	     -0.00000001	     -0.00000000	     22.23819074
      1.08871795	     -0.05514124	      0.00025945	     -0.19658457	     -0.05724273	      0.88264397	     -0.00004520	     -0.21088259	     -0.00000001	     -0.00000000	     22.41086944
      1.08995435	     -0.05508187	      0.00026052	     -0.19652541	     -0.05723304	      0.88264379	     -0.00004619	     -0.21086314	     -0.00000001	     -0.00000000	     22.34230785
      1.09119075	     -0.05502141	      0.00026055	     -0.19646512	     -0.05722332	      0.88264364	     -0.00004718	     -0.21084358	     -0.00000001	     -0.00000000	     22.43385941
      1.09280854	     -0.05494081	      0.00026203	     -0.19638477	     -0.05721055	      0.88264350	     -0.00004847	     -0.21081777	     -0.00000001	     -0.00000000	     22.37513394
      1.09405987	     -0.05487691	      0.00026181	     -0.19632102	     -0.05720064	      0.88264343	     -0.00004947	     -0.21079764	     -0.00000001	     -0.00000000	     22.55028773
      1.09531121	     -0.05481127	      0.00026318	     -0.19625556	     -0.05719070	      0.88264340	     -0.00005047	     -0.21077732	     -0.00000001	     -0.00000000	     22.49916709
      1.09656254	     -0.05474414	      0.00026368	     -0.19618858	     -0.05718074	      0.88264341	     -0.00005146	     -0.21075681	     -0.00000001	      0.00000000	     22.60757832
      1.09817968	     -0.05465755	      0.00026579	     -0.19610220	     -0.05716782	      0.88264348	     -0.00005274	     -0.21073003	     -0.00000001	      0.00000000	     22.53070220
      1.09940842	     -0.05459071	      0.00026618	     -0.19603549	     -0.05715797	      0.88264358	     -0.00005370	     -0.21070950	     -0.00000001	      0.00000000	     22.71785567
      1.10063715	     -0.05452555	      0.00026788	     -0.19597048	     -0.05714810	      0.88264371	     -0.00005465	     -0.21068886	     -0.00000001	      0.00000000	     22.66457324
      1.10212292	     -0.05444796	      0.00026867	     -0.19589301	     -0.05713613	      0.88264391	     -0.00005579	     -0.21066381	     -0.00000001	      0.00000000	     22.82269991
      1.10360868	     -0.05437032	      0.00027172	     -0.19581555	     -0.05712414	      0.88264417	     -0.00005692	     -0.21063871	     -0.00000001	      0.00000000	     22.66503058
      1.10475443	     -0.05430690	      0.00027226	     -0.19575221	     -0.05711486	      0.88264440	     -0.00005778	     -0.21061927	     -0.00000001	      0.00000000	     22.89697763
      1.10590017	     -0.05424336	      0.00027442	     -0.19568879	     -0.05710557	      0.88264466	     -0.00005862	     -0.21059971	     -0.00000001	      0.00000000	     22.90087631
      1.10746386	     -0.05415634	      0.00027632	     -0.19560189	     -0.05709286	      0.88264506	     -0.00005976	     -0.21057285	     -0.00000001	      0.00000000	     23.03146423
      1.10902754	     -0.05407072	      0.00027988	     -0.19551640	     -0.05708013	      0.88264551	     -0.00006087	     -0.21054587	     -0.00000001	      0.00000000	     22.94458808
      1.11013048	     -0.05400977	      0.00028036	     -0.19545549	     -0.05707113	      0.88264586	     -0.00006163	     -0.21052681	     -0.00000001	      0.00000000	     23.13934627
      1.11123342	     -0.05395002	      0.00028232	     -0.19539581	     -0.05706212	      0.88264623	     -0.00006238	     -0.21050774	     -0.00000001	      0.00000000	     23.14081941
      1.11288216	     -0.05386135	      0.00028430	     -0.19530720	     -0.05704863	      0.88264684	     -0.00006348	     -0.21047924	     -0.00000001	      0.00000000	     23.27787532
      1.11426558	     -0.05378733	      0.00028679	     -0.19523325	     -0.05703729	      0.88264738	     -0.00006437	     -0.21045536	     -0.00000001	      0.00000000	     23.25523046
      1.11564900	     -0.05371181	      0.00028781	     -0.19515773	     -0.05702593	      0.88264796	     -0.00006523	     -0.21043149	     -0.00000001	      0.00000000	     23.47492001
      1.11703242	     -0.05363478	      0.00029105	     -0.19508077	     -0.05701456	      0.88264858	     -0.00006606	     -0.21040759	     -0.00000001	      0.00000000	     23.38225082
      1.11824580	     -0.05356417	      0.00029196	     -0.19501015	     -0.05700458	      0.88264914	     -0.00006676	     -0.21038654	     -0.00000001	      0.00000000	     23.62333251
      1.11945919	     -0.05349383	      0.00029446	     -0.19493984	     -0.05699459	      0.88264973	     -0.00006744	     -0.21036540	     -0.00000001	      0.00000000	     23.61220951
      1.12067257	     -0.05342404	      0.00029582	     -0.19487003	     -0.05698459	      0.88265035	     -0.00006810	     -0.21034419	     -0.00000001	      0.00000000	     23.74208009
      1.12231488	     -0.05333233	      0.00029856	     -0.19477831	     -0.05697105	      0.88265122	     -0.00006894	     -0.21031549	     -0.00000001	      0.00000000	     23.74317068
      1.12354796	     -0.05326411	      0.00029911	     -0.19471003	     -0.05696087	      0.88265190	     -0.00006955	     -0.21029401	     -0.00000001	      0.00000000	     23.95774016
      1.12478104	     -0.05319707	      0.00030089	     -0.19464295	     -0.05695069	      0.88265261	     -0.00007012	     -0.21027259	     -0.00000001	      0.00000000	     23.95267102
      1.12601412	     -0.05313049	      0.00030171	     -0.19457629	     -0.05694051	      0.88265333	     -0.00007066	     -0.21025126	     -0.00000001	      0.00000000	     24.09685135
      1.12764325	     -0.05304398	      0.00030399	     -0.19448970	     -0.05692706	      0.88265433	     -0.00007133	     -0.21022324	     -0.00000001	      0.00000000	     24.09664233
      1.12884645	     -0.05297983	      0.00030444	     -0.19442544	     -0.05691712	      0.88265509	     -0.00007179	     -0.21020266	     -0.00000001	      0.00000000	     24.31873293
      1.13004964	     -0.05291686	      0.00030620	     -0.19436240	     -0.05690719	      0.88265587	     -0.00007222	     -0.21018218	     -0.00000001	      0.00000000	     24.32037258
      1.13154321	     -0.05283841	      0.00030723	     -0.19428382	     -0.05689486	      0.88265687	     -0.00007271	     -0.21015691	     -0.00000001	      0.00000000	     24.53708640
      1.13287290	     -0.05276926	      0.00030949	     -0.19421457	     -0.05688389	      0.88265778	     -0.00007311	     -0.21013453	     -0.00000001	      0.00000000	     24.49185788
      1.13420259	     -0.05270012	      0.00031001	     -0.19414527	     -0.05687292	      0.88265871	     -0.00007346	     -0.21011227	     -0.00000001	      0.00000000	     24.74699773
      1.13553227	     -0.05263385	      0.00031222	     -0.19407889	     -0.05686196	      0.88265966	     -0.00007378	     -0.21009017	     -0.00000001	      0.00000000	     24.67814124
      1.13686196	     -0.05256827	      0.00031218	     -0.19401311	     -0.05685101	      0.88266064	     -0.00007406	     -0.21006826	     -0.00000001	      0.00000001	     24.96434771
      1.13819165	     -0.05250629	      0.00031416	     -0.19395099	     -0.05684006	      0.88266163	     -0.00007430	     -0.21004657	     -0.00000001	      0.00000001	     24.87069577
      1.13952134	     -0.05244303	      0.00031340	     -0.19388751	     -0.05682913	      0.88266264	     -0.00007450	     -0.21002513	     -0.00000001	      0.00000001	     25.21305504
      1.14068618	     -0.05238914	      0.00031480	     -0.19383347	     -0.05681956	      0.88266354	     -0.00007465	     -0.21000652	     -0.00000001	      0.00000001	     25.13898932
      1.14185101	     -0.05233384	      0.00031472	     -0.19377798	     -0.05681000	      0.88266445	     -0.00007476	     -0.20998804	     -0.00000001	      0.00000001	     25.31700665
      1.14330677	     -0.05226664	      0.00031566	     -0.19371055	     -0.05679808	      0.88266561	     -0.00007486	     -0.20996511	     -0.00000001	      0.00000001	     25.36295588
      1.14476252	     -0.05220064	      0.00031503	     -0.19364428	     -0.05678617	      0.88266679	     -0.00007491	     -0.20994241	     -0.00000001	      0.00000001	     25.64044684
      1.14593523	     -0.05215107	      0.00031593	     -0.19359452	     -0.05677659	      0.88266775	     -0.00007492	     -0.20992433	     -0.00000001	      0.00000001	     25.58034252
      1.14710795	     -0.05210311	      0.00031517	     -0.19354632	     -0.05676702	      0.88266872	     -0.00007490	     -0.20990648	     -0.00000001	      0.00000001	     25.74928457
      1.14857924	     -0.05204789	      0.00031482	     -0.19349081	     -0.05675504	      0.88266995	     -0.00007483	     -0.20988447	     -0.00000001	      0.00000001	     25.79712185
      1.15005054	     -0.05199504	      0.00031273	     -0.19343760	     -0.05674309	      0.88267119	     -0.00007472	     -0.20986296	     -0.00000001	      0.00000001	     26.09759059
      1.15116880	     -0.05195861	      0.00031267	     -0.19340094	     -0.05673402	      0.88267215	     -0.00007460	     -0.20984695	     -0.00000001	      0.00000001	     26.02771487
      1.15228706	     -0.05192251	      0.00031120	     -0.19336457	     -0.05672497	      0.88267311	     -0.00007446	     -0.20983124	     -0.00000001	      0.00000001	     26.18237086
      1.15383135	     -0.05187618	      0.00030973	     -0.19331788	     -0.05671249	      0.88267445	     -0.00007422	     -0.20981003	     -0.00000001	      0.00000001	     26.26239922
      1.15537564	     -0.05183211	      0.00030667	     -0.19327339	     -0.05670006	      0.88267579	     -0.00007393	     -0.20978940	     -0.00000001	      0.00000001	     26.57953888
      1.15644018	     -0.05180564	      0.00030607	     -0.19324668	     -0.05669150	      0.88267672	     -0.00007370	     -0.20977551	     -0.00000001	      0.00000001	     26.49651150
      1.15750471	     -0.05177944	      0.00030418	     -0.19322021	     -0.05668297	      0.88267765	     -0.00007344	     -0.20976191	     -0.00000001	      0.00000001	     26.62678154
      1.15915568	     -0.05174277	      0.00030163	     -0.19318310	     -0.05666976	      0.88267911	     -0.00007301	     -0.20974137	     -0.00000001	      0.00000001	     26.73201688
      1.16050771	     -0.05171478	      0.00029860	     -0.19315474	     -0.05665898	      0.88268030	     -0.00007261	     -0.20972507	     -0.00000001	      0.00000001	     26.93232096
      1.16185973	     -0.05169040	      0.00029664	     -0.19313001	     -0.05664824	      0.88268148	     -0.00007218	     -0.20970923	     -0.00000001	      0.00000001	     26.94460267
      1.16321176	     -0.05166545	      0.00029337	     -0.19310467	     -0.05663752	      0.88268267	     -0.00007171	     -0.20969382	     -0.00000001	      0.00000001	     27.20088126
      1.16441903	     -0.05164621	      0.00029214	     -0.19308513	     -0.05662798	      0.88268373	     -0.00007126	     -0.20968040	     -0.00000001	      0.00000001	     27.16340663
      1.16562630	     -0.05162704	      0.00028954	     -0.19306563	     -0.05661846	      0.88268479	     -0.00007078	     -0.20966730	     -0.00000001	      0.00000001	     27.34491800
      1.16683358	     -0.05161139	      0.00028763	     -0.19304966	     -0.05660898	      0.88268584	     -0.00007028	     -0.20965451	     -0.00000001	      0.00000001	     27.38614794
      1.16837011	     -0.05159354	      0.00028400	     -0.19303138	     -0.05659694	      0.88268717	     -0.00006960	     -0.20963875	     -0.00000001	      0.00000001	     27.59957456
      1.16959110	     -0.05158282	      0.00028221	     -0.19302033	     -0.05658741	      0.88268821	     -0.00006903	     -0.20962663	     -0.00000001	      0.00000001	     27.57884913
      1.17081209	     -0.05157144	      0.00027923	     -0.19300861	     -0.05657791	      0.88268925	     -0.00006843	     -0.20961486	     -0.00000001	      0.00000001	     27.75397053
      1.17203308	     -0.05156201	      0.00027711	     -0.19299885	     -0.05656844	      0.88269028	     -0.00006781	     -0.20960339	     -0.00000001	      0.00000001	     27.79068745
      1.17356202	     -0.05155036	      0.00027347	     -0.19298676	     -0.05655663	      0.88269156	     -0.00006699	     -0.20958945	     -0.00000001	      0.00000001	     27.99956984
      1.17475951	     -0.05154432	      0.00027183	     -0.19298042	     -0.05654741	      0.88269255	     -0.00006633	     -0.20957884	     -0.00000001	      0.00000001	     27.96055154
      1.17595700	     -0.05153802	      0.00026905	     -0.19297378	     -0.05653822	      0.88269352	     -0.00006564	     -0.20956850	     -0.00000001	      0.00000001	     28.10805611
      1.17715449	     -0.05153377	      0.00026701	     -0.19296922	     -0.05652906	      0.88269449	     -0.00006492	     -0.20955843	     -0.00000001	      0.00000001	     28.14013699
      1.17874922	     -0.05152854	      0.00026321	     -0.19296353	     -0.05651691	      0.88269575	     -0.00006394	     -0.20954542	     -0.00000001	      0.00000001	     28.33860224
      1.17993427	     -0.05152712	      0.00026145	     -0.19296181	     -0.05650792	      0.88269667	     -0.00006318	     -0.20953604	     -0.00000001	      0.00000001	     28.30046656
      1.18111933	     -0.05152532	      0.00025867	     -0.19295968	     -0.05649896	      0.88269758	     -0.00006240	     -0.20952689	     -0.00000001	      0.00000001	     28.43048739
      1.18256944	     -0.05152562	      0.00025645	     -0.19295960	     -0.05648804	      0.88269867	     -0.00006142	     -0.20951601	     -0.00000001	      0.00000001	     28.43465515
      1.18385639	     -0.05152560	      0.00025326	     -0.19295922	     -0.05647839	      0.88269962	     -0.00006052	     -0.20950663	     -0.00000001	      0.00000000	     28.61784107
      1.18514333	     -0.05152849	      0.00025142	     -0.19296178	     -0.05646878	      0.88270055	     -0.00005960	     -0.20949750	     -0.00000001	      0.00000000	     28.58154634
      1.18643028	     -0.05153063	      0.00024801	     -0.19296355	     -0.05645921	      0.88270146	     -0.00005866	     -0.20948864	     -0.00000001	      0.00000000	     28.76816582
      1.18771723	     -0.05153546	      0.00024638	     -0.19296806	     -0.05644968	      0.88270235	     -0.00005769	     -0.20948000	     -0.00000001	      0.00000000	     28.70974285
      1.18900418	     -0.05153917	      0.00024304	     -0.19297140	     -0.05644018	      0.88270322	     -0.00005671	     -0.20947161	     -0.00000001	      0.00000000	     28.90434359
      1.19029113	     -0.05154571	      0.00024159	     -0.19297763	     -0.05643073	      0.88270407	     -0.00005570	     -0.20946344	     -0.00000001	      0.00000000	     28.83225223
      1.19157807	     -0.05155118	      0.00023822	     -0.19298273	     -0.05642131	      0.88270490	     -0.00005468	     -0.20945549	     -0.00000001	      0.00000000	     29.03516051
      1.19286502	     -0.05155935	      0.00023697	     -0.19299060	     -0.05641194	      0.88270570	     -0.00005364	     -0.20944775	     -0.00000001	      0.00000000	     28.94886852
      1.19415197	     -0.05156591	      0.00023344	     -0.19299679	     -0.05640261	      0.88270649	     -0.00005258	     -0.20944021	     -0.00000001	      0.00000000	     29.17228871
      1.19543892	     -0.05157520	      0.00023235	     -0.19300578	     -0.05639331	      0.88270725	     -0.00005150	     -0.20943285	     -0.00000001	      0.00000000	     29.06474845
      1.19672587	     -0.05158281	      0.00022873	     -0.19301302	     -0.05638406	      0.88270800	     -0.00005041	     -0.20942569	     -0.00000001	      0.00000000	     29.30020362
      1.19786612	     -0.05159186	      0.00022783	     -0.19302182	     -0.05637590	      0.88270864	     -0.00004943	     -0.20941947	     -0.00000001	      0.00000000	     29.20175806
      1.19900637	     -0.05160009	      0.00022548	     -0.19302975	     -0.05636777	      0.88270926	     -0.00004844	     -0.20941339	     -0.00000001	      0.00000000	     29.30932101
      1.20041947	     -0.05161176	      0.00022383	     -0.19304108	     -0.05635775	      0.88271000	     -0.00004719	     -0.20940603	     -0.00000001	      0.00000000	     29.30462832
      1.20183256	     -0.05162298	      0.00022096	     -0.19305194	     -0.05634777	      0.88271072	     -0.00004593	     -0.20939886	     -0.00000001	      0.00000000	     29.48072254
      1.20299140	     -0.05163388	      0.00022051	     -0.19306259	     -0.05633962	      0.88271129	     -0.00004488	     -0.20939311	     -0.00000001	      0.00000000	     29.39384557
      1.20415023	     -0.05164425	      0.00021868	     -0.19307268	     -0.05633151	      0.88271185	     -0.00004383	     -0.20938747	     -0.00000001	      0.00000000	     29.49607604
      1.20557063	     -0.05165841	      0.00021771	     -0.19308653	     -0.05632162	      0.88271250	     -0.00004252	     -0.20938073	     -0.00000001	      0.00000000	     29.48538655
      1.20699103	     -0.05167208	      0.00021528	     -0.19309986	     -0.05631178	      0.88271312	     -0.00004121	     -0.20937416	     -0.00000001	      0.00000000	     29.67701634
      1.20810354	     -0.05168421	      0.00021548	     -0.19311178	     -0.05630411	      0.88271359	     -0.00004016	     -0.20936911	     -0.00000001	      0.00000000	     29.57373855
      1.20921606	     -0.05169568	      0.00021436	     -0.19312301	     -0.05629647	      0.88271404	     -0.00003911	     -0.20936417	     -0.00000001	      0.00000000	     29.65313600
      1.21069691	     -0.05171196	      0.00021411	     -0.19313900	     -0.05628635	      0.88271462	     -0.00003771	     -0.20935771	     -0.00000001	      0.00000000	     29.64426493
      1.21217777	     -0.05172788	      0.00021239	     -0.19315460	     -0.05627629	      0.88271516	     -0.00003629	     -0.20935140	     -0.00000001	      0.00000000	     29.83451167
      1.21325041	     -0.05174063	      0.00021315	     -0.19316717	     -0.05626904	      0.88271553	     -0.00003525	     -0.20934691	     -0.00000001	      0.00000000	     29.72606272
      1.21432305	     -0.05175287	      0.00021247	     -0.19317919	     -0.05626181	      0.88271589	     -0.00003421	     -0.20934249	     -0.00000001	      0.00000000	     29.79418672
      1.21588168	     -0.05177149	      0.00021245	     -0.19319753	     -0.05625137	      0.88271638	     -0.00003269	     -0.20933617	     -0.00000001	      0.00000000	     29.79590408
      1.21720247	     -0.05178706	      0.00021158	     -0.19321284	     -0.05624257	      0.88271677	     -0.00003139	     -0.20933091	     -0.00000001	      0.00000000	     29.90283300
      1.21852325	     -0.05180342	      0.00021235	     -0.19322899	     -0.05623381	      0.88271713	     -0.00003009	     -0.20932572	     -0.00000001	      0.00000000	     29.84364689
      1.21984404	     -0.05181912	      0.00021120	     -0.19324443	     -0.05622510	      0.88271746	     -0.00002878	     -0.20932061	     -0.00000001	      0.00000000	     29.99510125
      1.22116482	     -0.05183593	      0.00021274	     -0.19326106	     -0.05621643	      0.88271777	     -0.00002746	     -0.20931555	     -0.00000001	      0.00000000	     29.87698547
      1.22229166	     -0.05184951	      0.00021172	     -0.19327443	     -0.05620907	      0.88271801	     -0.00002633	     -0.20931128	     -0.00000001	      0.00000000	     30.00763681
      1.22341849	     -0.05186380	      0.00021250	     -0.19328856	     -0.05620174	      0.88271824	     -0.00002520	     -0.20930705	     -0.00000001	      0.00000000	     29.97078393
      1.22485090	     -0.05188160	      0.00021241	     -0.19330612	     -0.05619246	      0.88271849	     -0.00002376	     -0.20930172	     -0.00000001	      0.00000000	     30.05040507
      1.22628331	     -0.05189984	      0.00021409	     -0.19332418	     -0.05618324	      0.88271872	     -0.00002230	     -0.20929644	     -0.00000001	      0.00000000	     29.97270396
      1.22741414	     -0.05191349	      0.00021353	     -0.19333765	     -0.05617600	      0.88271887	     -0.00002116	     -0.20929229	     -0.00000001	      0.00000000	     30.08943181
      1.22854497	     -0.05192745	      0.00021469	     -0.19335147	     -0.05616878	      0.88271901	     -0.00002000	     -0.20928815	     -0.00000001	      0.00000000	     30.05347120
      1.23000097	     -0.05194472	      0.00021512	     -0.19336853	     -0.05615954	      0.88271915	     -0.00001852	     -0.20928283	     -0.00000001	      0.00000000	     30.12715489
      1.23145698	     -0.05196204	      0.00021755	     -0.19338570	     -0.05615034	      0.88271926	     -0.00001703	     -0.20927749	     -0.00000001	      0.00000000	     30.03526923
      1.23253976	     -0.05197409	      0.00021729	     -0.19339760	     -0.05614354	      0.88271932	     -0.00001592	     -0.20927352	     -0.00000001	      0.00000000	     30.14400775
      1.23362254	     -0.05198630	      0.00021875	     -0.19340969	     -0.05613676	      0.88271937	     -0.00001481	     -0.20926952	     -0.00000001	      0.00000000	     30.11332392
      1.23515530	     -0.05200296	      0.00021994	     -0.19342617	     -0.05612722	      0.88271940	     -0.00001324	     -0.20926383	     -0.00000001	      0.00000000	     30.16610573
      1.23647322	     -0.05201721	      0.00022220	     -0.19344030	     -0.05611905	      0.88271940	     -0.00001189	     -0.20925890	     -0.00000001	     -0.00000000	     30.10690894
      1.23779115	     -0.05203078	      0.00022288	     -0.19345372	     -0.05611093	      0.88271938	     -0.00001055	     -0.20925393	     -0.00000001	     -0.00000000	     30.20107072
      1.23910907	     -0.05204412	      0.00022585	     -0.19346696	     -0.05610285	      0.88271932	     -0.00000922	     -0.20924890	     -0.00000001	     -0.00000000	     30.10326344
      1.24042700	     -0.05205606	      0.00022620	     -0.19347874	     -0.05609481	      0.88271924	     -0.00000789	     -0.20924381	     -0.00000001	     -0.00000000	     30.25247644
      1.24155687	     -0.05206599	      0.00022920	     -0.19348862	     -0.05608794	      0.88271916	     -0.00000676	     -0.20923938	     -0.00000001	     -0.00000000	     30.13638722
      1.24268674	     -0.05207493	      0.00023047	     -0.19349745	     -0.05608111	      0.88271905	     -0.00000564	     -0.20923487	     -0.00000001	     -0.00000000	     30.18952038
      1.24411400	     -0.05208543	      0.00023351	     -0.19350786	     -0.05607252	      0.88271889	     -0.00000423	     -0.20922906	     -0.00000001	     -0.00000000	     30.15034325
      1.24554126	     -0.05209452	      0.00023496	     -0.19351682	     -0.05606398	      0.88271870	     -0.00000284	     -0.20922309	     -0.00000001	     -0.00000000	     30.26762400
      1.24667640	     -0.05210124	      0.00023830	     -0.19352350	     -0.05605722	      0.88271853	     -0.00000175	     -0.20921822	     -0.00000001	     -0.00000000	     30.16653828
      1.24781154	     -0.05210702	      0.00024000	     -0.19352920	     -0.05605049	      0.88271834	     -0.00000067	     -0.20921324	     -0.00000001	     -0.00000000	     30.21816655
      1.24926076	     -0.05211346	      0.00024355	     -0.19353557	     -0.05604194	      0.88271807	      0.00000068	     -0.20920671	     -0.00000001	     -0.00000000	     30.18270454
      1.25070999	     -0.05211826	      0.00024531	     -0.19354026	     -0.05603344	      0.88271778	      0.00000201	     -0.20919997	     -0.00000001	     -0.00000000	     30.31681475
      1.25179866	     -0.05212113	      0.00024897	     -0.19354311	     -0.05602709	      0.88271754	      0.00000300	     -0.20919476	     -0.00000001	     -0.00000000	     30.20707626
      1.25288733	     -0.05212287	      0.00025103	     -0.19354480	     -0.05602076	      0.88271728	      0.00000396	     -0.20918941	     -0.00000001	     -0.00000000	     30.24943170
      1.25440917	     -0.05212389	      0.00025509	     -0.19354577	     -0.05601196	      0.88271690	      0.00000529	     -0.20918170	     -0.00000001	     -0.00000000	     30.22541353
      1.25593100	     -0.05212231	      0.00025745	     -0.19354410	     -0.05600321	      0.88271648	      0.00000658	     -0.20917368	     -0.00000001	     -0.00000000	     30.37533899
      1.25697134	     -0.05211951	      0.00026152	     -0.19354131	     -0.05599726	      0.88271618	      0.00000744	     -0.20916800	     -0.00000001	     -0.00000000	     30.26028576
      1.25801168	     -0.05211463	      0.00026410	     -0.19353640	     -0.05599134	      0.88271587	      0.00000828	     -0.20916213	     -0.00000001	     -0.00000000	     30.29862410
      1.25964148	     -0.05210210	      0.00026942	     -0.19352386	     -0.05598210	      0.88271535	      0.00000957	     -0.20915248	     -0.00000001	     -0.00000000	     30.29934041
      1.26097407	     -0.05208737	      0.00027313	     -0.19350910	     -0.05597460	      0.88271491	      0.00001059	     -0.20914411	     -0.00000001	     -0.00000000	     30.37520484
      1.26230666	     -0.05207049	      0.00027860	     -0.19349225	     -0.05596713	      0.88271445	      0.00001157	     -0.20913528	     -0.00000001	     -0.00000000	     30.31534862
      1.26363925	     -0.05205183	      0.00028193	     -0.19347355	     -0.05595971	      0.88271396	      0.00001252	     -0.20912603	     -0.00000001	     -0.00000000	     30.43037589
      1.26482010	     -0.05203390	      0.00028732	     -0.19345566	     -0.05595316	      0.88271352	      0.00001334	     -0.20911749	     -0.00000001	     -0.00000000	     30.33996505
      1.26600095	     -0.05201454	      0.00029082	     -0.19343628	     -0.05594665	      0.88271307	      0.00001413	     -0.20910864	     -0.00000001	     -0.00000000	     30.40499633
      1.26718180	     -0.05199363	      0.00029561	     -0.19341537	     -0.05594017	      0.88271260	      0.00001489	     -0.20909949	     -0.00000001	     -0.00000000	     30.38057623
      1.26872333	     -0.05196309	      0.00030063	     -0.19338481	     -0.05593175	      0.88271197	      0.00001585	     -0.20908709	     -0.00000001	     -0.00000000	     30.46638705
      1.26992531	     -0.05193714	      0.00030631	     -0.19335889	     -0.05592523	      0.88271147	      0.00001657	     -0.20907705	     -0.00000001	     -0.00000000	     30.40037677
      1.27112728	     -0.05190905	      0.00031036	     -0.19333079	     -0.05591874	      0.88271095	      0.00001725	     -0.20906669	     -0.00000001	     -0.00000000	     30.47096462
      1.27232926	     -0.05187960	      0.00031569	     -0.19330136	     -0.05591229	      0.88271043	      0.00001791	     -0.20905601	     -0.00000001	     -0.00000000	     30.44575098
      1.27385448	     -0.05184068	      0.00032098	     -0.19326240	     -0.05590414	      0.88270975	      0.00001870	     -0.20904201	     -0.00000001	     -0.00000000	     30.53558940
      1.27503474	     -0.05180807	      0.00032694	     -0.19322982	     -0.05589788	      0.88270922	      0.00001928	     -0.20903085	     -0.00000001	     -0.00000000	     30.47397344
      1.27621500	     -0.05177273	      0.00033135	     -0.19319447	     -0.05589165	      0.88270868	      0.00001983	     -0.20901937	     -0.00000001	     -0.00000000	     30.54643766
      1.27739527	     -0.05173601	      0.00033687	     -0.19315775	     -0.05588545	      0.88270813	      0.00002036	     -0.20900757	     -0.00000001	     -0.00000000	     30.53214326
      1.27898865	     -0.05168530	      0.00034292	     -0.19310701	     -0.05587714	      0.88270738	      0.00002103	     -0.20899117	     -0.00000001	     -0.00000000	     30.62161004
      1.28015970	     -0.05164706	      0.00034898	     -0.19306878	     -0.05587107	      0.88270682	      0.00002149	     -0.20897881	     -0.00000001	     -0.00000000	     30.55551250
      1.28133075	     -0.05160778	      0.00035337	     -0.19302946	     -0.05586503	      0.88270625	      0.00002192	     -0.20896620	     -0.00000001	     -0.00000000	     30.61814233
      1.28277217	     -0.05155846	      0.00036025	     -0.19298013	     -0.05585765	      0.88270555	      0.00002241	     -0.20895037	     -0.00000001	     -0.00000000	     30.58608996
      1.28404823	     -0.05151434	      0.00036458	     -0.19293594	     -0.05585115	      0.88270493	      0.00002281	     -0.20893610	     -0.00000001	     -0.00000000	     30.68138968
      1.28532430	     -0.05146940	      0.00037102	     -0.19289098	     -0.05584470	      0.88270430	      0.00002318	     -0.20892160	     -0.00000001	     -0.00000000	     30.61893100
      1.28660037	     -0.05142341	      0.00037522	     -0.19284492	     -0.05583828	      0.88270366	      0.00002352	     -0.20890690	     -0.00000001	     -0.00000000	     30.72526502
      1.28787644	     -0.05137658	      0.00038173	     -0.19279806	     -0.05583191	      0.88270302	      0.00002383	     -0.20889199	     -0.00000001	     -0.00000000	     30.65379986
      1.28915251	     -0.05132864	      0.00038583	     -0.19275002	     -0.05582558	      0.88270238	      0.00002411	     -0.20887689	     -0.00000001	     -0.00000000	     30.76847023
      1.29042857	     -0.05127993	      0.00039246	     -0.19270128	     -0.05581929	      0.88270174	      0.00002435	     -0.20886160	     -0.00000001	     -0.00000000	     30.68526940
      1.29170464	     -0.05123115	      0.00039632	     -0.19265239	     -0.05581304	      0.88270109	      0.00002457	     -0.20884614	     -0.00000001	     -0.00000000	     30.80447829
      1.29298071	     -0.05118250	      0.00040284	     -0.19260368	     -0.05580684	      0.88270043	      0.00002475	     -0.20883055	     -0.00000001	     -0.00000000	     30.70928727
      1.29425678	     -0.05113334	      0.00040633	     -0.19255439	     -0.05580068	      0.88269978	      0.00002491	     -0.20881484	     -0.00000001	     -0.00000000	     30.84484646
      1.29553285	     -0.05108312	      0.00041280	     -0.19250411	     -0.05579456	      0.88269911	      0.00002503	     -0.20879902	     -0.00000001	     -0.00000000	     30.74344838
      1.29680891	     -0.05103240	      0.00041595	     -0.19245322	     -0.05578848	      0.88269845	      0.00002513	     -0.20878309	     -0.00000001	     -0.00000000	     30.89133063
      1.29808498	     -0.05098096	      0.00042246	     -0.19240171	     -0.05578244	      0.88269778	      0.00002520	     -0.20876706	     -0.00000001	     -0.00000000	     30.77316777
      1.29922603	     -0.05093423	      0.00042535	     -0.19235483	     -0.05577709	      0.88269718	      0.00002523	     -0.20875264	     -0.00000001	     -0.00000000	     30.88362128
      1.30036707	     -0.05088735	      0.00043016	     -0.19230785	     -0.05577176	      0.88269658	      0.00002525	     -0.20873814	     -0.00000001	     -0.00000000	     30.83994276
      1.30176151	     -0.05083015	      0.00043441	     -0.19225046	     -0.05576530	      0.88269584	      0.00002523	     -0.20872034	     -0.00000001	     -0.00000000	     30.90736133
      1.30315595	     -0.05077216	      0.00044039	     -0.19219233	     -0.05575890	      0.88269509	      0.00002518	     -0.20870246	     -0.00000001	     -0.00000000	     30.83844548
      1.30431772	     -0.05072279	      0.00044319	     -0.19214277	     -0.05575360	      0.88269447	      0.00002512	     -0.20868750	     -0.00000001	     -0.00000000	     30.94377759
      1.30547948	     -0.05067234	      0.00044783	     -0.19209219	     -0.05574834	      0.88269384	      0.00002503	     -0.20867248	     -0.00000001	     -0.00000000	     30.90235865
      1.30687871	     -0.05061095	      0.00045174	     -0.19203057	     -0.05574205	      0.88269308	      0.00002489	     -0.20865428	     -0.00000001	     -0.00000000	     30.97855196
      1.30827794	     -0.05055002	      0.00045744	     -0.19196946	     -0.05573582	      0.88269232	      0.00002473	     -0.20863601	     -0.00000001	     -0.00000000	     30.88983658
      1.30939629	     -0.05050189	      0.00045942	     -0.19192110	     -0.05573088	      0.88269171	      0.00002457	     -0.20862139	     -0.00000001	     -0.00000000	     30.99337714
      1.31051464	     -0.05045412	      0.00046301	     -0.19187314	     -0.05572598	      0.88269109	      0.00002439	     -0.20860678	     -0.00000001	     -0.00000000	     30.95712482
      1.31196773	     -0.05039221	      0.00046616	     -0.19181094	     -0.05571966	      0.88269029	      0.00002413	     -0.20858783	     -0.00000001	     -0.00000000	     31.02517337
      1.31342083	     -0.05032996	      0.00047103	     -0.19174843	     -0.05571340	      0.88268949	      0.00002384	     -0.20856891	     -0.00000001	     -0.00000000	     30.94809852
      1.31450231	     -0.05028386	      0.00047214	     -0.19170206	     -0.05570878	      0.88268889	      0.00002361	     -0.20855485	     -0.00000001	     -0.00000000	     31.05888381
      1.31558379	     -0.05023856	      0.00047475	     -0.19165653	     -0.05570420	      0.88268829	      0.00002335	     -0.20854084	     -0.00000001	     -0.00000000	     31.03552624
      1.31710331	     -0.05017708	      0.00047678	     -0.19159467	     -0.05569782	      0.88268744	      0.00002297	     -0.20852127	     -0.00000001	     -0.00000000	     31.10159305
      1.31847028	     -0.05012306	      0.00047963	     -0.19154033	     -0.05569213	      0.88268668	      0.00002259	     -0.20850383	     -0.00000001	     -0.00000000	     31.04871243
      1.31983725	     -0.05006845	      0.00047978	     -0.19148531	     -0.05568650	      0.88268591	      0.00002219	     -0.20848654	     -0.00000001	     -0.00000000	     31.23115802
      1.32092821	     -0.05002358	      0.00048242	     -0.19144018	     -0.05568205	      0.88268530	      0.00002185	     -0.20847281	     -0.00000001	     -0.00000000	     31.13634707
      1.32201917	     -0.04997821	      0.00048300	     -0.19139450	     -0.05567764	      0.88268469	      0.00002150	     -0.20845912	     -0.00000001	     -0.00000000	     31.21148321
      1.32349710	     -0.04991791	      0.00048456	     -0.19133378	     -0.05567171	      0.88268386	      0.00002100	     -0.20844064	     -0.00000001	     -0.00000000	     31.20619060
      1.32497502	     -0.04986019	      0.00048376	     -0.19127556	     -0.05566585	      0.88268303	      0.00002046	     -0.20842231	     -0.00000001	     -0.00000000	     31.36594084
      1.32604462	     -0.04981945	      0.00048510	     -0.19123451	     -0.05566165	      0.88268243	      0.00002006	     -0.20840918	     -0.00000001	     -0.00000000	     31.26979162
      1.32711421	     -0.04977914	      0.00048443	     -0.19119383	     -0.05565749	      0.88268183	      0.00001965	     -0.20839617	     -0.00000001	     -0.00000000	     31.33950272
      1.32865207	     -0.04972186	      0.00048411	     -0.19113602	     -0.05565157	      0.88268097	      0.00001903	     -0.20837769	     -0.00000001	     -0.00000000	     31.35169001
      1.32995452	     -0.04967438	      0.00048226	     -0.19108805	     -0.05564660	      0.88268024	      0.00001849	     -0.20836223	     -0.00000001	     -0.00000000	     31.46000882
      1.33125696	     -0.04962806	      0.00048199	     -0.19104127	     -0.05564170	      0.88267951	      0.00001793	     -0.20834696	     -0.00000001	     -0.00000000	     31.40992225
      1.33255941	     -0.04958310	      0.00047928	     -0.19099578	     -0.05563684	      0.88267879	      0.00001735	     -0.20833190	     -0.00000001	     -0.00000000	     31.55535708
      1.33386185	     -0.04953908	      0.00047901	     -0.19095128	     -0.05563204	      0.88267807	      0.00001676	     -0.20831706	     -0.00000001	     -0.00000000	     31.47549265
      1.33499718	     -0.04950092	      0.00047588	     -0.19091263	     -0.05562790	      0.88267744	      0.00001622	     -0.20830431	     -0.00000001	     -0.00000000	     31.62339418
      1.33613251	     -0.04946299	      0.00047459	     -0.19087425	     -0.05562380	      0.88267682	      0.00001568	     -0.20829171	     -0.00000001	     -0.00000000	     31.60451631
      1.33752133	     -0.04941859	      0.00047121	     -0.19082925	     -0.05561885	      0.88267607	      0.00001501	     -0.20827652	     -0.00000001	     -0.00000000	     31.70792945
      1.33891014	     -0.04937737	      0.00046914	     -0.19078745	     -0.05561395	      0.88267532	      0.00001432	     -0.20826165	     -0.00000001	     -0.00000000	     31.65731261
      1.34004224	     -0.04934569	      0.00046483	     -0.19075522	     -0.05561001	      0.88267471	      0.00001375	     -0.20824979	     -0.00000001	     -0.00000000	     31.79812157
      1.34117433	     -0.04931477	      0.00046214	     -0.19072379	     -0.05560611	      0.88267411	      0.00001317	     -0.20823818	     -0.00000001	     -0.00000000	     31.79226736
      1.34258442	     -0.04927603	      0.00045713	     -0.19068437	     -0.05560131	      0.88267337	      0.00001243	     -0.20822404	     -0.00000001	     -0.00000000	     31.92420303
      1.34399450	     -0.04923742	      0.00045393	     -0.19064513	     -0.05559658	      0.88267264	      0.00001169	     -0.20821020	     -0.00000001	     -0.00000000	     31.88560453
      1.34508025	     -0.04920942	      0.00044884	     -0.19061656	     -0.05559298	      0.88267208	      0.00001111	     -0.20819975	     -0.00000001	     -0.00000000	     32.02801102
      1.34616600	     -0.04918342	      0.00044530	     -0.19059003	     -0.05558942	      0.88267153	      0.00001052	     -0.20818951	     -0.00000001	     -0.00000000	     32.02618412
      1.34763834	     -0.04915127	      0.00043891	     -0.19055712	     -0.05558466	      0.88267079	      0.00000972	     -0.20817602	     -0.00000001	     -0.00000000	     32.13348513
      1.34911068	     -0.04912196	      0.00043409	     -0.19052709	     -0.05557997	      0.88267006	      0.00000891	     -0.20816302	     -0.00000001	     -0.00000000	     32.09444983
      1.35014763	     -0.04910315	      0.00042805	     -0.19050768	     -0.05557672	      0.88266955	      0.00000833	     -0.20815416	     -0.00000001	     -0.00000000	     32.23839826
      1.35118459	     -0.04908568	      0.00042355	     -0.19048967	     -0.05557350	      0.88266905	      0.00000775	     -0.20814557	     -0.00000001	     -0.00000000	     32.25292671
      1.35274871	     -0.04906164	      0.00041546	     -0.19046476	     -0.05556872	      0.88266830	      0.00000687	     -0.20813311	     -0.00000001	     -0.00000000	     32.36359538
      1.35404747	     -0.04904346	      0.00040953	     -0.19044588	     -0.05556481	      0.88266769	      0.00000614	     -0.20812321	     -0.00000001	     -0.00000000	     32.36440202
      1.35534624	     -0.04902667	      0.00040168	     -0.19042834	     -0.05556097	      0.88266709	      0.00000540	     -0.20811371	     -0.00000001	     -0.00000000	     32.51228250
      1.35664500	     -0.04901124	      0.00039596	     -0.19041221	     -0.05555718	      0.88266650	      0.00000465	     -0.20810460	     -0.00000001	     -0.00000000	     32.46466065
      1.35781335	     -0.04899875	      0.00038835	     -0.19039902	     -0.05555383	      0.88266598	      0.00000398	     -0.20809673	     -0.00000001	     -0.00000000	     32.61115079
      1.35898169	     -0.04898753	      0.00038272	     -0.19038716	     -0.05555053	      0.88266546	      0.00000330	     -0.20808916	     -0.00000001	     -0.00000000	     32.58601708
      1.36015004	     -0.04897759	      0.00037562	     -0.19037653	     -0.05554728	      0.88266495	      0.00000263	     -0.20808191	     -0.00000001	     -0.00000000	     32.67949902
      1.36161295	     -0.04896680	      0.00036805	     -0.19036492	     -0.05554328	      0.88266433	      0.00000177	     -0.20807326	     -0.00000001	     -0.00000000	     32.67808760
      1.36279300	     -0.04895950	      0.00035998	     -0.19035690	     -0.05554011	      0.88266383	      0.00000108	     -0.20806663	     -0.00000001	     -0.00000000	     32.81844320
      1.36397306	     -0.04895346	      0.00035357	     -0.19035018	     -0.05553699	      0.88266334	      0.00000039	     -0.20806032	     -0.00000001	     -0.00000000	     32.80232620
      1.36515311	     -0.04894861	      0.00034567	     -0.19034461	     -0.05553392	      0.88266286	     -0.00000031	     -0.20805431	     -0.00000001	     -0.00000000	     32.90106228
      1.36661060	     -0.04894406	      0.00033728	     -0.19033922	     -0.05553021	      0.88266228	     -0.00000117	     -0.20804731	     -0.00000001	     -0.00000000	     32.89788586
      1.36776875	     -0.04894156	      0.00032865	     -0.19033599	     -0.05552731	      0.88266182	     -0.00000185	     -0.20804208	     -0.00000001	     -0.00000000	     33.03684097
      1.36892691	     -0.04893990	      0.00032170	     -0.19033364	     -0.05552447	      0.88266138	     -0.00000254	     -0.20803713	     -0.00000001	     -0.00000000	     33.02819754
      1.37008506	     -0.04893912	      0.00031341	     -0.19033214	     -0.05552167	      0.88266094	     -0.00000323	     -0.20803245	     -0.00000001	     -0.00000000	     33.11985285
      1.37160178	     -0.04893967	      0.00030385	     -0.19033178	     -0.05551809	      0.88266038	     -0.00000414	     -0.20802674	     -0.00000001	     -0.00000000	     33.12068926
      1.37274714	     -0.04894131	      0.00029484	     -0.19033269	     -0.05551545	      0.88265996	     -0.00000482	     -0.20802274	     -0.00000001	     -0.00000000	     33.25276160
      1.37389250	     -0.04894386	      0.00028753	     -0.19033454	     -0.05551285	      0.88265956	     -0.00000551	     -0.20801900	     -0.00000001	     -0.00000000	     33.24068027
      1.37527952	     -0.04894814	      0.00027708	     -0.19033795	     -0.05550978	      0.88265908	     -0.00000634	     -0.20801483	     -0.00000001	     -0.00000000	     33.36588088
      1.37651824	     -0.04895314	      0.00026938	     -0.19034220	     -0.05550710	      0.88265866	     -0.00000709	     -0.20801143	     -0.00000001	     -0.00000000	     33.32953141
      1.37775697	     -0.04895939	      0.00025935	     -0.19034764	     -0.05550448	      0.88265825	     -0.00000783	     -0.20800834	     -0.00000001	     -0.00000000	     33.47835665
      1.37899569	     -0.04896671	      0.00025145	     -0.19035422	     -0.05550191	      0.88265786	     -0.00000858	     -0.20800554	     -0.00000001	     -0.00000000	     33.43805396
      1.38023441	     -0.04897504	      0.00024105	     -0.19036174	     -0.05549941	      0.88265747	     -0.00000933	     -0.20800305	     -0.00000001	     -0.00000000	     33.59876789
      1.38147314	     -0.04898432	      0.00023309	     -0.19037027	     -0.05549697	      0.88265710	     -0.00001008	     -0.20800086	     -0.00000001	     -0.00000000	     33.54615517
      1.38271186	     -0.04899461	      0.00022264	     -0.19037975	     -0.05549459	      0.88265674	     -0.00001083	     -0.20799896	     -0.00000001	     -0.00000000	     33.70465539
      1.38395058	     -0.04900581	      0.00021505	     -0.19039022	     -0.05549227	      0.88265639	     -0.00001158	     -0.20799734	     -0.00000001	     -0.00000000	     33.63234462
      1.38518931	     -0.04901784	      0.00020462	     -0.19040143	     -0.05549001	      0.88265606	     -0.00001233	     -0.20799600	     -0.00000001	     -0.00000000	     33.81146088
      1.38642803	     -0.04903062	      0.00019730	     -0.19041350	     -0.05548781	      0.88265573	     -0.00001308	     -0.20799493	     -0.00000001	     -0.00000000	     33.72952723
      1.38766675	     -0.04904434	      0.00018658	     -0.19042640	     -0.05548567	      0.88265542	     -0.00001383	     -0.20799414	     -0.00000001	     -0.00000000	     33.93130845
      1.38877417	     -0.04905736	      0.00017978	     -0.19043878	     -0.05548381	      0.88265515	     -0.00001450	     -0.20799365	     -0.00000001	     -0.00000000	     33.85520625
      1.38988159	     -0.04907105	      0.00017095	     -0.19045176	     -0.05548200	      0.88265489	     -0.00001517	     -0.20799337	     -0.00000001	     -0.00000000	     33.95592425
      1.39122815	     -0.04908843	      0.00016180	     -0.19046833	     -0.05547986	      0.88265458	     -0.00001598	     -0.20799331	     -0.00000001	     -0.00000000	     33.95337350
      1.39257471	     -0.04910664	      0.00015089	     -0.19048568	     -0.05547779	      0.88265430	     -0.00001680	     -0.20799354	     -0.00000001	     -0.00000000	     34.11371581
      1.39369584	     -0.04912239	      0.00014404	     -0.19050079	     -0.05547613	      0.88265407	     -0.00001747	     -0.20799396	     -0.00000001	     -0.00000000	     34.04550332
      1.39481697	     -0.04913869	      0.00013539	     -0.19051640	     -0.05547451	      0.88265385	     -0.00001815	     -0.20799457	     -0.00000001	     -0.00000000	     34.14111498
      1.39617129	     -0.04915908	      0.00012655	     -0.19053600	     -0.05547263	      0.88265359	     -0.00001897	     -0.20799556	     -0.00000001	     -0.00000000	     34.13209961
      1.39752561	     -0.04918011	      0.00011576	     -0.19055618	     -0.05547082	      0.88265336	     -0.00001978	     -0.20799683	     -0.00000001	     -0.00000000	     34.30581172
      1.39860351	     -0.04919724	      0.00010963	     -0.19057271	     -0.05546943	      0.88265318	     -0.00002043	     -0.20799803	     -0.00000001	     -0.00000000	     34.22217736
      1.39968140	     -0.04921477	      0.00010180	     -0.19058960	     -0.05546809	      0.88265301	     -0.00002107	     -0.20799939	     -0.00000001	     -0.00000000	     34.30108360
      1.40108878	     -0.04923826	      0.00009308	     -0.19061230	     -0.05546641	      0.88265280	     -0.00002190	     -0.20800141	     -0.00000001	     -0.00000000	     34.29686843
      1.40249616	     -0.04926246	      0.00008263	     -0.19063566	     -0.05546481	      0.88265260	     -0.00002273	     -0.20800369	     -0.00000001	     -0.00000000	     34.47196961
      1.40353621	     -0.04928078	      0.00007734	     -0.19065343	     -0.05546368	      0.88265247	     -0.00002333	     -0.20800555	     -0.00000001	     -0.00000000	     34.37615194
      1.40457627	     -0.04929941	      0.00007043	     -0.19067147	     -0.05546259	      0.88265234	     -0.00002393	     -0.20800755	     -0.00000001	     -0.00000000	     34.44200983
      1.40605119	     -0.04932640	      0.00006197	     -0.19069766	     -0.05546112	      0.88265217	     -0.00002477	     -0.20801062	     -0.00000001	     -0.00000000	     34.44417851
      1.40731440	     -0.04935014	      0.00005369	     -0.19072069	     -0.05545994	      0.88265204	     -0.00002548	     -0.20801347	     -0.00000001	     -0.00000000	     34.54954151
      1.40857761	     -0.04937425	      0.00004743	     -0.19074416	     -0.05545881	      0.88265192	     -0.00002617	     -0.20801651	     -0.00000001	     -0.00000000	     34.50026503
      1.40984082	     -0.04939872	      0.00003908	     -0.19076792	     -0.05545776	      0.88265181	     -0.00002685	     -0.20801975	     -0.00000001	     -0.00000000	     34.64641517
      1.41110403	     -0.04942358	      0.00003379	     -0.19079217	     -0.05545677	      0.88265170	     -0.00002751	     -0.20802318	     -0.00000001	     -0.00000000	     34.55062256
      1.41219640	     -0.04944537	      0.00002667	     -0.19081336	     -0.05545596	      0.88265162	     -0.00002808	     -0.20802628	     -0.00000001	     -0.00000000	     34.68073752
      1.41328877	     -0.04946734	      0.00002175	     -0.19083481	     -0.05545521	      0.88265155	     -0.00002862	     -0.20802953	     -0.00000001	     -0.00000000	     34.64893944
      1.41464706	     -0.04949502	      0.00001449	     -0.19086180	     -0.05545433	      0.88265147	     -0.00002929	     -0.20803374	     -0.00000001	     -0.00000000	     34.73364994
      1.41600534	     -0.04952329	      0.00000934	     -0.19088944	     -0.05545354	      0.88265139	     -0.00002993	     -0.20803815	     -0.00000001	     -0.00000000	     34.66525052
      1.41710147	     -0.04954654	      0.00000317	     -0.19091213	     -0.05545295	      0.88265134	     -0.00003043	     -0.20804186	     -0.00000001	     -0.00000000	     34.77991398
      1.41819760	     -0.04957010	     -0.00000092	     -0.19093520	     -0.05545241	      0.88265129	     -0.00003092	     -0.20804570	     -0.00000001	     -0.00000000	     34.74459301
      1.41957510	     -0.04960013	     -0.00000718	     -0.19096459	     -0.05545180	      0.88265123	     -0.00003150	     -0.20805072	     -0.00000001	     -0.00000000	     34.82330932
      1.42095260	     -0.04963047	     -0.00001116	     -0.19099434	     -0.05545127	      0.88265119	     -0.00003206	     -0.20805594	     -0.00000001	     -0.00000000	     34.73790090
      1.42200850	     -0.04965391	     -0.00001638	     -0.19101728	     -0.05545092	      0.88265116	     -0.00003247	     -0.20806008	     -0.00000001	     -0.00000000	     34.84648429
      1.42306439	     -0.04967748	     -0.00001967	     -0.19104041	     -0.05545061	      0.88265113	     -0.00003286	     -0.20806433	     -0.00000001	     -0.00000000	     34.81487612
      1.42450339	     -0.04970970	     -0.00002504	     -0.19107201	     -0.05545026	      0.88265109	     -0.00003337	     -0.20807029	     -0.00000001	     -0.00000000	     34.87469446
      1.42594238	     -0.04974211	     -0.00002817	     -0.19110387	     -0.05545000	      0.88265107	     -0.00003384	     -0.20807645	     -0.00000001	     -0.00000000	     34.78276358
      1.42695699	     -0.04976504	     -0.00003256	     -0.19112634	     -0.05544986	      0.88265105	     -0.00003415	     -0.20808090	     -0.00000001	     -0.00000000	     34.88500415
      1.42797161	     -0.04978810	     -0.00003509	     -0.19114902	     -0.05544977	      0.88265104	     -0.00003445	     -0.20808545	     -0.00000001	     -0.00000000	     34.85787129
      1.42949798	     -0.04982305	     -0.00003961	     -0.19118336	     -0.05544971	      0.88265102	     -0.00003486	     -0.20809246	     -0.00000001	     -0.00000000	     34.90160971
      1.43077162	     -0.04985238	     -0.00004204	     -0.19121224	     -0.05544973	      0.88265101	     -0.00003518	     -0.20809846	     -0.00000001	     -0.00000000	     34.84374733
      1.43204525	     -0.04988173	     -0.00004595	     -0.19124109	     -0.05544981	      0.88265100	     -0.00003547	     -0.20810459	     -0.00000001	     -0.00000000	     34.93273896
      1.43331889	     -0.04991104	     -0.00004735	     -0.19126998	     -0.05544996	      0.88265100	     -0.00003573	     -0.20811085	     -0.00000001	     -0.00000000	     34.82965777
      1.43446323	     -0.04993736	     -0.00005083	     -0.19129587	     -0.05545015	      0.88265100	     -0.00003595	     -0.20811657	     -0.00000001	     -0.00000000	     34.92841021
      1.43560757	     -0.04996349	     -0.00005206	     -0.19132163	     -0.05545039	      0.88265100	     -0.00003614	     -0.20812238	     -0.00000001	      0.00000000	     34.85863103
      1.43675191	     -0.04998945	     -0.00005441	     -0.19134720	     -0.05545068	      0.88265100	     -0.00003631	     -0.20812825	     -0.00000001	      0.00000000	     34.90226514
      1.43820076	     -0.05002210	     -0.00005561	     -0.19137940	     -0.05545112	      0.88265101	     -0.00003649	     -0.20813580	     -0.00000001	      0.00000000	     34.84077284
      1.43936488	     -0.05004811	     -0.00005806	     -0.19140503	     -0.05545154	      0.88265102	     -0.00003661	     -0.20814194	     -0.00000001	      0.00000000	     34.92537008
      1.44052899	     -0.05007378	     -0.00005843	     -0.19143037	     -0.05545201	      0.88265102	     -0.00003671	     -0.20814814	     -0.00000001	      0.00000000	     34.85915579
      1.44169310	     -0.05009899	     -0.00005989	     -0.19145523	     -0.05545253	      0.88265104	     -0.00003679	     -0.20815439	     -0.00000001	      0.00000000	     34.90510323
      1.44312902	     -0.05012945	     -0.00005976	     -0.19148532	     -0.05545325	      0.88265105	     -0.00003685	     -0.20816215	     -0.00000001	      0.00000000	     34.83852249
      1.44427654	     -0.05015341	     -0.00006121	     -0.19150894	     -0.05545388	      0.88265107	     -0.00003688	     -0.20816839	     -0.00000001	      0.00000000	     34.92220012
      1.44542406	     -0.05017709	     -0.00006062	     -0.19153234	     -0.05545456	      0.88265108	     -0.00003689	     -0.20817465	     -0.00000001	      0.00000000	     34.85998645
      1.44657158	     -0.05020048	     -0.00006102	     -0.19155544	     -0.05545529	      0.88265110	     -0.00003687	     -0.20818094	     -0.00000001	      0.00000000	     34.89636548
      1.44806354	     -0.05023055	     -0.00005976	     -0.19158518	     -0.05545632	      0.88265113	     -0.00003682	     -0.20818915	     -0.00000001	      0.00000000	     34.83376227
      1.44920535	     -0.05025323	     -0.00006023	     -0.19160757	     -0.05545716	      0.88265116	     -0.00003676	     -0.20819546	     -0.00000001	      0.00000000	     34.91487509
      1.45034716	     -0.05027544	     -0.00005872	     -0.19162955	     -0.05545805	      0.88265118	     -0.00003668	     -0.20820179	     -0.00000001	      0.00000000	     34.85915477
      1.45148897	     -0.05029717	     -0.00005805	     -0.19165103	     -0.05545900	      0.88265121	     -0.00003658	     -0.20820812	     -0.00000001	      0.00000000	     34.89347908
      1.45302107	     -0.05032561	     -0.00005534	     -0.19167920	     -0.05546033	      0.88265125	     -0.00003641	     -0.20821662	     -0.00000001	      0.00000000	     34.83633726
      1.45415326	     -0.05034612	     -0.00005472	     -0.19169947	     -0.05546138	      0.88265128	     -0.00003627	     -0.20822289	     -0.00000001	      0.00000000	     34.91678360
      1.45528546	     -0.05036614	     -0.00005218	     -0.19171932	     -0.05546247	      0.88265132	     -0.00003610	     -0.20822916	     -0.00000001	      0.00000000	     34.86686976
      1.45667616	     -0.05038999	     -0.00005023	     -0.19174292	     -0.05546388	      0.88265136	     -0.00003588	     -0.20823684	     -0.00000001	      0.00000000	     34.93336428
      1.45791348	     -0.05041044	     -0.00004646	     -0.19176322	     -0.05546519	      0.88265140	     -0.00003565	     -0.20824364	     -0.00000001	      0.00000000	     34.85371055
      1.45915079	     -0.05043024	     -0.00004458	     -0.19178281	     -0.05546656	      0.88265144	     -0.00003541	     -0.20825040	     -0.00000001	      0.00000000	     34.94650303
      1.46038811	     -0.05044918	     -0.00004011	     -0.19180163	     -0.05546798	      0.88265149	     -0.00003514	     -0.20825713	     -0.00000001	      0.00000000	     34.85867682
      1.46162543	     -0.05046725	     -0.00003775	     -0.19181951	     -0.05546946	      0.88265153	     -0.00003486	     -0.20826380	     -0.00000001	      0.00000000	     34.96295381
      1.46286274	     -0.05048444	     -0.00003256	     -0.19183661	     -0.05547099	      0.88265158	     -0.00003455	     -0.20827041	     -0.00000001	      0.00000000	     34.86739268
      1.46410006	     -0.05050066	     -0.00002973	     -0.19185267	     -0.05547258	      0.88265163	     -0.00003423	     -0.20827695	     -0.00000001	      0.00000000	     34.98375248
      1.46533737	     -0.05051613	     -0.00002384	     -0.19186807	     -0.05547422	      0.88265168	     -0.00003388	     -0.20828341	     -0.00000001	      0.00000000	     34.87795558
      1.46657469	     -0.05053097	     -0.00002057	     -0.19188277	     -0.05547591	      0.88265173	     -0.00003352	     -0.20828979	     -0.00000001	      0.00000000	     35.00175295
      1.46781200	     -0.05054453	     -0.00001396	     -0.19189630	     -0.05547765	      0.88265178	     -0.00003313	     -0.20829609	     -0.00000001	      0.00000000	     34.89032962
      1.46904932	     -0.05055611	     -0.00001007	     -0.19190777	     -0.05547945	      0.88265183	     -0.00003273	     -0.20830227	     -0.00000001	      0.00000000	     35.03131922
      1.47028663	     -0.05056549	     -0.00000256	     -0.19191715	     -0.05548130	      0.88265187	     -0.00003231	     -0.20830830	     -0.00000001	      0.00000000	     34.91679666
      1.47152395	     -0.05057358	      0.00000194	     -0.19192515	     -0.05548320	      0.88265192	     -0.00003187	     -0.20831415	     -0.00000001	      0.00000000	     35.06263442
      1.47276126	     -0.05058082	      0.00001007	     -0.19193241	     -0.05548515	      0.88265197	     -0.00003142	     -0.20831985	     -0.00000001	      0.00000000	     34.93744147
      1.47399858	     -0.05058669	      0.00001503	     -0.19193821	     -0.05548715	      0.88265202	     -0.00003095	     -0.20832537	     -0.00000001	      0.00000000	     35.09312136
      1.47523589	     -0.05059098	      0.00002383	     -0.19194255	     -0.05548920	      0.88265206	     -0.00003046	     -0.20833073	     -0.00000001	      0.00000000	     34.96613296
      1.47647321	     -0.05059433	      0.00002929	     -0.19194585	     -0.05549130	      0.88265210	     -0.00002996	     -0.20833590	     -0.00000001	      0.00000000	     35.12509610
      1.47758579	     -0.05059698	      0.00003736	     -0.19194855	     -0.05549323	      0.88265214	     -0.00002949	     -0.20834042	     -0.00000001	      0.00000000	     35.01476168
      1.47869836	     -0.05059961	      0.00004350	     -0.19195117	     -0.05549520	      0.88265217	     -0.00002901	     -0.20834482	     -0.00000001	      0.00000000	     35.07638605
      1.48005948	     -0.05060250	      0.00005267	     -0.19195410	     -0.05549766	      0.88265221	     -0.00002840	     -0.20835007	     -0.00000001	      0.00000000	     35.04302847
      1.48142060	     -0.05060354	      0.00006040	     -0.19195515	     -0.05550018	      0.88265225	     -0.00002778	     -0.20835516	     -0.00000001	      0.00000000	     35.16531031
      1.48256622	     -0.05060360	      0.00006929	     -0.19195528	     -0.05550234	      0.88265228	     -0.00002724	     -0.20835931	     -0.00000001	      0.00000000	     35.07797997
      1.48371184	     -0.05060352	      0.00007640	     -0.19195522	     -0.05550455	      0.88265230	     -0.00002669	     -0.20836334	     -0.00000001	      0.00000000	     35.14559013
      1.48485747	     -0.05060324	      0.00008479	     -0.19195501	     -0.05550679	      0.88265232	     -0.00002613	     -0.20836727	     -0.00000001	      0.00000000	     35.12284847
      1.48640484	     -0.05060221	      0.00009502	     -0.19195403	     -0.05550988	      0.88265234	     -0.00002534	     -0.20837242	     -0.00000001	      0.00000000	     35.21018730
      1.48756943	     -0.05060031	      0.00010457	     -0.19195222	     -0.05551226	      0.88265234	     -0.00002474	     -0.20837617	     -0.00000001	      0.00000000	     35.13954589
      1.48873402	     -0.05059733	      0.00011261	     -0.19194930	     -0.05551467	      0.88265235	     -0.00002413	     -0.20837981	     -0.00000001	     -0.00000000	     35.20886377
      1.48989861	     -0.05059331	      0.00012198	     -0.19194537	     -0.05551712	      0.88265234	     -0.00002350	     -0.20838330	     -0.00000001	     -0.00000000	     35.18819623
      1.49144062	     -0.05058633	      0.00013324	     -0.19193848	     -0.05552042	      0.88265233	     -0.00002266	     -0.20838771	     -0.00000001	     -0.00000000	     35.28567946
      1.49258935	     -0.05058048	      0.00014347	     -0.19193275	     -0.05552292	      0.88265231	     -0.00002201	     -0.20839083	     -0.00000001	     -0.00000000	     35.20697787
      1.49373807	     -0.05057443	      0.00015212	     -0.19192678	     -0.05552546	      0.88265228	     -0.00002136	     -0.20839383	     -0.00000001	     -0.00000000	     35.26777564
      1.49514820	     -0.05056730	      0.00016430	     -0.19191980	     -0.05552862	      0.88265224	     -0.00002055	     -0.20839735	     -0.00000001	     -0.00000000	     35.22253742
      1.49640905	     -0.05056162	      0.00017348	     -0.19191419	     -0.05553149	      0.88265219	     -0.00001981	     -0.20840040	     -0.00000001	     -0.00000000	     35.31939022
      1.49766989	     -0.05055655	      0.00018484	     -0.19190926	     -0.05553440	      0.88265213	     -0.00001905	     -0.20840338	     -0.00000001	     -0.00000000	     35.23675396
      1.49893073	     -0.05055182	      0.00019390	     -0.19190461	     -0.05553735	      0.88265206	     -0.00001829	     -0.20840632	     -0.00000001	     -0.00000000	     35.34755622
      1.50019157	     -0.05054759	      0.00020548	     -0.19190052	     -0.05554034	      0.88265198	     -0.00001752	     -0.20840923	     -0.00000001	     -0.00000000	     35.24933994
      1.50145241	     -0.05054406	      0.00021435	     -0.19189707	     -0.05554337	      0.88265189	     -0.00001674	     -0.20841212	     -0.00000001	     -0.00000000	     35.37160887
      1.50271325	     -0.05054035	      0.00022614	     -0.19189352	     -0.05554644	      0.88265178	     -0.00001594	     -0.20841501	     -0.00000001	     -0.00000000	     35.26133616
      1.50397409	     -0.05053609	      0.00023504	     -0.19188933	     -0.05554954	      0.88265166	     -0.00001514	     -0.20841788	     -0.00000001	     -0.00000000	     35.40069581
      1.50523493	     -0.05053145	      0.00024722	     -0.19188486	     -0.05555268	      0.88265152	     -0.00001434	     -0.20842071	     -0.00000001	     -0.00000000	     35.27175964
      1.50649577	     -0.05052663	      0.00025612	     -0.19188013	     -0.05555585	      0.88265137	     -0.00001352	     -0.20842349	     -0.00000001	     -0.00000000	     35.42287107
      1.50775661	     -0.05052189	      0.00026854	     -0.19187557	     -0.05555906	      0.88265121	     -0.00001269	     -0.20842624	     -0.00000001	     -0.00000000	     35.27666989
      1.50888277	     -0.05051810	      0.00027664	     -0.19187186	     -0.05556195	      0.88265105	     -0.00001195	     -0.20842866	     -0.00000001	     -0.00000000	     35.38065757
      1.51000893	     -0.05051479	      0.00028676	     -0.19186868	     -0.05556487	      0.88265087	     -0.00001120	     -0.20843108	     -0.00000001	     -0.00000000	     35.32020569
      1.51139439	     -0.05051123	      0.00029773	     -0.19186525	     -0.05556850	      0.88265064	     -0.00001027	     -0.20843405	     -0.00000001	     -0.00000000	     35.37303199
      1.51277984	     -0.05050782	      0.00031048	     -0.19186203	     -0.05557217	      0.88265038	     -0.00000933	     -0.20843704	     -0.00000001	     -0.00000000	     35.27985254
      1.51393752	     -0.05050491	      0.00031897	     -0.19185921	     -0.05557526	      0.88265015	     -0.00000854	     -0.20843953	     -0.00000001	     -0.00000000	     35.37336079
      1.51509520	     -0.05050183	      0.00032936	     -0.19185628	     -0.05557837	      0.88264991	     -0.00000774	     -0.20844201	     -0.00000001	     -0.00000000	     35.30886597
      1.51625289	     -0.05049866	      0.00033865	     -0.19185322	     -0.05558151	      0.88264965	     -0.00000694	     -0.20844448	     -0.00000001	     -0.00000000	     35.33795459
      1.51784135	     -0.05049412	      0.00035272	     -0.19184889	     -0.05558586	      0.88264926	     -0.00000583	     -0.20844785	     -0.00000001	     -0.00000000	     35.26938503
      1.51902032	     -0.05049071	      0.00036167	     -0.19184559	     -0.05558912	      0.88264896	     -0.00000500	     -0.20845032	     -0.00000001	     -0.00000000	     35.34609891
      1.52019928	     -0.05048726	      0.00037225	     -0.19184230	     -0.05559240	      0.88264863	     -0.00000416	     -0.20845277	     -0.00000001	     -0.00000000	     35.27907145
      1.52161467	     -0.05048319	      0.00038329	     -0.19183837	     -0.05559636	      0.88264822	     -0.00000315	     -0.20845568	     -0.00000001	     -0.00000000	     35.33955487
      1.52287457	     -0.05047963	      0.00039483	     -0.19183498	     -0.05559992	      0.88264784	     -0.00000224	     -0.20845825	     -0.00000001	     -0.00000000	     35.23324064
      1.52413448	     -0.05047620	      0.00040419	     -0.19183168	     -0.05560350	      0.88264743	     -0.00000133	     -0.20846080	     -0.00000001	     -0.00000000	     35.31028958
      1.52539438	     -0.05047270	      0.00041561	     -0.19182836	     -0.05560710	      0.88264700	     -0.00000041	     -0.20846333	     -0.00000001	     -0.00000000	     35.20361797
      1.52665428	     -0.05046924	      0.00042488	     -0.19182502	     -0.05561072	      0.88264655	      0.00000052	     -0.20846583	     -0.00000001	     -0.00000000	     35.27716009
      1.52791419	     -0.05046598	      0.00043608	     -0.19182194	     -0.05561437	      0.88264608	      0.00000145	     -0.20846832	     -0.00000001	     -0.00000000	     35.17114392
      1.52917409	     -0.05046319	      0.00044512	     -0.19181926	     -0.05561804	      0.88264559	      0.00000239	     -0.20847080	     -0.00000001	     -0.00000000	     35.23938449
      1.53043399	     -0.05046062	      0.00045599	     -0.19181686	     -0.05562172	      0.88264508	      0.00000333	     -0.20847327	     -0.00000001	     -0.00000000	     35.13532822
      1.53169390	     -0.05045847	      0.00046480	     -0.19181482	     -0.05562542	      0.88264455	      0.00000428	     -0.20847574	     -0.00000001	     -0.00000000	     35.19628304
      1.53295380	     -0.05045654	      0.00047533	     -0.19181306	     -0.05562914	      0.88264400	      0.00000524	     -0.20847822	     -0.00000001	     -0.00000000	     35.09347615
      1.53421370	     -0.05045499	      0.00048392	     -0.19181162	     -0.05563288	      0.88264343	      0.00000620	     -0.20848071	     -0.00000001	     -0.00000000	     35.14543187
      1.53547361	     -0.05045375	      0.00049408	     -0.19181053	     -0.05563663	      0.88264283	      0.00000717	     -0.20848322	     -0.00000001	     -0.00000000	     35.04366872
      1.53673351	     -0.05045302	      0.00050242	     -0.19180991	     -0.05564040	      0.88264222	      0.00000814	     -0.20848574	     -0.00000001	     -0.00000000	     35.08510119
      1.53799341	     -0.05045263	      0.00051217	     -0.19180967	     -0.05564418	      0.88264159	      0.00000912	     -0.20848829	     -0.00000001	     -0.00000000	     34.98535274
      1.53925332	     -0.05045265	      0.00052022	     -0.19180979	     -0.05564798	      0.88264093	      0.00001010	     -0.20849086	     -0.00000001	     -0.00000000	     35.01807731
      1.54051322	     -0.05045300	      0.00052952	     -0.19181028	     -0.05565178	      0.88264026	      0.00001108	     -0.20849347	     -0.00000001	     -0.00000000	     34.92154779
      1.54177312	     -0.05045395	      0.00053724	     -0.19181132	     -0.05565560	      0.88263957	      0.00001207	     -0.20849611	     -0.00000001	     -0.00000000	     34.94372825
      1.54303302	     -0.05045548	      0.00054601	     -0.19181298	     -0.05565943	      0.88263885	      0.00001305	     -0.20849879	     -0.00000001	     -0.00000000	     34.84916591
      1.54429293	     -0.05045777	      0.00055333	     -0.19181536	     -0.05566327	      0.88263812	      0.00001404	     -0.20850152	     -0.00000001	     -0.00000000	     34.85980002
      1.54581501	     -0.05046129	      0.00056369	     -0.19181904	     -0.05566792	      0.88263721	      0.00001523	     -0.20850489	     -0.00000001	     -0.00000000	     34.71582236
      1.54693731	     -0.05046454	      0.00056905	     -0.19182234	     -0.05567136	      0.88263652	      0.00001610	     -0.20850744	     -0.00000001	     -0.00000000	     34.77392209
      1.54805960	     -0.05046801	      0.00057596	     -0.19182590	     -0.05567480	      0.88263582	      0.00001697	     -0.20851004	     -0.00000001	     -0.00000000	     34.68482103
      1.54956072	     -0.05047346	      0.00058362	     -0.19183143	     -0.05567942	      0.88263485	      0.00001813	     -0.20851359	     -0.00000001	     -0.00000000	     34.68156145
      1.55090787	     -0.05047890	      0.00059170	     -0.19183698	     -0.05568357	      0.88263396	      0.00001916	     -0.20851686	     -0.00000001	     -0.00000000	     34.54362614
      1.55225503	     -0.05048531	      0.00059706	     -0.19184343	     -0.05568772	      0.88263305	      0.00002018	     -0.20852021	     -0.00000001	     -0.00000000	     34.62426121
      1.55342476	     -0.05049126	      0.00060403	     -0.19184948	     -0.05569134	      0.88263224	      0.00002106	     -0.20852319	     -0.00000001	     -0.00000000	     34.45505305
      1.55459450	     -0.05049823	      0.00060865	     -0.19185648	     -0.05569496	      0.88263142	      0.00002193	     -0.20852624	     -0.00000001	     -0.00000000	     34.47136192
      1.55576423	     -0.05050586	      0.00061411	     -0.19186417	     -0.05569858	      0.88263059	      0.00002278	     -0.20852937	     -0.00000001	     -0.00000000	     34.39061156
      1.55738941	     -0.05051778	      0.00061983	     -0.19187613	     -0.05570362	      0.88262940	      0.00002396	     -0.20853386	     -0.00000001	     -0.00000001	     34.40709465
      1.55859347	     -0.05052716	      0.00062534	     -0.19188558	     -0.05570736	      0.88262851	      0.00002481	     -0.20853730	     -0.00000001	     -0.00000001	     34.27049142
      1.55979753	     -0.05053755	      0.00062874	     -0.19189598	     -0.05571110	      0.88262760	      0.00002565	     -0.20854082	     -0.00000001	     -0.00000001	     34.29131188
      1.56100160	     -0.05054837	      0.00063303	     -0.19190684	     -0.05571484	      0.88262667	      0.00002648	     -0.20854444	     -0.00000001	     -0.00000001	     34.21049016
      1.56258959	     -0.05056406	      0.00063661	     -0.19192252	     -0.05571978	      0.88262543	      0.00002755	     -0.20854935	     -0.00000001	     -0.00000001	     34.24471116
      1.56377099	     -0.05057604	      0.00064072	     -0.19193455	     -0.05572345	      0.88262450	      0.00002832	     -0.20855311	     -0.00000001	     -0.00000001	     34.10795827
      1.56495239	     -0.05058909	      0.00064265	     -0.19194759	     -0.05572713	      0.88262355	      0.00002908	     -0.20855695	     -0.00000001	     -0.00000001	     34.12744168
      1.56640910	     -0.05060582	      0.00064617	     -0.19196434	     -0.05573166	      0.88262236	      0.00003000	     -0.20856182	     -0.00000001	     -0.00000001	     34.02207408
      1.56771017	     -0.05062248	      0.00064693	     -0.19198095	     -0.05573571	      0.88262128	      0.00003079	     -0.20856628	     -0.00000001	     -0.00000001	     34.07661044
      1.56901124	     -0.05063941	      0.00064969	     -0.19199790	     -0.05573975	      0.88262019	      0.00003157	     -0.20857087	     -0.00000001	     -0.00000001	     33.93836714
      1.57031231	     -0.05065844	      0.00064929	     -0.19201687	     -0.05574380	      0.88261908	      0.00003232	     -0.20857559	     -0.00000001	     -0.00000001	     34.00712382
      1.57161338	     -0.05067743	      0.00065138	     -0.19203587	     -0.05574784	      0.88261796	      0.00003305	     -0.20858046	     -0.00000001	     -0.00000001	     33.85316216
      1.57291445	     -0.05069879	      0.00064981	     -0.19205714	     -0.05575187	      0.88261683	      0.00003376	     -0.20858546	     -0.00000001	     -0.00000001	     33.93550146
      1.57421551	     -0.05071960	      0.00065129	     -0.19207795	     -0.05575591	      0.88261568	      0.00003444	     -0.20859061	     -0.00000001	     -0.00000001	     33.76736853
      1.57551658	     -0.05074329	      0.00064850	     -0.19210153	     -0.05575993	      0.88261452	      0.00003510	     -0.20859590	     -0.00000001	     -0.00000001	     33.86448446
      1.57668587	     -0.05076384	      0.00064898	     -0.19212207	     -0.05576355	      0.88261346	      0.00003568	     -0.20860079	     -0.00000001	     -0.00000001	     33.71068220
      1.57785516	     -0.05078672	      0.00064664	     -0.19214486	     -0.05576716	      0.88261240	      0.00003623	     -0.20860581	     -0.00000001	     -0.00000001	     33.72357091
      1.57926303	     -0.05081440	      0.00064523	     -0.19217248	     -0.05577150	      0.88261111	      0.00003687	     -0.20861203	     -0.00000001	     -0.00000001	     33.63111401
      1.58067089	     -0.05084485	      0.00064101	     -0.19220279	     -0.05577583	      0.88260980	      0.00003748	     -0.20861845	     -0.00000001	     -0.00000001	     33.67541537
      1.58186216	     -0.05086965	      0.00063981	     -0.19222756	     -0.05577949	      0.88260868	      0.00003798	     -0.20862404	     -0.00000001	     -0.00000001	     33.54788355
      1.58305343	     -0.05089709	      0.00063583	     -0.19225488	     -0.05578314	      0.88260755	      0.00003845	     -0.20862976	     -0.00000001	     -0.00000001	     33.55233758
      1.58424471	     -0.05092433	      0.00063296	     -0.19228204	     -0.05578678	      0.88260642	      0.00003890	     -0.20863563	     -0.00000001	     -0.00000001	     33.48395066
      1.58585057	     -0.05096420	      0.00062669	     -0.19232175	     -0.05579168	      0.88260487	      0.00003948	     -0.20864377	     -0.00000001	     -0.00000001	     33.47681998
      1.58705843	     -0.05099344	      0.00062366	     -0.19235092	     -0.05579535	      0.88260370	      0.00003988	     -0.20865008	     -0.00000001	     -0.00000001	     33.37253651
      1.58826630	     -0.05102566	      0.00061800	     -0.19238300	     -0.05579902	      0.88260251	      0.00004027	     -0.20865653	     -0.00000001	     -0.00000001	     33.35823312
      1.58947416	     -0.05105719	      0.00061354	     -0.19241443	     -0.05580267	      0.88260132	      0.00004063	     -0.20866315	     -0.00000001	     -0.00000001	     33.28929288
      1.59107570	     -0.05110249	      0.00060512	     -0.19245954	     -0.05580749	      0.88259973	      0.00004107	     -0.20867213	     -0.00000001	     -0.00000001	     33.26405336
      1.59226230	     -0.05113450	      0.00060085	     -0.19249147	     -0.05581106	      0.88259855	      0.00004137	     -0.20867898	     -0.00000001	     -0.00000001	     33.17300106
      1.59344891	     -0.05116995	      0.00059393	     -0.19252676	     -0.05581461	      0.88259735	      0.00004165	     -0.20868595	     -0.00000001	     -0.00000001	     33.14421068
      1.59491298	     -0.05121191	      0.00058710	     -0.19256859	     -0.05581897	      0.88259587	      0.00004197	     -0.20869476	     -0.00000001	     -0.00000001	     33.07423857
      1.59621569	     -0.05125314	      0.00057830	     -0.19260963	     -0.05582284	      0.88259455	      0.00004222	     -0.20870276	     -0.00000001	     -0.00000001	     33.04444064
      1.59751840	     -0.05129121	      0.00057226	     -0.19264760	     -0.05582669	      0.88259321	      0.00004245	     -0.20871093	     -0.00000001	     -0.00000001	     32.97332882
      1.59882110	     -0.05133476	      0.00056255	     -0.19269095	     -0.05583053	      0.88259187	      0.00004265	     -0.20871925	     -0.00000001	     -0.00000001	     32.92903563
      1.60012381	     -0.05137415	      0.00055607	     -0.19273024	     -0.05583434	      0.88259053	      0.00004282	     -0.20872774	     -0.00000001	     -0.00000001	     32.86677749
      1.60142652	     -0.05142023	      0.00054534	     -0.19277610	     -0.05583814	      0.88258918	      0.00004297	     -0.20873637	     -0.00000001	     -0.00000001	     32.80929175
      1.60272923	     -0.05146099	      0.00053841	     -0.19281676	     -0.05584192	      0.88258782	      0.00004309	     -0.20874519	     -0.00000001	     -0.00000001	     32.75648757
      1.60403193	     -0.05150944	      0.00052670	     -0.19286498	     -0.05584568	      0.88258646	      0.00004318	     -0.20875414	     -0.00000001	     -0.00000001	     32.68341644
      1.60533464	     -0.05155073	      0.00051945	     -0.19290618	     -0.05584943	      0.88258510	      0.00004325	     -0.20876328	     -0.00000001	     -0.00000001	     32.64756715
      1.60649639	     -0.05159474	      0.00050861	     -0.19294998	     -0.05585274	      0.88258388	      0.00004328	     -0.20877151	     -0.00000001	     -0.00000001	     32.56043038
      1.60765814	     -0.05163449	      0.00050036	     -0.19298961	     -0.05585604	      0.88258266	      0.00004330	     -0.20877987	     -0.00000001	     -0.00000001	     32.51388481
      1.60907919	     -0.05168745	      0.00048788	     -0.19304235	     -0.05586006	      0.88258116	      0.00004329	     -0.20879023	     -0.00000001	     -0.00000001	     32.42360384
      1.61050024	     -0.05173676	      0.00047753	     -0.19309152	     -0.05586405	      0.88257966	      0.00004325	     -0.20880077	     -0.00000001	     -0.00000001	     32.38825403
      1.61168542	     -0.05178394	      0.00046551	     -0.19313848	     -0.05586735	      0.88257841	      0.00004320	     -0.20880965	     -0.00000001	     -0.00000001	     32.28335038
      1.61287060	     -0.05182671	      0.00045579	     -0.19318111	     -0.05587064	      0.88257716	      0.00004312	     -0.20881865	     -0.00000001	     -0.00000001	     32.24330002
      1.61429723	     -0.05188272	      0.00044166	     -0.19323689	     -0.05587456	      0.88257565	      0.00004300	     -0.20882960	     -0.00000001	     -0.00000001	     32.14026788
      1.61572387	     -0.05193411	      0.00043001	     -0.19328813	     -0.05587846	      0.88257415	      0.00004285	     -0.20884071	     -0.00000001	     -0.00000001	     32.12321318
      1.61687124	     -0.05198206	      0.00041724	     -0.19333586	     -0.05588157	      0.88257294	      0.00004271	     -0.20884971	     -0.00000001	     -0.00000001	     31.99538880
      1.61801861	     -0.05202542	      0.00040667	     -0.19337908	     -0.05588466	      0.88257173	      0.00004255	     -0.20885882	     -0.00000001	     -0.00000001	     31.95868558
      1.61949736	     -0.05208555	      0.00039092	     -0.19343896	     -0.05588861	      0.88257017	      0.00004231	     -0.20887066	     -0.00000001	     -0.00000001	     31.84996141
      1.62097612	     -0.05214110	      0.00037742	     -0.19349435	     -0.05589252	      0.88256862	      0.00004204	     -0.20888266	     -0.00000001	     -0.00000001	     31.84650628
      1.62209355	     -0.05218981	      0.00036395	     -0.19354284	     -0.05589545	      0.88256745	      0.00004182	     -0.20889178	     -0.00000001	     -0.00000001	     31.69569415
      1.62321099	     -0.05223422	      0.00035262	     -0.19358710	     -0.05589836	      0.88256629	      0.00004158	     -0.20890100	     -0.00000001	     -0.00000001	     31.64680719
      1.62475192	     -0.05229922	      0.00033516	     -0.19365185	     -0.05590234	      0.88256468	      0.00004121	     -0.20891380	     -0.00000001	     -0.00000001	     31.52089902
      1.62629285	     -0.05236035	      0.00031986	     -0.19371280	     -0.05590627	      0.88256309	      0.00004082	     -0.20892677	     -0.00000001	     -0.00000001	     31.51824957
      1.62736254	     -0.05241066	      0.00030590	     -0.19376290	     -0.05590897	      0.88256199	      0.00004053	     -0.20893585	     -0.00000001	     -0.00000001	     31.33830103
      1.62843223	     -0.05245692	      0.00029399	     -0.19380900	     -0.05591165	      0.88256089	      0.00004022	     -0.20894505	     -0.00000001	     -0.00000001	     31.28619989
      1.63007949	     -0.05253183	      0.00027431	     -0.19388365	     -0.05591574	      0.88255920	      0.00003971	     -0.20895940	     -0.00000001	     -0.00000001	     31.14641087
      1.63144146	     -0.05259191	      0.00025941	     -0.19394356	     -0.05591907	      0.88255782	      0.00003927	     -0.20897146	     -0.00000001	     -0.00000001	     31.10268858
      1.63280344	     -0.05265778	      0.00024229	     -0.19400920	     -0.05592237	      0.88255645	      0.00003880	     -0.20898367	     -0.00000001	     -0.00000001	     30.93548767
      1.63416542	     -0.05271815	      0.00022817	     -0.19406943	     -0.05592562	      0.88255508	      0.00003831	     -0.20899609	     -0.00000001	     -0.00000001	     30.94027460
      1.63537973	     -0.05277994	      0.00021251	     -0.19413103	     -0.05592849	      0.88255388	      0.00003786	     -0.20900728	     -0.00000001	     -0.00000001	     30.75225330
      1.63659405	     -0.05283682	      0.00019951	     -0.19418779	     -0.05593133	      0.88255268	      0.00003739	     -0.20901865	     -0.00000001	     -0.00000001	     30.72518557
      1.63780836	     -0.05289767	      0.00018497	     -0.19424849	     -0.05593413	      0.88255149	      0.00003691	     -0.20903015	     -0.00000001	     -0.00000001	     30.60022226
      1.63938010	     -0.05297253	      0.00016819	     -0.19432322	     -0.05593771	      0.88254996	      0.00003626	     -0.20904526	     -0.00000001	     -0.00000001	     30.56381341
      1.64062237	     -0.05303659	      0.00015296	     -0.19438713	     -0.05594049	      0.88254876	      0.00003573	     -0.20905733	     -0.00000001	     -0.00000001	     30.38467239
      1.64186464	     -0.05309597	      0.00014025	     -0.19444644	     -0.05594324	      0.88254757	      0.00003519	     -0.20906953	     -0.00000001	     -0.00000001	     30.35324322
      1.64310692	     -0.05315959	      0.00012605	     -0.19450996	     -0.05594595	      0.88254640	      0.00003464	     -0.20908184	     -0.00000001	     -0.00000001	     30.21316965
      1.64465707	     -0.05323469	      0.00011057	     -0.19458500	     -0.05594928	      0.88254494	      0.00003393	     -0.20909738	     -0.00000001	     -0.00000001	     30.18004975
      1.64588307	     -0.05329917	      0.00009621	     -0.19464937	     -0.05595187	      0.88254381	      0.00003336	     -0.20910979	     -0.00000001	     -0.00000001	     29.98820430
      1.64710906	     -0.05335796	      0.00008446	     -0.19470815	     -0.05595442	      0.88254268	      0.00003278	     -0.20912232	     -0.00000001	     -0.00000001	     29.95570179
      1.64833506	     -0.05341918	      0.00007144	     -0.19476932	     -0.05595693	      0.88254156	      0.00003219	     -0.20913490	     -0.00000001	     -0.00000001	     29.82788887
      1.64994777	     -0.05349546	      0.00005652	     -0.19484562	     -0.05596016	      0.88254011	      0.00003140	     -0.20915153	     -0.00000001	     -0.00000001	     29.77930842
      1.65117087	     -0.05355790	      0.00004324	     -0.19490802	     -0.05596257	      0.88253903	      0.00003079	     -0.20916417	     -0.00000001	     -0.00000001	     29.59594314
      1.65239397	     -0.05361556	      0.00003249	     -0.19496572	     -0.05596494	      0.88253795	      0.00003017	     -0.20917687	     -0.00000001	     -0.00000001	     29.55362845
      1.65386516	     -0.05368915	      0.00001775	     -0.19503931	     -0.05596773	      0.88253668	      0.00002942	     -0.20919217	     -0.00000001	     -0.00000001	     29.39160810
      1.65518751	     -0.05374983	      0.00000718	     -0.19510008	     -0.05597019	      0.88253555	      0.00002874	     -0.20920598	     -0.00000001	     -0.00000001	     29.38179660
      1.65650986	     -0.05381524	     -0.00000608	     -0.19516551	     -0.05597259	      0.88253444	      0.00002806	     -0.20921975	     -0.00000001	     -0.00000001	     29.22117236
      1.65783222	     -0.05387342	     -0.00001589	     -0.19522381	     -0.05597494	      0.88253334	      0.00002737	     -0.20923352	     -0.00000001	     -0.00000001	     29.21169108
      1.65915457	     -0.05393630	     -0.00002857	     -0.19528674	     -0.05597724	      0.88253227	      0.00002667	     -0.20924718	     -0.00000001	     -0.00000001	     29.05254330
      1.66047692	     -0.05399141	     -0.00003746	     -0.19534202	     -0.05597948	      0.88253121	      0.00002597	     -0.20926078	     -0.00000001	     -0.00000001	     29.03796489
      1.66179928	     -0.05405139	     -0.00004951	     -0.19540208	     -0.05598168	      0.88253017	      0.00002527	     -0.20927421	     -0.00000001	     -0.00000001	     28.88948289
      1.66312163	     -0.05410396	     -0.00005756	     -0.19545485	     -0.05598381	      0.88252915	      0.00002456	     -0.20928752	     -0.00000001	     -0.00000001	     28.86645749
      1.66444399	     -0.05416227	     -0.00006911	     -0.19551328	     -0.05598589	      0.88252816	      0.00002385	     -0.20930065	     -0.00000001	     -0.00000001	     28.72831408
      1.66576634	     -0.05421396	     -0.00007638	     -0.19556520	     -0.05598792	      0.88252718	      0.00002314	     -0.20931368	     -0.00000001	     -0.00000000	     28.69099817
      1.66708869	     -0.05427126	     -0.00008742	     -0.19562264	     -0.05598989	      0.88252623	      0.00002243	     -0.20932654	     -0.00000001	     -0.00000000	     28.56902764
      1.66841105	     -0.05432110	     -0.00009385	     -0.19567275	     -0.05599180	      0.88252531	      0.00002172	     -0.20933928	     -0.00000001	     -0.00000000	     28.52311894
      1.66973340	     -0.05437548	     -0.00010435	     -0.19572729	     -0.05599366	      0.88252441	      0.00002101	     -0.20935183	     -0.00000001	     -0.00000000	     28.42431507
      1.67105575	     -0.05442223	     -0.00010982	     -0.19577435	     -0.05599545	      0.88252353	      0.00002030	     -0.20936421	     -0.00000001	     -0.00000000	     28.35808869
      1.67237811	     -0.05447289	     -0.00011967	     -0.19582520	     -0.05599719	      0.88252268	      0.00001959	     -0.20937634	     -0.00000001	     -0.00000000	     28.28508220
      1.67356005	     -0.05451186	     -0.00012403	     -0.19586448	     -0.05599870	      0.88252195	      0.00001895	     -0.20938699	     -0.00000001	     -0.00000000	     28.19500562
      1.67474199	     -0.05455221	     -0.00013086	     -0.19590507	     -0.05600016	      0.88252124	      0.00001832	     -0.20939741	     -0.00000001	     -0.00000000	     28.13057850
      1.67618331	     -0.05459699	     -0.00013667	     -0.19595021	     -0.05600187	      0.88252040	      0.00001755	     -0.20940982	     -0.00000001	     -0.00000000	     28.02876666
      1.67762463	     -0.05464107	     -0.00014443	     -0.19599460	     -0.05600352	      0.88251960	      0.00001679	     -0.20942183	     -0.00000001	     -0.00000000	     27.98516456
      1.67881954	     -0.05467357	     -0.00014771	     -0.19602745	     -0.05600483	      0.88251897	      0.00001616	     -0.20943150	     -0.00000001	     -0.00000000	     27.86711912
      1.68001446	     -0.05470639	     -0.00015311	     -0.19606057	     -0.05600609	      0.88251836	      0.00001553	     -0.20944089	     -0.00000001	     -0.00000000	     27.81742434
      1.68146477	     -0.05474322	     -0.00015732	     -0.19609783	     -0.05600756	      0.88251766	      0.00001477	     -0.20945192	     -0.00000001	     -0.00000000	     27.69576729
      1.68291508	     -0.05477917	     -0.00016352	     -0.19613415	     -0.05600895	      0.88251701	      0.00001401	     -0.20946253	     -0.00000001	     -0.00000000	     27.68186093
      1.68406230	     -0.05480430	     -0.00016521	     -0.19615967	     -0.05601000	      0.88251652	      0.00001342	     -0.20947065	     -0.00000001	     -0.00000000	     27.53482091
      1.68520951	     -0.05482862	     -0.00016870	     -0.19618432	     -0.05601101	      0.88251605	      0.00001282	     -0.20947848	     -0.00000001	     -0.00000000	     27.49351988
      1.68671904	     -0.05485722	     -0.00017129	     -0.19621343	     -0.05601226	      0.88251549	      0.00001205	     -0.20948835	     -0.00000001	     -0.00000000	     27.37477942
      1.68822857	     -0.05488354	     -0.00017550	     -0.19624021	     -0.05601344	      0.88251497	      0.00001129	     -0.20949770	     -0.00000001	     -0.00000000	     27.38389728
      1.68933551	     -0.05490023	     -0.00017563	     -0.19625733	     -0.05601426	      0.88251463	      0.00001073	     -0.20950424	     -0.00000001	     -0.00000000	     27.22529947
      1.69044246	     -0.05491607	     -0.00017738	     -0.19627354	     -0.05601503	      0.88251431	      0.00001018	     -0.20951050	     -0.00000001	     -0.00000000	     27.18797009
      1.69202696	     -0.05493600	     -0.00017819	     -0.19629405	     -0.05601606	      0.88251390	      0.00000940	     -0.20951897	     -0.00000001	     -0.00000000	     27.07052928
      1.69337861	     -0.05495088	     -0.00017964	     -0.19630941	     -0.05601687	      0.88251360	      0.00000874	     -0.20952575	     -0.00000001	     -0.00000000	     27.04953659
      1.69473026	     -0.05496314	     -0.00017867	     -0.19632221	     -0.05601762	      0.88251334	      0.00000809	     -0.20953211	     -0.00000001	     -0.00000000	     26.90922258
      1.69608191	     -0.05497327	     -0.00017960	     -0.19633283	     -0.05601830	      0.88251312	      0.00000745	     -0.20953804	     -0.00000001	     -0.00000000	     26.92696788
      1.69743356	     -0.05498071	     -0.00017700	     -0.19634086	     -0.05601893	      0.88251295	      0.00000681	     -0.20954354	     -0.00000001	     -0.00000000	     26.75286822
      1.69859720	     -0.05498558	     -0.00017724	     -0.19634616	     -0.05601941	      0.88251283	      0.00000627	     -0.20954793	     -0.00000001	     -0.00000000	     26.77765753
      1.69976083	     -0.05498867	     -0.00017509	     -0.19634974	     -0.05601985	      0.88251274	      0.00000574	     -0.20955199	     -0.00000001	     -0.00000000	     26.67612486
      1.70121828	     -0.05499003	     -0.00017329	     -0.19635171	     -0.05602033	      0.88251268	      0.00000508	     -0.20955662	     -0.00000001	     -0.00000000	     26.65448720
      1.70267573	     -0.05498662	     -0.00016877	     -0.19634897	     -0.05602075	      0.88251267	      0.00000443	     -0.20956070	     -0.00000001	      0.00000000	     26.51812498
      1.70384357	     -0.05498028	     -0.00016682	     -0.19634312	     -0.05602102	      0.88251269	      0.00000392	     -0.20956354	     -0.00000001	      0.00000000	     26.54808413
      1.70501141	     -0.05497041	     -0.00016243	     -0.19633380	     -0.05602125	      0.88251274	      0.00000342	     -0.20956594	     -0.00000001	      0.00000000	     26.45939849
      1.70649049	     -0.05495258	     -0.00015745	     -0.19631666	     -0.05602147	      0.88251286	      0.00000279	     -0.20956832	     -0.00000001	      0.00000000	     26.45183310
      1.70796957	     -0.05493015	     -0.00014963	     -0.19629498	     -0.05602162	      0.88251302	      0.00000218	     -0.20956992	     -0.00000001	      0.00000000	     26.31199101
      1.70909108	     -0.05490996	     -0.00014557	     -0.19627531	     -0.05602169	      0.88251318	      0.00000172	     -0.20957061	     -0.00000001	      0.00000000	     26.35141599
      1.71021260	     -0.05488640	     -0.00013917	     -0.19625232	     -0.05602171	      0.88251337	      0.00000128	     -0.20957084	     -0.00000001	      0.00000000	     26.28335824
      1.71176201	     -0.05484844	     -0.00013064	     -0.19621514	     -0.05602167	      0.88251368	      0.00000067	     -0.20957037	     -0.00000001	      0.00000000	     26.27918624
      1.71331141	     -0.05480414	     -0.00011914	     -0.19617169	     -0.05602156	      0.88251404	      0.00000008	     -0.20956895	     -0.00000001	      0.00000000	     26.16296691
      1.71438533	     -0.05476933	     -0.00011300	     -0.19613741	     -0.05602143	      0.88251433	     -0.00000032	     -0.20956738	     -0.00000001	      0.00000000	     26.22104004
      1.71545924	     -0.05473106	     -0.00010463	     -0.19609973	     -0.05602127	      0.88251464	     -0.00000071	     -0.20956532	     -0.00000001	      0.00000000	     26.18127986
      1.71711099	     -0.05466606	     -0.00009184	     -0.19603561	     -0.05602094	      0.88251517	     -0.00000129	     -0.20956116	     -0.00000001	      0.00000000	     26.19196347
      1.71847376	     -0.05460727	     -0.00007949	     -0.19597758	     -0.05602061	      0.88251566	     -0.00000176	     -0.20955682	     -0.00000001	      0.00000000	     26.13349194
      1.71983652	     -0.05454397	     -0.00006827	     -0.19591500	     -0.05602022	      0.88251619	     -0.00000222	     -0.20955166	     -0.00000001	      0.00000000	     26.19947947
      1.72119928	     -0.05447613	     -0.00005412	     -0.19584795	     -0.05601978	      0.88251677	     -0.00000266	     -0.20954569	     -0.00000001	      0.00000000	     26.11301491
      1.72241472	     -0.05441245	     -0.00004352	     -0.19578490	     -0.05601934	      0.88251733	     -0.00000305	     -0.20953970	     -0.00000001	      0.00000000	     26.19598788
      1.72363016	     -0.05434629	     -0.00003050	     -0.19571942	     -0.05601885	      0.88251792	     -0.00000342	     -0.20953310	     -0.00000001	      0.00000000	     26.14455023
      1.72484561	     -0.05427789	     -0.00001849	     -0.19565166	     -0.05601833	      0.88251854	     -0.00000379	     -0.20952592	     -0.00000001	      0.00000000	     26.19057442
      1.72640836	     -0.05418642	     -0.00000108	     -0.19556106	     -0.05601759	      0.88251940	     -0.00000424	     -0.20951588	     -0.00000001	      0.00000000	     26.15944182
      1.72764442	     -0.05411141	      0.00001133	     -0.19548668	     -0.05601696	      0.88252013	     -0.00000459	     -0.20950731	     -0.00000001	      0.00000000	     26.25261022
      1.72888047	     -0.05403461	      0.00002581	     -0.19541055	     -0.05601629	      0.88252089	     -0.00000493	     -0.20949820	     -0.00000001	      0.00000000	     26.22081507
      1.73011653	     -0.05395578	      0.00003920	     -0.19533235	     -0.05601559	      0.88252169	     -0.00000525	     -0.20948860	     -0.00000001	      0.00000000	     26.29198455
      1.73166481	     -0.05385294	      0.00005800	     -0.19523033	     -0.05601465	      0.88252274	     -0.00000564	     -0.20947585	     -0.00000001	      0.00000000	     26.28292489
      1.73288043	     -0.05376904	      0.00007131	     -0.19514703	     -0.05601387	      0.88252361	     -0.00000594	     -0.20946527	     -0.00000001	      0.00000000	     26.40401294
      1.73409605	     -0.05368250	      0.00008674	     -0.19506113	     -0.05601307	      0.88252451	     -0.00000622	     -0.20945419	     -0.00000001	      0.00000001	     26.39838209
      1.73531167	     -0.05359374	      0.00010123	     -0.19497296	     -0.05601222	      0.88252545	     -0.00000649	     -0.20944260	     -0.00000001	      0.00000001	     26.48265634
      1.73692512	     -0.05347409	      0.00012210	     -0.19485413	     -0.05601106	      0.88252675	     -0.00000683	     -0.20942650	     -0.00000001	      0.00000001	     26.49647466
      1.73813247	     -0.05338373	      0.00013609	     -0.19476432	     -0.05601015	      0.88252777	     -0.00000707	     -0.20941396	     -0.00000001	      0.00000001	     26.62889645
      1.73933981	     -0.05329227	      0.00015191	     -0.19467344	     -0.05600921	      0.88252881	     -0.00000730	     -0.20940104	     -0.00000001	      0.00000001	     26.63884387
      1.74080792	     -0.05317959	      0.00016974	     -0.19456141	     -0.05600804	      0.88253013	     -0.00000756	     -0.20938485	     -0.00000001	      0.00000001	     26.78179569
      1.74211813	     -0.05307860	      0.00018749	     -0.19446104	     -0.05600696	      0.88253135	     -0.00000778	     -0.20936998	     -0.00000001	      0.00000001	     26.77154974
      1.74342834	     -0.05297725	      0.00020308	     -0.19436023	     -0.05600585	      0.88253260	     -0.00000798	     -0.20935478	     -0.00000001	      0.00000001	     26.93903020
      1.74473855	     -0.05287401	      0.00022119	     -0.19425758	     -0.05600471	      0.88253388	     -0.00000817	     -0.20933925	     -0.00000001	      0.00000001	     26.93641301
      1.74604876	     -0.05276898	      0.00023706	     -0.19415307	     -0.05600354	      0.88253520	     -0.00000834	     -0.20932337	     -0.00000001	      0.00000001	     27.12733521
      1.74735897	     -0.05266367	      0.00025545	     -0.19404834	     -0.05600235	      0.88253656	     -0.00000850	     -0.20930716	     -0.00000001	      0.00000001	     27.11678240
      1.74866918	     -0.05255962	      0.00027108	     -0.19394477	     -0.05600114	      0.88253794	     -0.00000864	     -0.20929069	     -0.00000001	      0.00000001	     27.31352469
      1.74997939	     -0.05245669	      0.00028936	     -0.19384238	     -0.05599990	      0.88253935	     -0.00000876	     -0.20927403	     -0.00000001	      0.00000001	     27.29306259
      1.75128960	     -0.05235465	      0.00030470	     -0.19374077	     -0.05599863	      0.88254080	     -0.00000886	     -0.20925723	     -0.00000001	      0.00000001	     27.50787781
      1.75259981	     -0.05225365	      0.00032291	     -0.19364028	     -0.05599735	      0.88254226	     -0.00000895	     -0.20924032	     -0.00000001	      0.00000001	     27.48084542
      1.75391001	     -0.05215446	      0.00033781	     -0.19354148	     -0.05599605	      0.88254375	     -0.00000902	     -0.20922337	     -0.00000001	      0.00000001	     27.70974415
      1.75522022	     -0.05205708	      0.00035570	     -0.19344458	     -0.05599472	      0.88254526	     -0.00000907	     -0.20920640	     -0.00000001	      0.00000001	     27.67125124
      1.75653043	     -0.05196102	      0.00037002	     -0.19334887	     -0.05599338	      0.88254680	     -0.00000911	     -0.20918946	     -0.00000001	      0.00000001	     27.92239421
      1.75784064	     -0.05186560	      0.00038767	     -0.19325388	     -0.05599203	      0.88254834	     -0.00000913	     -0.20917256	     -0.00000001	      0.00000001	     27.88177829
      1.75901886	     -0.05178049	      0.00040041	     -0.19316906	     -0.05599079	      0.88254975	     -0.00000913	     -0.20915740	     -0.00000001	      0.00000001	     28.08572783
      1.76019707	     -0.05169585	      0.00041520	     -0.19308477	     -0.05598954	      0.88255117	     -0.00000911	     -0.20914227	     -0.00000001	      0.00000001	     28.11749388
      1.76162615	     -0.05159412	      0.00043144	     -0.19298339	     -0.05598801	      0.88255290	     -0.00000908	     -0.20912397	     -0.00000001	      0.00000001	     28.29654197
      1.76305523	     -0.05149378	      0.00044935	     -0.19288344	     -0.05598646	      0.88255464	     -0.00000902	     -0.20910573	     -0.00000001	      0.00000001	     28.31620750
      1.76425690	     -0.05141052	      0.00046191	     -0.19280042	     -0.05598515	      0.88255611	     -0.00000895	     -0.20909047	     -0.00000001	      0.00000001	     28.52098060
      1.76545857	     -0.05132799	      0.00047631	     -0.19271818	     -0.05598382	      0.88255759	     -0.00000887	     -0.20907529	     -0.00000001	      0.00000001	     28.55602473
      1.76666024	     -0.05124695	      0.00048934	     -0.19263737	     -0.05598249	      0.88255906	     -0.00000878	     -0.20906019	     -0.00000001	      0.00000001	     28.69197209
      1.76829564	     -0.05113893	      0.00050814	     -0.19252969	     -0.05598066	      0.88256108	     -0.00000862	     -0.20903981	     -0.00000001	      0.00000001	     28.76367140
      1.76951443	     -0.05106014	      0.00052019	     -0.19245108	     -0.05597928	      0.88256258	     -0.00000849	     -0.20902477	     -0.00000001	      0.00000001	     28.95795697
      1.77073323	     -0.05098151	      0.00053391	     -0.19237267	     -0.05597790	      0.88256407	     -0.00000835	     -0.20900987	     -0.00000001	      0.00000001	     29.00302550
      1.77195203	     -0.05090464	      0.00054610	     -0.19229598	     -0.05597651	      0.88256557	     -0.00000819	     -0.20899508	     -0.00000001	      0.00000001	     29.14681536
      1.77358133	     -0.05080506	      0.00056316	     -0.19219662	     -0.05597464	      0.88256756	     -0.00000796	     -0.20897556	     -0.00000001	      0.00000001	     29.21936366
      1.77477832	     -0.05073490	      0.00057340	     -0.19212656	     -0.05597326	      0.88256901	     -0.00000777	     -0.20896144	     -0.00000001	      0.00000001	     29.40711335
      1.77597530	     -0.05066651	      0.00058504	     -0.19205829	     -0.05597187	      0.88257046	     -0.00000757	     -0.20894754	     -0.00000001	      0.00000001	     29.45037677
      1.77746049	     -0.05058355	      0.00059749	     -0.19197542	     -0.05597014	      0.88257224	     -0.00000730	     -0.20893058	     -0.00000001	      0.00000001	     29.64384586
      1.77877575	     -0.05051150	      0.00061015	     -0.19190348	     -0.05596860	      0.88257381	     -0.00000705	     -0.20891584	     -0.00000001	      0.00000001	     29.65308446
      1.78009102	     -0.05044230	      0.00062007	     -0.19183431	     -0.05596706	      0.88257536	     -0.00000679	     -0.20890136	     -0.00000001	      0.00000001	     29.85371759
      1.78140629	     -0.05037376	      0.00063219	     -0.19176584	     -0.05596552	      0.88257690	     -0.00000651	     -0.20888716	     -0.00000001	      0.00000001	     29.85871608
      1.78272156	     -0.05030898	      0.00064060	     -0.19170103	     -0.05596397	      0.88257843	     -0.00000622	     -0.20887324	     -0.00000001	      0.00000001	     30.07412812
      1.78403682	     -0.05024665	      0.00065168	     -0.19163873	     -0.05596241	      0.88257994	     -0.00000592	     -0.20885968	     -0.00000001	      0.00000001	     30.05560875
      1.78535209	     -0.05018959	      0.00065858	     -0.19158157	     -0.05596086	      0.88258143	     -0.00000560	     -0.20884650	     -0.00000001	      0.00000001	     30.27252398
      1.78666736	     -0.05013310	      0.00066905	     -0.19152507	     -0.05595930	      0.88258290	     -0.00000528	     -0.20883375	     -0.00000001	      0.00000001	     30.24723519
      1.78783888	     -0.05008817	      0.00067437	     -0.19148001	     -0.05595792	      0.88258420	     -0.00000498	     -0.20882275	     -0.00000001	      0.00000001	     30.40906782
      1.78901041	     -0.05004385	      0.00068212	     -0.19143563	     -0.05595653	      0.88258548	     -0.00000467	     -0.20881210	     -0.00000001	      0.00000001	     30.43832175
      1.79042749	     -0.04999673	      0.00068889	     -0.19138835	     -0.05595485	      0.88258701	     -0.00000429	     -0.20879971	     -0.00000001	      0.00000001	     30.56324727
      1.79184458	     -0.04995136	      0.00069768	     -0.19134287	     -0.05595317	      0.88258851	     -0.00000390	     -0.20878792	     -0.00000001	      0.00000001	     30.61159751
      1.79299457	     -0.04992278	      0.00070107	     -0.19131409	     -0.05595180	      0.88258971	     -0.00000357	     -0.20877878	     -0.00000001	      0.00000001	     30.70936170
      1.79414457	     -0.04989327	      0.00070669	     -0.19128444	     -0.05595044	      0.88259089	     -0.00000324	     -0.20877008	     -0.00000001	      0.00000001	     30.76735615
      1.79558007	     -0.04986386	      0.00071108	     -0.19125477	     -0.05594874	      0.88259234	     -0.00000281	     -0.20875979	     -0.00000001	      0.00000001	     30.85751694
      1.79701558	     -0.04983337	      0.00071782	     -0.19122410	     -0.05594704	      0.88259376	     -0.00000238	     -0.20875019	     -0.00000001	      0.00000001	     30.96331219
      1.79808736	     -0.04981962	      0.00071916	     -0.19121009	     -0.05594577	      0.88259480	     -0.00000205	     -0.20874341	     -0.00000001	      0.00000001	     30.99178804
      1.79915915	     -0.04980329	      0.00072236	     -0.19119356	     -0.05594450	      0.88259582	     -0.00000172	     -0.20873702	     -0.00000001	      0.00000001	     31.06653956
      1.80068077	     -0.04978655	      0.00072482	     -0.19117648	     -0.05594270	      0.88259724	     -0.00000125	     -0.20872854	     -0.00000001	      0.00000001	     31.14247278
      1.80198218	     -0.04977179	      0.00072793	     -0.19116145	     -0.05594116	      0.88259842	     -0.00000083	     -0.20872184	     -0.00000001	      0.00000001	     31.23725227
      1.80328358	     -0.04976455	      0.00072860	     -0.19115388	     -0.05593962	      0.88259957	     -0.00000042	     -0.20871560	     -0.00000001	      0.00000001	     31.26047125
      1.80458499	     -0.04975319	      0.00073154	     -0.19114225	     -0.05593808	      0.88260070	     -0.00000000	     -0.20870985	     -0.00000001	      0.00000001	     31.37938390
      1.80588639	     -0.04975232	      0.00073084	     -0.19114100	     -0.05593654	      0.88260179	      0.00000042	     -0.20870451	     -0.00000001	      0.00000001	     31.36979678
      1.80700660	     -0.04974569	      0.00073291	     -0.19113413	     -0.05593521	      0.88260270	      0.00000078	     -0.20870029	     -0.00000001	      0.00000001	     31.47062685
      1.80812680	     -0.04974643	      0.00073255	     -0.19113456	     -0.05593389	      0.88260360	      0.00000115	     -0.20869636	     -0.00000001	      0.00000001	     31.48218422
      1.80952952	     -0.04974590	      0.00073316	     -0.19113366	     -0.05593223	      0.88260468	      0.00000161	     -0.20869189	     -0.00000001	      0.00000001	     31.57165311
      1.81093223	     -0.04975323	      0.00073138	     -0.19114056	     -0.05593057	      0.88260573	      0.00000206	     -0.20868787	     -0.00000001	      0.00000001	     31.56553405
      1.81205477	     -0.04975461	      0.00073206	     -0.19114165	     -0.05592924	      0.88260654	      0.00000243	     -0.20868502	     -0.00000001	      0.00000000	     31.65677743
      1.81317731	     -0.04976283	      0.00073060	     -0.19114952	     -0.05592791	      0.88260733	      0.00000279	     -0.20868245	     -0.00000001	      0.00000000	     31.65630291
      1.81460208	     -0.04977193	      0.00072971	     -0.19115822	     -0.05592623	      0.88260830	      0.00000325	     -0.20867961	     -0.00000000	      0.00000000	     31.73801307
      1.81602686	     -0.04978956	      0.00072619	     -0.19117536	     -0.05592454	      0.88260923	      0.00000370	     -0.20867723	     -0.00000000	      0.00000000	     31.71793410
      1.81710452	     -0.04979798	      0.00072566	     -0.19118348	     -0.05592327	      0.88260991	      0.00000404	     -0.20867577	     -0.00000000	      0.00000000	     31.80809082
      1.81818219	     -0.04981296	      0.00072304	     -0.19119809	     -0.05592199	      0.88261057	      0.00000438	     -0.20867455	     -0.00000000	      0.00000000	     31.80626702
      1.81967583	     -0.04983305	      0.00072019	     -0.19121771	     -0.05592022	      0.88261144	      0.00000484	     -0.20867331	     -0.00000000	      0.00000000	     31.86712049
      1.82116947	     -0.04986169	      0.00071494	     -0.19124581	     -0.05591845	      0.88261228	      0.00000529	     -0.20867256	     -0.00000000	      0.00000000	     31.82736076
      1.82220129	     -0.04987646	      0.00071348	     -0.19126026	     -0.05591723	      0.88261283	      0.00000560	     -0.20867237	     -0.00000000	      0.00000000	     31.90463440
      1.82323310	     -0.04989746	      0.00071007	     -0.19128090	     -0.05591601	      0.88261336	      0.00000590	     -0.20867239	     -0.00000000	      0.00000000	     31.89940038
      1.82482745	     -0.04992975	      0.00070525	     -0.19131264	     -0.05591411	      0.88261414	      0.00000636	     -0.20867290	     -0.00000000	      0.00000000	     31.95163896
      1.82614055	     -0.04996171	      0.00069971	     -0.19134411	     -0.05591255	      0.88261475	      0.00000673	     -0.20867372	     -0.00000000	      0.00000000	     31.93055399
      1.82745364	     -0.04999096	      0.00069538	     -0.19137291	     -0.05591098	      0.88261533	      0.00000708	     -0.20867494	     -0.00000000	      0.00000000	     32.01663063
      1.82876673	     -0.05002873	      0.00068819	     -0.19141015	     -0.05590941	      0.88261587	      0.00000742	     -0.20867650	     -0.00000000	      0.00000000	     31.95986433
      1.82993687	     -0.05005725	      0.00068381	     -0.19143826	     -0.05590801	      0.88261633	      0.00000772	     -0.20867822	     -0.00000000	      0.00000000	     32.04716745
      1.83110700	     -0.05009331	      0.00067703	     -0.19147385	     -0.05590661	      0.88261677	      0.00000800	     -0.20868019	     -0.00000000	      0.00000000	     32.00282512
      1.83227714	     -0.05012723	      0.00067135	     -0.19150733	     -0.05590520	      0.88261718	      0.00000828	     -0.20868246	     -0.00000000	      0.00000000	     32.03777313
      1.83378673	     -0.05017729	      0.00066218	     -0.19155678	     -0.05590339	      0.88261767	      0.00000861	     -0.20868576	     -0.00000000	      0.00000000	     31.99688116
      1.83497951	     -0.05021373	      0.00065631	     -0.19159278	     -0.05590195	      0.88261803	      0.00000886	     -0.20868871	     -0.00000000	      0.00000000	     32.06520575
      1.83617229	     -0.05025676	      0.00064839	     -0.19163532	     -0.05590050	      0.88261837	      0.00000910	     -0.20869190	     -0.00000000	      0.00000000	     32.01182041
      1.83736507	     -0.05029753	      0.00064157	     -0.19167563	     -0.05589906	      0.88261868	      0.00000932	     -0.20869536	     -0.00000000	      0.00000000	     32.04251463
      1.83885805	     -0.05035489	      0.00063118	     -0.19173238	     -0.05589724	      0.88261903	      0.00000958	     -0.20870004	     -0.00000000	      0.00000000	     31.98115942
      1.84003324	     -0.05039623	      0.00062453	     -0.19177329	     -0.05589580	      0.88261928	      0.00000977	     -0.20870402	     -0.00000000	      0.00000000	     32.04680064
      1.84120843	     -0.05044370	      0.00061581	     -0.19182027	     -0.05589436	      0.88261951	      0.00000994	     -0.20870820	     -0.00000000	      0.00000000	     31.99255136
      1.84238362	     -0.05048880	      0.00060801	     -0.19186491	     -0.05589292	      0.88261971	      0.00001010	     -0.20871261	     -0.00000000	      0.00000000	     32.01765592
      1.84393834	     -0.05055390	      0.00059590	     -0.19192936	     -0.05589100	      0.88261994	      0.00001028	     -0.20871873	     -0.00000000	      0.00000000	     31.95274805
      1.84510859	     -0.05059905	      0.00058827	     -0.19197408	     -0.05588955	      0.88262009	      0.00001039	     -0.20872357	     -0.00000000	      0.00000000	     32.01061207
      1.84627883	     -0.05064999	      0.00057880	     -0.19202454	     -0.05588809	      0.88262021	      0.00001049	     -0.20872856	     -0.00000000	      0.00000000	     31.94230073
      1.84769496	     -0.05070840	      0.00056878	     -0.19208242	     -0.05588632	      0.88262032	      0.00001059	     -0.20873485	     -0.00000000	      0.00000000	     31.97598394
      1.84896437	     -0.05076681	      0.00055784	     -0.19214029	     -0.05588473	      0.88262040	      0.00001066	     -0.20874067	     -0.00000000	      0.00000000	     31.87657449
      1.85023377	     -0.05081987	      0.00054881	     -0.19219289	     -0.05588313	      0.88262044	      0.00001070	     -0.20874669	     -0.00000000	      0.00000000	     31.94118040
      1.85150318	     -0.05088034	      0.00053720	     -0.19225283	     -0.05588152	      0.88262046	      0.00001072	     -0.20875286	     -0.00000000	      0.00000000	     31.83242690
      1.85277258	     -0.05093471	      0.00052780	     -0.19230674	     -0.05587990	      0.88262045	      0.00001073	     -0.20875921	     -0.00000000	     -0.00000000	     31.89921359
      1.85404198	     -0.05099684	      0.00051579	     -0.19236834	     -0.05587828	      0.88262041	      0.00001071	     -0.20876568	     -0.00000000	     -0.00000000	     31.77300580
      1.85531139	     -0.05105236	      0.00050626	     -0.19242342	     -0.05587664	      0.88262035	      0.00001067	     -0.20877233	     -0.00000000	     -0.00000000	     31.84016146
      1.85658079	     -0.05111612	      0.00049391	     -0.19248665	     -0.05587500	      0.88262026	      0.00001060	     -0.20877907	     -0.00000000	     -0.00000000	     31.70660603
      1.85785020	     -0.05117272	      0.00048410	     -0.19254281	     -0.05587335	      0.88262014	      0.00001052	     -0.20878596	     -0.00000000	     -0.00000000	     31.78393063
      1.85911960	     -0.05123784	      0.00047131	     -0.19260741	     -0.05587169	      0.88261999	      0.00001041	     -0.20879294	     -0.00000000	     -0.00000000	     31.64502648
      1.86038901	     -0.05129543	      0.00046121	     -0.19266457	     -0.05587002	      0.88261981	      0.00001029	     -0.20880005	      0.00000000	     -0.00000000	     31.72558838
      1.86165841	     -0.05136178	      0.00044812	     -0.19273041	     -0.05586835	      0.88261961	      0.00001014	     -0.20880723	      0.00000000	     -0.00000000	     31.57835336
      1.86292782	     -0.05142023	      0.00043786	     -0.19278844	     -0.05586666	      0.88261938	      0.00000997	     -0.20881454	      0.00000000	     -0.00000000	     31.66119084
      1.86419722	     -0.05148738	      0.00042460	     -0.19285509	     -0.05586496	      0.88261913	      0.00000978	     -0.20882189	      0.00000000	     -0.00000000	     31.51073904
      1.86546662	     -0.05154638	      0.00041422	     -0.19291369	     -0.05586325	      0.88261885	      0.00000957	     -0.20882935	      0.00000000	     -0.00000000	     31.59615079
      1.86673603	     -0.05161386	      0.00040092	     -0.19298069	     -0.05586153	      0.88261854	      0.00000933	     -0.20883683	      0.00000000	     -0.00000000	     31.44212583
      1.86800543	     -0.05167308	      0.00039044	     -0.19303951	     -0.05585980	      0.88261820	      0.00000908	     -0.20884438	      0.00000000	     -0.00000000	     31.52881769
      1.86927484	     -0.05174038	      0.00037710	     -0.19310635	     -0.05585806	      0.88261784	      0.00000881	     -0.20885194	      0.00000000	     -0.00000000	     31.37728685
      1.87054424	     -0.05179938	      0.00036664	     -0.19316499	     -0.05585631	      0.88261745	      0.00000852	     -0.20885954	      0.00000000	     -0.00000000	     31.46094245
      1.87181365	     -0.05186619	      0.00035344	     -0.19323135	     -0.05585455	      0.88261703	      0.00000820	     -0.20886710	      0.00000000	     -0.00000000	     31.30998074
      1.87308305	     -0.05192504	      0.00034302	     -0.19328985	     -0.05585277	      0.88261659	      0.00000787	     -0.20887470	      0.00000000	     -0.00000000	     31.38914721
      1.87435245	     -0.05199110	      0.00033002	     -0.19335549	     -0.05585098	      0.88261613	      0.00000752	     -0.20888225	      0.00000000	     -0.00000000	     31.24330949
      1.87562186	     -0.05204957	      0.00031962	     -0.19341364	     -0.05584918	      0.88261563	      0.00000716	     -0.20888980	      0.00000000	     -0.00000000	     31.31850086
      1.87689126	     -0.05211481	      0.00030674	     -0.19347848	     -0.05584737	      0.88261512	      0.00000677	     -0.20889729	      0.00000000	     -0.00000000	     31.18153905
      1.87816067	     -0.05217287	      0.00029622	     -0.19353623	     -0.05584554	      0.88261457	      0.00000637	     -0.20890477	      0.00000000	     -0.00000000	     31.24813174
      1.87943007	     -0.05223667	      0.00028353	     -0.19359967	     -0.05584370	      0.88261400	      0.00000595	     -0.20891217	      0.00000000	     -0.00000000	     31.11723722
      1.88069948	     -0.05229367	      0.00027301	     -0.19365637	     -0.05584184	      0.88261341	      0.00000552	     -0.20891952	      0.00000000	     -0.00000000	     31.17438386
      1.88196888	     -0.05235577	      0.00026052	     -0.19371812	     -0.05583997	      0.88261279	      0.00000506	     -0.20892676	      0.00000000	     -0.00000000	     31.05129459
      1.88323828	     -0.05241189	      0.00024997	     -0.19377396	     -0.05583809	      0.88261214	      0.00000460	     -0.20893394	      0.00000000	     -0.00000000	     31.09629478
      1.88450769	     -0.05247233	      0.00023773	     -0.19383409	     -0.05583619	      0.88261147	      0.00000411	     -0.20894100	      0.00000000	     -0.00000000	     30.98270215
      1.88577709	     -0.05252724	      0.00022718	     -0.19388874	     -0.05583427	      0.88261078	      0.00000362	     -0.20894797	      0.00000000	     -0.00000000	     31.01764502
      1.88704650	     -0.05258577	      0.00021515	     -0.19394697	     -0.05583234	      0.88261006	      0.00000310	     -0.20895480	      0.00000000	     -0.00000000	     30.91342429
      1.88831590	     -0.05263932	      0.00020461	     -0.19400028	     -0.05583039	      0.88260932	      0.00000258	     -0.20896154	      0.00000000	     -0.00000000	     30.93840198
      1.88958531	     -0.05269556	      0.00019287	     -0.19405625	     -0.05582843	      0.88260855	      0.00000204	     -0.20896811	      0.00000000	     -0.00000000	     30.84512942
      1.89085471	     -0.05274752	      0.00018239	     -0.19410800	     -0.05582644	      0.88260776	      0.00000149	     -0.20897456	      0.00000000	     -0.00000000	     30.86031939
      1.89241112	     -0.05281521	      0.00016785	     -0.19417537	     -0.05582399	      0.88260677	      0.00000080	     -0.20898224	      0.00000000	     -0.00000000	     30.72103910
      1.89354584	     -0.05285775	      0.00015939	     -0.19421776	     -0.05582218	      0.88260602	      0.00000028	     -0.20898771	      0.00000000	     -0.00000000	     30.79340875
      1.89468055	     -0.05290442	      0.00014930	     -0.19426423	     -0.05582036	      0.88260525	     -0.00000024	     -0.20899303	      0.00000000	     -0.00000000	     30.71142502
      1.89620652	     -0.05296203	      0.00013719	     -0.19432163	     -0.05581790	      0.88260420	     -0.00000096	     -0.20899997	      0.00000000	     -0.00000000	     30.72671451
      1.89757036	     -0.05301637	      0.00012507	     -0.19437575	     -0.05581567	      0.88260323	     -0.00000162	     -0.20900594	      0.00000000	     -0.00000000	     30.59308082
      1.89893420	     -0.05306201	      0.00011567	     -0.19442126	     -0.05581342	      0.88260224	     -0.00000229	     -0.20901171	      0.00000000	     -0.00000001	     30.69949092
      1.90012193	     -0.05310779	      0.00010516	     -0.19446687	     -0.05581144	      0.88260136	     -0.00000289	     -0.20901650	      0.00000000	     -0.00000001	     30.53046801
      1.90130966	     -0.05314653	      0.00009690	     -0.19450551	     -0.05580945	      0.88260047	     -0.00000349	     -0.20902114	      0.00000000	     -0.00000001	     30.56871269
      1.90249740	     -0.05318749	      0.00008768	     -0.19454635	     -0.05580744	      0.88259956	     -0.00000410	     -0.20902557	      0.00000000	     -0.00000001	     30.49401687
      1.90413543	     -0.05323828	      0.00007669	     -0.19459703	     -0.05580464	      0.88259828	     -0.00000496	     -0.20903138	      0.00000000	     -0.00000001	     30.53545757
      1.90535813	     -0.05327918	      0.00006716	     -0.19463783	     -0.05580254	      0.88259730	     -0.00000561	     -0.20903545	      0.00000000	     -0.00000001	     30.39468593
      1.90658084	     -0.05331339	      0.00005968	     -0.19467199	     -0.05580041	      0.88259631	     -0.00000627	     -0.20903933	      0.00000000	     -0.00000001	     30.43781880
      1.90780355	     -0.05334952	      0.00005128	     -0.19470805	     -0.05579827	      0.88259531	     -0.00000693	     -0.20904296	      0.00000000	     -0.00000001	     30.35817291
      1.90940582	     -0.05339036	      0.00004224	     -0.19474887	     -0.05579544	      0.88259398	     -0.00000782	     -0.20904739	      0.00000000	     -0.00000001	     30.42045776
      1.91060745	     -0.05342441	      0.00003401	     -0.19478287	     -0.05579330	      0.88259297	     -0.00000849	     -0.20905042	      0.00000000	     -0.00000001	     30.26931097
      1.91180907	     -0.05345185	      0.00002789	     -0.19481032	     -0.05579114	      0.88259195	     -0.00000917	     -0.20905324	      0.00000000	     -0.00000001	     30.30880079
      1.91328189	     -0.05348805	      0.00001924	     -0.19484652	     -0.05578847	      0.88259068	     -0.00001000	     -0.20905636	      0.00000000	     -0.00000001	     30.19354581
      1.91460231	     -0.05351348	      0.00001374	     -0.19487201	     -0.05578605	      0.88258953	     -0.00001076	     -0.20905888	      0.00000000	     -0.00000001	     30.28204798
      1.91592274	     -0.05354367	      0.00000631	     -0.19490222	     -0.05578362	      0.88258837	     -0.00001153	     -0.20906107	      0.00000000	     -0.00000001	     30.12559560
      1.91724316	     -0.05356476	      0.00000184	     -0.19492341	     -0.05578116	      0.88258720	     -0.00001229	     -0.20906301	      0.00000000	     -0.00000001	     30.24054135
      1.91856358	     -0.05359165	     -0.00000498	     -0.19495034	     -0.05577869	      0.88258602	     -0.00001307	     -0.20906462	      0.00000000	     -0.00000001	     30.06786794
      1.91988400	     -0.05360844	     -0.00000838	     -0.19496728	     -0.05577619	      0.88258483	     -0.00001384	     -0.20906596	      0.00000000	     -0.00000001	     30.20915595
      1.92120442	     -0.05363227	     -0.00001461	     -0.19499118	     -0.05577368	      0.88258364	     -0.00001463	     -0.20906696	      0.00000000	     -0.00000001	     30.01719755
      1.92252484	     -0.05364474	     -0.00001691	     -0.19500383	     -0.05577114	      0.88258244	     -0.00001541	     -0.20906770	      0.00000000	     -0.00000001	     30.18700119
      1.92384526	     -0.05366580	     -0.00002262	     -0.19502499	     -0.05576859	      0.88258123	     -0.00001619	     -0.20906809	      0.00000000	     -0.00000001	     29.97761438
      1.92502424	     -0.05367453	     -0.00002409	     -0.19503391	     -0.05576629	      0.88258015	     -0.00001689	     -0.20906823	      0.00000000	     -0.00000001	     30.10524274
      1.92620321	     -0.05368788	     -0.00002754	     -0.19504740	     -0.05576397	      0.88257906	     -0.00001760	     -0.20906810	      0.00000000	     -0.00000001	     30.01795931
      1.92764576	     -0.05369784	     -0.00002961	     -0.19505759	     -0.05576112	      0.88257772	     -0.00001845	     -0.20906764	      0.00000000	     -0.00000001	     30.07808727
      1.92908830	     -0.05371105	     -0.00003336	     -0.19507100	     -0.05575824	      0.88257638	     -0.00001931	     -0.20906680	      0.00000000	     -0.00000001	     29.95128286
      1.93029319	     -0.05371418	     -0.00003354	     -0.19507437	     -0.05575581	      0.88257526	     -0.00002003	     -0.20906585	      0.00000000	     -0.00000001	     30.06108156
      1.93149808	     -0.05372159	     -0.00003572	     -0.19508198	     -0.05575337	      0.88257414	     -0.00002074	     -0.20906463	      0.00000000	     -0.00000001	     29.98172324
      1.93270296	     -0.05372449	     -0.00003624	     -0.19508512	     -0.05575091	      0.88257301	     -0.00002145	     -0.20906317	      0.00000000	     -0.00000001	     30.01301168
      1.93436097	     -0.05373013	     -0.00003820	     -0.19509107	     -0.05574750	      0.88257146	     -0.00002243	     -0.20906076	      0.00000000	     -0.00000001	     29.94219248
      1.93558169	     -0.05372833	     -0.00003723	     -0.19508956	     -0.05574496	      0.88257032	     -0.00002314	     -0.20905872	      0.00000000	     -0.00000001	     30.02073515
      1.93680242	     -0.05372989	     -0.00003820	     -0.19509136	     -0.05574241	      0.88256917	     -0.00002385	     -0.20905642	      0.00000000	     -0.00000001	     29.96050315
      1.93827724	     -0.05372584	     -0.00003683	     -0.19508768	     -0.05573931	      0.88256779	     -0.00002469	     -0.20905334	      0.00000000	     -0.00000001	     30.01292901
      1.93957535	     -0.05372547	     -0.00003778	     -0.19508758	     -0.05573655	      0.88256658	     -0.00002543	     -0.20905033	      0.00000000	     -0.00000001	     29.93655021
      1.94087347	     -0.05371876	     -0.00003550	     -0.19508122	     -0.05573377	      0.88256536	     -0.00002617	     -0.20904708	      0.00000000	     -0.00000001	     29.98725910
      1.94217159	     -0.05371546	     -0.00003588	     -0.19507821	     -0.05573098	      0.88256415	     -0.00002689	     -0.20904357	      0.00000000	     -0.00000001	     29.93726872
      1.94346971	     -0.05370620	     -0.00003302	     -0.19506933	     -0.05572816	      0.88256294	     -0.00002761	     -0.20903983	      0.00000000	     -0.00000001	     29.96701336
      1.94476783	     -0.05369954	     -0.00003278	     -0.19506298	     -0.05572532	      0.88256173	     -0.00002832	     -0.20903582	      0.00000000	     -0.00000001	     29.93903096
      1.94606594	     -0.05368754	     -0.00002926	     -0.19505138	     -0.05572246	      0.88256052	     -0.00002902	     -0.20903159	      0.00000000	     -0.00000001	     29.94849896
      1.94736406	     -0.05367715	     -0.00002846	     -0.19504130	     -0.05571958	      0.88255932	     -0.00002971	     -0.20902708	      0.00000000	     -0.00000001	     29.94581194
      1.94866218	     -0.05366172	     -0.00002424	     -0.19502630	     -0.05571668	      0.88255812	     -0.00003039	     -0.20902234	      0.00000000	     -0.00000001	     29.93541083
      1.94996030	     -0.05364676	     -0.00002279	     -0.19501169	     -0.05571375	      0.88255693	     -0.00003106	     -0.20901730	      0.00000000	     -0.00000001	     29.95849902
      1.95125841	     -0.05362586	     -0.00001761	     -0.19499123	     -0.05571081	      0.88255574	     -0.00003171	     -0.20901198	      0.00000000	     -0.00000001	     29.93440928
      1.95255653	     -0.05360336	     -0.00001528	     -0.19496910	     -0.05570784	      0.88255455	     -0.00003236	     -0.20900628	      0.00000000	     -0.00000001	     29.98706928
      1.95385465	     -0.05357578	     -0.00000896	     -0.19494200	     -0.05570486	      0.88255338	     -0.00003299	     -0.20900020	      0.00000000	     -0.00000001	     29.93662536
      1.95515277	     -0.05354737	     -0.00000596	     -0.19491398	     -0.05570185	      0.88255221	     -0.00003361	     -0.20899371	      0.00000000	     -0.00000001	     30.00960598
      1.95645089	     -0.05351359	      0.00000141	     -0.19488071	     -0.05569882	      0.88255105	     -0.00003421	     -0.20898681	      0.00000000	     -0.00000001	     29.94177226
      1.95760596	     -0.05348215	      0.00000502	     -0.19484962	     -0.05569611	      0.88255003	     -0.00003474	     -0.20898030	      0.00000000	     -0.00000001	     30.00490828
      1.95876104	     -0.05344748	      0.00001121	     -0.19481540	     -0.05569338	      0.88254901	     -0.00003525	     -0.20897344	      0.00000000	     -0.00000001	     29.97769260
      1.96017642	     -0.05340244	      0.00001756	     -0.19477085	     -0.05569002	      0.88254778	     -0.00003586	     -0.20896456	      0.00000000	     -0.00000001	     30.03051450
      1.96159179	     -0.05335369	      0.00002633	     -0.19472265	     -0.05568663	      0.88254657	     -0.00003646	     -0.20895515	      0.00000000	     -0.00000001	     29.98621143
      1.96276696	     -0.05331218	      0.00003148	     -0.19468153	     -0.05568380	      0.88254558	     -0.00003694	     -0.20894696	      0.00000000	     -0.00000001	     30.06043111
      1.96394213	     -0.05326933	      0.00003879	     -0.19463914	     -0.05568095	      0.88254460	     -0.00003741	     -0.20893846	      0.00000000	     -0.00000001	     30.03104640
      1.96536412	     -0.05321607	      0.00004624	     -0.19458637	     -0.05567749	      0.88254343	     -0.00003796	     -0.20892779	      0.00000000	     -0.00000001	     30.10047832
      1.96678610	     -0.05316054	      0.00005610	     -0.19453140	     -0.05567400	      0.88254228	     -0.00003849	     -0.20891672	      0.00000000	     -0.00000001	     30.05326606
      1.96791996	     -0.05311621	      0.00006156	     -0.19448744	     -0.05567120	      0.88254139	     -0.00003889	     -0.20890763	      0.00000000	     -0.00000001	     30.13945545
      1.96905382	     -0.05307198	      0.00006896	     -0.19444363	     -0.05566839	      0.88254050	     -0.00003929	     -0.20889836	      0.00000000	     -0.00000001	     30.11614054
      1.97053058	     -0.05301392	      0.00007742	     -0.19438607	     -0.05566471	      0.88253938	     -0.00003978	     -0.20888605	      0.00000000	     -0.00000001	     30.18134395
      1.97200734	     -0.05295397	      0.00008815	     -0.19432667	     -0.05566101	      0.88253829	     -0.00004025	     -0.20887348	      0.00000000	     -0.00000000	     30.13524129
      1.97310618	     -0.05290898	      0.00009386	     -0.19428203	     -0.05565824	      0.88253749	     -0.00004059	     -0.20886397	      0.00000000	     -0.00000000	     30.22715302
      1.97420503	     -0.05286343	      0.00010148	     -0.19423687	     -0.05565545	      0.88253671	     -0.00004091	     -0.20885433	      0.00000000	     -0.00000000	     30.21797430
      1.97574870	     -0.05279898	      0.00011123	     -0.19417295	     -0.05565152	      0.88253565	     -0.00004134	     -0.20884059	      0.00000000	     -0.00000000	     30.28461021
      1.97729238	     -0.05273411	      0.00012313	     -0.19410865	     -0.05564757	      0.88253462	     -0.00004175	     -0.20882666	      0.00000000	     -0.00000000	     30.24087626
      1.97833936	     -0.05269012	      0.00012882	     -0.19406497	     -0.05564487	      0.88253394	     -0.00004201	     -0.20881712	      0.00000000	     -0.00000000	     30.33776554
      1.97938633	     -0.05264580	      0.00013634	     -0.19402101	     -0.05564217	      0.88253328	     -0.00004225	     -0.20880750	      0.00000000	     -0.00000000	     30.34063940
      1.98104676	     -0.05257471	      0.00014758	     -0.19395047	     -0.05563786	      0.88253226	     -0.00004262	     -0.20879213	      0.00000000	     -0.00000000	     30.40878955
      1.98239785	     -0.05251692	      0.00015781	     -0.19389314	     -0.05563433	      0.88253146	     -0.00004290	     -0.20877950	      0.00000000	     -0.00000000	     30.39006397
      1.98374894	     -0.05245946	      0.00016641	     -0.19383610	     -0.05563079	      0.88253069	     -0.00004316	     -0.20876682	      0.00000000	     -0.00000000	     30.49033108
      1.98510003	     -0.05240225	      0.00017741	     -0.19377937	     -0.05562722	      0.88252995	     -0.00004339	     -0.20875410	      0.00000000	     -0.00000000	     30.43319781
      1.98629113	     -0.05235243	      0.00018466	     -0.19372989	     -0.05562407	      0.88252932	     -0.00004358	     -0.20874286	      0.00000000	     -0.00000000	     30.53926386
      1.98748224	     -0.05230347	      0.00019391	     -0.19368133	     -0.05562091	      0.88252870	     -0.00004376	     -0.20873164	      0.00000000	     -0.00000000	     30.50958528
      1.98867335	     -0.05225433	      0.00020201	     -0.19363254	     -0.05561773	      0.88252811	     -0.00004392	     -0.20872043	      0.00000000	     -0.00000000	     30.57369819
      1.99025055	     -0.05218783	      0.00021438	     -0.19356655	     -0.05561350	      0.88252737	     -0.00004410	     -0.20870559	      0.00000000	     -0.00000000	     30.57130483
      1.99146660	     -0.05213612	      0.00022236	     -0.19351519	     -0.05561022	      0.88252681	     -0.00004422	     -0.20869411	      0.00000000	     -0.00000000	     30.67555518
      1.99268266	     -0.05208452	      0.00023216	     -0.19346398	     -0.05560693	      0.88252628	     -0.00004433	     -0.20868261	      0.00000000	     -0.00000000	     30.65413690
      1.99389871	     -0.05203333	      0.00024074	     -0.19341314	     -0.05560363	      0.88252577	     -0.00004442	     -0.20867110	      0.00000000	     -0.00000000	     30.72193448
      1.99545459	     -0.05196876	      0.00025320	     -0.19334906	     -0.05559939	      0.88252514	     -0.00004450	     -0.20865640	      0.00000000	     -0.00000000	     30.70777202
      1.99664933	     -0.05191976	      0.00026096	     -0.19330037	     -0.05559612	      0.88252469	     -0.00004455	     -0.20864514	      0.00000000	     -0.00000000	     30.81700411
      1.99784407	     -0.05187176	      0.00027032	     -0.19325273	     -0.05559283	      0.88252425	     -0.00004458	     -0.20863392	      0.00000000	     -0.00000000	     30.79898870
      1.99928488	     -0.05181534	      0.00027984	     -0.19319668	     -0.05558886	      0.88252374	     -0.00004460	     -0.20862047	      0.00000000	     -0.00000000	     30.89929192
      2.00072569	     -0.05176096	      0.00029149	     -0.19314273	     -0.05558486	      0.88252327	     -0.00004459	     -0.20860715	      0.00000000	     -0.00000000	     30.83327297
      2.00181652	     -0.05172134	      0.00029757	     -0.19310334	     -0.05558183	      0.88252292	     -0.00004457	     -0.20859718	      0.00000000	     -0.00000000	     30.94619311
      2.00290734	     -0.05168259	      0.00030540	     -0.19306488	     -0.05557878	      0.88252259	     -0.00004453	     -0.20858732	      0.00000000	     -0.00000000	     30.93753405
      2.00446371	     -0.05162949	      0.00031529	     -0.19301214	     -0.05557441	      0.88252215	     -0.00004445	     -0.20857347	      0.00000000	     -0.00000000	     31.00795902
      2.00581028	     -0.05158432	      0.00032492	     -0.19296731	     -0.05557062	      0.88252178	     -0.00004436	     -0.20856168	      0.00000000	     -0.00000000	     30.98540133
      2.00715684	     -0.05153982	      0.00033259	     -0.19292309	     -0.05556681	      0.88252144	     -0.00004426	     -0.20855007	      0.00000000	     -0.00000000	     31.10448039
      2.00850341	     -0.05149715	      0.00034253	     -0.19288076	     -0.05556299	      0.88252111	     -0.00004413	     -0.20853863	      0.00000000	     -0.00000000	     31.02587198
      2.00968933	     -0.05146173	      0.00034847	     -0.19284556	     -0.05555960	      0.88252084	     -0.00004400	     -0.20852873	      0.00000000	     -0.00000000	     31.14229795
      2.01087525	     -0.05142794	      0.00035624	     -0.19281203	     -0.05555621	      0.88252059	     -0.00004385	     -0.20851901	      0.00000000	     -0.00000000	     31.10336070
      2.01206117	     -0.05139652	      0.00036255	     -0.19278083	     -0.05555280	      0.88252034	     -0.00004369	     -0.20850950	      0.00000000	     -0.00000000	     31.15528863
      2.01366853	     -0.05135604	      0.00037219	     -0.19274066	     -0.05554816	      0.88252004	     -0.00004344	     -0.20849696	      0.00000000	     -0.00000000	     31.13116086
      2.01488423	     -0.05132653	      0.00037768	     -0.19271135	     -0.05554464	      0.88251982	     -0.00004324	     -0.20848774	      0.00000000	     -0.00000000	     31.23291781
      2.01609993	     -0.05129803	      0.00038477	     -0.19268308	     -0.05554111	      0.88251961	     -0.00004302	     -0.20847872	      0.00000000	     -0.00000000	     31.19347374
      2.01731563	     -0.05127119	      0.00039045	     -0.19265643	     -0.05553756	      0.88251942	     -0.00004278	     -0.20846991	      0.00000000	     -0.00000000	     31.25033770
      2.01889206	     -0.05123800	      0.00039907	     -0.19262353	     -0.05553293	      0.88251919	     -0.00004246	     -0.20845880	      0.00000000	     -0.00000000	     31.21298330
      2.02008385	     -0.05121411	      0.00040363	     -0.19259979	     -0.05552942	      0.88251903	     -0.00004219	     -0.20845064	      0.00000000	     -0.00000000	     31.31785725
      2.02127564	     -0.05119107	      0.00040979	     -0.19257694	     -0.05552590	      0.88251888	     -0.00004192	     -0.20844266	      0.00000000	     -0.00000000	     31.28167469
      2.02272982	     -0.05116470	      0.00041545	     -0.19255077	     -0.05552158	      0.88251871	     -0.00004156	     -0.20843318	      0.00000000	     -0.00000000	     31.37336617
      2.02403484	     -0.05114289	      0.00042199	     -0.19252916	     -0.05551769	      0.88251858	     -0.00004122	     -0.20842492	      0.00000000	     -0.00000000	     31.30037688
      2.02533985	     -0.05112370	      0.00042588	     -0.19251010	     -0.05551378	      0.88251845	     -0.00004087	     -0.20841692	      0.00000000	     -0.00000000	     31.41791855
      2.02664486	     -0.05110653	      0.00043176	     -0.19249312	     -0.05550986	      0.88251834	     -0.00004050	     -0.20840921	      0.00000000	     -0.00000000	     31.33549502
      2.02794988	     -0.05108983	      0.00043478	     -0.19247651	     -0.05550592	      0.88251824	     -0.00004012	     -0.20840178	      0.00000000	     -0.00000000	     31.48245396
      2.02925489	     -0.05107416	      0.00044042	     -0.19246102	     -0.05550196	      0.88251815	     -0.00003972	     -0.20839458	      0.00000000	     -0.00000000	     31.37797890
      2.03055990	     -0.05106041	      0.00044251	     -0.19244734	     -0.05549799	      0.88251808	     -0.00003931	     -0.20838763	      0.00000000	     -0.00000000	     31.54620516
      2.03186492	     -0.05104803	      0.00044750	     -0.19243511	     -0.05549400	      0.88251802	     -0.00003889	     -0.20838093	      0.00000000	     -0.00000000	     31.42664740
      2.03303623	     -0.05103842	      0.00044875	     -0.19242555	     -0.05549040	      0.88251797	     -0.00003850	     -0.20837514	      0.00000000	     -0.00000000	     31.55795065
      2.03420755	     -0.05102984	      0.00045191	     -0.19241707	     -0.05548680	      0.88251794	     -0.00003809	     -0.20836955	      0.00000000	     -0.00000000	     31.51009691
      2.03561827	     -0.05102122	      0.00045385	     -0.19240851	     -0.05548243	      0.88251792	     -0.00003760	     -0.20836309	      0.00000000	     -0.00000000	     31.59621994
      2.03702900	     -0.05101440	      0.00045740	     -0.19240181	     -0.05547805	      0.88251791	     -0.00003709	     -0.20835694	      0.00000000	      0.00000000	     31.51556966
      2.03821673	     -0.05101031	      0.00045773	     -0.19239773	     -0.05547435	      0.88251791	     -0.00003665	     -0.20835199	      0.00000000	      0.00000000	     31.64644815
      2.03940447	     -0.05100744	      0.00045959	     -0.19239493	     -0.05547063	      0.88251793	     -0.00003620	     -0.20834726	      0.00000000	      0.00000000	     31.61171000
      2.04059221	     -0.05100584	      0.00045987	     -0.19239335	     -0.05546690	      0.88251797	     -0.00003574	     -0.20834275	      0.00000000	      0.00000000	     31.68281862
      2.04221220	     -0.05100548	      0.00046106	     -0.19239303	     -0.05546179	      0.88251804	     -0.00003511	     -0.20833694	      0.00000000	      0.00000000	     31.66217174
      2.04341537	     -0.05100660	      0.00045995	     -0.19239413	     -0.05545797	      0.88251810	     -0.00003463	     -0.20833287	      0.00000000	      0.00000000	     31.78554540
      2.04461853	     -0.05100879	      0.00046036	     -0.19239635	     -0.05545415	      0.88251818	     -0.00003414	     -0.20832902	      0.00000000	      0.00000000	     31.74994136
      2.04606526	     -0.05101304	      0.00045903	     -0.19240058	     -0.05544953	      0.88251830	     -0.00003355	     -0.20832467	      0.00000000	      0.00000000	     31.85890232
      2.04734757	     -0.05101797	      0.00045948	     -0.19240554	     -0.05544542	      0.88251843	     -0.00003302	     -0.20832105	      0.00000000	      0.00000000	     31.78859943
      2.04862988	     -0.05102399	      0.00045748	     -0.19241152	     -0.05544130	      0.88251857	     -0.00003248	     -0.20831765	      0.00000000	      0.00000000	     31.92431668
      2.04991219	     -0.05103090	      0.00045745	     -0.19241845	     -0.05543717	      0.88251873	     -0.00003194	     -0.20831447	      0.00000000	      0.00000000	     31.85517430
      2.05119450	     -0.05103898	      0.00045521	     -0.19242650	     -0.05543302	      0.88251891	     -0.00003140	     -0.20831149	      0.00000000	      0.00000000	     31.97836703
      2.05247681	     -0.05104804	      0.00045497	     -0.19243557	     -0.05542885	      0.88251912	     -0.00003085	     -0.20830870	      0.00000000	      0.00000000	     31.90416059
      2.05375912	     -0.05105840	      0.00045251	     -0.19244589	     -0.05542467	      0.88251933	     -0.00003029	     -0.20830611	      0.00000000	      0.00000000	     32.02783319
      2.05504143	     -0.05106981	      0.00045199	     -0.19245731	     -0.05542048	      0.88251957	     -0.00002974	     -0.20830371	      0.00000000	      0.00000000	     31.95436348
      2.05632374	     -0.05108232	      0.00044917	     -0.19246978	     -0.05541628	      0.88251983	     -0.00002918	     -0.20830150	      0.00000000	      0.00000000	     32.08618997
      2.05760605	     -0.05109556	      0.00044809	     -0.19248302	     -0.05541206	      0.88252011	     -0.00002863	     -0.20829947	      0.00000000	      0.00000000	     32.02404811
      2.05888836	     -0.05110987	      0.00044469	     -0.19249727	     -0.05540782	      0.88252040	     -0.00002807	     -0.20829760	      0.00000000	      0.00000000	     32.15641461
      2.06017067	     -0.05112505	      0.00044313	     -0.19251244	     -0.05540358	      0.88252071	     -0.00002751	     -0.20829590	      0.00000000	      0.00000000	     32.08710384
      2.06145298	     -0.05114125	      0.00043937	     -0.19252858	     -0.05539932	      0.88252104	     -0.00002696	     -0.20829436	      0.00000000	      0.00000000	     32.21018376
      2.06273529	     -0.05115821	      0.00043746	     -0.19254553	     -0.05539505	      0.88252139	     -0.00002640	     -0.20829297	      0.00000000	      0.00000000	     32.13813976
      2.06401760	     -0.05117621	      0.00043317	     -0.19256346	     -0.05539076	      0.88252175	     -0.00002585	     -0.20829172	      0.00000000	      0.00000000	     32.27146018
      2.06529991	     -0.05119502	      0.00043076	     -0.19258225	     -0.05538646	      0.88252213	     -0.00002531	     -0.20829062	      0.00000000	      0.00000000	     32.19194738
      2.06658222	     -0.05121489	      0.00042607	     -0.19260205	     -0.05538215	      0.88252252	     -0.00002476	     -0.20828966	      0.00000000	      0.00000000	     32.32014925
      2.06786453	     -0.05123550	      0.00042332	     -0.19262264	     -0.05537782	      0.88252292	     -0.00002422	     -0.20828885	      0.00000000	      0.00000000	     32.24072236
      2.06914684	     -0.05125711	      0.00041815	     -0.19264416	     -0.05537349	      0.88252334	     -0.00002369	     -0.20828816	      0.00000000	      0.00000000	     32.37719928
      2.07042915	     -0.05127942	      0.00041500	     -0.19266645	     -0.05536914	      0.88252378	     -0.00002316	     -0.20828761	      0.00000000	      0.00000000	     32.29139292
      2.07171146	     -0.05130267	      0.00040947	     -0.19268961	     -0.05536477	      0.88252422	     -0.00002264	     -0.20828718	      0.00000000	      0.00000000	     32.42555200
      2.07299377	     -0.05132658	      0.00040603	     -0.19271349	     -0.05536039	      0.88252467	     -0.00002213	     -0.20828687	      0.00000000	      0.00000000	     32.33228030
      2.07427608	     -0.05135145	      0.00040007	     -0.19273827	     -0.05535600	      0.88252514	     -0.00002162	     -0.20828669	      0.00000000	      0.00000000	     32.47119403
      2.07555839	     -0.05137701	      0.00039634	     -0.19276381	     -0.05535160	      0.88252561	     -0.00002113	     -0.20828663	      0.00000000	      0.00000000	     32.36693928
      2.07684070	     -0.05140343	      0.00039006	     -0.19279013	     -0.05534719	      0.88252609	     -0.00002064	     -0.20828668	      0.00000000	      0.00000000	     32.50741453
      2.07812301	     -0.05143034	      0.00038609	     -0.19281701	     -0.05534276	      0.88252658	     -0.00002016	     -0.20828685	      0.00000000	      0.00000000	     32.39672571
      2.07940532	     -0.05145794	      0.00037944	     -0.19284451	     -0.05533832	      0.88252707	     -0.00001969	     -0.20828713	      0.00000000	      0.00000000	     32.54298745
      2.08068763	     -0.05148588	      0.00037525	     -0.19287243	     -0.05533387	      0.88252757	     -0.00001923	     -0.20828750	      0.00000000	      0.00000000	     32.42328319
      2.08196994	     -0.05151443	      0.00036830	     -0.19290088	     -0.05532940	      0.88252808	     -0.00001878	     -0.20828798	      0.00000000	      0.00000000	     32.57191178
      2.08325225	     -0.05154329	      0.00036415	     -0.19292972	     -0.05532492	      0.88252859	     -0.00001835	     -0.20828854	      0.00000000	      0.00000000	     32.43428759
      2.08453456	     -0.05157265	      0.00035710	     -0.19295900	     -0.05532044	      0.88252910	     -0.00001792	     -0.20828918	      0.00000000	      0.00000000	     32.59225259
      2.08581687	     -0.05160220	      0.00035300	     -0.19298854	     -0.05531593	      0.88252962	     -0.00001751	     -0.20828990	      0.00000000	      0.00000000	     32.44310809
      2.08709918	     -0.05163214	      0.00034578	     -0.19301839	     -0.05531142	      0.88253013	     -0.00001711	     -0.20829068	      0.00000000	      0.00000000	     32.61138958
      2.08838149	     -0.05166230	      0.00034173	     -0.19304855	     -0.05530690	      0.88253065	     -0.00001673	     -0.20829153	      0.00000000	      0.00000000	     32.44809012
      2.08966380	     -0.05169299	      0.00033422	     -0.19307916	     -0.05530236	      0.88253117	     -0.00001635	     -0.20829244	      0.00000000	      0.00000000	     32.63189668
      2.09094611	     -0.05172383	      0.00033020	     -0.19311001	     -0.05529782	      0.88253169	     -0.00001600	     -0.20829340	      0.00000000	      0.00000000	     32.44995506
      2.09209573	     -0.05175182	      0.00032364	     -0.19313793	     -0.05529373	      0.88253216	     -0.00001569	     -0.20829430	      0.00000000	      0.00000000	     32.58338987
      2.09324535	     -0.05177991	      0.00031915	     -0.19316602	     -0.05528964	      0.88253263	     -0.00001539	     -0.20829525	      0.00000000	      0.00000000	     32.50969642
      2.09464522	     -0.05181436	      0.00031203	     -0.19320041	     -0.05528464	      0.88253319	     -0.00001505	     -0.20829644	      0.00000000	      0.00000000	     32.59207027
      2.09604509	     -0.05184889	      0.00030650	     -0.19323495	     -0.05527963	      0.88253375	     -0.00001473	     -0.20829767	      0.00000000	      0.00000000	     32.49063135
      2.09721517	     -0.05187787	      0.00029954	     -0.19326386	     -0.05527543	      0.88253422	     -0.00001447	     -0.20829873	      0.00000000	      0.00000000	     32.62236265
      2.09838525	     -0.05190672	      0.00029448	     -0.19329271	     -0.05527122	      0.88253469	     -0.00001423	     -0.20829981	      0.00000000	      0.00000000	     32.55389211
      2.09978964	     -0.05194115	      0.00028694	     -0.19332710	     -0.05526615	      0.88253524	     -0.00001395	     -0.20830112	      0.00000000	      0.00000000	     32.63703889
      2.10119402	     -0.05197522	      0.00028160	     -0.19336120	     -0.05526107	      0.88253579	     -0.00001370	     -0.20830242	      0.00000000	      0.00000000	     32.50663881
      2.10232078	     -0.05200254	      0.00027497	     -0.19338848	     -0.05525699	      0.88253622	     -0.00001352	     -0.20830345	      0.00000000	      0.00000000	     32.63240442
      2.10344754	     -0.05202977	      0.00027017	     -0.19341572	     -0.05525290	      0.88253665	     -0.00001334	     -0.20830447	      0.00000000	      0.00000000	     32.57441847
      2.10490490	     -0.05206482	      0.00026256	     -0.19345075	     -0.05524759	      0.88253720	     -0.00001314	     -0.20830577	      0.00000000	      0.00000000	     32.64987955
      2.10636227	     -0.05209946	      0.00025681	     -0.19348544	     -0.05524227	      0.88253775	     -0.00001296	     -0.20830705	      0.00000000	      0.00000000	     32.53084833
      2.10745248	     -0.05212514	      0.00025014	     -0.19351108	     -0.05523828	      0.88253815	     -0.00001284	     -0.20830797	      0.00000000	      0.00000000	     32.65967914
      2.10854268	     -0.05215051	      0.00024527	     -0.19353648	     -0.05523428	      0.88253855	     -0.00001274	     -0.20830886	      0.00000000	      0.00000000	     32.61327653
      2.11006502	     -0.05218542	      0.00023747	     -0.19357140	     -0.05522868	      0.88253909	     -0.00001262	     -0.20831004	      0.00000000	      0.00000000	     32.66889484
      2.11158735	     -0.05221963	      0.00023184	     -0.19360568	     -0.05522307	      0.88253963	     -0.00001252	     -0.20831114	      0.00000000	      0.00000000	     32.53540625
      2.11262348	     -0.05224252	      0.00022571	     -0.19362856	     -0.05521924	      0.88253999	     -0.00001247	     -0.20831183	      0.00000000	      0.00000000	     32.65908981
      2.11365961	     -0.05226494	      0.00022146	     -0.19365103	     -0.05521540	      0.88254035	     -0.00001243	     -0.20831248	      0.00000000	      0.00000000	     32.62037411
      2.11529689	     -0.05229933	      0.00021424	     -0.19368549	     -0.05520933	      0.88254090	     -0.00001240	     -0.20831338	      0.00000000	      0.00000000	     32.65288277
      2.11663006	     -0.05232647	      0.00020959	     -0.19371272	     -0.05520436	      0.88254134	     -0.00001240	     -0.20831400	      0.00000000	      0.00000000	     32.57620225
      2.11796323	     -0.05235301	      0.00020337	     -0.19373931	     -0.05519939	      0.88254177	     -0.00001241	     -0.20831451	      0.00000000	      0.00000000	     32.67746848
      2.11929640	     -0.05237888	      0.00019958	     -0.19376531	     -0.05519441	      0.88254220	     -0.00001245	     -0.20831490	      0.00000000	      0.00000000	     32.53810966
      2.12047374	     -0.05240109	      0.00019397	     -0.19378756	     -0.05518999	      0.88254257	     -0.00001251	     -0.20831515	      0.00000000	      0.00000000	     32.65406205
      2.12165108	     -0.05242244	      0.00019055	     -0.19380903	     -0.05518557	      0.88254293	     -0.00001258	     -0.20831529	      0.00000000	      0.00000000	     32.56412889
      2.12282842	     -0.05244292	      0.00018610	     -0.19382959	     -0.05518114	      0.88254328	     -0.00001266	     -0.20831532	      0.00000000	      0.00000000	     32.60294150
      2.12437753	     -0.05246868	      0.00018191	     -0.19385553	     -0.05517529	      0.88254374	     -0.00001280	     -0.20831518	      0.00000000	      0.00000000	     32.51442168
      2.12557713	     -0.05248790	      0.00017721	     -0.19387484	     -0.05517076	      0.88254409	     -0.00001293	     -0.20831492	      0.00000000	      0.00000000	     32.60743152
      2.12677672	     -0.05250632	      0.00017443	     -0.19389341	     -0.05516621	      0.88254442	     -0.00001308	     -0.20831453	      0.00000000	      0.00000000	     32.52011021
      2.12797631	     -0.05252382	      0.00017058	     -0.19391102	     -0.05516165	      0.88254475	     -0.00001325	     -0.20831400	      0.00000000	      0.00000000	     32.56116573
      2.12950724	     -0.05254469	      0.00016743	     -0.19393210	     -0.05515582	      0.88254516	     -0.00001348	     -0.20831310	      0.00000000	      0.00000000	     32.46625216
      2.13068512	     -0.05255966	      0.00016343	     -0.19394718	     -0.05515132	      0.88254547	     -0.00001369	     -0.20831224	      0.00000000	      0.00000000	     32.56102199
      2.13186301	     -0.05257332	      0.00016139	     -0.19396103	     -0.05514681	      0.88254577	     -0.00001390	     -0.20831122	      0.00000000	      0.00000000	     32.48293726
      2.13328184	     -0.05258740	      0.00015770	     -0.19397528	     -0.05514137	      0.88254612	     -0.00001419	     -0.20830974	      0.00000000	      0.00000000	     32.55541091
      2.13470067	     -0.05259813	      0.00015677	     -0.19398627	     -0.05513591	      0.88254646	     -0.00001450	     -0.20830794	      0.00000000	      0.00000000	     32.40866921
      2.13577521	     -0.05260297	      0.00015391	     -0.19399125	     -0.05513177	      0.88254671	     -0.00001476	     -0.20830633	      0.00000000	      0.00000000	     32.53048895
      2.13684974	     -0.05260488	      0.00015320	     -0.19399336	     -0.05512761	      0.88254695	     -0.00001502	     -0.20830444	      0.00000000	      0.00000000	     32.48546765
      2.13838241	     -0.05260438	      0.00015151	     -0.19399313	     -0.05512168	      0.88254729	     -0.00001543	     -0.20830124	      0.00000000	      0.00000000	     32.52211370
      2.13970789	     -0.05260143	      0.00015159	     -0.19399045	     -0.05511653	      0.88254757	     -0.00001581	     -0.20829799	      0.00000000	      0.00000000	     32.43709356
      2.14103337	     -0.05259591	      0.00015017	     -0.19398516	     -0.05511137	      0.88254785	     -0.00001620	     -0.20829432	      0.00000000	      0.00000000	     32.53538237
      2.14235885	     -0.05258661	      0.00015167	     -0.19397617	     -0.05510620	      0.88254811	     -0.00001662	     -0.20829019	      0.00000000	      0.00000000	     32.40758478
      2.14352644	     -0.05257481	      0.00015093	     -0.19396459	     -0.05510164	      0.88254835	     -0.00001701	     -0.20828613	      0.00000000	      0.00000000	     32.52578795
      2.14469404	     -0.05256078	      0.00015246	     -0.19395083	     -0.05509706	      0.88254857	     -0.00001741	     -0.20828166	      0.00000000	      0.00000000	     32.45295655
      2.14586163	     -0.05254548	      0.00015302	     -0.19393578	     -0.05509248	      0.88254880	     -0.00001783	     -0.20827681	      0.00000000	      0.00000000	     32.48981491
      2.14744143	     -0.05252315	      0.00015542	     -0.19391382	     -0.05508627	      0.88254909	     -0.00001842	     -0.20826967	      0.00000000	      0.00000000	     32.42052721
      2.14863705	     -0.05250508	      0.00015585	     -0.19389599	     -0.05508156	      0.88254932	     -0.00001888	     -0.20826386	      0.00000000	      0.00000000	     32.51264525
      2.14983268	     -0.05248581	      0.00015817	     -0.19387700	     -0.05507683	      0.88254954	     -0.00001937	     -0.20825774	      0.00000000	      0.00000000	     32.44787455
      2.15102830	     -0.05246535	      0.00015954	     -0.19385680	     -0.05507211	      0.88254975	     -0.00001987	     -0.20825131	      0.00000000	      0.00000000	     32.49528638
      2.15257893	     -0.05243632	      0.00016320	     -0.19382816	     -0.05506596	      0.88255003	     -0.00002054	     -0.20824253	      0.00000000	      0.00000000	     32.43395366
      2.15375048	     -0.05241271	      0.00016451	     -0.19380479	     -0.05506131	      0.88255025	     -0.00002106	     -0.20823555	      0.00000000	      0.00000000	     32.53618485
      2.15492203	     -0.05238754	      0.00016777	     -0.19377992	     -0.05505666	      0.88255046	     -0.00002160	     -0.20822828	      0.00000000	      0.00000000	     32.48710150
      2.15635230	     -0.05235437	      0.00017058	     -0.19374706	     -0.05505096	      0.88255071	     -0.00002227	     -0.20821900	      0.00000000	      0.00000000	     32.57618491
      2.15763515	     -0.05232201	      0.00017518	     -0.19371505	     -0.05504585	      0.88255094	     -0.00002290	     -0.20821029	      0.00000000	      0.00000000	     32.49833478
      2.15891799	     -0.05228717	      0.00017792	     -0.19368049	     -0.05504072	      0.88255117	     -0.00002354	     -0.20820118	      0.00000000	      0.00000000	     32.62256936
      2.16020083	     -0.05225059	      0.00018331	     -0.19364427	     -0.05503559	      0.88255140	     -0.00002420	     -0.20819168	      0.00000000	      0.00000000	     32.52609175
      2.16148368	     -0.05221257	      0.00018638	     -0.19360653	     -0.05503045	      0.88255163	     -0.00002487	     -0.20818181	      0.00000000	      0.00000000	     32.66520664
      2.16276652	     -0.05217204	      0.00019257	     -0.19356638	     -0.05502531	      0.88255185	     -0.00002556	     -0.20817156	      0.00000000	      0.00000000	     32.55759704
      2.16404937	     -0.05212864	      0.00019616	     -0.19352326	     -0.05502016	      0.88255208	     -0.00002627	     -0.20816092	      0.00000000	      0.00000000	     32.72594595
      2.16533221	     -0.05208273	      0.00020329	     -0.19347773	     -0.05501500	      0.88255231	     -0.00002698	     -0.20814988	      0.00000000	      0.00000000	     32.59933373
      2.16648386	     -0.05204027	      0.00020706	     -0.19343553	     -0.05501037	      0.88255252	     -0.00002764	     -0.20813961	      0.00000000	      0.00000000	     32.72918257
      2.16763552	     -0.05199676	      0.00021304	     -0.19339234	     -0.05500573	      0.88255273	     -0.00002831	     -0.20812905	      0.00000000	      0.00000000	     32.68094546
      2.16902252	     -0.05194335	      0.00021893	     -0.19333927	     -0.05500014	      0.88255297	     -0.00002913	     -0.20811595	      0.00000000	      0.00000000	     32.76595433
      2.17040952	     -0.05188850	      0.00022692	     -0.19328481	     -0.05499454	      0.88255322	     -0.00002997	     -0.20810248	      0.00000000	      0.00000000	     32.69071088
      2.17157950	     -0.05184048	      0.00023173	     -0.19323706	     -0.05498982	      0.88255343	     -0.00003069	     -0.20809083	      0.00000000	      0.00000000	     32.81858361
      2.17274948	     -0.05179057	      0.00023872	     -0.19318747	     -0.05498509	      0.88255364	     -0.00003141	     -0.20807891	      0.00000000	      0.00000000	     32.77846789
      2.17391946	     -0.05173911	      0.00024482	     -0.19313630	     -0.05498036	      0.88255386	     -0.00003215	     -0.20806671	      0.00000000	      0.00000000	     32.84192017
      2.17550846	     -0.05166710	      0.00025477	     -0.19306472	     -0.05497393	      0.88255414	     -0.00003317	     -0.20804970	      0.00000000	      0.00000000	     32.81448773
      2.17669540	     -0.05161184	      0.00026082	     -0.19300974	     -0.05496913	      0.88255435	     -0.00003395	     -0.20803667	      0.00000000	      0.00000000	     32.93110135
      2.17788234	     -0.05155584	      0.00026872	     -0.19295406	     -0.05496432	      0.88255456	     -0.00003473	     -0.20802339	      0.00000000	      0.00000000	     32.89386313
      2.17906928	     -0.05149974	      0.00027559	     -0.19289824	     -0.05495952	      0.88255478	     -0.00003552	     -0.20800988	      0.00000000	      0.00000000	     32.95536429
      2.18065205	     -0.05142415	      0.00028636	     -0.19282305	     -0.05495310	      0.88255506	     -0.00003659	     -0.20799156	      0.00000000	      0.00000000	     32.92259837
      2.18181784	     -0.05136737	      0.00029280	     -0.19276653	     -0.05494838	      0.88255526	     -0.00003739	     -0.20797785	      0.00000000	      0.00000000	     33.04025570
      2.18298364	     -0.05130999	      0.00030105	     -0.19270945	     -0.05494365	      0.88255546	     -0.00003820	     -0.20796397	      0.00000000	      0.00000000	     33.00926825
      2.18442800	     -0.05123815	      0.00030999	     -0.19263792	     -0.05493780	      0.88255571	     -0.00003921	     -0.20794654	      0.00000000	      0.00000000	     33.11039370
      2.18570999	     -0.05117328	      0.00031983	     -0.19257338	     -0.05493260	      0.88255593	     -0.00004012	     -0.20793086	      0.00000000	      0.00000000	     33.04832809
      2.18699198	     -0.05110738	      0.00032770	     -0.19250774	     -0.05492740	      0.88255614	     -0.00004104	     -0.20791500	      0.00000000	      0.00000000	     33.18263627
      2.18827398	     -0.05103994	      0.00033811	     -0.19244063	     -0.05492221	      0.88255635	     -0.00004197	     -0.20789894	      0.00000000	      0.00000000	     33.10984492
      2.18955597	     -0.05097116	      0.00034622	     -0.19237210	     -0.05491701	      0.88255655	     -0.00004290	     -0.20788267	      0.00000000	      0.00000000	     33.26095153
      2.19083796	     -0.05090211	      0.00035710	     -0.19230337	     -0.05491182	      0.88255675	     -0.00004385	     -0.20786620	      0.00000000	      0.00000000	     33.16437179
      2.19211995	     -0.05083346	      0.00036506	     -0.19223495	     -0.05490663	      0.88255695	     -0.00004480	     -0.20784958	      0.00000000	      0.00000000	     33.32813151
      2.19340195	     -0.05076434	      0.00037624	     -0.19216613	     -0.05490144	      0.88255714	     -0.00004576	     -0.20783283	      0.00000000	      0.00000000	     33.21492185
      2.19468394	     -0.05069483	      0.00038411	     -0.19209683	     -0.05489625	      0.88255732	     -0.00004673	     -0.20781595	      0.00000000	      0.00000000	     33.40413980
      2.19582305	     -0.05063253	      0.00039410	     -0.19203479	     -0.05489165	      0.88255748	     -0.00004759	     -0.20780086	      0.00000000	      0.00000000	     33.29962767
      2.19696215	     -0.05057030	      0.00040208	     -0.19197274	     -0.05488704	      0.88255764	     -0.00004846	     -0.20778569	      0.00000000	      0.00000000	     33.38154351
      2.19836331	     -0.05049464	      0.00041327	     -0.19189736	     -0.05488139	      0.88255782	     -0.00004954	     -0.20776695	      0.00000000	      0.00000000	     33.35347194
      2.19976446	     -0.05041974	      0.00042259	     -0.19182265	     -0.05487573	      0.88255799	     -0.00005063	     -0.20774818	      0.00000000	      0.00000000	     33.49646690
      2.20092352	     -0.05035734	      0.00043255	     -0.19176047	     -0.05487106	      0.88255813	     -0.00005154	     -0.20773262	      0.00000000	      0.00000000	     33.40852043
      2.20208258	     -0.05029437	      0.00044069	     -0.19169766	     -0.05486639	      0.88255826	     -0.00005245	     -0.20771704	      0.00000000	      0.00000000	     33.49490157
      2.20349020	     -0.05021743	      0.00045213	     -0.19162095	     -0.05486073	      0.88255841	     -0.00005356	     -0.20769807	      0.00000000	      0.00000000	     33.46728627
      2.20489781	     -0.05014074	      0.00046141	     -0.19154441	     -0.05485507	      0.88255855	     -0.00005468	     -0.20767905	      0.00000000	      0.00000000	     33.63086361
      2.20601368	     -0.05008022	      0.00047099	     -0.19148407	     -0.05485060	      0.88255866	     -0.00005558	     -0.20766395	      0.00000000	      0.00000000	     33.52785789
      2.20712954	     -0.05001993	      0.00047869	     -0.19142390	     -0.05484612	      0.88255876	     -0.00005647	     -0.20764885	      0.00000000	      0.00000000	     33.59886767
      2.20859306	     -0.04994074	      0.00049006	     -0.19134487	     -0.05484026	      0.88255888	     -0.00005766	     -0.20762905	      0.00000000	      0.00000000	     33.58319478
      2.21005658	     -0.04986155	      0.00049943	     -0.19126579	     -0.05483442	      0.88255899	     -0.00005885	     -0.20760924	      0.00000000	      0.00000000	     33.75616444
      2.21113494	     -0.04980282	      0.00050870	     -0.19120719	     -0.05483011	      0.88255907	     -0.00005973	     -0.20759465	      0.00000000	      0.00000000	     33.64836378
      2.21221329	     -0.04974419	      0.00051616	     -0.19114864	     -0.05482582	      0.88255914	     -0.00006062	     -0.20758006	      0.00000000	      0.00000000	     33.71163841
      2.21374700	     -0.04966119	      0.00052776	     -0.19106576	     -0.05481972	      0.88255923	     -0.00006189	     -0.20755932	      0.00000000	      0.00000000	     33.70650375
      2.21505906	     -0.04959047	      0.00053635	     -0.19099510	     -0.05481451	      0.88255930	     -0.00006298	     -0.20754160	      0.00000000	      0.00000000	     33.81364321
      2.21637113	     -0.04952020	      0.00054665	     -0.19092492	     -0.05480931	      0.88255936	     -0.00006407	     -0.20752392	      0.00000000	      0.00000000	     33.75423811
      2.21768320	     -0.04945237	      0.00055427	     -0.19085710	     -0.05480413	      0.88255942	     -0.00006518	     -0.20750632	      0.00000000	      0.00000000	     33.89484771
      2.21899526	     -0.04938698	      0.00056453	     -0.19079178	     -0.05479895	      0.88255947	     -0.00006628	     -0.20748886	      0.00000000	      0.00000000	     33.77545488
      2.22012826	     -0.04933206	      0.00057033	     -0.19073682	     -0.05479449	      0.88255950	     -0.00006724	     -0.20747393	      0.00000000	      0.00000000	     33.91134045
      2.22126126	     -0.04927718	      0.00057801	     -0.19068195	     -0.05479005	      0.88255954	     -0.00006821	     -0.20745915	      0.00000000	      0.00000000	     33.88295997
      2.22267289	     -0.04921012	      0.00058571	     -0.19061484	     -0.05478452	      0.88255957	     -0.00006941	     -0.20744090	      0.00000000	      0.00000000	     33.98072261
      2.22408453	     -0.04914549	      0.00059478	     -0.19055018	     -0.05477900	      0.88255959	     -0.00007062	     -0.20742289	      0.00000000	      0.00000000	     33.91062662
      2.22521911	     -0.04909642	      0.00059925	     -0.19050100	     -0.05477459	      0.88255961	     -0.00007160	     -0.20740862	      0.00000000	      0.00000000	     34.03598566
      2.22635369	     -0.04904894	      0.00060525	     -0.19045345	     -0.05477018	      0.88255962	     -0.00007258	     -0.20739456	      0.00000000	      0.00000000	     34.00849914
      2.22778664	     -0.04899189	      0.00061072	     -0.19039624	     -0.05476463	      0.88255963	     -0.00007383	     -0.20737715	      0.00000000	      0.00000000	     34.10413520
      2.22921959	     -0.04893721	      0.00061784	     -0.19034143	     -0.05475910	      0.88255963	     -0.00007508	     -0.20736012	      0.00000000	     -0.00000000	     34.02770625
      2.23030577	     -0.04889839	      0.00062034	     -0.19030243	     -0.05475492	      0.88255962	     -0.00007603	     -0.20734750	      0.00000000	     -0.00000000	     34.14814506
      2.23139195	     -0.04886075	      0.00062453	     -0.19026464	     -0.05475075	      0.88255962	     -0.00007699	     -0.20733511	      0.00000000	     -0.00000000	     34.12548842
      2.23289371	     -0.04881150	      0.00062868	     -0.19021514	     -0.05474501	      0.88255961	     -0.00007832	     -0.20731839	      0.00000000	     -0.00000000	     34.19663942
      2.23439547	     -0.04876368	      0.00063458	     -0.19016712	     -0.05473929	      0.88255959	     -0.00007965	     -0.20730213	      0.00000000	     -0.00000000	     34.13165440
      2.23543046	     -0.04873361	      0.00063545	     -0.19013680	     -0.05473536	      0.88255957	     -0.00008057	     -0.20729118	      0.00000000	     -0.00000000	     34.25389364
      2.23646545	     -0.04870419	      0.00063794	     -0.19010719	     -0.05473145	      0.88255956	     -0.00008150	     -0.20728046	      0.00000000	     -0.00000000	     34.25144967
      2.23807060	     -0.04866130	      0.00064019	     -0.19006394	     -0.05472540	      0.88255953	     -0.00008294	     -0.20726429	      0.00000000	     -0.00000000	     34.32304414
      2.23938540	     -0.04862742	      0.00064279	     -0.19002978	     -0.05472048	      0.88255950	     -0.00008412	     -0.20725145	      0.00000000	     -0.00000000	     34.30066872
      2.24070021	     -0.04859630	      0.00064287	     -0.18999830	     -0.05471557	      0.88255948	     -0.00008531	     -0.20723895	      0.00000000	     -0.00000000	     34.41430871
      2.24201501	     -0.04856514	      0.00064523	     -0.18996685	     -0.05471068	      0.88255945	     -0.00008650	     -0.20722681	      0.00000000	     -0.00000000	     34.35830607
      2.24318700	     -0.04854048	      0.00064400	     -0.18994182	     -0.05470635	      0.88255943	     -0.00008757	     -0.20721626	      0.00000000	     -0.00000000	     34.47686221
      2.24435898	     -0.04851541	      0.00064499	     -0.18991645	     -0.05470203	      0.88255940	     -0.00008864	     -0.20720599	      0.00000000	     -0.00000000	     34.44574202
      2.24553097	     -0.04849255	      0.00064410	     -0.18989323	     -0.05469774	      0.88255938	     -0.00008971	     -0.20719597	      0.00000000	     -0.00000000	     34.51001188
      2.24702844	     -0.04846378	      0.00064445	     -0.18986403	     -0.05469228	      0.88255935	     -0.00009109	     -0.20718354	      0.00000000	     -0.00000000	     34.49367605
      2.24821280	     -0.04844414	      0.00064225	     -0.18984398	     -0.05468798	      0.88255933	     -0.00009218	     -0.20717400	      0.00000000	     -0.00000000	     34.59037210
      2.24939716	     -0.04842398	      0.00064209	     -0.18982347	     -0.05468371	      0.88255932	     -0.00009328	     -0.20716472	      0.00000000	     -0.00000000	     34.56586071
      2.25058152	     -0.04840637	      0.00063995	     -0.18980544	     -0.05467946	      0.88255931	     -0.00009437	     -0.20715570	      0.00000000	     -0.00000000	     34.63101599
      2.25207182	     -0.04838431	      0.00063877	     -0.18978290	     -0.05467414	      0.88255930	     -0.00009576	     -0.20714472	      0.00000000	     -0.00000000	     34.62091959
      2.25323229	     -0.04837042	      0.00063506	     -0.18976855	     -0.05467003	      0.88255929	     -0.00009684	     -0.20713644	      0.00000000	     -0.00000000	     34.72251514
      2.25439275	     -0.04835562	      0.00063326	     -0.18975335	     -0.05466594	      0.88255930	     -0.00009792	     -0.20712840	      0.00000000	      0.00000000	     34.71419131
      2.25555322	     -0.04834334	      0.00062957	     -0.18974060	     -0.05466187	      0.88255930	     -0.00009901	     -0.20712061	      0.00000000	      0.00000000	     34.77702571
      2.25710797	     -0.04832719	      0.00062586	     -0.18972385	     -0.05465646	      0.88255932	     -0.00010047	     -0.20711054	      0.00000000	      0.00000000	     34.78155809
      2.25825500	     -0.04831884	      0.00062054	     -0.18971499	     -0.05465249	      0.88255934	     -0.00010155	     -0.20710339	      0.00000000	      0.00000000	     34.87076555
      2.25940202	     -0.04830957	      0.00061724	     -0.18970527	     -0.05464855	      0.88255937	     -0.00010263	     -0.20709649	      0.00000000	      0.00000000	     34.85898539
      2.26081253	     -0.04830151	      0.00061077	     -0.18969656	     -0.05464375	      0.88255941	     -0.00010396	     -0.20708832	      0.00000000	      0.00000000	     34.94738697
      2.26205990	     -0.04829361	      0.00060700	     -0.18968816	     -0.05463953	      0.88255946	     -0.00010514	     -0.20708139	      0.00000000	      0.00000000	     34.91715274
      2.26330727	     -0.04828984	      0.00059995	     -0.18968378	     -0.05463534	      0.88255951	     -0.00010632	     -0.20707474	      0.00000000	      0.00000000	     35.02159994
      2.26455464	     -0.04828465	      0.00059542	     -0.18967806	     -0.05463118	      0.88255958	     -0.00010751	     -0.20706837	      0.00000000	      0.00000000	     34.99333349
      2.26580201	     -0.04828361	      0.00058734	     -0.18967638	     -0.05462706	      0.88255965	     -0.00010870	     -0.20706227	      0.00000000	      0.00000000	     35.10920138
      2.26704937	     -0.04828084	      0.00058227	     -0.18967305	     -0.05462298	      0.88255974	     -0.00010989	     -0.20705646	      0.00000000	      0.00000000	     35.06443520
      2.26829674	     -0.04828267	      0.00057341	     -0.18967421	     -0.05461892	      0.88255983	     -0.00011108	     -0.20705092	      0.00000000	      0.00000000	     35.18609562
      2.26954411	     -0.04828257	      0.00056789	     -0.18967355	     -0.05461490	      0.88255993	     -0.00011228	     -0.20704566	      0.00000000	      0.00000000	     35.13082134
      2.27079148	     -0.04828732	      0.00055803	     -0.18967760	     -0.05461092	      0.88256005	     -0.00011347	     -0.20704068	      0.00000000	      0.00000000	     35.27600422
      2.27203884	     -0.04828965	      0.00055184	     -0.18967934	     -0.05460698	      0.88256017	     -0.00011467	     -0.20703598	      0.00000000	      0.00000000	     35.21658897
      2.27328621	     -0.04829700	      0.00054077	     -0.18968595	     -0.05460307	      0.88256031	     -0.00011587	     -0.20703155	      0.00000000	      0.00000000	     35.38472101
      2.27439022	     -0.04830141	      0.00053456	     -0.18968981	     -0.05459965	      0.88256044	     -0.00011694	     -0.20702787	      0.00000000	      0.00000000	     35.31280064
      2.27549424	     -0.04830888	      0.00052553	     -0.18969666	     -0.05459625	      0.88256057	     -0.00011800	     -0.20702440	      0.00000000	      0.00000000	     35.39138444
      2.27685860	     -0.04831802	      0.00051591	     -0.18970506	     -0.05459210	      0.88256076	     -0.00011932	     -0.20702041	      0.00000000	      0.00000000	     35.39425452
      2.27822296	     -0.04833021	      0.00050362	     -0.18971644	     -0.05458799	      0.88256095	     -0.00012064	     -0.20701673	      0.00000000	      0.00000000	     35.54055926
      2.27933728	     -0.04833926	      0.00049604	     -0.18972491	     -0.05458468	      0.88256112	     -0.00012173	     -0.20701397	      0.00000000	      0.00000000	     35.48295687
      2.28045160	     -0.04835073	      0.00048582	     -0.18973570	     -0.05458139	      0.88256130	     -0.00012281	     -0.20701141	      0.00000000	      0.00000000	     35.57637995
      2.28182601	     -0.04836500	      0.00047456	     -0.18974919	     -0.05457739	      0.88256153	     -0.00012415	     -0.20700854	      0.00000000	      0.00000000	     35.58313410
      2.28320041	     -0.04838195	      0.00046045	     -0.18976527	     -0.05457344	      0.88256178	     -0.00012549	     -0.20700598	      0.00000000	      0.00000000	     35.76067046
      2.28426222	     -0.04839427	      0.00045227	     -0.18977701	     -0.05457043	      0.88256198	     -0.00012652	     -0.20700422	      0.00000000	      0.00000000	     35.67606713
      2.28532403	     -0.04840835	      0.00044189	     -0.18979044	     -0.05456744	      0.88256218	     -0.00012756	     -0.20700263	      0.00000000	      0.00000000	     35.74995595
      2.28676203	     -0.04842787	      0.00042905	     -0.18980911	     -0.05456346	      0.88256248	     -0.00012896	     -0.20700075	      0.00000000	      0.00000000	     35.75901070
      2.28820003	     -0.04844958	      0.00041364	     -0.18982989	     -0.05455953	      0.88256279	     -0.00013037	     -0.20699919	      0.00000000	      0.00000000	     35.95974133
      2.28921270	     -0.04846471	      0.00040527	     -0.18984445	     -0.05455680	      0.88256301	     -0.00013137	     -0.20699828	      0.00000000	      0.00000000	     35.86453911
      2.29022537	     -0.04848122	      0.00039480	     -0.18986033	     -0.05455411	      0.88256324	     -0.00013236	     -0.20699752	      0.00000000	      0.00000000	     35.93545447
      2.29175292	     -0.04850712	      0.00037979	     -0.18988530	     -0.05455010	      0.88256361	     -0.00013386	     -0.20699667	      0.00000000	      0.00000000	     35.96447529
      2.29301999	     -0.04853004	      0.00036591	     -0.18990740	     -0.05454683	      0.88256392	     -0.00013511	     -0.20699623	      0.00000000	      0.00000000	     36.08347734
      2.29428706	     -0.04855354	      0.00035365	     -0.18993014	     -0.05454362	      0.88256424	     -0.00013636	     -0.20699603	      0.00000000	      0.00000000	     36.05060089
      2.29555413	     -0.04857846	      0.00033885	     -0.18995422	     -0.05454045	      0.88256458	     -0.00013761	     -0.20699607	      0.00000000	      0.00000000	     36.21723544
      2.29682120	     -0.04860376	      0.00032708	     -0.18997877	     -0.05453734	      0.88256492	     -0.00013886	     -0.20699635	      0.00000000	      0.00000000	     36.11957742
      2.29788358	     -0.04862612	      0.00031417	     -0.19000041	     -0.05453477	      0.88256521	     -0.00013991	     -0.20699676	      0.00000000	      0.00000000	     36.26977394
      2.29894597	     -0.04864880	      0.00030317	     -0.19002244	     -0.05453224	      0.88256551	     -0.00014096	     -0.20699733	      0.00000000	      0.00000000	     36.25782645
      2.30033014	     -0.04867927	      0.00028744	     -0.19005203	     -0.05452900	      0.88256591	     -0.00014233	     -0.20699831	      0.00000000	      0.00000000	     36.36522595
      2.30171431	     -0.04871047	      0.00027352	     -0.19008238	     -0.05452582	      0.88256632	     -0.00014370	     -0.20699955	      0.00000000	      0.00000000	     36.31690670
      2.30277078	     -0.04873503	      0.00026049	     -0.19010624	     -0.05452344	      0.88256664	     -0.00014475	     -0.20700067	      0.00000000	      0.00000000	     36.46197304
      2.30382724	     -0.04875987	      0.00024917	     -0.19013043	     -0.05452110	      0.88256697	     -0.00014580	     -0.20700192	      0.00000000	      0.00000000	     36.45813458
      2.30524327	     -0.04879369	      0.00023271	     -0.19016334	     -0.05451803	      0.88256741	     -0.00014721	     -0.20700382	      0.00000000	      0.00000000	     36.56515856
      2.30665930	     -0.04882786	      0.00021832	     -0.19019667	     -0.05451502	      0.88256786	     -0.00014862	     -0.20700595	      0.00000000	      0.00000000	     36.50452739
      2.30765753	     -0.04885225	      0.00020577	     -0.19022039	     -0.05451295	      0.88256818	     -0.00014961	     -0.20700757	      0.00000000	      0.00000000	     36.64347209
      2.30865575	     -0.04887681	      0.00019496	     -0.19024435	     -0.05451091	      0.88256850	     -0.00015060	     -0.20700930	      0.00000000	      0.00000000	     36.64611525
      2.31017011	     -0.04891462	      0.00017758	     -0.19028121	     -0.05450789	      0.88256900	     -0.00015211	     -0.20701211	      0.00000000	      0.00000000	     36.73773781
      2.31142700	     -0.04894635	      0.00016418	     -0.19031218	     -0.05450544	      0.88256942	     -0.00015336	     -0.20701461	      0.00000000	      0.00000000	     36.72128928
      2.31268388	     -0.04897820	      0.00014906	     -0.19034323	     -0.05450305	      0.88256984	     -0.00015462	     -0.20701724	      0.00000000	      0.00000000	     36.85565403
      2.31394077	     -0.04901003	      0.00013641	     -0.19037434	     -0.05450073	      0.88257027	     -0.00015587	     -0.20702001	      0.00000000	      0.00000000	     36.78053674
      2.31506128	     -0.04903838	      0.00012295	     -0.19040198	     -0.05449870	      0.88257065	     -0.00015699	     -0.20702258	      0.00000000	      0.00000000	     36.90932126
      2.31618180	     -0.04906674	      0.00011161	     -0.19042970	     -0.05449672	      0.88257104	     -0.00015811	     -0.20702524	      0.00000000	      0.00000000	     36.86923905
      2.31730231	     -0.04909517	      0.00009927	     -0.19045747	     -0.05449479	      0.88257142	     -0.00015923	     -0.20702798	      0.00000000	      0.00000000	     36.94198575
      2.31874366	     -0.04913167	      0.00008508	     -0.19049317	     -0.05449238	      0.88257192	     -0.00016066	     -0.20703163	      0.00000000	      0.00000000	     36.91241687
      2.31987868	     -0.04916031	      0.00007245	     -0.19052114	     -0.05449054	      0.88257232	     -0.00016179	     -0.20703458	      0.00000000	      0.00000000	     37.02165741
      2.32101370	     -0.04918882	      0.00006176	     -0.19054903	     -0.05448874	      0.88257271	     -0.00016293	     -0.20703760	      0.00000000	      0.00000000	     36.98132518
      2.32214872	     -0.04921732	      0.00004987	     -0.19057689	     -0.05448700	      0.88257311	     -0.00016406	     -0.20704069	      0.00000000	      0.00000000	     37.05393768
      2.32358192	     -0.04925309	      0.00003640	     -0.19061189	     -0.05448487	      0.88257360	     -0.00016548	     -0.20704467	      0.00000000	      0.00000000	     37.02862210
      2.32469604	     -0.04928057	      0.00002433	     -0.19063874	     -0.05448327	      0.88257399	     -0.00016659	     -0.20704783	      0.00000000	      0.00000000	     37.13714877
      2.32581016	     -0.04930769	      0.00001420	     -0.19066529	     -0.05448172	      0.88257438	     -0.00016770	     -0.20705102	      0.00000000	      0.00000000	     37.10095640
      2.32692428	     -0.04933444	      0.00000308	     -0.19069143	     -0.05448022	      0.88257476	     -0.00016881	     -0.20705425	      0.00000000	      0.00000000	     37.16058343
      2.32841997	     -0.04936969	     -0.00001018	     -0.19072593	     -0.05447828	      0.88257527	     -0.00017029	     -0.20705862	      0.00000000	      0.00000000	     37.12798783
      2.32952374	     -0.04939528	     -0.00002137	     -0.19075092	     -0.05447691	      0.88257565	     -0.00017139	     -0.20706186	      0.00000000	      0.00000000	     37.22503030
      2.33062750	     -0.04942084	     -0.00003074	     -0.19077595	     -0.05447559	      0.88257602	     -0.00017248	     -0.20706511	      0.00000000	      0.00000000	     37.18448647
      2.33198353	     -0.04945185	     -0.00004340	     -0.19080627	     -0.05447403	      0.88257648	     -0.00017382	     -0.20706912	      0.00000000	      0.00000000	     37.25972062
      2.33318620	     -0.04947885	     -0.00005263	     -0.19083272	     -0.05447270	      0.88257687	     -0.00017501	     -0.20707267	      0.00000000	      0.00000000	     37.18982794
      2.33438886	     -0.04950517	     -0.00006373	     -0.19085844	     -0.05447144	      0.88257727	     -0.00017620	     -0.20707623	      0.00000000	      0.00000000	     37.28944584
      2.33559153	     -0.04953085	     -0.00007234	     -0.19088360	     -0.05447023	      0.88257766	     -0.00017738	     -0.20707977	      0.00000000	      0.00000000	     37.21349239
      2.33679420	     -0.04955591	     -0.00008308	     -0.19090808	     -0.05446908	      0.88257804	     -0.00017856	     -0.20708329	      0.00000000	      0.00000000	     37.31887707
      2.33799686	     -0.04958040	     -0.00009112	     -0.19093206	     -0.05446799	      0.88257842	     -0.00017974	     -0.20708678	      0.00000000	      0.00000000	     37.23303207
      2.33919953	     -0.04960441	     -0.00010152	     -0.19095551	     -0.05446696	      0.88257879	     -0.00018092	     -0.20709025	      0.00000000	      0.00000000	     37.34128310
      2.34040220	     -0.04962801	     -0.00010899	     -0.19097863	     -0.05446599	      0.88257916	     -0.00018209	     -0.20709369	      0.00000000	      0.00000000	     37.24419874
      2.34160486	     -0.04965109	     -0.00011907	     -0.19100116	     -0.05446508	      0.88257952	     -0.00018327	     -0.20709711	      0.00000000	      0.00000000	     37.35926641
      2.34280753	     -0.04967371	     -0.00012594	     -0.19102332	     -0.05446422	      0.88257987	     -0.00018443	     -0.20710050	      0.00000000	      0.00000000	     37.25237077
      2.34401020	     -0.04969577	     -0.00013570	     -0.19104485	     -0.05446342	      0.88258021	     -0.00018560	     -0.20710386	      0.00000000	      0.00000000	     37.37466915
      2.34521287	     -0.04971721	     -0.00014190	     -0.19106586	     -0.05446268	      0.88258055	     -0.00018677	     -0.20710720	      0.00000000	      0.00000000	     37.25804452
      2.34641553	     -0.04973793	     -0.00015128	     -0.19108606	     -0.05446200	      0.88258088	     -0.00018793	     -0.20711049	      0.00000000	      0.00000000	     37.38898374
      2.34748781	     -0.04975530	     -0.00015642	     -0.19110307	     -0.05446144	      0.88258117	     -0.00018896	     -0.20711339	      0.00000000	      0.00000000	     37.28749360
      2.34856009	     -0.04977100	     -0.00016322	     -0.19111836	     -0.05446093	      0.88258145	     -0.00018999	     -0.20711623	      0.00000000	      0.00000000	     37.33948688
      2.34987972	     -0.04978760	     -0.00016962	     -0.19113451	     -0.05446036	      0.88258179	     -0.00019125	     -0.20711960	      0.00000000	      0.00000000	     37.31212379
      2.35119935	     -0.04980136	     -0.00017724	     -0.19114780	     -0.05445987	      0.88258212	     -0.00019251	     -0.20712278	      0.00000000	      0.00000000	     37.41258794
      2.35229418	     -0.04981022	     -0.00018094	     -0.19115634	     -0.05445951	      0.88258239	     -0.00019355	     -0.20712524	      0.00000000	      0.00000000	     37.33980764
      2.35338901	     -0.04981674	     -0.00018608	     -0.19116250	     -0.05445920	      0.88258265	     -0.00019459	     -0.20712752	      0.00000000	      0.00000000	     37.39821010
      2.35471257	     -0.04982217	     -0.00019028	     -0.19116757	     -0.05445889	      0.88258296	     -0.00019584	     -0.20713000	      0.00000000	      0.00000000	     37.37314943
      2.35603614	     -0.04982498	     -0.00019600	     -0.19116997	     -0.05445865	      0.88258327	     -0.00019708	     -0.20713218	      0.00000000	      0.00000000	     37.49289990
      2.35709167	     -0.04982501	     -0.00019780	     -0.19116975	     -0.05445851	      0.88258351	     -0.00019807	     -0.20713369	      0.00000000	      0.00000000	     37.41865911
      2.35814720	     -0.04982284	     -0.00020103	     -0.19116728	     -0.05445842	      0.88258375	     -0.00019906	     -0.20713498	      0.00000000	      0.00000000	     37.47568322
      2.35952212	     -0.04981677	     -0.00020338	     -0.19116090	     -0.05445836	      0.88258406	     -0.00020033	     -0.20713630	      0.00000000	      0.00000000	     37.47534671
      2.36089704	     -0.04980825	     -0.00020714	     -0.19115202	     -0.05445839	      0.88258436	     -0.00020161	     -0.20713723	      0.00000000	      0.00000000	     37.60731932
      2.36192084	     -0.04980111	     -0.00020736	     -0.19114467	     -0.05445845	      0.88258459	     -0.00020255	     -0.20713767	      0.00000000	      0.00000000	     37.53110578
      2.36294464	     -0.04979263	     -0.00020901	     -0.19113596	     -0.05445856	      0.88258481	     -0.00020349	     -0.20713793	      0.00000000	      0.00000000	     37.58451887
      2.36438123	     -0.04977739	     -0.00020960	     -0.19112043	     -0.05445879	      0.88258513	     -0.00020480	     -0.20713795	      0.00000000	      0.00000000	     37.60184743
      2.36581783	     -0.04975886	     -0.00021148	     -0.19110158	     -0.05445910	      0.88258544	     -0.00020611	     -0.20713754	      0.00000000	      0.00000000	     37.76227441
      2.36679372	     -0.04974523	     -0.00021009	     -0.19108780	     -0.05445936	      0.88258566	     -0.00020699	     -0.20713703	      0.00000000	      0.00000000	     37.68326698
      2.36776961	     -0.04973074	     -0.00021017	     -0.19107312	     -0.05445966	      0.88258588	     -0.00020787	     -0.20713633	      0.00000000	      0.00000000	     37.73368806
      2.36931418	     -0.04970549	     -0.00020888	     -0.19104761	     -0.05446021	      0.88258623	     -0.00020925	     -0.20713486	      0.00000000	      0.00000000	     37.76795863
      2.37057291	     -0.04968342	     -0.00020838	     -0.19102531	     -0.05446074	      0.88258651	     -0.00021037	     -0.20713335	      0.00000000	      0.00000000	     37.85456036
      2.37183164	     -0.04965997	     -0.00020579	     -0.19100169	     -0.05446132	      0.88258680	     -0.00021148	     -0.20713156	      0.00000000	      0.00000000	     37.84393817
      2.37309038	     -0.04963439	     -0.00020499	     -0.19097588	     -0.05446198	      0.88258710	     -0.00021259	     -0.20712951	      0.00000000	      0.00000000	     37.97682359
      2.37419962	     -0.04961014	     -0.00020146	     -0.19095151	     -0.05446261	      0.88258736	     -0.00021355	     -0.20712746	      0.00000000	      0.00000000	     37.93767705
      2.37530887	     -0.04958480	     -0.00019957	     -0.19092601	     -0.05446329	      0.88258762	     -0.00021451	     -0.20712518	      0.00000000	      0.00000000	     38.01922485
      2.37641812	     -0.04955823	     -0.00019613	     -0.19089931	     -0.05446402	      0.88258789	     -0.00021546	     -0.20712270	      0.00000000	      0.00000000	     38.03362847
      2.37789055	     -0.04952040	     -0.00019232	     -0.19086130	     -0.05446507	      0.88258826	     -0.00021672	     -0.20711906	      0.00000000	      0.00000000	     38.14642074
      2.37902426	     -0.04948976	     -0.00018735	     -0.19083056	     -0.05446594	      0.88258854	     -0.00021768	     -0.20711599	      0.00000000	      0.00000000	     38.12824451
      2.38015797	     -0.04945777	     -0.00018375	     -0.19079844	     -0.05446686	      0.88258882	     -0.00021862	     -0.20711269	      0.00000000	      0.00000000	     38.21632216
      2.38129168	     -0.04942396	     -0.00017851	     -0.19076454	     -0.05446783	      0.88258911	     -0.00021957	     -0.20710916	      0.00000000	      0.00000000	     38.23703947
      2.38274347	     -0.04937786	     -0.00017268	     -0.19071831	     -0.05446916	      0.88258949	     -0.00022076	     -0.20710429	      0.00000000	      0.00000000	     38.36192489
      2.38385809	     -0.04934021	     -0.00016598	     -0.19068062	     -0.05447023	      0.88258978	     -0.00022166	     -0.20710027	      0.00000000	      0.00000000	     38.34705241
      2.38497271	     -0.04930083	     -0.00016060	     -0.19064115	     -0.05447136	      0.88259008	     -0.00022256	     -0.20709599	      0.00000000	      0.00000000	     38.43477105
      2.38631699	     -0.04925136	     -0.00015204	     -0.19059163	     -0.05447278	      0.88259044	     -0.00022363	     -0.20709050	      0.00000000	      0.00000000	     38.45533226
      2.38766127	     -0.04920057	     -0.00014530	     -0.19054074	     -0.05447428	      0.88259080	     -0.00022469	     -0.20708466	      0.00000000	      0.00000000	     38.61738731
      2.38868092	     -0.04916159	     -0.00013739	     -0.19050175	     -0.05447547	      0.88259107	     -0.00022548	     -0.20708002	      0.00000000	      0.00000000	     38.56206288
      2.38970057	     -0.04912216	     -0.00013104	     -0.19046227	     -0.05447670	      0.88259135	     -0.00022627	     -0.20707523	      0.00000000	      0.00000000	     38.62967501
      2.39115164	     -0.04906511	     -0.00012052	     -0.19040518	     -0.05447852	      0.88259175	     -0.00022737	     -0.20706817	      0.00000000	      0.00000000	     38.66856072
      2.39241019	     -0.04901449	     -0.00011213	     -0.19035450	     -0.05448017	      0.88259210	     -0.00022831	     -0.20706182	      0.00000000	      0.00000000	     38.77343368
      2.39366874	     -0.04896261	     -0.00010149	     -0.19030262	     -0.05448188	      0.88259244	     -0.00022924	     -0.20705528	      0.00000000	      0.00000000	     38.77125767
      2.39492730	     -0.04890964	     -0.00009290	     -0.19024959	     -0.05448366	      0.88259279	     -0.00023015	     -0.20704855	      0.00000000	      0.00000000	     38.91688857
      2.39603548	     -0.04886229	     -0.00008255	     -0.19020227	     -0.05448528	      0.88259309	     -0.00023094	     -0.20704248	      0.00000000	      0.00000000	     38.88218632
      2.39714367	     -0.04881460	     -0.00007392	     -0.19015454	     -0.05448695	      0.88259340	     -0.00023173	     -0.20703627	      0.00000000	      0.00000000	     38.97021963
      2.39825185	     -0.04876694	     -0.00006394	     -0.19010688	     -0.05448867	      0.88259370	     -0.00023250	     -0.20702996	     -0.00000000	      0.00000000	     38.98898649
      2.39975928	     -0.04870241	     -0.00005140	     -0.19004231	     -0.05449108	      0.88259410	     -0.00023353	     -0.20702124	     -0.00000000	      0.00000000	     39.10333806
      2.40089833	     -0.04865390	     -0.00004015	     -0.18999382	     -0.05449297	      0.88259441	     -0.00023429	     -0.20701458	     -0.00000000	      0.00000000	     39.08198697
      2.40203738	     -0.04860495	     -0.00003036	     -0.18994484	     -0.05449490	      0.88259471	     -0.00023504	     -0.20700787	     -0.00000000	      0.00000000	     39.17185215
      2.40317644	     -0.04855561	     -0.00001916	     -0.18989551	     -0.05449689	      0.88259500	     -0.00023578	     -0.20700111	     -0.00000000	      0.00000000	     39.18701171
      2.40465217	     -0.04849125	     -0.00000582	     -0.18983112	     -0.05449955	      0.88259537	     -0.00023671	     -0.20699229	     -0.00000000	      0.00000000	     39.30729134
      2.40577088	     -0.04844255	      0.00000622	     -0.18978245	     -0.05450162	      0.88259565	     -0.00023740	     -0.20698557	     -0.00000000	      0.00000000	     39.27204207
      2.40688958	     -0.04839380	      0.00001674	     -0.18973367	     -0.05450374	      0.88259592	     -0.00023808	     -0.20697882	     -0.00000000	      0.00000000	     39.35078795
      2.40825142	     -0.04833422	      0.00003134	     -0.18967412	     -0.05450638	      0.88259624	     -0.00023889	     -0.20697059	     -0.00000000	      0.00000000	     39.35185664
      2.40961326	     -0.04827468	      0.00004390	     -0.18961453	     -0.05450910	      0.88259654	     -0.00023968	     -0.20696234	     -0.00000000	      0.00000000	     39.51413729
      2.41063341	     -0.04822994	      0.00005600	     -0.18956984	     -0.05451118	      0.88259677	     -0.00024026	     -0.20695616	     -0.00000000	      0.00000000	     39.43637359
      2.41165356	     -0.04818508	      0.00006645	     -0.18952496	     -0.05451331	      0.88259698	     -0.00024082	     -0.20694998	     -0.00000000	      0.00000000	     39.49399919
      2.41313049	     -0.04812042	      0.00008278	     -0.18946031	     -0.05451645	      0.88259727	     -0.00024162	     -0.20694104	     -0.00000000	      0.00000000	     39.50849849
      2.41440243	     -0.04806557	      0.00009578	     -0.18940543	     -0.05451923	      0.88259751	     -0.00024229	     -0.20693338	     -0.00000000	      0.00000000	     39.59530882
      2.41567437	     -0.04801185	      0.00011057	     -0.18935174	     -0.05452207	      0.88259774	     -0.00024294	     -0.20692578	     -0.00000000	      0.00000000	     39.55633806
      2.41694630	     -0.04795890	      0.00012291	     -0.18929873	     -0.05452497	      0.88259795	     -0.00024357	     -0.20691826	     -0.00000000	      0.00000000	     39.69008332
      2.41805794	     -0.04791365	      0.00013622	     -0.18925349	     -0.05452755	      0.88259812	     -0.00024410	     -0.20691177	     -0.00000000	      0.00000000	     39.61217536
      2.41916958	     -0.04786941	      0.00014758	     -0.18920920	     -0.05453019	      0.88259828	     -0.00024462	     -0.20690538	     -0.00000000	      0.00000000	     39.67730020
      2.42028122	     -0.04782596	      0.00016005	     -0.18916574	     -0.05453287	      0.88259843	     -0.00024512	     -0.20689910	     -0.00000000	      0.00000000	     39.66649191
      2.42182287	     -0.04776656	      0.00017613	     -0.18910627	     -0.05453666	      0.88259861	     -0.00024580	     -0.20689059	     -0.00000000	      0.00000000	     39.75211446
      2.42296826	     -0.04772330	      0.00018963	     -0.18906300	     -0.05453954	      0.88259873	     -0.00024628	     -0.20688442	     -0.00000000	      0.00000000	     39.69017650
      2.42411364	     -0.04768075	      0.00020146	     -0.18902039	     -0.05454246	      0.88259884	     -0.00024675	     -0.20687839	     -0.00000000	      0.00000000	     39.75395802
      2.42525902	     -0.04763953	      0.00021436	     -0.18897914	     -0.05454544	      0.88259893	     -0.00024720	     -0.20687252	     -0.00000000	      0.00000000	     39.72869992
      2.42676343	     -0.04758752	      0.00022977	     -0.18892703	     -0.05454942	      0.88259903	     -0.00024776	     -0.20686506	     -0.00000000	      0.00000000	     39.81246730
      2.42788719	     -0.04754972	      0.00024295	     -0.18888920	     -0.05455244	      0.88259909	     -0.00024817	     -0.20685971	     -0.00000000	      0.00000000	     39.73481115
      2.42901095	     -0.04751349	      0.00025433	     -0.18885288	     -0.05455551	      0.88259913	     -0.00024856	     -0.20685455	     -0.00000000	      0.00000000	     39.78552988
      2.43039332	     -0.04747112	      0.00026969	     -0.18881045	     -0.05455936	      0.88259917	     -0.00024901	     -0.20684849	     -0.00000000	      0.00000000	     39.73542698
      2.43163108	     -0.04743438	      0.00028186	     -0.18877360	     -0.05456286	      0.88259918	     -0.00024940	     -0.20684335	     -0.00000000	      0.00000000	     39.82595178
      2.43286884	     -0.04739873	      0.00029618	     -0.18873789	     -0.05456641	      0.88259917	     -0.00024977	     -0.20683848	     -0.00000000	     -0.00000000	     39.74053927
      2.43410660	     -0.04736401	      0.00030805	     -0.18870305	     -0.05457002	      0.88259915	     -0.00025012	     -0.20683386	     -0.00000000	     -0.00000000	     39.84674051
      2.43534436	     -0.04733097	      0.00032239	     -0.18866996	     -0.05457368	      0.88259910	     -0.00025045	     -0.20682950	     -0.00000000	     -0.00000000	     39.73331888
      2.43658212	     -0.04729990	      0.00033374	     -0.18863874	     -0.05457740	      0.88259904	     -0.00025077	     -0.20682543	     -0.00000000	     -0.00000000	     39.85004828
      2.43781987	     -0.04727074	      0.00034795	     -0.18860952	     -0.05458117	      0.88259896	     -0.00025106	     -0.20682166	     -0.00000000	     -0.00000000	     39.71008914
      2.43905763	     -0.04724333	      0.00035871	     -0.18858193	     -0.05458499	      0.88259886	     -0.00025133	     -0.20681820	     -0.00000000	     -0.00000000	     39.84910511
      2.44016680	     -0.04722008	      0.00037105	     -0.18855861	     -0.05458845	      0.88259875	     -0.00025156	     -0.20681537	     -0.00000000	     -0.00000000	     39.71391211
      2.44127597	     -0.04719806	      0.00038124	     -0.18853645	     -0.05459196	      0.88259863	     -0.00025178	     -0.20681279	     -0.00000000	     -0.00000000	     39.76031705
      2.44262029	     -0.04717302	      0.00039487	     -0.18851128	     -0.05459627	      0.88259847	     -0.00025201	     -0.20681002	     -0.00000000	     -0.00000000	     39.68853225
      2.44396460	     -0.04714973	      0.00040646	     -0.18848779	     -0.05460064	      0.88259828	     -0.00025223	     -0.20680761	     -0.00000000	     -0.00000000	     39.78218059
      2.44509861	     -0.04713125	      0.00041822	     -0.18846922	     -0.05460437	      0.88259810	     -0.00025240	     -0.20680588	     -0.00000000	     -0.00000000	     39.65150168
      2.44623262	     -0.04711383	      0.00042790	     -0.18845163	     -0.05460814	      0.88259791	     -0.00025255	     -0.20680440	     -0.00000000	     -0.00000000	     39.69807415
      2.44736662	     -0.04709744	      0.00043852	     -0.18843510	     -0.05461195	      0.88259770	     -0.00025268	     -0.20680318	     -0.00000000	     -0.00000000	     39.64053931
      2.44890252	     -0.04707716	      0.00045122	     -0.18841458	     -0.05461718	      0.88259740	     -0.00025284	     -0.20680193	     -0.00000000	     -0.00000000	     39.69129663
      2.45005595	     -0.04706351	      0.00046212	     -0.18840080	     -0.05462115	      0.88259715	     -0.00025294	     -0.20680129	     -0.00000000	     -0.00000000	     39.56687183
      2.45120939	     -0.04705131	      0.00047117	     -0.18838840	     -0.05462516	      0.88259688	     -0.00025303	     -0.20680093	     -0.00000000	     -0.00000000	     39.60355980
      2.45236283	     -0.04704047	      0.00048110	     -0.18837739	     -0.05462922	      0.88259660	     -0.00025310	     -0.20680084	     -0.00000000	     -0.00000000	     39.53347134
      2.45389144	     -0.04702827	      0.00049241	     -0.18836491	     -0.05463465	      0.88259621	     -0.00025317	     -0.20680114	     -0.00000000	     -0.00000000	     39.58642978
      2.45502785	     -0.04702073	      0.00050218	     -0.18835720	     -0.05463874	      0.88259590	     -0.00025320	     -0.20680168	     -0.00000000	     -0.00000000	     39.44935839
      2.45616426	     -0.04701463	      0.00050998	     -0.18835088	     -0.05464286	      0.88259557	     -0.00025322	     -0.20680250	     -0.00000000	     -0.00000000	     39.47793081
      2.45756200	     -0.04700922	      0.00052066	     -0.18834522	     -0.05464798	      0.88259515	     -0.00025323	     -0.20680387	     -0.00000000	     -0.00000000	     39.36713237
      2.45881007	     -0.04700636	      0.00052808	     -0.18834208	     -0.05465260	      0.88259476	     -0.00025321	     -0.20680546	     -0.00000000	     -0.00000000	     39.43483546
      2.46005813	     -0.04700508	      0.00053733	     -0.18834058	     -0.05465726	      0.88259435	     -0.00025318	     -0.20680740	     -0.00000000	     -0.00000000	     39.28235632
      2.46130620	     -0.04700554	      0.00054384	     -0.18834073	     -0.05466197	      0.88259392	     -0.00025314	     -0.20680967	     -0.00000000	     -0.00000000	     39.36700439
      2.46255426	     -0.04700771	      0.00055248	     -0.18834266	     -0.05466672	      0.88259348	     -0.00025308	     -0.20681229	     -0.00000000	     -0.00000000	     39.19217691
      2.46380233	     -0.04701179	      0.00055800	     -0.18834641	     -0.05467151	      0.88259302	     -0.00025300	     -0.20681525	     -0.00000000	     -0.00000000	     39.29346441
      2.46505039	     -0.04701768	      0.00056599	     -0.18835204	     -0.05467634	      0.88259255	     -0.00025291	     -0.20681857	     -0.00000000	     -0.00000000	     39.09625671
      2.46629846	     -0.04702560	      0.00057045	     -0.18835960	     -0.05468121	      0.88259206	     -0.00025281	     -0.20682224	     -0.00000000	     -0.00000000	     39.21683401
      2.46754652	     -0.04703531	      0.00057776	     -0.18836903	     -0.05468613	      0.88259156	     -0.00025269	     -0.20682627	     -0.00000000	     -0.00000000	     38.99667194
      2.46879459	     -0.04704708	      0.00058115	     -0.18838041	     -0.05469108	      0.88259104	     -0.00025255	     -0.20683066	     -0.00000000	     -0.00000000	     39.13773188
      2.46990982	     -0.04705917	      0.00058677	     -0.18839223	     -0.05469554	      0.88259057	     -0.00025242	     -0.20683490	     -0.00000000	     -0.00000000	     38.93907999
      2.47102505	     -0.04707298	      0.00058994	     -0.18840570	     -0.05470002	      0.88259008	     -0.00025228	     -0.20683944	     -0.00000000	     -0.00000000	     38.96499603
      2.47239123	     -0.04709197	      0.00059483	     -0.18842431	     -0.05470556	      0.88258947	     -0.00025209	     -0.20684541	     -0.00000000	     -0.00000000	     38.84435923
      2.47375741	     -0.04711356	      0.00059733	     -0.18844545	     -0.05471115	      0.88258885	     -0.00025189	     -0.20685184	     -0.00000000	     -0.00000000	     38.92099546
      2.47490004	     -0.04713347	      0.00060122	     -0.18846504	     -0.05471585	      0.88258831	     -0.00025172	     -0.20685757	     -0.00000000	     -0.00000000	     38.73486594
      2.47604267	     -0.04715533	      0.00060277	     -0.18848651	     -0.05472058	      0.88258776	     -0.00025153	     -0.20686363	     -0.00000000	     -0.00000000	     38.76020014
      2.47718530	     -0.04717892	      0.00060503	     -0.18850973	     -0.05472535	      0.88258721	     -0.00025133	     -0.20687003	     -0.00000000	     -0.00000000	     38.66672967
      2.47875425	     -0.04721431	      0.00060611	     -0.18854457	     -0.05473193	      0.88258643	     -0.00025105	     -0.20687937	     -0.00000000	     -0.00000000	     38.69111949
      2.47991697	     -0.04724242	      0.00060806	     -0.18857231	     -0.05473685	      0.88258583	     -0.00025083	     -0.20688670	     -0.00000000	     -0.00000000	     38.52408204
      2.48107970	     -0.04727238	      0.00060787	     -0.18860184	     -0.05474180	      0.88258523	     -0.00025061	     -0.20689438	     -0.00000000	     -0.00000000	     38.54563221
      2.48247754	     -0.04731038	      0.00060875	     -0.18863935	     -0.05474778	      0.88258449	     -0.00025032	     -0.20690406	     -0.00000000	     -0.00000000	     38.40128263
      2.48372004	     -0.04734636	      0.00060716	     -0.18867485	     -0.05475313	      0.88258383	     -0.00025007	     -0.20691309	     -0.00000000	     -0.00000000	     38.46816927
      2.48496254	     -0.04738401	      0.00060728	     -0.18871206	     -0.05475851	      0.88258315	     -0.00024980	     -0.20692250	     -0.00000000	     -0.00000000	     38.29592515
      2.48620503	     -0.04742394	      0.00060471	     -0.18875148	     -0.05476392	      0.88258246	     -0.00024953	     -0.20693230	     -0.00000000	     -0.00000000	     38.35719153
      2.48744753	     -0.04746541	      0.00060386	     -0.18879250	     -0.05476937	      0.88258176	     -0.00024926	     -0.20694249	     -0.00000000	     -0.00000000	     38.18601045
      2.48869003	     -0.04750914	      0.00060035	     -0.18883571	     -0.05477484	      0.88258105	     -0.00024897	     -0.20695306	     -0.00000000	     -0.00000000	     38.24238397
      2.48993252	     -0.04755434	      0.00059851	     -0.18888044	     -0.05478034	      0.88258032	     -0.00024869	     -0.20696402	     -0.00000000	     -0.00000000	     38.07557971
      2.49117502	     -0.04760171	      0.00059408	     -0.18892727	     -0.05478586	      0.88257959	     -0.00024840	     -0.20697536	     -0.00000000	     -0.00000000	     38.12638614
      2.49241751	     -0.04765040	      0.00059126	     -0.18897547	     -0.05479142	      0.88257885	     -0.00024810	     -0.20698707	     -0.00000000	     -0.00000000	     37.96574852
      2.49366001	     -0.04770140	      0.00058591	     -0.18902592	     -0.05479700	      0.88257810	     -0.00024781	     -0.20699915	     -0.00000000	     -0.00000000	     38.01131146
      2.49490251	     -0.04775368	      0.00058206	     -0.18907770	     -0.05480261	      0.88257734	     -0.00024751	     -0.20701161	     -0.00000000	     -0.00000000	     37.85951431
      2.49614500	     -0.04780836	      0.00057576	     -0.18913182	     -0.05480824	      0.88257657	     -0.00024721	     -0.20702443	     -0.00000000	     -0.00000000	     37.89988084
      2.49738750	     -0.04786421	      0.00057089	     -0.18918715	     -0.05481389	      0.88257579	     -0.00024691	     -0.20703761	     -0.00000000	     -0.00000000	     37.75838236
      2.49863000	     -0.04792237	      0.00056368	     -0.18924474	     -0.05481957	      0.88257500	     -0.00024661	     -0.20705116	     -0.00000000	     -0.00000000	     37.79488333
      2.49987249	     -0.04798134	      0.00055781	     -0.18930318	     -0.05482528	      0.88257420	     -0.00024631	     -0.20706506	     -0.00000000	     -0.00000000	     37.66672102
      2.50111499	     -0.04804238	      0.00054974	     -0.18936364	     -0.05483100	      0.88257340	     -0.00024601	     -0.20707929	     -0.00000000	     -0.00000000	     37.69777353
      2.50235748	     -0.04810406	      0.00054295	     -0.18942478	     -0.05483675	      0.88257258	     -0.00024572	     -0.20709386	     -0.00000000	     -0.00000000	     37.58029488
      2.50359998	     -0.04816795	      0.00053407	     -0.18948808	     -0.05484252	      0.88257176	     -0.00024542	     -0.20710875	     -0.00000000	     -0.00000000	     37.60281289
      2.50484248	     -0.04823247	      0.00052637	     -0.18955205	     -0.05484830	      0.88257093	     -0.00024513	     -0.20712395	     -0.00000000	     -0.00000000	     37.49265150
      2.50608497	     -0.04829927	      0.00051672	     -0.18961826	     -0.05485411	      0.88257009	     -0.00024484	     -0.20713946	     -0.00000000	     -0.00000000	     37.50494974
      2.50732747	     -0.04836659	      0.00050818	     -0.18968503	     -0.05485993	      0.88256925	     -0.00024455	     -0.20715528	     -0.00000000	     -0.00000000	     37.40347140
      2.50856997	     -0.04843612	      0.00049781	     -0.18975396	     -0.05486578	      0.88256839	     -0.00024427	     -0.20717139	     -0.00000000	     -0.00000000	     37.40745441
      2.51007442	     -0.04852023	      0.00048707	     -0.18983742	     -0.05487288	      0.88256735	     -0.00024394	     -0.20719129	     -0.00000000	     -0.00000000	     37.26576689
      2.51116875	     -0.04858408	      0.00047638	     -0.18990072	     -0.05487805	      0.88256659	     -0.00024370	     -0.20720602	     -0.00000000	     -0.00000000	     37.31457731
      2.51226307	     -0.04864691	      0.00046761	     -0.18996305	     -0.05488324	      0.88256582	     -0.00024347	     -0.20722095	     -0.00000000	     -0.00000000	     37.23359007
      2.51375255	     -0.04873470	      0.00045371	     -0.19005014	     -0.05489033	      0.88256476	     -0.00024316	     -0.20724157	     -0.00000000	     -0.00000000	     37.21941472
      2.51507873	     -0.04881227	      0.00044287	     -0.19012714	     -0.05489665	      0.88256381	     -0.00024290	     -0.20726022	     -0.00000000	     -0.00000000	     37.10099485
      2.51640492	     -0.04889388	      0.00042847	     -0.19020807	     -0.05490299	      0.88256285	     -0.00024264	     -0.20727912	     -0.00000000	     -0.00000000	     37.14685572
      2.51754528	     -0.04896151	      0.00041916	     -0.19027523	     -0.05490845	      0.88256203	     -0.00024242	     -0.20729558	     -0.00000000	     -0.00000000	     37.01288706
      2.51868564	     -0.04903241	      0.00040696	     -0.19034557	     -0.05491392	      0.88256120	     -0.00024222	     -0.20731221	     -0.00000000	     -0.00000000	     37.00380569
      2.52006929	     -0.04911703	      0.00039388	     -0.19042959	     -0.05492058	      0.88256018	     -0.00024198	     -0.20733263	     -0.00000000	     -0.00000001	     36.91835138
      2.52145294	     -0.04920554	      0.00037776	     -0.19051742	     -0.05492724	      0.88255916	     -0.00024175	     -0.20735327	     -0.00000000	     -0.00000001	     36.92936233
      2.52258130	     -0.04927486	      0.00036749	     -0.19058628	     -0.05493269	      0.88255833	     -0.00024158	     -0.20737029	     -0.00000000	     -0.00000001	     36.82085219
      2.52370965	     -0.04934778	      0.00035439	     -0.19065866	     -0.05493814	      0.88255749	     -0.00024141	     -0.20738743	     -0.00000000	     -0.00000001	     36.79495684
      2.52512242	     -0.04943672	      0.00033983	     -0.19074699	     -0.05494498	      0.88255644	     -0.00024121	     -0.20740907	     -0.00000000	     -0.00000001	     36.71992233
      2.52653520	     -0.04952962	      0.00032228	     -0.19083921	     -0.05495183	      0.88255538	     -0.00024103	     -0.20743087	     -0.00000000	     -0.00000001	     36.70432896
      2.52762806	     -0.04959724	      0.00031189	     -0.19090641	     -0.05495713	      0.88255457	     -0.00024090	     -0.20744785	     -0.00000000	     -0.00000001	     36.61615903
      2.52872092	     -0.04966850	      0.00029887	     -0.19097718	     -0.05496244	      0.88255375	     -0.00024078	     -0.20746491	     -0.00000000	     -0.00000001	     36.57386493
      2.53019020	     -0.04976193	      0.00028296	     -0.19107001	     -0.05496959	      0.88255264	     -0.00024063	     -0.20748797	     -0.00000000	     -0.00000001	     36.50560412
      2.53165948	     -0.04985955	      0.00026413	     -0.19116696	     -0.05497674	      0.88255154	     -0.00024050	     -0.20751113	     -0.00000000	     -0.00000001	     36.46302693
      2.53271165	     -0.04992439	      0.00025384	     -0.19123142	     -0.05498187	      0.88255075	     -0.00024042	     -0.20752780	     -0.00000000	     -0.00000001	     36.39804863
      2.53376383	     -0.04999288	      0.00024097	     -0.19129947	     -0.05498700	      0.88254996	     -0.00024034	     -0.20754449	     -0.00000000	     -0.00000001	     36.35362112
      2.53531657	     -0.05009142	      0.00022327	     -0.19139740	     -0.05499458	      0.88254880	     -0.00024026	     -0.20756921	     -0.00000000	     -0.00000001	     36.28960166
      2.53662524	     -0.05017666	      0.00020677	     -0.19148209	     -0.05500097	      0.88254782	     -0.00024020	     -0.20759007	     -0.00000000	     -0.00000001	     36.21951572
      2.53793390	     -0.05025738	      0.00019276	     -0.19156236	     -0.05500736	      0.88254685	     -0.00024016	     -0.20761096	     -0.00000000	     -0.00000001	     36.17319477
      2.53924256	     -0.05034301	      0.00017555	     -0.19164745	     -0.05501375	      0.88254588	     -0.00024013	     -0.20763183	     -0.00000000	     -0.00000001	     36.09020897
      2.54055122	     -0.05042100	      0.00016254	     -0.19172503	     -0.05502015	      0.88254491	     -0.00024012	     -0.20765272	     -0.00000000	     -0.00000001	     36.06883653
      2.54166044	     -0.05049351	      0.00014753	     -0.19179709	     -0.05502557	      0.88254409	     -0.00024013	     -0.20767038	     -0.00000000	     -0.00000001	     35.97090534
      2.54276966	     -0.05056100	      0.00013527	     -0.19186422	     -0.05503100	      0.88254328	     -0.00024015	     -0.20768802	     -0.00000000	     -0.00000000	     35.92858697
      2.54419748	     -0.05065089	      0.00011771	     -0.19195360	     -0.05503798	      0.88254224	     -0.00024019	     -0.20771069	     -0.00000000	     -0.00000000	     35.84115528
      2.54562531	     -0.05073565	      0.00010274	     -0.19203794	     -0.05504496	      0.88254121	     -0.00024026	     -0.20773331	     -0.00000000	     -0.00000000	     35.81953052
      2.54674505	     -0.05080678	      0.00008809	     -0.19210867	     -0.05505043	      0.88254041	     -0.00024032	     -0.20775099	     -0.00000000	     -0.00000000	     35.71414152
      2.54786479	     -0.05087278	      0.00007609	     -0.19217435	     -0.05505590	      0.88253961	     -0.00024040	     -0.20776862	     -0.00000000	     -0.00000000	     35.67602129
      2.54931464	     -0.05096069	      0.00005890	     -0.19226182	     -0.05506299	      0.88253859	     -0.00024052	     -0.20779134	     -0.00000000	     -0.00000000	     35.58354130
      2.55076448	     -0.05104355	      0.00004457	     -0.19234432	     -0.05507007	      0.88253758	     -0.00024066	     -0.20781397	     -0.00000000	     -0.00000000	     35.57257952
      2.55184025	     -0.05111054	      0.00003080	     -0.19241098	     -0.05507532	      0.88253684	     -0.00024078	     -0.20783068	     -0.00000000	     -0.00000000	     35.44838317
      2.55291601	     -0.05117277	      0.00001957	     -0.19247294	     -0.05508056	      0.88253610	     -0.00024092	     -0.20784735	     -0.00000000	     -0.00000000	     35.40770689
      2.55444281	     -0.05126289	      0.00000237	     -0.19256266	     -0.05508801	      0.88253506	     -0.00024112	     -0.20787090	     -0.00000000	     -0.00000000	     35.31188809
      2.55575743	     -0.05133662	     -0.00001052	     -0.19263612	     -0.05509441	      0.88253419	     -0.00024132	     -0.20789108	     -0.00000000	     -0.00000000	     35.27728176
      2.55707206	     -0.05141389	     -0.00002567	     -0.19271306	     -0.05510080	      0.88253332	     -0.00024154	     -0.20791113	     -0.00000000	     -0.00000000	     35.16974980
      2.55838668	     -0.05148427	     -0.00003728	     -0.19278323	     -0.05510719	      0.88253246	     -0.00024178	     -0.20793108	     -0.00000000	     -0.00000000	     35.15797123
      2.55970131	     -0.05156081	     -0.00005271	     -0.19285945	     -0.05511358	      0.88253162	     -0.00024203	     -0.20795086	     -0.00000000	     -0.00000000	     35.02916048
      2.56082524	     -0.05161851	     -0.00006174	     -0.19291702	     -0.05511903	      0.88253090	     -0.00024227	     -0.20796768	     -0.00000000	     -0.00000000	     35.01072626
      2.56194918	     -0.05167971	     -0.00007323	     -0.19297802	     -0.05512447	      0.88253020	     -0.00024251	     -0.20798436	     -0.00000000	     -0.00000000	     34.93003857
      2.56337796	     -0.05175269	     -0.00008556	     -0.19305082	     -0.05513139	      0.88252932	     -0.00024284	     -0.20800538	     -0.00000000	     -0.00000000	     34.88158747
      2.56480673	     -0.05182776	     -0.00010001	     -0.19312564	     -0.05513829	      0.88252845	     -0.00024320	     -0.20802613	     -0.00000000	     -0.00000000	     34.78189297
      2.56594112	     -0.05188071	     -0.00010804	     -0.19317853	     -0.05514376	      0.88252778	     -0.00024349	     -0.20804243	     -0.00000000	     -0.00000000	     34.75463452
      2.56707551	     -0.05193644	     -0.00011837	     -0.19323412	     -0.05514922	      0.88252711	     -0.00024380	     -0.20805853	     -0.00000000	     -0.00000000	     34.68209452
      2.56852348	     -0.05200336	     -0.00012928	     -0.19330095	     -0.05515619	      0.88252627	     -0.00024422	     -0.20807881	     -0.00000000	     -0.00000000	     34.62700669
      2.56997145	     -0.05207262	     -0.00014263	     -0.19337005	     -0.05516314	      0.88252545	     -0.00024465	     -0.20809877	     -0.00000000	     -0.00000000	     34.54462527
      2.57105943	     -0.05211841	     -0.00014897	     -0.19341584	     -0.05516835	      0.88252485	     -0.00024499	     -0.20811358	     -0.00000000	     -0.00000000	     34.49963170
      2.57214742	     -0.05216651	     -0.00015756	     -0.19346387	     -0.05517355	      0.88252426	     -0.00024535	     -0.20812818	     -0.00000000	     -0.00000000	     34.44114053
      2.57366769	     -0.05222946	     -0.00016750	     -0.19352681	     -0.05518080	      0.88252344	     -0.00024586	     -0.20814824	     -0.00000000	     -0.00000000	     34.37582517
      2.57518795	     -0.05229359	     -0.00017967	     -0.19359087	     -0.05518804	      0.88252265	     -0.00024640	     -0.20816789	     -0.00000000	     -0.00000000	     34.32712897
      2.57622668	     -0.05233206	     -0.00018433	     -0.19362940	     -0.05519298	      0.88252212	     -0.00024678	     -0.20818109	     -0.00000000	     -0.00000000	     34.26002353
      2.57726541	     -0.05237219	     -0.00019114	     -0.19366953	     -0.05519790	      0.88252160	     -0.00024718	     -0.20819409	     -0.00000000	     -0.00000000	     34.21922129
      2.57889298	     -0.05243109	     -0.00020003	     -0.19372850	     -0.05520560	      0.88252080	     -0.00024781	     -0.20821403	     -0.00000000	     -0.00000000	     34.15024206
      2.58022153	     -0.05247812	     -0.00020815	     -0.19377558	     -0.05521186	      0.88252016	     -0.00024835	     -0.20822991	     -0.00000000	     -0.00000000	     34.11393784
      2.58155008	     -0.05252087	     -0.00021358	     -0.19381846	     -0.05521811	      0.88251955	     -0.00024890	     -0.20824543	     -0.00000000	     -0.00000000	     34.04347451
      2.58287863	     -0.05256405	     -0.00022155	     -0.19386170	     -0.05522434	      0.88251894	     -0.00024947	     -0.20826056	     -0.00000000	     -0.00000000	     34.03498577
      2.58405905	     -0.05259800	     -0.00022511	     -0.19389581	     -0.05522986	      0.88251842	     -0.00024999	     -0.20827368	     -0.00000000	     -0.00000000	     33.94666129
      2.58523946	     -0.05263233	     -0.00023090	     -0.19393023	     -0.05523537	      0.88251791	     -0.00025052	     -0.20828648	     -0.00000000	     -0.00000000	     33.92663036
      2.58641988	     -0.05266395	     -0.00023471	     -0.19396202	     -0.05524086	      0.88251741	     -0.00025106	     -0.20829897	     -0.00000000	     -0.00000000	     33.86192827
      2.58794610	     -0.05270375	     -0.00024090	     -0.19400201	     -0.05524794	      0.88251679	     -0.00025178	     -0.20831464	     -0.00000000	     -0.00000000	     33.84654964
      2.58914540	     -0.05273198	     -0.00024329	     -0.19403045	     -0.05525349	      0.88251632	     -0.00025235	     -0.20832660	     -0.00000000	     -0.00000000	     33.75493054
      2.59034470	     -0.05275964	     -0.00024743	     -0.19405829	     -0.05525901	      0.88251585	     -0.00025294	     -0.20833821	     -0.00000000	     -0.00000000	     33.74737616
      2.59154400	     -0.05278484	     -0.00024968	     -0.19408372	     -0.05526453	      0.88251540	     -0.00025354	     -0.20834950	     -0.00000000	     -0.00000000	     33.67992719
      2.59305729	     -0.05281489	     -0.00025373	     -0.19411403	     -0.05527145	      0.88251486	     -0.00025431	     -0.20836327	     -0.00000000	     -0.00000000	     33.68204165
      2.59423600	     -0.05283560	     -0.00025441	     -0.19413502	     -0.05527683	      0.88251444	     -0.00025491	     -0.20837362	     -0.00000000	     -0.00000000	     33.57900134
      2.59541470	     -0.05285535	     -0.00025667	     -0.19415502	     -0.05528219	      0.88251404	     -0.00025553	     -0.20838364	     -0.00000000	     -0.00000000	     33.57426188
      2.59659340	     -0.05287302	     -0.00025728	     -0.19417297	     -0.05528753	      0.88251366	     -0.00025616	     -0.20839334	     -0.00000000	     -0.00000000	     33.50863288
      2.59817238	     -0.05289443	     -0.00025898	     -0.19419475	     -0.05529466	      0.88251316	     -0.00025701	     -0.20840582	     -0.00000000	     -0.00000000	     33.51007738
      2.59934300	     -0.05290802	     -0.00025797	     -0.19420867	     -0.05529992	      0.88251280	     -0.00025764	     -0.20841469	     -0.00000000	     -0.00000000	     33.40174178
      2.60051362	     -0.05292047	     -0.00025837	     -0.19422142	     -0.05530516	      0.88251246	     -0.00025829	     -0.20842325	     -0.00000000	     -0.00000000	     33.39644858
      2.60194583	     -0.05293320	     -0.00025669	     -0.19423459	     -0.05531155	      0.88251206	     -0.00025908	     -0.20843329	     -0.00000000	     -0.00000000	     33.30176883
      2.60321961	     -0.05294280	     -0.00025649	     -0.19424453	     -0.05531720	      0.88251172	     -0.00025980	     -0.20844182	     -0.00000000	     -0.00000000	     33.32169173
      2.60449339	     -0.05295026	     -0.00025354	     -0.19425242	     -0.05532283	      0.88251139	     -0.00026052	     -0.20844999	     -0.00000000	     -0.00000000	     33.20674925
      2.60576717	     -0.05295632	     -0.00025248	     -0.19425886	     -0.05532844	      0.88251108	     -0.00026124	     -0.20845779	     -0.00000000	     -0.00000000	     33.23289811
      2.60704095	     -0.05296033	     -0.00024849	     -0.19426334	     -0.05533403	      0.88251079	     -0.00026197	     -0.20846523	     -0.00000000	     -0.00000000	     33.11060655
      2.60831473	     -0.05296285	     -0.00024658	     -0.19426626	     -0.05533958	      0.88251051	     -0.00026270	     -0.20847232	     -0.00000000	     -0.00000000	     33.14560517
      2.60958851	     -0.05296347	     -0.00024155	     -0.19426737	     -0.05534512	      0.88251025	     -0.00026344	     -0.20847906	     -0.00000000	     -0.00000000	     33.01393608
      2.61086229	     -0.05296254	     -0.00023882	     -0.19426685	     -0.05535063	      0.88251000	     -0.00026418	     -0.20848546	     -0.00000000	     -0.00000000	     33.05510009
      2.61213607	     -0.05295966	     -0.00023277	     -0.19426450	     -0.05535611	      0.88250977	     -0.00026491	     -0.20849152	     -0.00000000	     -0.00000000	     32.91298050
      2.61340985	     -0.05295529	     -0.00022924	     -0.19426058	     -0.05536156	      0.88250955	     -0.00026566	     -0.20849723	     -0.00000000	     -0.00000000	     32.96096461
      2.61468363	     -0.05294924	     -0.00022217	     -0.19425508	     -0.05536699	      0.88250936	     -0.00026640	     -0.20850262	     -0.00000000	     -0.00000000	     32.80728127
      2.61595741	     -0.05294178	     -0.00021787	     -0.19424807	     -0.05537239	      0.88250917	     -0.00026714	     -0.20850768	     -0.00000000	     -0.00000000	     32.86210761
      2.61723119	     -0.05293206	     -0.00020977	     -0.19423893	     -0.05537777	      0.88250901	     -0.00026788	     -0.20851241	     -0.00000000	     -0.00000000	     32.69986335
      2.61850497	     -0.05291927	     -0.00020454	     -0.19422663	     -0.05538311	      0.88250886	     -0.00026862	     -0.20851680	     -0.00000000	     -0.00000000	     32.76971553
      2.61977875	     -0.05290223	     -0.00019511	     -0.19421020	     -0.05538843	      0.88250873	     -0.00026935	     -0.20852078	     -0.00000000	     -0.00000000	     32.60715663
      2.62091992	     -0.05288370	     -0.00018914	     -0.19419214	     -0.05539317	      0.88250863	     -0.00027001	     -0.20852395	     -0.00000000	     -0.00000000	     32.65022870
      2.62206110	     -0.05286277	     -0.00018073	     -0.19417175	     -0.05539789	      0.88250854	     -0.00027067	     -0.20852675	     -0.00000000	     -0.00000000	     32.56035358
      2.62345813	     -0.05283507	     -0.00017150	     -0.19414467	     -0.05540364	      0.88250846	     -0.00027147	     -0.20852967	     -0.00000000	     -0.00000000	     32.55278685
      2.62485516	     -0.05280569	     -0.00016007	     -0.19411598	     -0.05540935	      0.88250840	     -0.00027226	     -0.20853207	     -0.00000000	     -0.00000000	     32.42548924
      2.62602360	     -0.05277894	     -0.00015231	     -0.19408973	     -0.05541410	      0.88250836	     -0.00027292	     -0.20853371	     -0.00000000	     -0.00000000	     32.46321725
      2.62719204	     -0.05274978	     -0.00014223	     -0.19406115	     -0.05541883	      0.88250835	     -0.00027357	     -0.20853500	     -0.00000000	     -0.00000000	     32.37511482
      2.62836048	     -0.05271836	     -0.00013287	     -0.19403028	     -0.05542353	      0.88250835	     -0.00027422	     -0.20853593	     -0.00000000	      0.00000000	     32.36715395
      2.62996283	     -0.05267239	     -0.00011818	     -0.19398510	     -0.05542994	      0.88250838	     -0.00027511	     -0.20853662	     -0.00000000	      0.00000000	     32.27002872
      2.63115000	     -0.05263710	     -0.00010862	     -0.19395036	     -0.05543466	      0.88250842	     -0.00027576	     -0.20853674	     -0.00000000	      0.00000000	     32.30097075
      2.63233717	     -0.05260050	     -0.00009711	     -0.19391435	     -0.05543936	      0.88250848	     -0.00027640	     -0.20853653	     -0.00000000	      0.00000000	     32.21712206
      2.63376564	     -0.05255457	     -0.00008446	     -0.19386908	     -0.05544498	      0.88250859	     -0.00027716	     -0.20853588	     -0.00000000	      0.00000000	     32.23827295
      2.63503419	     -0.05251109	     -0.00007097	     -0.19382626	     -0.05544994	      0.88250870	     -0.00027783	     -0.20853494	     -0.00000000	      0.00000000	     32.13102548
      2.63630275	     -0.05246407	     -0.00005914	     -0.19377983	     -0.05545487	      0.88250884	     -0.00027849	     -0.20853360	     -0.00000000	      0.00000000	     32.18376033
      2.63757130	     -0.05241462	     -0.00004485	     -0.19373105	     -0.05545977	      0.88250900	     -0.00027914	     -0.20853186	     -0.00000000	      0.00000000	     32.07670594
      2.63883986	     -0.05236421	     -0.00003244	     -0.19368124	     -0.05546464	      0.88250918	     -0.00027978	     -0.20852973	     -0.00000000	      0.00000000	     32.11863661
      2.64010842	     -0.05231261	     -0.00001776	     -0.19363029	     -0.05546949	      0.88250939	     -0.00028041	     -0.20852725	     -0.00000000	      0.00000000	     32.01307015
      2.64137697	     -0.05225939	     -0.00000486	     -0.19357766	     -0.05547431	      0.88250962	     -0.00028103	     -0.20852444	     -0.00000000	      0.00000000	     32.06115049
      2.64264553	     -0.05220563	      0.00001014	     -0.19352454	     -0.05547910	      0.88250987	     -0.00028164	     -0.20852132	     -0.00000000	      0.00000000	     31.95726397
      2.64391408	     -0.05215274	      0.00002317	     -0.19347223	     -0.05548386	      0.88251015	     -0.00028224	     -0.20851795	     -0.00000000	      0.00000000	     31.99533377
      2.64518264	     -0.05210057	      0.00003808	     -0.19342067	     -0.05548860	      0.88251045	     -0.00028283	     -0.20851439	     -0.00000000	      0.00000000	     31.89098657
      2.64645119	     -0.05204850	      0.00005124	     -0.19336916	     -0.05549330	      0.88251078	     -0.00028341	     -0.20851068	     -0.00000000	      0.00000000	     31.93043353
      2.64771975	     -0.05199648	      0.00006628	     -0.19331775	     -0.05549798	      0.88251113	     -0.00028397	     -0.20850685	     -0.00000000	      0.00000000	     31.83236622
      2.64898831	     -0.05194324	      0.00007974	     -0.19326505	     -0.05550264	      0.88251150	     -0.00028453	     -0.20850288	     -0.00000000	      0.00000000	     31.87700883
      2.65025686	     -0.05188817	      0.00009512	     -0.19321059	     -0.05550726	      0.88251189	     -0.00028506	     -0.20849874	     -0.00000000	      0.00000000	     31.79188711
      2.65152542	     -0.05183272	      0.00010891	     -0.19315568	     -0.05551186	      0.88251230	     -0.00028559	     -0.20849444	     -0.00000000	      0.00000000	     31.83108751
      2.65279397	     -0.05177829	      0.00012417	     -0.19310182	     -0.05551643	      0.88251274	     -0.00028610	     -0.20848999	     -0.00000000	      0.00000000	     31.74029109
      2.65406253	     -0.05172612	      0.00013768	     -0.19305017	     -0.05552098	      0.88251319	     -0.00028660	     -0.20848547	     -0.00000000	      0.00000000	     31.76765188
      2.65533108	     -0.05167479	      0.00015258	     -0.19299938	     -0.05552550	      0.88251367	     -0.00028709	     -0.20848094	     -0.00000000	      0.00000000	     31.68492121
      2.65659964	     -0.05162368	      0.00016607	     -0.19294876	     -0.05552999	      0.88251416	     -0.00028756	     -0.20847640	     -0.00000000	      0.00000000	     31.71637111
      2.65786819	     -0.05157325	      0.00018082	     -0.19289886	     -0.05553445	      0.88251467	     -0.00028802	     -0.20847185	     -0.00000000	      0.00000000	     31.63846191
      2.65913675	     -0.05152268	      0.00019431	     -0.19284877	     -0.05553889	      0.88251520	     -0.00028846	     -0.20846731	     -0.00000000	      0.00000000	     31.67001508
      2.66040531	     -0.05147227	      0.00020896	     -0.19279886	     -0.05554330	      0.88251574	     -0.00028889	     -0.20846276	     -0.00000000	      0.00000000	     31.59929618
      2.66193463	     -0.05141341	      0.00022452	     -0.19274054	     -0.05554859	      0.88251642	     -0.00028938	     -0.20845729	     -0.00000000	      0.00000000	     31.67372169
      2.66305945	     -0.05137218	      0.00023779	     -0.19269976	     -0.05555245	      0.88251692	     -0.00028973	     -0.20845333	     -0.00000000	      0.00000000	     31.53195710
      2.66418427	     -0.05133263	      0.00024917	     -0.19266059	     -0.05555629	      0.88251744	     -0.00029007	     -0.20844946	     -0.00000000	      0.00000000	     31.54528419
      2.66569649	     -0.05128099	      0.00026552	     -0.19260948	     -0.05556142	      0.88251815	     -0.00029050	     -0.20844442	     -0.00000000	      0.00000000	     31.46520378
      2.66705130	     -0.05123592	      0.00027839	     -0.19256482	     -0.05556598	      0.88251880	     -0.00029087	     -0.20844006	     -0.00000000	      0.00000000	     31.52697265
      2.66840610	     -0.05119201	      0.00029349	     -0.19252139	     -0.05557052	      0.88251946	     -0.00029122	     -0.20843586	     -0.00000000	      0.00000000	     31.37756291
      2.66957729	     -0.05115563	      0.00030383	     -0.19248533	     -0.05557441	      0.88252003	     -0.00029151	     -0.20843235	     -0.00000000	      0.00000000	     31.45279620
      2.67074849	     -0.05112072	      0.00031597	     -0.19245080	     -0.05557828	      0.88252061	     -0.00029178	     -0.20842899	     -0.00000000	      0.00000000	     31.35775162
      2.67216147	     -0.05107998	      0.00032887	     -0.19241045	     -0.05558292	      0.88252132	     -0.00029210	     -0.20842514	     -0.00000000	      0.00000000	     31.39069771
      2.67357446	     -0.05104139	      0.00034343	     -0.19237229	     -0.05558753	      0.88252203	     -0.00029239	     -0.20842152	     -0.00000000	      0.00000000	     31.24610252
      2.67473892	     -0.05101175	      0.00035283	     -0.19234293	     -0.05559130	      0.88252262	     -0.00029261	     -0.20841873	     -0.00000000	      0.00000000	     31.31976685
      2.67590338	     -0.05098380	      0.00036388	     -0.19231530	     -0.05559505	      0.88252321	     -0.00029282	     -0.20841614	     -0.00000000	      0.00000000	     31.22623578
      2.67734321	     -0.05095166	      0.00037573	     -0.19228349	     -0.05559966	      0.88252395	     -0.00029306	     -0.20841323	     -0.00000000	      0.00000000	     31.25082225
      2.67878304	     -0.05092164	      0.00038930	     -0.19225384	     -0.05560423	      0.88252468	     -0.00029328	     -0.20841066	     -0.00000000	      0.00000000	     31.09764388
      2.67991552	     -0.05089925	      0.00039739	     -0.19223167	     -0.05560780	      0.88252525	     -0.00029343	     -0.20840887	     -0.00000000	      0.00000000	     31.17765666
      2.68104799	     -0.05087798	      0.00040713	     -0.19221067	     -0.05561135	      0.88252583	     -0.00029358	     -0.20840727	     -0.00000000	      0.00000000	     31.09369756
      2.68254034	     -0.05085214	      0.00041832	     -0.19218513	     -0.05561599	      0.88252658	     -0.00029374	     -0.20840548	     -0.00000000	      0.00000000	     31.10695905
      2.68403268	     -0.05082868	      0.00043107	     -0.19216200	     -0.05562060	      0.88252733	     -0.00029388	     -0.20840405	     -0.00000000	      0.00000000	     30.94388106
      2.68512864	     -0.05081287	      0.00043776	     -0.19214635	     -0.05562396	      0.88252788	     -0.00029397	     -0.20840323	     -0.00000000	      0.00000000	     31.02655311
      2.68622461	     -0.05079808	      0.00044602	     -0.19213177	     -0.05562730	      0.88252842	     -0.00029405	     -0.20840261	     -0.00000000	      0.00000000	     30.95292271
      2.68779042	     -0.05077882	      0.00045633	     -0.19211276	     -0.05563203	      0.88252919	     -0.00029414	     -0.20840205	     -0.00000000	      0.00000000	     30.95789810
      2.68913062	     -0.05076396	      0.00046601	     -0.19209814	     -0.05563605	      0.88252984	     -0.00029419	     -0.20840187	     -0.00000000	      0.00000000	     30.84470501
      2.69047081	     -0.05075074	      0.00047348	     -0.19208508	     -0.05564004	      0.88253049	     -0.00029422	     -0.20840198	     -0.00000000	      0.00000000	     30.91444234
      2.69181101	     -0.05073902	      0.00048294	     -0.19207358	     -0.05564400	      0.88253113	     -0.00029424	     -0.20840236	     -0.00000000	      0.00000000	     30.75586408
      2.69315120	     -0.05072907	      0.00048902	     -0.19206375	     -0.05564792	      0.88253176	     -0.00029423	     -0.20840302	     -0.00000000	      0.00000000	     30.89377617
      2.69430301	     -0.05072191	      0.00049676	     -0.19205676	     -0.05565127	      0.88253230	     -0.00029422	     -0.20840381	     -0.00000000	      0.00000000	     30.71957311
      2.69545483	     -0.05071617	      0.00050215	     -0.19205113	     -0.05565460	      0.88253284	     -0.00029418	     -0.20840481	     -0.00000000	      0.00000000	     30.75515935
      2.69690439	     -0.05071060	      0.00050994	     -0.19204571	     -0.05565876	      0.88253350	     -0.00029413	     -0.20840637	     -0.00000000	      0.00000000	     30.66746036
      2.69835395	     -0.05070692	      0.00051536	     -0.19204212	     -0.05566288	      0.88253416	     -0.00029405	     -0.20840827	      0.00000000	      0.00000000	     30.77705639
      2.69951474	     -0.05070524	      0.00052162	     -0.19204056	     -0.05566615	      0.88253468	     -0.00029397	     -0.20841002	      0.00000000	      0.00000000	     30.62127174
      2.70067553	     -0.05070484	      0.00052569	     -0.19204021	     -0.05566940	      0.88253519	     -0.00029388	     -0.20841198	      0.00000000	      0.00000000	     30.66015934
      2.70214519	     -0.05070604	      0.00053185	     -0.19204151	     -0.05567348	      0.88253584	     -0.00029374	     -0.20841477	      0.00000000	      0.00000000	     30.57235899
      2.70361485	     -0.05070937	      0.00053541	     -0.19204485	     -0.05567752	      0.88253647	     -0.00029359	     -0.20841789	      0.00000000	      0.00000000	     30.70564497
      2.70473230	     -0.05071310	      0.00054022	     -0.19204867	     -0.05568057	      0.88253695	     -0.00029346	     -0.20842049	      0.00000000	      0.00000000	     30.53768768
      2.70584975	     -0.05071803	      0.00054289	     -0.19205360	     -0.05568359	      0.88253743	     -0.00029331	     -0.20842328	      0.00000000	      0.00000000	     30.56839231
      2.70738834	     -0.05072660	      0.00054731	     -0.19206222	     -0.05568772	      0.88253807	     -0.00029310	     -0.20842744	      0.00000000	      0.00000000	     30.49424116
      2.70892694	     -0.05073793	      0.00054908	     -0.19207350	     -0.05569181	      0.88253872	     -0.00029287	     -0.20843196	      0.00000000	      0.00000000	     30.64147412
      2.71000073	     -0.05074735	      0.00055237	     -0.19208295	     -0.05569464	      0.88253916	     -0.00029269	     -0.20843535	      0.00000000	      0.00000000	     30.46314996
      2.71107451	     -0.05075817	      0.00055351	     -0.19209374	     -0.05569745	      0.88253960	     -0.00029251	     -0.20843894	      0.00000000	      0.00000000	     30.48789729
      2.71271046	     -0.05077689	      0.00055553	     -0.19211243	     -0.05570169	      0.88254027	     -0.00029221	     -0.20844477	      0.00000000	      0.00000000	     30.43302404
      2.71406817	     -0.05079474	      0.00055548	     -0.19213019	     -0.05570518	      0.88254082	     -0.00029195	     -0.20844996	      0.00000000	      0.00000000	     30.49886993
      2.71542588	     -0.05081434	      0.00055670	     -0.19214974	     -0.05570863	      0.88254136	     -0.00029168	     -0.20845546	      0.00000000	      0.00000000	     30.38071559
      2.71678360	     -0.05083595	      0.00055486	     -0.19217121	     -0.05571204	      0.88254190	     -0.00029139	     -0.20846127	      0.00000000	      0.00000000	     30.52136334
      2.71799529	     -0.05085649	      0.00055520	     -0.19219170	     -0.05571507	      0.88254239	     -0.00029113	     -0.20846672	      0.00000000	      0.00000000	     30.37337583
      2.71920698	     -0.05087868	      0.00055292	     -0.19221376	     -0.05571806	      0.88254286	     -0.00029085	     -0.20847240	      0.00000000	      0.00000000	     30.44935902
      2.72041867	     -0.05090219	      0.00055151	     -0.19223716	     -0.05572103	      0.88254334	     -0.00029057	     -0.20847833	      0.00000000	      0.00000000	     30.38543970
      2.72197847	     -0.05093455	      0.00054744	     -0.19226931	     -0.05572482	      0.88254396	     -0.00029020	     -0.20848631	      0.00000000	      0.00000000	     30.47336264
      2.72321143	     -0.05096141	      0.00054545	     -0.19229605	     -0.05572778	      0.88254444	     -0.00028989	     -0.20849289	      0.00000000	      0.00000000	     30.34786531
      2.72444439	     -0.05098971	      0.00054106	     -0.19232416	     -0.05573071	      0.88254493	     -0.00028958	     -0.20849970	      0.00000000	      0.00000000	     30.42522324
      2.72567735	     -0.05101905	      0.00053746	     -0.19235335	     -0.05573362	      0.88254541	     -0.00028926	     -0.20850673	      0.00000000	      0.00000000	     30.36528339
      2.72722076	     -0.05105782	      0.00053055	     -0.19239184	     -0.05573722	      0.88254602	     -0.00028886	     -0.20851585	      0.00000000	      0.00000000	     30.46790748
      2.72843222	     -0.05108943	      0.00052653	     -0.19242329	     -0.05574002	      0.88254650	     -0.00028853	     -0.20852324	      0.00000000	      0.00000000	     30.33792377
      2.72964369	     -0.05112248	      0.00052022	     -0.19245611	     -0.05574279	      0.88254698	     -0.00028820	     -0.20853084	      0.00000000	      0.00000000	     30.40815573
      2.73085516	     -0.05115650	      0.00051479	     -0.19248992	     -0.05574554	      0.88254747	     -0.00028787	     -0.20853864	      0.00000000	      0.00000000	     30.34996463
      2.73246313	     -0.05120372	      0.00050560	     -0.19253683	     -0.05574915	      0.88254811	     -0.00028742	     -0.20854930	      0.00000000	      0.00000000	     30.43712411
      2.73366443	     -0.05124009	      0.00050013	     -0.19257301	     -0.05575182	      0.88254860	     -0.00028708	     -0.20855749	      0.00000000	      0.00000000	     30.31112865
      2.73486574	     -0.05127781	      0.00049249	     -0.19261047	     -0.05575446	      0.88254909	     -0.00028674	     -0.20856586	      0.00000000	      0.00000000	     30.37698176
      2.73632913	     -0.05132474	      0.00048441	     -0.19265714	     -0.05575765	      0.88254970	     -0.00028632	     -0.20857629	      0.00000000	      0.00000000	     30.29093589
      2.73763261	     -0.05136784	      0.00047485	     -0.19269993	     -0.05576045	      0.88255024	     -0.00028595	     -0.20858580	      0.00000000	      0.00000000	     30.41275042
      2.73893608	     -0.05141142	      0.00046702	     -0.19274326	     -0.05576323	      0.88255078	     -0.00028557	     -0.20859549	      0.00000000	      0.00000000	     30.29809875
      2.74023956	     -0.05145658	      0.00045625	     -0.19278810	     -0.05576599	      0.88255133	     -0.00028520	     -0.20860535	      0.00000000	      0.00000000	     30.42571125
      2.74154303	     -0.05150232	      0.00044774	     -0.19283358	     -0.05576871	      0.88255188	     -0.00028482	     -0.20861539	      0.00000000	      0.00000000	     30.28398646
      2.74284651	     -0.05154954	      0.00043628	     -0.19288046	     -0.05577140	      0.88255244	     -0.00028444	     -0.20862559	      0.00000000	      0.00000000	     30.41564383
      2.74414998	     -0.05159700	      0.00042730	     -0.19292767	     -0.05577407	      0.88255300	     -0.00028407	     -0.20863595	      0.00000000	      0.00000000	     30.26560504
      2.74545346	     -0.05164567	      0.00041500	     -0.19297599	     -0.05577671	      0.88255357	     -0.00028369	     -0.20864645	      0.00000000	      0.00000000	     30.41782763
      2.74675693	     -0.05169425	      0.00040555	     -0.19302431	     -0.05577933	      0.88255414	     -0.00028332	     -0.20865709	      0.00000000	      0.00000000	     30.25110801
      2.74806041	     -0.05174404	      0.00039263	     -0.19307374	     -0.05578191	      0.88255471	     -0.00028295	     -0.20866783	      0.00000000	      0.00000000	     30.41047696
      2.74936388	     -0.05179364	      0.00038308	     -0.19312310	     -0.05578447	      0.88255529	     -0.00028258	     -0.20867869	      0.00000000	      0.00000000	     30.21947737
      2.75066736	     -0.05184446	      0.00036967	     -0.19317355	     -0.05578701	      0.88255587	     -0.00028221	     -0.20868964	      0.00000000	      0.00000000	     30.39875537
      2.75182837	     -0.05188943	      0.00036076	     -0.19321830	     -0.05578924	      0.88255638	     -0.00028189	     -0.20869947	      0.00000000	      0.00000000	     30.23203079
      2.75298937	     -0.05193508	      0.00034950	     -0.19326366	     -0.05579145	      0.88255690	     -0.00028157	     -0.20870936	      0.00000000	      0.00000000	     30.29330950
      2.75441492	     -0.05199120	      0.00033701	     -0.19331947	     -0.05579414	      0.88255754	     -0.00028118	     -0.20872158	      0.00000000	      0.00000000	     30.21616295
      2.75584046	     -0.05204811	      0.00032222	     -0.19337601	     -0.05579680	      0.88255818	     -0.00028080	     -0.20873386	      0.00000000	      0.00000000	     30.34350450
      2.75702002	     -0.05209503	      0.00031211	     -0.19342269	     -0.05579898	      0.88255870	     -0.00028049	     -0.20874406	      0.00000000	      0.00000000	     30.20149828
      2.75819958	     -0.05214254	      0.00029971	     -0.19346990	     -0.05580113	      0.88255923	     -0.00028019	     -0.20875430	      0.00000000	      0.00000000	     30.26811631
      2.75963222	     -0.05220020	      0.00028612	     -0.19352725	     -0.05580372	      0.88255987	     -0.00027982	     -0.20876678	      0.00000000	      0.00000000	     30.18520262
      2.76106486	     -0.05225862	      0.00027009	     -0.19358528	     -0.05580628	      0.88256051	     -0.00027946	     -0.20877930	      0.00000000	      0.00000000	     30.33037748
      2.76219703	     -0.05230458	      0.00025977	     -0.19363101	     -0.05580829	      0.88256101	     -0.00027919	     -0.20878922	      0.00000000	      0.00000000	     30.17605498
      2.76332920	     -0.05235093	      0.00024743	     -0.19367708	     -0.05581027	      0.88256150	     -0.00027892	     -0.20879915	      0.00000000	      0.00000000	     30.22066123
      2.76482087	     -0.05241164	      0.00023251	     -0.19373747	     -0.05581285	      0.88256216	     -0.00027857	     -0.20881226	      0.00000000	      0.00000000	     30.15109712
      2.76631253	     -0.05247225	      0.00021558	     -0.19379771	     -0.05581541	      0.88256280	     -0.00027823	     -0.20882537	      0.00000000	      0.00000000	     30.29355887
      2.76740413	     -0.05251591	      0.00020571	     -0.19384117	     -0.05581726	      0.88256327	     -0.00027799	     -0.20883495	      0.00000000	      0.00000000	     30.13144267
      2.76849572	     -0.05255949	      0.00019398	     -0.19388450	     -0.05581909	      0.88256374	     -0.00027776	     -0.20884451	      0.00000000	      0.00000000	     30.16578658
      2.77006176	     -0.05262138	      0.00017830	     -0.19394608	     -0.05582169	      0.88256440	     -0.00027743	     -0.20885816	      0.00000000	      0.00000000	     30.10731828
      2.77139478	     -0.05267376	      0.00016379	     -0.19399817	     -0.05582387	      0.88256495	     -0.00027717	     -0.20886973	      0.00000000	      0.00000000	     30.17536084
      2.77272780	     -0.05272539	      0.00015112	     -0.19404957	     -0.05582603	      0.88256550	     -0.00027691	     -0.20888124	      0.00000000	      0.00000000	     30.06936914
      2.77406083	     -0.05277667	      0.00013608	     -0.19410055	     -0.05582817	      0.88256604	     -0.00027666	     -0.20889266	      0.00000000	      0.00000000	     30.19132239
      2.77539385	     -0.05282715	      0.00012403	     -0.19415083	     -0.05583029	      0.88256657	     -0.00027642	     -0.20890401	      0.00000000	      0.00000000	     30.02530910
      2.77654199	     -0.05287033	      0.00011096	     -0.19419377	     -0.05583209	      0.88256702	     -0.00027622	     -0.20891371	      0.00000000	      0.00000000	     30.13305489
      2.77769013	     -0.05291277	      0.00010012	     -0.19423603	     -0.05583387	      0.88256746	     -0.00027603	     -0.20892334	      0.00000000	      0.00000000	     30.05066898
      2.77912554	     -0.05296528	      0.00008524	     -0.19428828	     -0.05583608	      0.88256800	     -0.00027580	     -0.20893527	      0.00000000	      0.00000000	     30.09889909
      2.78056095	     -0.05301697	      0.00007237	     -0.19433979	     -0.05583826	      0.88256853	     -0.00027558	     -0.20894707	      0.00000000	      0.00000000	     29.96974424
      2.78170926	     -0.05305789	      0.00005986	     -0.19438050	     -0.05583999	      0.88256895	     -0.00027542	     -0.20895642	      0.00000000	      0.00000000	     30.06882846
      2.78285756	     -0.05309823	      0.00004937	     -0.19442069	     -0.05584170	      0.88256936	     -0.00027526	     -0.20896567	      0.00000000	      0.00000000	     29.99215462
      2.78431662	     -0.05314885	      0.00003491	     -0.19447109	     -0.05584385	      0.88256987	     -0.00027507	     -0.20897731	      0.00000000	      0.00000000	     30.03160212
      2.78577568	     -0.05319842	      0.00002283	     -0.19452053	     -0.05584597	      0.88257036	     -0.00027489	     -0.20898879	      0.00000000	      0.00000000	     29.88637177
      2.78687607	     -0.05323528	      0.00001149	     -0.19455722	     -0.05584756	      0.88257073	     -0.00027476	     -0.20899734	      0.00000000	      0.00000000	     29.98056322
      2.78797645	     -0.05327147	      0.00000206	     -0.19459330	     -0.05584913	      0.88257108	     -0.00027464	     -0.20900580	      0.00000000	      0.00000000	     29.92213093
      2.78950727	     -0.05332067	     -0.00001193	     -0.19464233	     -0.05585129	      0.88257157	     -0.00027449	     -0.20901739	      0.00000000	      0.00000000	     29.94653549
      2.79103809	     -0.05336834	     -0.00002354	     -0.19468991	     -0.05585342	      0.88257203	     -0.00027434	     -0.20902878	      0.00000000	      0.00000000	     29.80708808
      2.79208953	     -0.05340026	     -0.00003372	     -0.19472171	     -0.05585487	      0.88257234	     -0.00027425	     -0.20903647	      0.00000000	      0.00000000	     29.89780894
      2.79314096	     -0.05343150	     -0.00004199	     -0.19475289	     -0.05585630	      0.88257265	     -0.00027417	     -0.20904405	      0.00000000	      0.00000000	     29.84810640
      2.79477803	     -0.05347889	     -0.00005556	     -0.19480015	     -0.05585852	      0.88257310	     -0.00027405	     -0.20905563	      0.00000000	      0.00000000	     29.86496900
      2.79611814	     -0.05351622	     -0.00006531	     -0.19483743	     -0.05586030	      0.88257347	     -0.00027396	     -0.20906491	      0.00000000	      0.00000000	     29.77833239
      2.79745825	     -0.05355223	     -0.00007641	     -0.19487336	     -0.05586207	      0.88257381	     -0.00027388	     -0.20907398	      0.00000000	      0.00000000	     29.84541406
      2.79879836	     -0.05358671	     -0.00008483	     -0.19490783	     -0.05586382	      0.88257415	     -0.00027381	     -0.20908285	      0.00000000	      0.00000000	     29.71123440
      2.79999647	     -0.05361641	     -0.00009447	     -0.19493748	     -0.05586536	      0.88257444	     -0.00027376	     -0.20909059	      0.00000000	      0.00000000	     29.79456893
      2.80119459	     -0.05364505	     -0.00010177	     -0.19496613	     -0.05586689	      0.88257472	     -0.00027371	     -0.20909816	      0.00000000	      0.00000000	     29.70217260
      2.80239270	     -0.05367275	     -0.00011015	     -0.19499381	     -0.05586841	      0.88257499	     -0.00027367	     -0.20910555	      0.00000000	      0.00000000	     29.72774338
      2.80391755	     -0.05370651	     -0.00011889	     -0.19502760	     -0.05587031	      0.88257532	     -0.00027363	     -0.20911470	      0.00000000	      0.00000000	     29.63721595
      2.80513342	     -0.05373209	     -0.00012722	     -0.19505317	     -0.05587181	      0.88257557	     -0.00027361	     -0.20912179	      0.00000000	      0.00000000	     29.70603576
      2.80634929	     -0.05375621	     -0.00013337	     -0.19507736	     -0.05587330	      0.88257581	     -0.00027359	     -0.20912868	      0.00000000	      0.00000000	     29.62032275
      2.80756516	     -0.05377901	     -0.00014048	     -0.19510018	     -0.05587477	      0.88257604	     -0.00027358	     -0.20913537	      0.00000000	      0.00000000	     29.64665317
      2.80907930	     -0.05380562	     -0.00014724	     -0.19512690	     -0.05587658	      0.88257632	     -0.00027357	     -0.20914340	      0.00000000	      0.00000000	     29.55451023
      2.81027548	     -0.05382529	     -0.00015399	     -0.19514662	     -0.05587799	      0.88257653	     -0.00027358	     -0.20914951	      0.00000001	      0.00000000	     29.62153180
      2.81147166	     -0.05384370	     -0.00015857	     -0.19516513	     -0.05587939	      0.88257674	     -0.00027358	     -0.20915540	      0.00000001	      0.00000000	     29.54257215
      2.81266784	     -0.05386081	     -0.00016389	     -0.19518233	     -0.05588077	      0.88257693	     -0.00027360	     -0.20916108	      0.00000001	      0.00000000	     29.56004563
      2.81424380	     -0.05388122	     -0.00016886	     -0.19520293	     -0.05588257	      0.88257717	     -0.00027362	     -0.20916822	      0.00000001	      0.00000000	     29.47611798
      2.81543084	     -0.05389490	     -0.00017384	     -0.19521671	     -0.05588391	      0.88257735	     -0.00027365	     -0.20917333	      0.00000001	      0.00000000	     29.53843134
      2.81661788	     -0.05390710	     -0.00017674	     -0.19522908	     -0.05588524	      0.88257752	     -0.00027367	     -0.20917820	      0.00000001	      0.00000000	     29.46886847
      2.81805591	     -0.05392003	     -0.00018134	     -0.19524217	     -0.05588683	      0.88257771	     -0.00027371	     -0.20918377	      0.00000001	      0.00000000	     29.51179401
      2.81934224	     -0.05392976	     -0.00018321	     -0.19525212	     -0.05588823	      0.88257788	     -0.00027375	     -0.20918845	      0.00000001	      0.00000000	     29.41030727
      2.82062857	     -0.05393759	     -0.00018677	     -0.19526012	     -0.05588961	      0.88257804	     -0.00027379	     -0.20919283	      0.00000001	      0.00000000	     29.47688899
      2.82191490	     -0.05394341	     -0.00018758	     -0.19526620	     -0.05589099	      0.88257819	     -0.00027384	     -0.20919689	      0.00000001	      0.00000000	     29.37090518
      2.82320124	     -0.05394747	     -0.00019030	     -0.19527044	     -0.05589234	      0.88257834	     -0.00027388	     -0.20920063	      0.00000001	      0.00000000	     29.44305593
      2.82448757	     -0.05394893	     -0.00019001	     -0.19527219	     -0.05589368	      0.88257848	     -0.00027393	     -0.20920404	      0.00000001	      0.00000000	     29.33382663
      2.82577390	     -0.05394653	     -0.00019166	     -0.19527001	     -0.05589500	      0.88257862	     -0.00027399	     -0.20920708	      0.00000001	      0.00000000	     29.42362286
      2.82706024	     -0.05393964	     -0.00018989	     -0.19526346	     -0.05589631	      0.88257875	     -0.00027404	     -0.20920967	      0.00000001	      0.00000000	     29.31375617
      2.82834657	     -0.05392854	     -0.00019027	     -0.19525262	     -0.05589761	      0.88257888	     -0.00027410	     -0.20921176	      0.00000001	      0.00000000	     29.41172205
      2.82963290	     -0.05391398	     -0.00018708	     -0.19523844	     -0.05589889	      0.88257901	     -0.00027415	     -0.20921333	      0.00000001	      0.00000000	     29.28890169
      2.83091924	     -0.05389598	     -0.00018639	     -0.19522072	     -0.05590015	      0.88257913	     -0.00027421	     -0.20921437	      0.00000001	      0.00000000	     29.39317212
      2.83220557	     -0.05387390	     -0.00018180	     -0.19519905	     -0.05590140	      0.88257925	     -0.00027427	     -0.20921486	      0.00000001	      0.00000000	     29.26791842
      2.83349190	     -0.05384869	     -0.00018005	     -0.19517415	     -0.05590264	      0.88257938	     -0.00027432	     -0.20921478	      0.00000001	      0.00000000	     29.38213576
      2.83477824	     -0.05382053	     -0.00017422	     -0.19514641	     -0.05590387	      0.88257950	     -0.00027438	     -0.20921416	      0.00000001	      0.00000000	     29.24725217
[truncated: 309,112 more chars]
