# Supplementary material for: A Neural Controller Model Considering the Vestibulospinal Tract in Human Postural Control
Source: Front Comput Neurosci. 2022 Feb 25;16:785099. doi: 10.3389/fncom.2022.785099 (PMC8913724; doi:10.3389/fncom.2022.785099)
Supplement: Supplementary file 8 [file Data_Sheet_3.zip › SimulationResults/VST-/3.558/opt_0/jiang_CoPpositon_pos.sto]

CoP
version=1
nRows=3484
nColumns=11
inDegrees=no

This file contains CoP trajectory (of origin) and orientations.

Units are S.I. units (seconds, meters, Newtons, ...)
Angles are in degrees.

endheader
time	cop-x	cop-z	cop-x-calcn-r	com-x	com-y	com-z	com-x-calcn-r	com-x-vel	com-y-vel	s_torques
      0.00059957	     -0.05944331	      0.00015799	     -0.20090615	     -0.06381464	      0.88297115	     -0.00011704	     -0.21907107	     -0.00000000	      0.00000000	     31.74136973
      0.00119914	     -0.05847723	      0.00021814	     -0.19994117	     -0.06381468	      0.88297135	     -0.00011702	     -0.21904083	     -0.00000000	      0.00000000	     36.82985053
      0.00218536	     -0.05753642	      0.00026652	     -0.19900027	     -0.06381483	      0.88297198	     -0.00011698	     -0.21897213	     -0.00000000	      0.00000001	     48.64974354
      0.00345403	     -0.05708646	      0.00027938	     -0.19854822	     -0.06381530	      0.88297331	     -0.00011689	     -0.21887801	     -0.00000000	      0.00000001	     57.67777717
      0.00580195	     -0.05721102	      0.00025516	     -0.19866716	     -0.06381708	      0.88297715	     -0.00011666	     -0.21874289	     -0.00000000	      0.00000001	     50.18203304
      0.00681447	     -0.05733819	      0.00024409	     -0.19879202	     -0.06381821	      0.88297922	     -0.00011654	     -0.21870382	     -0.00000000	      0.00000001	     42.37131890
      0.00805972	     -0.05747243	      0.00023550	     -0.19892374	     -0.06381987	      0.88298202	     -0.00011637	     -0.21866758	     -0.00000000	      0.00000002	     34.60349066
      0.01026198	     -0.05759884	      0.00023094	     -0.19904651	     -0.06382348	      0.88298741	     -0.00011603	     -0.21862397	     -0.00000000	      0.00000002	     25.53807822
      0.01146494	     -0.05762225	      0.00023302	     -0.19906828	     -0.06382576	      0.88299047	     -0.00011583	     -0.21860648	     -0.00000000	      0.00000002	     22.44531544
      0.01266790	     -0.05762882	      0.00023541	     -0.19907338	     -0.06382824	      0.88299355	     -0.00011561	     -0.21859154	     -0.00000000	      0.00000002	     20.70421943
      0.01449865	     -0.05762930	      0.00023923	     -0.19907190	     -0.06383233	      0.88299818	     -0.00011526	     -0.21857217	     -0.00000000	      0.00000002	     19.71187209
      0.01593875	     -0.05762602	      0.00024040	     -0.19906727	     -0.06383579	      0.88300171	     -0.00011497	     -0.21855926	     -0.00000000	      0.00000002	     20.36743893
      0.01737884	     -0.05762828	      0.00024166	     -0.19906837	     -0.06383943	      0.88300509	     -0.00011467	     -0.21854819	     -0.00000000	      0.00000002	     21.66329100
      0.01881894	     -0.05763116	      0.00024058	     -0.19907022	     -0.06384321	      0.88300828	     -0.00011435	     -0.21853894	     -0.00000000	      0.00000001	     24.14798273
      0.02025903	     -0.05763934	      0.00024005	     -0.19907758	     -0.06384711	      0.88301126	     -0.00011403	     -0.21853139	     -0.00000000	      0.00000001	     26.89064582
      0.02169913	     -0.05764616	      0.00023693	     -0.19908370	     -0.06385110	      0.88301400	     -0.00011370	     -0.21852547	     -0.00000000	      0.00000001	     30.62823420
      0.02313922	     -0.05765570	      0.00023459	     -0.19909273	     -0.06385515	      0.88301648	     -0.00011336	     -0.21852098	     -0.00000000	      0.00000001	     34.15497014
      0.02457932	     -0.05766045	      0.00022998	     -0.19909709	     -0.06385924	      0.88301870	     -0.00011301	     -0.21851775	     -0.00000000	      0.00000001	     38.36311383
      0.02601941	     -0.05766663	      0.00022666	     -0.19910304	     -0.06386335	      0.88302064	     -0.00011266	     -0.21851555	     -0.00000000	      0.00000001	     41.89061475
      0.02745951	     -0.05766651	      0.00022100	     -0.19910279	     -0.06386745	      0.88302230	     -0.00011230	     -0.21851422	     -0.00000000	      0.00000001	     45.76167679
      0.02889960	     -0.05766741	      0.00021721	     -0.19910369	     -0.06387153	      0.88302368	     -0.00011193	     -0.21851352	     -0.00000000	      0.00000001	     48.57709106
      0.03033970	     -0.05766129	      0.00021125	     -0.19909762	     -0.06387558	      0.88302478	     -0.00011155	     -0.21851333	     -0.00000000	      0.00000000	     51.49838996
      0.03162469	     -0.05765681	      0.00020791	     -0.19909328	     -0.06387916	      0.88302553	     -0.00011120	     -0.21851345	     -0.00000000	      0.00000000	     53.05708575
      0.03290969	     -0.05764777	      0.00020350	     -0.19908440	     -0.06388271	      0.88302606	     -0.00011085	     -0.21851378	     -0.00000000	      0.00000000	     54.48673711
      0.03448593	     -0.05763583	      0.00019933	     -0.19907270	     -0.06388700	      0.88302644	     -0.00011041	     -0.21851436	     -0.00000000	      0.00000000	     55.35984961
      0.03606216	     -0.05761914	      0.00019466	     -0.19905626	     -0.06389123	      0.88302652	     -0.00010995	     -0.21851510	     -0.00000000	     -0.00000000	     55.85905201
      0.03736643	     -0.05760622	      0.00019271	     -0.19904356	     -0.06389469	      0.88302638	     -0.00010956	     -0.21851577	     -0.00000000	     -0.00000000	     55.51199981
      0.03867069	     -0.05758995	      0.00019008	     -0.19902750	     -0.06389810	      0.88302606	     -0.00010916	     -0.21851653	     -0.00000000	     -0.00000000	     55.13774790
      0.04025154	     -0.05757082	      0.00018856	     -0.19900861	     -0.06390220	      0.88302546	     -0.00010867	     -0.21851754	     -0.00000000	     -0.00000000	     54.17886272
      0.04183240	     -0.05754868	      0.00018634	     -0.19898665	     -0.06390626	      0.88302463	     -0.00010816	     -0.21851872	     -0.00000000	     -0.00000000	     53.21950600
      0.04307651	     -0.05753283	      0.00018668	     -0.19897093	     -0.06390944	      0.88302384	     -0.00010775	     -0.21851975	     -0.00000000	     -0.00000000	     52.11357523
      0.04432063	     -0.05751512	      0.00018620	     -0.19895330	     -0.06391260	      0.88302295	     -0.00010733	     -0.21852093	     -0.00000000	     -0.00000001	     51.16422663
      0.04596863	     -0.05749362	      0.00018691	     -0.19893186	     -0.06391677	      0.88302162	     -0.00010675	     -0.21852275	     -0.00000000	     -0.00000001	     49.80317241
      0.04761663	     -0.05747111	      0.00018676	     -0.19890933	     -0.06392095	      0.88302015	     -0.00010617	     -0.21852496	     -0.00000000	     -0.00000001	     48.57282118
      0.04880330	     -0.05745692	      0.00018849	     -0.19889511	     -0.06392396	      0.88301902	     -0.00010573	     -0.21852680	     -0.00000000	     -0.00000001	     47.65760421
      0.04998997	     -0.05744149	      0.00018923	     -0.19887959	     -0.06392699	      0.88301785	     -0.00010529	     -0.21852886	     -0.00000000	     -0.00000001	     46.91161506
      0.05173124	     -0.05742008	      0.00019122	     -0.19885801	     -0.06393146	      0.88301606	     -0.00010463	     -0.21853228	     -0.00000000	     -0.00000001	     45.79806130
      0.05319214	     -0.05740106	      0.00019218	     -0.19883877	     -0.06393525	      0.88301453	     -0.00010407	     -0.21853550	     -0.00000000	     -0.00000001	     45.08827330
      0.05465304	     -0.05738463	      0.00019432	     -0.19882210	     -0.06393909	      0.88301298	     -0.00010349	     -0.21853902	     -0.00000000	     -0.00000001	     44.28614853
      0.05611394	     -0.05736715	      0.00019463	     -0.19880430	     -0.06394298	      0.88301142	     -0.00010291	     -0.21854289	     -0.00000000	     -0.00000001	     43.78148800
      0.05757484	     -0.05735151	      0.00019668	     -0.19878832	     -0.06394692	      0.88300989	     -0.00010231	     -0.21854704	     -0.00000000	     -0.00000001	     43.12504016
      0.05882582	     -0.05733619	      0.00019628	     -0.19877264	     -0.06395035	      0.88300859	     -0.00010180	     -0.21855082	     -0.00000000	     -0.00000001	     42.84934782
      0.06007680	     -0.05732314	      0.00019720	     -0.19875923	     -0.06395383	      0.88300733	     -0.00010128	     -0.21855478	     -0.00000000	     -0.00000001	     42.43930935
      0.06164923	     -0.05730632	      0.00019725	     -0.19874189	     -0.06395828	      0.88300579	     -0.00010062	     -0.21855999	     -0.00000000	     -0.00000001	     42.12617586
      0.06322166	     -0.05729185	      0.00019850	     -0.19872691	     -0.06396283	      0.88300431	     -0.00009995	     -0.21856541	     -0.00000000	     -0.00000001	     41.72191730
      0.06446598	     -0.05727852	      0.00019773	     -0.19871311	     -0.06396649	      0.88300320	     -0.00009942	     -0.21856983	     -0.00000000	     -0.00000001	     41.59508197
      0.06571030	     -0.05726699	      0.00019816	     -0.19870112	     -0.06397022	      0.88300215	     -0.00009888	     -0.21857430	     -0.00000000	     -0.00000001	     41.37553187
      0.06731381	     -0.05725203	      0.00019753	     -0.19868553	     -0.06397511	      0.88300087	     -0.00009818	     -0.21858014	     -0.00000000	     -0.00000001	     41.22578729
      0.06891731	     -0.05723952	      0.00019831	     -0.19867239	     -0.06398012	      0.88299969	     -0.00009748	     -0.21858600	     -0.00000000	     -0.00000000	     40.99276252
      0.07010475	     -0.05722851	      0.00019701	     -0.19866087	     -0.06398390	      0.88299888	     -0.00009696	     -0.21859035	     -0.00000000	     -0.00000000	     40.94524388
      0.07129219	     -0.05721900	      0.00019703	     -0.19865086	     -0.06398775	      0.88299813	     -0.00009643	     -0.21859467	     -0.00000000	     -0.00000000	     40.83183544
      0.07298253	     -0.05720464	      0.00019615	     -0.19863577	     -0.06399333	      0.88299717	     -0.00009567	     -0.21860073	     -0.00000000	     -0.00000000	     40.76125983
      0.07443310	     -0.05719391	      0.00019619	     -0.19862442	     -0.06399823	      0.88299643	     -0.00009502	     -0.21860584	     -0.00000000	     -0.00000000	     40.64846505
      0.07588368	     -0.05718261	      0.00019475	     -0.19861245	     -0.06400323	      0.88299577	     -0.00009436	     -0.21861088	     -0.00000000	     -0.00000000	     40.63590228
      0.07733426	     -0.05717305	      0.00019518	     -0.19860226	     -0.06400833	      0.88299519	     -0.00009370	     -0.21861582	     -0.00000000	     -0.00000000	     40.55377437
      0.07878483	     -0.05716178	      0.00019328	     -0.19859031	     -0.06401353	      0.88299469	     -0.00009303	     -0.21862067	     -0.00000000	     -0.00000000	     40.57825509
      0.08001432	     -0.05715500	      0.00019403	     -0.19858299	     -0.06401801	      0.88299432	     -0.00009246	     -0.21862470	     -0.00000000	     -0.00000000	     40.46601633
      0.08124382	     -0.05715629	      0.00019299	     -0.19858370	     -0.06402257	      0.88299400	     -0.00009189	     -0.21862881	     -0.00000000	     -0.00000000	     40.37743416
      0.08283622	     -0.05721549	      0.00019108	     -0.19864212	     -0.06402859	      0.88299364	     -0.00009114	     -0.21863536	     -0.00000000	     -0.00000000	     39.78980840
      0.08442862	     -0.05738530	      0.00018511	     -0.19881101	     -0.06403473	      0.88299335	     -0.00009038	     -0.21864656	     -0.00000000	     -0.00000000	     39.07449661
      0.08567616	     -0.05759583	      0.00018189	     -0.19902085	     -0.06403963	      0.88299314	     -0.00008979	     -0.21866097	     -0.00000000	     -0.00000000	     38.33021851
      0.08692370	     -0.05785051	      0.00017815	     -0.19927486	     -0.06404460	      0.88299294	     -0.00008919	     -0.21868149	     -0.00000000	     -0.00000000	     37.99698787
      0.08854368	     -0.05820848	      0.00017777	     -0.19963213	     -0.06405117	      0.88299265	     -0.00008840	     -0.21871734	     -0.00000000	     -0.00000000	     37.51662684
      0.09016366	     -0.05856487	      0.00017955	     -0.19998796	     -0.06405784	      0.88299230	     -0.00008760	     -0.21876240	     -0.00000000	     -0.00000000	     37.36976041
      0.09140248	     -0.05882397	      0.00018568	     -0.20024680	     -0.06406301	      0.88299196	     -0.00008699	     -0.21880185	     -0.00000000	     -0.00000000	     36.63988288
      0.09264131	     -0.05907044	      0.00019172	     -0.20049308	     -0.06406823	      0.88299155	     -0.00008639	     -0.21884466	     -0.00000000	     -0.00000000	     36.16183474
      0.09434215	     -0.05938857	      0.00020253	     -0.20081104	     -0.06407547	      0.88299084	     -0.00008556	     -0.21890753	     -0.00000000	     -0.00000000	     34.79182835
      0.09604299	     -0.05968625	      0.00021156	     -0.20110858	     -0.06408278	      0.88298997	     -0.00008474	     -0.21897384	     -0.00000000	     -0.00000000	     33.82018027
      0.09726656	     -0.05989092	      0.00021975	     -0.20131321	     -0.06408809	      0.88298923	     -0.00008416	     -0.21902301	     -0.00000000	     -0.00000000	     32.22870782
      0.09849014	     -0.06008806	      0.00022530	     -0.20151029	     -0.06409343	      0.88298839	     -0.00008360	     -0.21907306	     -0.00000000	     -0.00000000	     31.20726881
      0.10025716	     -0.06036385	      0.00023222	     -0.20178599	     -0.06410120	      0.88298701	     -0.00008280	     -0.21914634	     -0.00000000	     -0.00000001	     29.61784604
      0.10202419	     -0.06063200	      0.00023478	     -0.20205401	     -0.06410902	      0.88298545	     -0.00008205	     -0.21922028	     -0.00000000	     -0.00000001	     28.14190106
      0.10334814	     -0.06082321	      0.00023713	     -0.20224515	     -0.06411490	      0.88298415	     -0.00008150	     -0.21927573	     -0.00000000	     -0.00000001	     27.40398638
      0.10467209	     -0.06101338	      0.00023618	     -0.20243521	     -0.06412081	      0.88298276	     -0.00008098	     -0.21933092	     -0.00000000	     -0.00000001	     26.83365255
      0.10628638	     -0.06123950	      0.00023456	     -0.20266125	     -0.06412804	      0.88298093	     -0.00008037	     -0.21939757	     -0.00000000	     -0.00000001	     25.99762452
      0.10790068	     -0.06145808	      0.00023019	     -0.20287971	     -0.06413528	      0.88297897	     -0.00007979	     -0.21946315	     -0.00000000	     -0.00000001	     25.82754144
      0.10951498	     -0.06167317	      0.00022703	     -0.20309478	     -0.06414253	      0.88297690	     -0.00007924	     -0.21952734	     -0.00000000	     -0.00000001	     25.36068428
      0.11088809	     -0.06184946	      0.00022149	     -0.20327102	     -0.06414870	      0.88297504	     -0.00007881	     -0.21958066	     -0.00000000	     -0.00000001	     25.13712847
      0.11226121	     -0.06202335	      0.00021782	     -0.20344493	     -0.06415487	      0.88297311	     -0.00007839	     -0.21963266	     -0.00000000	     -0.00000001	     24.97862047
      0.11363432	     -0.06219271	      0.00021324	     -0.20361433	     -0.06416102	      0.88297112	     -0.00007799	     -0.21968327	     -0.00000000	     -0.00000001	     24.74066422
      0.11539535	     -0.06240590	      0.00020870	     -0.20382764	     -0.06416890	      0.88296847	     -0.00007751	     -0.21974606	     -0.00000000	     -0.00000001	     24.35589926
      0.11715637	     -0.06261011	      0.00020341	     -0.20403199	     -0.06417676	      0.88296573	     -0.00007706	     -0.21980648	     -0.00000000	     -0.00000001	     23.76475514
      0.11853582	     -0.06276326	      0.00020173	     -0.20418534	     -0.06418289	      0.88296353	     -0.00007673	     -0.21985213	     -0.00000000	     -0.00000001	     23.61747024
      0.11991527	     -0.06291300	      0.00019931	     -0.20433528	     -0.06418899	      0.88296130	     -0.00007642	     -0.21989631	     -0.00000000	     -0.00000001	     23.25221213
      0.12162934	     -0.06309176	      0.00019842	     -0.20451436	     -0.06419654	      0.88295848	     -0.00007605	     -0.21994929	     -0.00000000	     -0.00000001	     22.53548695
      0.12334342	     -0.06325571	      0.00019736	     -0.20467865	     -0.06420405	      0.88295563	     -0.00007571	     -0.22000015	     -0.00000000	     -0.00000001	     22.22414996
      0.12470956	     -0.06338098	      0.00019905	     -0.20480426	     -0.06421001	      0.88295335	     -0.00007546	     -0.22003914	     -0.00000000	     -0.00000001	     21.64146614
      0.12607571	     -0.06349830	      0.00019995	     -0.20492191	     -0.06421593	      0.88295107	     -0.00007522	     -0.22007686	     -0.00000000	     -0.00000001	     21.33547660
      0.12744186	     -0.06360925	      0.00020216	     -0.20503323	     -0.06422182	      0.88294880	     -0.00007500	     -0.22011335	     -0.00000000	     -0.00000001	     20.83483184
      0.12880801	     -0.06371245	      0.00020447	     -0.20513681	     -0.06422768	      0.88294655	     -0.00007479	     -0.22014865	     -0.00000000	     -0.00000001	     20.56265804
      0.13063667	     -0.06384125	      0.00020816	     -0.20526615	     -0.06423548	      0.88294357	     -0.00007454	     -0.22019410	     -0.00000000	     -0.00000001	     19.81936665
      0.13246533	     -0.06394907	      0.00021162	     -0.20537448	     -0.06424321	      0.88294067	     -0.00007432	     -0.22023754	     -0.00000000	     -0.00000001	     19.86826296
      0.13388794	     -0.06403023	      0.00021513	     -0.20545608	     -0.06424918	      0.88293847	     -0.00007417	     -0.22026985	     -0.00000000	     -0.00000001	     19.32252022
      0.13531055	     -0.06410126	      0.00021768	     -0.20552752	     -0.06425512	      0.88293634	     -0.00007405	     -0.22030103	     -0.00000000	     -0.00000001	     19.25689945
      0.13673317	     -0.06416792	      0.00022046	     -0.20559460	     -0.06426102	      0.88293428	     -0.00007394	     -0.22033107	     -0.00000000	     -0.00000001	     18.91219578
      0.13815578	     -0.06422635	      0.00022280	     -0.20565343	     -0.06426689	      0.88293229	     -0.00007386	     -0.22036003	     -0.00000000	     -0.00000001	     18.78340683
      0.14001323	     -0.06429491	      0.00022581	     -0.20572252	     -0.06427449	      0.88292984	     -0.00007378	     -0.22039619	     -0.00000000	     -0.00000001	     18.58415004
      0.14187069	     -0.06435546	      0.00022768	     -0.20578359	     -0.06428202	      0.88292755	     -0.00007375	     -0.22043056	     -0.00000000	     -0.00000001	     18.11979248
      0.14339663	     -0.06439596	      0.00022998	     -0.20582451	     -0.06428816	      0.88292580	     -0.00007375	     -0.22045747	     -0.00000000	     -0.00000001	     18.21393942
      0.14492258	     -0.06443381	      0.00023069	     -0.20586277	     -0.06429426	      0.88292418	     -0.00007377	     -0.22048315	     -0.00000000	     -0.00000001	     17.96876456
      0.14644853	     -0.06446901	      0.00023223	     -0.20589838	     -0.06430031	      0.88292268	     -0.00007383	     -0.22050767	     -0.00000000	     -0.00000001	     17.85807889
      0.14797448	     -0.06449916	      0.00023261	     -0.20592893	     -0.06430632	      0.88292132	     -0.00007391	     -0.22053111	     -0.00000000	     -0.00000001	     17.71761887
      0.14950043	     -0.06452607	      0.00023371	     -0.20595625	     -0.06431228	      0.88292008	     -0.00007402	     -0.22055343	     -0.00000000	     -0.00000001	     17.69985134
      0.15102638	     -0.06455249	      0.00023373	     -0.20598307	     -0.06431819	      0.88291898	     -0.00007415	     -0.22057466	     -0.00000000	     -0.00000000	     17.56627900
      0.15270382	     -0.06457715	      0.00023473	     -0.20600817	     -0.06432464	      0.88291791	     -0.00007434	     -0.22059685	     -0.00000000	     -0.00000000	     17.50699168
      0.15438126	     -0.06460006	      0.00023413	     -0.20603152	     -0.06433102	      0.88291700	     -0.00007455	     -0.22061779	     -0.00000000	     -0.00000000	     17.30954339
      0.15584789	     -0.06461740	      0.00023536	     -0.20604928	     -0.06433656	      0.88291632	     -0.00007477	     -0.22063515	     -0.00000000	     -0.00000000	     17.28010177
      0.15731452	     -0.06463637	      0.00023497	     -0.20606862	     -0.06434204	      0.88291576	     -0.00007501	     -0.22065166	     -0.00000000	     -0.00000000	     17.32075571
      0.15920530	     -0.06466076	      0.00023661	     -0.20609357	     -0.06434904	      0.88291517	     -0.00007535	     -0.22067191	     -0.00000000	     -0.00000000	     17.19876717
      0.16060462	     -0.06467346	      0.00023570	     -0.20610663	     -0.06435417	      0.88291484	     -0.00007563	     -0.22068610	     -0.00000000	     -0.00000000	     17.14025201
      0.16200394	     -0.06468826	      0.00023674	     -0.20612185	     -0.06435925	      0.88291459	     -0.00007593	     -0.22069965	     -0.00000000	     -0.00000000	     17.14822720
      0.16369478	     -0.06470880	      0.00023694	     -0.20614289	     -0.06436533	      0.88291439	     -0.00007633	     -0.22071538	     -0.00000000	     -0.00000000	     16.94360724
      0.16519523	     -0.06472086	      0.00023832	     -0.20615541	     -0.06437066	      0.88291429	     -0.00007671	     -0.22072878	     -0.00000000	     -0.00000000	     17.03960962
      0.16669567	     -0.06473221	      0.00023886	     -0.20616722	     -0.06437593	      0.88291426	     -0.00007711	     -0.22074156	     -0.00000000	      0.00000000	     17.05811712
      0.16819612	     -0.06473843	      0.00024028	     -0.20617393	     -0.06438114	      0.88291429	     -0.00007754	     -0.22075365	     -0.00000000	      0.00000000	     17.17847368
      0.16969656	     -0.06473579	      0.00024135	     -0.20617178	     -0.06438629	      0.88291438	     -0.00007799	     -0.22076491	     -0.00000000	      0.00000000	     17.02867230
      0.17119700	     -0.06472152	      0.00024299	     -0.20615802	     -0.06439138	      0.88291450	     -0.00007847	     -0.22077506	     -0.00000000	      0.00000000	     17.20684270
      0.17283935	     -0.06469338	      0.00024485	     -0.20613045	     -0.06439687	      0.88291469	     -0.00007902	     -0.22078460	     -0.00000000	      0.00000000	     17.26058927
      0.17448171	     -0.06464695	      0.00024684	     -0.20608459	     -0.06440229	      0.88291491	     -0.00007959	     -0.22079216	     -0.00000000	      0.00000000	     17.26836315
      0.17612406	     -0.06458443	      0.00024872	     -0.20602264	     -0.06440763	      0.88291517	     -0.00008020	     -0.22079738	     -0.00000000	      0.00000000	     17.39093127
      0.17776641	     -0.06450700	      0.00025030	     -0.20594576	     -0.06441289	      0.88291546	     -0.00008084	     -0.22080009	     -0.00000000	      0.00000000	     17.53539808
      0.17940876	     -0.06441870	      0.00025129	     -0.20585798	     -0.06441808	      0.88291579	     -0.00008150	     -0.22080021	     -0.00000000	      0.00000000	     17.69362844
      0.18105111	     -0.06432463	      0.00025179	     -0.20576439	     -0.06442320	      0.88291614	     -0.00008219	     -0.22079784	     -0.00000000	      0.00000000	     17.95867087
      0.18269346	     -0.06422087	      0.00025236	     -0.20566111	     -0.06442824	      0.88291652	     -0.00008290	     -0.22079321	     -0.00000000	      0.00000000	     17.95583408
      0.18433582	     -0.06411296	      0.00025268	     -0.20555363	     -0.06443322	      0.88291692	     -0.00008364	     -0.22078643	     -0.00000000	      0.00000000	     18.17011534
      0.18597817	     -0.06400277	      0.00025316	     -0.20544387	     -0.06443814	      0.88291736	     -0.00008439	     -0.22077771	     -0.00000000	      0.00000000	     18.38923088
      0.18762052	     -0.06388892	      0.00025363	     -0.20533041	     -0.06444299	      0.88291782	     -0.00008516	     -0.22076725	     -0.00000000	      0.00000000	     18.46684232
      0.18926287	     -0.06377317	      0.00025445	     -0.20521505	     -0.06444779	      0.88291831	     -0.00008595	     -0.22075521	     -0.00000000	      0.00000000	     18.72073160
      0.19090522	     -0.06365415	      0.00025501	     -0.20509638	     -0.06445253	      0.88291882	     -0.00008676	     -0.22074177	     -0.00000000	      0.00000000	     18.93668564
      0.19254757	     -0.06353804	      0.00025640	     -0.20498063	     -0.06445723	      0.88291936	     -0.00008757	     -0.22072705	     -0.00000000	      0.00000000	     19.19343557
      0.19418993	     -0.06341567	      0.00025702	     -0.20485857	     -0.06446187	      0.88291993	     -0.00008840	     -0.22071131	     -0.00000000	      0.00000000	     19.33480531
      0.19556490	     -0.06331542	      0.00025871	     -0.20475859	     -0.06446572	      0.88292042	     -0.00008910	     -0.22069734	     -0.00000000	      0.00000000	     19.59180142
      0.19693987	     -0.06321346	      0.00025974	     -0.20465688	     -0.06446955	      0.88292092	     -0.00008980	     -0.22068278	     -0.00000000	      0.00000000	     19.86712858
      0.19865191	     -0.06308819	      0.00026163	     -0.20453192	     -0.06447427	      0.88292157	     -0.00009068	     -0.22066394	     -0.00000000	      0.00000000	     19.97963825
      0.20036395	     -0.06295737	      0.00026252	     -0.20440136	     -0.06447895	      0.88292224	     -0.00009157	     -0.22064446	     -0.00000000	      0.00000000	     20.48281643
      0.20176188	     -0.06285679	      0.00026455	     -0.20430100	     -0.06448274	      0.88292280	     -0.00009230	     -0.22062812	     -0.00000000	      0.00000000	     20.67702205
      0.20315980	     -0.06275276	      0.00026601	     -0.20419717	     -0.06448651	      0.88292337	     -0.00009302	     -0.22061154	     -0.00000000	      0.00000000	     20.82567654
      0.20455772	     -0.06264987	      0.00026791	     -0.20409447	     -0.06449026	      0.88292395	     -0.00009375	     -0.22059471	     -0.00000000	      0.00000000	     21.15767492
      0.20670198	     -0.06249339	      0.00027003	     -0.20393824	     -0.06449597	      0.88292486	     -0.00009486	     -0.22056856	     -0.00000000	      0.00000000	     21.46527958
      0.20805392	     -0.06239465	      0.00027236	     -0.20383966	     -0.06449955	      0.88292545	     -0.00009556	     -0.22055188	     -0.00000000	      0.00000000	     21.87043458
      0.20940586	     -0.06229696	      0.00027353	     -0.20374211	     -0.06450311	      0.88292604	     -0.00009625	     -0.22053509	     -0.00000000	      0.00000000	     22.09701069
      0.21128193	     -0.06216258	      0.00027612	     -0.20360790	     -0.06450803	      0.88292688	     -0.00009721	     -0.22051168	     -0.00000001	      0.00000000	     22.61736814
      0.21270524	     -0.06206259	      0.00027661	     -0.20350801	     -0.06451174	      0.88292751	     -0.00009793	     -0.22049385	     -0.00000001	      0.00000000	     22.81867688
      0.21412854	     -0.06196198	      0.00027840	     -0.20340751	     -0.06451544	      0.88292816	     -0.00009864	     -0.22047601	     -0.00000001	      0.00000000	     23.05423185
      0.21555185	     -0.06186341	      0.00027931	     -0.20330901	     -0.06451913	      0.88292881	     -0.00009935	     -0.22045813	     -0.00000001	      0.00000000	     23.52653254
      0.21697516	     -0.06176643	      0.00028076	     -0.20321211	     -0.06452281	      0.88292946	     -0.00010005	     -0.22044027	     -0.00000001	      0.00000000	     23.68827192
      0.21839846	     -0.06166930	      0.00028162	     -0.20311503	     -0.06452648	      0.88293011	     -0.00010073	     -0.22042243	     -0.00000001	      0.00000000	     24.14598763
      0.22065475	     -0.06152209	      0.00028402	     -0.20296791	     -0.06453227	      0.88293114	     -0.00010180	     -0.22039423	     -0.00000001	      0.00000000	     24.46996793
      0.22181134	     -0.06144363	      0.00028348	     -0.20288945	     -0.06453523	      0.88293167	     -0.00010234	     -0.22037983	     -0.00000001	      0.00000000	     24.89267410
      0.22296792	     -0.06136932	      0.00028411	     -0.20281516	     -0.06453818	      0.88293219	     -0.00010286	     -0.22036545	     -0.00000001	      0.00000000	     25.18705448
      0.22478589	     -0.06125406	      0.00028481	     -0.20269991	     -0.06454282	      0.88293301	     -0.00010367	     -0.22034299	     -0.00000001	      0.00000000	     25.69655184
      0.22643941	     -0.06115433	      0.00028539	     -0.20260017	     -0.06454702	      0.88293375	     -0.00010438	     -0.22032267	     -0.00000001	      0.00000000	     26.05037443
      0.22809293	     -0.06105058	      0.00028593	     -0.20249641	     -0.06455122	      0.88293448	     -0.00010508	     -0.22030257	     -0.00000001	      0.00000000	     26.49834958
      0.22974645	     -0.06095380	      0.00028646	     -0.20239960	     -0.06455541	      0.88293520	     -0.00010574	     -0.22028256	     -0.00000001	      0.00000000	     26.62094107
      0.23139998	     -0.06085329	      0.00028689	     -0.20229904	     -0.06455959	      0.88293591	     -0.00010639	     -0.22026279	     -0.00000001	      0.00000000	     27.27644410
      0.23268895	     -0.06078205	      0.00028721	     -0.20222776	     -0.06456285	      0.88293645	     -0.00010687	     -0.22024746	     -0.00000001	      0.00000000	     27.47119526
      0.23397792	     -0.06070866	      0.00028746	     -0.20215432	     -0.06456610	      0.88293699	     -0.00010734	     -0.22023230	     -0.00000001	      0.00000000	     27.85719593
      0.23563415	     -0.06061855	      0.00028777	     -0.20206415	     -0.06457028	      0.88293765	     -0.00010792	     -0.22021302	     -0.00000001	      0.00000000	     28.06611927
      0.23729037	     -0.06052635	      0.00028788	     -0.20197185	     -0.06457445	      0.88293830	     -0.00010847	     -0.22019398	     -0.00000000	      0.00000000	     28.77085033
      0.23865280	     -0.06045627	      0.00028815	     -0.20190171	     -0.06457788	      0.88293882	     -0.00010891	     -0.22017848	     -0.00000000	      0.00000000	     28.74797133
      0.24001523	     -0.06038346	      0.00028819	     -0.20182880	     -0.06458131	      0.88293933	     -0.00010932	     -0.22016316	     -0.00000000	      0.00000000	     29.22047238
      0.24166062	     -0.06030091	      0.00028844	     -0.20174615	     -0.06458546	      0.88293992	     -0.00010979	     -0.22014486	     -0.00000000	      0.00000000	     29.34999400
      0.24330601	     -0.06021468	      0.00028825	     -0.20165978	     -0.06458960	      0.88294049	     -0.00011023	     -0.22012684	     -0.00000000	      0.00000000	     30.09404248
      0.24455793	     -0.06015559	      0.00028857	     -0.20160059	     -0.06459276	      0.88294091	     -0.00011055	     -0.22011327	     -0.00000000	      0.00000000	     30.02340924
      0.24580984	     -0.06009398	      0.00028850	     -0.20153888	     -0.06459592	      0.88294131	     -0.00011084	     -0.22009987	     -0.00000000	      0.00000000	     30.38317538
      0.24750488	     -0.06001438	      0.00028859	     -0.20145912	     -0.06460021	      0.88294183	     -0.00011120	     -0.22008197	     -0.00000000	      0.00000000	     30.55304912
      0.24902289	     -0.05994251	      0.00028813	     -0.20138708	     -0.06460405	      0.88294228	     -0.00011149	     -0.22006620	     -0.00000000	      0.00000000	     31.11623937
      0.25054090	     -0.05987542	      0.00028815	     -0.20131984	     -0.06460791	      0.88294271	     -0.00011175	     -0.22005065	     -0.00000000	      0.00000000	     31.02441383
      0.25205891	     -0.05980467	      0.00028745	     -0.20124889	     -0.06461177	      0.88294311	     -0.00011197	     -0.22003537	     -0.00000000	      0.00000000	     31.64888316
      0.25357692	     -0.05974131	      0.00028766	     -0.20118536	     -0.06461565	      0.88294350	     -0.00011215	     -0.22002029	     -0.00000000	      0.00000000	     31.72105094
      0.25509493	     -0.05967434	      0.00028652	     -0.20111817	     -0.06461954	      0.88294386	     -0.00011230	     -0.22000551	     -0.00000000	      0.00000000	     32.12885678
      0.25635727	     -0.05962341	      0.00028676	     -0.20106708	     -0.06462279	      0.88294415	     -0.00011239	     -0.21999340	     -0.00000000	      0.00000000	     32.19420666
      0.25761961	     -0.05957126	      0.00028614	     -0.20101475	     -0.06462604	      0.88294442	     -0.00011245	     -0.21998149	     -0.00000000	      0.00000000	     32.48818175
      0.25928682	     -0.05950573	      0.00028589	     -0.20094898	     -0.06463037	      0.88294476	     -0.00011249	     -0.21996604	     -0.00000000	      0.00000000	     32.63155417
      0.26095404	     -0.05944028	      0.00028468	     -0.20088325	     -0.06463471	      0.88294507	     -0.00011248	     -0.21995093	     -0.00000000	      0.00000000	     33.20681160
      0.26222221	     -0.05939343	      0.00028496	     -0.20083621	     -0.06463804	      0.88294529	     -0.00011243	     -0.21993968	     -0.00000000	      0.00000000	     33.07966000
      0.26349039	     -0.05934623	      0.00028423	     -0.20078879	     -0.06464138	      0.88294550	     -0.00011235	     -0.21992863	     -0.00000000	      0.00000000	     33.37194957
      0.26515621	     -0.05928807	      0.00028394	     -0.20073035	     -0.06464579	      0.88294575	     -0.00011220	     -0.21991444	     -0.00000000	      0.00000000	     33.46659046
      0.26682203	     -0.05922921	      0.00028261	     -0.20067118	     -0.06465024	      0.88294598	     -0.00011200	     -0.21990066	     -0.00000000	      0.00000000	     34.00780011
      0.26808205	     -0.05918922	      0.00028284	     -0.20063096	     -0.06465363	      0.88294613	     -0.00011180	     -0.21989049	     -0.00000000	      0.00000000	     33.85707521
      0.26934208	     -0.05914816	      0.00028206	     -0.20058965	     -0.06465704	      0.88294628	     -0.00011158	     -0.21988056	     -0.00000000	      0.00000000	     34.12203937
      0.27100197	     -0.05909754	      0.00028168	     -0.20053871	     -0.06466156	      0.88294646	     -0.00011123	     -0.21986786	     -0.00000000	      0.00000000	     34.15518194
      0.27243806	     -0.05905400	      0.00028064	     -0.20049486	     -0.06466551	      0.88294659	     -0.00011087	     -0.21985722	     -0.00000000	      0.00000000	     34.54784182
      0.27387415	     -0.05901418	      0.00028038	     -0.20045474	     -0.06466949	      0.88294671	     -0.00011048	     -0.21984691	     -0.00000000	      0.00000000	     34.39878155
      0.27531024	     -0.05897338	      0.00027924	     -0.20041361	     -0.06467350	      0.88294682	     -0.00011004	     -0.21983694	     -0.00000000	      0.00000000	     34.77233690
      0.27674633	     -0.05893699	      0.00027893	     -0.20037691	     -0.06467755	      0.88294692	     -0.00010956	     -0.21982731	     -0.00000000	      0.00000000	     34.70905543
      0.27818242	     -0.05890030	      0.00027771	     -0.20033987	     -0.06468164	      0.88294701	     -0.00010903	     -0.21981806	     -0.00000000	      0.00000000	     35.00020376
      0.27961851	     -0.05886731	      0.00027734	     -0.20030654	     -0.06468577	      0.88294709	     -0.00010846	     -0.21980916	     -0.00000000	      0.00000000	     34.83598664
      0.28105460	     -0.05883374	      0.00027600	     -0.20027260	     -0.06468993	      0.88294716	     -0.00010784	     -0.21980065	     -0.00000000	      0.00000000	     35.15123866
      0.28249069	     -0.05880550	      0.00027540	     -0.20024399	     -0.06469414	      0.88294722	     -0.00010718	     -0.21979253	     -0.00000000	      0.00000000	     35.02104648
      0.28392678	     -0.05877814	      0.00027376	     -0.20021624	     -0.06469840	      0.88294728	     -0.00010648	     -0.21978487	     -0.00000000	      0.00000000	     35.28098579
      0.28536287	     -0.05875614	      0.00027307	     -0.20019385	     -0.06470270	      0.88294734	     -0.00010573	     -0.21977770	     -0.00000000	      0.00000000	     35.05956573
      0.28679896	     -0.05873452	      0.00027133	     -0.20017181	     -0.06470705	      0.88294739	     -0.00010494	     -0.21977108	     -0.00000000	      0.00000000	     35.34838778
      0.28823505	     -0.05871965	      0.00027066	     -0.20015654	     -0.06471144	      0.88294744	     -0.00010410	     -0.21976501	     -0.00000000	      0.00000000	     35.14857317
      0.28967114	     -0.05870778	      0.00026872	     -0.20014424	     -0.06471589	      0.88294749	     -0.00010322	     -0.21975963	     -0.00000000	      0.00000000	     35.40165940
      0.29110723	     -0.05870548	      0.00026779	     -0.20014152	     -0.06472039	      0.88294754	     -0.00010230	     -0.21975503	     -0.00000000	      0.00000000	     35.09484282
      0.29254332	     -0.05870769	      0.00026557	     -0.20014327	     -0.06472494	      0.88294759	     -0.00010134	     -0.21975140	     -0.00000000	      0.00000000	     35.36057982
      0.29397941	     -0.05872118	      0.00026479	     -0.20015634	     -0.06472954	      0.88294764	     -0.00010033	     -0.21974883	     -0.00000000	      0.00000000	     35.06431912
      0.29541550	     -0.05874016	      0.00026277	     -0.20017487	     -0.06473419	      0.88294769	     -0.00009928	     -0.21974749	     -0.00000000	      0.00000000	     35.29562695
      0.29685159	     -0.05877053	      0.00026228	     -0.20020483	     -0.06473890	      0.88294773	     -0.00009819	     -0.21974749	     -0.00000000	      0.00000000	     34.89469427
      0.29828768	     -0.05880537	      0.00026035	     -0.20023922	     -0.06474367	      0.88294776	     -0.00009707	     -0.21974893	     -0.00000000	      0.00000000	     35.17550581
      0.29972377	     -0.05885034	      0.00026022	     -0.20028379	     -0.06474848	      0.88294777	     -0.00009590	     -0.21975184	     -0.00000000	      0.00000000	     34.77843446
      0.30115986	     -0.05889799	      0.00025863	     -0.20033102	     -0.06475335	      0.88294778	     -0.00009469	     -0.21975625	     -0.00000000	     -0.00000000	     35.04017497
      0.30259595	     -0.05895450	      0.00025896	     -0.20038717	     -0.06475827	      0.88294776	     -0.00009344	     -0.21976213	     -0.00000000	     -0.00000000	     34.53457950
      0.30403204	     -0.05901286	      0.00025762	     -0.20044513	     -0.06476324	      0.88294771	     -0.00009216	     -0.21976949	     -0.00000000	     -0.00000000	     34.81940822
      0.30546813	     -0.05908046	      0.00025815	     -0.20051239	     -0.06476825	      0.88294764	     -0.00009084	     -0.21977829	     -0.00000000	     -0.00000000	     34.30577362
      0.30690422	     -0.05915024	      0.00025671	     -0.20058180	     -0.06477332	      0.88294753	     -0.00008948	     -0.21978857	     -0.00000000	     -0.00000000	     34.54132064
      0.30834031	     -0.05922871	      0.00025712	     -0.20065995	     -0.06477842	      0.88294738	     -0.00008809	     -0.21980029	     -0.00000000	     -0.00000000	     33.93473428
      0.30977640	     -0.05930915	      0.00025553	     -0.20074005	     -0.06478357	      0.88294719	     -0.00008667	     -0.21981346	     -0.00000000	     -0.00000000	     34.15550570
      0.31121249	     -0.05939823	      0.00025578	     -0.20082884	     -0.06478876	      0.88294696	     -0.00008522	     -0.21982805	     -0.00000000	     -0.00000000	     33.55800172
      0.31264858	     -0.05948865	      0.00025404	     -0.20091894	     -0.06479399	      0.88294667	     -0.00008374	     -0.21984406	     -0.00000000	     -0.00000000	     33.71210373
      0.31408467	     -0.05958661	      0.00025408	     -0.20101664	     -0.06479926	      0.88294632	     -0.00008223	     -0.21986140	     -0.00000000	     -0.00000000	     33.06905364
      0.31552076	     -0.05968568	      0.00025224	     -0.20111542	     -0.06480456	      0.88294592	     -0.00008069	     -0.21988007	     -0.00000000	     -0.00000000	     33.19231482
      0.31695685	     -0.05979217	      0.00025207	     -0.20122169	     -0.06480989	      0.88294546	     -0.00007912	     -0.21990001	     -0.00000000	     -0.00000000	     32.59142408
      0.31839294	     -0.05989970	      0.00025019	     -0.20132897	     -0.06481525	      0.88294493	     -0.00007753	     -0.21992119	     -0.00000000	     -0.00000000	     32.63931504
      0.31982903	     -0.06001284	      0.00024991	     -0.20144191	     -0.06482063	      0.88294434	     -0.00007591	     -0.21994353	     -0.00000000	     -0.00000000	     32.03299044
      0.32126512	     -0.06012623	      0.00024824	     -0.20155510	     -0.06482604	      0.88294369	     -0.00007427	     -0.21996697	     -0.00000000	     -0.00000000	     32.04932822
      0.32270121	     -0.06024521	      0.00024790	     -0.20167393	     -0.06483147	      0.88294297	     -0.00007260	     -0.21999143	     -0.00000000	     -0.00000000	     31.50093942
      0.32413730	     -0.06036508	      0.00024630	     -0.20179363	     -0.06483692	      0.88294217	     -0.00007092	     -0.22001687	     -0.00000000	     -0.00000000	     31.45362777
      0.32557339	     -0.06048971	      0.00024575	     -0.20191815	     -0.06484238	      0.88294132	     -0.00006921	     -0.22004325	     -0.00000000	     -0.00000000	     30.91024680
      0.32700948	     -0.06061529	      0.00024416	     -0.20204361	     -0.06484785	      0.88294039	     -0.00006749	     -0.22007052	     -0.00000000	     -0.00000000	     30.83606072
      0.32844557	     -0.06074577	      0.00024339	     -0.20217402	     -0.06485334	      0.88293940	     -0.00006575	     -0.22009866	     -0.00000000	     -0.00000000	     30.34087919
      0.32988166	     -0.06087748	      0.00024181	     -0.20230564	     -0.06485882	      0.88293834	     -0.00006399	     -0.22012764	     -0.00000000	     -0.00000001	     30.22043891
      0.33131775	     -0.06101278	      0.00024094	     -0.20244091	     -0.06486432	      0.88293722	     -0.00006221	     -0.22015742	     -0.00000000	     -0.00000001	     29.72835690
      0.33275384	     -0.06114802	      0.00023969	     -0.20257612	     -0.06486981	      0.88293604	     -0.00006042	     -0.22018795	     -0.00000000	     -0.00000001	     29.59947895
      0.33454443	     -0.06132125	      0.00023903	     -0.20274938	     -0.06487664	      0.88293448	     -0.00005817	     -0.22022698	     -0.00000000	     -0.00000001	     28.84179601
      0.33596056	     -0.06145467	      0.00023728	     -0.20288282	     -0.06488204	      0.88293319	     -0.00005638	     -0.22025853	     -0.00000000	     -0.00000001	     28.95078088
      0.33737668	     -0.06159357	      0.00023673	     -0.20302177	     -0.06488743	      0.88293185	     -0.00005458	     -0.22029060	     -0.00000000	     -0.00000001	     28.53734950
      0.33879281	     -0.06173172	      0.00023528	     -0.20316000	     -0.06489281	      0.88293046	     -0.00005277	     -0.22032323	     -0.00000000	     -0.00000001	     28.25661060
      0.34052103	     -0.06190288	      0.00023455	     -0.20333128	     -0.06489934	      0.88292871	     -0.00005055	     -0.22036372	     -0.00000000	     -0.00000001	     27.96736939
      0.34203457	     -0.06205129	      0.00023264	     -0.20347982	     -0.06490504	      0.88292712	     -0.00004860	     -0.22039978	     -0.00000000	     -0.00000001	     27.57505972
      0.34354811	     -0.06220047	      0.00023247	     -0.20362917	     -0.06491070	      0.88292550	     -0.00004664	     -0.22043632	     -0.00000000	     -0.00000001	     27.29753794
      0.34506165	     -0.06234905	      0.00023054	     -0.20377792	     -0.06491633	      0.88292385	     -0.00004468	     -0.22047331	     -0.00000000	     -0.00000001	     26.94986491
      0.34657519	     -0.06249663	      0.00023059	     -0.20392573	     -0.06492193	      0.88292216	     -0.00004272	     -0.22051069	     -0.00000000	     -0.00000001	     26.64045346
      0.34808873	     -0.06264347	      0.00022872	     -0.20407280	     -0.06492748	      0.88292045	     -0.00004075	     -0.22054843	     -0.00000000	     -0.00000001	     26.44590748
      0.34960228	     -0.06278951	      0.00022904	     -0.20421912	     -0.06493299	      0.88291873	     -0.00003879	     -0.22058646	     -0.00000000	     -0.00000001	     26.00804461
      0.35111582	     -0.06293295	      0.00022753	     -0.20436283	     -0.06493845	      0.88291699	     -0.00003683	     -0.22062475	     -0.00000000	     -0.00000001	     25.79686455
      0.35262936	     -0.06307490	      0.00022824	     -0.20450513	     -0.06494386	      0.88291524	     -0.00003487	     -0.22066320	     -0.00000000	     -0.00000001	     25.44524092
      0.35414290	     -0.06321457	      0.00022705	     -0.20464513	     -0.06494921	      0.88291349	     -0.00003292	     -0.22070178	     -0.00000000	     -0.00000001	     25.10155276
      0.35565644	     -0.06335109	      0.00022788	     -0.20478205	     -0.06495450	      0.88291174	     -0.00003098	     -0.22074041	     -0.00000000	     -0.00000001	     24.82852643
      0.35716998	     -0.06348719	      0.00022683	     -0.20491852	     -0.06495972	      0.88291001	     -0.00002904	     -0.22077905	     -0.00000000	     -0.00000001	     24.60194107
      0.35868353	     -0.06362144	      0.00022739	     -0.20505321	     -0.06496488	      0.88290828	     -0.00002711	     -0.22081769	     -0.00000000	     -0.00000001	     24.22096113
      0.36019707	     -0.06375332	      0.00022633	     -0.20518550	     -0.06496997	      0.88290658	     -0.00002519	     -0.22085630	     -0.00000000	     -0.00000001	     24.00622524
      0.36171061	     -0.06388320	      0.00022666	     -0.20531586	     -0.06497498	      0.88290489	     -0.00002327	     -0.22089481	     -0.00000000	     -0.00000001	     23.68440519
      0.36322415	     -0.06401129	      0.00022555	     -0.20544441	     -0.06497991	      0.88290323	     -0.00002137	     -0.22093320	     -0.00000000	     -0.00000001	     23.36984024
      0.36473769	     -0.06413640	      0.00022553	     -0.20557003	     -0.06498476	      0.88290160	     -0.00001948	     -0.22097144	     -0.00000000	     -0.00000001	     23.15405200
      0.36669138	     -0.06429956	      0.00022336	     -0.20573382	     -0.06499089	      0.88289955	     -0.00001706	     -0.22102052	     -0.00000000	     -0.00000001	     22.57329837
      0.36801717	     -0.06440414	      0.00022407	     -0.20583890	     -0.06499497	      0.88289818	     -0.00001543	     -0.22105369	     -0.00000000	     -0.00000001	     22.50983897
      0.36934296	     -0.06451014	      0.00022301	     -0.20594538	     -0.06499897	      0.88289685	     -0.00001380	     -0.22108664	     -0.00000000	     -0.00000001	     22.34751364
      0.37114525	     -0.06465012	      0.00022279	     -0.20608606	     -0.06500430	      0.88289509	     -0.00001162	     -0.22113108	     -0.00000000	     -0.00000001	     21.85049748
      0.37294754	     -0.06478235	      0.00022104	     -0.20621898	     -0.06500948	      0.88289338	     -0.00000946	     -0.22117498	     -0.00000000	     -0.00000001	     21.93144164
      0.37438772	     -0.06488701	      0.00022168	     -0.20632427	     -0.06501352	      0.88289206	     -0.00000775	     -0.22120954	     -0.00000000	     -0.00000001	     21.48906105
      0.37582789	     -0.06498596	      0.00022043	     -0.20642383	     -0.06501747	      0.88289078	     -0.00000606	     -0.22124364	     -0.00000000	     -0.00000001	     21.25988868
      0.37726807	     -0.06507913	      0.00022028	     -0.20651763	     -0.06502131	      0.88288954	     -0.00000440	     -0.22127713	     -0.00000000	     -0.00000001	     21.11655352
      0.37929088	     -0.06520280	      0.00021883	     -0.20664221	     -0.06502655	      0.88288786	     -0.00000211	     -0.22132294	     -0.00000000	     -0.00000001	     20.53701658
      0.38076553	     -0.06527737	      0.00021959	     -0.20671749	     -0.06503023	      0.88288670	     -0.00000047	     -0.22135523	     -0.00000000	     -0.00000001	     20.61874339
      0.38224019	     -0.06534873	      0.00021864	     -0.20678954	     -0.06503381	      0.88288557	      0.00000114	     -0.22138632	     -0.00000000	     -0.00000001	     20.48964032
      0.38417912	     -0.06542939	      0.00021933	     -0.20687117	     -0.06503835	      0.88288417	      0.00000320	     -0.22142533	     -0.00000000	     -0.00000000	     20.19354524
      0.38560382	     -0.06548353	      0.00021727	     -0.20692598	     -0.06504157	      0.88288319	      0.00000467	     -0.22145249	     -0.00000000	     -0.00000000	     20.16950185
      0.38702852	     -0.06552968	      0.00021705	     -0.20697284	     -0.06504467	      0.88288225	      0.00000611	     -0.22147840	     -0.00000000	     -0.00000000	     19.90717267
      0.38878043	     -0.06558175	      0.00021494	     -0.20702575	     -0.06504835	      0.88288117	      0.00000782	     -0.22150846	     -0.00000000	     -0.00000000	     19.94871691
      0.39053234	     -0.06562696	      0.00021450	     -0.20707184	     -0.06505187	      0.88288017	      0.00000947	     -0.22153659	     -0.00000000	     -0.00000000	     19.36137369
      0.39192879	     -0.06565644	      0.00021201	     -0.20710198	     -0.06505457	      0.88287942	      0.00001074	     -0.22155763	     -0.00000000	     -0.00000000	     19.58737305
      0.39332524	     -0.06568275	      0.00021085	     -0.20712898	     -0.06505716	      0.88287873	      0.00001196	     -0.22157746	     -0.00000000	     -0.00000000	     19.32090877
      0.39472169	     -0.06570552	      0.00020952	     -0.20715243	     -0.06505965	      0.88287809	      0.00001315	     -0.22159613	     -0.00000000	     -0.00000000	     19.30210380
      0.39666025	     -0.06573321	      0.00020861	     -0.20718110	     -0.06506295	      0.88287730	      0.00001471	     -0.22162017	     -0.00000000	     -0.00000000	     18.85621560
      0.39836127	     -0.06574454	      0.00020748	     -0.20719327	     -0.06506569	      0.88287669	      0.00001602	     -0.22163943	     -0.00000000	     -0.00000000	     19.06651121
      0.40006229	     -0.06575494	      0.00020781	     -0.20720454	     -0.06506828	      0.88287617	      0.00001725	     -0.22165683	     -0.00000000	     -0.00000000	     18.78108195
      0.40176330	     -0.06575438	      0.00020646	     -0.20720481	     -0.06507073	      0.88287573	      0.00001841	     -0.22167250	     -0.00000000	     -0.00000000	     18.94184181
      0.40321663	     -0.06575282	      0.00020765	     -0.20720401	     -0.06507271	      0.88287542	      0.00001935	     -0.22168443	     -0.00000000	     -0.00000000	     18.75779655
      0.40466996	     -0.06574432	      0.00020733	     -0.20719623	     -0.06507459	      0.88287518	      0.00002023	     -0.22169512	     -0.00000000	     -0.00000000	     18.71127323
      0.40643273	     -0.06572974	      0.00020856	     -0.20718256	     -0.06507673	      0.88287496	      0.00002123	     -0.22170637	     -0.00000000	     -0.00000000	     18.77506509
      0.40819550	     -0.06570619	      0.00020840	     -0.20715988	     -0.06507873	      0.88287484	      0.00002215	     -0.22171580	     -0.00000000	     -0.00000000	     18.45373407
      0.40964924	     -0.06568122	      0.00021060	     -0.20713567	     -0.06508026	      0.88287481	      0.00002284	     -0.22172223	     -0.00000000	     -0.00000000	     18.57946379
      0.41110298	     -0.06565261	      0.00021119	     -0.20710777	     -0.06508170	      0.88287484	      0.00002348	     -0.22172745	     -0.00000000	      0.00000000	     18.51855553
      0.41255672	     -0.06561942	      0.00021281	     -0.20707531	     -0.06508304	      0.88287492	      0.00002406	     -0.22173148	     -0.00000000	      0.00000000	     18.48553864
      0.41445201	     -0.06556876	      0.00021409	     -0.20702556	     -0.06508465	      0.88287513	      0.00002473	     -0.22173498	     -0.00000000	      0.00000000	     18.56084541
      0.41634729	     -0.06551303	      0.00021662	     -0.20697077	     -0.06508611	      0.88287543	      0.00002530	     -0.22173643	     -0.00000000	      0.00000000	     18.36591786
      0.41765670	     -0.06546617	      0.00021709	     -0.20692450	     -0.06508702	      0.88287569	      0.00002564	     -0.22173633	     -0.00000000	      0.00000000	     18.54010725
      0.41896610	     -0.06541865	      0.00021877	     -0.20687761	     -0.06508787	      0.88287600	      0.00002593	     -0.22173527	     -0.00000000	      0.00000000	     18.49971721
      0.42087541	     -0.06534314	      0.00022096	     -0.20680297	     -0.06508897	      0.88287653	      0.00002626	     -0.22173216	     -0.00000000	      0.00000000	     18.61065098
      0.42278472	     -0.06526273	      0.00022340	     -0.20672342	     -0.06508994	      0.88287715	      0.00002650	     -0.22172715	     -0.00000000	      0.00000000	     18.43877447
      0.42422135	     -0.06519487	      0.00022485	     -0.20665618	     -0.06509057	      0.88287768	      0.00002661	     -0.22172216	     -0.00000000	      0.00000000	     18.74483262
      0.42565799	     -0.06512582	      0.00022671	     -0.20658775	     -0.06509113	      0.88287826	      0.00002666	     -0.22171608	     -0.00000000	      0.00000000	     18.65691609
      0.42709462	     -0.06505131	      0.00022845	     -0.20651383	     -0.06509161	      0.88287888	      0.00002665	     -0.22170894	     -0.00000000	      0.00000000	     18.84037157
      0.42890355	     -0.06495590	      0.00023074	     -0.20641916	     -0.06509212	      0.88287974	      0.00002656	     -0.22169842	     -0.00000000	      0.00000000	     18.68045482
      0.43071247	     -0.06484754	      0.00023272	     -0.20631150	     -0.06509251	      0.88288066	      0.00002638	     -0.22168628	     -0.00000000	      0.00000000	     19.07689626
      0.43218025	     -0.06476196	      0.00023455	     -0.20622647	     -0.06509276	      0.88288147	      0.00002617	     -0.22167514	     -0.00000000	      0.00000000	     19.02903859
      0.43364802	     -0.06466903	      0.00023636	     -0.20613408	     -0.06509294	      0.88288231	      0.00002590	     -0.22166298	     -0.00000000	      0.00000000	     19.26911018
      0.43511579	     -0.06457474	      0.00023835	     -0.20604031	     -0.06509305	      0.88288320	      0.00002558	     -0.22164976	     -0.00000000	      0.00000000	     19.29617691
      0.43692290	     -0.06445108	      0.00024043	     -0.20591726	     -0.06509311	      0.88288436	      0.00002510	     -0.22163204	     -0.00000000	      0.00000000	     19.60818551
      0.43850204	     -0.06434228	      0.00024257	     -0.20580898	     -0.06509308	      0.88288542	      0.00002461	     -0.22161521	     -0.00000000	      0.00000000	     19.57494143
      0.44008117	     -0.06422517	      0.00024428	     -0.20569235	     -0.06509299	      0.88288653	      0.00002405	     -0.22159718	     -0.00000000	      0.00000000	     19.93846106
      0.44166030	     -0.06410838	      0.00024652	     -0.20557603	     -0.06509285	      0.88288768	      0.00002344	     -0.22157792	     -0.00000000	      0.00000001	     20.01560289
      0.44323943	     -0.06398594	      0.00024797	     -0.20545402	     -0.06509264	      0.88288888	      0.00002276	     -0.22155755	     -0.00000000	      0.00000001	     20.25081204
      0.44481856	     -0.06386598	      0.00025014	     -0.20533448	     -0.06509239	      0.88289012	      0.00002202	     -0.22153612	     -0.00000000	      0.00000001	     20.42896755
      0.44639769	     -0.06374030	      0.00025106	     -0.20520917	     -0.06509208	      0.88289140	      0.00002123	     -0.22151378	     -0.00000000	      0.00000001	     20.62939134
      0.44797683	     -0.06361914	      0.00025300	     -0.20508837	     -0.06509172	      0.88289272	      0.00002037	     -0.22149059	     -0.00000000	      0.00000001	     20.91695928
      0.44955596	     -0.06349439	      0.00025364	     -0.20496393	     -0.06509133	      0.88289408	      0.00001946	     -0.22146674	     -0.00000000	      0.00000001	     21.00429736
      0.45113509	     -0.06337146	      0.00025632	     -0.20484134	     -0.06509089	      0.88289548	      0.00001849	     -0.22144224	     -0.00000000	      0.00000001	     21.30439286
      0.45251003	     -0.06326306	      0.00025750	     -0.20473319	     -0.06509049	      0.88289673	      0.00001761	     -0.22142045	     -0.00000000	      0.00000001	     21.59639750
      0.45388497	     -0.06315627	      0.00025983	     -0.20462665	     -0.06509005	      0.88289801	      0.00001668	     -0.22139829	     -0.00000000	      0.00000001	     21.70247702
      0.45525991	     -0.06304855	      0.00026172	     -0.20451916	     -0.06508960	      0.88289930	      0.00001571	     -0.22137580	     -0.00000000	      0.00000001	     22.02194253
      0.45715572	     -0.06290327	      0.00026486	     -0.20437420	     -0.06508893	      0.88290113	      0.00001432	     -0.22134431	     -0.00000000	      0.00000001	     22.11132435
      0.45881383	     -0.06277158	      0.00026688	     -0.20424273	     -0.06508832	      0.88290276	      0.00001304	     -0.22131642	     -0.00000000	      0.00000001	     22.67924001
      0.46047194	     -0.06264612	      0.00027039	     -0.20411750	     -0.06508769	      0.88290441	      0.00001170	     -0.22128817	     -0.00000000	      0.00000001	     22.85036790
      0.46182305	     -0.06254146	      0.00027160	     -0.20401299	     -0.06508716	      0.88290578	      0.00001058	     -0.22126500	     -0.00000000	      0.00000001	     23.21344156
      0.46317415	     -0.06243858	      0.00027367	     -0.20391026	     -0.06508661	      0.88290715	      0.00000942	     -0.22124172	     -0.00000000	      0.00000001	     23.41599571
      0.46490060	     -0.06230854	      0.00027499	     -0.20378036	     -0.06508590	      0.88290893	      0.00000789	     -0.22121186	     -0.00000000	      0.00000001	     23.79705923
      0.46662704	     -0.06218071	      0.00027820	     -0.20365269	     -0.06508518	      0.88291072	      0.00000632	     -0.22118197	     -0.00000000	      0.00000001	     23.95412480
      0.46790721	     -0.06208394	      0.00027902	     -0.20355598	     -0.06508463	      0.88291206	      0.00000512	     -0.22115979	     -0.00000000	      0.00000001	     24.39614896
      0.46918737	     -0.06199046	      0.00028102	     -0.20346259	     -0.06508408	      0.88291340	      0.00000389	     -0.22113760	     -0.00000000	      0.00000001	     24.58867139
      0.47095084	     -0.06186180	      0.00028295	     -0.20333401	     -0.06508332	      0.88291525	      0.00000217	     -0.22110705	     -0.00000000	      0.00000001	     25.03688581
      0.47271431	     -0.06173893	      0.00028561	     -0.20321121	     -0.06508255	      0.88291710	      0.00000040	     -0.22107649	     -0.00000000	      0.00000001	     25.22481226
      0.47413748	     -0.06163528	      0.00028652	     -0.20310757	     -0.06508193	      0.88291860	     -0.00000105	     -0.22105194	     -0.00000000	      0.00000001	     25.63616327
      0.47556065	     -0.06153673	      0.00028860	     -0.20300906	     -0.06508130	      0.88292009	     -0.00000253	     -0.22102738	     -0.00000000	      0.00000001	     25.79932969
      0.47698382	     -0.06143842	      0.00028975	     -0.20291073	     -0.06508068	      0.88292158	     -0.00000403	     -0.22100289	     -0.00000000	      0.00000001	     26.20674976
      0.47840699	     -0.06134263	      0.00029148	     -0.20281495	     -0.06508006	      0.88292307	     -0.00000554	     -0.22097850	     -0.00000000	      0.00000001	     26.34485208
      0.47983016	     -0.06124725	      0.00029273	     -0.20271953	     -0.06507945	      0.88292454	     -0.00000708	     -0.22095422	     -0.00000000	      0.00000001	     26.72768418
      0.48167004	     -0.06112908	      0.00029498	     -0.20260132	     -0.06507866	      0.88292644	     -0.00000909	     -0.22092302	     -0.00000000	      0.00000001	     26.71145044
      0.48317550	     -0.06102862	      0.00029581	     -0.20250077	     -0.06507803	      0.88292798	     -0.00001075	     -0.22089768	     -0.00000000	      0.00000001	     27.32377203
      0.48468096	     -0.06093486	      0.00029797	     -0.20240695	     -0.06507740	      0.88292951	     -0.00001243	     -0.22087245	     -0.00000000	      0.00000001	     27.49766611
      0.48618642	     -0.06084058	      0.00029857	     -0.20231254	     -0.06507679	      0.88293102	     -0.00001411	     -0.22084745	     -0.00000000	      0.00000001	     27.78582467
      0.48769188	     -0.06075035	      0.00030075	     -0.20222222	     -0.06507618	      0.88293252	     -0.00001580	     -0.22082263	     -0.00000000	      0.00000001	     28.01949836
      0.48919734	     -0.06065985	      0.00030104	     -0.20213156	     -0.06507559	      0.88293400	     -0.00001749	     -0.22079807	     -0.00000000	      0.00000001	     28.23982242
      0.49070280	     -0.06057250	      0.00030336	     -0.20204408	     -0.06507501	      0.88293547	     -0.00001919	     -0.22077373	     -0.00000000	      0.00000001	     28.47126862
      0.49220825	     -0.06048614	      0.00030320	     -0.20195753	     -0.06507445	      0.88293691	     -0.00002088	     -0.22074965	     -0.00000000	      0.00000001	     28.74120304
      0.49371371	     -0.06040313	      0.00030570	     -0.20187436	     -0.06507390	      0.88293834	     -0.00002257	     -0.22072584	     -0.00000000	      0.00000001	     28.88082170
      0.49504953	     -0.06032946	      0.00030538	     -0.20180048	     -0.06507343	      0.88293959	     -0.00002406	     -0.22070497	     -0.00000000	      0.00000001	     29.15209603
      0.49638534	     -0.06025849	      0.00030684	     -0.20172933	     -0.06507297	      0.88294083	     -0.00002555	     -0.22068432	     -0.00000000	      0.00000001	     29.29072897
      0.49800788	     -0.06017322	      0.00030737	     -0.20164380	     -0.06507244	      0.88294231	     -0.00002734	     -0.22065959	     -0.00000000	      0.00000001	     29.50994748
      0.49963043	     -0.06009138	      0.00030959	     -0.20156171	     -0.06507193	      0.88294376	     -0.00002912	     -0.22063524	     -0.00000000	      0.00000001	     29.78307352
      0.50098108	     -0.06002361	      0.00030919	     -0.20149367	     -0.06507152	      0.88294495	     -0.00003058	     -0.22061529	     -0.00000000	      0.00000001	     29.87664526
      0.50233173	     -0.05995823	      0.00031059	     -0.20142806	     -0.06507113	      0.88294613	     -0.00003202	     -0.22059562	     -0.00000000	      0.00000001	     30.04793433
      0.50395733	     -0.05988164	      0.00031056	     -0.20135112	     -0.06507069	      0.88294752	     -0.00003374	     -0.22057235	     -0.00000000	      0.00000001	     30.21272930
      0.50558292	     -0.05980721	      0.00031263	     -0.20127637	     -0.06507028	      0.88294889	     -0.00003543	     -0.22054951	     -0.00000000	      0.00000001	     30.47307068
      0.50687427	     -0.05974924	      0.00031160	     -0.20121809	     -0.06506997	      0.88294996	     -0.00003675	     -0.22053168	     -0.00000000	      0.00000001	     30.54802614
      0.50816563	     -0.05969291	      0.00031252	     -0.20116147	     -0.06506968	      0.88295101	     -0.00003805	     -0.22051414	     -0.00000000	      0.00000001	     30.68230368
      0.50985315	     -0.05962170	      0.00031216	     -0.20108983	     -0.06506933	      0.88295237	     -0.00003971	     -0.22049166	     -0.00000000	      0.00000001	     30.84053588
      0.51135451	     -0.05956010	      0.00031335	     -0.20102786	     -0.06506906	      0.88295355	     -0.00004116	     -0.22047209	     -0.00000000	      0.00000001	     31.04216591
      0.51285586	     -0.05950070	      0.00031217	     -0.20096804	     -0.06506881	      0.88295472	     -0.00004257	     -0.22045292	     -0.00000000	      0.00000001	     31.07510268
      0.51435721	     -0.05944137	      0.00031371	     -0.20090834	     -0.06506859	      0.88295588	     -0.00004396	     -0.22043415	     -0.00000000	      0.00000001	     31.25809306
      0.51585856	     -0.05938592	      0.00031172	     -0.20085241	     -0.06506841	      0.88295701	     -0.00004531	     -0.22041578	     -0.00000000	      0.00000001	     31.42538776
      0.51717405	     -0.05933737	      0.00031298	     -0.20080350	     -0.06506828	      0.88295799	     -0.00004646	     -0.22040002	     -0.00000000	      0.00000001	     31.48715982
      0.51848954	     -0.05929096	      0.00031170	     -0.20075667	     -0.06506817	      0.88295896	     -0.00004759	     -0.22038457	     -0.00000000	      0.00000001	     31.59676097
      0.52008211	     -0.05923610	      0.00031189	     -0.20070132	     -0.06506808	      0.88296012	     -0.00004891	     -0.22036628	     -0.00000000	      0.00000000	     31.75126375
      0.52167469	     -0.05918467	      0.00030975	     -0.20064934	     -0.06506804	      0.88296127	     -0.00005020	     -0.22034844	     -0.00000000	      0.00000000	     31.75326836
      0.52300519	     -0.05914017	      0.00031059	     -0.20060443	     -0.06506803	      0.88296221	     -0.00005125	     -0.22033390	     -0.00000000	      0.00000000	     31.89822472
      0.52433570	     -0.05909961	      0.00030903	     -0.20056340	     -0.06506806	      0.88296315	     -0.00005227	     -0.22031965	     -0.00000000	      0.00000000	     32.06101099
      0.52566621	     -0.05905981	      0.00030876	     -0.20052314	     -0.06506812	      0.88296408	     -0.00005326	     -0.22030573	     -0.00000000	      0.00000000	     32.08901176
      0.52745342	     -0.05900916	      0.00030679	     -0.20047184	     -0.06506825	      0.88296531	     -0.00005454	     -0.22028754	     -0.00000000	      0.00000000	     32.36672459
      0.52880772	     -0.05897188	      0.00030702	     -0.20043409	     -0.06506840	      0.88296624	     -0.00005548	     -0.22027414	     -0.00000000	      0.00000000	     32.21768262
      0.53016201	     -0.05893630	      0.00030524	     -0.20039799	     -0.06506858	      0.88296716	     -0.00005639	     -0.22026107	     -0.00000000	      0.00000000	     32.45084569
      0.53151631	     -0.05890228	      0.00030471	     -0.20036347	     -0.06506880	      0.88296807	     -0.00005728	     -0.22024832	     -0.00000000	      0.00000000	     32.42527405
      0.53323005	     -0.05886262	      0.00030245	     -0.20032314	     -0.06506913	      0.88296921	     -0.00005835	     -0.22023268	     -0.00000000	      0.00000000	     32.73727781
      0.53460752	     -0.05883325	      0.00030224	     -0.20029326	     -0.06506944	      0.88297011	     -0.00005918	     -0.22022055	     -0.00000000	      0.00000000	     32.51455208
      0.53598499	     -0.05880678	      0.00030002	     -0.20026623	     -0.06506980	      0.88297102	     -0.00005998	     -0.22020885	     -0.00000000	      0.00000000	     32.76811175
      0.53736246	     -0.05878384	      0.00029916	     -0.20024275	     -0.06507020	      0.88297191	     -0.00006075	     -0.22019763	     -0.00000000	      0.00000000	     32.69080003
      0.53873993	     -0.05876385	      0.00029712	     -0.20022219	     -0.06507065	      0.88297280	     -0.00006148	     -0.22018692	     -0.00000000	      0.00000000	     32.87286491
      0.54042335	     -0.05874561	      0.00029590	     -0.20020327	     -0.06507126	      0.88297387	     -0.00006233	     -0.22017459	     -0.00000000	      0.00000000	     32.67052029
      0.54182063	     -0.05873430	      0.00029301	     -0.20019135	     -0.06507181	      0.88297475	     -0.00006300	     -0.22016510	     -0.00000000	      0.00000000	     32.99587134
      0.54321790	     -0.05873183	      0.00029191	     -0.20018831	     -0.06507242	      0.88297562	     -0.00006362	     -0.22015639	     -0.00000000	      0.00000000	     32.89356225
      0.54461517	     -0.05873556	      0.00028906	     -0.20019143	     -0.06507308	      0.88297648	     -0.00006420	     -0.22014861	     -0.00000000	      0.00000000	     33.00370339
      0.54601245	     -0.05874616	      0.00028770	     -0.20020146	     -0.06507379	      0.88297733	     -0.00006474	     -0.22014186	     -0.00000000	      0.00000000	     32.95299243
      0.54740972	     -0.05876291	      0.00028521	     -0.20021761	     -0.06507456	      0.88297816	     -0.00006523	     -0.22013622	     -0.00000000	      0.00000000	     33.01659676
      0.54911891	     -0.05879355	      0.00028409	     -0.20024756	     -0.06507557	      0.88297917	     -0.00006577	     -0.22013092	     -0.00000000	      0.00000000	     32.96102995
      0.55040900	     -0.05882214	      0.00028155	     -0.20027561	     -0.06507638	      0.88297990	     -0.00006612	     -0.22012817	     -0.00000000	      0.00000000	     33.01291748
      0.55169909	     -0.05885662	      0.00028108	     -0.20030960	     -0.06507725	      0.88298062	     -0.00006643	     -0.22012653	     -0.00000000	      0.00000000	     32.96799019
      0.55334675	     -0.05890685	      0.00027975	     -0.20035919	     -0.06507842	      0.88298152	     -0.00006676	     -0.22012606	     -0.00000000	      0.00000000	     32.95308839
      0.55481281	     -0.05895676	      0.00028093	     -0.20040860	     -0.06507953	      0.88298228	     -0.00006699	     -0.22012714	     -0.00000000	      0.00000000	     32.91313013
      0.55627886	     -0.05901199	      0.00028042	     -0.20046330	     -0.06508070	      0.88298302	     -0.00006715	     -0.22012962	     -0.00000000	      0.00000000	     32.82355906
      0.55774491	     -0.05907131	      0.00028300	     -0.20052218	     -0.06508193	      0.88298371	     -0.00006726	     -0.22013349	     -0.00000000	      0.00000000	     32.73712778
      0.55921097	     -0.05913759	      0.00028291	     -0.20058797	     -0.06508323	      0.88298437	     -0.00006729	     -0.22013874	     -0.00000000	      0.00000000	     32.78186692
      0.56067702	     -0.05920822	      0.00028676	     -0.20065822	     -0.06508458	      0.88298499	     -0.00006727	     -0.22014538	     -0.00000000	      0.00000000	     32.52824831
      0.56196934	     -0.05927462	      0.00028707	     -0.20072422	     -0.06508582	      0.88298550	     -0.00006719	     -0.22015238	     -0.00000000	      0.00000000	     32.52507677
      0.56326166	     -0.05934359	      0.00028977	     -0.20079286	     -0.06508711	      0.88298596	     -0.00006707	     -0.22016040	     -0.00000000	      0.00000000	     32.37893857
      0.56484636	     -0.05943248	      0.00029136	     -0.20088133	     -0.06508876	      0.88298647	     -0.00006685	     -0.22017158	     -0.00000000	      0.00000000	     32.24819099
      0.56643107	     -0.05952397	      0.00029480	     -0.20097246	     -0.06509046	      0.88298692	     -0.00006655	     -0.22018414	     -0.00000000	      0.00000000	     32.11751096
      0.56777498	     -0.05960535	      0.00029482	     -0.20105349	     -0.06509197	      0.88298724	     -0.00006625	     -0.22019584	     -0.00000000	      0.00000000	     31.95378578
      0.56911890	     -0.05968947	      0.00029677	     -0.20113731	     -0.06509351	      0.88298750	     -0.00006589	     -0.22020846	     -0.00000000	      0.00000000	     31.76938387
      0.57046281	     -0.05977741	      0.00029686	     -0.20122493	     -0.06509510	      0.88298771	     -0.00006548	     -0.22022200	     -0.00000000	      0.00000000	     31.60548625
      0.57216799	     -0.05989305	      0.00029804	     -0.20134020	     -0.06509718	      0.88298789	     -0.00006489	     -0.22024045	     -0.00000000	      0.00000000	     31.44572879
      0.57364707	     -0.05999705	      0.00029671	     -0.20144387	     -0.06509904	      0.88298796	     -0.00006431	     -0.22025756	     -0.00000000	      0.00000000	     31.12101846
      0.57512614	     -0.06010402	      0.00029773	     -0.20155056	     -0.06510095	      0.88298796	     -0.00006368	     -0.22027568	     -0.00000000	     -0.00000000	     30.92420010
      0.57660521	     -0.06021676	      0.00029533	     -0.20166297	     -0.06510290	      0.88298788	     -0.00006298	     -0.22029478	     -0.00000000	     -0.00000000	     30.64585132
      0.57808428	     -0.06032911	      0.00029609	     -0.20177509	     -0.06510490	      0.88298772	     -0.00006223	     -0.22031486	     -0.00000000	     -0.00000000	     30.37619551
      0.57956336	     -0.06044778	      0.00029268	     -0.20189345	     -0.06510694	      0.88298748	     -0.00006143	     -0.22033583	     -0.00000000	     -0.00000000	     30.28722503
      0.58104243	     -0.06056518	      0.00029352	     -0.20201066	     -0.06510903	      0.88298717	     -0.00006057	     -0.22035767	     -0.00000000	     -0.00000000	     29.83368192
      0.58234628	     -0.06067107	      0.00029057	     -0.20211632	     -0.06511090	      0.88298682	     -0.00005976	     -0.22037756	     -0.00000000	     -0.00000000	     29.72574837
      0.58365014	     -0.06077700	      0.00029018	     -0.20222209	     -0.06511279	      0.88298641	     -0.00005892	     -0.22039800	     -0.00000000	     -0.00000000	     29.44066818
      0.58525393	     -0.06091037	      0.00028807	     -0.20235526	     -0.06511517	      0.88298582	     -0.00005782	     -0.22042388	     -0.00000000	     -0.00000000	     29.09966249
      0.58685771	     -0.06104326	      0.00028806	     -0.20248800	     -0.06511757	      0.88298515	     -0.00005666	     -0.22045055	     -0.00000000	     -0.00000000	     28.87369770
      0.58828899	     -0.06116547	      0.00028564	     -0.20261006	     -0.06511975	      0.88298447	     -0.00005558	     -0.22047496	     -0.00000000	     -0.00000000	     28.56959829
      0.58972028	     -0.06128589	      0.00028600	     -0.20273041	     -0.06512196	      0.88298372	     -0.00005446	     -0.22049995	     -0.00000000	     -0.00000000	     28.30564412
      0.59115156	     -0.06140750	      0.00028424	     -0.20285193	     -0.06512419	      0.88298291	     -0.00005329	     -0.22052544	     -0.00000000	     -0.00000000	     27.97425738
      0.59258284	     -0.06152626	      0.00028445	     -0.20297065	     -0.06512644	      0.88298203	     -0.00005208	     -0.22055138	     -0.00000000	     -0.00000000	     27.75507086
      0.59431058	     -0.06167180	      0.00028253	     -0.20311612	     -0.06512918	      0.88298090	     -0.00005056	     -0.22058321	     -0.00000000	     -0.00000000	     27.46218386
      0.59567577	     -0.06178411	      0.00028367	     -0.20322847	     -0.06513136	      0.88297994	     -0.00004932	     -0.22060876	     -0.00000000	     -0.00000000	     27.14625791
      0.59704095	     -0.06189814	      0.00028235	     -0.20334248	     -0.06513356	      0.88297893	     -0.00004805	     -0.22063461	     -0.00000000	     -0.00000001	     26.88823674
      0.59840614	     -0.06201101	      0.00028249	     -0.20345539	     -0.06513576	      0.88297787	     -0.00004675	     -0.22066076	     -0.00000000	     -0.00000001	     26.64379798
      0.60016156	     -0.06215802	      0.00028138	     -0.20360244	     -0.06513861	      0.88297645	     -0.00004503	     -0.22069484	     -0.00000000	     -0.00000001	     26.09252354
      0.60171066	     -0.06228089	      0.00028245	     -0.20372542	     -0.06514113	      0.88297515	     -0.00004347	     -0.22072527	     -0.00000000	     -0.00000001	     25.93565404
      0.60325976	     -0.06240636	      0.00028115	     -0.20385095	     -0.06514366	      0.88297380	     -0.00004188	     -0.22075591	     -0.00000000	     -0.00000001	     25.77539897
      0.60480886	     -0.06253050	      0.00028291	     -0.20397525	     -0.06514620	      0.88297241	     -0.00004025	     -0.22078681	     -0.00000000	     -0.00000001	     25.31565409
      0.60635795	     -0.06265333	      0.00028095	     -0.20409818	     -0.06514873	      0.88297099	     -0.00003860	     -0.22081798	     -0.00000000	     -0.00000001	     25.19248127
      0.60768193	     -0.06275654	      0.00028265	     -0.20420156	     -0.06515089	      0.88296974	     -0.00003716	     -0.22084476	     -0.00000000	     -0.00000001	     24.80613408
      0.60900591	     -0.06285930	      0.00028211	     -0.20430445	     -0.06515305	      0.88296849	     -0.00003571	     -0.22087168	     -0.00000000	     -0.00000001	     24.61376881
      0.61065450	     -0.06298663	      0.00028271	     -0.20443200	     -0.06515573	      0.88296690	     -0.00003387	     -0.22090535	     -0.00000000	     -0.00000001	     24.26827358
      0.61230310	     -0.06311263	      0.00028190	     -0.20455820	     -0.06515839	      0.88296529	     -0.00003201	     -0.22093920	     -0.00000000	     -0.00000001	     23.96694420
      0.61395169	     -0.06323453	      0.00028354	     -0.20468037	     -0.06516105	      0.88296366	     -0.00003013	     -0.22097316	     -0.00000000	     -0.00000001	     23.49398971
      0.61539720	     -0.06333990	      0.00028225	     -0.20478594	     -0.06516335	      0.88296223	     -0.00002847	     -0.22100293	     -0.00000000	     -0.00000001	     23.50133444
      0.61684272	     -0.06344383	      0.00028356	     -0.20489014	     -0.06516565	      0.88296079	     -0.00002679	     -0.22103267	     -0.00000000	     -0.00000001	     23.15363117
      0.61828823	     -0.06354682	      0.00028290	     -0.20499337	     -0.06516792	      0.88295935	     -0.00002510	     -0.22106238	     -0.00000000	     -0.00000001	     22.90181482
      0.61973374	     -0.06364707	      0.00028357	     -0.20509391	     -0.06517018	      0.88295792	     -0.00002341	     -0.22109203	     -0.00000000	     -0.00000001	     22.68907846
      0.62152451	     -0.06377174	      0.00028285	     -0.20521893	     -0.06517293	      0.88295614	     -0.00002129	     -0.22112864	     -0.00000000	     -0.00000001	     22.11630321
      0.62296199	     -0.06386346	      0.00028401	     -0.20531097	     -0.06517512	      0.88295472	     -0.00001959	     -0.22115787	     -0.00000000	     -0.00000001	     22.06013028
      0.62439948	     -0.06395609	      0.00028353	     -0.20540390	     -0.06517727	      0.88295331	     -0.00001789	     -0.22118684	     -0.00000000	     -0.00000001	     21.91799956
      0.62624001	     -0.06406918	      0.00028489	     -0.20551745	     -0.06517999	      0.88295151	     -0.00001570	     -0.22122353	     -0.00000000	     -0.00000001	     21.54134779
      0.62765456	     -0.06415224	      0.00028394	     -0.20560083	     -0.06518204	      0.88295014	     -0.00001402	     -0.22125133	     -0.00000000	     -0.00000001	     21.38484440
      0.62906911	     -0.06422909	      0.00028503	     -0.20567805	     -0.06518406	      0.88294878	     -0.00001234	     -0.22127864	     -0.00000000	     -0.00000001	     21.12898110
      0.63048365	     -0.06430164	      0.00028498	     -0.20575097	     -0.06518604	      0.88294743	     -0.00001066	     -0.22130537	     -0.00000000	     -0.00000001	     20.98069972
      0.63232363	     -0.06439006	      0.00028584	     -0.20583990	     -0.06518855	      0.88294570	     -0.00000849	     -0.22133913	     -0.00000000	     -0.00000001	     20.47701637
      0.63389994	     -0.06445676	      0.00028510	     -0.20590702	     -0.06519066	      0.88294424	     -0.00000665	     -0.22136708	     -0.00000000	     -0.00000001	     20.43234166
      0.63547626	     -0.06451624	      0.00028587	     -0.20596696	     -0.06519270	      0.88294279	     -0.00000481	     -0.22139394	     -0.00000000	     -0.00000001	     20.17528686
      0.63705258	     -0.06456924	      0.00028463	     -0.20602037	     -0.06519469	      0.88294137	     -0.00000299	     -0.22141960	     -0.00000000	     -0.00000001	     20.17636094
      0.63862889	     -0.06461719	      0.00028444	     -0.20606878	     -0.06519663	      0.88293998	     -0.00000119	     -0.22144402	     -0.00000000	     -0.00000001	     19.72702859
      0.64002403	     -0.06465453	      0.00028211	     -0.20610647	     -0.06519829	      0.88293876	      0.00000038	     -0.22146458	     -0.00000000	     -0.00000001	     19.79329121
      0.64141916	     -0.06468846	      0.00028018	     -0.20614076	     -0.06519990	      0.88293757	      0.00000193	     -0.22148414	     -0.00000000	     -0.00000001	     19.45576337
      0.64281430	     -0.06471808	      0.00027712	     -0.20617072	     -0.06520146	      0.88293639	      0.00000346	     -0.22150269	     -0.00000000	     -0.00000001	     19.42378727
      0.64483311	     -0.06475814	      0.00027214	     -0.20621127	     -0.06520363	      0.88293474	      0.00000563	     -0.22152779	     -0.00000000	     -0.00000001	     18.88489217
      0.64649807	     -0.06477960	      0.00026635	     -0.20623308	     -0.06520533	      0.88293341	      0.00000738	     -0.22154696	     -0.00000000	     -0.00000001	     19.13600742
      0.64816303	     -0.06480577	      0.00026119	     -0.20625962	     -0.06520695	      0.88293212	      0.00000909	     -0.22156464	     -0.00000000	     -0.00000001	     18.83819412
      0.64982799	     -0.06481715	      0.00025414	     -0.20627133	     -0.06520850	      0.88293087	      0.00001076	     -0.22158104	     -0.00000000	     -0.00000001	     18.78158356
      0.65114903	     -0.06482772	      0.00025007	     -0.20628219	     -0.06520967	      0.88292991	      0.00001205	     -0.22159301	     -0.00000000	     -0.00000000	     18.60540386
      0.65247007	     -0.06483382	      0.00024510	     -0.20628857	     -0.06521078	      0.88292898	      0.00001332	     -0.22160412	     -0.00000000	     -0.00000000	     18.58655633
      0.65421149	     -0.06483897	      0.00023929	     -0.20629409	     -0.06521218	      0.88292780	      0.00001494	     -0.22161749	     -0.00000000	     -0.00000000	     18.30161682
      0.65595292	     -0.06483416	      0.00023352	     -0.20628965	     -0.06521348	      0.88292666	      0.00001652	     -0.22162940	     -0.00000000	     -0.00000000	     18.38957685
      0.65747568	     -0.06483039	      0.00022944	     -0.20628621	     -0.06521455	      0.88292572	      0.00001786	     -0.22163855	     -0.00000000	     -0.00000000	     18.29843777
      0.65899845	     -0.06481847	      0.00022520	     -0.20627461	     -0.06521555	      0.88292482	      0.00001917	     -0.22164663	     -0.00000000	     -0.00000000	     18.08136238
      0.66052122	     -0.06480346	      0.00022180	     -0.20625995	     -0.06521648	      0.88292396	      0.00002043	     -0.22165359	     -0.00000000	     -0.00000000	     18.14252403
      0.66217285	     -0.06478354	      0.00021837	     -0.20624040	     -0.06521741	      0.88292308	      0.00002176	     -0.22165992	     -0.00000000	     -0.00000000	     17.88440888
      0.66382449	     -0.06475679	      0.00021603	     -0.20621403	     -0.06521827	      0.88292226	      0.00002305	     -0.22166501	     -0.00000000	     -0.00000000	     17.91784838
      0.66547613	     -0.06472566	      0.00021320	     -0.20618326	     -0.06521904	      0.88292149	      0.00002429	     -0.22166883	     -0.00000000	     -0.00000000	     17.88508221
      0.66712777	     -0.06469194	      0.00021119	     -0.20614991	     -0.06521974	      0.88292077	      0.00002548	     -0.22167145	     -0.00000000	     -0.00000000	     17.86174191
      0.66877941	     -0.06465158	      0.00020828	     -0.20610989	     -0.06522036	      0.88292011	      0.00002663	     -0.22167296	     -0.00000000	     -0.00000000	     17.85997342
      0.67043105	     -0.06460859	      0.00020672	     -0.20606725	     -0.06522090	      0.88291951	      0.00002773	     -0.22167328	     -0.00000000	     -0.00000000	     17.69815265
      0.67208269	     -0.06455666	      0.00020360	     -0.20601562	     -0.06522137	      0.88291897	      0.00002878	     -0.22167247	     -0.00000000	     -0.00000000	     17.84083136
      0.67347927	     -0.06451363	      0.00020244	     -0.20597286	     -0.06522171	      0.88291855	      0.00002963	     -0.22167083	     -0.00000000	     -0.00000000	     17.77969858
      0.67487585	     -0.06446554	      0.00019995	     -0.20592502	     -0.06522200	      0.88291817	      0.00003045	     -0.22166839	     -0.00000000	     -0.00000000	     17.82052399
      0.67662388	     -0.06440360	      0.00019735	     -0.20586337	     -0.06522229	      0.88291775	      0.00003142	     -0.22166424	     -0.00000000	     -0.00000000	     17.75376028
      0.67837192	     -0.06433275	      0.00019380	     -0.20579278	     -0.06522251	      0.88291740	      0.00003234	     -0.22165887	     -0.00000000	     -0.00000000	     17.77575103
      0.67973463	     -0.06427523	      0.00019204	     -0.20573546	     -0.06522263	      0.88291717	      0.00003302	     -0.22165375	     -0.00000000	     -0.00000000	     17.83172996
      0.68109734	     -0.06421507	      0.00018938	     -0.20567548	     -0.06522270	      0.88291697	      0.00003366	     -0.22164789	     -0.00000000	     -0.00000000	     17.94861910
      0.68292192	     -0.06413330	      0.00018608	     -0.20559392	     -0.06522274	      0.88291677	      0.00003445	     -0.22163893	     -0.00000000	     -0.00000000	     17.85464889
      0.68474651	     -0.06404139	      0.00018195	     -0.20550218	     -0.06522270	      0.88291663	      0.00003517	     -0.22162872	     -0.00000000	     -0.00000000	     18.20004311
      0.68610378	     -0.06397507	      0.00017955	     -0.20543599	     -0.06522264	      0.88291657	      0.00003565	     -0.22162025	     -0.00000000	     -0.00000000	     18.07496337
      0.68746105	     -0.06390252	      0.00017671	     -0.20536354	     -0.06522254	      0.88291655	      0.00003609	     -0.22161109	     -0.00000000	     -0.00000000	     18.25549827
      0.68911222	     -0.06381345	      0.00017347	     -0.20527460	     -0.06522238	      0.88291657	      0.00003656	     -0.22159898	     -0.00000000	      0.00000000	     18.19466994
      0.69076338	     -0.06371571	      0.00016990	     -0.20517694	     -0.06522217	      0.88291665	      0.00003695	     -0.22158584	     -0.00000000	      0.00000000	     18.43507431
      0.69241454	     -0.06361895	      0.00016618	     -0.20508023	     -0.06522193	      0.88291679	      0.00003727	     -0.22157159	     -0.00000000	      0.00000000	     18.52955220
      0.69406570	     -0.06351469	      0.00016232	     -0.20497601	     -0.06522166	      0.88291698	      0.00003751	     -0.22155639	     -0.00000000	      0.00000000	     18.78589798
      0.69571686	     -0.06341805	      0.00015771	     -0.20487936	     -0.06522136	      0.88291723	      0.00003766	     -0.22154014	     -0.00000000	      0.00000000	     18.85280661
      0.69701980	     -0.06332993	      0.00015462	     -0.20479124	     -0.06522110	      0.88291747	      0.00003772	     -0.22152680	     -0.00000000	      0.00000000	     19.01753822
      0.69832274	     -0.06324767	      0.00015092	     -0.20470894	     -0.06522084	      0.88291775	      0.00003773	     -0.22151284	     -0.00000000	      0.00000000	     19.07216265
      0.69962568	     -0.06316403	      0.00014739	     -0.20462525	     -0.06522056	      0.88291806	      0.00003768	     -0.22149842	     -0.00000000	      0.00000000	     19.28154298
      0.70153305	     -0.06304407	      0.00014204	     -0.20450522	     -0.06522014	      0.88291858	      0.00003751	     -0.22147656	     -0.00000000	      0.00000000	     19.31132621
      0.70324868	     -0.06293024	      0.00013762	     -0.20439128	     -0.06521975	      0.88291911	      0.00003725	     -0.22145624	     -0.00000000	      0.00000000	     19.69944337
      0.70496431	     -0.06282414	      0.00013264	     -0.20428507	     -0.06521936	      0.88291971	      0.00003689	     -0.22143525	     -0.00000000	      0.00000000	     19.75864039
      0.70640884	     -0.06272584	      0.00012988	     -0.20418667	     -0.06521903	      0.88292026	      0.00003651	     -0.22141723	     -0.00000000	      0.00000000	     20.09306695
      0.70785336	     -0.06263578	      0.00012628	     -0.20409649	     -0.06521871	      0.88292085	      0.00003606	     -0.22139881	     -0.00000000	      0.00000000	     20.28533970
      0.70929789	     -0.06254130	      0.00012387	     -0.20400191	     -0.06521839	      0.88292148	      0.00003553	     -0.22138013	     -0.00000000	      0.00000000	     20.44504645
      0.71074241	     -0.06244980	      0.00012113	     -0.20391029	     -0.06521808	      0.88292216	      0.00003493	     -0.22136116	     -0.00000000	      0.00000000	     20.69420298
      0.71268678	     -0.06232474	      0.00011901	     -0.20378507	     -0.06521769	      0.88292313	      0.00003400	     -0.22133533	     -0.00000000	      0.00000000	     20.78737576
      0.71401873	     -0.06223766	      0.00011676	     -0.20369786	     -0.06521743	      0.88292383	      0.00003329	     -0.22131733	     -0.00000000	      0.00000000	     21.16118303
      0.71535068	     -0.06215122	      0.00011572	     -0.20361130	     -0.06521720	      0.88292457	      0.00003251	     -0.22129913	     -0.00000000	      0.00000000	     21.35659390
      0.71708140	     -0.06204212	      0.00011379	     -0.20350203	     -0.06521691	      0.88292557	      0.00003141	     -0.22127526	     -0.00000000	      0.00000000	     21.60916788
      0.71881212	     -0.06192837	      0.00011327	     -0.20338812	     -0.06521666	      0.88292661	      0.00003019	     -0.22125120	     -0.00000000	      0.00000000	     21.83622824
      0.72023695	     -0.06184018	      0.00011133	     -0.20329975	     -0.06521648	      0.88292750	      0.00002911	     -0.22123118	     -0.00000000	      0.00000000	     22.09309662
      0.72166179	     -0.06174837	      0.00011107	     -0.20320779	     -0.06521632	      0.88292842	      0.00002796	     -0.22121108	     -0.00000000	      0.00000000	     22.43446939
      0.72308662	     -0.06166087	      0.00011006	     -0.20312011	     -0.06521619	      0.88292937	      0.00002673	     -0.22119088	     -0.00000000	      0.00000000	     22.49934283
      0.72451145	     -0.06157007	      0.00010991	     -0.20302914	     -0.06521610	      0.88293034	      0.00002542	     -0.22117063	     -0.00000000	      0.00000000	     22.85292292
      0.72644854	     -0.06145499	      0.00010838	     -0.20291378	     -0.06521602	      0.88293169	      0.00002354	     -0.22114297	     -0.00000000	      0.00000000	     23.00279311
      0.72770574	     -0.06137458	      0.00010883	     -0.20283322	     -0.06521601	      0.88293259	      0.00002224	     -0.22112503	     -0.00000000	      0.00000000	     23.38716900
      0.72896294	     -0.06129998	      0.00010801	     -0.20275842	     -0.06521602	      0.88293350	      0.00002088	     -0.22110703	     -0.00000000	      0.00000000	     23.51325615
      0.73066353	     -0.06119815	      0.00010750	     -0.20265632	     -0.06521608	      0.88293476	      0.00001896	     -0.22108271	     -0.00000000	      0.00000001	     23.94054147
      0.73236412	     -0.06110223	      0.00010604	     -0.20256011	     -0.06521620	      0.88293603	      0.00001694	     -0.22105839	     -0.00000000	      0.00000001	     23.81591002
      0.73406471	     -0.06099575	      0.00010655	     -0.20245335	     -0.06521638	      0.88293733	      0.00001481	     -0.22103422	     -0.00000000	      0.00000001	     24.60449765
      0.73526688	     -0.06093237	      0.00010472	     -0.20238972	     -0.06521655	      0.88293825	      0.00001325	     -0.22101705	     -0.00000000	      0.00000001	     24.49481553
      0.73646906	     -0.06086421	      0.00010427	     -0.20232133	     -0.06521675	      0.88293918	      0.00001164	     -0.22099998	     -0.00000000	      0.00000001	     24.73706961
      0.73831360	     -0.06076406	      0.00010292	     -0.20222080	     -0.06521712	      0.88294062	      0.00000907	     -0.22097393	     -0.00000000	      0.00000001	     24.94644259
      0.73995390	     -0.06067367	      0.00010239	     -0.20213007	     -0.06521752	      0.88294190	      0.00000670	     -0.22095092	     -0.00000000	      0.00000001	     25.30608867
      0.74159421	     -0.06059116	      0.00010049	     -0.20204718	     -0.06521799	      0.88294320	      0.00000424	     -0.22092806	     -0.00000000	      0.00000001	     25.35893279
      0.74295851	     -0.06051475	      0.00010083	     -0.20197048	     -0.06521843	      0.88294428	      0.00000212	     -0.22090922	     -0.00000000	      0.00000001	     25.68964285
      0.74432281	     -0.06044754	      0.00009970	     -0.20190294	     -0.06521892	      0.88294536	     -0.00000005	     -0.22089047	     -0.00000000	      0.00000001	     25.88590170
      0.74568711	     -0.06037760	      0.00009949	     -0.20183268	     -0.06521946	      0.88294644	     -0.00000228	     -0.22087192	     -0.00000000	      0.00000001	     26.02849771
      0.74740712	     -0.06029460	      0.00009849	     -0.20174925	     -0.06522022	      0.88294780	     -0.00000517	     -0.22084874	     -0.00000000	      0.00000001	     26.43972221
      0.74912713	     -0.06020820	      0.00009909	     -0.20166243	     -0.06522106	      0.88294916	     -0.00000815	     -0.22082587	     -0.00000000	      0.00000001	     26.34168009
      0.75039960	     -0.06014974	      0.00009771	     -0.20160361	     -0.06522175	      0.88295017	     -0.00001041	     -0.22080909	     -0.00000000	      0.00000001	     26.69365289
      0.75167206	     -0.06008906	      0.00009791	     -0.20154261	     -0.06522248	      0.88295117	     -0.00001271	     -0.22079250	     -0.00000000	      0.00000001	     26.83022369
      0.75336203	     -0.06001261	      0.00009736	     -0.20146568	     -0.06522353	      0.88295250	     -0.00001584	     -0.22077071	     -0.00000000	      0.00000001	     27.11476471
      0.75505199	     -0.05993485	      0.00009812	     -0.20138748	     -0.06522467	      0.88295382	     -0.00001905	     -0.22074925	     -0.00000000	      0.00000001	     27.12847845
      0.75651042	     -0.05987330	      0.00009682	     -0.20132547	     -0.06522573	      0.88295495	     -0.00002188	     -0.22073096	     -0.00000000	      0.00000001	     27.44381169
      0.75796885	     -0.05980683	      0.00009807	     -0.20125860	     -0.06522686	      0.88295608	     -0.00002477	     -0.22071295	     -0.00000000	      0.00000001	     27.62526934
      0.75942728	     -0.05974856	      0.00009704	     -0.20119986	     -0.06522806	      0.88295721	     -0.00002771	     -0.22069513	     -0.00000000	      0.00000001	     27.70927160
      0.76088571	     -0.05968397	      0.00009838	     -0.20113485	     -0.06522934	      0.88295833	     -0.00003070	     -0.22067763	     -0.00000000	      0.00000001	     27.95839304
      0.76234414	     -0.05962815	      0.00009747	     -0.20107854	     -0.06523069	      0.88295944	     -0.00003375	     -0.22066034	     -0.00000000	      0.00000001	     28.07854490
      0.76380257	     -0.05956620	      0.00009897	     -0.20101616	     -0.06523212	      0.88296054	     -0.00003684	     -0.22064337	     -0.00000000	      0.00000001	     28.26137967
      0.76526100	     -0.05951199	      0.00009817	     -0.20096145	     -0.06523363	      0.88296164	     -0.00003999	     -0.22062662	     -0.00000000	      0.00000001	     28.32324629
      0.76671943	     -0.05945221	      0.00009977	     -0.20090121	     -0.06523522	      0.88296274	     -0.00004318	     -0.22061018	     -0.00000000	      0.00000001	     28.61730873
      0.76817786	     -0.05940070	      0.00009902	     -0.20084918	     -0.06523689	      0.88296382	     -0.00004642	     -0.22059399	     -0.00000000	      0.00000001	     28.62465622
      0.76963629	     -0.05934325	      0.00010080	     -0.20079125	     -0.06523865	      0.88296490	     -0.00004971	     -0.22057812	     -0.00000000	      0.00000001	     28.93923933
      0.77109472	     -0.05929393	      0.00010015	     -0.20074140	     -0.06524048	      0.88296597	     -0.00005304	     -0.22056250	     -0.00000000	      0.00000000	     28.85180227
      0.77255315	     -0.05923695	      0.00010213	     -0.20068393	     -0.06524240	      0.88296704	     -0.00005641	     -0.22054720	     -0.00000000	      0.00000000	     29.23790444
      0.77401158	     -0.05919095	      0.00010148	     -0.20063737	     -0.06524441	      0.88296809	     -0.00005982	     -0.22053211	     -0.00000000	      0.00000000	     29.15915878
      0.77547001	     -0.05913630	      0.00010359	     -0.20058221	     -0.06524651	      0.88296915	     -0.00006328	     -0.22051739	     -0.00000000	      0.00000000	     29.44925141
      0.77692844	     -0.05909272	      0.00010292	     -0.20053805	     -0.06524869	      0.88297019	     -0.00006677	     -0.22050289	     -0.00000000	      0.00000000	     29.52766722
      0.77838687	     -0.05904047	      0.00010529	     -0.20048529	     -0.06525096	      0.88297123	     -0.00007029	     -0.22048876	     -0.00000000	      0.00000000	     29.66148130
      0.77984530	     -0.05899825	      0.00010453	     -0.20044248	     -0.06525332	      0.88297226	     -0.00007385	     -0.22047485	     -0.00000000	      0.00000000	     29.76298131
      0.78130372	     -0.05894875	      0.00010683	     -0.20039244	     -0.06525577	      0.88297328	     -0.00007743	     -0.22046129	     -0.00000000	      0.00000000	     29.97348044
      0.78276215	     -0.05890988	      0.00010577	     -0.20035295	     -0.06525831	      0.88297429	     -0.00008105	     -0.22044800	     -0.00000000	      0.00000000	     30.01607398
      0.78407168	     -0.05886835	      0.00010776	     -0.20031093	     -0.06526067	      0.88297519	     -0.00008432	     -0.22043637	     -0.00000000	      0.00000000	     30.18070824
      0.78538120	     -0.05883312	      0.00010773	     -0.20027516	     -0.06526310	      0.88297609	     -0.00008760	     -0.22042498	     -0.00000000	      0.00000000	     30.23981898
      0.78669072	     -0.05879701	      0.00010872	     -0.20023851	     -0.06526561	      0.88297698	     -0.00009091	     -0.22041388	     -0.00000000	      0.00000000	     30.38223024
      0.78847226	     -0.05875428	      0.00010904	     -0.20019503	     -0.06526914	      0.88297818	     -0.00009543	     -0.22039928	     -0.00000000	      0.00000000	     30.50982321
      0.79006926	     -0.05871311	      0.00011087	     -0.20015322	     -0.06527242	      0.88297924	     -0.00009951	     -0.22038676	     -0.00000000	      0.00000000	     30.60009259
      0.79142625	     -0.05868798	      0.00011020	     -0.20012748	     -0.06527530	      0.88298013	     -0.00010298	     -0.22037650	     -0.00000000	      0.00000000	     30.68270533
      0.79278324	     -0.05865962	      0.00011157	     -0.20009855	     -0.06527826	      0.88298101	     -0.00010646	     -0.22036675	     -0.00000000	      0.00000000	     30.89247918
      0.79414023	     -0.05863869	      0.00011157	     -0.20007701	     -0.06528129	      0.88298188	     -0.00010995	     -0.22035747	     -0.00000000	      0.00000000	     30.88866421
      0.79580464	     -0.05861447	      0.00011283	     -0.20005208	     -0.06528513	      0.88298293	     -0.00011424	     -0.22034689	     -0.00000000	      0.00000000	     31.22247533
      0.79717328	     -0.05860624	      0.00011203	     -0.20004322	     -0.06528837	      0.88298378	     -0.00011776	     -0.22033894	     -0.00000000	      0.00000000	     30.99615213
      0.79854192	     -0.05859883	      0.00011272	     -0.20003520	     -0.06529169	      0.88298461	     -0.00012129	     -0.22033183	     -0.00000000	      0.00000000	     31.24499781
      0.79991056	     -0.05860276	      0.00011214	     -0.20003850	     -0.06529510	      0.88298543	     -0.00012481	     -0.22032566	     -0.00000000	      0.00000000	     31.18644848
      0.80127920	     -0.05861135	      0.00011231	     -0.20004647	     -0.06529858	      0.88298623	     -0.00012832	     -0.22032058	     -0.00000000	      0.00000000	     31.35647498
      0.80296394	     -0.05863574	      0.00011179	     -0.20007009	     -0.06530298	      0.88298718	     -0.00013262	     -0.22031595	     -0.00000000	      0.00000000	     31.10974541
      0.80464869	     -0.05865986	      0.00011343	     -0.20009349	     -0.06530750	      0.88298811	     -0.00013691	     -0.22031327	     -0.00000000	      0.00000000	     31.67582650
      0.80580187	     -0.05869126	      0.00011291	     -0.20012438	     -0.06531066	      0.88298872	     -0.00013982	     -0.22031250	     -0.00000000	      0.00000000	     31.37907743
      0.80695506	     -0.05872257	      0.00011388	     -0.20015520	     -0.06531387	      0.88298931	     -0.00014273	     -0.22031274	     -0.00000000	      0.00000000	     31.48636910
      0.80877555	     -0.05878204	      0.00011566	     -0.20021393	     -0.06531905	      0.88299019	     -0.00014727	     -0.22031515	     -0.00000000	      0.00000000	     31.40835750
      0.81019451	     -0.05883252	      0.00011811	     -0.20026387	     -0.06532317	      0.88299084	     -0.00015078	     -0.22031874	     -0.00000000	      0.00000000	     31.62414529
      0.81161347	     -0.05889029	      0.00012089	     -0.20032113	     -0.06532738	      0.88299146	     -0.00015426	     -0.22032379	     -0.00000000	      0.00000000	     31.34927449
      0.81303243	     -0.05895029	      0.00012455	     -0.20038064	     -0.06533165	      0.88299203	     -0.00015770	     -0.22033032	     -0.00000000	      0.00000000	     31.54664128
      0.81491779	     -0.05904341	      0.00013011	     -0.20047315	     -0.06533744	      0.88299271	     -0.00016221	     -0.22034121	     -0.00000000	      0.00000000	     31.18559642
      0.81614177	     -0.05910084	      0.00013452	     -0.20053021	     -0.06534126	      0.88299311	     -0.00016511	     -0.22034963	     -0.00000000	      0.00000000	     31.42286359
      0.81736574	     -0.05916692	      0.00013896	     -0.20059594	     -0.06534513	      0.88299347	     -0.00016797	     -0.22035902	     -0.00000000	      0.00000000	     31.33984585
      0.81914328	     -0.05926691	      0.00014562	     -0.20069544	     -0.06535083	      0.88299392	     -0.00017207	     -0.22037447	     -0.00000000	      0.00000000	     31.17127588
      0.82092083	     -0.05937674	      0.00015255	     -0.20080482	     -0.06535663	      0.88299427	     -0.00017610	     -0.22039195	     -0.00000000	      0.00000000	     31.21978047
      0.82213727	     -0.05945107	      0.00015676	     -0.20087883	     -0.06536065	      0.88299446	     -0.00017883	     -0.22040512	     -0.00000000	      0.00000000	     31.07330298
      0.82335371	     -0.05953175	      0.00016127	     -0.20095922	     -0.06536471	      0.88299460	     -0.00018152	     -0.22041917	     -0.00000000	      0.00000000	     30.94456019
      0.82509098	     -0.05965312	      0.00016682	     -0.20108018	     -0.06537058	      0.88299471	     -0.00018530	     -0.22044080	     -0.00000000	      0.00000000	     30.91268616
      0.82682825	     -0.05977925	      0.00017292	     -0.20120594	     -0.06537651	      0.88299471	     -0.00018902	     -0.22046423	     -0.00000000	     -0.00000000	     30.44055992
      0.82803935	     -0.05986955	      0.00017519	     -0.20129595	     -0.06538069	      0.88299465	     -0.00019157	     -0.22048157	     -0.00000000	     -0.00000000	     30.60536536
      0.82925044	     -0.05996360	      0.00017839	     -0.20138975	     -0.06538490	      0.88299454	     -0.00019410	     -0.22049972	     -0.00000000	     -0.00000000	     30.39044122
      0.83098595	     -0.06010373	      0.00018152	     -0.20152951	     -0.06539098	      0.88299428	     -0.00019765	     -0.22052708	     -0.00000000	     -0.00000000	     30.31596975
      0.83272145	     -0.06024693	      0.00018551	     -0.20167240	     -0.06539712	      0.88299390	     -0.00020114	     -0.22055599	     -0.00000000	     -0.00000000	     29.84096659
      0.83394902	     -0.06035106	      0.00018583	     -0.20177627	     -0.06540149	      0.88299357	     -0.00020357	     -0.22057732	     -0.00000000	     -0.00000000	     29.90726628
      0.83517659	     -0.06045806	      0.00018766	     -0.20188306	     -0.06540588	      0.88299317	     -0.00020597	     -0.22059936	     -0.00000000	     -0.00000000	     29.65829176
      0.83678137	     -0.06060185	      0.00018902	     -0.20202658	     -0.06541164	      0.88299257	     -0.00020905	     -0.22062920	     -0.00000000	     -0.00000000	     29.59026644
      0.83838615	     -0.06074903	      0.00019114	     -0.20217354	     -0.06541744	      0.88299186	     -0.00021207	     -0.22066019	     -0.00000000	     -0.00000000	     28.90028729
      0.83999093	     -0.06089498	      0.00019133	     -0.20231926	     -0.06542325	      0.88299106	     -0.00021503	     -0.22069223	     -0.00000000	     -0.00000000	     29.14888940
      0.84128300	     -0.06101781	      0.00019338	     -0.20244196	     -0.06542795	      0.88299034	     -0.00021737	     -0.22071871	     -0.00000000	     -0.00000000	     28.76259061
      0.84257506	     -0.06113970	      0.00019388	     -0.20256372	     -0.06543266	      0.88298956	     -0.00021967	     -0.22074582	     -0.00000000	     -0.00000000	     28.62561702
      0.84418058	     -0.06129401	      0.00019551	     -0.20271791	     -0.06543851	      0.88298850	     -0.00022248	     -0.22078026	     -0.00000000	     -0.00000000	     28.29174952
      0.84578610	     -0.06144842	      0.00019607	     -0.20287222	     -0.06544438	      0.88298735	     -0.00022522	     -0.22081552	     -0.00000000	     -0.00000001	     28.08385862
      0.84739162	     -0.06160228	      0.00019887	     -0.20302605	     -0.06545024	      0.88298611	     -0.00022790	     -0.22085150	     -0.00000000	     -0.00000001	     27.85107423
      0.84875361	     -0.06173359	      0.00019900	     -0.20315731	     -0.06545521	      0.88298500	     -0.00023012	     -0.22088249	     -0.00000000	     -0.00000001	     27.71614195
      0.85011560	     -0.06186611	      0.00020126	     -0.20328986	     -0.06546018	      0.88298382	     -0.00023229	     -0.22091392	     -0.00000000	     -0.00000001	     27.48073875
      0.85147758	     -0.06199799	      0.00020255	     -0.20342176	     -0.06546514	      0.88298259	     -0.00023441	     -0.22094576	     -0.00000000	     -0.00000001	     27.29252774
      0.85318073	     -0.06216369	      0.00020541	     -0.20358757	     -0.06547132	      0.88298098	     -0.00023698	     -0.22098608	     -0.00000000	     -0.00000001	     26.95443593
      0.85488387	     -0.06233028	      0.00020660	     -0.20375425	     -0.06547749	      0.88297929	     -0.00023946	     -0.22102697	     -0.00000000	     -0.00000001	     26.73890674
      0.85626613	     -0.06246263	      0.00021006	     -0.20388675	     -0.06548247	      0.88297786	     -0.00024140	     -0.22106053	     -0.00000000	     -0.00000001	     26.52739306
      0.85764840	     -0.06259767	      0.00021127	     -0.20402193	     -0.06548744	      0.88297639	     -0.00024328	     -0.22109436	     -0.00000000	     -0.00000001	     26.41544737
      0.85903066	     -0.06273283	      0.00021378	     -0.20415727	     -0.06549238	      0.88297488	     -0.00024509	     -0.22112852	     -0.00000000	     -0.00000001	     26.19663206
      0.86091756	     -0.06292032	      0.00021548	     -0.20434500	     -0.06549909	      0.88297276	     -0.00024745	     -0.22117564	     -0.00000000	     -0.00000001	     25.87343226
      0.86221256	     -0.06304402	      0.00021847	     -0.20446894	     -0.06550367	      0.88297127	     -0.00024899	     -0.22120834	     -0.00000000	     -0.00000001	     25.68528885
      0.86350756	     -0.06316996	      0.00022006	     -0.20459510	     -0.06550822	      0.88296976	     -0.00025047	     -0.22124122	     -0.00000000	     -0.00000001	     25.61415786
      0.86526854	     -0.06334018	      0.00022339	     -0.20476568	     -0.06551437	      0.88296766	     -0.00025236	     -0.22128626	     -0.00000000	     -0.00000001	     25.18013509
      0.86702952	     -0.06351072	      0.00022511	     -0.20493658	     -0.06552045	      0.88296553	     -0.00025413	     -0.22133160	     -0.00000000	     -0.00000001	     25.41375845
      0.86837882	     -0.06363706	      0.00022883	     -0.20506328	     -0.06552508	      0.88296388	     -0.00025540	     -0.22136662	     -0.00000000	     -0.00000001	     24.76812294
      0.86972812	     -0.06376149	      0.00023080	     -0.20518804	     -0.06552967	      0.88296221	     -0.00025659	     -0.22140165	     -0.00000000	     -0.00000001	     24.74491493
      0.87139669	     -0.06391793	      0.00023427	     -0.20534496	     -0.06553529	      0.88296013	     -0.00025795	     -0.22144508	     -0.00000000	     -0.00000001	     24.36033921
      0.87306525	     -0.06406995	      0.00023638	     -0.20549744	     -0.06554084	      0.88295804	     -0.00025919	     -0.22148865	     -0.00000000	     -0.00000001	     24.26224751
      0.87456529	     -0.06420328	      0.00024019	     -0.20563126	     -0.06554577	      0.88295616	     -0.00026020	     -0.22152778	     -0.00000000	     -0.00000001	     23.98733913
      0.87606533	     -0.06433521	      0.00024197	     -0.20576366	     -0.06555065	      0.88295427	     -0.00026111	     -0.22156684	     -0.00000000	     -0.00000001	     23.96847561
      0.87756536	     -0.06446569	      0.00024529	     -0.20589467	     -0.06555546	      0.88295238	     -0.00026192	     -0.22160581	     -0.00000000	     -0.00000001	     23.44041156
      0.87906540	     -0.06459160	      0.00024692	     -0.20602109	     -0.06556021	      0.88295050	     -0.00026263	     -0.22164465	     -0.00000000	     -0.00000001	     23.50712101
      0.88056543	     -0.06471806	      0.00024957	     -0.20614810	     -0.06556490	      0.88294861	     -0.00026323	     -0.22168327	     -0.00000000	     -0.00000001	     23.18420963
      0.88206547	     -0.06483838	      0.00025114	     -0.20626898	     -0.06556951	      0.88294674	     -0.00026374	     -0.22172168	     -0.00000000	     -0.00000001	     23.02478848
      0.88356550	     -0.06495610	      0.00025335	     -0.20638729	     -0.06557405	      0.88294487	     -0.00026414	     -0.22175969	     -0.00000000	     -0.00000001	     22.74153129
      0.88536635	     -0.06509031	      0.00025495	     -0.20652222	     -0.06557941	      0.88294264	     -0.00026449	     -0.22180472	     -0.00000000	     -0.00000001	     22.47887366
      0.88695995	     -0.06519797	      0.00025777	     -0.20663056	     -0.06558405	      0.88294069	     -0.00026469	     -0.22184373	     -0.00000000	     -0.00000001	     22.24783335
      0.88855355	     -0.06529827	      0.00025887	     -0.20673152	     -0.06558860	      0.88293875	     -0.00026477	     -0.22188175	     -0.00000000	     -0.00000001	     22.24983915
      0.89014715	     -0.06539261	      0.00026125	     -0.20682659	     -0.06559306	      0.88293684	     -0.00026474	     -0.22191860	     -0.00000000	     -0.00000001	     21.84844135
      0.89174074	     -0.06547310	      0.00026152	     -0.20690775	     -0.06559742	      0.88293494	     -0.00026460	     -0.22195416	     -0.00000000	     -0.00000001	     21.85693572
      0.89333434	     -0.06555042	      0.00026288	     -0.20698579	     -0.06560168	      0.88293307	     -0.00026436	     -0.22198820	     -0.00000000	     -0.00000001	     21.47731036
      0.89492794	     -0.06561550	      0.00026148	     -0.20705154	     -0.06560584	      0.88293123	     -0.00026402	     -0.22202077	     -0.00000000	     -0.00000001	     21.47667827
      0.89652154	     -0.06568017	      0.00026080	     -0.20711691	     -0.06560989	      0.88292941	     -0.00026357	     -0.22205175	     -0.00000000	     -0.00000001	     21.09853762
      0.89811513	     -0.06573353	      0.00025696	     -0.20717090	     -0.06561384	      0.88292762	     -0.00026302	     -0.22208124	     -0.00000000	     -0.00000001	     21.05572692
      0.89970873	     -0.06578675	      0.00025405	     -0.20722476	     -0.06561768	      0.88292587	     -0.00026238	     -0.22210916	     -0.00000000	     -0.00000001	     20.68848246
      0.90130233	     -0.06582982	      0.00024798	     -0.20726842	     -0.06562141	      0.88292415	     -0.00026164	     -0.22213562	     -0.00000000	     -0.00000001	     20.63132161
      0.90289593	     -0.06587044	      0.00024304	     -0.20730965	     -0.06562504	      0.88292247	     -0.00026080	     -0.22216051	     -0.00000000	     -0.00000001	     20.44680307
      0.90448952	     -0.06590351	      0.00023514	     -0.20734327	     -0.06562855	      0.88292082	     -0.00025988	     -0.22218396	     -0.00000000	     -0.00000001	     20.35705684
      0.90608312	     -0.06593328	      0.00022840	     -0.20737361	     -0.06563194	      0.88291922	     -0.00025886	     -0.22220597	     -0.00000000	     -0.00000001	     20.02526220
      0.90767672	     -0.06595519	      0.00021973	     -0.20739605	     -0.06563523	      0.88291766	     -0.00025774	     -0.22222655	     -0.00000000	     -0.00000001	     20.16604048
      0.90927032	     -0.06597598	      0.00021319	     -0.20741742	     -0.06563840	      0.88291614	     -0.00025654	     -0.22224567	     -0.00000000	     -0.00000001	     19.76420425
      0.91086391	     -0.06598681	      0.00020541	     -0.20742880	     -0.06564145	      0.88291467	     -0.00025525	     -0.22226342	     -0.00000000	     -0.00000001	     19.86015354
      0.91245751	     -0.06599671	      0.00019938	     -0.20743929	     -0.06564440	      0.88291326	     -0.00025387	     -0.22227969	     -0.00000000	     -0.00000001	     19.56268397
      0.91405111	     -0.06599621	      0.00019265	     -0.20743936	     -0.06564722	      0.88291189	     -0.00025240	     -0.22229459	     -0.00000000	     -0.00000001	     19.56414970
      0.91564471	     -0.06599365	      0.00018752	     -0.20743740	     -0.06564993	      0.88291057	     -0.00025084	     -0.22230803	     -0.00000000	     -0.00000001	     19.30527790
      0.91723830	     -0.06598362	      0.00018192	     -0.20742796	     -0.06565253	      0.88290931	     -0.00024920	     -0.22232008	     -0.00000000	     -0.00000001	     19.44003864
      0.91883190	     -0.06596970	      0.00017815	     -0.20741467	     -0.06565502	      0.88290811	     -0.00024747	     -0.22233074	     -0.00000000	     -0.00000001	     19.18707380
      0.92042550	     -0.06594991	      0.00017486	     -0.20739551	     -0.06565739	      0.88290696	     -0.00024567	     -0.22234003	     -0.00000000	     -0.00000000	     19.24609273
      0.92201910	     -0.06592489	      0.00017326	     -0.20737116	     -0.06565965	      0.88290587	     -0.00024378	     -0.22234798	     -0.00000000	     -0.00000000	     18.99424847
      0.92361269	     -0.06589233	      0.00017121	     -0.20733924	     -0.06566180	      0.88290484	     -0.00024182	     -0.22235458	     -0.00000000	     -0.00000000	     19.11767104
      0.92520629	     -0.06586012	      0.00016992	     -0.20730769	     -0.06566384	      0.88290386	     -0.00023977	     -0.22235980	     -0.00000000	     -0.00000000	     18.95202763
      0.92679989	     -0.06581606	      0.00016827	     -0.20726427	     -0.06566577	      0.88290294	     -0.00023766	     -0.22236375	     -0.00000000	     -0.00000000	     18.94034360
      0.92839349	     -0.06577242	      0.00016691	     -0.20722127	     -0.06566759	      0.88290208	     -0.00023547	     -0.22236628	     -0.00000000	     -0.00000000	     19.01744002
      0.92998708	     -0.06571974	      0.00016544	     -0.20716921	     -0.06566930	      0.88290128	     -0.00023321	     -0.22236754	     -0.00000000	     -0.00000000	     18.83657597
      0.93158068	     -0.06566468	      0.00016390	     -0.20711476	     -0.06567091	      0.88290053	     -0.00023089	     -0.22236745	     -0.00000000	     -0.00000000	     18.92077578
      0.93321744	     -0.06560250	      0.00016224	     -0.20705319	     -0.06567245	      0.88289982	     -0.00022843	     -0.22236603	     -0.00000000	     -0.00000000	     18.98851447
      0.93485420	     -0.06553875	      0.00016021	     -0.20699002	     -0.06567388	      0.88289917	     -0.00022591	     -0.22236323	     -0.00000000	     -0.00000000	     18.85252920
      0.93646667	     -0.06546741	      0.00015848	     -0.20691926	     -0.06567519	      0.88289858	     -0.00022337	     -0.22235922	     -0.00000000	     -0.00000000	     19.01649578
      0.93807914	     -0.06539610	      0.00015571	     -0.20684848	     -0.06567640	      0.88289804	     -0.00022076	     -0.22235389	     -0.00000000	     -0.00000000	     18.86784224
      0.93969162	     -0.06531632	      0.00015360	     -0.20676923	     -0.06567750	      0.88289756	     -0.00021810	     -0.22234731	     -0.00000000	     -0.00000000	     19.06157170
      0.94130409	     -0.06523824	      0.00015044	     -0.20669165	     -0.06567851	      0.88289712	     -0.00021538	     -0.22233945	     -0.00000000	     -0.00000000	     18.95818686
      0.94291656	     -0.06514852	      0.00014832	     -0.20660242	     -0.06567941	      0.88289674	     -0.00021261	     -0.22233039	     -0.00000000	     -0.00000000	     19.17716595
      0.94452903	     -0.06506316	      0.00014470	     -0.20651751	     -0.06568023	      0.88289640	     -0.00020980	     -0.22232000	     -0.00000000	     -0.00000000	     19.15389534
      0.94614150	     -0.06496535	      0.00014268	     -0.20642017	     -0.06568095	      0.88289611	     -0.00020693	     -0.22230847	     -0.00000000	     -0.00000000	     19.39458930
      0.94775397	     -0.06487292	      0.00013842	     -0.20632815	     -0.06568158	      0.88289586	     -0.00020402	     -0.22229561	     -0.00000000	     -0.00000000	     19.30964022
      0.94936644	     -0.06476518	      0.00013679	     -0.20622085	     -0.06568212	      0.88289565	     -0.00020108	     -0.22228162	     -0.00000000	     -0.00000000	     19.62783014
      0.95078644	     -0.06467681	      0.00013278	     -0.20613279	     -0.06568252	      0.88289551	     -0.00019845	     -0.22226820	     -0.00000000	     -0.00000000	     19.55528676
      0.95220644	     -0.06457845	      0.00013064	     -0.20603477	     -0.06568285	      0.88289539	     -0.00019580	     -0.22225390	     -0.00000000	     -0.00000000	     19.76752455
      0.95362643	     -0.06448137	      0.00012738	     -0.20593800	     -0.06568312	      0.88289530	     -0.00019312	     -0.22223865	     -0.00000000	     -0.00000000	     19.81694370
      0.95523940	     -0.06436660	      0.00012418	     -0.20582356	     -0.06568335	      0.88289524	     -0.00019005	     -0.22222027	     -0.00000000	     -0.00000000	     20.11718237
      0.95685236	     -0.06425225	      0.00012008	     -0.20570951	     -0.06568350	      0.88289522	     -0.00018696	     -0.22220081	     -0.00000000	     -0.00000000	     20.01649030
      0.95846532	     -0.06413199	      0.00011662	     -0.20558954	     -0.06568357	      0.88289523	     -0.00018385	     -0.22218040	     -0.00000000	      0.00000000	     20.47068535
      0.96007828	     -0.06401832	      0.00011171	     -0.20547610	     -0.06568357	      0.88289527	     -0.00018073	     -0.22215905	     -0.00000000	      0.00000000	     20.36357945
      0.96169124	     -0.06389599	      0.00010811	     -0.20535401	     -0.06568349	      0.88289535	     -0.00017758	     -0.22213697	     -0.00000000	      0.00000000	     20.84954965
      0.96330420	     -0.06378286	      0.00010203	     -0.20524105	     -0.06568334	      0.88289547	     -0.00017443	     -0.22211413	     -0.00000000	      0.00000000	     20.72858136
      0.96491716	     -0.06365722	      0.00009838	     -0.20511561	     -0.06568311	      0.88289561	     -0.00017126	     -0.22209080	     -0.00000000	      0.00000000	     21.22145675
      0.96632944	     -0.06355988	      0.00009262	     -0.20501838	     -0.06568286	      0.88289577	     -0.00016849	     -0.22206986	     -0.00000000	      0.00000000	     21.30240797
      0.96774171	     -0.06345365	      0.00008910	     -0.20491228	     -0.06568256	      0.88289594	     -0.00016570	     -0.22204866	     -0.00000000	      0.00000000	     21.51159442
      0.96915399	     -0.06335177	      0.00008448	     -0.20481051	     -0.06568221	      0.88289614	     -0.00016292	     -0.22202709	     -0.00000000	      0.00000000	     21.73168779
      0.97109114	     -0.06320866	      0.00007982	     -0.20466756	     -0.06568165	      0.88289645	     -0.00015909	     -0.22199709	     -0.00000000	      0.00000000	     21.94585463
      0.97252209	     -0.06310655	      0.00007539	     -0.20456552	     -0.06568118	      0.88289671	     -0.00015626	     -0.22197456	     -0.00000000	      0.00000000	     22.24950040
      0.97395304	     -0.06300159	      0.00007330	     -0.20446067	     -0.06568067	      0.88289699	     -0.00015343	     -0.22195182	     -0.00000000	      0.00000000	     22.44863192
      0.97538399	     -0.06289950	      0.00007049	     -0.20435867	     -0.06568011	      0.88289730	     -0.00015059	     -0.22192886	     -0.00000000	      0.00000000	     22.65807007
      0.97723123	     -0.06276640	      0.00006854	     -0.20422570	     -0.06567933	      0.88289773	     -0.00014693	     -0.22189895	     -0.00000000	      0.00000000	     23.03241201
      0.97880676	     -0.06265626	      0.00006564	     -0.20411562	     -0.06567861	      0.88289812	     -0.00014381	     -0.22187323	     -0.00000000	      0.00000000	     23.10898659
      0.98038228	     -0.06253969	      0.00006542	     -0.20399915	     -0.06567784	      0.88289855	     -0.00014069	     -0.22184739	     -0.00000000	      0.00000000	     23.60710519
      0.98195780	     -0.06243572	      0.00006289	     -0.20389522	     -0.06567703	      0.88289901	     -0.00013758	     -0.22182134	     -0.00000000	      0.00000000	     23.62596790
      0.98335415	     -0.06233303	      0.00006391	     -0.20379263	     -0.06567629	      0.88289943	     -0.00013481	     -0.22179827	     -0.00000000	      0.00000000	     24.00598662
      0.98475050	     -0.06223950	      0.00006269	     -0.20369911	     -0.06567551	      0.88289988	     -0.00013205	     -0.22177507	     -0.00000000	      0.00000000	     24.16453957
      0.98614685	     -0.06214206	      0.00006295	     -0.20360172	     -0.06567470	      0.88290035	     -0.00012930	     -0.22175186	     -0.00000000	      0.00000000	     24.44809161
      0.98804370	     -0.06201904	      0.00006152	     -0.20347870	     -0.06567356	      0.88290102	     -0.00012556	     -0.22172022	     -0.00000000	      0.00000000	     24.66973448
      0.98938173	     -0.06192368	      0.00006250	     -0.20338337	     -0.06567272	      0.88290152	     -0.00012292	     -0.22169798	     -0.00000000	      0.00000000	     24.92694215
      0.99071975	     -0.06183648	      0.00006174	     -0.20329615	     -0.06567187	      0.88290204	     -0.00012029	     -0.22167564	     -0.00000000	      0.00000000	     25.15046008
      0.99241454	     -0.06172562	      0.00006190	     -0.20318526	     -0.06567076	      0.88290271	     -0.00011697	     -0.22164737	     -0.00000000	      0.00000000	     25.46722841
      0.99410934	     -0.06162055	      0.00006104	     -0.20308011	     -0.06566962	      0.88290342	     -0.00011365	     -0.22161913	     -0.00000000	      0.00000000	     25.59592184
      0.99556410	     -0.06152358	      0.00006264	     -0.20298312	     -0.06566863	      0.88290405	     -0.00011082	     -0.22159497	     -0.00000000	      0.00000000	     25.96928670
      0.99701887	     -0.06143640	      0.00006187	     -0.20289584	     -0.06566762	      0.88290470	     -0.00010800	     -0.22157080	     -0.00000000	      0.00000000	     26.17908408
      0.99847363	     -0.06134452	      0.00006290	     -0.20280390	     -0.06566659	      0.88290537	     -0.00010519	     -0.22154673	     -0.00000000	      0.00000000	     26.37383556
      0.99992840	     -0.06125794	      0.00006239	     -0.20271720	     -0.06566556	      0.88290606	     -0.00010240	     -0.22152271	     -0.00000000	      0.00000000	     26.65145097
      1.00138316	     -0.06116958	      0.00006310	     -0.20262873	     -0.06566452	      0.88290676	     -0.00009963	     -0.22149878	     -0.00000000	      0.00000000	     26.82956688
      1.00313295	     -0.06106987	      0.00006228	     -0.20252882	     -0.06566326	      0.88290764	     -0.00009633	     -0.22147009	     -0.00000000	      0.00000000	     27.21612536
      1.00457356	     -0.06098241	      0.00006375	     -0.20244125	     -0.06566223	      0.88290837	     -0.00009364	     -0.22144662	     -0.00000000	      0.00000000	     27.29968136
      1.00601417	     -0.06090258	      0.00006295	     -0.20236123	     -0.06566119	      0.88290913	     -0.00009099	     -0.22142319	     -0.00000000	      0.00000000	     27.55396339
      1.00745478	     -0.06081952	      0.00006404	     -0.20227801	     -0.06566016	      0.88290990	     -0.00008836	     -0.22139991	     -0.00000000	      0.00000000	     27.75139770
      1.00889539	     -0.06074148	      0.00006375	     -0.20219977	     -0.06565914	      0.88291068	     -0.00008577	     -0.22137672	     -0.00000000	      0.00000000	     27.98665228
      1.01033600	     -0.06066133	      0.00006478	     -0.20211943	     -0.06565813	      0.88291148	     -0.00008321	     -0.22135368	     -0.00000000	      0.00000000	     28.10329705
      1.01206998	     -0.06056952	      0.00006463	     -0.20202734	     -0.06565693	      0.88291247	     -0.00008019	     -0.22132608	     -0.00000000	      0.00000000	     28.46810187
      1.01355958	     -0.06048773	      0.00006672	     -0.20194535	     -0.06565592	      0.88291333	     -0.00007764	     -0.22130254	     -0.00000000	      0.00000000	     28.50274664
      1.01504918	     -0.06041199	      0.00006626	     -0.20186933	     -0.06565493	      0.88291420	     -0.00007514	     -0.22127910	     -0.00000000	      0.00000000	     28.76174325
      1.01653877	     -0.06033188	      0.00006872	     -0.20178900	     -0.06565396	      0.88291509	     -0.00007268	     -0.22125585	     -0.00000000	      0.00000000	     28.95948638
      1.01802837	     -0.06025975	      0.00006839	     -0.20171656	     -0.06565302	      0.88291600	     -0.00007028	     -0.22123271	     -0.00000000	      0.00000000	     29.11843867
      1.01951797	     -0.06018140	      0.00007128	     -0.20163797	     -0.06565211	      0.88291691	     -0.00006792	     -0.22120978	     -0.00000000	      0.00000000	     29.24689639
      1.02100757	     -0.06011092	      0.00007106	     -0.20156716	     -0.06565124	      0.88291784	     -0.00006562	     -0.22118697	     -0.00000000	      0.00000000	     29.43626904
      1.02249716	     -0.06003439	      0.00007444	     -0.20149037	     -0.06565040	      0.88291878	     -0.00006338	     -0.22116437	     -0.00000000	      0.00000000	     29.61234730
      1.02398676	     -0.05996743	      0.00007421	     -0.20142305	     -0.06564960	      0.88291974	     -0.00006119	     -0.22114191	     -0.00000000	      0.00000000	     29.75045320
      1.02547636	     -0.05989257	      0.00007810	     -0.20134791	     -0.06564884	      0.88292071	     -0.00005906	     -0.22111970	     -0.00000000	      0.00000000	     29.87237911
      1.02696596	     -0.05982812	      0.00007773	     -0.20128306	     -0.06564812	      0.88292169	     -0.00005698	     -0.22109762	     -0.00000000	      0.00000000	     30.00865848
      1.02845555	     -0.05975484	      0.00008218	     -0.20120949	     -0.06564746	      0.88292268	     -0.00005496	     -0.22107583	     -0.00000000	      0.00000000	     30.21412085
      1.02976993	     -0.05970093	      0.00008183	     -0.20115521	     -0.06564691	      0.88292356	     -0.00005324	     -0.22105674	     -0.00000000	      0.00000000	     30.26121276
      1.03108430	     -0.05964200	      0.00008440	     -0.20109596	     -0.06564641	      0.88292445	     -0.00005155	     -0.22103790	     -0.00000000	      0.00000000	     30.36733827
      1.03269756	     -0.05957731	      0.00008553	     -0.20103082	     -0.06564585	      0.88292556	     -0.00004955	     -0.22101508	     -0.00000000	      0.00000000	     30.53134094
      1.03431081	     -0.05951156	      0.00008908	     -0.20096467	     -0.06564535	      0.88292668	     -0.00004762	     -0.22099274	     -0.00000000	      0.00000000	     30.49092909
      1.03567468	     -0.05946358	      0.00008900	     -0.20091625	     -0.06564499	      0.88292764	     -0.00004605	     -0.22097421	     -0.00000000	      0.00000000	     30.66143003
      1.03703856	     -0.05941455	      0.00009168	     -0.20086684	     -0.06564468	      0.88292860	     -0.00004453	     -0.22095613	     -0.00000000	      0.00000000	     30.81575584
      1.03840244	     -0.05937270	      0.00009256	     -0.20082456	     -0.06564443	      0.88292957	     -0.00004305	     -0.22093852	     -0.00000000	      0.00000000	     30.80782715
      1.04012670	     -0.05932306	      0.00009539	     -0.20077440	     -0.06564419	      0.88293081	     -0.00004126	     -0.22091708	     -0.00000000	      0.00000000	     31.09287618
      1.04153609	     -0.05929563	      0.00009521	     -0.20074648	     -0.06564406	      0.88293183	     -0.00003986	     -0.22090038	     -0.00000000	      0.00000000	     30.86293394
      1.04294548	     -0.05927094	      0.00009726	     -0.20072134	     -0.06564400	      0.88293286	     -0.00003851	     -0.22088467	     -0.00000000	      0.00000000	     31.09954954
      1.04435487	     -0.05926035	      0.00009721	     -0.20071025	     -0.06564400	      0.88293389	     -0.00003721	     -0.22087006	     -0.00000000	      0.00000000	     30.97861705
      1.04576426	     -0.05925464	      0.00009872	     -0.20070406	     -0.06564407	      0.88293492	     -0.00003596	     -0.22085674	     -0.00000000	      0.00000000	     31.15408066
      1.04717366	     -0.05926097	      0.00009908	     -0.20070990	     -0.06564421	      0.88293595	     -0.00003476	     -0.22084481	     -0.00000000	      0.00000000	     31.03723940
      1.04887646	     -0.05927573	      0.00010147	     -0.20072409	     -0.06564446	      0.88293720	     -0.00003337	     -0.22083243	     -0.00000000	      0.00000000	     31.34234196
      1.05031097	     -0.05930216	      0.00010209	     -0.20075002	     -0.06564476	      0.88293824	     -0.00003225	     -0.22082376	     -0.00000000	      0.00000000	     30.99830895
      1.05174549	     -0.05932939	      0.00010562	     -0.20077683	     -0.06564513	      0.88293927	     -0.00003118	     -0.22081680	     -0.00000000	      0.00000000	     31.27351135
      1.05318000	     -0.05936960	      0.00010779	     -0.20081660	     -0.06564557	      0.88294029	     -0.00003016	     -0.22081150	     -0.00000000	      0.00000000	     31.03235984
      1.05461451	     -0.05941100	      0.00011254	     -0.20085761	     -0.06564608	      0.88294129	     -0.00002917	     -0.22080792	     -0.00000000	      0.00000000	     31.23051664
      1.05604902	     -0.05946323	      0.00011653	     -0.20090946	     -0.06564667	      0.88294228	     -0.00002823	     -0.22080601	     -0.00000000	      0.00000000	     31.01683756
      1.05748353	     -0.05951652	      0.00012280	     -0.20096243	     -0.06564732	      0.88294324	     -0.00002733	     -0.22080577	     -0.00000000	      0.00000000	     31.16752280
      1.05891804	     -0.05957835	      0.00012875	     -0.20102395	     -0.06564806	      0.88294418	     -0.00002647	     -0.22080712	     -0.00000000	      0.00000000	     30.92239810
      1.06035256	     -0.05964221	      0.00013649	     -0.20108755	     -0.06564886	      0.88294510	     -0.00002565	     -0.22081006	     -0.00000000	      0.00000000	     31.03672195
      1.06213667	     -0.05973545	      0.00014551	     -0.20118047	     -0.06564996	      0.88294619	     -0.00002468	     -0.22081587	     -0.00000000	      0.00000000	     30.58092781
      1.06355610	     -0.05980595	      0.00015534	     -0.20125079	     -0.06565091	      0.88294703	     -0.00002396	     -0.22082221	     -0.00000000	      0.00000000	     30.90111050
      1.06497553	     -0.05988948	      0.00016377	     -0.20133414	     -0.06565193	      0.88294782	     -0.00002326	     -0.22082990	     -0.00000000	      0.00000000	     30.63258093
      1.06639496	     -0.05997114	      0.00017444	     -0.20141567	     -0.06565301	      0.88294858	     -0.00002261	     -0.22083899	     -0.00000000	      0.00000000	     30.62552972
      1.06814607	     -0.06008520	      0.00018624	     -0.20152957	     -0.06565445	      0.88294946	     -0.00002185	     -0.22085195	     -0.00000000	      0.00000000	     30.24868795
      1.06948806	     -0.06016760	      0.00019763	     -0.20161191	     -0.06565561	      0.88295009	     -0.00002131	     -0.22086323	     -0.00000000	      0.00000000	     30.33279411
      1.07083005	     -0.06026016	      0.00020723	     -0.20170439	     -0.06565683	      0.88295068	     -0.00002081	     -0.22087552	     -0.00000000	      0.00000000	     30.19626580
      1.07253145	     -0.06037821	      0.00022073	     -0.20182240	     -0.06565846	      0.88295137	     -0.00002021	     -0.22089259	     -0.00000000	      0.00000000	     29.94499524
      1.07423285	     -0.06050605	      0.00023125	     -0.20195013	     -0.06566017	      0.88295198	     -0.00001968	     -0.22091118	     -0.00000000	      0.00000000	     29.91208110
      1.07560356	     -0.06060627	      0.00024238	     -0.20205036	     -0.06566161	      0.88295241	     -0.00001928	     -0.22092730	     -0.00000000	      0.00000000	     29.73957534
      1.07697426	     -0.06071576	      0.00025009	     -0.20215979	     -0.06566310	      0.88295279	     -0.00001893	     -0.22094432	     -0.00000000	      0.00000000	     29.55373251
      1.07864910	     -0.06084723	      0.00026134	     -0.20229126	     -0.06566498	      0.88295318	     -0.00001855	     -0.22096636	     -0.00000000	      0.00000000	     29.39803479
      1.08014317	     -0.06097300	      0.00026795	     -0.20241697	     -0.06566672	      0.88295346	     -0.00001825	     -0.22098702	     -0.00000000	      0.00000000	     29.16834289
      1.08163724	     -0.06109598	      0.00027746	     -0.20253998	     -0.06566852	      0.88295367	     -0.00001800	     -0.22100868	     -0.00000000	      0.00000000	     28.99292288
      1.08313131	     -0.06122909	      0.00028256	     -0.20267304	     -0.06567036	      0.88295381	     -0.00001779	     -0.22103125	     -0.00000000	      0.00000000	     28.88196990
      1.08462538	     -0.06135914	      0.00029134	     -0.20280315	     -0.06567224	      0.88295388	     -0.00001762	     -0.22105481	     -0.00000000	      0.00000000	     28.48889861
      1.08611945	     -0.06149614	      0.00029504	     -0.20294012	     -0.06567417	      0.88295387	     -0.00001749	     -0.22107921	     -0.00000000	     -0.00000000	     28.44667967
      1.08741807	     -0.06161397	      0.00030182	     -0.20305802	     -0.06567588	      0.88295381	     -0.00001741	     -0.22110112	     -0.00000000	     -0.00000000	     28.12933095
      1.08871669	     -0.06173514	      0.00030567	     -0.20317923	     -0.06567761	      0.88295370	     -0.00001735	     -0.22112365	     -0.00000000	     -0.00000000	     28.00188115
      1.09034362	     -0.06188810	      0.00031189	     -0.20333228	     -0.06567982	      0.88295348	     -0.00001732	     -0.22115271	     -0.00000000	     -0.00000000	     27.70184381
      1.09197055	     -0.06204340	      0.00031586	     -0.20348767	     -0.06568205	      0.88295317	     -0.00001732	     -0.22118264	     -0.00000000	     -0.00000000	     27.41125535
      1.09333760	     -0.06217196	      0.00032185	     -0.20361638	     -0.06568396	      0.88295285	     -0.00001735	     -0.22120842	     -0.00000000	     -0.00000000	     27.15802317
      1.09470465	     -0.06230438	      0.00032553	     -0.20374892	     -0.06568588	      0.88295248	     -0.00001740	     -0.22123473	     -0.00000000	     -0.00000000	     27.04069037
      1.09607170	     -0.06243659	      0.00033095	     -0.20388131	     -0.06568781	      0.88295204	     -0.00001747	     -0.22126160	     -0.00000000	     -0.00000000	     26.70577016
      1.09787563	     -0.06261444	      0.00033662	     -0.20405941	     -0.06569037	      0.88295139	     -0.00001759	     -0.22129782	     -0.00000000	     -0.00000000	     26.46568889
      1.09915487	     -0.06273730	      0.00034294	     -0.20418252	     -0.06569220	      0.88295088	     -0.00001769	     -0.22132408	     -0.00000000	     -0.00000000	     26.11867615
      1.10043411	     -0.06286257	      0.00034793	     -0.20430802	     -0.06569403	      0.88295032	     -0.00001780	     -0.22135071	     -0.00000000	     -0.00000000	     25.99941949
      1.10216639	     -0.06303439	      0.00035625	     -0.20448024	     -0.06569651	      0.88294950	     -0.00001796	     -0.22138744	     -0.00000000	     -0.00000000	     25.61247005
      1.10389866	     -0.06320346	      0.00036354	     -0.20464972	     -0.06569898	      0.88294861	     -0.00001813	     -0.22142491	     -0.00000000	     -0.00000000	     25.45060085
      1.10522724	     -0.06333311	      0.00037178	     -0.20477976	     -0.06570087	      0.88294789	     -0.00001827	     -0.22145407	     -0.00000000	     -0.00000000	     25.09529751
      1.10655582	     -0.06346249	      0.00037849	     -0.20490953	     -0.06570274	      0.88294712	     -0.00001840	     -0.22148360	     -0.00000000	     -0.00000000	     24.94944708
      1.10820631	     -0.06362389	      0.00038862	     -0.20507147	     -0.06570505	      0.88294613	     -0.00001857	     -0.22152073	     -0.00000001	     -0.00000000	     24.54611205
      1.10985681	     -0.06378262	      0.00039766	     -0.20523075	     -0.06570733	      0.88294508	     -0.00001873	     -0.22155839	     -0.00000001	     -0.00000000	     24.37469054
      1.11132397	     -0.06392323	      0.00040824	     -0.20537193	     -0.06570933	      0.88294412	     -0.00001886	     -0.22159222	     -0.00000001	     -0.00000000	     24.07842002
      1.11279113	     -0.06406399	      0.00041657	     -0.20551324	     -0.06571130	      0.88294312	     -0.00001897	     -0.22162638	     -0.00000001	     -0.00000000	     23.84977857
      1.11425829	     -0.06420361	      0.00042707	     -0.20565347	     -0.06571323	      0.88294209	     -0.00001908	     -0.22166086	     -0.00000001	     -0.00000000	     23.61085501
      1.11572545	     -0.06434177	      0.00043602	     -0.20579224	     -0.06571512	      0.88294104	     -0.00001916	     -0.22169561	     -0.00000001	     -0.00000000	     23.29346194
      1.11719261	     -0.06447697	      0.00044654	     -0.20592810	     -0.06571697	      0.88293997	     -0.00001923	     -0.22173056	     -0.00000001	     -0.00000001	     23.11132149
      1.11865977	     -0.06461223	      0.00045586	     -0.20606402	     -0.06571876	      0.88293887	     -0.00001927	     -0.22176568	     -0.00000001	     -0.00000001	     22.93049973
      1.12012693	     -0.06474619	      0.00046620	     -0.20619869	     -0.06572050	      0.88293776	     -0.00001928	     -0.22180095	     -0.00000001	     -0.00000001	     22.56004784
      1.12159409	     -0.06487709	      0.00047580	     -0.20633029	     -0.06572218	      0.88293664	     -0.00001926	     -0.22183633	     -0.00000001	     -0.00000001	     22.45750113
      1.12369965	     -0.06505897	      0.00049197	     -0.20651329	     -0.06572448	      0.88293500	     -0.00001918	     -0.22188710	     -0.00000001	     -0.00000001	     21.97233454
      1.12489129	     -0.06515775	      0.00049870	     -0.20661266	     -0.06572571	      0.88293407	     -0.00001910	     -0.22191570	     -0.00000001	     -0.00000001	     21.88658264
      1.12608294	     -0.06525319	      0.00050720	     -0.20670875	     -0.06572690	      0.88293313	     -0.00001899	     -0.22194413	     -0.00000001	     -0.00000001	     21.71156773
      1.12790230	     -0.06539399	      0.00051969	     -0.20685054	     -0.06572861	      0.88293170	     -0.00001878	     -0.22198709	     -0.00000001	     -0.00000001	     21.56319707
      1.12972166	     -0.06552766	      0.00053283	     -0.20698526	     -0.06573019	      0.88293027	     -0.00001851	     -0.22202937	     -0.00000000	     -0.00000001	     20.79311515
      1.13127615	     -0.06562983	      0.00054253	     -0.20708830	     -0.06573143	      0.88292905	     -0.00001822	     -0.22206476	     -0.00000000	     -0.00000001	     21.05472059
      1.13283065	     -0.06572528	      0.00055332	     -0.20718467	     -0.06573257	      0.88292784	     -0.00001788	     -0.22209926	     -0.00000000	     -0.00000001	     20.64702633
      1.13438514	     -0.06581345	      0.00056159	     -0.20727371	     -0.06573360	      0.88292664	     -0.00001750	     -0.22213278	     -0.00000000	     -0.00000001	     20.75261282
      1.13593963	     -0.06589174	      0.00057158	     -0.20735293	     -0.06573451	      0.88292545	     -0.00001706	     -0.22216517	     -0.00000000	     -0.00000001	     20.14444470
      1.13749413	     -0.06595946	      0.00057752	     -0.20742149	     -0.06573531	      0.88292428	     -0.00001658	     -0.22219629	     -0.00000000	     -0.00000001	     20.39537844
      1.13904862	     -0.06602345	      0.00058480	     -0.20748635	     -0.06573599	      0.88292312	     -0.00001605	     -0.22222622	     -0.00000000	     -0.00000000	     19.70045443
      1.14060311	     -0.06608278	      0.00058805	     -0.20754647	     -0.06573655	      0.88292200	     -0.00001548	     -0.22225493	     -0.00000000	     -0.00000000	     19.99986338
      1.14215761	     -0.06613527	      0.00059329	     -0.20759980	     -0.06573698	      0.88292090	     -0.00001486	     -0.22228237	     -0.00000000	     -0.00000000	     19.45325407
      1.14371210	     -0.06618297	      0.00059374	     -0.20764823	     -0.06573728	      0.88291983	     -0.00001419	     -0.22230844	     -0.00000000	     -0.00000000	     19.56376184
      1.14526659	     -0.06622352	      0.00059625	     -0.20768956	     -0.06573745	      0.88291879	     -0.00001348	     -0.22233321	     -0.00000000	     -0.00000000	     19.11969687
      1.14682108	     -0.06626189	      0.00059470	     -0.20772862	     -0.06573748	      0.88291778	     -0.00001272	     -0.22235656	     -0.00000000	     -0.00000000	     19.19195307
      1.14837558	     -0.06629127	      0.00059529	     -0.20775874	     -0.06573738	      0.88291681	     -0.00001192	     -0.22237851	     -0.00000000	     -0.00000000	     18.78361451
      1.14993007	     -0.06631851	      0.00059212	     -0.20778663	     -0.06573715	      0.88291588	     -0.00001108	     -0.22239893	     -0.00000000	     -0.00000000	     18.86156891
      1.15148456	     -0.06633732	      0.00059070	     -0.20780613	     -0.06573677	      0.88291498	     -0.00001019	     -0.22241788	     -0.00000000	     -0.00000000	     18.48098370
      1.15303906	     -0.06635397	      0.00058580	     -0.20782339	     -0.06573625	      0.88291412	     -0.00000926	     -0.22243529	     -0.00000000	     -0.00000000	     18.61617403
      1.15459355	     -0.06636333	      0.00058241	     -0.20783341	     -0.06573558	      0.88291330	     -0.00000828	     -0.22245123	     -0.00000000	     -0.00000000	     18.16999386
      1.15614804	     -0.06636968	      0.00057609	     -0.20784034	     -0.06573477	      0.88291252	     -0.00000727	     -0.22246566	     -0.00000000	     -0.00000000	     18.36476766
      1.15770254	     -0.06636983	      0.00057128	     -0.20784110	     -0.06573382	      0.88291178	     -0.00000620	     -0.22247866	     -0.00000000	     -0.00000000	     17.97749661
      1.15925703	     -0.06636686	      0.00056450	     -0.20783869	     -0.06573271	      0.88291108	     -0.00000510	     -0.22249020	     -0.00000000	     -0.00000000	     18.15245752
      1.16081152	     -0.06635750	      0.00055940	     -0.20782993	     -0.06573147	      0.88291042	     -0.00000394	     -0.22250034	     -0.00000000	     -0.00000000	     17.75052405
      1.16236602	     -0.06634416	      0.00055320	     -0.20781715	     -0.06573007	      0.88290981	     -0.00000275	     -0.22250906	     -0.00000000	     -0.00000000	     17.96529547
      1.16392051	     -0.06632520	      0.00054869	     -0.20779880	     -0.06572853	      0.88290924	     -0.00000150	     -0.22251641	     -0.00000000	     -0.00000000	     17.59672795
      1.16547500	     -0.06630200	      0.00054384	     -0.20777618	     -0.06572683	      0.88290871	     -0.00000021	     -0.22252235	     -0.00000000	     -0.00000000	     17.82249739
      1.16702949	     -0.06627340	      0.00054088	     -0.20774822	     -0.06572500	      0.88290822	      0.00000114	     -0.22252696	     -0.00000000	     -0.00000000	     17.48460320
      1.16858399	     -0.06624068	      0.00053733	     -0.20771610	     -0.06572302	      0.88290778	      0.00000254	     -0.22253020	     -0.00000000	     -0.00000000	     17.69550036
      1.17013848	     -0.06620214	      0.00053511	     -0.20767819	     -0.06572090	      0.88290739	      0.00000399	     -0.22253213	     -0.00000000	     -0.00000000	     17.54249136
      1.17188002	     -0.06615710	      0.00053176	     -0.20763382	     -0.06571835	      0.88290699	      0.00000569	     -0.22253270	     -0.00000000	     -0.00000000	     17.63094600
      1.17362157	     -0.06610186	      0.00053041	     -0.20757930	     -0.06571563	      0.88290666	      0.00000747	     -0.22253171	     -0.00000000	     -0.00000000	     17.42179163
      1.17514687	     -0.06604935	      0.00052726	     -0.20752735	     -0.06571311	      0.88290641	      0.00000910	     -0.22252946	     -0.00000000	     -0.00000000	     17.59579432
      1.17667217	     -0.06599339	      0.00052646	     -0.20747200	     -0.06571046	      0.88290620	      0.00001079	     -0.22252597	     -0.00000000	     -0.00000000	     17.59615731
      1.17819747	     -0.06593508	      0.00052415	     -0.20741425	     -0.06570768	      0.88290603	      0.00001254	     -0.22252129	     -0.00000000	     -0.00000000	     17.77013087
      1.17972278	     -0.06587128	      0.00052310	     -0.20735104	     -0.06570478	      0.88290591	      0.00001436	     -0.22251545	     -0.00000000	     -0.00000000	     17.62481225
      1.18124808	     -0.06580304	      0.00052127	     -0.20728334	     -0.06570176	      0.88290582	      0.00001625	     -0.22250840	     -0.00000000	     -0.00000000	     17.85691404
      1.18334193	     -0.06570807	      0.00051990	     -0.20718915	     -0.06569741	      0.88290576	      0.00001895	     -0.22249684	     -0.00000000	     -0.00000000	     17.64876766
      1.18474786	     -0.06562993	      0.00051713	     -0.20711146	     -0.06569437	      0.88290576	      0.00002084	     -0.22248778	     -0.00000000	      0.00000000	     17.98989853
      1.18615379	     -0.06555493	      0.00051562	     -0.20703693	     -0.06569123	      0.88290580	      0.00002279	     -0.22247756	     -0.00000000	      0.00000000	     18.01746452
      1.18755973	     -0.06547698	      0.00051316	     -0.20695942	     -0.06568800	      0.88290586	      0.00002480	     -0.22246631	     -0.00000000	      0.00000000	     18.20871145
      1.18942124	     -0.06537032	      0.00051021	     -0.20685333	     -0.06568358	      0.88290599	      0.00002755	     -0.22244986	     -0.00000000	      0.00000000	     18.09877680
      1.19128275	     -0.06525237	      0.00050643	     -0.20673592	     -0.06567900	      0.88290616	      0.00003040	     -0.22243161	     -0.00000000	      0.00000000	     18.52600168
      1.19277774	     -0.06515538	      0.00050421	     -0.20663936	     -0.06567521	      0.88290633	      0.00003276	     -0.22241551	     -0.00000000	      0.00000000	     18.51443540
      1.19427273	     -0.06505287	      0.00050079	     -0.20653723	     -0.06567133	      0.88290653	      0.00003519	     -0.22239819	     -0.00000000	      0.00000000	     18.78773867
      1.19620731	     -0.06492107	      0.00049671	     -0.20640592	     -0.06566617	      0.88290684	      0.00003843	     -0.22237398	     -0.00000000	      0.00000000	     18.93524303
      1.19767394	     -0.06481275	      0.00049234	     -0.20629793	     -0.06566216	      0.88290709	      0.00004095	     -0.22235445	     -0.00000000	      0.00000000	     19.13861220
      1.19914056	     -0.06470760	      0.00048829	     -0.20619309	     -0.06565808	      0.88290737	      0.00004353	     -0.22233384	     -0.00000000	      0.00000000	     19.18652641
      1.20060719	     -0.06460003	      0.00048340	     -0.20608579	     -0.06565391	      0.88290767	      0.00004617	     -0.22231232	     -0.00000000	      0.00000000	     19.45723567
      1.20273108	     -0.06444800	      0.00047614	     -0.20593414	     -0.06564774	      0.88290814	      0.00005009	     -0.22227970	     -0.00000000	      0.00000000	     19.53012447
      1.20415834	     -0.06433910	      0.00047052	     -0.20582545	     -0.06564351	      0.88290848	      0.00005279	     -0.22225695	     -0.00000000	      0.00000000	     19.85435303
      1.20558559	     -0.06423409	      0.00046446	     -0.20572064	     -0.06563921	      0.88290883	      0.00005554	     -0.22223361	     -0.00000000	      0.00000000	     20.03668203
      1.20740211	     -0.06410183	      0.00045588	     -0.20558858	     -0.06563366	      0.88290931	      0.00005911	     -0.22220340	     -0.00000000	      0.00000000	     20.11736415
      1.20921862	     -0.06397069	      0.00044737	     -0.20545763	     -0.06562801	      0.88290981	      0.00006275	     -0.22217266	     -0.00000000	      0.00000000	     20.56384034
      1.21062287	     -0.06386526	      0.00044074	     -0.20535233	     -0.06562358	      0.88291021	      0.00006561	     -0.22214853	     -0.00000000	      0.00000000	     20.66724305
      1.21202713	     -0.06376410	      0.00043363	     -0.20525127	     -0.06561910	      0.88291062	      0.00006852	     -0.22212408	     -0.00000000	      0.00000000	     20.89093674
      1.21375711	     -0.06363729	      0.00042496	     -0.20512459	     -0.06561352	      0.88291115	      0.00007215	     -0.22209372	     -0.00000000	      0.00000000	     21.19700563
      1.21548709	     -0.06351721	      0.00041556	     -0.20500459	     -0.06560787	      0.88291169	      0.00007583	     -0.22206307	     -0.00000000	      0.00000000	     21.34968673
      1.21693598	     -0.06340917	      0.00040919	     -0.20489664	     -0.06560309	      0.88291216	      0.00007896	     -0.22203729	     -0.00000000	      0.00000000	     21.67014610
      1.21838487	     -0.06330851	      0.00040185	     -0.20479605	     -0.06559826	      0.88291263	      0.00008212	     -0.22201132	     -0.00000000	      0.00000000	     21.92133230
      1.21983377	     -0.06320479	      0.00039561	     -0.20469240	     -0.06559340	      0.88291311	      0.00008532	     -0.22198525	     -0.00000000	      0.00000000	     22.12270564
      1.22161610	     -0.06308304	      0.00038713	     -0.20457070	     -0.06558737	      0.88291372	      0.00008928	     -0.22195302	     -0.00000000	      0.00000000	     22.54486560
      1.22318064	     -0.06297091	      0.00038145	     -0.20445866	     -0.06558203	      0.88291426	      0.00009280	     -0.22192469	     -0.00000000	      0.00000000	     22.61328193
      1.22474518	     -0.06286610	      0.00037340	     -0.20435385	     -0.06557666	      0.88291481	      0.00009634	     -0.22189624	     -0.00000000	      0.00000000	     22.99989576
      1.22630972	     -0.06275578	      0.00036779	     -0.20424358	     -0.06557126	      0.88291536	      0.00009990	     -0.22186789	     -0.00000000	      0.00000000	     23.22766534
      1.22787426	     -0.06265651	      0.00035938	     -0.20414427	     -0.06556583	      0.88291592	      0.00010348	     -0.22183954	     -0.00000000	      0.00000000	     23.41684918
      1.22943880	     -0.06254728	      0.00035463	     -0.20403508	     -0.06556037	      0.88291649	      0.00010708	     -0.22181135	     -0.00000000	      0.00000000	     23.78218033
      1.23077607	     -0.06246503	      0.00034761	     -0.20395278	     -0.06555569	      0.88291698	      0.00011017	     -0.22178723	     -0.00000000	      0.00000000	     23.91535689
      1.23211334	     -0.06237689	      0.00034309	     -0.20386464	     -0.06555100	      0.88291747	      0.00011326	     -0.22176321	     -0.00000000	      0.00000000	     24.19469197
      1.23381924	     -0.06227135	      0.00033607	     -0.20375905	     -0.06554500	      0.88291810	      0.00011721	     -0.22173260	     -0.00000000	      0.00000000	     24.37036452
      1.23552514	     -0.06216005	      0.00033111	     -0.20364772	     -0.06553898	      0.88291874	      0.00012116	     -0.22170216	     -0.00000000	      0.00000000	     24.78699800
      1.23687017	     -0.06208289	      0.00032449	     -0.20357046	     -0.06553424	      0.88291924	      0.00012427	     -0.22167815	     -0.00000000	      0.00000000	     24.92629989
      1.23821520	     -0.06199952	      0.00031995	     -0.20348703	     -0.06552948	      0.88291974	      0.00012738	     -0.22165429	     -0.00000000	      0.00000000	     25.11238171
      1.23991128	     -0.06190157	      0.00031242	     -0.20338893	     -0.06552349	      0.88292037	      0.00013130	     -0.22162426	     -0.00000000	      0.00000000	     25.45630828
      1.24160736	     -0.06180019	      0.00030695	     -0.20328745	     -0.06551750	      0.88292101	      0.00013520	     -0.22159444	     -0.00000000	      0.00000000	     25.46300229
      1.24292158	     -0.06172774	      0.00029990	     -0.20321483	     -0.06551285	      0.88292150	      0.00013821	     -0.22157139	     -0.00000000	      0.00000000	     25.79970647
      1.24423580	     -0.06165287	      0.00029474	     -0.20313982	     -0.06550822	      0.88292199	      0.00014121	     -0.22154846	     -0.00000000	      0.00000000	     26.03623259
      1.24592129	     -0.06156279	      0.00028664	     -0.20304951	     -0.06550228	      0.88292261	      0.00014505	     -0.22151919	     -0.00000000	      0.00000000	     26.13820787
      1.24760678	     -0.06146846	      0.00028029	     -0.20295497	     -0.06549637	      0.88292324	      0.00014885	     -0.22149014	     -0.00000000	      0.00000000	     26.65266520
      1.24894304	     -0.06140246	      0.00027295	     -0.20288874	     -0.06549169	      0.88292373	      0.00015185	     -0.22146720	     -0.00000000	      0.00000000	     26.56729644
      1.25027931	     -0.06133161	      0.00026748	     -0.20281768	     -0.06548702	      0.88292422	      0.00015483	     -0.22144441	     -0.00000000	      0.00000000	     26.84908551
      1.25192992	     -0.06125087	      0.00025925	     -0.20273664	     -0.06548128	      0.88292482	      0.00015849	     -0.22141640	     -0.00000000	      0.00000000	     26.92035735
      1.25358054	     -0.06116518	      0.00025301	     -0.20265067	     -0.06547557	      0.88292541	      0.00016211	     -0.22138864	     -0.00000000	      0.00000000	     27.42013234
      1.25489650	     -0.06110543	      0.00024578	     -0.20259064	     -0.06547104	      0.88292588	      0.00016497	     -0.22136660	     -0.00000000	      0.00000000	     27.30171194
      1.25621246	     -0.06104084	      0.00024050	     -0.20252579	     -0.06546652	      0.88292635	      0.00016780	     -0.22134472	     -0.00000000	      0.00000000	     27.55753442
      1.25786892	     -0.06096610	      0.00023260	     -0.20245069	     -0.06546088	      0.88292694	      0.00017134	     -0.22131735	     -0.00000000	      0.00000000	     27.62036462
      1.25934001	     -0.06089647	      0.00022708	     -0.20238075	     -0.06545589	      0.88292745	      0.00017444	     -0.22129327	     -0.00000000	      0.00000000	     27.97250580
      1.26081110	     -0.06083376	      0.00022026	     -0.20231769	     -0.06545094	      0.88292797	      0.00017750	     -0.22126934	     -0.00000000	      0.00000000	     27.89337821
      1.26228219	     -0.06076586	      0.00021529	     -0.20224946	     -0.06544603	      0.88292847	      0.00018053	     -0.22124566	     -0.00000000	      0.00000000	     28.23711946
      1.26375328	     -0.06070643	      0.00020865	     -0.20218965	     -0.06544115	      0.88292897	      0.00018351	     -0.22122215	     -0.00000000	      0.00000000	     28.23821020
      1.26522437	     -0.06064177	      0.00020408	     -0.20212465	     -0.06543631	      0.88292947	      0.00018645	     -0.22119889	     -0.00000000	      0.00000000	     28.53203132
      1.26669547	     -0.06058521	      0.00019767	     -0.20206769	     -0.06543151	      0.88292996	      0.00018934	     -0.22117580	     -0.00000000	      0.00000000	     28.45212888
      1.26816656	     -0.06052184	      0.00019357	     -0.20200395	     -0.06542675	      0.88293045	      0.00019219	     -0.22115297	     -0.00000000	      0.00000000	     28.78661320
      1.26963765	     -0.06046838	      0.00018734	     -0.20195006	     -0.06542204	      0.88293093	      0.00019498	     -0.22113030	     -0.00000000	      0.00000000	     28.73071554
      1.27110874	     -0.06040764	      0.00018375	     -0.20188895	     -0.06541737	      0.88293140	      0.00019772	     -0.22110790	     -0.00000000	      0.00000000	     29.04913413
      1.27257983	     -0.06035746	      0.00017763	     -0.20183831	     -0.06541275	      0.88293187	      0.00020040	     -0.22108567	     -0.00000000	      0.00000000	     28.90555412
      1.27405092	     -0.06029767	      0.00017466	     -0.20177812	     -0.06540818	      0.88293234	      0.00020302	     -0.22106373	     -0.00000000	      0.00000000	     29.26142595
      1.27552201	     -0.06025089	      0.00016860	     -0.20173087	     -0.06540366	      0.88293280	      0.00020559	     -0.22104194	     -0.00000000	      0.00000000	     29.14518417
      1.27682134	     -0.06020090	      0.00016622	     -0.20168051	     -0.06539971	      0.88293320	      0.00020780	     -0.22102294	     -0.00000000	      0.00000000	     29.39334394
      1.27812066	     -0.06015848	      0.00016195	     -0.20163766	     -0.06539581	      0.88293360	      0.00020996	     -0.22100409	     -0.00000000	      0.00000000	     29.36908317
      1.27969514	     -0.06010388	      0.00015832	     -0.20158258	     -0.06539113	      0.88293408	      0.00021251	     -0.22098152	     -0.00000000	      0.00000000	     29.58316624
      1.28126962	     -0.06005674	      0.00015319	     -0.20153490	     -0.06538652	      0.88293456	      0.00021499	     -0.22095921	     -0.00000000	      0.00000000	     29.40296631
      1.28266355	     -0.06000753	      0.00015090	     -0.20148524	     -0.06538249	      0.88293498	      0.00021711	     -0.22093974	     -0.00000000	      0.00000000	     29.70971714
      1.28405748	     -0.05996848	      0.00014652	     -0.20144570	     -0.06537852	      0.88293539	      0.00021917	     -0.22092045	     -0.00000000	      0.00000000	     29.67928654
      1.28545141	     -0.05992535	      0.00014394	     -0.20140210	     -0.06537460	      0.88293581	      0.00022117	     -0.22090147	     -0.00000000	      0.00000000	     29.78182858
      1.28684534	     -0.05988944	      0.00013994	     -0.20136567	     -0.06537074	      0.88293622	      0.00022311	     -0.22088276	     -0.00000000	      0.00000000	     29.80502432
      1.28853462	     -0.05984406	      0.00013692	     -0.20131971	     -0.06536613	      0.88293672	      0.00022537	     -0.22086060	     -0.00000000	      0.00000000	     29.85672519
      1.28985749	     -0.05981767	      0.00013250	     -0.20129279	     -0.06536259	      0.88293711	      0.00022707	     -0.22084362	     -0.00000000	      0.00000000	     29.89158968
      1.29118036	     -0.05978841	      0.00013005	     -0.20126305	     -0.06535910	      0.88293750	      0.00022871	     -0.22082709	     -0.00000000	      0.00000000	     29.90713050
      1.29278550	     -0.05976215	      0.00012548	     -0.20123615	     -0.06535494	      0.88293797	      0.00023062	     -0.22080761	     -0.00000000	      0.00000000	     29.97779691
      1.29439065	     -0.05973583	      0.00012321	     -0.20120923	     -0.06535086	      0.88293844	      0.00023245	     -0.22078896	     -0.00000000	      0.00000000	     29.88407445
      1.29564084	     -0.05972639	      0.00011862	     -0.20119926	     -0.06534774	      0.88293881	      0.00023381	     -0.22077501	     -0.00000000	      0.00000000	     29.90928970
      1.29689103	     -0.05971805	      0.00011594	     -0.20119041	     -0.06534468	      0.88293918	      0.00023512	     -0.22076173	     -0.00000000	      0.00000000	     29.95812840
      1.29856203	     -0.05971996	      0.00011087	     -0.20119162	     -0.06534067	      0.88293967	      0.00023679	     -0.22074515	     -0.00000000	      0.00000000	     29.84898224
      1.30003952	     -0.05972635	      0.00010791	     -0.20119741	     -0.06533720	      0.88294010	      0.00023819	     -0.22073181	     -0.00000000	      0.00000000	     29.99357097
      1.30151702	     -0.05974729	      0.00010301	     -0.20121771	     -0.06533381	      0.88294054	      0.00023952	     -0.22071980	     -0.00000000	      0.00000000	     29.70058538
      1.30299451	     -0.05976670	      0.00010103	     -0.20123655	     -0.06533049	      0.88294096	      0.00024077	     -0.22070927	     -0.00000000	      0.00000000	     29.95315569
      1.30447200	     -0.05980416	      0.00009639	     -0.20127338	     -0.06532725	      0.88294139	      0.00024196	     -0.22070017	     -0.00000000	      0.00000000	     29.62870179
      1.30576638	     -0.05983276	      0.00009567	     -0.20130150	     -0.06532448	      0.88294175	      0.00024295	     -0.22069353	     -0.00000000	      0.00000000	     29.81404679
      1.30706075	     -0.05987280	      0.00009338	     -0.20134104	     -0.06532177	      0.88294211	      0.00024388	     -0.22068805	     -0.00000000	      0.00000000	     29.64014334
      1.30862566	     -0.05992210	      0.00009289	     -0.20138980	     -0.06531857	      0.88294254	      0.00024494	     -0.22068304	     -0.00000000	      0.00000000	     29.72701759
      1.31019057	     -0.05998266	      0.00009157	     -0.20144982	     -0.06531545	      0.88294296	      0.00024592	     -0.22067970	     -0.00000000	      0.00000000	     29.34408190
      1.31157844	     -0.06003115	      0.00009340	     -0.20149790	     -0.06531276	      0.88294331	      0.00024674	     -0.22067817	     -0.00000000	      0.00000000	     29.58750367
      1.31296631	     -0.06009258	      0.00009360	     -0.20155889	     -0.06531013	      0.88294365	      0.00024749	     -0.22067784	     -0.00000000	      0.00000000	     29.35777957
      1.31435418	     -0.06015127	      0.00009615	     -0.20161721	     -0.06530758	      0.88294398	      0.00024819	     -0.22067878	     -0.00000000	      0.00000000	     29.37023084
      1.31574205	     -0.06021926	      0.00009776	     -0.20168482	     -0.06530509	      0.88294430	      0.00024883	     -0.22068091	     -0.00000000	      0.00000000	     29.21698742
      1.31749677	     -0.06030491	      0.00010249	     -0.20177008	     -0.06530203	      0.88294467	      0.00024955	     -0.22068539	     -0.00000000	      0.00000000	     29.16752621
      1.31874076	     -0.06037262	      0.00010443	     -0.20183748	     -0.06529993	      0.88294492	      0.00025000	     -0.22068963	     -0.00000000	      0.00000000	     28.95721094
      1.31998474	     -0.06043996	      0.00010836	     -0.20190457	     -0.06529789	      0.88294515	      0.00025040	     -0.22069478	     -0.00000000	      0.00000000	     28.95886012
      1.32169305	     -0.06054041	      0.00011324	     -0.20200469	     -0.06529516	      0.88294543	      0.00025087	     -0.22070330	     -0.00000000	      0.00000000	     28.67917328
      1.32318958	     -0.06062791	      0.00011905	     -0.20209195	     -0.06529285	      0.88294565	      0.00025118	     -0.22071209	     -0.00000000	      0.00000000	     28.80673368
      1.32468611	     -0.06072507	      0.00012340	     -0.20218887	     -0.06529062	      0.88294585	      0.00025142	     -0.22072202	     -0.00000000	      0.00000000	     28.34640286
      1.32618264	     -0.06081598	      0.00012966	     -0.20227959	     -0.06528846	      0.88294601	      0.00025157	     -0.22073309	      0.00000000	      0.00000000	     28.54038157
      1.32767917	     -0.06092050	      0.00013351	     -0.20238389	     -0.06528637	      0.88294613	      0.00025162	     -0.22074513	      0.00000000	      0.00000000	     28.18929337
      1.32917570	     -0.06101667	      0.00013972	     -0.20247991	     -0.06528436	      0.88294622	      0.00025158	     -0.22075825	      0.00000000	      0.00000000	     28.23511738
      1.33052067	     -0.06111426	      0.00014261	     -0.20257733	     -0.06528260	      0.88294627	      0.00025146	     -0.22077077	      0.00000000	      0.00000000	     27.92401956
      1.33186564	     -0.06120787	      0.00014703	     -0.20267082	     -0.06528091	      0.88294629	      0.00025127	     -0.22078407	      0.00000000	     -0.00000000	     27.94044463
      1.33321062	     -0.06130736	      0.00015010	     -0.20277018	     -0.06527926	      0.88294627	      0.00025099	     -0.22079807	      0.00000000	     -0.00000000	     27.70133184
      1.33492701	     -0.06143367	      0.00015469	     -0.20289636	     -0.06527724	      0.88294620	      0.00025051	     -0.22081692	      0.00000000	     -0.00000000	     27.77457661
      1.33642453	     -0.06154907	      0.00015726	     -0.20301165	     -0.06527554	      0.88294609	      0.00024998	     -0.22083419	      0.00000000	     -0.00000000	     27.21993693
      1.33792206	     -0.06166013	      0.00016117	     -0.20312264	     -0.06527390	      0.88294593	      0.00024935	     -0.22085221	      0.00000000	     -0.00000000	     27.45915125
      1.33941958	     -0.06178039	      0.00016335	     -0.20324284	     -0.06527232	      0.88294573	      0.00024860	     -0.22087090	      0.00000000	     -0.00000000	     26.83451494
      1.34091711	     -0.06189395	      0.00016710	     -0.20335638	     -0.06527079	      0.88294548	      0.00024775	     -0.22089032	      0.00000000	     -0.00000000	     27.10518474
      1.34241463	     -0.06201795	      0.00016944	     -0.20348037	     -0.06526932	      0.88294518	      0.00024680	     -0.22091035	     -0.00000000	     -0.00000000	     26.45163087
      1.34391216	     -0.06213077	      0.00017370	     -0.20359324	     -0.06526790	      0.88294484	      0.00024573	     -0.22093106	     -0.00000000	     -0.00000000	     26.74250740
      1.34524371	     -0.06224071	      0.00017671	     -0.20370324	     -0.06526667	      0.88294450	      0.00024469	     -0.22094988	     -0.00000000	     -0.00000000	     26.23747178
      1.34657526	     -0.06234393	      0.00018088	     -0.20380656	     -0.06526548	      0.88294411	      0.00024357	     -0.22096915	     -0.00000000	     -0.00000000	     26.23883415
      1.34790681	     -0.06244941	      0.00018529	     -0.20391217	     -0.06526432	      0.88294370	      0.00024237	     -0.22098879	     -0.00000000	     -0.00000000	     25.95657138
      1.34960119	     -0.06258236	      0.00019171	     -0.20404533	     -0.06526290	      0.88294312	      0.00024071	     -0.22101431	     -0.00000000	     -0.00000000	     25.99886857
      1.35129557	     -0.06271606	      0.00019910	     -0.20417931	     -0.06526152	      0.88294248	      0.00023892	     -0.22104038	     -0.00000000	     -0.00000000	     25.19672551
      1.35250740	     -0.06280681	      0.00020488	     -0.20427028	     -0.06526056	      0.88294200	      0.00023756	     -0.22105937	     -0.00000000	     -0.00000000	     25.44706985
      1.35371923	     -0.06289988	      0.00021127	     -0.20436360	     -0.06525962	      0.88294148	      0.00023614	     -0.22107860	     -0.00000000	     -0.00000000	     25.17632174
      1.35526040	     -0.06301633	      0.00022004	     -0.20448042	     -0.06525846	      0.88294080	      0.00023423	     -0.22110338	     -0.00000000	     -0.00000000	     25.07787486
      1.35680157	     -0.06313203	      0.00022966	     -0.20459653	     -0.06525732	      0.88294008	      0.00023222	     -0.22112848	     -0.00000000	     -0.00000000	     24.56904312
      1.35834274	     -0.06324247	      0.00023972	     -0.20470741	     -0.06525621	      0.88293932	      0.00023010	     -0.22115386	     -0.00000000	     -0.00000000	     24.56957961
      1.35988391	     -0.06335517	      0.00025031	     -0.20482058	     -0.06525512	      0.88293854	      0.00022788	     -0.22117943	     -0.00000000	     -0.00000000	     24.34603914
      1.36150530	     -0.06347248	      0.00026116	     -0.20493841	     -0.06525400	      0.88293768	      0.00022543	     -0.22120664	     -0.00000000	     -0.00000000	     23.96819755
      1.36312670	     -0.06358747	      0.00027284	     -0.20505396	     -0.06525289	      0.88293680	      0.00022287	     -0.22123409	     -0.00000000	     -0.00000000	     23.80833471
      1.36474809	     -0.06370202	      0.00028300	     -0.20516906	     -0.06525179	      0.88293589	      0.00022020	     -0.22126175	     -0.00000000	     -0.00000000	     23.66017480
      1.36611412	     -0.06379937	      0.00029320	     -0.20526692	     -0.06525087	      0.88293511	      0.00021787	     -0.22128522	     -0.00000000	     -0.00000000	     23.40860830
      1.36748015	     -0.06389430	      0.00030207	     -0.20536236	     -0.06524996	      0.88293432	      0.00021546	     -0.22130885	     -0.00000000	     -0.00000000	     23.24850683
      1.36884618	     -0.06398870	      0.00031177	     -0.20545730	     -0.06524905	      0.88293352	      0.00021298	     -0.22133257	     -0.00000000	     -0.00000000	     23.02002142
      1.37057452	     -0.06410474	      0.00032346	     -0.20557403	     -0.06524790	      0.88293250	      0.00020973	     -0.22136264	     -0.00000000	     -0.00000000	     22.90350865
      1.37209755	     -0.06420814	      0.00033442	     -0.20567806	     -0.06524688	      0.88293159	      0.00020677	     -0.22138908	     -0.00000000	     -0.00000000	     22.57970920
      1.37362059	     -0.06430405	      0.00034458	     -0.20577462	     -0.06524585	      0.88293068	      0.00020372	     -0.22141550	     -0.00000000	     -0.00000000	     22.40838361
      1.37550933	     -0.06442493	      0.00035830	     -0.20589635	     -0.06524456	      0.88292955	      0.00019982	     -0.22144808	     -0.00000000	     -0.00000000	     21.93190270
      1.37676248	     -0.06450005	      0.00036552	     -0.20597201	     -0.06524369	      0.88292881	      0.00019716	     -0.22146955	     -0.00000000	     -0.00000000	     22.01930275
      1.37801564	     -0.06457585	      0.00037384	     -0.20604838	     -0.06524281	      0.88292806	      0.00019443	     -0.22149083	     -0.00000000	     -0.00000000	     21.82144157
      1.37984038	     -0.06468201	      0.00038507	     -0.20615538	     -0.06524150	      0.88292699	      0.00019036	     -0.22152152	     -0.00000000	     -0.00000000	     21.58048459
      1.38148182	     -0.06477116	      0.00039540	     -0.20624530	     -0.06524030	      0.88292603	      0.00018660	     -0.22154861	     -0.00000000	     -0.00000000	     21.22879513
      1.38312326	     -0.06485341	      0.00040454	     -0.20632832	     -0.06523906	      0.88292509	      0.00018274	     -0.22157508	     -0.00000000	     -0.00000000	     21.24444949
      1.38458009	     -0.06492206	      0.00041356	     -0.20639769	     -0.06523794	      0.88292427	      0.00017924	     -0.22159789	     -0.00000000	     -0.00000000	     20.92935236
      1.38603693	     -0.06498277	      0.00042122	     -0.20645910	     -0.06523678	      0.88292346	      0.00017566	     -0.22161996	     -0.00000000	     -0.00000000	     20.96162506
      1.38749377	     -0.06503998	      0.00042916	     -0.20651702	     -0.06523559	      0.88292266	      0.00017201	     -0.22164113	     -0.00000000	     -0.00000000	     20.69665827
      1.38895060	     -0.06508755	      0.00043615	     -0.20656530	     -0.06523436	      0.88292188	      0.00016828	     -0.22166134	     -0.00000000	     -0.00000000	     20.56337776
      1.39040744	     -0.06513010	      0.00044295	     -0.20660856	     -0.06523310	      0.88292112	      0.00016449	     -0.22168044	     -0.00000000	     -0.00000000	     20.49009241
      1.39221259	     -0.06517781	      0.00044982	     -0.20665712	     -0.06523148	      0.88292020	      0.00015968	     -0.22170253	     -0.00000000	     -0.00000000	     20.04157422
      1.39371366	     -0.06521107	      0.00045475	     -0.20669106	     -0.06523008	      0.88291946	      0.00015561	     -0.22171956	     -0.00000000	     -0.00000000	     20.22189896
      1.39521472	     -0.06523893	      0.00045822	     -0.20671959	     -0.06522864	      0.88291874	      0.00015145	     -0.22173538	     -0.00000000	     -0.00000000	     19.95902559
      1.39684070	     -0.06526522	      0.00046118	     -0.20674659	     -0.06522702	      0.88291799	      0.00014687	     -0.22175114	     -0.00000000	     -0.00000000	     19.94470735
      1.39846668	     -0.06529005	      0.00046187	     -0.20677206	     -0.06522534	      0.88291726	      0.00014221	     -0.22176547	     -0.00000000	     -0.00000000	     19.72815326
      1.40009266	     -0.06530852	      0.00046228	     -0.20679118	     -0.06522360	      0.88291656	      0.00013746	     -0.22177848	     -0.00000000	     -0.00000000	     19.45934957
      1.40171864	     -0.06532237	      0.00046018	     -0.20680562	     -0.06522179	      0.88291589	      0.00013263	     -0.22179010	     -0.00000000	     -0.00000000	     19.47108243
      1.40334462	     -0.06533089	      0.00045837	     -0.20681474	     -0.06521992	      0.88291524	      0.00012772	     -0.22180033	     -0.00000000	     -0.00000000	     19.32535854
      1.40497060	     -0.06533670	      0.00045354	     -0.20682108	     -0.06521797	      0.88291462	      0.00012273	     -0.22180916	     -0.00000000	     -0.00000000	     19.38476743
      1.40659658	     -0.06533591	      0.00045000	     -0.20682085	     -0.06521595	      0.88291403	      0.00011768	     -0.22181664	     -0.00000000	     -0.00000000	     19.05633078
      1.40822256	     -0.06533182	      0.00044212	     -0.20681722	     -0.06521386	      0.88291346	      0.00011255	     -0.22182276	     -0.00000000	     -0.00000000	     19.11812478
      1.40963822	     -0.06532206	      0.00043751	     -0.20680791	     -0.06521198	      0.88291299	      0.00010803	     -0.22182704	     -0.00000000	     -0.00000000	     19.02777355
      1.41105387	     -0.06531162	      0.00043035	     -0.20679786	     -0.06521004	      0.88291253	      0.00010346	     -0.22183032	     -0.00000000	     -0.00000000	     19.09647427
      1.41279641	     -0.06529454	      0.00042275	     -0.20678129	     -0.06520757	      0.88291200	      0.00009779	     -0.22183308	     -0.00000000	     -0.00000000	     18.77776674
      1.41433566	     -0.06527046	      0.00041480	     -0.20675762	     -0.06520532	      0.88291156	      0.00009272	     -0.22183429	     -0.00000000	     -0.00000000	     19.01309270
      1.41587491	     -0.06524465	      0.00040848	     -0.20673226	     -0.06520299	      0.88291114	      0.00008761	     -0.22183431	     -0.00000000	     -0.00000000	     18.81264214
      1.41741416	     -0.06521414	      0.00040132	     -0.20670218	     -0.06520058	      0.88291075	      0.00008247	     -0.22183319	     -0.00000000	     -0.00000000	     18.99269802
      1.41895341	     -0.06518105	      0.00039576	     -0.20666955	     -0.06519810	      0.88291038	      0.00007729	     -0.22183098	     -0.00000000	     -0.00000000	     18.72009099
      1.42049266	     -0.06514055	      0.00038989	     -0.20662950	     -0.06519555	      0.88291004	      0.00007208	     -0.22182768	     -0.00000000	     -0.00000000	     18.85993863
      1.42203191	     -0.06509746	      0.00038537	     -0.20658688	     -0.06519292	      0.88290972	      0.00006684	     -0.22182324	     -0.00000000	     -0.00000000	     18.89654990
      1.42387347	     -0.06504170	      0.00037970	     -0.20653168	     -0.06518968	      0.88290937	      0.00006055	     -0.22181655	     -0.00000000	     -0.00000000	     18.80998500
      1.42530218	     -0.06499166	      0.00037685	     -0.20648208	     -0.06518709	      0.88290912	      0.00005566	     -0.22181030	     -0.00000000	     -0.00000000	     18.84724253
      1.42673089	     -0.06493889	      0.00037358	     -0.20642975	     -0.06518443	      0.88290890	      0.00005075	     -0.22180310	     -0.00000000	     -0.00000000	     18.95523124
      1.42827508	     -0.06488022	      0.00037115	     -0.20637156	     -0.06518149	      0.88290868	      0.00004544	     -0.22179430	     -0.00000000	     -0.00000000	     19.06230747
      1.42981927	     -0.06481633	      0.00036885	     -0.20630815	     -0.06517846	      0.88290848	      0.00004012	     -0.22178450	     -0.00000000	     -0.00000000	     18.90268218
      1.43136346	     -0.06474712	      0.00036693	     -0.20623941	     -0.06517536	      0.88290831	      0.00003480	     -0.22177365	     -0.00000000	     -0.00000000	     19.10857241
      1.43330391	     -0.06465721	      0.00036437	     -0.20615009	     -0.06517135	      0.88290813	      0.00002813	     -0.22175854	     -0.00000000	     -0.00000000	     19.06635469
      1.43484180	     -0.06457768	      0.00036298	     -0.20607100	     -0.06516808	      0.88290801	      0.00002284	     -0.22174541	     -0.00000000	     -0.00000000	     19.37248921
      1.43637970	     -0.06449696	      0.00036087	     -0.20599071	     -0.06516474	      0.88290792	      0.00001757	     -0.22173118	     -0.00000000	     -0.00000000	     19.30199714
      1.43806401	     -0.06440407	      0.00035902	     -0.20589827	     -0.06516099	      0.88290784	      0.00001182	     -0.22171440	     -0.00000000	     -0.00000000	     19.49540697
      1.43974831	     -0.06430482	      0.00035667	     -0.20579945	     -0.06515715	      0.88290779	      0.00000608	     -0.22169639	     -0.00000000	     -0.00000000	     19.44375639
      1.44125058	     -0.06421300	      0.00035476	     -0.20570798	     -0.06515364	      0.88290777	      0.00000100	     -0.22167925	     -0.00000000	     -0.00000000	     19.81392177
      1.44275284	     -0.06411700	      0.00035200	     -0.20561231	     -0.06515006	      0.88290776	     -0.00000406	     -0.22166114	     -0.00000000	      0.00000000	     19.79149156
      1.44456126	     -0.06399709	      0.00034870	     -0.20549278	     -0.06514565	      0.88290779	     -0.00001012	     -0.22163803	     -0.00000000	      0.00000000	     20.10341045
      1.44617792	     -0.06388742	      0.00034468	     -0.20538339	     -0.06514162	      0.88290783	     -0.00001548	     -0.22161608	     -0.00000000	      0.00000000	     20.05985625
      1.44779457	     -0.06376954	      0.00034156	     -0.20526579	     -0.06513751	      0.88290791	     -0.00002081	     -0.22159301	     -0.00000000	      0.00000000	     20.34179829
      1.44941123	     -0.06365553	      0.00033665	     -0.20515199	     -0.06513332	      0.88290800	     -0.00002608	     -0.22156880	     -0.00000000	      0.00000000	     20.47849403
      1.45102789	     -0.06353375	      0.00033328	     -0.20503043	     -0.06512904	      0.88290812	     -0.00003130	     -0.22154360	     -0.00000000	      0.00000000	     20.85896624
      1.45264454	     -0.06341808	      0.00032711	     -0.20491490	     -0.06512469	      0.88290827	     -0.00003646	     -0.22151743	     -0.00000000	      0.00000000	     20.83016262
      1.45401317	     -0.06331087	      0.00032391	     -0.20480783	     -0.06512094	      0.88290841	     -0.00004078	     -0.22149466	     -0.00000000	      0.00000000	     21.19335052
      1.45538179	     -0.06321064	      0.00031870	     -0.20470769	     -0.06511713	      0.88290857	     -0.00004506	     -0.22147131	     -0.00000000	      0.00000000	     21.29077474
      1.45703262	     -0.06308590	      0.00031285	     -0.20458303	     -0.06511247	      0.88290878	     -0.00005015	     -0.22144255	     -0.00000000	      0.00000000	     21.72570496
      1.45868345	     -0.06296496	      0.00030564	     -0.20446213	     -0.06510773	      0.88290902	     -0.00005517	     -0.22141320	     -0.00000000	      0.00000000	     21.59802254
      1.46001433	     -0.06286275	      0.00030085	     -0.20435995	     -0.06510385	      0.88290923	     -0.00005916	     -0.22138921	     -0.00000000	      0.00000000	     22.08942733
      1.46134521	     -0.06276475	      0.00029523	     -0.20426195	     -0.06509992	      0.88290946	     -0.00006310	     -0.22136491	     -0.00000000	      0.00000000	     22.14592028
      1.46267609	     -0.06266536	      0.00028995	     -0.20416256	     -0.06509594	      0.88290970	     -0.00006698	     -0.22134035	     -0.00000000	      0.00000000	     22.45496187
      1.46453990	     -0.06252979	      0.00028242	     -0.20402696	     -0.06509029	      0.88291006	     -0.00007233	     -0.22130558	     -0.00000000	      0.00000000	     22.48095661
      1.46618883	     -0.06240469	      0.00027621	     -0.20390182	     -0.06508522	      0.88291041	     -0.00007696	     -0.22127452	     -0.00000000	      0.00000000	     23.01804755
      1.46783776	     -0.06228694	      0.00026940	     -0.20378401	     -0.06508007	      0.88291077	     -0.00008151	     -0.22124313	     -0.00000000	      0.00000000	     23.19969785
      1.46948669	     -0.06216367	      0.00026392	     -0.20366069	     -0.06507486	      0.88291115	     -0.00008596	     -0.22121160	     -0.00000000	      0.00000000	     23.56008591
      1.47092486	     -0.06206355	      0.00025771	     -0.20356047	     -0.06507026	      0.88291150	     -0.00008977	     -0.22118390	     -0.00000000	      0.00000000	     23.80109409
      1.47236302	     -0.06195860	      0.00025326	     -0.20345546	     -0.06506562	      0.88291186	     -0.00009350	     -0.22115613	     -0.00000000	      0.00000000	     24.15906989
      1.47380119	     -0.06185926	      0.00024783	     -0.20335601	     -0.06506093	      0.88291223	     -0.00009717	     -0.22112825	     -0.00000000	      0.00000000	     24.33724292
      1.47554977	     -0.06173440	      0.00024266	     -0.20323105	     -0.06505516	      0.88291270	     -0.00010152	     -0.22109430	     -0.00000000	      0.00000000	     24.89411839
      1.47703223	     -0.06163682	      0.00023668	     -0.20313332	     -0.06505022	      0.88291310	     -0.00010513	     -0.22106540	     -0.00000000	      0.00000000	     24.89188357
      1.47851469	     -0.06153281	      0.00023278	     -0.20302921	     -0.06504524	      0.88291352	     -0.00010865	     -0.22103653	     -0.00000000	      0.00000000	     25.26294046
      1.47999715	     -0.06143684	      0.00022720	     -0.20293308	     -0.06504021	      0.88291393	     -0.00011210	     -0.22100761	     -0.00000000	      0.00000000	     25.53908890
      1.48147961	     -0.06133665	      0.00022332	     -0.20283276	     -0.06503514	      0.88291436	     -0.00011546	     -0.22097875	     -0.00000000	      0.00000000	     25.84331817
      1.48296207	     -0.06124257	      0.00021798	     -0.20273850	     -0.06503004	      0.88291479	     -0.00011875	     -0.22094987	     -0.00000000	      0.00000000	     26.04671232
      1.48444453	     -0.06114609	      0.00021383	     -0.20264186	     -0.06502489	      0.88291521	     -0.00012196	     -0.22092108	     -0.00000000	      0.00000000	     26.44683202
      1.48592699	     -0.06105529	      0.00020871	     -0.20255086	     -0.06501970	      0.88291564	     -0.00012509	     -0.22089233	     -0.00000000	      0.00000000	     26.68723629
      1.48740945	     -0.06096295	      0.00020479	     -0.20245834	     -0.06501448	      0.88291607	     -0.00012814	     -0.22086369	     -0.00000000	      0.00000000	     26.97200573
      1.48889191	     -0.06087491	      0.00019972	     -0.20237008	     -0.06500923	      0.88291649	     -0.00013112	     -0.22083514	     -0.00000000	      0.00000000	     27.21345864
      1.49037437	     -0.06078508	      0.00019545	     -0.20228004	     -0.06500394	      0.88291690	     -0.00013402	     -0.22080672	     -0.00000000	      0.00000000	     27.61563365
      1.49229960	     -0.06068081	      0.00018783	     -0.20217543	     -0.06499702	      0.88291742	     -0.00013766	     -0.22076992	     -0.00000000	      0.00000000	     27.73745373
      1.49352514	     -0.06060435	      0.00018472	     -0.20209879	     -0.06499259	      0.88291774	     -0.00013991	     -0.22074672	     -0.00000000	      0.00000000	     28.17272432
      1.49475069	     -0.06053697	      0.00018006	     -0.20203118	     -0.06498814	      0.88291805	     -0.00014211	     -0.22072353	     -0.00000000	      0.00000000	     28.42687013
      1.49653496	     -0.06044071	      0.00017375	     -0.20193458	     -0.06498163	      0.88291849	     -0.00014521	     -0.22069000	     -0.00000000	      0.00000000	     28.84008403
      1.49831923	     -0.06034816	      0.00016649	     -0.20184167	     -0.06497509	      0.88291891	     -0.00014819	     -0.22065676	     -0.00000000	      0.00000000	     29.11494412
      1.49971434	     -0.06027293	      0.00016194	     -0.20176615	     -0.06496995	      0.88291922	     -0.00015043	     -0.22063100	     -0.00000000	      0.00000000	     29.42964781
      1.50110946	     -0.06020471	      0.00015608	     -0.20169762	     -0.06496479	      0.88291951	     -0.00015259	     -0.22060540	     -0.00000000	      0.00000000	     29.58951882
      1.50250458	     -0.06013453	      0.00015106	     -0.20162714	     -0.06495962	      0.88291978	     -0.00015467	     -0.22058005	     -0.00000000	      0.00000000	     29.99775052
      1.50432114	     -0.06005111	      0.00014348	     -0.20154329	     -0.06495287	      0.88292011	     -0.00015726	     -0.22054737	     -0.00000000	      0.00000000	     30.09293384
      1.50568986	     -0.05998323	      0.00013903	     -0.20147510	     -0.06494777	      0.88292034	     -0.00015912	     -0.22052306	     -0.00000000	      0.00000000	     30.62429979
      1.50705858	     -0.05992328	      0.00013337	     -0.20141480	     -0.06494266	      0.88292055	     -0.00016090	     -0.22049895	     -0.00000000	      0.00000000	     30.72572246
      1.50842729	     -0.05986146	      0.00012854	     -0.20135265	     -0.06493754	      0.88292074	     -0.00016259	     -0.22047513	     -0.00000000	      0.00000000	     31.07999050
      1.51012238	     -0.05979129	      0.00012188	     -0.20128204	     -0.06493120	      0.88292095	     -0.00016457	     -0.22044601	     -0.00000000	      0.00000000	     31.06982613
      1.51181746	     -0.05971435	      0.00011667	     -0.20120468	     -0.06492485	      0.88292114	     -0.00016642	     -0.22041735	     -0.00000000	      0.00000000	     31.72039783
      1.51310830	     -0.05966682	      0.00011105	     -0.20115678	     -0.06492002	      0.88292126	     -0.00016774	     -0.22039574	     -0.00000000	      0.00000000	     31.76502180
      1.51439914	     -0.05961402	      0.00010693	     -0.20110365	     -0.06491519	      0.88292137	     -0.00016899	     -0.22037444	     -0.00000000	      0.00000000	     32.01155101
      1.51613522	     -0.05955067	      0.00010037	     -0.20103980	     -0.06490869	      0.88292149	     -0.00017054	     -0.22034619	     -0.00000000	      0.00000000	     32.24900403
      1.51763545	     -0.05949108	      0.00009616	     -0.20097981	     -0.06490309	      0.88292158	     -0.00017177	     -0.22032224	     -0.00000000	      0.00000000	     32.53956763
      1.51913569	     -0.05944183	      0.00009004	     -0.20093009	     -0.06489749	      0.88292164	     -0.00017289	     -0.22029859	     -0.00000000	      0.00000000	     32.61707407
      1.52063593	     -0.05938522	      0.00008636	     -0.20087308	     -0.06489191	      0.88292169	     -0.00017390	     -0.22027539	     -0.00000000	      0.00000000	     32.94361225
      1.52213617	     -0.05934031	      0.00007995	     -0.20082768	     -0.06488634	      0.88292173	     -0.00017482	     -0.22025251	     -0.00000000	      0.00000000	     32.93616855
      1.52344770	     -0.05929349	      0.00007698	     -0.20078049	     -0.06488148	      0.88292174	     -0.00017553	     -0.22023288	     -0.00000000	      0.00000000	     33.28240691
      1.52475923	     -0.05925469	      0.00007214	     -0.20074126	     -0.06487664	      0.88292175	     -0.00017616	     -0.22021350	     -0.00000000	      0.00000000	     33.35694620
      1.52636930	     -0.05920434	      0.00006762	     -0.20069042	     -0.06487072	      0.88292175	     -0.00017683	     -0.22019016	     -0.00000000	     -0.00000000	     33.59427594
      1.52797936	     -0.05916165	      0.00006142	     -0.20064718	     -0.06486482	      0.88292173	     -0.00017738	     -0.22016724	     -0.00000000	     -0.00000000	     33.63850777
      1.52932005	     -0.05911998	      0.00005845	     -0.20060510	     -0.06485993	      0.88292170	     -0.00017776	     -0.22014854	     -0.00000000	     -0.00000000	     33.85147896
      1.53066073	     -0.05908642	      0.00005363	     -0.20057107	     -0.06485506	      0.88292167	     -0.00017805	     -0.22013012	     -0.00000000	     -0.00000000	     33.93574666
      1.53200142	     -0.05905080	      0.00004996	     -0.20053501	     -0.06485022	      0.88292164	     -0.00017826	     -0.22011205	     -0.00000000	     -0.00000000	     34.05274469
      1.53379281	     -0.05900893	      0.00004389	     -0.20049251	     -0.06484379	      0.88292158	     -0.00017843	     -0.22008839	     -0.00000000	     -0.00000000	     34.23971450
      1.53520109	     -0.05897359	      0.00004049	     -0.20045669	     -0.06483877	      0.88292153	     -0.00017846	     -0.22007022	     -0.00000000	     -0.00000000	     34.28709912
      1.53660937	     -0.05894526	      0.00003524	     -0.20042784	     -0.06483377	      0.88292148	     -0.00017842	     -0.22005239	     -0.00000000	     -0.00000000	     34.31366733
      1.53801765	     -0.05891465	      0.00003153	     -0.20039674	     -0.06482881	      0.88292143	     -0.00017829	     -0.22003497	     -0.00000000	     -0.00000000	     34.49915191
      1.53942593	     -0.05889072	      0.00002640	     -0.20037227	     -0.06482389	      0.88292137	     -0.00017808	     -0.22001794	     -0.00000000	     -0.00000000	     34.42706995
      1.54083421	     -0.05886595	      0.00002236	     -0.20034697	     -0.06481900	      0.88292132	     -0.00017780	     -0.22000137	     -0.00000000	     -0.00000000	     34.63100882
      1.54224249	     -0.05884762	      0.00001738	     -0.20032810	     -0.06481415	      0.88292126	     -0.00017744	     -0.21998527	     -0.00000000	     -0.00000000	     34.52683327
      1.54365077	     -0.05882911	      0.00001329	     -0.20030906	     -0.06480934	      0.88292121	     -0.00017701	     -0.21996970	     -0.00000000	     -0.00000000	     34.73145605
      1.54535457	     -0.05881624	      0.00000737	     -0.20029551	     -0.06480358	      0.88292115	     -0.00017639	     -0.21995157	     -0.00000000	     -0.00000000	     34.41812233
      1.54675651	     -0.05880170	      0.00000400	     -0.20028045	     -0.06479888	      0.88292110	     -0.00017580	     -0.21993733	     -0.00000000	     -0.00000000	     34.79945179
      1.54815844	     -0.05880199	     -0.00000119	     -0.20028017	     -0.06479423	      0.88292105	     -0.00017514	     -0.21992372	     -0.00000000	     -0.00000000	     34.73069306
      1.54956038	     -0.05880313	     -0.00000496	     -0.20028078	     -0.06478962	      0.88292100	     -0.00017442	     -0.21991097	     -0.00000000	     -0.00000000	     34.72875803
      1.55096232	     -0.05881465	     -0.00000994	     -0.20029173	     -0.06478506	      0.88292096	     -0.00017362	     -0.21989912	     -0.00000000	     -0.00000000	     34.75220421
      1.55236426	     -0.05882832	     -0.00001362	     -0.20030486	     -0.06478054	      0.88292091	     -0.00017277	     -0.21988829	     -0.00000000	     -0.00000000	     34.71958759
      1.55407107	     -0.05885801	     -0.00001930	     -0.20033387	     -0.06477511	      0.88292086	     -0.00017164	     -0.21987649	     -0.00000000	     -0.00000000	     34.80736505
      1.55543668	     -0.05888206	     -0.00002165	     -0.20035743	     -0.06477081	      0.88292081	     -0.00017067	     -0.21986829	     -0.00000000	     -0.00000000	     34.69307357
      1.55680228	     -0.05891811	     -0.00002565	     -0.20039296	     -0.06476656	      0.88292076	     -0.00016964	     -0.21986117	     -0.00000000	     -0.00000000	     34.65816989
      1.55816789	     -0.05895563	     -0.00002781	     -0.20043001	     -0.06476235	      0.88292070	     -0.00016856	     -0.21985525	     -0.00000000	     -0.00000000	     34.63102763
      1.55986795	     -0.05901465	     -0.00003153	     -0.20048843	     -0.06475718	      0.88292062	     -0.00016713	     -0.21984950	     -0.00000000	     -0.00000000	     34.63182757
      1.56126453	     -0.05906246	     -0.00003197	     -0.20053582	     -0.06475299	      0.88292055	     -0.00016589	     -0.21984621	     -0.00000000	     -0.00000000	     34.51614528
      1.56266110	     -0.05912140	     -0.00003413	     -0.20059431	     -0.06474885	      0.88292046	     -0.00016460	     -0.21984413	     -0.00000000	     -0.00000000	     34.45231575
      1.56405768	     -0.05918033	     -0.00003384	     -0.20065286	     -0.06474475	      0.88292037	     -0.00016326	     -0.21984334	     -0.00000000	     -0.00000000	     34.38132329
      1.56545425	     -0.05924772	     -0.00003448	     -0.20071987	     -0.06474071	      0.88292025	     -0.00016186	     -0.21984377	     -0.00000000	     -0.00000000	     34.31144721
      1.56715546	     -0.05933178	     -0.00003246	     -0.20080353	     -0.06473585	      0.88292009	     -0.00016008	     -0.21984600	     -0.00000000	     -0.00000000	     34.08961556
      1.56852447	     -0.05940672	     -0.00003250	     -0.20087813	     -0.06473198	      0.88291994	     -0.00015860	     -0.21984906	     -0.00000000	     -0.00000000	     34.03518162
      1.56989347	     -0.05948072	     -0.00002959	     -0.20095188	     -0.06472817	      0.88291977	     -0.00015708	     -0.21985324	     -0.00000000	     -0.00000000	     34.03363756
      1.57126248	     -0.05956150	     -0.00002789	     -0.20103239	     -0.06472440	      0.88291957	     -0.00015551	     -0.21985848	     -0.00000000	     -0.00000000	     33.79949867
      1.57294734	     -0.05966026	     -0.00002322	     -0.20113089	     -0.06471982	      0.88291931	     -0.00015352	     -0.21986635	     -0.00000000	     -0.00000000	     33.87534526
      1.57434461	     -0.05975052	     -0.00002089	     -0.20122093	     -0.06471607	      0.88291905	     -0.00015182	     -0.21987397	     -0.00000000	     -0.00000000	     33.41038530
      1.57574188	     -0.05983753	     -0.00001574	     -0.20130779	     -0.06471237	      0.88291878	     -0.00015008	     -0.21988260	     -0.00000000	     -0.00000000	     33.47327467
      1.57713916	     -0.05993332	     -0.00001207	     -0.20140342	     -0.06470872	      0.88291847	     -0.00014831	     -0.21989215	     -0.00000000	     -0.00000000	     33.14368200
      1.57853643	     -0.06002886	     -0.00000669	     -0.20149884	     -0.06470510	      0.88291813	     -0.00014650	     -0.21990268	     -0.00000000	     -0.00000000	     33.10889327
      1.58023370	     -0.06015418	     -0.00000163	     -0.20162403	     -0.06470077	      0.88291768	     -0.00014426	     -0.21991668	     -0.00000000	     -0.00000000	     32.59958501
      1.58168628	     -0.06025626	      0.00000483	     -0.20172605	     -0.06469711	      0.88291726	     -0.00014230	     -0.21992973	     -0.00000000	     -0.00000000	     32.73931172
      1.58313885	     -0.06036980	      0.00000844	     -0.20183950	     -0.06469349	      0.88291680	     -0.00014032	     -0.21994358	     -0.00000000	     -0.00000000	     32.44026154
      1.58459143	     -0.06047926	      0.00001446	     -0.20194893	     -0.06468991	      0.88291630	     -0.00013831	     -0.21995832	     -0.00000000	     -0.00000000	     32.26168356
      1.58604400	     -0.06059769	      0.00001765	     -0.20206729	     -0.06468636	      0.88291576	     -0.00013627	     -0.21997384	     -0.00000000	     -0.00000000	     32.08531411
      1.58749658	     -0.06071361	      0.00002300	     -0.20218322	     -0.06468286	      0.88291518	     -0.00013422	     -0.21999021	     -0.00000000	     -0.00000000	     31.81107702
      1.58894916	     -0.06083537	      0.00002589	     -0.20230495	     -0.06467938	      0.88291456	     -0.00013214	     -0.22000731	     -0.00000000	     -0.00000000	     31.67477302
      1.59040173	     -0.06095477	      0.00003081	     -0.20242439	     -0.06467594	      0.88291389	     -0.00013005	     -0.22002515	     -0.00000000	     -0.00000000	     31.37179818
      1.59185431	     -0.06107869	      0.00003335	     -0.20254831	     -0.06467252	      0.88291318	     -0.00012794	     -0.22004361	     -0.00000000	     -0.00000000	     31.25140825
      1.59330688	     -0.06120058	      0.00003780	     -0.20267028	     -0.06466913	      0.88291242	     -0.00012583	     -0.22006271	     -0.00000000	     -0.00000000	     30.88243896
      1.59475946	     -0.06132448	      0.00004026	     -0.20279423	     -0.06466576	      0.88291162	     -0.00012370	     -0.22008235	     -0.00000000	     -0.00000000	     30.79118093
      1.59621203	     -0.06144619	      0.00004465	     -0.20291607	     -0.06466240	      0.88291077	     -0.00012157	     -0.22010248	     -0.00000000	     -0.00000000	     30.40490504
      1.59766461	     -0.06156881	      0.00004730	     -0.20303878	     -0.06465907	      0.88290988	     -0.00011943	     -0.22012302	     -0.00000000	     -0.00000000	     30.31898151
      1.59911718	     -0.06169044	      0.00005186	     -0.20316059	     -0.06465574	      0.88290894	     -0.00011729	     -0.22014395	     -0.00000000	     -0.00000000	     29.88277877
      1.60056976	     -0.06181235	      0.00005487	     -0.20328266	     -0.06465243	      0.88290796	     -0.00011515	     -0.22016523	     -0.00000000	     -0.00000000	     29.81660845
      1.60202233	     -0.06193372	      0.00005969	     -0.20340425	     -0.06464912	      0.88290693	     -0.00011301	     -0.22018687	     -0.00000000	     -0.00000000	     29.38380238
      1.60347491	     -0.06205438	      0.00006316	     -0.20352513	     -0.06464581	      0.88290587	     -0.00011088	     -0.22020880	     -0.00000000	     -0.00000001	     29.32023291
      1.60492748	     -0.06217433	      0.00006843	     -0.20364537	     -0.06464250	      0.88290476	     -0.00010874	     -0.22023102	     -0.00000000	     -0.00000001	     28.86628239
      1.60638006	     -0.06229335	      0.00007256	     -0.20376467	     -0.06463919	      0.88290362	     -0.00010661	     -0.22025349	     -0.00000000	     -0.00000001	     28.80630258
      1.60783263	     -0.06241225	      0.00007856	     -0.20388391	     -0.06463588	      0.88290244	     -0.00010448	     -0.22027622	     -0.00000000	     -0.00000001	     28.36280171
      1.60928521	     -0.06252971	      0.00008365	     -0.20400172	     -0.06463255	      0.88290122	     -0.00010236	     -0.22029917	     -0.00000000	     -0.00000001	     28.29346260
      1.61073778	     -0.06264664	      0.00009042	     -0.20411907	     -0.06462921	      0.88289998	     -0.00010025	     -0.22032233	     -0.00000000	     -0.00000001	     27.84900668
      1.61219036	     -0.06276098	      0.00009638	     -0.20423381	     -0.06462586	      0.88289870	     -0.00009814	     -0.22034565	     -0.00000000	     -0.00000001	     27.79254293
      1.61364293	     -0.06287425	      0.00010391	     -0.20434756	     -0.06462248	      0.88289740	     -0.00009604	     -0.22036910	     -0.00000000	     -0.00000001	     27.37788690
      1.61509551	     -0.06298509	      0.00011070	     -0.20445888	     -0.06461908	      0.88289607	     -0.00009395	     -0.22039263	     -0.00000000	     -0.00000001	     27.30561407
      1.61654809	     -0.06309498	      0.00011876	     -0.20456930	     -0.06461566	      0.88289473	     -0.00009187	     -0.22041621	     -0.00000000	     -0.00000001	     26.88245382
      1.61800066	     -0.06320197	      0.00012626	     -0.20467682	     -0.06461220	      0.88289336	     -0.00008980	     -0.22043983	     -0.00000000	     -0.00000001	     26.80605577
      1.61976712	     -0.06333174	      0.00013707	     -0.20480732	     -0.06460796	      0.88289168	     -0.00008730	     -0.22046854	     -0.00000000	     -0.00000001	     26.15889950
      1.62118022	     -0.06343043	      0.00014414	     -0.20490655	     -0.06460452	      0.88289032	     -0.00008531	     -0.22049149	     -0.00000000	     -0.00000001	     26.28677443
      1.62259332	     -0.06353024	      0.00015306	     -0.20500698	     -0.06460105	      0.88288896	     -0.00008333	     -0.22051437	     -0.00000000	     -0.00000001	     25.95163510
      1.62400642	     -0.06362739	      0.00016064	     -0.20510473	     -0.06459753	      0.88288759	     -0.00008137	     -0.22053720	     -0.00000000	     -0.00000001	     25.74171181
      1.62574187	     -0.06374390	      0.00017140	     -0.20522204	     -0.06459316	      0.88288590	     -0.00007898	     -0.22056509	     -0.00000000	     -0.00000001	     25.54202041
      1.62724434	     -0.06384108	      0.00017883	     -0.20531989	     -0.06458931	      0.88288443	     -0.00007693	     -0.22058907	     -0.00000000	     -0.00000001	     25.21597228
      1.62874681	     -0.06393480	      0.00018850	     -0.20541434	     -0.06458541	      0.88288297	     -0.00007489	     -0.22061280	     -0.00000000	     -0.00000001	     25.03291908
      1.63024928	     -0.06402650	      0.00019578	     -0.20550675	     -0.06458145	      0.88288152	     -0.00007288	     -0.22063625	     -0.00000000	     -0.00000001	     24.74191459
      1.63175175	     -0.06411289	      0.00020531	     -0.20559390	     -0.06457743	      0.88288007	     -0.00007088	     -0.22065936	     -0.00000000	     -0.00000001	     24.54436222
      1.63325422	     -0.06419744	      0.00021259	     -0.20567919	     -0.06457334	      0.88287864	     -0.00006890	     -0.22068206	     -0.00000000	     -0.00000001	     24.39064786
      1.63475669	     -0.06427656	      0.00022202	     -0.20575911	     -0.06456918	      0.88287722	     -0.00006694	     -0.22070429	     -0.00000000	     -0.00000001	     24.08063918
      1.63625916	     -0.06435043	      0.00022949	     -0.20583375	     -0.06456495	      0.88287582	     -0.00006500	     -0.22072594	     -0.00000000	     -0.00000001	     23.95939290
      1.63776163	     -0.06441799	      0.00023872	     -0.20590214	     -0.06456065	      0.88287443	     -0.00006309	     -0.22074684	     -0.00000000	     -0.00000001	     23.65892161
      1.63926410	     -0.06447805	      0.00024606	     -0.20596299	     -0.06455627	      0.88287307	     -0.00006119	     -0.22076688	     -0.00000000	     -0.00000001	     23.53168668
      1.64076656	     -0.06453097	      0.00025460	     -0.20601675	     -0.06455181	      0.88287173	     -0.00005932	     -0.22078591	     -0.00000000	     -0.00000001	     23.29526494
      1.64226903	     -0.06457804	      0.00026134	     -0.20606462	     -0.06454726	      0.88287042	     -0.00005746	     -0.22080383	     -0.00000000	     -0.00000001	     23.21037477
      1.64377150	     -0.06461993	      0.00026858	     -0.20610733	     -0.06454263	      0.88286914	     -0.00005564	     -0.22082059	     -0.00000000	     -0.00000001	     22.88277694
      1.64527397	     -0.06465599	      0.00027404	     -0.20614418	     -0.06453792	      0.88286788	     -0.00005383	     -0.22083618	     -0.00000000	     -0.00000001	     22.83086014
      1.64722745	     -0.06469889	      0.00028151	     -0.20618812	     -0.06453166	      0.88286631	     -0.00005153	     -0.22085466	     -0.00000000	     -0.00000001	     22.51351464
      1.64852803	     -0.06472101	      0.00028378	     -0.20621087	     -0.06452740	      0.88286529	     -0.00005001	     -0.22086590	     -0.00000000	     -0.00000001	     22.45178652
      1.64982861	     -0.06474182	      0.00028682	     -0.20623233	     -0.06452308	      0.88286430	     -0.00004852	     -0.22087621	     -0.00000000	     -0.00000001	     22.26567307
      1.65160825	     -0.06476603	      0.00028905	     -0.20625739	     -0.06451705	      0.88286299	     -0.00004651	     -0.22088891	     -0.00000000	     -0.00000000	     22.25816496
      1.65338789	     -0.06478609	      0.00029089	     -0.20627830	     -0.06451089	      0.88286173	     -0.00004453	     -0.22089996	     -0.00000000	     -0.00000000	     21.61810496
      1.65481536	     -0.06479293	      0.00029024	     -0.20628576	     -0.06450584	      0.88286076	     -0.00004298	     -0.22090763	     -0.00000000	     -0.00000000	     21.92946260
      1.65624282	     -0.06480096	      0.00028993	     -0.20629443	     -0.06450071	      0.88285983	     -0.00004145	     -0.22091416	     -0.00000000	     -0.00000000	     21.65911170
      1.65795860	     -0.06480350	      0.00028774	     -0.20629770	     -0.06449442	      0.88285876	     -0.00003965	     -0.22092061	     -0.00000000	     -0.00000000	     21.58987690
      1.65967439	     -0.06480215	      0.00028570	     -0.20629708	     -0.06448800	      0.88285774	     -0.00003788	     -0.22092547	     -0.00000000	     -0.00000000	     21.22926515
      1.66118689	     -0.06479302	      0.00028145	     -0.20628854	     -0.06448223	      0.88285689	     -0.00003637	     -0.22092846	     -0.00000000	     -0.00000000	     21.42129075
      1.66269939	     -0.06478420	      0.00027787	     -0.20628033	     -0.06447636	      0.88285608	     -0.00003488	     -0.22093020	     -0.00000000	     -0.00000000	     21.25390936
      1.66421188	     -0.06476831	      0.00027259	     -0.20626500	     -0.06447038	      0.88285531	     -0.00003344	     -0.22093078	     -0.00000000	     -0.00000000	     21.19144443
      1.66572438	     -0.06474924	      0.00026772	     -0.20624650	     -0.06446430	      0.88285458	     -0.00003203	     -0.22093014	     -0.00000000	     -0.00000000	     21.11419185
      1.66756244	     -0.06471891	      0.00026017	     -0.20621683	     -0.06445677	      0.88285374	     -0.00003036	     -0.22092776	     -0.00000000	     -0.00000000	     21.17803053
      1.66897829	     -0.06469361	      0.00025513	     -0.20619206	     -0.06445087	      0.88285315	     -0.00002912	     -0.22092473	     -0.00000000	     -0.00000000	     20.94460823
      1.67039414	     -0.06466221	      0.00024914	     -0.20616115	     -0.06444487	      0.88285259	     -0.00002791	     -0.22092069	     -0.00000000	     -0.00000000	     21.03849051
      1.67210752	     -0.06462212	      0.00024269	     -0.20612168	     -0.06443750	      0.88285196	     -0.00002649	     -0.22091444	     -0.00000000	     -0.00000000	     20.77659559
      1.67382090	     -0.06457123	      0.00023606	     -0.20607139	     -0.06442999	      0.88285139	     -0.00002512	     -0.22090674	     -0.00000000	     -0.00000000	     21.01082718
      1.67553428	     -0.06452282	      0.00023096	     -0.20602362	     -0.06442236	      0.88285088	     -0.00002380	     -0.22089748	     -0.00000000	     -0.00000000	     20.91023824
      1.67691329	     -0.06447276	      0.00022634	     -0.20597405	     -0.06441612	      0.88285051	     -0.00002277	     -0.22088904	     -0.00000000	     -0.00000000	     20.89679351
      1.67829231	     -0.06442399	      0.00022268	     -0.20592579	     -0.06440981	      0.88285018	     -0.00002177	     -0.22087961	     -0.00000000	     -0.00000000	     20.93121590
      1.68011034	     -0.06435297	      0.00021804	     -0.20585544	     -0.06440135	      0.88284980	     -0.00002051	     -0.22086579	     -0.00000000	     -0.00000000	     20.84997629
      1.68192837	     -0.06427765	      0.00021448	     -0.20578080	     -0.06439276	      0.88284949	     -0.00001930	     -0.22085032	     -0.00000000	     -0.00000000	     21.03029716
      1.68327874	     -0.06421486	      0.00021175	     -0.20571851	     -0.06438629	      0.88284930	     -0.00001844	     -0.22083781	     -0.00000000	     -0.00000000	     21.03493455
      1.68462911	     -0.06415223	      0.00020948	     -0.20565638	     -0.06437975	      0.88284915	     -0.00001761	     -0.22082439	     -0.00000000	     -0.00000000	     21.02143432
      1.68641965	     -0.06406174	      0.00020682	     -0.20556654	     -0.06437096	      0.88284901	     -0.00001655	     -0.22080529	     -0.00000000	     -0.00000000	     21.15784551
      1.68821018	     -0.06396964	      0.00020437	     -0.20547509	     -0.06436204	      0.88284892	     -0.00001554	     -0.22078461	     -0.00000000	     -0.00000000	     21.04508189
      1.68970739	     -0.06388198	      0.00020322	     -0.20538797	     -0.06435449	      0.88284890	     -0.00001474	     -0.22076619	     -0.00000000	     -0.00000000	     21.28874124
      1.69120460	     -0.06379808	      0.00020135	     -0.20530458	     -0.06434685	      0.88284892	     -0.00001398	     -0.22074667	     -0.00000000	      0.00000000	     21.36824613
      1.69270181	     -0.06370549	      0.00020029	     -0.20521251	     -0.06433913	      0.88284899	     -0.00001325	     -0.22072615	     -0.00000000	      0.00000000	     21.35295210
      1.69419901	     -0.06361219	      0.00019847	     -0.20511969	     -0.06433132	      0.88284909	     -0.00001256	     -0.22070457	     -0.00000000	      0.00000000	     21.52632366
      1.69611811	     -0.06348329	      0.00019734	     -0.20499142	     -0.06432120	      0.88284928	     -0.00001172	     -0.22067544	     -0.00000000	      0.00000000	     21.67946533
      1.69751528	     -0.06339256	      0.00019486	     -0.20490110	     -0.06431375	      0.88284947	     -0.00001115	     -0.22065315	     -0.00000000	      0.00000000	     21.76180811
      1.69891245	     -0.06329230	      0.00019389	     -0.20480125	     -0.06430624	      0.88284968	     -0.00001061	     -0.22063004	     -0.00000000	      0.00000000	     21.87274154
      1.70070720	     -0.06316679	      0.00019093	     -0.20467622	     -0.06429649	      0.88285001	     -0.00000995	     -0.22059907	     -0.00000000	      0.00000000	     22.02597885
      1.70223148	     -0.06305142	      0.00018985	     -0.20456127	     -0.06428813	      0.88285033	     -0.00000943	     -0.22057182	     -0.00000000	      0.00000000	     22.22781700
      1.70375575	     -0.06294326	      0.00018605	     -0.20445345	     -0.06427969	      0.88285069	     -0.00000894	     -0.22054363	     -0.00000000	      0.00000000	     22.27684714
      1.70528003	     -0.06282684	      0.00018425	     -0.20433739	     -0.06427119	      0.88285109	     -0.00000848	     -0.22051474	     -0.00000000	      0.00000000	     22.52063661
      1.70680430	     -0.06271763	      0.00017985	     -0.20422847	     -0.06426261	      0.88285153	     -0.00000806	     -0.22048509	     -0.00000000	      0.00000000	     22.60468398
      1.70832858	     -0.06260088	      0.00017753	     -0.20411203	     -0.06425397	      0.88285199	     -0.00000766	     -0.22045485	     -0.00000000	      0.00000000	     22.90077327
      1.70985285	     -0.06249157	      0.00017283	     -0.20400297	     -0.06424527	      0.88285250	     -0.00000729	     -0.22042400	     -0.00000000	      0.00000000	     22.99815324
      1.71137713	     -0.06237437	      0.00017045	     -0.20388605	     -0.06423650	      0.88285303	     -0.00000695	     -0.22039269	     -0.00000000	      0.00000000	     23.30758425
      1.71290140	     -0.06226500	      0.00016572	     -0.20377689	     -0.06422767	      0.88285360	     -0.00000663	     -0.22036086	     -0.00000000	      0.00000000	     23.38727044
      1.71442568	     -0.06214739	      0.00016357	     -0.20365954	     -0.06421878	      0.88285419	     -0.00000634	     -0.22032869	     -0.00000000	      0.00000000	     23.68619028
      1.71594995	     -0.06203714	      0.00015904	     -0.20354947	     -0.06420984	      0.88285482	     -0.00000607	     -0.22029605	     -0.00000000	      0.00000000	     23.85286440
      1.71747423	     -0.06191939	      0.00015726	     -0.20343195	     -0.06420084	      0.88285547	     -0.00000582	     -0.22026312	     -0.00000000	      0.00000000	     24.23330560
      1.71899850	     -0.06181033	      0.00015282	     -0.20332305	     -0.06419179	      0.88285614	     -0.00000559	     -0.22022983	     -0.00000000	      0.00000000	     24.27845666
      1.72052278	     -0.06169190	      0.00015144	     -0.20320482	     -0.06418269	      0.88285684	     -0.00000538	     -0.22019633	     -0.00000000	      0.00000000	     24.71467552
      1.72204705	     -0.06158361	      0.00014720	     -0.20309666	     -0.06417354	      0.88285757	     -0.00000518	     -0.22016252	     -0.00000000	      0.00000000	     24.82415219
      1.72357133	     -0.06146547	      0.00014655	     -0.20297872	     -0.06416434	      0.88285831	     -0.00000501	     -0.22012858	     -0.00000000	      0.00000000	     25.25761386
      1.72509560	     -0.06135903	      0.00014267	     -0.20287239	     -0.06415510	      0.88285907	     -0.00000485	     -0.22009439	     -0.00000000	      0.00000000	     25.28337151
      1.72645887	     -0.06125470	      0.00014255	     -0.20276822	     -0.06414680	      0.88285976	     -0.00000471	     -0.22006375	     -0.00000000	      0.00000000	     25.69552242
      1.72782215	     -0.06115795	      0.00014054	     -0.20267157	     -0.06413847	      0.88286047	     -0.00000459	     -0.22003299	     -0.00000000	      0.00000000	     25.85787044
      1.72918542	     -0.06105882	      0.00013989	     -0.20257257	     -0.06413011	      0.88286119	     -0.00000448	     -0.22000218	     -0.00000000	      0.00000000	     26.13248318
      1.73105205	     -0.06092867	      0.00013857	     -0.20244256	     -0.06411862	      0.88286220	     -0.00000435	     -0.21995994	     -0.00000000	      0.00000000	     26.43472387
      1.73260729	     -0.06081554	      0.00013929	     -0.20232957	     -0.06410900	      0.88286305	     -0.00000425	     -0.21992477	     -0.00000000	      0.00000000	     26.73021623
      1.73416253	     -0.06071354	      0.00013740	     -0.20222763	     -0.06409935	      0.88286391	     -0.00000416	     -0.21988955	     -0.00000000	      0.00000000	     26.99548964
      1.73571776	     -0.06060240	      0.00013875	     -0.20211662	     -0.06408968	      0.88286477	     -0.00000409	     -0.21985447	     -0.00000000	      0.00000000	     27.37903124
      1.73704361	     -0.06051809	      0.00013680	     -0.20203233	     -0.06408140	      0.88286551	     -0.00000403	     -0.21982455	     -0.00000000	      0.00000000	     27.49310312
      1.73836946	     -0.06042845	      0.00013694	     -0.20194274	     -0.06407311	      0.88286626	     -0.00000399	     -0.21979474	     -0.00000000	      0.00000000	     27.82145345
      1.74003912	     -0.06032245	      0.00013544	     -0.20183676	     -0.06406264	      0.88286720	     -0.00000394	     -0.21975728	     -0.00000000	      0.00000000	     28.02068183
      1.74170879	     -0.06021102	      0.00013584	     -0.20172538	     -0.06405215	      0.88286815	     -0.00000391	     -0.21972003	     -0.00000000	      0.00000000	     28.54059776
      1.74304004	     -0.06013267	      0.00013342	     -0.20164699	     -0.06404376	      0.88286890	     -0.00000389	     -0.21969039	     -0.00000000	      0.00000000	     28.60589335
      1.74437130	     -0.06004834	      0.00013303	     -0.20156265	     -0.06403536	      0.88286965	     -0.00000388	     -0.21966092	     -0.00000000	      0.00000000	     28.91670495
      1.74606816	     -0.05994927	      0.00013063	     -0.20146352	     -0.06402464	      0.88287060	     -0.00000387	     -0.21962353	     -0.00000000	      0.00000000	     29.16876119
      1.74776502	     -0.05984387	      0.00013074	     -0.20135809	     -0.06401389	      0.88287154	     -0.00000387	     -0.21958646	     -0.00000000	      0.00000000	     29.58142616
      1.74896429	     -0.05977893	      0.00012773	     -0.20129305	     -0.06400629	      0.88287220	     -0.00000388	     -0.21956037	     -0.00000000	      0.00000000	     29.70245911
      1.75016356	     -0.05971013	      0.00012667	     -0.20122418	     -0.06399868	      0.88287285	     -0.00000389	     -0.21953445	     -0.00000000	      0.00000000	     29.97236847
      1.75203398	     -0.05960842	      0.00012388	     -0.20112234	     -0.06398679	      0.88287386	     -0.00000392	     -0.21949432	     -0.00000000	      0.00000000	     30.22802631
      1.75344498	     -0.05953101	      0.00012254	     -0.20104482	     -0.06397782	      0.88287461	     -0.00000394	     -0.21946432	     -0.00000000	      0.00000000	     30.62839258
      1.75485598	     -0.05945832	      0.00012018	     -0.20097200	     -0.06396884	      0.88287535	     -0.00000396	     -0.21943455	     -0.00000000	      0.00000000	     30.70377830
      1.75626698	     -0.05938450	      0.00011853	     -0.20089805	     -0.06395985	      0.88287607	     -0.00000399	     -0.21940503	     -0.00000000	      0.00000000	     31.08337603
      1.75812231	     -0.05929566	      0.00011525	     -0.20080900	     -0.06394803	      0.88287701	     -0.00000402	     -0.21936659	     -0.00000000	      0.00000000	     31.05034123
      1.75950453	     -0.05922308	      0.00011431	     -0.20073628	     -0.06393922	      0.88287769	     -0.00000405	     -0.21933828	     -0.00000000	      0.00000000	     31.61439064
      1.76088676	     -0.05916014	      0.00011180	     -0.20067316	     -0.06393040	      0.88287835	     -0.00000407	     -0.21931018	     -0.00000000	      0.00000000	     31.79889730
      1.76226899	     -0.05909465	      0.00011049	     -0.20060751	     -0.06392159	      0.88287900	     -0.00000409	     -0.21928238	     -0.00000000	      0.00000000	     31.98916788
      1.76401471	     -0.05901882	      0.00010756	     -0.20053142	     -0.06391045	      0.88287980	     -0.00000410	     -0.21924765	     -0.00000000	      0.00000000	     32.40090976
      1.76546771	     -0.05895191	      0.00010694	     -0.20046435	     -0.06390119	      0.88288044	     -0.00000411	     -0.21921913	     -0.00000000	      0.00000000	     32.44279339
      1.76692072	     -0.05889336	      0.00010420	     -0.20040555	     -0.06389193	      0.88288106	     -0.00000411	     -0.21919090	     -0.00000000	      0.00000000	     32.74165896
      1.76837372	     -0.05883092	      0.00010366	     -0.20034292	     -0.06388267	      0.88288167	     -0.00000410	     -0.21916306	     -0.00000000	      0.00000000	     32.86755628
      1.76982673	     -0.05877561	      0.00010113	     -0.20028735	     -0.06387341	      0.88288225	     -0.00000408	     -0.21913552	     -0.00000000	      0.00000000	     33.13184514
      1.77127973	     -0.05871672	      0.00010073	     -0.20022825	     -0.06386416	      0.88288281	     -0.00000404	     -0.21910838	     -0.00000000	      0.00000000	     33.28735909
      1.77273274	     -0.05866496	      0.00009843	     -0.20017623	     -0.06385492	      0.88288335	     -0.00000400	     -0.21908157	     -0.00000000	      0.00000000	     33.52560064
      1.77418574	     -0.05860981	      0.00009819	     -0.20012084	     -0.06384568	      0.88288387	     -0.00000394	     -0.21905516	     -0.00000000	      0.00000000	     33.62230386
      1.77563875	     -0.05856150	      0.00009605	     -0.20007225	     -0.06383645	      0.88288436	     -0.00000386	     -0.21902908	     -0.00000000	      0.00000000	     33.87553105
      1.77709176	     -0.05851014	      0.00009597	     -0.20002064	     -0.06382723	      0.88288484	     -0.00000376	     -0.21900342	     -0.00000000	      0.00000000	     33.99490036
      1.77854476	     -0.05846544	      0.00009390	     -0.19997564	     -0.06381802	      0.88288529	     -0.00000365	     -0.21897809	     -0.00000000	      0.00000000	     34.21853495
      1.77999777	     -0.05841764	      0.00009389	     -0.19992757	     -0.06380882	      0.88288572	     -0.00000352	     -0.21895317	     -0.00000000	      0.00000000	     34.28415789
      1.78145077	     -0.05837617	      0.00009187	     -0.19988577	     -0.06379963	      0.88288614	     -0.00000336	     -0.21892860	     -0.00000000	      0.00000000	     34.52390671
      1.78290378	     -0.05833170	      0.00009204	     -0.19984103	     -0.06379045	      0.88288653	     -0.00000318	     -0.21890445	     -0.00000000	      0.00000000	     34.61019246
      1.78435678	     -0.05829399	      0.00009005	     -0.19980298	     -0.06378129	      0.88288690	     -0.00000298	     -0.21888065	     -0.00000000	      0.00000000	     34.82406612
      1.78580979	     -0.05825310	      0.00009035	     -0.19976179	     -0.06377214	      0.88288726	     -0.00000276	     -0.21885727	     -0.00000000	      0.00000000	     34.86114438
      1.78726279	     -0.05821881	      0.00008809	     -0.19972714	     -0.06376301	      0.88288760	     -0.00000250	     -0.21883425	     -0.00000000	      0.00000000	     35.08539386
      1.78871580	     -0.05818119	      0.00008838	     -0.19968921	     -0.06375389	      0.88288792	     -0.00000223	     -0.21881166	     -0.00000000	      0.00000000	     35.13865348
      1.79016880	     -0.05815091	      0.00008609	     -0.19965854	     -0.06374479	      0.88288822	     -0.00000192	     -0.21878943	     -0.00000000	      0.00000000	     35.33614065
      1.79162181	     -0.05811708	      0.00008660	     -0.19962440	     -0.06373570	      0.88288851	     -0.00000159	     -0.21876765	     -0.00000000	      0.00000000	     35.34749237
      1.79307481	     -0.05809150	      0.00008414	     -0.19959841	     -0.06372664	      0.88288878	     -0.00000122	     -0.21874627	     -0.00000000	      0.00000000	     35.55353743
      1.79452782	     -0.05806268	      0.00008489	     -0.19956926	     -0.06371759	      0.88288904	     -0.00000083	     -0.21872540	     -0.00000000	      0.00000000	     35.58249983
      1.79598082	     -0.05804358	      0.00008226	     -0.19954974	     -0.06370856	      0.88288929	     -0.00000041	     -0.21870498	     -0.00000000	      0.00000000	     35.75733375
      1.79743383	     -0.05802050	      0.00008333	     -0.19952633	     -0.06369956	      0.88288952	      0.00000004	     -0.21868514	     -0.00000000	      0.00000000	     35.74615185
      1.79888683	     -0.05800796	      0.00008042	     -0.19951335	     -0.06369057	      0.88288974	      0.00000052	     -0.21866582	     -0.00000000	      0.00000000	     35.92405948
      1.80033984	     -0.05799075	      0.00008191	     -0.19949581	     -0.06368161	      0.88288995	      0.00000103	     -0.21864715	     -0.00000000	      0.00000000	     35.92975627
      1.80179284	     -0.05798706	      0.00007857	     -0.19949166	     -0.06367266	      0.88289015	      0.00000156	     -0.21862908	     -0.00000000	      0.00000000	     36.06808638
      1.80308855	     -0.05798059	      0.00007973	     -0.19948488	     -0.06366471	      0.88289031	      0.00000207	     -0.21861365	     -0.00000000	      0.00000000	     36.04686756
      1.80438425	     -0.05798469	      0.00007779	     -0.19948859	     -0.06365677	      0.88289047	      0.00000260	     -0.21859884	     -0.00000000	      0.00000000	     36.12537781
      1.80595581	     -0.05799278	      0.00007762	     -0.19949627	     -0.06364717	      0.88289065	      0.00000328	     -0.21858193	     -0.00000000	      0.00000000	     36.11489969
      1.80752737	     -0.05801321	      0.00007477	     -0.19951622	     -0.06363760	      0.88289082	      0.00000399	     -0.21856620	     -0.00000000	      0.00000000	     36.28563779
      1.80884475	     -0.05803026	      0.00007582	     -0.19953296	     -0.06362960	      0.88289095	      0.00000461	     -0.21855407	     -0.00000000	      0.00000000	     36.16090296
      1.81016214	     -0.05805770	      0.00007411	     -0.19956002	     -0.06362161	      0.88289106	      0.00000526	     -0.21854289	     -0.00000000	      0.00000000	     36.23791326
      1.81147952	     -0.05808763	      0.00007434	     -0.19958962	     -0.06361365	      0.88289117	      0.00000593	     -0.21853274	     -0.00000000	      0.00000000	     36.21380843
      1.81325708	     -0.05813808	      0.00007320	     -0.19963961	     -0.06360294	      0.88289129	      0.00000688	     -0.21852070	     -0.00000000	      0.00000000	     36.32161948
      1.81461009	     -0.05817750	      0.00007522	     -0.19967875	     -0.06359481	      0.88289137	      0.00000764	     -0.21851282	     -0.00000000	      0.00000000	     36.16622956
      1.81596310	     -0.05822394	      0.00007511	     -0.19972487	     -0.06358670	      0.88289142	      0.00000842	     -0.21850600	     -0.00000000	      0.00000000	     36.25105321
      1.81731611	     -0.05827155	      0.00007727	     -0.19977223	     -0.06357861	      0.88289147	      0.00000923	     -0.21850024	     -0.00000000	      0.00000000	     36.17362561
      1.81901406	     -0.05833916	      0.00007824	     -0.19983950	     -0.06356849	      0.88289149	      0.00001027	     -0.21849445	     -0.00000000	      0.00000000	     36.28172278
      1.82035535	     -0.05839285	      0.00008202	     -0.19989300	     -0.06356051	      0.88289149	      0.00001113	     -0.21849102	     -0.00000000	     -0.00000000	     36.05829301
      1.82169665	     -0.05845204	      0.00008360	     -0.19995196	     -0.06355256	      0.88289147	      0.00001201	     -0.21848851	     -0.00000000	     -0.00000000	     36.13373039
      1.82303794	     -0.05851275	      0.00008728	     -0.20001251	     -0.06354462	      0.88289143	      0.00001291	     -0.21848694	     -0.00000000	     -0.00000000	     36.01362164
      1.82473513	     -0.05859521	      0.00009047	     -0.20009473	     -0.06353460	      0.88289135	      0.00001409	     -0.21848623	     -0.00000000	     -0.00000000	     36.10541622
      1.82607218	     -0.05866114	      0.00009563	     -0.20016056	     -0.06352673	      0.88289126	      0.00001504	     -0.21848666	     -0.00000000	     -0.00000000	     35.83221211
      1.82740922	     -0.05873108	      0.00009871	     -0.20023035	     -0.06351888	      0.88289115	      0.00001600	     -0.21848791	     -0.00000000	     -0.00000000	     35.90608286
      1.82874626	     -0.05880278	      0.00010358	     -0.20030197	     -0.06351104	      0.88289102	      0.00001699	     -0.21848997	     -0.00000000	     -0.00000000	     35.75126010
      1.83043996	     -0.05889800	      0.00010823	     -0.20039706	     -0.06350113	      0.88289082	      0.00001827	     -0.21849367	     -0.00000000	     -0.00000000	     35.83964442
      1.83176915	     -0.05897462	      0.00011408	     -0.20047365	     -0.06349338	      0.88289064	      0.00001930	     -0.21849743	     -0.00000000	     -0.00000000	     35.52825768
      1.83309835	     -0.05905426	      0.00011799	     -0.20055322	     -0.06348564	      0.88289044	      0.00002033	     -0.21850189	     -0.00000000	     -0.00000000	     35.59742411
      1.83442754	     -0.05913556	      0.00012344	     -0.20063451	     -0.06347791	      0.88289021	      0.00002139	     -0.21850705	     -0.00000000	     -0.00000000	     35.42430985
      1.83613136	     -0.05924178	      0.00012916	     -0.20074070	     -0.06346802	      0.88288989	      0.00002276	     -0.21851459	     -0.00000000	     -0.00000000	     35.50586203
      1.83745556	     -0.05932539	      0.00013564	     -0.20082435	     -0.06346035	      0.88288961	      0.00002384	     -0.21852112	     -0.00000000	     -0.00000000	     35.17651440
      1.83877976	     -0.05941013	      0.00014047	     -0.20090911	     -0.06345270	      0.88288931	      0.00002493	     -0.21852819	     -0.00000000	     -0.00000000	     35.24127623
      1.84010397	     -0.05949647	      0.00014667	     -0.20099551	     -0.06344505	      0.88288899	      0.00002604	     -0.21853577	     -0.00000000	     -0.00000000	     35.05555533
      1.84181701	     -0.05960994	      0.00015363	     -0.20110905	     -0.06343518	      0.88288855	      0.00002748	     -0.21854633	     -0.00000000	     -0.00000000	     35.12590173
      1.84313715	     -0.05969864	      0.00016106	     -0.20119788	     -0.06342758	      0.88288819	      0.00002860	     -0.21855500	     -0.00000000	     -0.00000000	     34.78209341
      1.84445729	     -0.05978762	      0.00016704	     -0.20128697	     -0.06342000	      0.88288780	      0.00002973	     -0.21856411	     -0.00000000	     -0.00000000	     34.83796826
      1.84577742	     -0.05987773	      0.00017447	     -0.20137723	     -0.06341242	      0.88288741	      0.00003087	     -0.21857362	     -0.00000000	     -0.00000000	     34.64432576
      1.84749990	     -0.05999587	      0.00018333	     -0.20149558	     -0.06340254	      0.88288686	      0.00003236	     -0.21858664	     -0.00000000	     -0.00000000	     34.70206332
      1.84881549	     -0.06008619	      0.00019223	     -0.20158613	     -0.06339501	      0.88288642	      0.00003351	     -0.21859700	     -0.00000000	     -0.00000000	     34.34966604
      1.85013108	     -0.06017545	      0.00020002	     -0.20167560	     -0.06338748	      0.88288598	      0.00003466	     -0.21860769	     -0.00000000	     -0.00000000	     34.39063066
      1.85144668	     -0.06026400	      0.00020958	     -0.20176443	     -0.06337996	      0.88288551	      0.00003581	     -0.21861867	     -0.00000000	     -0.00000000	     34.18327272
      1.85318165	     -0.06037872	      0.00022186	     -0.20187952	     -0.06337005	      0.88288488	      0.00003734	     -0.21863349	     -0.00000000	     -0.00000000	     34.21740909
      1.85449430	     -0.06046424	      0.00023337	     -0.20196538	     -0.06336255	      0.88288439	      0.00003850	     -0.21864492	     -0.00000000	     -0.00000000	     33.84587639
      1.85580695	     -0.06054829	      0.00024361	     -0.20204976	     -0.06335506	      0.88288389	      0.00003965	     -0.21865650	     -0.00000000	     -0.00000000	     33.87687051
      1.85738294	     -0.06064902	      0.00025778	     -0.20215096	     -0.06334607	      0.88288328	      0.00004104	     -0.21867058	     -0.00000000	     -0.00000000	     33.54419204
      1.85878121	     -0.06073688	      0.00026922	     -0.20223922	     -0.06333810	      0.88288272	      0.00004227	     -0.21868323	     -0.00000000	     -0.00000000	     33.63793250
      1.86017948	     -0.06082456	      0.00028299	     -0.20232737	     -0.06333013	      0.88288216	      0.00004350	     -0.21869600	     -0.00000000	     -0.00000000	     33.23998812
      1.86157774	     -0.06091093	      0.00029515	     -0.20241418	     -0.06332216	      0.88288158	      0.00004472	     -0.21870891	     -0.00000000	     -0.00000000	     33.32020970
      1.86297601	     -0.06099642	      0.00030947	     -0.20250019	     -0.06331419	      0.88288099	      0.00004593	     -0.21872194	     -0.00000000	     -0.00000000	     32.95369262
      1.86437428	     -0.06107992	      0.00032219	     -0.20258417	     -0.06330622	      0.88288040	      0.00004714	     -0.21873505	     -0.00000000	     -0.00000000	     33.00857459
      1.86577255	     -0.06116225	      0.00033657	     -0.20266704	     -0.06329824	      0.88287980	      0.00004834	     -0.21874822	     -0.00000000	     -0.00000000	     32.64586383
      1.86717082	     -0.06124310	      0.00034933	     -0.20274840	     -0.06329026	      0.88287919	      0.00004953	     -0.21876143	     -0.00000000	     -0.00000000	     32.68394901
      1.86856908	     -0.06132341	      0.00036345	     -0.20282927	     -0.06328228	      0.88287857	      0.00005071	     -0.21877469	     -0.00000000	     -0.00000000	     32.32037394
      1.86996735	     -0.06140244	      0.00037607	     -0.20290883	     -0.06327428	      0.88287794	      0.00005188	     -0.21878798	     -0.00000000	     -0.00000000	     32.33636818
      1.87136562	     -0.06148043	      0.00038983	     -0.20298740	     -0.06326628	      0.88287730	      0.00005304	     -0.21880130	     -0.00000000	     -0.00000000	     31.98339926
      1.87276389	     -0.06155634	      0.00040228	     -0.20306387	     -0.06325827	      0.88287665	      0.00005418	     -0.21881462	     -0.00000000	     -0.00000000	     31.98422440
      1.87416216	     -0.06163056	      0.00041579	     -0.20313869	     -0.06325025	      0.88287600	      0.00005531	     -0.21882792	     -0.00000000	     -0.00000000	     31.63893330
      1.87556043	     -0.06170260	      0.00042823	     -0.20321131	     -0.06324221	      0.88287533	      0.00005642	     -0.21884114	     -0.00000000	     -0.00000000	     31.61664277
      1.87725058	     -0.06178823	      0.00044461	     -0.20329769	     -0.06323248	      0.88287451	      0.00005774	     -0.21885701	     -0.00000000	     -0.00000000	     31.06624727
      1.87857863	     -0.06185163	      0.00045546	     -0.20336165	     -0.06322481	      0.88287386	      0.00005876	     -0.21886937	     -0.00000000	     -0.00000000	     31.24320167
      1.87990669	     -0.06191511	      0.00046798	     -0.20342574	     -0.06321713	      0.88287320	      0.00005976	     -0.21888159	     -0.00000000	     -0.00000000	     30.93252191
      1.88123475	     -0.06197645	      0.00047953	     -0.20348768	     -0.06320944	      0.88287253	      0.00006074	     -0.21889368	     -0.00000000	     -0.00000000	     30.83289075
      1.88302156	     -0.06205634	      0.00049647	     -0.20356842	     -0.06319905	      0.88287162	      0.00006203	     -0.21890970	     -0.00000000	     -0.00000000	     30.45999007
      1.88434996	     -0.06211292	      0.00050738	     -0.20362560	     -0.06319131	      0.88287093	      0.00006296	     -0.21892140	     -0.00000000	     -0.00000000	     30.45405827
      1.88567836	     -0.06216741	      0.00051992	     -0.20368075	     -0.06318354	      0.88287023	      0.00006388	     -0.21893287	     -0.00000000	     -0.00000000	     30.17928794
      1.88729459	     -0.06222919	      0.00053363	     -0.20374331	     -0.06317406	      0.88286937	      0.00006496	     -0.21894647	     -0.00000000	     -0.00000000	     30.08808180
      1.88891082	     -0.06228795	      0.00054933	     -0.20380290	     -0.06316455	      0.88286851	      0.00006601	     -0.21895958	     -0.00000000	     -0.00000000	     29.67075792
      1.89016549	     -0.06232813	      0.00055882	     -0.20384367	     -0.06315714	      0.88286783	      0.00006680	     -0.21896939	     -0.00000000	     -0.00000000	     29.71023661
      1.89142016	     -0.06236584	      0.00057015	     -0.20388203	     -0.06314970	      0.88286714	      0.00006757	     -0.21897879	     -0.00000000	     -0.00000000	     29.50475605
      1.89312040	     -0.06241107	      0.00058399	     -0.20392811	     -0.06313959	      0.88286621	      0.00006857	     -0.21899081	     -0.00000000	     -0.00000000	     29.37701746
      1.89482063	     -0.06245083	      0.00059941	     -0.20396876	     -0.06312942	      0.88286527	      0.00006954	     -0.21900188	     -0.00000000	     -0.00000000	     29.07413243
      1.89605206	     -0.06247564	      0.00060764	     -0.20399416	     -0.06312203	      0.88286459	      0.00007020	     -0.21900930	     -0.00000000	     -0.00000000	     29.03251833
      1.89728349	     -0.06249834	      0.00061735	     -0.20401748	     -0.06311462	      0.88286390	      0.00007085	     -0.21901618	     -0.00000000	     -0.00000000	     28.86951918
      1.89906276	     -0.06252709	      0.00062946	     -0.20404710	     -0.06310385	      0.88286291	      0.00007174	     -0.21902517	     -0.00000000	     -0.00000000	     28.71151680
      1.90051810	     -0.06254701	      0.00063983	     -0.20406773	     -0.06309501	      0.88286211	      0.00007243	     -0.21903167	     -0.00000000	     -0.00000000	     28.56931328
      1.90197344	     -0.06256381	      0.00064797	     -0.20408522	     -0.06308612	      0.88286130	      0.00007308	     -0.21903738	     -0.00000000	     -0.00000000	     28.38125629
      1.90342878	     -0.06257630	      0.00065689	     -0.20409839	     -0.06307719	      0.88286050	      0.00007369	     -0.21904227	     -0.00000000	     -0.00000000	     28.28402681
      1.90488412	     -0.06258684	      0.00066353	     -0.20410958	     -0.06306822	      0.88285971	      0.00007426	     -0.21904634	     -0.00000000	     -0.00000000	     28.17024727
      1.90633945	     -0.06259370	      0.00067078	     -0.20411710	     -0.06305920	      0.88285893	      0.00007480	     -0.21904957	     -0.00000000	     -0.00000000	     28.05882531
      1.90779479	     -0.06259791	      0.00067593	     -0.20412193	     -0.06305014	      0.88285815	      0.00007529	     -0.21905194	     -0.00000000	     -0.00000000	     27.89821679
      1.90925013	     -0.06259770	      0.00068156	     -0.20412235	     -0.06304103	      0.88285738	      0.00007575	     -0.21905344	     -0.00000000	     -0.00000000	     27.83139325
      1.91107957	     -0.06259560	      0.00068537	     -0.20412097	     -0.06302952	      0.88285643	      0.00007626	     -0.21905406	     -0.00000000	     -0.00000000	     27.62869854
      1.91234282	     -0.06258805	      0.00068961	     -0.20411395	     -0.06302153	      0.88285579	      0.00007658	     -0.21905367	     -0.00000000	     -0.00000000	     27.57139425
      1.91360607	     -0.06258025	      0.00069126	     -0.20410663	     -0.06301350	      0.88285515	      0.00007686	     -0.21905256	     -0.00000000	     -0.00000000	     27.54526269
      1.91539952	     -0.06256466	      0.00069378	     -0.20409172	     -0.06300204	      0.88285427	      0.00007721	     -0.21904980	     -0.00000000	     -0.00000000	     27.36767923
      1.91693769	     -0.06254719	      0.00069359	     -0.20407478	     -0.06299215	      0.88285353	      0.00007746	     -0.21904630	     -0.00000000	     -0.00000000	     27.40342257
      1.91847586	     -0.06252655	      0.00069464	     -0.20405470	     -0.06298221	      0.88285281	      0.00007766	     -0.21904173	      0.00000000	     -0.00000000	     27.16743159
      1.92001402	     -0.06250145	      0.00069217	     -0.20403006	     -0.06297220	      0.88285210	      0.00007781	     -0.21903611	      0.00000000	     -0.00000000	     27.23808707
      1.92155219	     -0.06247201	      0.00069224	     -0.20400116	     -0.06296214	      0.88285141	      0.00007791	     -0.21902942	      0.00000000	     -0.00000000	     26.98297211
      1.92286882	     -0.06244434	      0.00068866	     -0.20397386	     -0.06295349	      0.88285084	      0.00007795	     -0.21902282	      0.00000000	     -0.00000000	     27.11092466
      1.92418545	     -0.06241341	      0.00068675	     -0.20394332	     -0.06294479	      0.88285028	      0.00007797	     -0.21901543	      0.00000000	     -0.00000000	     26.96073927
      1.92584129	     -0.06236968	      0.00068228	     -0.20390006	     -0.06293379	      0.88284960	      0.00007793	     -0.21900499	      0.00000000	     -0.00000000	     27.00182223
      1.92749713	     -0.06232199	      0.00067859	     -0.20385283	     -0.06292272	      0.88284895	      0.00007783	     -0.21899325	      0.00000000	     -0.00000000	     26.74026780
      1.92890375	     -0.06227608	      0.00067254	     -0.20380724	     -0.06291326	      0.88284841	      0.00007771	     -0.21898227	      0.00000000	     -0.00000000	     26.88536549
      1.93031037	     -0.06222738	      0.00066798	     -0.20375890	     -0.06290375	      0.88284789	      0.00007754	     -0.21897033	      0.00000000	     -0.00000000	     26.80704903
      1.93171699	     -0.06217530	      0.00066143	     -0.20370712	     -0.06289420	      0.88284739	      0.00007733	     -0.21895746	      0.00000000	     -0.00000000	     26.78335771
      1.93347114	     -0.06210577	      0.00065400	     -0.20363796	     -0.06288221	      0.88284679	      0.00007702	     -0.21894010	      0.00000000	     -0.00000000	     26.86737077
      1.93496755	     -0.06204147	      0.00064507	     -0.20357392	     -0.06287192	      0.88284630	      0.00007670	     -0.21892415	      0.00000000	     -0.00000000	     26.72101639
      1.93646396	     -0.06197243	      0.00063804	     -0.20350516	     -0.06286158	      0.88284584	      0.00007633	     -0.21890712	      0.00000000	     -0.00000000	     26.77366472
      1.93796037	     -0.06190109	      0.00062802	     -0.20343403	     -0.06285118	      0.88284540	      0.00007592	     -0.21888903	      0.00000000	     -0.00000000	     26.70867743
      1.93945677	     -0.06182342	      0.00061977	     -0.20335660	     -0.06284072	      0.88284498	      0.00007547	     -0.21886987	      0.00000000	     -0.00000000	     26.75756527
      1.94095318	     -0.06174470	      0.00060857	     -0.20327803	     -0.06283022	      0.88284458	      0.00007497	     -0.21884965	      0.00000000	     -0.00000000	     26.80297319
      1.94244959	     -0.06166166	      0.00059901	     -0.20319517	     -0.06281965	      0.88284421	      0.00007443	     -0.21882842	      0.00000000	     -0.00000000	     26.81016405
      1.94394600	     -0.06157782	      0.00058651	     -0.20311142	     -0.06280903	      0.88284387	      0.00007385	     -0.21880619	      0.00000000	     -0.00000000	     26.79366983
      1.94544240	     -0.06148976	      0.00057581	     -0.20302349	     -0.06279836	      0.88284355	      0.00007322	     -0.21878303	      0.00000000	     -0.00000000	     26.88658214
      1.94693881	     -0.06140244	      0.00056244	     -0.20293621	     -0.06278764	      0.88284326	      0.00007255	     -0.21875899	      0.00000000	     -0.00000000	     26.85749741
      1.94843522	     -0.06131075	      0.00055111	     -0.20284459	     -0.06277686	      0.88284299	      0.00007185	     -0.21873414	      0.00000000	     -0.00000000	     26.96831448
      1.94993163	     -0.06122155	      0.00053734	     -0.20275540	     -0.06276604	      0.88284276	      0.00007111	     -0.21870852	      0.00000000	     -0.00000000	     26.94929050
      1.95142803	     -0.06112831	      0.00052576	     -0.20266219	     -0.06275517	      0.88284255	      0.00007033	     -0.21868224	      0.00000000	     -0.00000000	     27.06808101
      1.95292444	     -0.06103755	      0.00051189	     -0.20257140	     -0.06274424	      0.88284237	      0.00006951	     -0.21865530	      0.00000000	     -0.00000000	     27.05627841
      1.95442085	     -0.06094222	      0.00050043	     -0.20247608	     -0.06273328	      0.88284222	      0.00006866	     -0.21862780	      0.00000000	     -0.00000000	     27.21958396
      1.95591726	     -0.06085100	      0.00048664	     -0.20238480	     -0.06272226	      0.88284210	      0.00006777	     -0.21859974	      0.00000000	     -0.00000000	     27.16079890
      1.95741366	     -0.06075431	      0.00047549	     -0.20228809	     -0.06271120	      0.88284200	      0.00006686	     -0.21857123	      0.00000000	     -0.00000000	     27.37358797
      1.95891007	     -0.06066306	      0.00046192	     -0.20219675	     -0.06270010	      0.88284194	      0.00006591	     -0.21854224	      0.00000000	     -0.00000000	     27.32445136
      1.96040648	     -0.06056509	      0.00045136	     -0.20209875	     -0.06268896	      0.88284190	      0.00006493	     -0.21851289	      0.00000000	     -0.00000000	     27.56045513
      1.96190289	     -0.06047469	      0.00043798	     -0.20200823	     -0.06267777	      0.88284188	      0.00006392	     -0.21848315	      0.00000000	     -0.00000000	     27.49027258
      1.96339929	     -0.06037629	      0.00042806	     -0.20190978	     -0.06266655	      0.88284190	      0.00006288	     -0.21845314	      0.00000000	      0.00000000	     27.75956471
      1.96489570	     -0.06028743	      0.00041475	     -0.20182078	     -0.06265528	      0.88284193	      0.00006182	     -0.21842281	      0.00000000	      0.00000000	     27.66976873
      1.96639211	     -0.06018739	      0.00040576	     -0.20172068	     -0.06264398	      0.88284199	      0.00006073	     -0.21839230	      0.00000000	      0.00000000	     27.98263173
      1.96770075	     -0.06011073	      0.00039439	     -0.20164387	     -0.06263407	      0.88284206	      0.00005976	     -0.21836539	      0.00000000	      0.00000000	     27.92296118
      1.96900939	     -0.06002720	      0.00038567	     -0.20156024	     -0.06262413	      0.88284215	      0.00005876	     -0.21833838	      0.00000000	      0.00000000	     28.09220054
      1.97061628	     -0.05993030	      0.00037334	     -0.20146317	     -0.06261189	      0.88284227	      0.00005752	     -0.21830503	      0.00000000	      0.00000000	     28.12781777
      1.97222317	     -0.05982776	      0.00036330	     -0.20136048	     -0.06259962	      0.88284242	      0.00005625	     -0.21827157	      0.00000000	      0.00000000	     28.47651177
      1.97352088	     -0.05975286	      0.00035275	     -0.20128541	     -0.06258968	      0.88284255	      0.00005520	     -0.21824441	      0.00000000	      0.00000000	     28.35968461
      1.97481859	     -0.05967254	      0.00034430	     -0.20120494	     -0.06257971	      0.88284270	      0.00005414	     -0.21821723	      0.00000000	      0.00000000	     28.56339729
      1.97645294	     -0.05957719	      0.00033226	     -0.20110935	     -0.06256713	      0.88284289	      0.00005278	     -0.21818291	      0.00000000	      0.00000000	     28.60078967
      1.97791661	     -0.05948822	      0.00032301	     -0.20102019	     -0.06255584	      0.88284308	      0.00005154	     -0.21815216	      0.00000000	      0.00000000	     28.90865451
      1.97938028	     -0.05940661	      0.00031184	     -0.20093834	     -0.06254453	      0.88284329	      0.00005028	     -0.21812137	      0.00000000	      0.00000000	     28.82033436
      1.98084396	     -0.05931861	      0.00030276	     -0.20085013	     -0.06253319	      0.88284350	      0.00004900	     -0.21809062	      0.00000000	      0.00000000	     29.15840998
      1.98230763	     -0.05924024	      0.00029131	     -0.20077148	     -0.06252183	      0.88284373	      0.00004770	     -0.21805984	      0.00000000	      0.00000000	     29.15040000
      1.98377130	     -0.05915472	      0.00028239	     -0.20068572	     -0.06251045	      0.88284396	      0.00004639	     -0.21802915	      0.00000000	      0.00000000	     29.47394653
      1.98523497	     -0.05907984	      0.00027059	     -0.20061053	     -0.06249905	      0.88284420	      0.00004506	     -0.21799846	      0.00000000	      0.00000000	     29.39998457
      1.98669864	     -0.05899526	      0.00026210	     -0.20052570	     -0.06248763	      0.88284446	      0.00004371	     -0.21796789	      0.00000000	      0.00000000	     29.77859460
      1.98799571	     -0.05893136	      0.00025175	     -0.20046150	     -0.06247750	      0.88284469	      0.00004251	     -0.21794079	      0.00000000	      0.00000000	     29.75392655
      1.98929277	     -0.05886200	      0.00024359	     -0.20039188	     -0.06246736	      0.88284492	      0.00004129	     -0.21791381	      0.00000000	      0.00000000	     29.96696789
      1.99086066	     -0.05878471	      0.00023233	     -0.20031424	     -0.06245509	      0.88284521	      0.00003980	     -0.21788129	      0.00000000	      0.00000000	     30.03056419
      1.99242854	     -0.05870350	      0.00022304	     -0.20023270	     -0.06244281	      0.88284551	      0.00003830	     -0.21784893	      0.00000000	      0.00000000	     30.41358987
      1.99374533	     -0.05864343	      0.00021305	     -0.20017231	     -0.06243249	      0.88284577	      0.00003702	     -0.21782183	      0.00000000	      0.00000000	     30.32520927
      1.99506212	     -0.05857858	      0.00020485	     -0.20010716	     -0.06242216	      0.88284603	      0.00003574	     -0.21779488	      0.00000000	      0.00000000	     30.57977631
      1.99637891	     -0.05851877	      0.00019559	     -0.20004702	     -0.06241182	      0.88284629	      0.00003444	     -0.21776803	      0.00000000	      0.00000000	     30.65767948
      1.99814315	     -0.05843679	      0.00018447	     -0.19996461	     -0.06239797	      0.88284665	      0.00003269	     -0.21773228	      0.00000000	      0.00000000	     31.00274440
      1.99949627	     -0.05838024	      0.00017442	     -0.19990769	     -0.06238734	      0.88284693	      0.00003134	     -0.21770502	      0.00000000	      0.00000000	     30.93820322
      2.00084939	     -0.05831953	      0.00016600	     -0.19984664	     -0.06237672	      0.88284721	      0.00002998	     -0.21767794	      0.00000000	      0.00000000	     31.22111626
      2.00220250	     -0.05826443	      0.00015630	     -0.19979116	     -0.06236609	      0.88284749	      0.00002861	     -0.21765101	      0.00000000	      0.00000000	     31.28782288
      2.00388531	     -0.05819331	      0.00014523	     -0.19971958	     -0.06235287	      0.88284784	      0.00002689	     -0.21761779	      0.00000000	      0.00000000	     31.66518678
      2.00522739	     -0.05814336	      0.00013414	     -0.19966920	     -0.06234233	      0.88284812	      0.00002551	     -0.21759149	      0.00000000	      0.00000000	     31.61433994
      2.00656948	     -0.05808894	      0.00012405	     -0.19961437	     -0.06233179	      0.88284840	      0.00002412	     -0.21756540	      0.00000000	      0.00000000	     31.92620040
      2.00791157	     -0.05803997	      0.00011195	     -0.19956493	     -0.06232126	      0.88284869	      0.00002272	     -0.21753948	     -0.00000000	      0.00000000	     32.03066541
      2.00959743	     -0.05797574	      0.00009689	     -0.19950010	     -0.06230803	      0.88284904	      0.00002096	     -0.21750723	     -0.00000000	      0.00000000	     32.44050191
      2.01093757	     -0.05793128	      0.00008241	     -0.19945511	     -0.06229753	      0.88284932	      0.00001955	     -0.21748179	     -0.00000000	      0.00000000	     32.41718555
      2.01227771	     -0.05788232	      0.00006881	     -0.19940562	     -0.06228703	      0.88284961	      0.00001814	     -0.21745659	     -0.00000000	      0.00000000	     32.75093154
      2.01361786	     -0.05783875	      0.00005329	     -0.19936148	     -0.06227655	      0.88284990	      0.00001672	     -0.21743157	     -0.00000000	      0.00000000	     32.87011469
      2.01530034	     -0.05778125	      0.00003446	     -0.19930326	     -0.06226340	      0.88285027	      0.00001493	     -0.21740048	     -0.00000000	      0.00000000	     33.29086824
      2.01663408	     -0.05774217	      0.00001789	     -0.19926357	     -0.06225299	      0.88285057	      0.00001351	     -0.21737606	     -0.00000000	      0.00000000	     33.26327107
      2.01796781	     -0.05769845	      0.00000301	     -0.19921927	     -0.06224260	      0.88285088	      0.00001209	     -0.21735187	     -0.00000000	      0.00000000	     33.59036749
      2.01930155	     -0.05765984	     -0.00001285	     -0.19918005	     -0.06223223	      0.88285120	      0.00001067	     -0.21732788	     -0.00000000	      0.00000000	     33.70576534
      2.02099166	     -0.05760787	     -0.00003142	     -0.19912735	     -0.06221911	      0.88285162	      0.00000886	     -0.21729780	     -0.00000000	      0.00000000	     34.13352945
      2.02231923	     -0.05757334	     -0.00004741	     -0.19909220	     -0.06220884	      0.88285197	      0.00000744	     -0.21727439	     -0.00000000	      0.00000000	     34.12854794
      2.02364679	     -0.05753419	     -0.00006180	     -0.19905247	     -0.06219858	      0.88285233	      0.00000602	     -0.21725122	     -0.00000000	      0.00000000	     34.47868798
      2.02497436	     -0.05750002	     -0.00007722	     -0.19901768	     -0.06218836	      0.88285271	      0.00000460	     -0.21722824	     -0.00000000	      0.00000000	     34.61926101
      2.02667384	     -0.05745330	     -0.00009546	     -0.19897019	     -0.06217531	      0.88285321	      0.00000278	     -0.21719916	     -0.00000000	      0.00000000	     35.07271258
      2.02799496	     -0.05742311	     -0.00011060	     -0.19893939	     -0.06216519	      0.88285362	      0.00000137	     -0.21717677	     -0.00000000	      0.00000000	     35.06564106
      2.02931609	     -0.05738830	     -0.00012362	     -0.19890401	     -0.06215511	      0.88285405	     -0.00000004	     -0.21715461	     -0.00000000	      0.00000000	     35.40461384
      2.03063721	     -0.05735826	     -0.00013703	     -0.19887338	     -0.06214506	      0.88285450	     -0.00000145	     -0.21713265	     -0.00000000	      0.00000000	     35.53543099
      2.03234747	     -0.05731677	     -0.00015260	     -0.19883117	     -0.06213211	      0.88285510	     -0.00000326	     -0.21710455	     -0.00000000	      0.00000000	     35.99328961
      2.03366150	     -0.05729095	     -0.00016538	     -0.19880478	     -0.06212219	      0.88285558	     -0.00000465	     -0.21708317	     -0.00000000	      0.00000000	     35.98339073
      2.03497553	     -0.05726067	     -0.00017635	     -0.19877396	     -0.06211231	      0.88285607	     -0.00000604	     -0.21706203	     -0.00000000	      0.00000000	     36.32538241
      2.03628956	     -0.05723485	     -0.00018773	     -0.19874759	     -0.06210247	      0.88285657	     -0.00000742	     -0.21704108	     -0.00000000	      0.00000000	     36.45584308
      2.03801192	     -0.05719820	     -0.00020098	     -0.19871025	     -0.06208963	      0.88285725	     -0.00000923	     -0.21701395	     -0.00000000	      0.00000000	     36.89465168
      2.03931843	     -0.05717618	     -0.00021146	     -0.19868770	     -0.06207994	      0.88285778	     -0.00001059	     -0.21699359	     -0.00000000	      0.00000000	     36.86145437
      2.04062495	     -0.05715012	     -0.00022039	     -0.19866114	     -0.06207028	      0.88285831	     -0.00001195	     -0.21697346	     -0.00000000	      0.00000000	     37.19027327
      2.04193146	     -0.05712837	     -0.00022953	     -0.19863889	     -0.06206067	      0.88285885	     -0.00001330	     -0.21695351	     -0.00000000	      0.00000000	     37.29566253
      2.04366452	     -0.05709726	     -0.00024050	     -0.19860712	     -0.06204798	      0.88285956	     -0.00001508	     -0.21692741	     -0.00000000	      0.00000000	     37.71950026
      2.04496034	     -0.05707953	     -0.00024925	     -0.19858890	     -0.06203854	      0.88286009	     -0.00001641	     -0.21690811	     -0.00000000	      0.00000000	     37.67060603
      2.04625616	     -0.05705807	     -0.00025719	     -0.19856694	     -0.06202914	      0.88286062	     -0.00001773	     -0.21688906	     -0.00000000	      0.00000000	     37.97982886
      2.04782405	     -0.05703764	     -0.00026681	     -0.19854592	     -0.06201783	      0.88286126	     -0.00001932	     -0.21686627	     -0.00000000	      0.00000000	     38.02191837
      2.04920176	     -0.05701650	     -0.00027434	     -0.19852428	     -0.06200794	      0.88286180	     -0.00002071	     -0.21684655	     -0.00000000	      0.00000000	     38.38401630
      2.05057948	     -0.05700136	     -0.00028166	     -0.19850866	     -0.06199809	      0.88286234	     -0.00002209	     -0.21682705	     -0.00000000	      0.00000000	     38.32685525
      2.05195720	     -0.05698270	     -0.00028845	     -0.19848950	     -0.06198830	      0.88286286	     -0.00002346	     -0.21680784	     -0.00000000	      0.00000000	     38.66633452
      2.05333492	     -0.05696931	     -0.00029482	     -0.19847565	     -0.06197856	      0.88286336	     -0.00002483	     -0.21678888	     -0.00000000	      0.00000000	     38.62554939
      2.05471264	     -0.05695318	     -0.00030106	     -0.19845903	     -0.06196887	      0.88286384	     -0.00002618	     -0.21677021	     -0.00000000	      0.00000000	     38.93777356
      2.05609036	     -0.05694146	     -0.00030664	     -0.19844685	     -0.06195922	      0.88286430	     -0.00002753	     -0.21675180	     -0.00000000	      0.00000000	     38.89272529
      2.05746808	     -0.05692722	     -0.00031259	     -0.19843214	     -0.06194963	      0.88286474	     -0.00002886	     -0.21673371	     -0.00000000	      0.00000000	     39.18815786
      2.05884580	     -0.05691787	     -0.00031772	     -0.19842235	     -0.06194009	      0.88286515	     -0.00003019	     -0.21671594	     -0.00000000	      0.00000000	     39.13188851
      2.06022352	     -0.05690683	     -0.00032333	     -0.19841084	     -0.06193061	      0.88286553	     -0.00003151	     -0.21669851	     -0.00000000	      0.00000000	     39.41767140
      2.06160124	     -0.05689947	     -0.00032758	     -0.19840305	     -0.06192117	      0.88286589	     -0.00003281	     -0.21668140	     -0.00000000	      0.00000000	     39.35043135
      2.06297896	     -0.05688987	     -0.00033271	     -0.19839299	     -0.06191179	      0.88286621	     -0.00003411	     -0.21666463	     -0.00000000	      0.00000000	     39.62770671
      2.06435668	     -0.05688389	     -0.00033638	     -0.19838659	     -0.06190246	      0.88286650	     -0.00003540	     -0.21664820	     -0.00000000	      0.00000000	     39.54068218
      2.06573440	     -0.05687690	     -0.00034133	     -0.19837915	     -0.06189319	      0.88286676	     -0.00003669	     -0.21663214	     -0.00000000	      0.00000000	     39.81118419
      2.06711211	     -0.05687303	     -0.00034426	     -0.19837487	     -0.06188397	      0.88286698	     -0.00003796	     -0.21661644	     -0.00000000	      0.00000000	     39.70841984
      2.06848983	     -0.05686795	     -0.00034857	     -0.19836936	     -0.06187480	      0.88286717	     -0.00003923	     -0.21660109	     -0.00000000	      0.00000000	     39.97688627
      2.06986755	     -0.05686564	     -0.00035042	     -0.19836668	     -0.06186569	      0.88286733	     -0.00004049	     -0.21658607	     -0.00000000	      0.00000000	     39.85828104
      2.07124527	     -0.05686218	     -0.00035406	     -0.19836280	     -0.06185663	      0.88286746	     -0.00004175	     -0.21657139	     -0.00000000	      0.00000000	     40.13018002
      2.07262299	     -0.05686122	     -0.00035485	     -0.19836150	     -0.06184763	      0.88286755	     -0.00004299	     -0.21655702	     -0.00000000	      0.00000000	     39.99484579
      2.07400071	     -0.05685920	     -0.00035796	     -0.19835907	     -0.06183869	      0.88286761	     -0.00004424	     -0.21654296	     -0.00000000	      0.00000000	     40.27539873
      2.07537843	     -0.05685962	     -0.00035775	     -0.19835917	     -0.06182980	      0.88286764	     -0.00004548	     -0.21652921	     -0.00000000	      0.00000000	     40.11803256
      2.07661137	     -0.05685936	     -0.00035984	     -0.19835857	     -0.06182190	      0.88286763	     -0.00004658	     -0.21651715	     -0.00000000	     -0.00000000	     40.33078300
      2.07784432	     -0.05686066	     -0.00035979	     -0.19835959	     -0.06181404	      0.88286760	     -0.00004768	     -0.21650534	     -0.00000000	     -0.00000000	     40.29460051
      2.07933972	     -0.05686268	     -0.00036077	     -0.19836124	     -0.06180457	      0.88286754	     -0.00004902	     -0.21649133	     -0.00000000	     -0.00000000	     40.43322447
      2.08083512	     -0.05686658	     -0.00035960	     -0.19836482	     -0.06179516	      0.88286744	     -0.00005035	     -0.21647767	     -0.00000000	     -0.00000000	     40.34553145
      2.08208902	     -0.05687017	     -0.00036034	     -0.19836810	     -0.06178733	      0.88286733	     -0.00005146	     -0.21646650	     -0.00000000	     -0.00000000	     40.52538842
      2.08334291	     -0.05687551	     -0.00035909	     -0.19837319	     -0.06177955	      0.88286720	     -0.00005258	     -0.21645560	     -0.00000000	     -0.00000000	     40.47535061
      2.08459681	     -0.05688224	     -0.00035897	     -0.19837964	     -0.06177181	      0.88286705	     -0.00005369	     -0.21644497	     -0.00000000	     -0.00000000	     40.56140480
      2.08631400	     -0.05689489	     -0.00035737	     -0.19839194	     -0.06176130	      0.88286681	     -0.00005521	     -0.21643092	     -0.00000000	     -0.00000000	     40.51367029
      2.08758431	     -0.05690665	     -0.00035764	     -0.19840342	     -0.06175357	      0.88286661	     -0.00005634	     -0.21642094	     -0.00000000	     -0.00000000	     40.66836948
      2.08885463	     -0.05692116	     -0.00035614	     -0.19841768	     -0.06174590	      0.88286639	     -0.00005746	     -0.21641136	     -0.00000000	     -0.00000000	     40.60988928
      2.09038787	     -0.05694122	     -0.00035561	     -0.19843742	     -0.06173671	      0.88286611	     -0.00005882	     -0.21640036	     -0.00000000	     -0.00000000	     40.74626126
      2.09174842	     -0.05696198	     -0.00035312	     -0.19845797	     -0.06172861	      0.88286583	     -0.00006003	     -0.21639114	     -0.00000000	     -0.00000000	     40.62761965
      2.09310898	     -0.05698458	     -0.00035239	     -0.19848031	     -0.06172056	      0.88286554	     -0.00006123	     -0.21638245	     -0.00000000	     -0.00000000	     40.78605316
      2.09446953	     -0.05700956	     -0.00034905	     -0.19850510	     -0.06171257	      0.88286524	     -0.00006244	     -0.21637431	     -0.00000000	     -0.00000000	     40.66466274
      2.09583009	     -0.05703595	     -0.00034714	     -0.19853126	     -0.06170464	      0.88286491	     -0.00006365	     -0.21636670	     -0.00000000	     -0.00000000	     40.81102300
      2.09719064	     -0.05706472	     -0.00034265	     -0.19855990	     -0.06169676	      0.88286458	     -0.00006486	     -0.21635965	     -0.00000000	     -0.00000000	     40.67903960
      2.09855119	     -0.05709492	     -0.00033978	     -0.19858991	     -0.06168894	      0.88286422	     -0.00006607	     -0.21635315	     -0.00000000	     -0.00000000	     40.81836508
      2.09991175	     -0.05712717	     -0.00033429	     -0.19862207	     -0.06168117	      0.88286386	     -0.00006728	     -0.21634721	     -0.00000000	     -0.00000000	     40.68099494
      2.10127230	     -0.05716047	     -0.00033036	     -0.19865523	     -0.06167346	      0.88286348	     -0.00006849	     -0.21634182	     -0.00000000	     -0.00000000	     40.81116333
      2.10263286	     -0.05719524	     -0.00032372	     -0.19868994	     -0.06166580	      0.88286309	     -0.00006971	     -0.21633698	     -0.00000000	     -0.00000000	     40.66652217
      2.10399341	     -0.05723001	     -0.00031854	     -0.19872463	     -0.06165819	      0.88286269	     -0.00007093	     -0.21633266	     -0.00000000	     -0.00000000	     40.79116936
      2.10535397	     -0.05726522	     -0.00031055	     -0.19875984	     -0.06165063	      0.88286227	     -0.00007214	     -0.21632883	     -0.00000000	     -0.00000000	     40.64221056
      2.10671452	     -0.05730077	     -0.00030409	     -0.19879536	     -0.06164313	      0.88286185	     -0.00007336	     -0.21632544	     -0.00000000	     -0.00000000	     40.75510606
      2.10807508	     -0.05733790	     -0.00029485	     -0.19883254	     -0.06163568	      0.88286141	     -0.00007459	     -0.21632251	     -0.00000000	     -0.00000000	     40.59452523
      2.10943563	     -0.05737587	     -0.00028721	     -0.19887052	     -0.06162828	      0.88286097	     -0.00007581	     -0.21632003	     -0.00000000	     -0.00000000	     40.69937408
      2.11079619	     -0.05741486	     -0.00027688	     -0.19890962	     -0.06162093	      0.88286051	     -0.00007704	     -0.21631801	     -0.00000000	     -0.00000000	     40.53471148
      2.11215674	     -0.05745448	     -0.00026815	     -0.19894929	     -0.06161363	      0.88286005	     -0.00007827	     -0.21631643	     -0.00000000	     -0.00000000	     40.63171129
      2.11351729	     -0.05749580	     -0.00025680	     -0.19899076	     -0.06160637	      0.88285958	     -0.00007951	     -0.21631530	     -0.00000000	     -0.00000000	     40.45691639
      2.11487785	     -0.05753816	     -0.00024711	     -0.19903322	     -0.06159917	      0.88285910	     -0.00008075	     -0.21631462	     -0.00000000	     -0.00000000	     40.54653414
      2.11623840	     -0.05758160	     -0.00023476	     -0.19907684	     -0.06159202	      0.88285861	     -0.00008199	     -0.21631439	     -0.00000000	     -0.00000000	     40.36978616
      2.11759896	     -0.05762527	     -0.00022402	     -0.19912067	     -0.06158491	      0.88285811	     -0.00008324	     -0.21631459	     -0.00000000	     -0.00000000	     40.45690733
      2.11895951	     -0.05766904	     -0.00021057	     -0.19916467	     -0.06157785	      0.88285760	     -0.00008450	     -0.21631518	     -0.00000000	     -0.00000000	     40.27947894
      2.12032007	     -0.05771208	     -0.00019869	     -0.19920791	     -0.06157083	      0.88285709	     -0.00008576	     -0.21631612	     -0.00000000	     -0.00000000	     40.36472508
      2.12168062	     -0.05775508	     -0.00018415	     -0.19925119	     -0.06156386	      0.88285656	     -0.00008702	     -0.21631737	     -0.00000000	     -0.00000000	     40.18265225
      2.12304118	     -0.05779752	     -0.00017131	     -0.19929387	     -0.06155693	      0.88285603	     -0.00008829	     -0.21631889	     -0.00000000	     -0.00000000	     40.26487141
      2.12440173	     -0.05783938	     -0.00015583	     -0.19933605	     -0.06155005	      0.88285549	     -0.00008957	     -0.21632066	     -0.00000000	     -0.00000000	     40.08416502
      2.12576229	     -0.05788026	     -0.00014201	     -0.19937722	     -0.06154321	      0.88285494	     -0.00009085	     -0.21632262	     -0.00000000	     -0.00000000	     40.16489083
      2.12712284	     -0.05792065	     -0.00012564	     -0.19941798	     -0.06153641	      0.88285439	     -0.00009214	     -0.21632476	     -0.00000000	     -0.00000000	     39.98263031
      2.12848339	     -0.05796069	     -0.00011100	     -0.19945835	     -0.06152965	      0.88285382	     -0.00009344	     -0.21632705	     -0.00000000	     -0.00000000	     40.05658403
      2.12984395	     -0.05800126	     -0.00009389	     -0.19949932	     -0.06152293	      0.88285325	     -0.00009475	     -0.21632951	     -0.00000000	     -0.00000000	     39.86750508
      2.13120450	     -0.05804210	     -0.00007846	     -0.19954053	     -0.06151625	      0.88285267	     -0.00009606	     -0.21633215	     -0.00000000	     -0.00000000	     39.93566710
      2.13256506	     -0.05808329	     -0.00006058	     -0.19958215	     -0.06150961	      0.88285208	     -0.00009739	     -0.21633496	     -0.00000000	     -0.00000000	     39.74123220
      2.13392561	     -0.05812373	     -0.00004433	     -0.19962301	     -0.06150301	      0.88285148	     -0.00009872	     -0.21633795	     -0.00000000	     -0.00000000	     39.80996693
      2.13528617	     -0.05816347	     -0.00002565	     -0.19966322	     -0.06149645	      0.88285088	     -0.00010006	     -0.21634107	     -0.00000000	     -0.00000000	     39.61430210
      2.13664672	     -0.05820254	     -0.00000869	     -0.19970273	     -0.06148992	      0.88285026	     -0.00010141	     -0.21634430	     -0.00000000	     -0.00000000	     39.68067433
      2.13800728	     -0.05824143	      0.00001048	     -0.19974214	     -0.06148342	      0.88284964	     -0.00010277	     -0.21634763	     -0.00000000	     -0.00000000	     39.47529381
      2.13936783	     -0.05827983	      0.00002784	     -0.19978100	     -0.06147696	      0.88284901	     -0.00010414	     -0.21635106	     -0.00000000	     -0.00000000	     39.54017108
      2.14072839	     -0.05831824	      0.00004726	     -0.19981994	     -0.06147053	      0.88284836	     -0.00010553	     -0.21635459	     -0.00000000	     -0.00000000	     39.32361649
      2.14208894	     -0.05835627	      0.00006479	     -0.19985848	     -0.06146414	      0.88284771	     -0.00010692	     -0.21635822	     -0.00000000	     -0.00000000	     39.38604291
      2.14344949	     -0.05839381	      0.00008421	     -0.19989656	     -0.06145777	      0.88284704	     -0.00010833	     -0.21636194	     -0.00000000	     -0.00000000	     39.16328940
      2.14481005	     -0.05843055	      0.00010174	     -0.19993381	     -0.06145144	      0.88284636	     -0.00010975	     -0.21636574	     -0.00000000	     -0.00000000	     39.22427149
      2.14617060	     -0.05846680	      0.00012086	     -0.19997063	     -0.06144513	      0.88284567	     -0.00011118	     -0.21636961	     -0.00000000	     -0.00000000	     38.99835853
      2.14753116	     -0.05850180	      0.00013806	     -0.20000615	     -0.06143884	      0.88284496	     -0.00011262	     -0.21637354	     -0.00000000	     -0.00000000	     39.05885363
      2.14889171	     -0.05853541	      0.00015669	     -0.20004032	     -0.06143259	      0.88284423	     -0.00011408	     -0.21637748	     -0.00000000	     -0.00000000	     38.83527411
      2.15025227	     -0.05856699	      0.00017328	     -0.20007243	     -0.06142635	      0.88284349	     -0.00011556	     -0.21638141	     -0.00000000	     -0.00000000	     38.88796701
      2.15161282	     -0.05859661	      0.00019061	     -0.20010261	     -0.06142014	      0.88284273	     -0.00011704	     -0.21638533	     -0.00000000	     -0.00000000	     38.66025251
      2.15297338	     -0.05862656	      0.00020591	     -0.20013307	     -0.06141395	      0.88284195	     -0.00011855	     -0.21638929	     -0.00000000	     -0.00000000	     38.68753423
      2.15433393	     -0.05865651	      0.00022216	     -0.20016356	     -0.06140778	      0.88284115	     -0.00012006	     -0.21639330	     -0.00000000	     -0.00000000	     38.46679282
      2.15569449	     -0.05868550	      0.00023663	     -0.20019305	     -0.06140163	      0.88284033	     -0.00012159	     -0.21639736	     -0.00000000	     -0.00000000	     38.49335979
      2.15705504	     -0.05871325	      0.00025201	     -0.20022133	     -0.06139550	      0.88283949	     -0.00012313	     -0.21640144	     -0.00000000	     -0.00000000	     38.28082801
      2.15868777	     -0.05874478	      0.00026826	     -0.20025347	     -0.06138815	      0.88283845	     -0.00012500	     -0.21640631	     -0.00000000	     -0.00000000	     38.38334867
      2.15991087	     -0.05876714	      0.00028215	     -0.20027633	     -0.06138267	      0.88283766	     -0.00012641	     -0.21640991	     -0.00000000	     -0.00000000	     38.05390249
      2.16113397	     -0.05878822	      0.00029401	     -0.20029785	     -0.06137719	      0.88283685	     -0.00012783	     -0.21641345	     -0.00000000	     -0.00000000	     38.06988884
      2.16273828	     -0.05881454	      0.00031037	     -0.20032481	     -0.06137002	      0.88283576	     -0.00012971	     -0.21641797	     -0.00000000	     -0.00000000	     37.84509302
      2.16434259	     -0.05883860	      0.00032414	     -0.20034943	     -0.06136286	      0.88283464	     -0.00013160	     -0.21642233	     -0.00000000	     -0.00000000	     38.03602457
      2.16549394	     -0.05885482	      0.00033617	     -0.20036612	     -0.06135773	      0.88283383	     -0.00013297	     -0.21642534	     -0.00000000	     -0.00000000	     37.67378232
      2.16664529	     -0.05887003	      0.00034618	     -0.20038176	     -0.06135260	      0.88283299	     -0.00013434	     -0.21642824	     -0.00000000	     -0.00000000	     37.66646398
      2.16836906	     -0.05889160	      0.00036168	     -0.20040398	     -0.06134493	      0.88283173	     -0.00013640	     -0.21643237	     -0.00000000	     -0.00000001	     37.47659973
      2.16981421	     -0.05890823	      0.00037316	     -0.20042114	     -0.06133851	      0.88283064	     -0.00013814	     -0.21643563	     -0.00000000	     -0.00000001	     37.51293417
      2.17125936	     -0.05892330	      0.00038611	     -0.20043676	     -0.06133208	      0.88282954	     -0.00013988	     -0.21643870	     -0.00000000	     -0.00000001	     37.24153510
      2.17270450	     -0.05893592	      0.00039646	     -0.20044988	     -0.06132566	      0.88282842	     -0.00014163	     -0.21644151	     -0.00000000	     -0.00000001	     37.38806393
      2.17414965	     -0.05894671	      0.00040947	     -0.20046125	     -0.06131924	      0.88282729	     -0.00014339	     -0.21644405	     -0.00000000	     -0.00000001	     36.99346219
      2.17538642	     -0.05895382	      0.00041750	     -0.20046878	     -0.06131374	      0.88282631	     -0.00014489	     -0.21644597	     -0.00000000	     -0.00000001	     37.15141401
      2.17662318	     -0.05895944	      0.00042728	     -0.20047487	     -0.06130823	      0.88282532	     -0.00014640	     -0.21644764	     -0.00000000	     -0.00000001	     36.97131619
      2.17818350	     -0.05896398	      0.00043787	     -0.20047995	     -0.06130129	      0.88282406	     -0.00014830	     -0.21644935	     -0.00000000	     -0.00000001	     36.98174663
      2.17974382	     -0.05896607	      0.00044983	     -0.20048263	     -0.06129433	      0.88282279	     -0.00015020	     -0.21645060	     -0.00000000	     -0.00000001	     36.67688658
      2.18099834	     -0.05896548	      0.00045682	     -0.20048245	     -0.06128873	      0.88282176	     -0.00015173	     -0.21645125	     -0.00000000	     -0.00000001	     36.82103298
      2.18225286	     -0.05896352	      0.00046522	     -0.20048094	     -0.06128312	      0.88282073	     -0.00015326	     -0.21645156	     -0.00000000	     -0.00000001	     36.64219050
      2.18382780	     -0.05895878	      0.00047367	     -0.20047671	     -0.06127607	      0.88281943	     -0.00015518	     -0.21645147	     -0.00000000	     -0.00000001	     36.68246105
      2.18540275	     -0.05895218	      0.00048330	     -0.20047064	     -0.06126901	      0.88281813	     -0.00015709	     -0.21645084	     -0.00000000	     -0.00000001	     36.33607490
      2.18662885	     -0.05894479	      0.00048790	     -0.20046360	     -0.06126349	      0.88281712	     -0.00015858	     -0.21644996	     -0.00000000	     -0.00000001	     36.52027427
      2.18785495	     -0.05893640	      0.00049379	     -0.20045559	     -0.06125797	      0.88281610	     -0.00016006	     -0.21644875	     -0.00000001	     -0.00000001	     36.36799677
      2.18948014	     -0.05892290	      0.00049956	     -0.20044254	     -0.06125063	      0.88281477	     -0.00016202	     -0.21644659	     -0.00000001	     -0.00000001	     36.39933746
      2.19110534	     -0.05890718	      0.00050646	     -0.20042731	     -0.06124327	      0.88281344	     -0.00016397	     -0.21644382	     -0.00000001	     -0.00000001	     36.05590542
      2.19230693	     -0.05889308	      0.00050894	     -0.20041349	     -0.06123781	      0.88281246	     -0.00016541	     -0.21644134	     -0.00000001	     -0.00000001	     36.25348209
      2.19350852	     -0.05887802	      0.00051263	     -0.20039875	     -0.06123234	      0.88281148	     -0.00016684	     -0.21643850	     -0.00000001	     -0.00000001	     36.12137004
      2.19519486	     -0.05885415	      0.00051613	     -0.20037528	     -0.06122464	      0.88281013	     -0.00016884	     -0.21643389	     -0.00000001	     -0.00000001	     36.15073554
      2.19688120	     -0.05882796	      0.00052049	     -0.20034952	     -0.06121690	      0.88280879	     -0.00017082	     -0.21642852	     -0.00000001	     -0.00000001	     35.78184783
      2.19804266	     -0.05880725	      0.00052052	     -0.20032903	     -0.06121156	      0.88280787	     -0.00017218	     -0.21642437	     -0.00000001	     -0.00000001	     36.01001088
      2.19920412	     -0.05878595	      0.00052177	     -0.20030797	     -0.06120620	      0.88280697	     -0.00017353	     -0.21641985	     -0.00000001	     -0.00000001	     35.91031414
      2.20098805	     -0.05875046	      0.00052182	     -0.20027281	     -0.06119793	      0.88280560	     -0.00017558	     -0.21641218	     -0.00000001	     -0.00000001	     35.92502659
      2.20247460	     -0.05871853	      0.00052199	     -0.20024116	     -0.06119101	      0.88280447	     -0.00017727	     -0.21640509	     -0.00000001	     -0.00000001	     35.73285244
      2.20396116	     -0.05868394	      0.00051966	     -0.20020676	     -0.06118406	      0.88280337	     -0.00017895	     -0.21639737	     -0.00000001	     -0.00000001	     35.90526318
      2.20544771	     -0.05864773	      0.00051906	     -0.20017080	     -0.06117708	      0.88280228	     -0.00018060	     -0.21638899	     -0.00000001	     -0.00000000	     35.54995907
      2.20674282	     -0.05861317	      0.00051551	     -0.20013638	     -0.06117098	      0.88280135	     -0.00018203	     -0.21638116	     -0.00000001	     -0.00000000	     35.76809948
      2.20803793	     -0.05857796	      0.00051332	     -0.20010133	     -0.06116485	      0.88280043	     -0.00018344	     -0.21637282	     -0.00000001	     -0.00000000	     35.61129283
      2.20933304	     -0.05854094	      0.00050944	     -0.20006442	     -0.06115869	      0.88279952	     -0.00018483	     -0.21636397	     -0.00000001	     -0.00000000	     35.64418219
      2.21111958	     -0.05848749	      0.00050445	     -0.20001113	     -0.06115016	      0.88279830	     -0.00018671	     -0.21635094	     -0.00000001	     -0.00000000	     35.46339556
      2.21244294	     -0.05844554	      0.00049860	     -0.19996924	     -0.06114381	      0.88279742	     -0.00018808	     -0.21634067	     -0.00000001	     -0.00000000	     35.62567211
      2.21376631	     -0.05840234	      0.00049371	     -0.19992611	     -0.06113743	      0.88279655	     -0.00018943	     -0.21632988	     -0.00000001	     -0.00000000	     35.46269340
      2.21508967	     -0.05835735	      0.00048725	     -0.19988115	     -0.06113102	      0.88279570	     -0.00019076	     -0.21631858	     -0.00000001	     -0.00000000	     35.53658756
      2.21686229	     -0.05829587	      0.00047890	     -0.19981971	     -0.06112239	      0.88279459	     -0.00019250	     -0.21630264	     -0.00000001	     -0.00000000	     35.31070991
      2.21818427	     -0.05824785	      0.00047049	     -0.19977165	     -0.06111592	      0.88279378	     -0.00019376	     -0.21629020	     -0.00000001	     -0.00000000	     35.54638858
      2.21950626	     -0.05820028	      0.00046296	     -0.19972407	     -0.06110942	      0.88279298	     -0.00019500	     -0.21627731	     -0.00000001	     -0.00000000	     35.39710237
      2.22109628	     -0.05814204	      0.00045187	     -0.19966574	     -0.06110157	      0.88279205	     -0.00019646	     -0.21626126	     -0.00000001	     -0.00000000	     35.56216648
      2.22268630	     -0.05808497	      0.00044204	     -0.19960861	     -0.06109367	      0.88279115	     -0.00019787	     -0.21624468	     -0.00000001	     -0.00000000	     35.20865252
      2.22393605	     -0.05803730	      0.00043170	     -0.19956082	     -0.06108743	      0.88279045	     -0.00019894	     -0.21623132	     -0.00000001	     -0.00000000	     35.49235916
      2.22518580	     -0.05799144	      0.00042274	     -0.19951486	     -0.06108116	      0.88278977	     -0.00019999	     -0.21621767	     -0.00000001	     -0.00000000	     35.43743597
      2.22684491	     -0.05792983	      0.00040927	     -0.19945307	     -0.06107279	      0.88278889	     -0.00020134	     -0.21619918	     -0.00000001	     -0.00000000	     35.50874295
      2.22850401	     -0.05786925	      0.00039718	     -0.19939234	     -0.06106438	      0.88278803	     -0.00020263	     -0.21618031	     -0.00000001	     -0.00000000	     35.39419726
      2.22972098	     -0.05782397	      0.00038606	     -0.19934688	     -0.06105817	      0.88278742	     -0.00020354	     -0.21616626	     -0.00000001	     -0.00000000	     35.53018967
      2.23093794	     -0.05777966	      0.00037645	     -0.19930244	     -0.06105194	      0.88278682	     -0.00020443	     -0.21615205	     -0.00000001	     -0.00000000	     35.49693276
      2.23266992	     -0.05771631	      0.00036174	     -0.19923884	     -0.06104303	      0.88278599	     -0.00020563	     -0.21613159	     -0.00000001	     -0.00000000	     35.57809453
      2.23415171	     -0.05766314	      0.00035016	     -0.19918548	     -0.06103536	      0.88278531	     -0.00020661	     -0.21611390	     -0.00000001	     -0.00000000	     35.50631998
      2.23563350	     -0.05760936	      0.00033695	     -0.19913146	     -0.06102765	      0.88278464	     -0.00020754	     -0.21609606	     -0.00000001	     -0.00000000	     35.67532071
      2.23711530	     -0.05755720	      0.00032578	     -0.19907910	     -0.06101990	      0.88278399	     -0.00020842	     -0.21607809	     -0.00000001	     -0.00000000	     35.52210040
      2.23859709	     -0.05750194	      0.00031242	     -0.19902358	     -0.06101211	      0.88278337	     -0.00020924	     -0.21605998	     -0.00000001	     -0.00000000	     35.82176487
      2.23986793	     -0.05745443	      0.00030352	     -0.19897590	     -0.06100540	      0.88278284	     -0.00020991	     -0.21604429	     -0.00000001	     -0.00000000	     35.67003019
      2.24113877	     -0.05740307	      0.00029346	     -0.19892434	     -0.06099866	      0.88278233	     -0.00021055	     -0.21602841	     -0.00000001	     -0.00000000	     35.81908094
      2.24274087	     -0.05733717	      0.00028223	     -0.19885822	     -0.06099012	      0.88278171	     -0.00021129	     -0.21600803	     -0.00000001	     -0.00000000	     35.79930515
      2.24434296	     -0.05726656	      0.00027023	     -0.19878735	     -0.06098153	      0.88278112	     -0.00021197	     -0.21598724	     -0.00000001	     -0.00000000	     36.11102808
      2.24561695	     -0.05721041	      0.00026254	     -0.19873103	     -0.06097468	      0.88278066	     -0.00021247	     -0.21597038	     -0.00000001	     -0.00000000	     35.94364183
      2.24689093	     -0.05715191	      0.00025380	     -0.19867233	     -0.06096779	      0.88278022	     -0.00021292	     -0.21595323	     -0.00000001	     -0.00000000	     36.10749277
      2.24851839	     -0.05707930	      0.00024354	     -0.19859946	     -0.06095896	      0.88277968	     -0.00021345	     -0.21593098	     -0.00000001	     -0.00000000	     36.09720109
      2.25014584	     -0.05700330	      0.00023246	     -0.19852318	     -0.06095008	      0.88277916	     -0.00021391	     -0.21590840	     -0.00000001	     -0.00000000	     36.45513599
      2.25136028	     -0.05694858	      0.00022561	     -0.19846827	     -0.06094343	      0.88277880	     -0.00021422	     -0.21589131	     -0.00000001	     -0.00000000	     36.28475502
      2.25257471	     -0.05689051	      0.00021813	     -0.19840998	     -0.06093676	      0.88277845	     -0.00021449	     -0.21587404	     -0.00000001	     -0.00000000	     36.43944965
      2.25428813	     -0.05680901	      0.00020839	     -0.19832817	     -0.06092731	      0.88277799	     -0.00021480	     -0.21584933	     -0.00000001	     -0.00000000	     36.49927714
      2.25580021	     -0.05673501	      0.00019955	     -0.19825389	     -0.06091893	      0.88277762	     -0.00021503	     -0.21582720	     -0.00000001	     -0.00000000	     36.74171834
      2.25731230	     -0.05666789	      0.00019107	     -0.19818648	     -0.06091052	      0.88277727	     -0.00021519	     -0.21580486	     -0.00000001	     -0.00000000	     36.60854722
      2.25858789	     -0.05660661	      0.00018358	     -0.19812493	     -0.06090341	      0.88277700	     -0.00021529	     -0.21578593	     -0.00000001	     -0.00000000	     36.90231324
      2.25986347	     -0.05655084	      0.00017630	     -0.19806889	     -0.06089627	      0.88277675	     -0.00021535	     -0.21576692	     -0.00000001	     -0.00000000	     36.89997616
      2.26142934	     -0.05648071	      0.00016746	     -0.19799841	     -0.06088749	      0.88277647	     -0.00021538	     -0.21574357	     -0.00000001	     -0.00000000	     37.11243811
      2.26299520	     -0.05641592	      0.00015844	     -0.19793326	     -0.06087867	      0.88277623	     -0.00021534	     -0.21572016	     -0.00000001	     -0.00000000	     37.02064129
      2.26423893	     -0.05635921	      0.00015170	     -0.19787627	     -0.06087165	      0.88277606	     -0.00021528	     -0.21570158	     -0.00000001	     -0.00000000	     37.30986662
      2.26548266	     -0.05630824	      0.00014429	     -0.19782498	     -0.06086462	      0.88277591	     -0.00021518	     -0.21568297	     -0.00000001	     -0.00000000	     37.32995903
      2.26708170	     -0.05624242	      0.00013444	     -0.19775874	     -0.06085556	      0.88277576	     -0.00021499	     -0.21565910	     -0.00000001	     -0.00000000	     37.56627441
      2.26868074	     -0.05618645	      0.00012259	     -0.19770229	     -0.06084647	      0.88277563	     -0.00021476	     -0.21563537	     -0.00000001	     -0.00000000	     37.47878715
      2.26987814	     -0.05614054	      0.00011394	     -0.19765601	     -0.06083965	      0.88277556	     -0.00021454	     -0.21561779	     -0.00000001	     -0.00000000	     37.80399902
      2.27107554	     -0.05610232	      0.00010368	     -0.19761738	     -0.06083282	      0.88277552	     -0.00021429	     -0.21560037	     -0.00000001	     -0.00000000	     37.85658722
      2.27273380	     -0.05605074	      0.00008896	     -0.19756521	     -0.06082335	      0.88277548	     -0.00021390	     -0.21557662	     -0.00000001	     -0.00000000	     38.09687169
      2.27439206	     -0.05600967	      0.00007188	     -0.19752348	     -0.06081386	      0.88277549	     -0.00021346	     -0.21555332	     -0.00000001	      0.00000000	     38.03393829
      2.27553075	     -0.05597520	      0.00006142	     -0.19748858	     -0.06080734	      0.88277551	     -0.00021312	     -0.21553764	     -0.00000001	      0.00000000	     38.35544664
      2.27666943	     -0.05594654	      0.00004959	     -0.19745946	     -0.06080081	      0.88277556	     -0.00021275	     -0.21552212	     -0.00000001	      0.00000000	     38.43031589
      2.27843507	     -0.05590008	      0.00003151	     -0.19741229	     -0.06079068	      0.88277567	     -0.00021213	     -0.21549839	     -0.00000001	      0.00000000	     38.68787390
      2.27989263	     -0.05586676	      0.00001529	     -0.19737835	     -0.06078231	      0.88277579	     -0.00021157	     -0.21547904	     -0.00000001	      0.00000000	     38.72592987
      2.28135019	     -0.05582964	     -0.00000020	     -0.19734061	     -0.06077394	      0.88277595	     -0.00021096	     -0.21545997	     -0.00000001	      0.00000000	     39.06131015
      2.28280775	     -0.05580266	     -0.00001821	     -0.19731295	     -0.06076557	      0.88277614	     -0.00021032	     -0.21544116	     -0.00000001	      0.00000000	     38.99090357
      2.28406406	     -0.05577305	     -0.00003214	     -0.19728279	     -0.06075835	      0.88277633	     -0.00020972	     -0.21542522	     -0.00000001	      0.00000000	     39.33684692
      2.28532037	     -0.05575099	     -0.00004787	     -0.19726013	     -0.06075115	      0.88277654	     -0.00020910	     -0.21540948	     -0.00000000	      0.00000000	     39.38994253
      2.28684208	     -0.05572131	     -0.00006584	     -0.19722975	     -0.06074242	      0.88277683	     -0.00020831	     -0.21539072	     -0.00000000	      0.00000000	     39.66795524
      2.28836379	     -0.05569917	     -0.00008518	     -0.19720687	     -0.06073371	      0.88277717	     -0.00020746	     -0.21537224	     -0.00000000	      0.00000000	     39.65809694
      2.28960752	     -0.05567533	     -0.00009918	     -0.19718248	     -0.06072660	      0.88277746	     -0.00020674	     -0.21535739	     -0.00000000	      0.00000000	     39.98094537
      2.29085125	     -0.05565843	     -0.00011472	     -0.19716497	     -0.06071949	      0.88277779	     -0.00020599	     -0.21534269	     -0.00000000	      0.00000000	     40.04299973
      2.29239976	     -0.05563487	     -0.00013317	     -0.19714068	     -0.06071067	      0.88277822	     -0.00020502	     -0.21532469	     -0.00000000	      0.00000000	     40.34057998
      2.29394827	     -0.05561868	     -0.00015362	     -0.19712371	     -0.06070186	      0.88277870	     -0.00020400	     -0.21530696	     -0.00000000	      0.00000000	     40.34902747
      2.29515152	     -0.05560060	     -0.00016805	     -0.19710507	     -0.06069504	      0.88277909	     -0.00020317	     -0.21529345	     -0.00000000	      0.00000000	     40.68581288
      2.29635476	     -0.05558927	     -0.00018372	     -0.19709313	     -0.06068823	      0.88277950	     -0.00020232	     -0.21528011	     -0.00000000	      0.00000000	     40.76264548
      2.29795886	     -0.05557249	     -0.00020344	     -0.19707558	     -0.06067918	      0.88278009	     -0.00020115	     -0.21526267	     -0.00000000	      0.00000000	     41.04316215
      2.29956295	     -0.05556370	     -0.00022422	     -0.19706599	     -0.06067016	      0.88278070	     -0.00019993	     -0.21524556	     -0.00000000	      0.00000000	     41.03420401
      2.30071976	     -0.05555143	     -0.00023743	     -0.19705318	     -0.06066368	      0.88278117	     -0.00019903	     -0.21523349	     -0.00000000	      0.00000000	     41.36508237
      2.30187658	     -0.05554513	     -0.00025142	     -0.19704632	     -0.06065722	      0.88278165	     -0.00019810	     -0.21522156	     -0.00000000	      0.00000000	     41.44366939
      2.30356060	     -0.05553449	     -0.00027094	     -0.19703490	     -0.06064785	      0.88278237	     -0.00019670	     -0.21520452	     -0.00000000	      0.00000000	     41.71665953
      2.30498699	     -0.05552989	     -0.00028774	     -0.19702962	     -0.06063995	      0.88278301	     -0.00019549	     -0.21519035	     -0.00000000	      0.00000000	     41.76695039
      2.30641338	     -0.05552151	     -0.00030367	     -0.19702059	     -0.06063209	      0.88278367	     -0.00019424	     -0.21517644	     -0.00000000	      0.00000000	     42.10289554
      2.30783977	     -0.05552033	     -0.00031976	     -0.19701876	     -0.06062426	      0.88278434	     -0.00019296	     -0.21516274	     -0.00000000	      0.00000000	     42.04595692
      2.30909911	     -0.05551401	     -0.00033313	     -0.19701188	     -0.06061738	      0.88278494	     -0.00019181	     -0.21515087	     -0.00000000	      0.00000000	     42.37026244
      2.31035845	     -0.05551311	     -0.00034633	     -0.19701042	     -0.06061053	      0.88278556	     -0.00019063	     -0.21513916	     -0.00000000	      0.00000000	     42.38950983
      2.31161779	     -0.05551020	     -0.00035926	     -0.19700696	     -0.06060371	      0.88278618	     -0.00018943	     -0.21512763	     -0.00000000	      0.00000000	     42.58974965
      2.31327295	     -0.05551004	     -0.00037566	     -0.19700610	     -0.06059480	      0.88278700	     -0.00018782	     -0.21511272	     -0.00000000	      0.00000000	     42.65484115
      2.31453188	     -0.05550794	     -0.00038827	     -0.19700347	     -0.06058806	      0.88278763	     -0.00018658	     -0.21510158	     -0.00000000	      0.00000000	     42.91664113
      2.31579081	     -0.05550919	     -0.00039967	     -0.19700421	     -0.06058136	      0.88278826	     -0.00018531	     -0.21509061	     -0.00000000	      0.00000000	     42.93195710
      2.31704975	     -0.05550964	     -0.00041131	     -0.19700414	     -0.06057469	      0.88278889	     -0.00018402	     -0.21507981	     -0.00000000	      0.00000000	     43.10212264
      2.31870598	     -0.05551288	     -0.00042505	     -0.19700674	     -0.06056597	      0.88278972	     -0.00018229	     -0.21506587	     -0.00000000	      0.00000000	     43.13609787
      2.31992512	     -0.05551435	     -0.00043572	     -0.19700773	     -0.06055959	      0.88279032	     -0.00018100	     -0.21505580	     -0.00000000	      0.00000000	     43.35084107
      2.32114426	     -0.05551769	     -0.00044466	     -0.19701063	     -0.06055325	      0.88279091	     -0.00017969	     -0.21504588	     -0.00000000	      0.00000000	     43.36796302
      2.32266570	     -0.05552169	     -0.00045632	     -0.19701407	     -0.06054539	      0.88279164	     -0.00017804	     -0.21503374	     -0.00000000	      0.00000000	     43.54272748
      2.32400888	     -0.05552671	     -0.00046436	     -0.19701865	     -0.06053849	      0.88279228	     -0.00017655	     -0.21502324	     -0.00000000	      0.00000000	     43.51443660
      2.32535205	     -0.05553145	     -0.00047379	     -0.19702292	     -0.06053164	      0.88279290	     -0.00017505	     -0.21501294	     -0.00000000	      0.00000000	     43.70119149
      2.32669522	     -0.05553759	     -0.00048045	     -0.19702865	     -0.06052484	      0.88279350	     -0.00017353	     -0.21500283	     -0.00000000	      0.00000000	     43.66101750
      2.32803840	     -0.05554360	     -0.00048916	     -0.19703421	     -0.06051808	      0.88279409	     -0.00017199	     -0.21499294	     -0.00000000	      0.00000000	     43.85651456
      2.32938157	     -0.05555085	     -0.00049465	     -0.19704109	     -0.06051137	      0.88279465	     -0.00017044	     -0.21498324	     -0.00000000	      0.00000000	     43.79752074
      2.33072475	     -0.05555813	     -0.00050289	     -0.19704792	     -0.06050470	      0.88279520	     -0.00016887	     -0.21497375	     -0.00000000	      0.00000000	     44.00254070
      2.33206792	     -0.05556645	     -0.00050725	     -0.19705591	     -0.06049808	      0.88279572	     -0.00016728	     -0.21496446	     -0.00000000	      0.00000000	     43.91853461
      2.33324686	     -0.05557393	     -0.00051359	     -0.19706303	     -0.06049231	      0.88279616	     -0.00016587	     -0.21495648	     -0.00000000	      0.00000000	     44.06664404
      2.33442579	     -0.05558208	     -0.00051754	     -0.19707087	     -0.06048658	      0.88279659	     -0.00016445	     -0.21494867	     -0.00000000	      0.00000000	     44.05670203
      2.33590021	     -0.05559284	     -0.00052357	     -0.19708123	     -0.06047946	      0.88279709	     -0.00016266	     -0.21493912	     -0.00000000	      0.00000000	     44.15814095
      2.33737462	     -0.05560438	     -0.00052738	     -0.19709242	     -0.06047240	      0.88279756	     -0.00016085	     -0.21492984	     -0.00000000	      0.00000000	     44.12271086
      2.33857005	     -0.05561415	     -0.00053244	     -0.19710186	     -0.06046672	      0.88279792	     -0.00015937	     -0.21492251	     -0.00000000	      0.00000000	     44.24382124
      2.33976549	     -0.05562442	     -0.00053521	     -0.19711186	     -0.06046108	      0.88279826	     -0.00015789	     -0.21491535	     -0.00000000	      0.00000000	     44.22695446
      2.34125051	     -0.05563770	     -0.00053973	     -0.19712477	     -0.06045413	      0.88279865	     -0.00015602	     -0.21490671	     -0.00000000	      0.00000000	     44.31774761
      2.34273554	     -0.05565150	     -0.00054156	     -0.19713827	     -0.06044724	      0.88279901	     -0.00015414	     -0.21489833	     -0.00000000	      0.00000000	     44.26379059
      2.34388098	     -0.05566239	     -0.00054515	     -0.19714889	     -0.06044196	      0.88279927	     -0.00015268	     -0.21489205	     -0.00000000	      0.00000000	     44.37597098
      2.34502643	     -0.05567365	     -0.00054660	     -0.19715992	     -0.06043672	      0.88279951	     -0.00015122	     -0.21488592	     -0.00000000	      0.00000000	     44.36442089
      2.34657945	     -0.05568946	     -0.00054950	     -0.19717541	     -0.06042968	      0.88279981	     -0.00014922	     -0.21487784	     -0.00000000	      0.00000000	     44.44091965
      2.34813246	     -0.05570554	     -0.00055007	     -0.19719122	     -0.06042270	      0.88280009	     -0.00014720	     -0.21487002	     -0.00000000	      0.00000000	     44.38806624
      2.34923459	     -0.05571710	     -0.00055266	     -0.19720254	     -0.06041779	      0.88280026	     -0.00014576	     -0.21486462	     -0.00000000	      0.00000000	     44.49193226
      2.35033672	     -0.05572873	     -0.00055311	     -0.19721398	     -0.06041291	      0.88280042	     -0.00014432	     -0.21485934	     -0.00000000	      0.00000000	     44.48358516
      2.35197821	     -0.05574617	     -0.00055428	     -0.19723114	     -0.06040571	      0.88280064	     -0.00014215	     -0.21485169	     -0.00000000	      0.00000000	     44.54526598
      2.35335260	     -0.05576081	     -0.00055356	     -0.19724559	     -0.06039974	      0.88280080	     -0.00014033	     -0.21484547	     -0.00000000	      0.00000000	     44.51120625
      2.35472698	     -0.05577546	     -0.00055425	     -0.19726001	     -0.06039382	      0.88280094	     -0.00013850	     -0.21483940	     -0.00000000	      0.00000000	     44.60641486
      2.35610136	     -0.05578997	     -0.00055196	     -0.19727438	     -0.06038796	      0.88280107	     -0.00013666	     -0.21483348	     -0.00000000	      0.00000000	     44.52734521
      2.35747575	     -0.05580435	     -0.00055234	     -0.19728855	     -0.06038215	      0.88280117	     -0.00013481	     -0.21482769	     -0.00000000	      0.00000000	     44.67296546
      2.35863797	     -0.05581640	     -0.00054927	     -0.19730051	     -0.06037727	      0.88280125	     -0.00013325	     -0.21482290	     -0.00000000	      0.00000000	     44.56283716
      2.35980019	     -0.05582839	     -0.00054797	     -0.19731237	     -0.06037243	      0.88280133	     -0.00013167	     -0.21481818	     -0.00000000	      0.00000000	     44.61013411
      2.36129902	     -0.05584352	     -0.00054433	     -0.19732739	     -0.06036625	      0.88280140	     -0.00012964	     -0.21481220	     -0.00000000	      0.00000000	     44.57116119
      2.36279786	     -0.05585819	     -0.00054199	     -0.19734191	     -0.06036013	      0.88280147	     -0.00012760	     -0.21480635	     -0.00000000	      0.00000000	     44.67922980
      2.36396695	     -0.05586937	     -0.00053736	     -0.19735306	     -0.06035540	      0.88280150	     -0.00012600	     -0.21480186	     -0.00000000	      0.00000000	     44.56736424
      2.36513605	     -0.05588029	     -0.00053426	     -0.19736390	     -0.06035070	      0.88280154	     -0.00012440	     -0.21479744	     -0.00000000	      0.00000000	     44.60648543
      2.36666097	     -0.05589397	     -0.00052830	     -0.19737755	     -0.06034463	      0.88280157	     -0.00012230	     -0.21479176	     -0.00000000	      0.00000000	     44.55824737
      2.36818590	     -0.05590702	     -0.00052394	     -0.19739052	     -0.06033862	      0.88280159	     -0.00012020	     -0.21478617	     -0.00000000	      0.00000000	     44.68591175
      2.36930672	     -0.05591609	     -0.00051785	     -0.19739961	     -0.06033424	      0.88280160	     -0.00011865	     -0.21478212	     -0.00000000	      0.00000000	     44.55864670
      2.37042754	     -0.05592475	     -0.00051337	     -0.19740824	     -0.06032990	      0.88280160	     -0.00011710	     -0.21477811	     -0.00000000	     -0.00000000	     44.58970201
      2.37203703	     -0.05593640	     -0.00050532	     -0.19741991	     -0.06032372	      0.88280159	     -0.00011487	     -0.21477241	     -0.00000000	     -0.00000000	     44.54982849
      2.37341465	     -0.05594569	     -0.00049922	     -0.19742920	     -0.06031848	      0.88280158	     -0.00011296	     -0.21476760	     -0.00000000	     -0.00000000	     44.61317437
      2.37479227	     -0.05595424	     -0.00049074	     -0.19743781	     -0.06031329	      0.88280156	     -0.00011105	     -0.21476283	     -0.00000000	     -0.00000000	     44.52382236
      2.37616989	     -0.05596206	     -0.00048430	     -0.19744564	     -0.06030814	      0.88280154	     -0.00010913	     -0.21475810	     -0.00000000	     -0.00000000	     44.63168479
      2.37754751	     -0.05596903	     -0.00047416	     -0.19745272	     -0.06030304	      0.88280151	     -0.00010721	     -0.21475342	     -0.00000000	     -0.00000000	     44.48627975
      2.37871863	     -0.05597437	     -0.00046815	     -0.19745809	     -0.06029875	      0.88280148	     -0.00010558	     -0.21474947	     -0.00000000	     -0.00000000	     44.58084762
      2.37988975	     -0.05597908	     -0.00045970	     -0.19746289	     -0.06029448	      0.88280145	     -0.00010394	     -0.21474555	     -0.00000000	     -0.00000000	     44.51912000
      2.38139240	     -0.05598424	     -0.00044977	     -0.19746815	     -0.06028906	      0.88280140	     -0.00010185	     -0.21474054	     -0.00000000	     -0.00000000	     44.55739636
      2.38289504	     -0.05598831	     -0.00043731	     -0.19747240	     -0.06028369	      0.88280136	     -0.00009975	     -0.21473558	     -0.00000000	     -0.00000000	     44.44910319
      2.38407727	     -0.05599081	     -0.00042945	     -0.19747498	     -0.06027950	      0.88280132	     -0.00009809	     -0.21473169	     -0.00000000	     -0.00000000	     44.53609420
      2.38525950	     -0.05599261	     -0.00041937	     -0.19747692	     -0.06027535	      0.88280128	     -0.00009644	     -0.21472782	     -0.00000000	     -0.00000000	     44.47649657
      2.38678528	     -0.05599393	     -0.00040725	     -0.19747841	     -0.06027003	      0.88280122	     -0.00009431	     -0.21472285	     -0.00000000	     -0.00000000	     44.52036225
      2.38831107	     -0.05599407	     -0.00039237	     -0.19747878	     -0.06026477	      0.88280117	     -0.00009218	     -0.21471790	     -0.00000000	     -0.00000000	     44.40234454
      2.38944559	     -0.05599346	     -0.00038344	     -0.19747830	     -0.06026089	      0.88280113	     -0.00009059	     -0.21471422	     -0.00000000	     -0.00000000	     44.49679467
      2.39058011	     -0.05599221	     -0.00037230	     -0.19747723	     -0.06025704	      0.88280109	     -0.00008900	     -0.21471056	     -0.00000000	     -0.00000000	     44.45173294
      2.39218677	     -0.05598942	     -0.00035712	     -0.19747469	     -0.06025163	      0.88280103	     -0.00008676	     -0.21470537	     -0.00000000	     -0.00000000	     44.48896279
      2.39357105	     -0.05598612	     -0.00034225	     -0.19747165	     -0.06024702	      0.88280098	     -0.00008483	     -0.21470091	     -0.00000000	     -0.00000000	     44.41538352
      2.39495532	     -0.05598205	     -0.00032887	     -0.19746780	     -0.06024245	      0.88280093	     -0.00008290	     -0.21469647	     -0.00000000	     -0.00000000	     44.50521577
      2.39633959	     -0.05597713	     -0.00031254	     -0.19746318	     -0.06023792	      0.88280089	     -0.00008097	     -0.21469203	     -0.00000000	     -0.00000000	     44.38814735
      2.39772386	     -0.05597158	     -0.00029894	     -0.19745786	     -0.06023344	      0.88280084	     -0.00007904	     -0.21468761	     -0.00000000	     -0.00000000	     44.53840998
      2.39890907	     -0.05596631	     -0.00028400	     -0.19745287	     -0.06022963	      0.88280081	     -0.00007739	     -0.21468383	     -0.00000000	     -0.00000000	     44.40192749
      2.40009428	     -0.05596083	     -0.00027087	     -0.19744763	     -0.06022584	      0.88280077	     -0.00007574	     -0.21468008	     -0.00000000	     -0.00000000	     44.45107938
      2.40159756	     -0.05595403	     -0.00025241	     -0.19744118	     -0.06022109	      0.88280072	     -0.00007366	     -0.21467537	     -0.00000000	     -0.00000000	     44.39430744
      2.40310085	     -0.05594834	     -0.00023555	     -0.19743579	     -0.06021638	      0.88280068	     -0.00007157	     -0.21467076	     -0.00000000	     -0.00000000	     44.50628107
      2.40429805	     -0.05594426	     -0.00021949	     -0.19743203	     -0.06021266	      0.88280064	     -0.00006991	     -0.21466720	     -0.00000000	     -0.00000000	     44.38142282
      2.40549526	     -0.05594049	     -0.00020510	     -0.19742853	     -0.06020897	      0.88280061	     -0.00006826	     -0.21466375	     -0.00000000	     -0.00000000	     44.43240993
      2.40701878	     -0.05593659	     -0.00018497	     -0.19742503	     -0.06020431	      0.88280056	     -0.00006616	     -0.21465954	     -0.00000000	     -0.00000000	     44.37349966
      2.40854230	     -0.05593427	     -0.00016659	     -0.19742306	     -0.06019970	      0.88280052	     -0.00006406	     -0.21465559	     -0.00000000	     -0.00000000	     44.51326276
      2.40969482	     -0.05593311	     -0.00014979	     -0.19742224	     -0.06019624	      0.88280048	     -0.00006247	     -0.21465279	     -0.00000000	     -0.00000000	     44.37680710
      2.41084734	     -0.05593233	     -0.00013463	     -0.19742176	     -0.06019281	      0.88280044	     -0.00006089	     -0.21465016	     -0.00000000	     -0.00000000	     44.42132711
      2.41244431	     -0.05593203	     -0.00011198	     -0.19742193	     -0.06018809	      0.88280039	     -0.00005870	     -0.21464682	     -0.00000000	     -0.00000000	     44.37677083
      2.41404127	     -0.05593276	     -0.00009094	     -0.19742309	     -0.06018341	      0.88280033	     -0.00005651	     -0.21464382	     -0.00000000	     -0.00000000	     44.53639097
      2.41514959	     -0.05593334	     -0.00007350	     -0.19742404	     -0.06018020	      0.88280028	     -0.00005500	     -0.21464195	     -0.00000000	     -0.00000000	     44.38494962
      2.41625790	     -0.05593426	     -0.00005765	     -0.19742529	     -0.06017700	      0.88280023	     -0.00005348	     -0.21464025	     -0.00000000	     -0.00000000	     44.41870894
      2.41795769	     -0.05593700	     -0.00003205	     -0.19742859	     -0.06017214	      0.88280014	     -0.00005117	     -0.21463797	     -0.00000000	     -0.00000000	     44.37679504
      2.41936311	     -0.05594061	     -0.00001170	     -0.19743265	     -0.06016815	      0.88280006	     -0.00004926	     -0.21463643	     -0.00000000	     -0.00000000	     44.44366675
      2.42076853	     -0.05594441	      0.00001087	     -0.19743694	     -0.06016419	      0.88279997	     -0.00004735	     -0.21463519	     -0.00000000	     -0.00000000	     44.33188318
      2.42217395	     -0.05594786	      0.00003144	     -0.19744086	     -0.06016027	      0.88279986	     -0.00004545	     -0.21463422	     -0.00000000	     -0.00000000	     44.46348366
      2.42343480	     -0.05595094	      0.00005270	     -0.19744442	     -0.06015677	      0.88279976	     -0.00004375	     -0.21463356	     -0.00000000	     -0.00000000	     44.30536504
      2.42469564	     -0.05595456	      0.00007183	     -0.19744848	     -0.06015330	      0.88279964	     -0.00004205	     -0.21463310	     -0.00000000	     -0.00000000	     44.38120833
      2.42595649	     -0.05595836	      0.00009242	     -0.19745275	     -0.06014984	      0.88279951	     -0.00004036	     -0.21463283	     -0.00000000	     -0.00000000	     44.30084172
      2.42755895	     -0.05596362	      0.00011698	     -0.19745860	     -0.06014548	      0.88279932	     -0.00003821	     -0.21463276	     -0.00000000	     -0.00000000	     44.38145106
      2.42884531	     -0.05596815	      0.00013837	     -0.19746363	     -0.06014201	      0.88279916	     -0.00003649	     -0.21463291	     -0.00000000	     -0.00000000	     44.22346115
      2.43013167	     -0.05597289	      0.00015758	     -0.19746883	     -0.06013855	      0.88279897	     -0.00003478	     -0.21463324	     -0.00000000	     -0.00000000	     44.30317339
      2.43141803	     -0.05597730	      0.00017799	     -0.19747373	     -0.06013511	      0.88279876	     -0.00003308	     -0.21463374	     -0.00000000	     -0.00000000	     44.20487838
      2.43300357	     -0.05598227	      0.00020107	     -0.19747927	     -0.06013089	      0.88279848	     -0.00003099	     -0.21463455	     -0.00000000	     -0.00000000	     44.30215349
      2.43427564	     -0.05598559	      0.00022119	     -0.19748308	     -0.06012753	      0.88279823	     -0.00002932	     -0.21463534	     -0.00000000	     -0.00000000	     44.12159240
      2.43554770	     -0.05598802	      0.00023905	     -0.19748595	     -0.06012418	      0.88279796	     -0.00002766	     -0.21463620	     -0.00000000	     -0.00000000	     44.19818765
      2.43681977	     -0.05599079	      0.00025794	     -0.19748920	     -0.06012084	      0.88279766	     -0.00002601	     -0.21463713	     -0.00000000	     -0.00000000	     44.08990371
      2.43846179	     -0.05599452	      0.00028022	     -0.19749349	     -0.06011656	      0.88279724	     -0.00002388	     -0.21463844	     -0.00000000	     -0.00000000	     44.16655476
      2.43973133	     -0.05599709	      0.00029887	     -0.19749654	     -0.06011326	      0.88279689	     -0.00002225	     -0.21463954	     -0.00000000	     -0.00000000	     43.96376944
      2.44100086	     -0.05599960	      0.00031526	     -0.19749948	     -0.06010996	      0.88279652	     -0.00002062	     -0.21464068	     -0.00000000	     -0.00000000	     44.01429583
      2.44227040	     -0.05600221	      0.00033242	     -0.19750253	     -0.06010668	      0.88279612	     -0.00001901	     -0.21464188	     -0.00000000	     -0.00000000	     43.89851123
      2.44395197	     -0.05600743	      0.00035265	     -0.19750829	     -0.06010235	      0.88279555	     -0.00001688	     -0.21464358	     -0.00000000	     -0.00000000	     43.95466911
      2.44521383	     -0.05601253	      0.00036896	     -0.19751382	     -0.06009911	      0.88279509	     -0.00001529	     -0.21464497	     -0.00000000	     -0.00000000	     43.74599289
      2.44647569	     -0.05601828	      0.00038292	     -0.19751995	     -0.06009588	      0.88279461	     -0.00001371	     -0.21464647	     -0.00000000	     -0.00000000	     43.78384850
      2.44800918	     -0.05602622	      0.00040083	     -0.19752837	     -0.06009195	      0.88279399	     -0.00001180	     -0.21464845	     -0.00000000	     -0.00000000	     43.61487916
      2.44938364	     -0.05603444	      0.00041437	     -0.19753697	     -0.06008845	      0.88279341	     -0.00001011	     -0.21465037	     -0.00000000	     -0.00000000	     43.70292104
      2.45075809	     -0.05604280	      0.00042968	     -0.19754577	     -0.06008494	      0.88279280	     -0.00000842	     -0.21465243	     -0.00000000	     -0.00000000	     43.49822723
      2.45213255	     -0.05605109	      0.00044209	     -0.19755442	     -0.06008144	      0.88279216	     -0.00000674	     -0.21465458	     -0.00000000	     -0.00000000	     43.60186707
      2.45350700	     -0.05605908	      0.00045670	     -0.19756283	     -0.06007795	      0.88279150	     -0.00000507	     -0.21465681	     -0.00000000	     -0.00000000	     43.38662581
      2.45488145	     -0.05606678	      0.00046825	     -0.19757088	     -0.06007445	      0.88279081	     -0.00000341	     -0.21465909	     -0.00000000	     -0.00000000	     43.49979374
      2.45625591	     -0.05607378	      0.00048241	     -0.19757831	     -0.06007096	      0.88279009	     -0.00000176	     -0.21466139	     -0.00000000	     -0.00000000	     43.27444302
      2.45763036	     -0.05608027	      0.00049331	     -0.19758515	     -0.06006747	      0.88278936	     -0.00000013	     -0.21466368	     -0.00000000	     -0.00000000	     43.39381586
      2.45900482	     -0.05608638	      0.00050699	     -0.19759168	     -0.06006397	      0.88278860	      0.00000150	     -0.21466595	     -0.00000000	     -0.00000000	     43.15656329
      2.46037927	     -0.05609256	      0.00051715	     -0.19759819	     -0.06006048	      0.88278782	      0.00000312	     -0.21466818	     -0.00000000	     -0.00000000	     43.27854828
      2.46175373	     -0.05609831	      0.00053023	     -0.19760435	     -0.06005699	      0.88278703	      0.00000472	     -0.21467036	     -0.00000000	     -0.00000000	     43.03810389
      2.46312818	     -0.05610404	      0.00053949	     -0.19761040	     -0.06005349	      0.88278621	      0.00000631	     -0.21467250	     -0.00000000	     -0.00000000	     43.16944359
      2.46450264	     -0.05610918	      0.00055185	     -0.19761594	     -0.06004999	      0.88278539	      0.00000790	     -0.21467457	     -0.00000000	     -0.00000000	     42.92227232
      2.46587709	     -0.05611357	      0.00056028	     -0.19762064	     -0.06004648	      0.88278455	      0.00000947	     -0.21467656	     -0.00000000	     -0.00000000	     43.06412934
      2.46725154	     -0.05611659	      0.00057196	     -0.19762406	     -0.06004297	      0.88278369	      0.00001103	     -0.21467842	     -0.00000000	     -0.00000000	     42.81301133
      2.46862600	     -0.05611917	      0.00057935	     -0.19762692	     -0.06003946	      0.88278283	      0.00001257	     -0.21468014	     -0.00000000	     -0.00000000	     42.96054490
      2.47000045	     -0.05612095	      0.00058993	     -0.19762907	     -0.06003594	      0.88278195	      0.00001411	     -0.21468170	     -0.00000000	     -0.00000000	     42.69902493
      2.47137491	     -0.05612249	      0.00059618	     -0.19763087	     -0.06003241	      0.88278107	      0.00001563	     -0.21468310	     -0.00000000	     -0.00000000	     42.85028996
      2.47274936	     -0.05612308	      0.00060558	     -0.19763180	     -0.06002888	      0.88278019	      0.00001713	     -0.21468433	     -0.00000000	     -0.00000000	     42.58879892
      2.47412382	     -0.05612332	      0.00061042	     -0.19763227	     -0.06002533	      0.88277929	      0.00001863	     -0.21468538	     -0.00000000	     -0.00000000	     42.75207013
      2.47549827	     -0.05612285	      0.00061819	     -0.19763210	     -0.06002178	      0.88277839	      0.00002011	     -0.21468622	     -0.00000000	     -0.00000000	     42.49367425
      2.47687273	     -0.05612224	      0.00062149	     -0.19763169	     -0.06001822	      0.88277749	      0.00002157	     -0.21468687	     -0.00000000	     -0.00000000	     42.64706333
      2.47824718	     -0.05612108	      0.00062783	     -0.19763080	     -0.06001465	      0.88277659	      0.00002302	     -0.21468732	     -0.00000000	     -0.00000000	     42.38182117
      2.47962164	     -0.05611992	      0.00062975	     -0.19762979	     -0.06001107	      0.88277569	      0.00002446	     -0.21468758	     -0.00000000	     -0.00000000	     42.53047914
      2.48099609	     -0.05611819	      0.00063456	     -0.19762829	     -0.06000748	      0.88277478	      0.00002588	     -0.21468764	     -0.00000000	     -0.00000000	     42.27502411
      2.48237054	     -0.05611650	      0.00063513	     -0.19762672	     -0.06000388	      0.88277388	      0.00002729	     -0.21468752	     -0.00000000	     -0.00000000	     42.41144304
      2.48374500	     -0.05611418	      0.00063863	     -0.19762460	     -0.06000027	      0.88277298	      0.00002869	     -0.21468720	     -0.00000000	     -0.00000000	     42.15902859
      2.48511945	     -0.05611181	      0.00063811	     -0.19762234	     -0.05999664	      0.88277208	      0.00003006	     -0.21468669	     -0.00000000	     -0.00000000	     42.28487509
      2.48649391	     -0.05610888	      0.00064029	     -0.19761957	     -0.05999300	      0.88277119	      0.00003143	     -0.21468598	     -0.00000000	     -0.00000000	     42.04954136
      2.48786836	     -0.05610590	      0.00063861	     -0.19761666	     -0.05998935	      0.88277029	      0.00003278	     -0.21468508	     -0.00000000	     -0.00000000	     42.16702730
      2.48924282	     -0.05610218	      0.00063947	     -0.19761307	     -0.05998569	      0.88276941	      0.00003412	     -0.21468397	     -0.00000000	     -0.00000000	     41.94815680
      2.49061727	     -0.05609836	      0.00063673	     -0.19760930	     -0.05998201	      0.88276852	      0.00003544	     -0.21468266	     -0.00000000	     -0.00000000	     42.05045930
      2.49199173	     -0.05609323	      0.00063628	     -0.19760427	     -0.05997831	      0.88276764	      0.00003675	     -0.21468114	     -0.00000000	     -0.00000000	     41.84923530
      2.49336618	     -0.05608817	      0.00063235	     -0.19759922	     -0.05997460	      0.88276677	      0.00003804	     -0.21467940	     -0.00000000	     -0.00000000	     41.93494592
      2.49474063	     -0.05608230	      0.00063050	     -0.19759342	     -0.05997088	      0.88276590	      0.00003932	     -0.21467746	     -0.00000000	     -0.00000000	     41.75461966
      2.49611509	     -0.05607602	      0.00062554	     -0.19758712	     -0.05996714	      0.88276504	      0.00004059	     -0.21467529	     -0.00000000	     -0.00000000	     41.83108745
      2.49748954	     -0.05606860	      0.00062256	     -0.19757974	     -0.05996338	      0.88276418	      0.00004184	     -0.21467288	     -0.00000000	     -0.00000000	     41.66359878
      2.49886400	     -0.05606066	      0.00061679	     -0.19757176	     -0.05995961	      0.88276332	      0.00004308	     -0.21467021	     -0.00000000	     -0.00000000	     41.72516155
      2.50023845	     -0.05605167	      0.00061268	     -0.19756278	     -0.05995582	      0.88276247	      0.00004431	     -0.21466726	     -0.00000000	     -0.00000000	     41.58002946
      2.50161291	     -0.05604192	      0.00060601	     -0.19755296	     -0.05995201	      0.88276163	      0.00004552	     -0.21466403	     -0.00000000	     -0.00000000	     41.63402021
      2.50298736	     -0.05603079	      0.00060084	     -0.19754182	     -0.05994818	      0.88276079	      0.00004672	     -0.21466049	     -0.00000000	     -0.00000000	     41.51103042
      2.50436182	     -0.05601911	      0.00059328	     -0.19753005	     -0.05994434	      0.88275995	      0.00004791	     -0.21465664	     -0.00000000	     -0.00000000	     41.55857996
      2.50573627	     -0.05600641	      0.00058694	     -0.19751729	     -0.05994048	      0.88275912	      0.00004909	     -0.21465248	     -0.00000000	     -0.00000000	     41.45563471
      2.50711073	     -0.05599351	      0.00057878	     -0.19750429	     -0.05993660	      0.88275830	      0.00005025	     -0.21464802	     -0.00000000	     -0.00000000	     41.48997215
      2.50848518	     -0.05598000	      0.00057180	     -0.19749070	     -0.05993270	      0.88275748	      0.00005140	     -0.21464327	     -0.00000000	     -0.00000000	     41.39476078
      2.50985963	     -0.05596661	      0.00056302	     -0.19747718	     -0.05992878	      0.88275667	      0.00005254	     -0.21463825	     -0.00000000	     -0.00000000	     41.41940359
      2.51123409	     -0.05595283	      0.00055523	     -0.19746329	     -0.05992484	      0.88275587	      0.00005367	     -0.21463298	     -0.00000000	     -0.00000000	     41.34681469
      2.51291318	     -0.05593647	      0.00054334	     -0.19744674	     -0.05992001	      0.88275489	      0.00005504	     -0.21462624	     -0.00000000	     -0.00000000	     41.42708925
      2.51413046	     -0.05592407	      0.00053696	     -0.19743426	     -0.05991649	      0.88275419	      0.00005602	     -0.21462117	     -0.00000000	     -0.00000000	     41.29879536
      2.51534774	     -0.05591207	      0.00052846	     -0.19742212	     -0.05991295	      0.88275350	      0.00005699	     -0.21461594	     -0.00000000	     -0.00000000	     41.32407749
      2.51700146	     -0.05589395	      0.00051829	     -0.19740384	     -0.05990813	      0.88275257	      0.00005830	     -0.21460861	     -0.00000000	     -0.00000000	     41.28537287
      2.51847203	     -0.05587697	      0.00050747	     -0.19738666	     -0.05990381	      0.88275176	      0.00005945	     -0.21460183	     -0.00000000	     -0.00000000	     41.36211359
      2.51994260	     -0.05585772	      0.00049955	     -0.19736729	     -0.05989948	      0.88275095	      0.00006059	     -0.21459479	     -0.00000000	     -0.00000000	     41.28218526
      2.52121389	     -0.05584211	      0.00048964	     -0.19735149	     -0.05989571	      0.88275026	      0.00006156	     -0.21458851	     -0.00000000	     -0.00000000	     41.36615188
      2.52248519	     -0.05582601	      0.00048206	     -0.19733526	     -0.05989193	      0.88274958	      0.00006253	     -0.21458209	     -0.00000000	     -0.00000000	     41.32938769
      2.52401590	     -0.05580699	      0.00047110	     -0.19731603	     -0.05988736	      0.88274877	      0.00006369	     -0.21457420	     -0.00000001	     -0.00000000	     41.39720618
      2.52554662	     -0.05578553	      0.00046277	     -0.19729442	     -0.05988277	      0.88274798	      0.00006484	     -0.21456613	     -0.00000001	     -0.00000000	     41.36326726
      2.52680385	     -0.05576807	      0.00045326	     -0.19727676	     -0.05987898	      0.88274734	      0.00006577	     -0.21455934	     -0.00000001	     -0.00000000	     41.45270508
      2.52806109	     -0.05574785	      0.00044635	     -0.19725641	     -0.05987518	      0.88274670	      0.00006670	     -0.21455241	     -0.00000001	     -0.00000000	     41.45389617
      2.52962320	     -0.05572076	      0.00043631	     -0.19722912	     -0.05987043	      0.88274593	      0.00006784	     -0.21454351	     -0.00000001	     -0.00000000	     41.54102498
      2.53118531	     -0.05569032	      0.00042909	     -0.19719855	     -0.05986567	      0.88274517	      0.00006898	     -0.21453428	     -0.00000001	     -0.00000000	     41.54693325
      2.53240007	     -0.05566811	      0.00042044	     -0.19717614	     -0.05986195	      0.88274460	      0.00006985	     -0.21452688	     -0.00000001	     -0.00000000	     41.63362534
      2.53361484	     -0.05564438	      0.00041398	     -0.19715227	     -0.05985821	      0.88274403	      0.00007072	     -0.21451933	     -0.00000001	     -0.00000000	     41.67274837
      2.53523842	     -0.05561134	      0.00040354	     -0.19711898	     -0.05985321	      0.88274330	      0.00007187	     -0.21450899	     -0.00000001	     -0.00000000	     41.79946407
      2.53686200	     -0.05557214	      0.00039580	     -0.19707961	     -0.05984818	      0.88274258	      0.00007301	     -0.21449827	     -0.00000001	     -0.00000000	     41.89648205
      2.53802362	     -0.05554500	      0.00038694	     -0.19705224	     -0.05984457	      0.88274209	      0.00007383	     -0.21449033	     -0.00000001	     -0.00000000	     41.99414083
      2.53918524	     -0.05551652	      0.00038020	     -0.19702359	     -0.05984096	      0.88274160	      0.00007463	     -0.21448220	     -0.00000001	     -0.00000000	     42.06282675
      2.54090177	     -0.05547713	      0.00036835	     -0.19698389	     -0.05983560	      0.88274092	      0.00007582	     -0.21446992	     -0.00000001	     -0.00000000	     42.18583000
      2.54233790	     -0.05544372	      0.00035975	     -0.19695024	     -0.05983111	      0.88274038	      0.00007680	     -0.21445949	     -0.00000001	     -0.00000000	     42.28309821
      2.54377402	     -0.05541325	      0.00034846	     -0.19691944	     -0.05982660	      0.88273986	      0.00007777	     -0.21444895	     -0.00000001	     -0.00000000	     42.39532432
      2.54521015	     -0.05537956	      0.00034021	     -0.19688551	     -0.05982209	      0.88273938	      0.00007874	     -0.21443834	     -0.00000001	     -0.00000000	     42.50717968
      2.54664628	     -0.05535036	      0.00032748	     -0.19685594	     -0.05981757	      0.88273893	      0.00007970	     -0.21442765	     -0.00000001	     -0.00000000	     42.63742563
      2.54786136	     -0.05532215	      0.00032056	     -0.19682751	     -0.05981375	      0.88273857	      0.00008051	     -0.21441858	     -0.00000001	     -0.00000000	     42.73516136
      2.54907644	     -0.05529775	      0.00031065	     -0.19680281	     -0.05980992	      0.88273823	      0.00008131	     -0.21440948	     -0.00000001	     -0.00000000	     42.83789953
      2.55063319	     -0.05526424	      0.00029984	     -0.19676896	     -0.05980502	      0.88273784	      0.00008233	     -0.21439780	     -0.00000001	     -0.00000000	     43.00011433
      2.55218994	     -0.05523374	      0.00028609	     -0.19673804	     -0.05980011	      0.88273749	      0.00008334	     -0.21438603	     -0.00000001	     -0.00000000	     43.15445630
      2.55339263	     -0.05520781	      0.00027852	     -0.19671184	     -0.05979632	      0.88273725	      0.00008411	     -0.21437694	     -0.00000001	     -0.00000000	     43.27801229
      2.55459531	     -0.05518600	      0.00026798	     -0.19668969	     -0.05979254	      0.88273704	      0.00008488	     -0.21436785	     -0.00000001	     -0.00000000	     43.40067355
      2.55618735	     -0.05515433	      0.00025569	     -0.19665762	     -0.05978753	      0.88273680	      0.00008589	     -0.21435582	     -0.00000001	     -0.00000000	     43.59834331
      2.55777938	     -0.05512666	      0.00024013	     -0.19662945	     -0.05978253	      0.88273660	      0.00008689	     -0.21434375	     -0.00000001	     -0.00000000	     43.76885755
      2.55891519	     -0.05510132	      0.00023269	     -0.19660384	     -0.05977896	      0.88273649	      0.00008760	     -0.21433512	     -0.00000001	     -0.00000000	     43.91239095
      2.56005100	     -0.05507935	      0.00022247	     -0.19658154	     -0.05977541	      0.88273639	      0.00008830	     -0.21432642	     -0.00000001	     -0.00000000	     44.04097754
      2.56174653	     -0.05504663	      0.00020845	     -0.19654834	     -0.05977011	      0.88273630	      0.00008934	     -0.21431338	     -0.00000001	     -0.00000000	     44.23439812
      2.56316385	     -0.05502338	      0.00019492	     -0.19652463	     -0.05976569	      0.88273626	      0.00009021	     -0.21430249	     -0.00000001	     -0.00000000	     44.38078525
      2.56458116	     -0.05499721	      0.00018396	     -0.19649808	     -0.05976128	      0.88273625	      0.00009106	     -0.21429164	     -0.00000001	      0.00000000	     44.56417115
      2.56599847	     -0.05497666	      0.00016930	     -0.19647703	     -0.05975689	      0.88273628	      0.00009192	     -0.21428081	     -0.00000001	      0.00000000	     44.71318919
      2.56726132	     -0.05495482	      0.00015969	     -0.19645485	     -0.05975299	      0.88273633	      0.00009267	     -0.21427123	     -0.00000001	      0.00000000	     44.87224334
      2.56852417	     -0.05493798	      0.00014695	     -0.19643758	     -0.05974911	      0.88273640	      0.00009342	     -0.21426169	     -0.00000001	      0.00000000	     45.00928161
      2.56978702	     -0.05491925	      0.00013617	     -0.19641845	     -0.05974524	      0.88273650	      0.00009416	     -0.21425223	     -0.00000001	      0.00000000	     45.16307528
      2.57141160	     -0.05489783	      0.00012009	     -0.19639648	     -0.05974028	      0.88273665	      0.00009511	     -0.21424014	     -0.00000001	      0.00000000	     45.37669497
      2.57268568	     -0.05487814	      0.00011011	     -0.19637642	     -0.05973640	      0.88273679	      0.00009585	     -0.21423071	     -0.00000001	      0.00000000	     45.53580040
      2.57395976	     -0.05486220	      0.00009775	     -0.19636005	     -0.05973255	      0.88273695	      0.00009659	     -0.21422130	     -0.00000001	      0.00000000	     45.68109392
      2.57523384	     -0.05484520	      0.00008737	     -0.19634266	     -0.05972871	      0.88273714	      0.00009732	     -0.21421196	     -0.00000001	      0.00000000	     45.81546437
      2.57685065	     -0.05482740	      0.00007189	     -0.19632432	     -0.05972387	      0.88273739	      0.00009825	     -0.21420019	     -0.00000001	      0.00000000	     46.02365163
      2.57809182	     -0.05481117	      0.00006277	     -0.19630773	     -0.05972018	      0.88273760	      0.00009896	     -0.21419125	     -0.00000001	      0.00000000	     46.14352021
      2.57933300	     -0.05479764	      0.00005127	     -0.19629378	     -0.05971651	      0.88273782	      0.00009966	     -0.21418235	     -0.00000001	      0.00000000	     46.29071688
      2.58083380	     -0.05478004	      0.00003980	     -0.19627575	     -0.05971209	      0.88273811	      0.00010051	     -0.21417168	     -0.00000001	      0.00000000	     46.42629314
      2.58217833	     -0.05476715	      0.00002737	     -0.19626240	     -0.05970816	      0.88273838	      0.00010127	     -0.21416219	     -0.00000001	      0.00000000	     46.59122498
      2.58352287	     -0.05475181	      0.00001830	     -0.19624669	     -0.05970426	      0.88273866	      0.00010203	     -0.21415280	     -0.00000001	      0.00000000	     46.68693259
      2.58486740	     -0.05473842	      0.00000629	     -0.19623286	     -0.05970039	      0.88273896	      0.00010278	     -0.21414344	     -0.00000001	      0.00000000	     46.87997898
      2.58621194	     -0.05472290	     -0.00000234	     -0.19621696	     -0.05969654	      0.88273926	      0.00010354	     -0.21413414	     -0.00000001	      0.00000000	     46.96553931
      2.58755648	     -0.05471111	     -0.00001477	     -0.19620471	     -0.05969273	      0.88273957	      0.00010429	     -0.21412489	     -0.00000001	      0.00000000	     47.17754226
      2.58890101	     -0.05469939	     -0.00002352	     -0.19619262	     -0.05968894	      0.88273989	      0.00010504	     -0.21411578	     -0.00000001	      0.00000000	     47.21990942
      2.59024555	     -0.05469172	     -0.00003629	     -0.19618447	     -0.05968519	      0.88274021	      0.00010579	     -0.21410682	     -0.00000001	      0.00000000	     47.42802801
      2.59142992	     -0.05468455	     -0.00004354	     -0.19617698	     -0.05968191	      0.88274050	      0.00010646	     -0.21409911	     -0.00000001	      0.00000000	     47.41628944
      2.59261430	     -0.05467980	     -0.00005296	     -0.19617185	     -0.05967865	      0.88274079	      0.00010712	     -0.21409156	     -0.00000001	      0.00000000	     47.53003182
      2.59407757	     -0.05467506	     -0.00006253	     -0.19616668	     -0.05967467	      0.88274115	      0.00010794	     -0.21408248	     -0.00000001	      0.00000000	     47.58451414
      2.59554083	     -0.05467225	     -0.00007398	     -0.19616341	     -0.05967072	      0.88274152	      0.00010876	     -0.21407369	     -0.00000001	      0.00000000	     47.77420442
      2.59672816	     -0.05466958	     -0.00008026	     -0.19616043	     -0.05966755	      0.88274181	      0.00010943	     -0.21406676	     -0.00000001	      0.00000000	     47.74949280
      2.59791549	     -0.05466770	     -0.00008836	     -0.19615821	     -0.05966441	      0.88274211	      0.00011009	     -0.21405998	     -0.00000001	      0.00000000	     47.86057039
      2.59939543	     -0.05466569	     -0.00009638	     -0.19615581	     -0.05966053	      0.88274247	      0.00011093	     -0.21405174	     -0.00000001	      0.00000000	     47.88493615
      2.60087537	     -0.05466537	     -0.00010623	     -0.19615505	     -0.05965670	      0.88274284	      0.00011177	     -0.21404375	     -0.00000001	      0.00000000	     48.06229256
      2.60200816	     -0.05466544	     -0.00011085	     -0.19615487	     -0.05965380	      0.88274311	      0.00011242	     -0.21403781	     -0.00000001	      0.00000000	     47.99376271
      2.60314096	     -0.05466605	     -0.00011722	     -0.19615516	     -0.05965092	      0.88274338	      0.00011306	     -0.21403200	     -0.00000001	      0.00000000	     48.07253827
      2.60469170	     -0.05466682	     -0.00012413	     -0.19615556	     -0.05964703	      0.88274374	      0.00011395	     -0.21402427	     -0.00000001	      0.00000000	     48.08127580
      2.60624243	     -0.05466852	     -0.00013251	     -0.19615685	     -0.05964319	      0.88274409	      0.00011485	     -0.21401676	     -0.00000001	      0.00000000	     48.24344522
      2.60732421	     -0.05467019	     -0.00013541	     -0.19615830	     -0.05964054	      0.88274433	      0.00011548	     -0.21401166	     -0.00000001	      0.00000000	     48.12856276
      2.60840599	     -0.05467262	     -0.00013997	     -0.19616047	     -0.05963792	      0.88274456	      0.00011611	     -0.21400668	     -0.00000001	      0.00000000	     48.17082484
      2.61005749	     -0.05467728	     -0.00014555	     -0.19616477	     -0.05963397	      0.88274490	      0.00011708	     -0.21399932	     -0.00000001	      0.00000000	     48.15955795
      2.61142269	     -0.05468209	     -0.00015104	     -0.19616927	     -0.05963074	      0.88274517	      0.00011788	     -0.21399347	     -0.00000001	      0.00000000	     48.23726615
      2.61278789	     -0.05468756	     -0.00015438	     -0.19617447	     -0.05962756	      0.88274543	      0.00011869	     -0.21398783	     -0.00000001	      0.00000000	     48.16738317
      2.61415309	     -0.05469256	     -0.00015980	     -0.19617914	     -0.05962442	      0.88274568	      0.00011951	     -0.21398237	     -0.00000001	      0.00000000	     48.29481699
      2.61537610	     -0.05469630	     -0.00016168	     -0.19618267	     -0.05962165	      0.88274589	      0.00012024	     -0.21397761	     -0.00000001	      0.00000000	     48.18889763
      2.61659910	     -0.05470035	     -0.00016551	     -0.19618646	     -0.05961891	      0.88274609	      0.00012098	     -0.21397295	     -0.00000001	      0.00000000	     48.25264033
      2.61782210	     -0.05470509	     -0.00016769	     -0.19619098	     -0.05961620	      0.88274628	      0.00012172	     -0.21396841	     -0.00000001	      0.00000000	     48.19711220
      2.61937377	     -0.05471229	     -0.00017173	     -0.19619786	     -0.05961281	      0.88274651	      0.00012267	     -0.21396283	     -0.00000001	      0.00000000	     48.25533090
      2.62061412	     -0.05471892	     -0.00017281	     -0.19620428	     -0.05961015	      0.88274668	      0.00012343	     -0.21395854	     -0.00000001	      0.00000000	     48.14145998
      2.62185447	     -0.05472637	     -0.00017558	     -0.19621149	     -0.05960752	      0.88274684	      0.00012419	     -0.21395442	     -0.00000001	      0.00000000	     48.18126234
      2.62309482	     -0.05473444	     -0.00017664	     -0.19621936	     -0.05960492	      0.88274699	      0.00012496	     -0.21395046	     -0.00000001	      0.00000000	     48.10596438
      2.62463641	     -0.05474497	     -0.00017931	     -0.19622960	     -0.05960175	      0.88274717	      0.00012591	     -0.21394577	     -0.00000001	      0.00000000	     48.15063463
      2.62585605	     -0.05475338	     -0.00017909	     -0.19623785	     -0.05959928	      0.88274730	      0.00012667	     -0.21394223	     -0.00000001	      0.00000000	     48.02077449
      2.62707569	     -0.05476200	     -0.00018047	     -0.19624626	     -0.05959684	      0.88274742	      0.00012744	     -0.21393882	     -0.00000001	      0.00000000	     48.04245896
      2.62829533	     -0.05477095	     -0.00018029	     -0.19625504	     -0.05959444	      0.88274753	      0.00012820	     -0.21393555	     -0.00000001	      0.00000000	     47.96311228
      2.62990228	     -0.05478351	     -0.00018121	     -0.19626735	     -0.05959133	      0.88274767	      0.00012922	     -0.21393143	     -0.00000001	      0.00000000	     47.98507133
      2.63111428	     -0.05479323	     -0.00017977	     -0.19627693	     -0.05958903	      0.88274777	      0.00012998	     -0.21392846	     -0.00000001	      0.00000000	     47.84723761
      2.63232628	     -0.05480304	     -0.00017985	     -0.19628657	     -0.05958676	      0.88274786	      0.00013075	     -0.21392561	     -0.00000001	      0.00000000	     47.85673454
      2.63379231	     -0.05481485	     -0.00017785	     -0.19629823	     -0.05958406	      0.88274797	      0.00013169	     -0.21392231	     -0.00000001	      0.00000000	     47.73795588
      2.63510562	     -0.05482540	     -0.00017754	     -0.19630859	     -0.05958169	      0.88274806	      0.00013252	     -0.21391947	     -0.00000001	      0.00000000	     47.77557779
      2.63641893	     -0.05483577	     -0.00017452	     -0.19631886	     -0.05957936	      0.88274814	      0.00013336	     -0.21391672	     -0.00000001	      0.00000000	     47.62316810
      2.63773223	     -0.05484604	     -0.00017359	     -0.19632897	     -0.05957706	      0.88274822	      0.00013420	     -0.21391407	     -0.00000001	      0.00000000	     47.66371207
      2.63904554	     -0.05485620	     -0.00016979	     -0.19633904	     -0.05957481	      0.88274829	      0.00013505	     -0.21391150	     -0.00000001	      0.00000000	     47.49887820
      2.64035885	     -0.05486642	     -0.00016828	     -0.19634911	     -0.05957260	      0.88274837	      0.00013589	     -0.21390901	     -0.00000001	      0.00000000	     47.54602176
      2.64167215	     -0.05487652	     -0.00016368	     -0.19635914	     -0.05957044	      0.88274844	      0.00013674	     -0.21390660	     -0.00000001	      0.00000000	     47.36835134
      2.64298546	     -0.05488651	     -0.00016157	     -0.19636900	     -0.05956831	      0.88274851	      0.00013758	     -0.21390426	     -0.00000001	      0.00000000	     47.42067834
      2.64429877	     -0.05489623	     -0.00015616	     -0.19637868	     -0.05956622	      0.88274858	      0.00013843	     -0.21390200	     -0.00000001	      0.00000000	     47.22926955
      2.64561207	     -0.05490563	     -0.00015336	     -0.19638797	     -0.05956417	      0.88274865	      0.00013928	     -0.21389979	     -0.00000001	      0.00000000	     47.28674282
      2.64692538	     -0.05491447	     -0.00014704	     -0.19639679	     -0.05956216	      0.88274872	      0.00014012	     -0.21389764	     -0.00000001	      0.00000000	     47.08446559
      2.64823869	     -0.05492285	     -0.00014349	     -0.19640509	     -0.05956019	      0.88274879	      0.00014097	     -0.21389554	     -0.00000001	      0.00000000	     47.14593359
      2.64955199	     -0.05493077	     -0.00013633	     -0.19641300	     -0.05955826	      0.88274886	      0.00014182	     -0.21389347	     -0.00000001	      0.00000000	     46.93439154
      2.65086530	     -0.05493836	     -0.00013211	     -0.19642052	     -0.05955636	      0.88274894	      0.00014266	     -0.21389145	     -0.00000001	      0.00000000	     47.00212595
      2.65217861	     -0.05494549	     -0.00012425	     -0.19642768	     -0.05955451	      0.88274901	      0.00014351	     -0.21388947	     -0.00000001	      0.00000000	     46.78621425
      2.65349191	     -0.05495209	     -0.00011945	     -0.19643422	     -0.05955269	      0.88274910	      0.00014435	     -0.21388752	     -0.00000001	      0.00000000	     46.86013252
      2.65480522	     -0.05495805	     -0.00011089	     -0.19644022	     -0.05955092	      0.88274918	      0.00014519	     -0.21388561	     -0.00000001	      0.00000000	     46.64156513
      2.65611853	     -0.05496342	     -0.00010541	     -0.19644556	     -0.05954918	      0.88274927	      0.00014603	     -0.21388373	     -0.00000001	      0.00000000	     46.72021914
      2.65743183	     -0.05496795	     -0.00009613	     -0.19645015	     -0.05954747	      0.88274936	      0.00014687	     -0.21388187	     -0.00000001	      0.00000000	     46.50421488
      2.65874514	     -0.05497180	     -0.00008990	     -0.19645399	     -0.05954581	      0.88274946	      0.00014771	     -0.21388003	     -0.00000001	      0.00000000	     46.58701243
      2.66005844	     -0.05497493	     -0.00007990	     -0.19645719	     -0.05954418	      0.88274956	      0.00014855	     -0.21387820	     -0.00000001	      0.00000000	     46.37476360
      2.66137175	     -0.05497733	     -0.00007292	     -0.19645960	     -0.05954259	      0.88274968	      0.00014938	     -0.21387640	     -0.00000000	      0.00000000	     46.46007663
      2.66268506	     -0.05497876	     -0.00006219	     -0.19646113	     -0.05954103	      0.88274979	      0.00015021	     -0.21387460	     -0.00000000	      0.00000000	     46.25506646
      2.66399836	     -0.05497946	     -0.00005439	     -0.19646186	     -0.05953951	      0.88274992	      0.00015104	     -0.21387281	     -0.00000000	      0.00000000	     46.34019910
      2.66531167	     -0.05497942	     -0.00004300	     -0.19646193	     -0.05953802	      0.88275005	      0.00015186	     -0.21387103	     -0.00000000	      0.00000000	     46.14161270
      2.66662498	     -0.05497858	     -0.00003439	     -0.19646114	     -0.05953657	      0.88275019	      0.00015268	     -0.21386924	     -0.00000000	      0.00000000	     46.22489115
      2.66793828	     -0.05497676	     -0.00002231	     -0.19645945	     -0.05953516	      0.88275034	      0.00015350	     -0.21386746	     -0.00000000	      0.00000000	     46.03605939
      2.66925159	     -0.05497388	     -0.00001283	     -0.19645665	     -0.05953378	      0.88275050	      0.00015432	     -0.21386567	     -0.00000000	      0.00000000	     46.11673283
      2.67056490	     -0.05496969	     -0.00000004	     -0.19645262	     -0.05953243	      0.88275067	      0.00015513	     -0.21386385	     -0.00000000	      0.00000000	     45.94094529
      2.67187820	     -0.05496423	      0.00001034	     -0.19644725	     -0.05953112	      0.88275085	      0.00015593	     -0.21386200	     -0.00000000	      0.00000000	     46.01934920
      2.67319151	     -0.05495689	      0.00002390	     -0.19644008	     -0.05952985	      0.88275104	      0.00015673	     -0.21386009	     -0.00000000	      0.00000000	     45.86126435
      2.67450482	     -0.05494778	      0.00003530	     -0.19643109	     -0.05952860	      0.88275124	      0.00015753	     -0.21385809	     -0.00000000	      0.00000000	     45.93993367
      2.67581812	     -0.05493708	      0.00004959	     -0.19642058	     -0.05952739	      0.88275145	      0.00015832	     -0.21385600	     -0.00000000	      0.00000000	     45.79705425
      2.67713143	     -0.05492616	      0.00006177	     -0.19640980	     -0.05952622	      0.88275167	      0.00015911	     -0.21385382	     -0.00000000	      0.00000000	     45.86401538
      2.67844474	     -0.05491555	      0.00007649	     -0.19639939	     -0.05952508	      0.88275190	      0.00015989	     -0.21385160	     -0.00000000	      0.00000000	     45.72867453
      2.67975804	     -0.05490440	      0.00008937	     -0.19638838	     -0.05952397	      0.88275214	      0.00016066	     -0.21384937	     -0.00000000	      0.00000000	     45.79685554
      2.68107135	     -0.05489079	      0.00010476	     -0.19637499	     -0.05952289	      0.88275240	      0.00016143	     -0.21384709	     -0.00000000	      0.00000000	     45.69365735
      2.68238466	     -0.05487408	      0.00011880	     -0.19635846	     -0.05952185	      0.88275267	      0.00016219	     -0.21384472	     -0.00000000	      0.00000000	     45.77165686
      2.68369796	     -0.05485452	      0.00013512	     -0.19633914	     -0.05952084	      0.88275294	      0.00016294	     -0.21384218	     -0.00000000	      0.00000000	     45.68622015
      2.68501127	     -0.05483362	      0.00015008	     -0.19631843	     -0.05951986	      0.88275323	      0.00016369	     -0.21383947	     -0.00000000	      0.00000000	     45.75195557
      2.68632457	     -0.05481125	      0.00016691	     -0.19629631	     -0.05951891	      0.88275354	      0.00016443	     -0.21383660	     -0.00000000	      0.00000000	     45.67765762
      2.68763788	     -0.05478752	      0.00018258	     -0.19627279	     -0.05951800	      0.88275385	      0.00016516	     -0.21383357	     -0.00000000	      0.00000000	     45.74057187
      2.68895119	     -0.05476284	      0.00019983	     -0.19624836	     -0.05951712	      0.88275417	      0.00016588	     -0.21383041	     -0.00000000	      0.00000000	     45.67840529
      2.69026449	     -0.05473767	      0.00021600	     -0.19622341	     -0.05951627	      0.88275451	      0.00016659	     -0.21382713	     -0.00000000	      0.00000000	     45.73209242
      2.69186285	     -0.05470805	      0.00023759	     -0.19619410	     -0.05951528	      0.88275494	      0.00016745	     -0.21382304	     -0.00000000	      0.00000000	     45.62381599
      2.69303497	     -0.05468648	      0.00025135	     -0.19617270	     -0.05951458	      0.88275526	      0.00016807	     -0.21382003	     -0.00000000	      0.00000000	     45.73778613
      2.69420709	     -0.05466358	      0.00026710	     -0.19615002	     -0.05951391	      0.88275560	      0.00016868	     -0.21381700	     -0.00000000	      0.00000000	     45.69714406
      2.69577815	     -0.05463041	      0.00028722	     -0.19611712	     -0.05951305	      0.88275606	      0.00016949	     -0.21381285	     -0.00000000	      0.00000000	     45.78066599
      2.69718376	     -0.05459963	      0.00030694	     -0.19608660	     -0.05951231	      0.88275648	      0.00017020	     -0.21380904	     -0.00000000	      0.00000000	     45.69693518
      2.69858937	     -0.05456812	      0.00032420	     -0.19605531	     -0.05951162	      0.88275692	      0.00017090	     -0.21380515	     -0.00000000	      0.00000000	     45.87074141
      2.69981414	     -0.05453929	      0.00034199	     -0.19602673	     -0.05951104	      0.88275730	      0.00017149	     -0.21380169	     -0.00000000	      0.00000000	     45.75413314
      2.70103891	     -0.05450913	      0.00035777	     -0.19599677	     -0.05951049	      0.88275770	      0.00017208	     -0.21379815	     -0.00000000	      0.00000000	     45.85820981
      2.70226368	     -0.05447800	      0.00037479	     -0.19596586	     -0.05950997	      0.88275811	      0.00017266	     -0.21379452	     -0.00000000	      0.00000000	     45.84183545
      2.70394830	     -0.05443380	      0.00039682	     -0.19592193	     -0.05950929	      0.88275867	      0.00017343	     -0.21378939	     -0.00000000	      0.00000000	     45.97679668
      2.70520627	     -0.05440113	      0.00041478	     -0.19588950	     -0.05950882	      0.88275911	      0.00017400	     -0.21378547	     -0.00000000	      0.00000000	     45.88380925
      2.70646425	     -0.05436990	      0.00043068	     -0.19585844	     -0.05950838	      0.88275955	      0.00017455	     -0.21378154	     -0.00000000	      0.00000000	     45.98188498
      2.70772223	     -0.05433974	      0.00044762	     -0.19582848	     -0.05950796	      0.88275999	      0.00017510	     -0.21377766	     -0.00000000	      0.00000000	     45.95028936
      2.70937274	     -0.05430121	      0.00046812	     -0.19579016	     -0.05950746	      0.88276058	      0.00017579	     -0.21377267	     -0.00000000	      0.00000000	     46.08969852
      2.71060704	     -0.05427311	      0.00048518	     -0.19576226	     -0.05950712	      0.88276103	      0.00017629	     -0.21376904	     -0.00000000	      0.00000000	     45.98178190
      2.71184133	     -0.05424648	      0.00050014	     -0.19573577	     -0.05950681	      0.88276148	      0.00017678	     -0.21376553	     -0.00000000	      0.00000000	     46.07755890
      2.71335870	     -0.05421535	      0.00051967	     -0.19570485	     -0.05950646	      0.88276204	      0.00017737	     -0.21376140	     -0.00000000	      0.00000000	     46.02297014
      2.71471720	     -0.05418969	      0.00053475	     -0.19567930	     -0.05950618	      0.88276254	      0.00017787	     -0.21375792	     -0.00000000	      0.00000000	     46.18121790
      2.71607570	     -0.05416549	      0.00055180	     -0.19565527	     -0.05950594	      0.88276304	      0.00017836	     -0.21375468	     -0.00000000	      0.00000000	     46.06369589
      2.71743420	     -0.05414297	      0.00056588	     -0.19563283	     -0.05950573	      0.88276354	      0.00017884	     -0.21375169	     -0.00000000	      0.00000000	     46.24536132
      2.71879270	     -0.05412041	      0.00058255	     -0.19561042	     -0.05950555	      0.88276404	      0.00017930	     -0.21374895	     -0.00000000	      0.00000000	     46.10170210
      2.72015121	     -0.05409934	      0.00059573	     -0.19558942	     -0.05950540	      0.88276453	      0.00017974	     -0.21374644	     -0.00000000	      0.00000000	     46.31612674
      2.72150971	     -0.05407945	      0.00061185	     -0.19556967	     -0.05950528	      0.88276501	      0.00018016	     -0.21374418	     -0.00000000	      0.00000000	     46.13186283
      2.72286821	     -0.05406109	      0.00062395	     -0.19555134	     -0.05950519	      0.88276548	      0.00018056	     -0.21374218	     -0.00000000	      0.00000000	     46.37903765
      2.72408837	     -0.05404488	      0.00063772	     -0.19553523	     -0.05950514	      0.88276590	      0.00018092	     -0.21374060	     -0.00000000	      0.00000000	     46.21151536
      2.72530853	     -0.05403078	      0.00064878	     -0.19552118	     -0.05950511	      0.88276630	      0.00018125	     -0.21373923	     -0.00000000	      0.00000000	     46.31405003
      2.72678082	     -0.05401594	      0.00066321	     -0.19550641	     -0.05950511	      0.88276678	      0.00018164	     -0.21373792	     -0.00000000	      0.00000000	     46.24475388
      2.72825311	     -0.05400446	      0.00067484	     -0.19549493	     -0.05950514	      0.88276724	      0.00018201	     -0.21373700	     -0.00000000	      0.00000000	     46.41607159
      2.72949945	     -0.05399622	      0.00068675	     -0.19548675	     -0.05950519	      0.88276761	      0.00018230	     -0.21373657	     -0.00000000	      0.00000000	     46.26578939
      2.73074579	     -0.05399028	      0.00069601	     -0.19548079	     -0.05950527	      0.88276797	      0.00018258	     -0.21373646	     -0.00000000	      0.00000000	     46.36634960
      2.73199213	     -0.05398501	      0.00070626	     -0.19547554	     -0.05950537	      0.88276831	      0.00018285	     -0.21373668	     -0.00000000	      0.00000000	     46.32865260
      2.73366833	     -0.05397934	      0.00071794	     -0.19546985	     -0.05950554	      0.88276874	      0.00018318	     -0.21373742	     -0.00000000	      0.00000000	     46.45294799
      2.73493419	     -0.05397488	      0.00072835	     -0.19546541	     -0.05950569	      0.88276904	      0.00018342	     -0.21373829	     -0.00000000	      0.00000000	     46.34440937
      2.73620005	     -0.05397213	      0.00073642	     -0.19546263	     -0.05950586	      0.88276932	      0.00018364	     -0.21373940	     -0.00000000	      0.00000000	     46.43285334
      2.73746591	     -0.05396974	      0.00074561	     -0.19546025	     -0.05950605	      0.88276958	      0.00018385	     -0.21374074	     -0.00000000	      0.00000000	     46.39258260
      2.73913420	     -0.05396851	      0.00075549	     -0.19545897	     -0.05950634	      0.88276989	      0.00018411	     -0.21374285	     -0.00000000	      0.00000000	     46.50698045
      2.74037898	     -0.05396706	      0.00076468	     -0.19545752	     -0.05950658	      0.88277010	      0.00018428	     -0.21374466	     -0.00000000	      0.00000000	     46.40503291
      2.74162377	     -0.05396769	      0.00077137	     -0.19545811	     -0.05950683	      0.88277029	      0.00018444	     -0.21374666	     -0.00000000	      0.00000000	     46.47873382
      2.74315277	     -0.05396854	      0.00078100	     -0.19545893	     -0.05950717	      0.88277048	      0.00018462	     -0.21374937	     -0.00000000	      0.00000000	     46.42853899
      2.74451743	     -0.05397157	      0.00078688	     -0.19546188	     -0.05950750	      0.88277063	      0.00018477	     -0.21375200	     -0.00000000	      0.00000000	     46.54084154
      2.74588210	     -0.05397265	      0.00079536	     -0.19546295	     -0.05950784	      0.88277075	      0.00018490	     -0.21375483	     -0.00000000	      0.00000000	     46.45448670
      2.74724677	     -0.05397656	      0.00080022	     -0.19546676	     -0.05950820	      0.88277085	      0.00018501	     -0.21375780	     -0.00000000	      0.00000000	     46.57108150
      2.74861143	     -0.05397809	      0.00080812	     -0.19546827	     -0.05950858	      0.88277091	      0.00018510	     -0.21376092	     -0.00000000	      0.00000000	     46.47666034
      2.74997610	     -0.05398407	      0.00081160	     -0.19547411	     -0.05950898	      0.88277095	      0.00018518	     -0.21376414	     -0.00000000	      0.00000000	     46.59444275
      2.75134077	     -0.05398672	      0.00081865	     -0.19547672	     -0.05950940	      0.88277097	      0.00018525	     -0.21376752	     -0.00000000	      0.00000000	     46.49723253
      2.75270543	     -0.05399525	      0.00082044	     -0.19548509	     -0.05950983	      0.88277095	      0.00018530	     -0.21377099	     -0.00000000	     -0.00000000	     46.61489072
      2.75407010	     -0.05399843	      0.00082672	     -0.19548822	     -0.05951028	      0.88277092	      0.00018533	     -0.21377461	     -0.00000000	     -0.00000000	     46.51573741
      2.75527294	     -0.05400760	      0.00082727	     -0.19549722	     -0.05951069	      0.88277086	      0.00018535	     -0.21377786	     -0.00000000	     -0.00000000	     46.58048784
      2.75647577	     -0.05401415	      0.00083029	     -0.19550367	     -0.05951110	      0.88277079	      0.00018535	     -0.21378121	     -0.00000000	     -0.00000000	     46.54182560
      2.75797346	     -0.05402732	      0.00083107	     -0.19551663	     -0.05951164	      0.88277067	      0.00018534	     -0.21378552	     -0.00000000	     -0.00000000	     46.56223551
      2.75947114	     -0.05403769	      0.00083383	     -0.19552686	     -0.05951219	      0.88277052	      0.00018531	     -0.21379004	     -0.00000000	     -0.00000000	     46.52929884
      2.76068937	     -0.05405225	      0.00083219	     -0.19554120	     -0.05951265	      0.88277038	      0.00018527	     -0.21379381	     -0.00000000	     -0.00000000	     46.54615748
      2.76190760	     -0.05406293	      0.00083288	     -0.19555173	     -0.05951311	      0.88277022	      0.00018522	     -0.21379772	     -0.00000000	     -0.00000000	     46.52167884
      2.76341528	     -0.05408036	      0.00083099	     -0.19556889	     -0.05951370	      0.88277000	      0.00018514	     -0.21380267	     -0.00000000	     -0.00000000	     46.52059547
      2.76492296	     -0.05409306	      0.00083144	     -0.19558140	     -0.05951430	      0.88276976	      0.00018504	     -0.21380776	     -0.00000000	     -0.00000000	     46.51197099
      2.76608856	     -0.05410995	      0.00082780	     -0.19559805	     -0.05951478	      0.88276955	      0.00018496	     -0.21381174	     -0.00000000	     -0.00000000	     46.48788336
      2.76725417	     -0.05412277	      0.00082631	     -0.19561067	     -0.05951525	      0.88276933	      0.00018486	     -0.21381582	     -0.00000000	     -0.00000000	     46.47159086
      2.76883122	     -0.05414603	      0.00082178	     -0.19563362	     -0.05951591	      0.88276901	      0.00018471	     -0.21382145	     -0.00000000	     -0.00000000	     46.43045959
      2.77040827	     -0.05416559	      0.00081914	     -0.19565292	     -0.05951658	      0.88276867	      0.00018455	     -0.21382730	     -0.00000000	     -0.00000000	     46.44605695
      2.77153081	     -0.05418713	      0.00081350	     -0.19567418	     -0.05951705	      0.88276841	      0.00018442	     -0.21383155	     -0.00000000	     -0.00000000	     46.37989029
      2.77265336	     -0.05420418	      0.00080986	     -0.19569100	     -0.05951754	      0.88276814	      0.00018428	     -0.21383590	     -0.00000000	     -0.00000000	     46.36728128
      2.77431952	     -0.05423352	      0.00080253	     -0.19571997	     -0.05951826	      0.88276771	      0.00018407	     -0.21384250	     -0.00000000	     -0.00000000	     46.31314375
      2.77571853	     -0.05425517	      0.00079743	     -0.19574135	     -0.05951886	      0.88276733	      0.00018387	     -0.21384816	     -0.00000000	     -0.00000000	     46.30603816
      2.77711754	     -0.05428234	      0.00078963	     -0.19576816	     -0.05951948	      0.88276694	      0.00018366	     -0.21385387	     -0.00000000	     -0.00000000	     46.23158547
      2.77851655	     -0.05430267	      0.00078436	     -0.19578822	     -0.05952009	      0.88276653	      0.00018344	     -0.21385966	     -0.00000000	     -0.00000000	     46.25274835
      2.77991556	     -0.05433242	      0.00077485	     -0.19581759	     -0.05952070	      0.88276610	      0.00018321	     -0.21386542	     -0.00000000	     -0.00000000	     46.14267406
      2.78110198	     -0.05434912	      0.00076993	     -0.19583405	     -0.05952123	      0.88276573	      0.00018300	     -0.21387036	     -0.00000000	     -0.00000000	     46.16115597
      2.78228840	     -0.05437187	      0.00076214	     -0.19585650	     -0.05952175	      0.88276534	      0.00018279	     -0.21387527	     -0.00000000	     -0.00000000	     46.09659373
      2.78381275	     -0.05439696	      0.00075334	     -0.19588123	     -0.05952242	      0.88276483	      0.00018251	     -0.21388157	     -0.00000000	     -0.00000000	     46.08208069
      2.78533711	     -0.05442788	      0.00074183	     -0.19591173	     -0.05952308	      0.88276430	      0.00018221	     -0.21388780	     -0.00000000	     -0.00000000	     45.98135127
      2.78653260	     -0.05444567	      0.00073509	     -0.19592925	     -0.05952360	      0.88276387	      0.00018197	     -0.21389270	     -0.00000000	     -0.00000000	     46.00291444
      2.78772809	     -0.05446938	      0.00072588	     -0.19595264	     -0.05952412	      0.88276343	      0.00018172	     -0.21389756	     -0.00000000	     -0.00000000	     45.93400714
      2.78927735	     -0.05449611	      0.00071515	     -0.19597897	     -0.05952478	      0.88276284	      0.00018139	     -0.21390386	     -0.00000000	     -0.00000000	     45.92630686
      2.79082661	     -0.05452956	      0.00070170	     -0.19601196	     -0.05952544	      0.88276224	      0.00018105	     -0.21391010	     -0.00000000	     -0.00000000	     45.80994965
      2.79197367	     -0.05454702	      0.00069430	     -0.19602916	     -0.05952593	      0.88276179	      0.00018080	     -0.21391475	     -0.00000000	     -0.00000000	     45.84432685
      2.79312073	     -0.05457015	      0.00068464	     -0.19605197	     -0.05952641	      0.88276132	      0.00018054	     -0.21391936	     -0.00000000	     -0.00000000	     45.78641859
      2.79475314	     -0.05459960	      0.00067192	     -0.19608099	     -0.05952708	      0.88276065	      0.00018016	     -0.21392591	     -0.00000000	     -0.00000000	     45.77718053
      2.79615590	     -0.05462853	      0.00065942	     -0.19610952	     -0.05952765	      0.88276006	      0.00017982	     -0.21393148	     -0.00000000	     -0.00000000	     45.69420085
      2.79755865	     -0.05465131	      0.00064895	     -0.19613195	     -0.05952821	      0.88275945	      0.00017948	     -0.21393704	     -0.00000000	     -0.00000000	     45.73206484
      2.79896141	     -0.05468105	      0.00063574	     -0.19616127	     -0.05952876	      0.88275884	      0.00017913	     -0.21394250	     -0.00000000	     -0.00000000	     45.61831719
      2.80036417	     -0.05470096	      0.00062593	     -0.19618086	     -0.05952931	      0.88275822	      0.00017878	     -0.21394794	     -0.00000000	     -0.00000000	     45.70559454
      2.80156112	     -0.05472646	      0.00061432	     -0.19620601	     -0.05952976	      0.88275768	      0.00017848	     -0.21395248	     -0.00000000	     -0.00000000	     45.57891167
      2.80275807	     -0.05474545	      0.00060487	     -0.19622470	     -0.05953021	      0.88275714	      0.00017818	     -0.21395699	     -0.00000000	     -0.00000000	     45.59844691
      2.80428398	     -0.05477355	      0.00059112	     -0.19625238	     -0.05953077	      0.88275644	      0.00017778	     -0.21396262	     -0.00000000	     -0.00000000	     45.54125729
      2.80580989	     -0.05479549	      0.00057932	     -0.19627395	     -0.05953132	      0.88275573	      0.00017738	     -0.21396817	     -0.00000000	     -0.00000000	     45.61562483
      2.80701653	     -0.05481940	      0.00056746	     -0.19629750	     -0.05953174	      0.88275516	      0.00017706	     -0.21397244	     -0.00000000	     -0.00000000	     45.50931716
      2.80822316	     -0.05483703	      0.00055737	     -0.19631483	     -0.05953216	      0.88275460	      0.00017674	     -0.21397666	     -0.00000000	     -0.00000000	     45.55425609
      2.80977155	     -0.05486314	      0.00054250	     -0.19634050	     -0.05953268	      0.88275386	      0.00017632	     -0.21398191	     -0.00000000	     -0.00000000	     45.52724600
      2.81131994	     -0.05488206	      0.00052971	     -0.19635905	     -0.05953318	      0.88275312	      0.00017590	     -0.21398704	     -0.00000000	     -0.00000000	     45.64739377
      2.81247759	     -0.05490332	      0.00051746	     -0.19637995	     -0.05953355	      0.88275257	      0.00017558	     -0.21399072	     -0.00000000	     -0.00000000	     45.54378127
      2.81363525	     -0.05491867	      0.00050711	     -0.19639500	     -0.05953391	      0.88275202	      0.00017526	     -0.21399434	     -0.00000000	     -0.00000000	     45.58632219
      2.81526316	     -0.05494335	      0.00049128	     -0.19641922	     -0.05953440	      0.88275125	      0.00017480	     -0.21399925	     -0.00000000	     -0.00000000	     45.56853875
      2.81666850	     -0.05496039	      0.00047911	     -0.19643591	     -0.05953481	      0.88275058	      0.00017440	     -0.21400336	     -0.00000000	     -0.00000000	     45.64251760
      2.81807383	     -0.05498299	      0.00046511	     -0.19645811	     -0.05953522	      0.88274992	      0.00017400	     -0.21400731	     -0.00000000	     -0.00000000	     45.57911248
      2.81947916	     -0.05499790	      0.00045390	     -0.19647270	     -0.05953561	      0.88274926	      0.00017359	     -0.21401117	     -0.00000000	     -0.00000000	     45.69988180
      2.82088450	     -0.05502204	      0.00043937	     -0.19649643	     -0.05953599	      0.88274861	      0.00017318	     -0.21401485	     -0.00000000	     -0.00000000	     45.61807720
      2.82209186	     -0.05503385	      0.00042993	     -0.19650797	     -0.05953631	      0.88274806	      0.00017282	     -0.21401798	     -0.00000000	     -0.00000000	     45.74247953
      2.82329923	     -0.05505177	      0.00041832	     -0.19652557	     -0.05953662	      0.88274751	      0.00017245	     -0.21402098	     -0.00000000	     -0.00000000	     45.72739141
      2.82482050	     -0.05506969	      0.00040551	     -0.19654314	     -0.05953701	      0.88274683	      0.00017199	     -0.21402468	     -0.00000000	     -0.00000000	     45.81052654
      2.82634176	     -0.05509319	      0.00039099	     -0.19656623	     -0.05953738	      0.88274616	      0.00017152	     -0.21402822	     -0.00000000	     -0.00000000	     45.76138555
      2.82755722	     -0.05510472	      0.00038217	     -0.19657752	     -0.05953767	      0.88274564	      0.00017114	     -0.21403099	     -0.00000000	     -0.00000000	     45.87561281
      2.82877267	     -0.05512189	      0.00037153	     -0.19659439	     -0.05953796	      0.88274512	      0.00017075	     -0.21403366	     -0.00000000	     -0.00000000	     45.85766819
      2.83031555	     -0.05513901	      0.00035980	     -0.19661119	     -0.05953832	      0.88274447	      0.00017025	     -0.21403696	     -0.00000000	     -0.00000000	     45.95688812
      2.83185843	     -0.05516227	      0.00034584	     -0.19663408	     -0.05953866	      0.88274384	      0.00016974	     -0.21404009	     -0.00000000	     -0.00000000	     45.91675757
      2.83302683	     -0.05517215	      0.00033793	     -0.19664375	     -0.05953892	      0.88274337	      0.00016935	     -0.21404242	     -0.00000000	     -0.00000000	     46.05526472
      2.83419522	     -0.05518758	      0.00032801	     -0.19665892	     -0.05953918	      0.88274290	      0.00016895	     -0.21404466	     -0.00000000	     -0.00000000	     46.06311508
      2.83581205	     -0.05520512	      0.00031562	     -0.19667612	     -0.05953952	      0.88274227	      0.00016840	     -0.21404765	     -0.00000000	     -0.00000000	     46.16962765
      2.83742888	     -0.05522877	      0.00030105	     -0.19669940	     -0.05953986	      0.88274165	      0.00016782	     -0.21405048	     -0.00000000	     -0.00000000	     46.13357030
      2.83854944	     -0.05523740	      0.00029371	     -0.19670784	     -0.05954009	      0.88274122	      0.00016742	     -0.21405240	     -0.00000000	     -0.00000000	     46.27303600
      2.83967000	     -0.05525144	      0.00028442	     -0.19672164	     -0.05954031	      0.88274080	      0.00016701	     -0.21405423	     -0.00000000	     -0.00000000	     46.29427460
      2.84139331	     -0.05526988	      0.00027132	     -0.19673976	     -0.05954065	      0.88274017	      0.00016636	     -0.21405694	     -0.00000000	     -0.00000000	     46.40395917
      2.84281647	     -0.05528831	      0.00025962	     -0.19675789	     -0.05954093	      0.88273965	      0.00016582	     -0.21405906	     -0.00000000	     -0.00000000	     46.40102420
      2.84423962	     -0.05530112	      0.00025002	     -0.19677047	     -0.05954121	      0.88273914	      0.00016526	     -0.21406110	     -0.00000000	     -0.00000000	     46.54517864
      2.84566278	     -0.05532117	      0.00023766	     -0.19679022	     -0.05954148	      0.88273863	      0.00016469	     -0.21406302	     -0.00000000	     -0.00000000	     46.51553947
      2.84693100	     -0.05533122	      0.00022939	     -0.19680008	     -0.05954171	      0.88273818	      0.00016417	     -0.21406469	     -0.00000000	     -0.00000000	     46.66981672
      2.84819921	     -0.05534765	      0.00021880	     -0.19681626	     -0.05954195	      0.88273773	      0.00016364	     -0.21406625	     -0.00000000	     -0.00000000	     46.66071904
      2.84946742	     -0.05535987	      0.00020968	     -0.19682827	     -0.05954218	      0.88273728	      0.00016310	     -0.21406777	     -0.00000000	     -0.00000000	     46.75866564
      2.85110449	     -0.05538020	      0.00019613	     -0.19684829	     -0.05954248	      0.88273670	      0.00016239	     -0.21406959	     -0.00000000	     -0.00000000	     46.77385468
      2.85239610	     -0.05539076	      0.00018745	     -0.19685865	     -0.05954271	      0.88273624	      0.00016182	     -0.21407098	     -0.00000000	     -0.00000000	     46.90859461
      2.85368771	     -0.05540699	      0.00017667	     -0.19687464	     -0.05954294	      0.88273578	      0.00016123	     -0.21407228	     -0.00000000	     -0.00000000	     46.89945717
      2.85497931	     -0.05541902	      0.00016750	     -0.19688648	     -0.05954317	      0.88273532	      0.00016063	     -0.21407353	     -0.00000000	     -0.00000000	     46.99005746
      2.85659891	     -0.05543898	      0.00015433	     -0.19690615	     -0.05954346	      0.88273474	      0.00015987	     -0.21407498	     -0.00000000	     -0.00000000	     46.98121222
      2.85786932	     -0.05544885	      0.00014629	     -0.19691585	     -0.05954368	      0.88273428	      0.00015926	     -0.21407608	     -0.00000000	     -0.00000000	     47.10662147
      2.85913973	     -0.05546428	      0.00013616	     -0.19693107	     -0.05954390	      0.88273382	      0.00015863	     -0.21407710	     -0.00000000	     -0.00000000	     47.09616580
      2.86041015	     -0.05547594	      0.00012747	     -0.19694255	     -0.05954413	      0.88273335	      0.00015800	     -0.21407807	     -0.00000000	     -0.00000000	     47.17489881
      2.86209801	     -0.05549562	      0.00011433	     -0.19696196	     -0.05954443	      0.88273272	      0.00015713	     -0.21407926	     -0.00000000	     -0.00000000	     47.17557924
      2.86335951	     -0.05550484	      0.00010671	     -0.19697103	     -0.05954465	      0.88273225	      0.00015648	     -0.21408011	     -0.00000000	     -0.00000000	     47.29668293
      2.86462102	     -0.05551927	      0.00009709	     -0.19698526	     -0.05954488	      0.88273177	      0.00015581	     -0.21408087	     -0.00000000	     -0.00000000	     47.28845629
      2.86615606	     -0.05553182	      0.00008761	     -0.19699764	     -0.05954515	      0.88273119	      0.00015498	     -0.21408176	     -0.00000000	     -0.00000000	     47.39992697
      2.86752422	     -0.05554829	      0.00007691	     -0.19701390	     -0.05954540	      0.88273066	      0.00015423	     -0.21408246	     -0.00000000	     -0.00000000	     47.37928776
      2.86889238	     -0.05555802	      0.00006919	     -0.19702350	     -0.05954565	      0.88273012	      0.00015346	     -0.21408313	     -0.00000000	     -0.00000000	     47.50345295
      2.87026054	     -0.05557455	      0.00005851	     -0.19703982	     -0.05954591	      0.88272959	      0.00015268	     -0.21408372	     -0.00000000	     -0.00000000	     47.47878325
      2.87162870	     -0.05558380	      0.00005148	     -0.19704896	     -0.05954616	      0.88272904	      0.00015189	     -0.21408431	     -0.00000000	     -0.00000000	     47.58263487
      2.87299686	     -0.05560026	      0.00004137	     -0.19706522	     -0.05954643	      0.88272849	      0.00015108	     -0.21408480	     -0.00000000	     -0.00000000	     47.54093554
      2.87436502	     -0.05560898	      0.00003547	     -0.19707387	     -0.05954670	      0.88272794	      0.00015026	     -0.21408528	     -0.00000000	     -0.00000000	     47.63157586
      2.87573318	     -0.05562507	      0.00002576	     -0.19708978	     -0.05954697	      0.88272738	      0.00014942	     -0.21408567	     -0.00000000	     -0.00000000	     47.60801860
      2.87710134	     -0.05563265	      0.00002085	     -0.19709731	     -0.05954725	      0.88272682	      0.00014857	     -0.21408605	     -0.00000000	     -0.00000000	     47.69075037
      2.87846950	     -0.05564817	      0.00001144	     -0.19711266	     -0.05954753	      0.88272626	      0.00014771	     -0.21408632	     -0.00000000	     -0.00000000	     47.67467348
      2.87968611	     -0.05565485	      0.00000788	     -0.19711932	     -0.05954779	      0.88272575	      0.00014693	     -0.21408654	     -0.00000000	     -0.00000000	     47.69907060
      2.88090273	     -0.05566585	      0.00000164	     -0.19713023	     -0.05954805	      0.88272524	      0.00014614	     -0.21408669	     -0.00000000	     -0.00000000	     47.70471115
      2.88238130	     -0.05567574	     -0.00000323	     -0.19714009	     -0.05954838	      0.88272462	      0.00014517	     -0.21408683	     -0.00000000	     -0.00000000	     47.72073674
      2.88385988	     -0.05568865	     -0.00001053	     -0.19715290	     -0.05954872	      0.88272400	      0.00014418	     -0.21408687	     -0.00000000	     -0.00000000	     47.76318125
      2.88507020	     -0.05569531	     -0.00001297	     -0.19715957	     -0.05954900	      0.88272348	      0.00014336	     -0.21408687	     -0.00000000	     -0.00000000	     47.74100419
      2.88628052	     -0.05570447	     -0.00001790	     -0.19716868	     -0.05954929	      0.88272296	      0.00014253	     -0.21408681	     -0.00000000	     -0.00000000	     47.76902817
      2.88777725	     -0.05571351	     -0.00002162	     -0.19717771	     -0.05954965	      0.88272231	      0.00014149	     -0.21408668	     -0.00000000	     -0.00000000	     47.75672089
      2.88927399	     -0.05572419	     -0.00002779	     -0.19718833	     -0.05955002	      0.88272166	      0.00014043	     -0.21408645	     -0.00000000	     -0.00000000	     47.84120506
      2.89042887	     -0.05572985	     -0.00002911	     -0.19719403	     -0.05955032	      0.88272116	      0.00013961	     -0.21408624	     -0.00000000	     -0.00000000	     47.76807656
      2.89158376	     -0.05573673	     -0.00003257	     -0.19720089	     -0.05955062	      0.88272065	      0.00013877	     -0.21408597	     -0.00000000	     -0.00000000	     47.79545861
      2.89314959	     -0.05574475	     -0.00003539	     -0.19720894	     -0.05955103	      0.88271995	      0.00013763	     -0.21408552	     -0.00000000	     -0.00000000	     47.76591819
      2.89471542	     -0.05575325	     -0.00004020	     -0.19721742	     -0.05955146	      0.88271925	      0.00013646	     -0.21408498	     -0.00000000	     -0.00000000	     47.86826274
      2.89582233	     -0.05575787	     -0.00004048	     -0.19722211	     -0.05955176	      0.88271876	      0.00013563	     -0.21408455	     -0.00000000	     -0.00000000	     47.75687578
      2.89692923	     -0.05576306	     -0.00004263	     -0.19722732	     -0.05955207	      0.88271826	      0.00013479	     -0.21408407	     -0.00000000	     -0.00000000	     47.77402382
      2.89858969	     -0.05576990	     -0.00004432	     -0.19723422	     -0.05955255	      0.88271751	      0.00013351	     -0.21408326	     -0.00000000	     -0.00000000	     47.73150904
      2.89997622	     -0.05577532	     -0.00004656	     -0.19723967	     -0.05955296	      0.88271688	      0.00013243	     -0.21408251	     -0.00000000	     -0.00000000	     47.77102499
      2.90136274	     -0.05578002	     -0.00004645	     -0.19724447	     -0.05955338	      0.88271625	      0.00013134	     -0.21408168	     -0.00000000	     -0.00000000	     47.67855655
      2.90274926	     -0.05578493	     -0.00004860	     -0.19724941	     -0.05955380	      0.88271562	      0.00013024	     -0.21408078	     -0.00000000	     -0.00000000	     47.75902429
      2.90399456	     -0.05578866	     -0.00004757	     -0.19725325	     -0.05955419	      0.88271505	      0.00012924	     -0.21407992	     -0.00000000	     -0.00000000	     47.63634891
      2.90523987	     -0.05579235	     -0.00004855	     -0.19725700	     -0.05955458	      0.88271449	      0.00012823	     -0.21407901	     -0.00000000	     -0.00000000	     47.67169700
      2.90648517	     -0.05579546	     -0.00004776	     -0.19726021	     -0.05955499	      0.88271392	      0.00012721	     -0.21407805	     -0.00000000	     -0.00000000	     47.59903381
      2.90806235	     -0.05579905	     -0.00004803	     -0.19726390	     -0.05955551	      0.88271320	      0.00012590	     -0.21407676	     -0.00000000	     -0.00000000	     47.62863962
      2.90932791	     -0.05580144	     -0.00004603	     -0.19726642	     -0.05955593	      0.88271263	      0.00012484	     -0.21407568	     -0.00000000	     -0.00000000	     47.50087627
      2.91059346	     -0.05580370	     -0.00004577	     -0.19726876	     -0.05955636	      0.88271205	      0.00012377	     -0.21407454	     -0.00000000	     -0.00000000	     47.52135574
      2.91185901	     -0.05580559	     -0.00004382	     -0.19727078	     -0.05955680	      0.88271148	      0.00012270	     -0.21407336	     -0.00000000	     -0.00000000	     47.42966189
      2.91342360	     -0.05580766	     -0.00004284	     -0.19727298	     -0.05955735	      0.88271078	      0.00012136	     -0.21407184	     -0.00000000	     -0.00000000	     47.45193868
      2.91467045	     -0.05580900	     -0.00003987	     -0.19727447	     -0.05955779	      0.88271023	      0.00012028	     -0.21407058	     -0.00000000	     -0.00000000	     47.30392905
      2.91591730	     -0.05581003	     -0.00003859	     -0.19727561	     -0.05955825	      0.88270968	      0.00011920	     -0.21406928	     -0.00000000	     -0.00000000	     47.30833033
      2.91716415	     -0.05581013	     -0.00003567	     -0.19727587	     -0.05955870	      0.88270913	      0.00011810	     -0.21406794	     -0.00000000	     -0.00000000	     47.21186427
      2.91879044	     -0.05580859	     -0.00003293	     -0.19727449	     -0.05955931	      0.88270843	      0.00011667	     -0.21406608	     -0.00000000	     -0.00000000	     47.21971742
      2.92003048	     -0.05580601	     -0.00002869	     -0.19727209	     -0.05955978	      0.88270790	      0.00011557	     -0.21406455	     -0.00000000	     -0.00000000	     47.06905614
      2.92127051	     -0.05580285	     -0.00002613	     -0.19726907	     -0.05956026	      0.88270738	      0.00011446	     -0.21406292	     -0.00000000	     -0.00000000	     47.06767601
      2.92275944	     -0.05579769	     -0.00002106	     -0.19726413	     -0.05956083	      0.88270676	      0.00011312	     -0.21406082	     -0.00000000	     -0.00000000	     46.93546281
      2.92409939	     -0.05579226	     -0.00001815	     -0.19725885	     -0.05956136	      0.88270622	      0.00011191	     -0.21405880	     -0.00000000	     -0.00000000	     46.96370464
      2.92543934	     -0.05578580	     -0.00001266	     -0.19725260	     -0.05956190	      0.88270568	      0.00011069	     -0.21405664	     -0.00000000	     -0.00000000	     46.79807681
      2.92677929	     -0.05577763	     -0.00000930	     -0.19724459	     -0.05956244	      0.88270516	      0.00010947	     -0.21405434	     -0.00000000	     -0.00000000	     46.83735069
      2.92811924	     -0.05576873	     -0.00000321	     -0.19723592	     -0.05956299	      0.88270466	      0.00010824	     -0.21405187	     -0.00000000	     -0.00000000	     46.65659982
      2.92945919	     -0.05576021	      0.00000031	     -0.19722755	     -0.05956354	      0.88270417	      0.00010701	     -0.21404928	     -0.00000000	     -0.00000000	     46.68790848
      2.93079914	     -0.05575227	      0.00000660	     -0.19721984	     -0.05956410	      0.88270369	      0.00010577	     -0.21404662	     -0.00000000	     -0.00000000	     46.48632450
      2.93213909	     -0.05574399	      0.00001024	     -0.19721171	     -0.05956467	      0.88270323	      0.00010453	     -0.21404391	     -0.00000000	     -0.00000000	     46.52756812
      2.93347904	     -0.05573394	      0.00001716	     -0.19720189	     -0.05956525	      0.88270279	      0.00010329	     -0.21404113	     -0.00000000	     -0.00000000	     46.32610365
      2.93481898	     -0.05572137	      0.00002150	     -0.19718948	     -0.05956583	      0.88270236	      0.00010204	     -0.21403823	     -0.00000000	     -0.00000000	     46.38363927
      2.93615893	     -0.05570625	      0.00002940	     -0.19717461	     -0.05956642	      0.88270196	      0.00010079	     -0.21403515	     -0.00000000	     -0.00000000	     46.17411731
      2.93749888	     -0.05568997	      0.00003436	     -0.19715851	     -0.05956702	      0.88270158	      0.00009954	     -0.21403188	     -0.00000000	     -0.00000000	     46.23143078
      2.93883883	     -0.05567323	      0.00004283	     -0.19714203	     -0.05956762	      0.88270122	      0.00009829	     -0.21402845	     -0.00000000	     -0.00000000	     46.00294887
      2.94017878	     -0.05565597	      0.00004812	     -0.19712493	     -0.05956823	      0.88270089	      0.00009703	     -0.21402489	     -0.00000000	     -0.00000000	     46.06862838
      2.94151873	     -0.05563901	      0.00005702	     -0.19710823	     -0.05956885	      0.88270057	      0.00009578	     -0.21402122	     -0.00000000	     -0.00000000	     45.82707927
      2.94285868	     -0.05562237	      0.00006251	     -0.19709174	     -0.05956948	      0.88270029	      0.00009452	     -0.21401750	     -0.00000000	     -0.00000000	     45.90123728
      2.94419863	     -0.05560515	      0.00007201	     -0.19707479	     -0.05957012	      0.88270003	      0.00009327	     -0.21401374	     -0.00000000	     -0.00000000	     45.66012775
      2.94553858	     -0.05558681	      0.00007814	     -0.19705661	     -0.05957076	      0.88269980	      0.00009201	     -0.21400994	     -0.00000000	     -0.00000000	     45.75243145
      2.94687853	     -0.05556757	      0.00008836	     -0.19703764	     -0.05957141	      0.88269960	      0.00009076	     -0.21400608	     -0.00000000	     -0.00000000	     45.50506061
      2.94821848	     -0.05554820	      0.00009489	     -0.19701844	     -0.05957207	      0.88269942	      0.00008951	     -0.21400217	     -0.00000000	     -0.00000000	     45.60004718
      2.94941996	     -0.05552982	      0.00010421	     -0.19700029	     -0.05957267	      0.88269929	      0.00008839	     -0.21399862	     -0.00000000	     -0.00000000	     45.39151112
      2.95062144	     -0.05551062	      0.00011158	     -0.19698127	     -0.05957328	      0.88269918	      0.00008728	     -0.21399503	     -0.00000000	     -0.00000000	     45.38751799
      2.95209723	     -0.05548705	      0.00012237	     -0.19695796	     -0.05957403	      0.88269908	      0.00008591	     -0.21399057	     -0.00000000	     -0.00000000	     45.23977016
      2.95357302	     -0.05546201	      0.00013161	     -0.19693313	     -0.05957480	      0.88269901	      0.00008455	     -0.21398606	     -0.00000000	     -0.00000000	     45.28684886
      2.95480600	     -0.05543949	      0.00014198	     -0.19691085	     -0.05957545	      0.88269899	      0.00008341	     -0.21398223	     -0.00000000	     -0.00000000	     45.09795105
      2.95603899	     -0.05541636	      0.00015053	     -0.19688791	     -0.05957610	      0.88269899	      0.00008228	     -0.21397833	     -0.00000000	      0.00000000	     45.09817614
      2.95727197	     -0.05539235	      0.00016050	     -0.19686412	     -0.05957677	      0.88269901	      0.00008116	     -0.21397437	     -0.00000000	      0.00000000	     44.99395127
      2.95896278	     -0.05535920	      0.00017297	     -0.19683123	     -0.05957769	      0.88269909	      0.00007962	     -0.21396885	     -0.00000000	      0.00000000	     44.98417424
      2.96021520	     -0.05533506	      0.00018404	     -0.19680732	     -0.05957838	      0.88269918	      0.00007850	     -0.21396473	     -0.00000000	      0.00000000	     44.81173828
      2.96146761	     -0.05531098	      0.00019346	     -0.19678342	     -0.05957908	      0.88269930	      0.00007737	     -0.21396062	     -0.00000000	      0.00000000	     44.81251045
      2.96297521	     -0.05528097	      0.00020679	     -0.19675368	     -0.05957994	      0.88269947	      0.00007603	     -0.21395567	     -0.00000000	      0.00000000	     44.66676722
      2.96431399	     -0.05525349	      0.00021705	     -0.19672639	     -0.05958071	      0.88269966	      0.00007485	     -0.21395127	     -0.00000000	      0.00000000	     44.71283486
      2.96565277	     -0.05522483	      0.00022991	     -0.19669798	     -0.05958149	      0.88269987	      0.00007368	     -0.21394684	     -0.00000000	      0.00000000	     44.54828812
      2.96699155	     -0.05519481	      0.00024079	     -0.19666815	     -0.05958228	      0.88270012	      0.00007251	     -0.21394237	     -0.00000000	      0.00000000	     44.60075081
      2.96833033	     -0.05516362	      0.00025416	     -0.19663722	     -0.05958307	      0.88270039	      0.00007136	     -0.21393783	     -0.00000000	      0.00000000	     44.44213465
      2.96966910	     -0.05513330	      0.00026533	     -0.19660708	     -0.05958388	      0.88270069	      0.00007021	     -0.21393325	     -0.00000000	      0.00000000	     44.48426514
      2.97100788	     -0.05510357	      0.00027872	     -0.19657759	     -0.05958470	      0.88270102	      0.00006908	     -0.21392868	     -0.00000000	      0.00000000	     44.32574915
      2.97234666	     -0.05507444	      0.00029000	     -0.19654863	     -0.05958553	      0.88270137	      0.00006796	     -0.21392415	     -0.00000000	      0.00000000	     44.37134037
      2.97368544	     -0.05504595	      0.00030341	     -0.19652036	     -0.05958637	      0.88270175	      0.00006684	     -0.21391968	     -0.00000000	      0.00000000	     44.21829231
      2.97502422	     -0.05501742	      0.00031484	     -0.19649200	     -0.05958722	      0.88270216	      0.00006574	     -0.21391530	     -0.00000000	      0.00000000	     44.27011178
      2.97636300	     -0.05498797	      0.00032846	     -0.19646276	     -0.05958809	      0.88270259	      0.00006465	     -0.21391098	     -0.00000000	      0.00000000	     44.13218293
      2.97770178	     -0.05495727	      0.00034032	     -0.19643222	     -0.05958896	      0.88270305	      0.00006357	     -0.21390668	     -0.00000000	      0.00000000	     44.19320469
      2.97904056	     -0.05492612	      0.00035416	     -0.19640129	     -0.05958984	      0.88270353	      0.00006250	     -0.21390237	     -0.00000000	      0.00000000	     44.06231497
      2.98037933	     -0.05489656	      0.00036593	     -0.19637187	     -0.05959074	      0.88270403	      0.00006145	     -0.21389811	     -0.00000000	      0.00000000	     44.11005358
      2.98171811	     -0.05486826	      0.00037938	     -0.19634376	     -0.05959164	      0.88270455	      0.00006040	     -0.21389394	     -0.00000000	      0.00000000	     43.98088435
      2.98305689	     -0.05484092	      0.00039089	     -0.19631655	     -0.05959256	      0.88270510	      0.00005937	     -0.21388990	     -0.00000000	      0.00000000	     44.03223837
      2.98439567	     -0.05481423	      0.00040402	     -0.19629002	     -0.05959349	      0.88270566	      0.00005834	     -0.21388599	     -0.00000000	      0.00000000	     43.91232501
      2.98573445	     -0.05478825	      0.00041534	     -0.19626415	     -0.05959443	      0.88270625	      0.00005733	     -0.21388223	     -0.00000000	      0.00000000	     43.96496868
      2.98707323	     -0.05476253	      0.00042821	     -0.19623858	     -0.05959539	      0.88270685	      0.00005633	     -0.21387861	     -0.00000000	      0.00000000	     43.85352809
      2.98841201	     -0.05473714	      0.00043935	     -0.19621328	     -0.05959636	      0.88270748	      0.00005534	     -0.21387514	     -0.00000000	      0.00000000	     43.91050849
      2.98975079	     -0.05471148	      0.00045192	     -0.19618776	     -0.05959733	      0.88270812	      0.00005435	     -0.21387179	     -0.00000000	      0.00000000	     43.81097314
      2.99108957	     -0.05468640	      0.00046282	     -0.19616276	     -0.05959833	      0.88270877	      0.00005338	     -0.21386856	     -0.00000000	      0.00000000	     43.86317432
      2.99242834	     -0.05466168	      0.00047499	     -0.19613816	     -0.05959933	      0.88270944	      0.00005242	     -0.21386547	     -0.00000000	      0.00000000	     43.76388469
      2.99376712	     -0.05463829	      0.00048544	     -0.19611482	     -0.05960035	      0.88271012	      0.00005147	     -0.21386252	     -0.00000000	      0.00000000	     43.81191726
      2.99510590	     -0.05461659	      0.00049680	     -0.19609321	     -0.05960138	      0.88271082	      0.00005053	     -0.21385975	     -0.00000000	      0.00000000	     43.71481707
      2.99644468	     -0.05459787	      0.00050642	     -0.19607451	     -0.05960242	      0.88271153	      0.00004960	     -0.21385723	     -0.00000000	      0.00000000	     43.75026224
      2.99805521	     -0.05457980	      0.00051939	     -0.19605651	     -0.05960369	      0.88271240	      0.00004849	     -0.21385463	     -0.00000000	      0.00000000	     43.57778840
      2.99923585	     -0.05456873	      0.00052636	     -0.19604542	     -0.05960464	      0.88271305	      0.00004769	     -0.21385307	     -0.00000000	      0.00000000	     43.69524629
      3.00041650	     -0.05455841	      0.00053498	     -0.19603512	     -0.05960559	      0.88271370	      0.00004690	     -0.21385181	     -0.00000000	      0.00000000	     43.61881919
      3.00201261	     -0.05454574	      0.00054509	     -0.19602244	     -0.05960690	      0.88271460	      0.00004583	     -0.21385055	     -0.00000000	      0.00000000	     43.66837380
      3.00343887	     -0.05453570	      0.00055546	     -0.19601242	     -0.05960808	      0.88271541	      0.00004489	     -0.21384984	     -0.00000000	      0.00000000	     43.53174207
      3.00486513	     -0.05452700	      0.00056302	     -0.19600368	     -0.05960928	      0.88271622	      0.00004397	     -0.21384951	     -0.00000000	      0.00000000	     43.69510506
      3.00609477	     -0.05452042	      0.00057202	     -0.19599711	     -0.05961033	      0.88271693	      0.00004317	     -0.21384953	     -0.00000000	      0.00000000	     43.50957148
      3.00732442	     -0.05451571	      0.00057864	     -0.19599237	     -0.05961139	      0.88271763	      0.00004239	     -0.21384983	     -0.00000000	      0.00000000	     43.57195632
      3.00881219	     -0.05451244	      0.00058793	     -0.19598908	     -0.05961268	      0.88271849	      0.00004145	     -0.21385061	     -0.00000000	      0.00000000	     43.45957327
      3.01029996	     -0.05451124	      0.00059480	     -0.19598780	     -0.05961399	      0.88271935	      0.00004052	     -0.21385187	     -0.00000000	      0.00000000	     43.60188228
      3.01151889	     -0.05451111	      0.00060259	     -0.19598766	     -0.05961507	      0.88272006	      0.00003977	     -0.21385324	     -0.00000000	      0.00000000	     43.42319147
      3.01273782	     -0.05451185	      0.00060805	     -0.19598833	     -0.05961616	      0.88272076	      0.00003903	     -0.21385490	     -0.00000000	      0.00000000	     43.49054924
      3.01425659	     -0.05451336	      0.00061604	     -0.19598980	     -0.05961754	      0.88272164	      0.00003811	     -0.21385734	     -0.00000000	      0.00000000	     43.40002010
      3.01577536	     -0.05451665	      0.00062141	     -0.19599297	     -0.05961893	      0.88272251	      0.00003720	     -0.21386017	     -0.00000000	      0.00000000	     43.56249518
      3.01695723	     -0.05452108	      0.00062776	     -0.19599737	     -0.05962002	      0.88272318	      0.00003650	     -0.21386266	     -0.00000000	      0.00000000	     43.37201317
      3.01813910	     -0.05452720	      0.00063187	     -0.19600339	     -0.05962112	      0.88272386	      0.00003581	     -0.21386542	     -0.00000000	      0.00000000	     43.41602470
      3.01971674	     -0.05453670	      0.00063839	     -0.19601280	     -0.05962260	      0.88272475	      0.00003490	     -0.21386953	     -0.00000000	      0.00000000	     43.32999469
      3.02129437	     -0.05454864	      0.00064233	     -0.19602459	     -0.05962410	      0.88272563	      0.00003399	     -0.21387410	     -0.00000000	      0.00000000	     43.49299100
      3.02243334	     -0.05455848	      0.00064748	     -0.19603438	     -0.05962519	      0.88272626	      0.00003335	     -0.21387769	     -0.00000000	      0.00000000	     43.29288824
      3.02357232	     -0.05456960	      0.00065049	     -0.19604540	     -0.05962629	      0.88272688	      0.00003270	     -0.21388153	     -0.00000000	      0.00000000	     43.32004082
      3.02523584	     -0.05458668	      0.00065563	     -0.19606235	     -0.05962790	      0.88272779	      0.00003178	     -0.21388756	     -0.00000000	      0.00000000	     43.24406306
      3.02664437	     -0.05460199	      0.00065828	     -0.19607751	     -0.05962928	      0.88272854	      0.00003100	     -0.21389300	     -0.00000000	      0.00000000	     43.32212239
      3.02805290	     -0.05461806	      0.00066248	     -0.19609348	     -0.05963067	      0.88272929	      0.00003023	     -0.21389873	     -0.00000000	      0.00000000	     43.18066516
      3.02946143	     -0.05463539	      0.00066374	     -0.19611063	     -0.05963207	      0.88273002	      0.00002946	     -0.21390474	     -0.00000000	      0.00000000	     43.31800929
      3.03086996	     -0.05465309	      0.00066792	     -0.19612823	     -0.05963348	      0.88273075	      0.00002871	     -0.21391099	     -0.00000000	      0.00000000	     43.09851641
      3.03206462	     -0.05466900	      0.00066804	     -0.19614397	     -0.05963468	      0.88273136	      0.00002807	     -0.21391648	     -0.00000000	      0.00000000	     43.23284231
      3.03325929	     -0.05468548	      0.00067000	     -0.19616033	     -0.05963589	      0.88273196	      0.00002743	     -0.21392212	     -0.00000000	      0.00000000	     43.14132134
      3.03479500	     -0.05470835	      0.00067048	     -0.19618300	     -0.05963745	      0.88273272	      0.00002663	     -0.21392960	     -0.00000000	      0.00000000	     43.18821842
      3.03633071	     -0.05473231	      0.00067233	     -0.19620680	     -0.05963902	      0.88273347	      0.00002582	     -0.21393736	     -0.00000000	      0.00000000	     43.02996196
      3.03753314	     -0.05475212	      0.00067087	     -0.19622640	     -0.05964026	      0.88273405	      0.00002520	     -0.21394360	     -0.00000000	      0.00000000	     43.15784911
      3.03873557	     -0.05477215	      0.00067104	     -0.19624629	     -0.05964150	      0.88273462	      0.00002458	     -0.21394999	     -0.00000000	      0.00000000	     43.07862894
      3.04029602	     -0.05479956	      0.00066925	     -0.19627345	     -0.05964312	      0.88273535	      0.00002377	     -0.21395847	     -0.00000000	      0.00000000	     43.13319833
      3.04185647	     -0.05482750	      0.00066913	     -0.19630119	     -0.05964474	      0.88273607	      0.00002298	     -0.21396718	     -0.00000000	      0.00000000	     42.96885630
      3.04300714	     -0.05484849	      0.00066603	     -0.19632196	     -0.05964595	      0.88273659	      0.00002239	     -0.21397373	     -0.00000000	      0.00000000	     43.10690649
      3.04415781	     -0.05486895	      0.00066464	     -0.19634225	     -0.05964716	      0.88273711	      0.00002181	     -0.21398034	     -0.00000000	      0.00000000	     43.05143308
      3.04580454	     -0.05489819	      0.00066104	     -0.19637121	     -0.05964889	      0.88273783	      0.00002098	     -0.21398990	     -0.00000000	      0.00000000	     43.09900424
      3.04721583	     -0.05492342	      0.00065881	     -0.19639622	     -0.05965038	      0.88273845	      0.00002027	     -0.21399815	     -0.00000000	      0.00000000	     42.99988013
      3.04862712	     -0.05494960	      0.00065405	     -0.19642213	     -0.05965188	      0.88273906	      0.00001957	     -0.21400646	     -0.00000000	      0.00000000	     43.11554550
      3.05003841	     -0.05497568	      0.00065145	     -0.19644800	     -0.05965338	      0.88273966	      0.00001886	     -0.21401482	     -0.00000000	      0.00000000	     42.96231769
      3.05144970	     -0.05500190	      0.00064516	     -0.19647391	     -0.05965488	      0.88274025	      0.00001816	     -0.21402321	     -0.00000000	      0.00000000	     43.15765516
      3.05264660	     -0.05502371	      0.00064269	     -0.19649554	     -0.05965616	      0.88274075	      0.00001757	     -0.21403034	     -0.00000000	      0.00000000	     42.98503058
      3.05384351	     -0.05504610	      0.00063774	     -0.19651769	     -0.05965743	      0.88274124	      0.00001698	     -0.21403748	     -0.00000000	      0.00000000	     43.04737739
      3.05538367	     -0.05507472	      0.00063225	     -0.19654603	     -0.05965908	      0.88274187	      0.00001622	     -0.21404668	     -0.00000000	      0.00000000	     42.99724492
      3.05692383	     -0.05510349	      0.00062403	     -0.19657446	     -0.05966073	      0.88274249	      0.00001546	     -0.21405586	     -0.00000000	      0.00000000	     43.16073540
      3.05812918	     -0.05512531	      0.00061976	     -0.19659606	     -0.05966202	      0.88274297	      0.00001487	     -0.21406302	     -0.00000000	      0.00000000	     43.02212903
      3.05933452	     -0.05514721	      0.00061329	     -0.19661771	     -0.05966331	      0.88274344	      0.00001427	     -0.21407014	     -0.00000000	      0.00000000	     43.08625306
      3.06089975	     -0.05517558	      0.00060604	     -0.19664577	     -0.05966499	      0.88274405	      0.00001351	     -0.21407933	     -0.00000000	      0.00000000	     43.02959106
      3.06246498	     -0.05520431	      0.00059603	     -0.19667412	     -0.05966666	      0.88274466	      0.00001274	     -0.21408845	     -0.00000000	      0.00000000	     43.21249035
      3.06361858	     -0.05522493	      0.00059107	     -0.19669454	     -0.05966790	      0.88274510	      0.00001217	     -0.21409511	     -0.00000000	      0.00000000	     43.06417092
      3.06477218	     -0.05524575	      0.00058393	     -0.19671510	     -0.05966913	      0.88274554	      0.00001160	     -0.21410173	     -0.00000000	      0.00000000	     43.12135871
      3.06642394	     -0.05527508	      0.00057466	     -0.19674409	     -0.05967090	      0.88274616	      0.00001079	     -0.21411111	      0.00000000	      0.00000000	     43.09303707
      3.06783709	     -0.05530012	      0.00056516	     -0.19676880	     -0.05967240	      0.88274669	      0.00001010	     -0.21411902	      0.00000000	      0.00000000	     43.19324279
      3.06925025	     -0.05532463	      0.00055753	     -0.19679303	     -0.05967391	      0.88274721	      0.00000940	     -0.21412684	      0.00000000	      0.00000000	     43.10473094
      3.07066340	     -0.05534940	      0.00054705	     -0.19681746	     -0.05967541	      0.88274773	      0.00000871	     -0.21413455	      0.00000000	      0.00000000	     43.26225705
      3.07207655	     -0.05537345	      0.00053959	     -0.19684126	     -0.05967690	      0.88274824	      0.00000801	     -0.21414216	      0.00000000	      0.00000000	     43.12388405
      3.07328392	     -0.05539445	      0.00052988	     -0.19686195	     -0.05967818	      0.88274868	      0.00000741	     -0.21414858	      0.00000000	      0.00000000	     43.26863625
      3.07449129	     -0.05541496	      0.00052221	     -0.19688221	     -0.05967945	      0.88274910	      0.00000682	     -0.21415493	      0.00000000	      0.00000000	     43.22484081
      3.07602648	     -0.05544101	      0.00051068	     -0.19690790	     -0.05968106	      0.88274964	      0.00000606	     -0.21416289	      0.00000000	      0.00000000	     43.31431141
      3.07756166	     -0.05546639	      0.00050088	     -0.19693298	     -0.05968267	      0.88275017	      0.00000529	     -0.21417073	      0.00000000	      0.00000000	     43.23380456
      3.07877821	     -0.05548662	      0.00049034	     -0.19695290	     -0.05968393	      0.88275059	      0.00000469	     -0.21417685	      0.00000000	      0.00000000	     43.37682776
      3.07999477	     -0.05550618	      0.00048161	     -0.19697220	     -0.05968519	      0.88275100	      0.00000408	     -0.21418289	      0.00000000	      0.00000000	     43.35079360
      3.08155249	     -0.05553079	      0.00046871	     -0.19699644	     -0.05968680	      0.88275151	      0.00000330	     -0.21419049	      0.00000000	      0.00000000	     43.45139042
      3.08311021	     -0.05555426	      0.00045803	     -0.19701960	     -0.05968839	      0.88275201	      0.00000252	     -0.21419793	      0.00000000	      0.00000000	     43.36873341
      3.08427749	     -0.05557177	      0.00044737	     -0.19703682	     -0.05968958	      0.88275239	      0.00000193	     -0.21420340	      0.00000000	      0.00000000	     43.50385543
      3.08544477	     -0.05558854	      0.00043868	     -0.19705335	     -0.05969076	      0.88275275	      0.00000134	     -0.21420878	      0.00000000	      0.00000000	     43.49079689
      3.08708147	     -0.05561144	      0.00042540	     -0.19707589	     -0.05969241	      0.88275325	      0.00000051	     -0.21421614	      0.00000000	      0.00000000	     43.57462004
      3.08871818	     -0.05563283	      0.00041449	     -0.19709699	     -0.05969404	      0.88275374	     -0.00000032	     -0.21422329	      0.00000000	      0.00000000	     43.51151294
      3.08983560	     -0.05564716	      0.00040436	     -0.19711105	     -0.05969515	      0.88275407	     -0.00000089	     -0.21422804	      0.00000000	      0.00000000	     43.64588126
      3.09095301	     -0.05566069	      0.00039620	     -0.19712437	     -0.05969625	      0.88275439	     -0.00000147	     -0.21423268	      0.00000000	      0.00000000	     43.64943733
      3.09270440	     -0.05568110	      0.00038241	     -0.19714442	     -0.05969796	      0.88275489	     -0.00000237	     -0.21423973	      0.00000000	      0.00000000	     43.74147322
      3.09413651	     -0.05569680	      0.00037226	     -0.19715986	     -0.05969935	      0.88275528	     -0.00000311	     -0.21424528	      0.00000000	      0.00000000	     43.73067520
      3.09556861	     -0.05571213	      0.00036008	     -0.19717489	     -0.05970072	      0.88275567	     -0.00000385	     -0.21425063	      0.00000000	      0.00000000	     43.87062350
      3.09700071	     -0.05572655	      0.00035037	     -0.19718907	     -0.05970208	      0.88275604	     -0.00000460	     -0.21425581	      0.00000000	      0.00000000	     43.82368151
      3.09826938	     -0.05573934	      0.00033910	     -0.19720158	     -0.05970328	      0.88275637	     -0.00000527	     -0.21426024	      0.00000000	      0.00000000	     43.95742399
      3.09953805	     -0.05575147	      0.00033027	     -0.19721350	     -0.05970447	      0.88275669	     -0.00000593	     -0.21426454	      0.00000000	      0.00000000	     43.93306923
      3.10080672	     -0.05576353	      0.00032023	     -0.19722532	     -0.05970564	      0.88275700	     -0.00000661	     -0.21426871	      0.00000000	      0.00000000	     44.00694369
      3.10246540	     -0.05577871	      0.00030882	     -0.19724023	     -0.05970717	      0.88275740	     -0.00000749	     -0.21427397	      0.00000000	      0.00000000	     44.01345713
      3.10375790	     -0.05579052	      0.00029825	     -0.19725180	     -0.05970834	      0.88275770	     -0.00000818	     -0.21427792	      0.00000000	      0.00000000	     44.12930130
      3.10505039	     -0.05580180	      0.00028997	     -0.19726290	     -0.05970951	      0.88275800	     -0.00000888	     -0.21428177	      0.00000000	      0.00000000	     44.10934633
[truncated: 251,890 more chars]
