# Supplementary material for: A Neural Controller Model Considering the Vestibulospinal Tract in Human Postural Control
Source: Front Comput Neurosci. 2022 Feb 25;16:785099. doi: 10.3389/fncom.2022.785099 (PMC8913724; doi:10.3389/fncom.2022.785099)
Supplement: Supplementary file 8 [file Data_Sheet_3.zip › SimulationResults/VST-/3.558/opt_1/jiang_CoPpositon_pos.sto]

CoP
version=1
nRows=3482
nColumns=11
inDegrees=no

This file contains CoP trajectory (of origin) and orientations.

Units are S.I. units (seconds, meters, Newtons, ...)
Angles are in degrees.

endheader
time	cop-x	cop-z	cop-x-calcn-r	com-x	com-y	com-z	com-x-calcn-r	com-x-vel	com-y-vel	s_torques
      0.00059957	     -0.05944330	      0.00015799	     -0.20090615	     -0.06381464	      0.88297115	     -0.00011704	     -0.21907107	     -0.00000000	      0.00000000	     31.74004570
      0.00119915	     -0.05847723	      0.00021816	     -0.19994116	     -0.06381468	      0.88297135	     -0.00011702	     -0.21904083	     -0.00000000	      0.00000000	     36.82195755
      0.00218536	     -0.05753644	      0.00026660	     -0.19900030	     -0.06381483	      0.88297198	     -0.00011698	     -0.21897213	     -0.00000000	      0.00000001	     48.61886126
      0.00345404	     -0.05708662	      0.00027963	     -0.19854839	     -0.06381530	      0.88297331	     -0.00011689	     -0.21887801	     -0.00000000	      0.00000001	     57.60671045
      0.00580192	     -0.05721208	      0.00025589	     -0.19866824	     -0.06381708	      0.88297715	     -0.00011666	     -0.21874291	     -0.00000000	      0.00000001	     50.04560033
      0.00681469	     -0.05734000	      0.00024506	     -0.19879384	     -0.06381821	      0.88297922	     -0.00011654	     -0.21870385	     -0.00000000	      0.00000001	     42.21421504
      0.00806015	     -0.05747540	      0.00023674	     -0.19892673	     -0.06381987	      0.88298202	     -0.00011637	     -0.21866766	     -0.00000000	      0.00000002	     34.43580029
      0.01026146	     -0.05760442	      0.00023264	     -0.19905210	     -0.06382347	      0.88298740	     -0.00011603	     -0.21862421	     -0.00000000	      0.00000002	     25.38036447
      0.01146449	     -0.05762957	      0.00023494	     -0.19907561	     -0.06382575	      0.88299046	     -0.00011583	     -0.21860683	     -0.00000000	      0.00000002	     22.30311878
      0.01266752	     -0.05763803	      0.00023752	     -0.19908260	     -0.06382822	      0.88299354	     -0.00011561	     -0.21859201	     -0.00000000	      0.00000002	     20.57697084
      0.01449815	     -0.05764156	      0.00024155	     -0.19908418	     -0.06383231	      0.88299817	     -0.00011527	     -0.21857288	     -0.00000000	      0.00000002	     19.60424629
      0.01593901	     -0.05764080	      0.00024282	     -0.19908207	     -0.06383577	      0.88300170	     -0.00011498	     -0.21856019	     -0.00000000	      0.00000002	     20.26863641
      0.01737987	     -0.05764562	      0.00024413	     -0.19908572	     -0.06383940	      0.88300508	     -0.00011468	     -0.21854934	     -0.00000000	      0.00000002	     21.56182673
      0.01882072	     -0.05765106	      0.00024299	     -0.19909014	     -0.06384318	      0.88300828	     -0.00011437	     -0.21854034	     -0.00000000	      0.00000001	     24.03621144
      0.02026158	     -0.05766177	      0.00024241	     -0.19910003	     -0.06384707	      0.88301125	     -0.00011406	     -0.21853305	     -0.00000000	      0.00000001	     26.75179283
      0.02170244	     -0.05767101	      0.00023916	     -0.19910858	     -0.06385105	      0.88301399	     -0.00011373	     -0.21852740	     -0.00000000	      0.00000001	     30.46118209
      0.02314330	     -0.05768283	      0.00023667	     -0.19911990	     -0.06385510	      0.88301647	     -0.00011340	     -0.21852317	     -0.00000000	      0.00000001	     33.94247920
      0.02458416	     -0.05768970	      0.00023188	     -0.19912639	     -0.06385918	      0.88301868	     -0.00011306	     -0.21852020	     -0.00000000	      0.00000001	     38.11383751
      0.02602502	     -0.05769778	      0.00022843	     -0.19913426	     -0.06386327	      0.88302061	     -0.00011272	     -0.21851825	     -0.00000000	      0.00000001	     41.58991570
      0.02746588	     -0.05769940	      0.00022255	     -0.19913574	     -0.06386736	      0.88302226	     -0.00011237	     -0.21851715	     -0.00000000	      0.00000001	     45.42781466
      0.02890674	     -0.05770179	      0.00021865	     -0.19913816	     -0.06387144	      0.88302363	     -0.00011201	     -0.21851667	     -0.00000000	      0.00000001	     48.19672525
      0.03019821	     -0.05769800	      0.00021330	     -0.19913441	     -0.06387506	      0.88302462	     -0.00011168	     -0.21851667	     -0.00000000	      0.00000000	     50.75826938
      0.03148968	     -0.05769397	      0.00020937	     -0.19913053	     -0.06387865	      0.88302539	     -0.00011135	     -0.21851692	     -0.00000000	      0.00000000	     52.48548875
      0.03306094	     -0.05768432	      0.00020390	     -0.19912108	     -0.06388297	      0.88302603	     -0.00011094	     -0.21851751	     -0.00000000	      0.00000000	     54.19244897
      0.03463220	     -0.05767374	      0.00020005	     -0.19911077	     -0.06388723	      0.88302637	     -0.00011051	     -0.21851825	     -0.00000000	      0.00000000	     54.89405061
      0.03593917	     -0.05766045	      0.00019588	     -0.19909769	     -0.06389073	      0.88302642	     -0.00011015	     -0.21851898	     -0.00000000	     -0.00000000	     55.31674287
      0.03724614	     -0.05764761	      0.00019346	     -0.19908509	     -0.06389419	      0.88302628	     -0.00010978	     -0.21851975	     -0.00000000	     -0.00000000	     55.09042052
      0.03882632	     -0.05762881	      0.00019018	     -0.19906655	     -0.06389832	      0.88302588	     -0.00010932	     -0.21852078	     -0.00000000	     -0.00000000	     54.62729800
      0.04040651	     -0.05761099	      0.00018909	     -0.19904899	     -0.06390240	      0.88302523	     -0.00010885	     -0.21852189	     -0.00000000	     -0.00000000	     53.56707326
      0.04165312	     -0.05759404	      0.00018703	     -0.19903218	     -0.06390559	      0.88302457	     -0.00010847	     -0.21852287	     -0.00000000	     -0.00000000	     52.82495883
      0.04289974	     -0.05757863	      0.00018656	     -0.19901691	     -0.06390876	      0.88302378	     -0.00010808	     -0.21852396	     -0.00000000	     -0.00000000	     51.82263904
      0.04454693	     -0.05755696	      0.00018553	     -0.19899534	     -0.06391293	      0.88302257	     -0.00010755	     -0.21852561	     -0.00000000	     -0.00000001	     50.55968388
      0.04619412	     -0.05753705	      0.00018643	     -0.19897551	     -0.06391709	      0.88302120	     -0.00010700	     -0.21852754	     -0.00000000	     -0.00000001	     49.18473245
      0.04738634	     -0.05751968	      0.00018570	     -0.19895812	     -0.06392010	      0.88302012	     -0.00010660	     -0.21852915	     -0.00000000	     -0.00000001	     48.32536678
      0.04857855	     -0.05750390	      0.00018653	     -0.19894231	     -0.06392312	      0.88301898	     -0.00010619	     -0.21853090	     -0.00000000	     -0.00000001	     47.44532065
      0.05031322	     -0.05748066	      0.00018729	     -0.19891894	     -0.06392753	      0.88301723	     -0.00010557	     -0.21853381	     -0.00000000	     -0.00000001	     46.36798588
      0.05177379	     -0.05746286	      0.00018890	     -0.19890100	     -0.06393128	      0.88301571	     -0.00010505	     -0.21853661	     -0.00000000	     -0.00000001	     45.43931426
      0.05323435	     -0.05744428	      0.00018902	     -0.19888219	     -0.06393506	      0.88301415	     -0.00010451	     -0.21853977	     -0.00000000	     -0.00000001	     44.78401552
      0.05469491	     -0.05742794	      0.00019081	     -0.19886560	     -0.06393889	      0.88301258	     -0.00010397	     -0.21854327	     -0.00000000	     -0.00000001	     44.03043663
      0.05615548	     -0.05741012	      0.00019030	     -0.19884745	     -0.06394277	      0.88301101	     -0.00010341	     -0.21854711	     -0.00000000	     -0.00000001	     43.58725110
      0.05741074	     -0.05739646	      0.00019192	     -0.19883350	     -0.06394615	      0.88300967	     -0.00010293	     -0.21855063	     -0.00000000	     -0.00000001	     43.04217478
      0.05866601	     -0.05738096	      0.00019183	     -0.19881765	     -0.06394957	      0.88300835	     -0.00010244	     -0.21855437	     -0.00000000	     -0.00000001	     42.73592864
      0.06023418	     -0.05736311	      0.00019273	     -0.19879935	     -0.06395393	      0.88300674	     -0.00010183	     -0.21855926	     -0.00000000	     -0.00000001	     42.26654250
      0.06180235	     -0.05734525	      0.00019181	     -0.19878097	     -0.06395837	      0.88300520	     -0.00010120	     -0.21856439	     -0.00000000	     -0.00000001	     42.04674338
      0.06305141	     -0.05733309	      0.00019281	     -0.19876840	     -0.06396197	      0.88300401	     -0.00010070	     -0.21856862	     -0.00000000	     -0.00000001	     41.70131391
      0.06430047	     -0.05732026	      0.00019228	     -0.19875512	     -0.06396563	      0.88300288	     -0.00010020	     -0.21857297	     -0.00000000	     -0.00000001	     41.54657455
      0.06589776	     -0.05730512	      0.00019272	     -0.19873939	     -0.06397040	      0.88300150	     -0.00009954	     -0.21857863	     -0.00000000	     -0.00000001	     41.29865901
      0.06749505	     -0.05728975	      0.00019137	     -0.19872337	     -0.06397528	      0.88300023	     -0.00009889	     -0.21858438	     -0.00000000	     -0.00000001	     41.20125212
      0.06868934	     -0.05727943	      0.00019231	     -0.19871260	     -0.06397900	      0.88299934	     -0.00009839	     -0.21858870	     -0.00000000	     -0.00000000	     41.02067032
      0.06988363	     -0.05726875	      0.00019171	     -0.19870142	     -0.06398278	      0.88299850	     -0.00009789	     -0.21859301	     -0.00000000	     -0.00000000	     40.96388233
      0.07156317	     -0.05725487	      0.00019183	     -0.19868685	     -0.06398820	      0.88299743	     -0.00009718	     -0.21859905	     -0.00000000	     -0.00000000	     40.83232784
      0.07324270	     -0.05724083	      0.00019024	     -0.19867206	     -0.06399376	      0.88299647	     -0.00009647	     -0.21860504	     -0.00000000	     -0.00000000	     40.81747904
      0.07437846	     -0.05723238	      0.00019132	     -0.19866315	     -0.06399759	      0.88299589	     -0.00009599	     -0.21860902	     -0.00000000	     -0.00000000	     40.68999598
      0.07551421	     -0.05722354	      0.00019091	     -0.19865381	     -0.06400148	      0.88299536	     -0.00009550	     -0.21861296	     -0.00000000	     -0.00000000	     40.66304171
      0.07732312	     -0.05721028	      0.00019114	     -0.19863977	     -0.06400780	      0.88299461	     -0.00009472	     -0.21861910	     -0.00000000	     -0.00000000	     40.59814940
      0.07878972	     -0.05719952	      0.00019050	     -0.19862835	     -0.06401304	      0.88299410	     -0.00009408	     -0.21862398	     -0.00000000	     -0.00000000	     40.57254527
      0.08025633	     -0.05719120	      0.00019141	     -0.19861940	     -0.06401838	      0.88299366	     -0.00009343	     -0.21862877	     -0.00000000	     -0.00000000	     40.52113461
      0.08172293	     -0.05720502	      0.00018941	     -0.19863251	     -0.06402382	      0.88299328	     -0.00009278	     -0.21863385	     -0.00000000	     -0.00000000	     40.27882216
      0.08302821	     -0.05727607	      0.00018811	     -0.19870291	     -0.06402875	      0.88299300	     -0.00009220	     -0.21863993	     -0.00000000	     -0.00000000	     39.67412410
      0.08433350	     -0.05742571	      0.00018307	     -0.19885181	     -0.06403377	      0.88299276	     -0.00009161	     -0.21864965	     -0.00000000	     -0.00000000	     39.03899699
      0.08563878	     -0.05764642	      0.00017893	     -0.19907179	     -0.06403887	      0.88299254	     -0.00009102	     -0.21866496	     -0.00000000	     -0.00000000	     38.38654617
      0.08732097	     -0.05799581	      0.00017426	     -0.19942030	     -0.06404556	      0.88299226	     -0.00009026	     -0.21869453	     -0.00000000	     -0.00000000	     38.00549386
      0.08868185	     -0.05829678	      0.00017500	     -0.19972073	     -0.06405106	      0.88299200	     -0.00008963	     -0.21872648	     -0.00000000	     -0.00000000	     37.51742589
      0.09004274	     -0.05859566	      0.00017678	     -0.20001917	     -0.06405663	      0.88299170	     -0.00008900	     -0.21876474	     -0.00000000	     -0.00000000	     37.32026199
      0.09140362	     -0.05888105	      0.00018271	     -0.20030427	     -0.06406228	      0.88299132	     -0.00008837	     -0.21880816	     -0.00000000	     -0.00000000	     36.71104671
      0.09305884	     -0.05920704	      0.00019081	     -0.20063003	     -0.06406922	      0.88299074	     -0.00008760	     -0.21886624	     -0.00000000	     -0.00000000	     35.90348936
      0.09447071	     -0.05946509	      0.00020069	     -0.20088798	     -0.06407520	      0.88299013	     -0.00008696	     -0.21891912	     -0.00000000	     -0.00000000	     34.70506236
      0.09588258	     -0.05971107	      0.00020821	     -0.20113386	     -0.06408124	      0.88298940	     -0.00008632	     -0.21897417	     -0.00000000	     -0.00000000	     33.72253466
      0.09729446	     -0.05994507	      0.00021698	     -0.20136781	     -0.06408732	      0.88298854	     -0.00008570	     -0.21903080	     -0.00000000	     -0.00000000	     32.21252073
      0.09870633	     -0.06017065	      0.00022287	     -0.20159332	     -0.06409344	      0.88298756	     -0.00008509	     -0.21908853	     -0.00000000	     -0.00000001	     30.99540213
      0.10011820	     -0.06038876	      0.00022839	     -0.20181137	     -0.06409960	      0.88298645	     -0.00008451	     -0.21914697	     -0.00000000	     -0.00000001	     29.72462813
      0.10184982	     -0.06065155	      0.00023108	     -0.20207405	     -0.06410721	      0.88298493	     -0.00008381	     -0.21921918	     -0.00000000	     -0.00000001	     28.18299013
      0.10325294	     -0.06085357	      0.00023326	     -0.20227599	     -0.06411340	      0.88298356	     -0.00008328	     -0.21927776	     -0.00000000	     -0.00000001	     27.43493852
      0.10465605	     -0.06105532	      0.00023178	     -0.20247764	     -0.06411961	      0.88298209	     -0.00008277	     -0.21933605	     -0.00000000	     -0.00000001	     26.84908167
      0.10605917	     -0.06125092	      0.00023027	     -0.20267316	     -0.06412584	      0.88298051	     -0.00008229	     -0.21939385	     -0.00000000	     -0.00000001	     26.16868709
      0.10774648	     -0.06148000	      0.00022559	     -0.20290213	     -0.06413335	      0.88297848	     -0.00008174	     -0.21946229	     -0.00000000	     -0.00000001	     25.92956828
      0.10943378	     -0.06170393	      0.00022186	     -0.20312603	     -0.06414087	      0.88297631	     -0.00008122	     -0.21952923	     -0.00000000	     -0.00000001	     25.11496759
      0.11070830	     -0.06186493	      0.00021633	     -0.20328697	     -0.06414655	      0.88297460	     -0.00008086	     -0.21957859	     -0.00000000	     -0.00000001	     25.23525187
      0.11198282	     -0.06202512	      0.00021237	     -0.20344718	     -0.06415223	      0.88297282	     -0.00008051	     -0.21962679	     -0.00000000	     -0.00000001	     25.01312155
      0.11367649	     -0.06223211	      0.00020650	     -0.20365421	     -0.06415976	      0.88297037	     -0.00008008	     -0.21968897	     -0.00000000	     -0.00000001	     24.77222869
      0.11537016	     -0.06243295	      0.00020194	     -0.20385517	     -0.06416727	      0.88296782	     -0.00007967	     -0.21974890	     -0.00000000	     -0.00000001	     24.36094147
      0.11706384	     -0.06262629	      0.00019667	     -0.20404865	     -0.06417476	      0.88296520	     -0.00007930	     -0.21980661	     -0.00000000	     -0.00000001	     23.97955789
      0.11858117	     -0.06279293	      0.00019501	     -0.20421550	     -0.06418144	      0.88296279	     -0.00007898	     -0.21985638	     -0.00000000	     -0.00000001	     23.74567895
      0.12009850	     -0.06295468	      0.00019174	     -0.20437746	     -0.06418810	      0.88296035	     -0.00007869	     -0.21990436	     -0.00000000	     -0.00000001	     23.16334343
      0.12161583	     -0.06310787	      0.00019174	     -0.20453096	     -0.06419472	      0.88295786	     -0.00007841	     -0.21995067	     -0.00000000	     -0.00000001	     22.77304182
      0.12313316	     -0.06325491	      0.00019037	     -0.20467829	     -0.06420131	      0.88295536	     -0.00007816	     -0.21999532	     -0.00000000	     -0.00000001	     22.19588036
      0.12465049	     -0.06339307	      0.00019221	     -0.20481682	     -0.06420787	      0.88295285	     -0.00007792	     -0.22003843	     -0.00000000	     -0.00000001	     21.76806860
      0.12616782	     -0.06352101	      0.00019288	     -0.20494512	     -0.06421438	      0.88295034	     -0.00007770	     -0.22007997	     -0.00000000	     -0.00000001	     21.21746951
      0.12768515	     -0.06364066	      0.00019631	     -0.20506520	     -0.06422086	      0.88294784	     -0.00007750	     -0.22011995	     -0.00000000	     -0.00000001	     20.98522096
      0.12920248	     -0.06374992	      0.00019841	     -0.20517488	     -0.06422731	      0.88294537	     -0.00007732	     -0.22015843	     -0.00000000	     -0.00000001	     20.34838770
      0.13071981	     -0.06384949	      0.00020239	     -0.20527489	     -0.06423371	      0.88294293	     -0.00007716	     -0.22019543	     -0.00000000	     -0.00000001	     20.22887520
      0.13223714	     -0.06394245	      0.00020482	     -0.20536829	     -0.06424007	      0.88294055	     -0.00007702	     -0.22023103	     -0.00000000	     -0.00000001	     19.66239595
      0.13375447	     -0.06402411	      0.00020879	     -0.20545040	     -0.06424639	      0.88293823	     -0.00007690	     -0.22026528	     -0.00000000	     -0.00000001	     19.57871638
      0.13527180	     -0.06410224	      0.00021123	     -0.20552896	     -0.06425266	      0.88293598	     -0.00007681	     -0.22029819	     -0.00000000	     -0.00000001	     19.22270043
      0.13698479	     -0.06417718	      0.00021548	     -0.20560442	     -0.06425970	      0.88293354	     -0.00007673	     -0.22033388	     -0.00000000	     -0.00000001	     19.01452484
      0.13869778	     -0.06424637	      0.00021670	     -0.20567407	     -0.06426669	      0.88293122	     -0.00007668	     -0.22036796	     -0.00000000	     -0.00000001	     18.62260649
      0.14006123	     -0.06429215	      0.00022035	     -0.20572026	     -0.06427221	      0.88292946	     -0.00007667	     -0.22039399	     -0.00000000	     -0.00000001	     18.53559875
      0.14142469	     -0.06433621	      0.00022157	     -0.20576469	     -0.06427769	      0.88292780	     -0.00007668	     -0.22041906	     -0.00000000	     -0.00000001	     18.39002328
      0.14318507	     -0.06438699	      0.00022407	     -0.20581596	     -0.06428472	      0.88292580	     -0.00007672	     -0.22045002	     -0.00000000	     -0.00000001	     18.26343221
      0.14474680	     -0.06442458	      0.00022487	     -0.20585395	     -0.06429091	      0.88292415	     -0.00007678	     -0.22047622	     -0.00000000	     -0.00000001	     18.08424846
      0.14630852	     -0.06445795	      0.00022662	     -0.20588776	     -0.06429706	      0.88292264	     -0.00007688	     -0.22050118	     -0.00000000	     -0.00000001	     17.82962636
      0.14787025	     -0.06448790	      0.00022689	     -0.20591810	     -0.06430315	      0.88292127	     -0.00007700	     -0.22052494	     -0.00000000	     -0.00000001	     17.90598980
      0.14943197	     -0.06451618	      0.00022801	     -0.20594680	     -0.06430920	      0.88292004	     -0.00007715	     -0.22054752	     -0.00000000	     -0.00000001	     17.68112399
      0.15099369	     -0.06454099	      0.00022794	     -0.20597201	     -0.06431520	      0.88291894	     -0.00007733	     -0.22056901	     -0.00000000	     -0.00000000	     17.53427133
      0.15255542	     -0.06456203	      0.00022887	     -0.20599347	     -0.06432115	      0.88291797	     -0.00007754	     -0.22058940	     -0.00000000	     -0.00000000	     17.51150756
      0.15411714	     -0.06458471	      0.00022866	     -0.20601656	     -0.06432705	      0.88291714	     -0.00007778	     -0.22060872	     -0.00000000	     -0.00000000	     17.57544133
      0.15567887	     -0.06460344	      0.00022947	     -0.20603572	     -0.06433289	      0.88291644	     -0.00007804	     -0.22062709	     -0.00000000	     -0.00000000	     17.27313870
      0.15724059	     -0.06462212	      0.00022933	     -0.20605482	     -0.06433869	      0.88291585	     -0.00007834	     -0.22064448	     -0.00000000	     -0.00000000	     17.50877121
      0.15880232	     -0.06463903	      0.00023027	     -0.20607218	     -0.06434443	      0.88291539	     -0.00007866	     -0.22066101	     -0.00000000	     -0.00000000	     17.15573610
      0.16018276	     -0.06465364	      0.00023038	     -0.20608717	     -0.06434945	      0.88291506	     -0.00007896	     -0.22067491	     -0.00000000	     -0.00000000	     17.34895670
      0.16156321	     -0.06466781	      0.00023126	     -0.20610174	     -0.06435443	      0.88291482	     -0.00007929	     -0.22068821	     -0.00000000	     -0.00000000	     17.14847506
      0.16294366	     -0.06468067	      0.00023191	     -0.20611501	     -0.06435937	      0.88291465	     -0.00007964	     -0.22070096	     -0.00000000	     -0.00000000	     17.21983860
      0.16462555	     -0.06469758	      0.00023279	     -0.20613243	     -0.06436532	      0.88291453	     -0.00008010	     -0.22071585	     -0.00000000	     -0.00000000	     17.02362725
      0.16630745	     -0.06470843	      0.00023370	     -0.20614380	     -0.06437120	      0.88291450	     -0.00008058	     -0.22073006	     -0.00000000	      0.00000000	     17.14107029
      0.16798934	     -0.06471539	      0.00023526	     -0.20615130	     -0.06437700	      0.88291454	     -0.00008110	     -0.22074341	     -0.00000000	      0.00000000	     17.17342350
      0.16967123	     -0.06471124	      0.00023637	     -0.20614770	     -0.06438273	      0.88291465	     -0.00008164	     -0.22075572	     -0.00000000	      0.00000000	     17.13472620
      0.17135313	     -0.06469686	      0.00023854	     -0.20613389	     -0.06438837	      0.88291482	     -0.00008222	     -0.22076665	     -0.00000000	      0.00000000	     17.29045093
      0.17303502	     -0.06466183	      0.00023988	     -0.20609943	     -0.06439394	      0.88291504	     -0.00008283	     -0.22077589	     -0.00000000	      0.00000000	     17.30143239
      0.17471691	     -0.06461259	      0.00024316	     -0.20605081	     -0.06439943	      0.88291530	     -0.00008346	     -0.22078298	     -0.00000000	      0.00000000	     17.49109196
      0.17612814	     -0.06455593	      0.00024372	     -0.20599461	     -0.06440398	      0.88291554	     -0.00008402	     -0.22078703	     -0.00000000	      0.00000000	     17.50623708
      0.17753936	     -0.06449081	      0.00024557	     -0.20592997	     -0.06440846	      0.88291581	     -0.00008460	     -0.22078921	     -0.00000000	      0.00000000	     17.64427777
      0.17895059	     -0.06441598	      0.00024636	     -0.20585559	     -0.06441289	      0.88291609	     -0.00008520	     -0.22078954	     -0.00000000	      0.00000000	     17.75408951
      0.18074663	     -0.06431176	      0.00024732	     -0.20575192	     -0.06441846	      0.88291649	     -0.00008598	     -0.22078729	     -0.00000000	      0.00000000	     17.96967832
      0.18262385	     -0.06419631	      0.00024711	     -0.20563699	     -0.06442418	      0.88291693	     -0.00008684	     -0.22078195	     -0.00000000	      0.00000000	     18.08672774
      0.18404867	     -0.06410210	      0.00024803	     -0.20554317	     -0.06442847	      0.88291730	     -0.00008751	     -0.22077607	     -0.00000000	      0.00000000	     18.21123561
      0.18547349	     -0.06400667	      0.00024782	     -0.20544810	     -0.06443270	      0.88291768	     -0.00008819	     -0.22076869	     -0.00000000	      0.00000000	     18.47143713
      0.18689831	     -0.06390928	      0.00024832	     -0.20535106	     -0.06443690	      0.88291808	     -0.00008889	     -0.22076001	     -0.00000000	      0.00000000	     18.50669833
      0.18832313	     -0.06380886	      0.00024863	     -0.20525098	     -0.06444104	      0.88291850	     -0.00008960	     -0.22075011	     -0.00000000	      0.00000000	     18.78257595
      0.19013171	     -0.06368243	      0.00024953	     -0.20512496	     -0.06444625	      0.88291906	     -0.00009052	     -0.22073594	     -0.00000000	      0.00000000	     18.81828316
      0.19175525	     -0.06356331	      0.00025012	     -0.20500618	     -0.06445087	      0.88291960	     -0.00009135	     -0.22072192	     -0.00000000	      0.00000000	     19.12925856
      0.19337879	     -0.06344541	      0.00025144	     -0.20488862	     -0.06445544	      0.88292015	     -0.00009220	     -0.22070673	     -0.00000000	      0.00000000	     19.32753186
      0.19500233	     -0.06332349	      0.00025281	     -0.20476701	     -0.06445997	      0.88292073	     -0.00009306	     -0.22069055	     -0.00000000	      0.00000000	     19.73092244
      0.19662587	     -0.06320587	      0.00025441	     -0.20464969	     -0.06446445	      0.88292133	     -0.00009393	     -0.22067344	     -0.00000000	      0.00000000	     19.78338095
      0.19824941	     -0.06308239	      0.00025560	     -0.20452649	     -0.06446890	      0.88292195	     -0.00009480	     -0.22065562	     -0.00000000	      0.00000000	     20.22039029
      0.19959291	     -0.06298352	      0.00025687	     -0.20442784	     -0.06447255	      0.88292247	     -0.00009552	     -0.22064041	     -0.00000000	      0.00000000	     20.29160707
      0.20093641	     -0.06288273	      0.00025818	     -0.20432726	     -0.06447617	      0.88292301	     -0.00009625	     -0.22062486	     -0.00000000	      0.00000000	     20.62098785
      0.20264272	     -0.06275817	      0.00026042	     -0.20420295	     -0.06448075	      0.88292371	     -0.00009717	     -0.22060470	     -0.00000000	      0.00000000	     20.75379522
      0.20434902	     -0.06263105	      0.00026236	     -0.20407606	     -0.06448529	      0.88292443	     -0.00009809	     -0.22058417	     -0.00000000	      0.00000000	     21.34950338
      0.20580980	     -0.06252485	      0.00026449	     -0.20397005	     -0.06448915	      0.88292506	     -0.00009888	     -0.22056634	     -0.00000000	      0.00000000	     21.38817677
      0.20727058	     -0.06241594	      0.00026611	     -0.20386131	     -0.06449299	      0.88292569	     -0.00009967	     -0.22054833	     -0.00000000	      0.00000000	     21.83098788
      0.20873136	     -0.06231241	      0.00026786	     -0.20375793	     -0.06449681	      0.88292633	     -0.00010045	     -0.22053015	     -0.00000000	      0.00000000	     22.01983323
      0.21019214	     -0.06220599	      0.00026931	     -0.20365165	     -0.06450062	      0.88292699	     -0.00010123	     -0.22051192	     -0.00000001	      0.00000000	     22.35639558
      0.21199144	     -0.06207916	      0.00027122	     -0.20352496	     -0.06450529	      0.88292780	     -0.00010219	     -0.22048933	     -0.00000001	      0.00000000	     22.63921380
      0.21336991	     -0.06198092	      0.00027225	     -0.20342682	     -0.06450885	      0.88292843	     -0.00010291	     -0.22047200	     -0.00000001	      0.00000000	     23.11621954
      0.21474838	     -0.06188575	      0.00027352	     -0.20333173	     -0.06451239	      0.88292906	     -0.00010363	     -0.22045466	     -0.00000001	      0.00000000	     23.29817778
      0.21646250	     -0.06176754	      0.00027470	     -0.20321360	     -0.06451679	      0.88292985	     -0.00010451	     -0.22043310	     -0.00000001	      0.00000000	     23.81312686
      0.21817663	     -0.06165390	      0.00027642	     -0.20310004	     -0.06452117	      0.88293064	     -0.00010538	     -0.22041157	     -0.00000001	      0.00000000	     24.06892152
      0.21950062	     -0.06156221	      0.00027678	     -0.20300838	     -0.06452455	      0.88293125	     -0.00010604	     -0.22039499	     -0.00000001	      0.00000000	     24.41485840
      0.22082461	     -0.06147616	      0.00027771	     -0.20292237	     -0.06452792	      0.88293187	     -0.00010669	     -0.22037842	     -0.00000001	      0.00000000	     24.71075579
      0.22249662	     -0.06136749	      0.00027840	     -0.20281372	     -0.06453216	      0.88293264	     -0.00010749	     -0.22035762	     -0.00000001	      0.00000000	     25.18788440
      0.22416862	     -0.06126302	      0.00027950	     -0.20270926	     -0.06453640	      0.88293341	     -0.00010828	     -0.22033691	     -0.00000001	      0.00000000	     25.40142945
      0.22554482	     -0.06117517	      0.00027964	     -0.20262140	     -0.06453987	      0.88293403	     -0.00010891	     -0.22031999	     -0.00000001	      0.00000000	     25.93943796
      0.22692102	     -0.06109239	      0.00028027	     -0.20253861	     -0.06454335	      0.88293466	     -0.00010952	     -0.22030314	     -0.00000001	      0.00000000	     26.13797711
      0.22829722	     -0.06100828	      0.00028063	     -0.20245447	     -0.06454681	      0.88293527	     -0.00011012	     -0.22028642	     -0.00000001	      0.00000000	     26.53645634
      0.23023421	     -0.06089808	      0.00028142	     -0.20234422	     -0.06455169	      0.88293612	     -0.00011094	     -0.22026306	     -0.00000001	      0.00000000	     26.99540538
      0.23163434	     -0.06081253	      0.00028160	     -0.20225864	     -0.06455520	      0.88293673	     -0.00011151	     -0.22024645	     -0.00000001	      0.00000000	     27.29217697
      0.23303447	     -0.06073214	      0.00028223	     -0.20217820	     -0.06455872	      0.88293733	     -0.00011206	     -0.22022985	     -0.00000001	      0.00000000	     27.60894500
      0.23443460	     -0.06065411	      0.00028233	     -0.20210011	     -0.06456223	      0.88293791	     -0.00011259	     -0.22021339	     -0.00000001	      0.00000000	     27.98748151
      0.23624495	     -0.06055803	      0.00028290	     -0.20200395	     -0.06456677	      0.88293865	     -0.00011325	     -0.22019241	     -0.00000001	      0.00000000	     28.28142960
      0.23761868	     -0.06048076	      0.00028263	     -0.20192659	     -0.06457021	      0.88293919	     -0.00011373	     -0.22017667	     -0.00000000	      0.00000000	     28.68711662
      0.23899240	     -0.06040940	      0.00028311	     -0.20185516	     -0.06457365	      0.88293972	     -0.00011419	     -0.22016105	     -0.00000000	      0.00000000	     28.96701474
      0.24036613	     -0.06033752	      0.00028306	     -0.20178318	     -0.06457709	      0.88294024	     -0.00011462	     -0.22014561	     -0.00000000	      0.00000000	     29.32716740
      0.24216772	     -0.06024914	      0.00028358	     -0.20169468	     -0.06458160	      0.88294089	     -0.00011516	     -0.22012561	     -0.00000000	      0.00000000	     29.59633723
      0.24363668	     -0.06017247	      0.00028317	     -0.20161789	     -0.06458528	      0.88294140	     -0.00011557	     -0.22010957	     -0.00000000	      0.00000000	     29.98324062
      0.24510564	     -0.06010169	      0.00028382	     -0.20154699	     -0.06458897	      0.88294189	     -0.00011595	     -0.22009368	     -0.00000000	      0.00000000	     30.21393832
      0.24657460	     -0.06003032	      0.00028334	     -0.20147548	     -0.06459266	      0.88294236	     -0.00011630	     -0.22007802	     -0.00000000	      0.00000000	     30.65650926
      0.24804357	     -0.05996285	      0.00028386	     -0.20140788	     -0.06459636	      0.88294281	     -0.00011662	     -0.22006258	     -0.00000000	      0.00000000	     30.76195983
      0.24951253	     -0.05989375	      0.00028304	     -0.20133861	     -0.06460006	      0.88294324	     -0.00011691	     -0.22004738	     -0.00000000	      0.00000000	     31.16062754
      0.25098149	     -0.05982861	      0.00028352	     -0.20127332	     -0.06460378	      0.88294365	     -0.00011717	     -0.22003239	     -0.00000000	      0.00000000	     31.33314799
      0.25245045	     -0.05976300	      0.00028251	     -0.20120752	     -0.06460750	      0.88294404	     -0.00011739	     -0.22001764	     -0.00000000	      0.00000000	     31.73884153
      0.25391941	     -0.05970059	      0.00028314	     -0.20114494	     -0.06461124	      0.88294441	     -0.00011758	     -0.22000314	     -0.00000000	      0.00000000	     31.82026531
      0.25538837	     -0.05963703	      0.00028196	     -0.20108117	     -0.06461498	      0.88294476	     -0.00011773	     -0.21998888	     -0.00000000	      0.00000000	     32.18350506
      0.25685733	     -0.05957728	      0.00028268	     -0.20102124	     -0.06461875	      0.88294509	     -0.00011784	     -0.21997486	     -0.00000000	      0.00000000	     32.33024027
      0.25832629	     -0.05951697	      0.00028125	     -0.20096070	     -0.06462253	      0.88294540	     -0.00011791	     -0.21996111	     -0.00000000	      0.00000000	     32.73423856
      0.25979525	     -0.05946030	      0.00028219	     -0.20090383	     -0.06462633	      0.88294569	     -0.00011794	     -0.21994762	     -0.00000000	      0.00000000	     32.73900942
      0.26110771	     -0.05940902	      0.00028090	     -0.20085232	     -0.06462974	      0.88294593	     -0.00011793	     -0.21993580	     -0.00000000	      0.00000000	     33.12835049
      0.26242016	     -0.05936028	      0.00028110	     -0.20080338	     -0.06463316	      0.88294616	     -0.00011789	     -0.21992420	     -0.00000000	      0.00000000	     33.17472749
      0.26373261	     -0.05931214	      0.00028045	     -0.20075501	     -0.06463661	      0.88294637	     -0.00011781	     -0.21991282	     -0.00000000	      0.00000000	     33.45858511
      0.26544919	     -0.05925268	      0.00028031	     -0.20069526	     -0.06464114	      0.88294662	     -0.00011766	     -0.21989830	     -0.00000000	      0.00000000	     33.42666357
      0.26716578	     -0.05919128	      0.00027861	     -0.20063352	     -0.06464571	      0.88294685	     -0.00011745	     -0.21988421	     -0.00000000	      0.00000000	     34.12183616
      0.26837863	     -0.05915344	      0.00027924	     -0.20059547	     -0.06464896	      0.88294700	     -0.00011726	     -0.21987448	     -0.00000000	      0.00000000	     33.98517196
      0.26959149	     -0.05911463	      0.00027843	     -0.20055641	     -0.06465224	      0.88294714	     -0.00011704	     -0.21986499	     -0.00000000	      0.00000000	     34.15244745
      0.27138919	     -0.05905946	      0.00027810	     -0.20050089	     -0.06465712	      0.88294733	     -0.00011666	     -0.21985134	     -0.00000000	      0.00000000	     34.37648562
      0.27295866	     -0.05901366	      0.00027653	     -0.20045474	     -0.06466143	      0.88294747	     -0.00011627	     -0.21983982	     -0.00000000	      0.00000000	     34.52403818
      0.27452813	     -0.05896994	      0.00027732	     -0.20041071	     -0.06466578	      0.88294760	     -0.00011582	     -0.21982871	     -0.00000000	      0.00000000	     34.54853552
      0.27575767	     -0.05893566	      0.00027542	     -0.20037612	     -0.06466921	      0.88294769	     -0.00011543	     -0.21982027	     -0.00000000	      0.00000000	     34.77327643
      0.27698722	     -0.05890397	      0.00027527	     -0.20034415	     -0.06467268	      0.88294777	     -0.00011501	     -0.21981207	     -0.00000000	      0.00000000	     34.84884978
      0.27870051	     -0.05886155	      0.00027390	     -0.20030131	     -0.06467755	      0.88294787	     -0.00011437	     -0.21980109	     -0.00000000	      0.00000000	     34.96417263
      0.28020394	     -0.05882671	      0.00027393	     -0.20026613	     -0.06468187	      0.88294795	     -0.00011376	     -0.21979187	     -0.00000000	      0.00000000	     35.12592125
      0.28170737	     -0.05879421	      0.00027188	     -0.20023321	     -0.06468623	      0.88294801	     -0.00011309	     -0.21978307	     -0.00000000	      0.00000000	     35.06486101
      0.28321080	     -0.05876356	      0.00027231	     -0.20020220	     -0.06469064	      0.88294808	     -0.00011238	     -0.21977472	     -0.00000000	      0.00000000	     35.20473758
      0.28454207	     -0.05874096	      0.00026980	     -0.20017920	     -0.06469459	      0.88294813	     -0.00011170	     -0.21976774	     -0.00000000	      0.00000000	     35.25666538
      0.28587334	     -0.05872035	      0.00026959	     -0.20015825	     -0.06469858	      0.88294817	     -0.00011099	     -0.21976120	     -0.00000000	      0.00000000	     35.26336085
      0.28720461	     -0.05870313	      0.00026791	     -0.20014063	     -0.06470261	      0.88294822	     -0.00011024	     -0.21975515	     -0.00000000	      0.00000000	     35.29798287
      0.28894817	     -0.05868673	      0.00026722	     -0.20012374	     -0.06470795	      0.88294827	     -0.00010920	     -0.21974804	     -0.00000000	      0.00000000	     35.36102496
      0.29029440	     -0.05868170	      0.00026449	     -0.20011827	     -0.06471213	      0.88294831	     -0.00010835	     -0.21974332	     -0.00000000	      0.00000000	     35.27505715
      0.29164063	     -0.05868303	      0.00026374	     -0.20011921	     -0.06471635	      0.88294835	     -0.00010746	     -0.21973942	     -0.00000000	      0.00000000	     35.27274464
      0.29298687	     -0.05869219	      0.00026167	     -0.20012795	     -0.06472061	      0.88294838	     -0.00010654	     -0.21973648	     -0.00000000	      0.00000000	     35.22156000
      0.29472366	     -0.05871359	      0.00026081	     -0.20014883	     -0.06472619	      0.88294843	     -0.00010529	     -0.21973425	     -0.00000000	      0.00000000	     35.27720736
      0.29609743	     -0.05873868	      0.00025817	     -0.20017347	     -0.06473065	      0.88294845	     -0.00010426	     -0.21973383	     -0.00000000	      0.00000000	     35.10052325
      0.29747120	     -0.05876973	      0.00025791	     -0.20020412	     -0.06473516	      0.88294847	     -0.00010319	     -0.21973467	     -0.00000000	      0.00000000	     35.07009025
      0.29884497	     -0.05880839	      0.00025602	     -0.20024236	     -0.06473973	      0.88294848	     -0.00010208	     -0.21973683	     -0.00000000	      0.00000000	     34.98416167
      0.30021874	     -0.05885225	      0.00025564	     -0.20028584	     -0.06474434	      0.88294847	     -0.00010093	     -0.21974033	     -0.00000000	     -0.00000000	     34.92663145
      0.30195742	     -0.05891876	      0.00025349	     -0.20035183	     -0.06475024	      0.88294843	     -0.00009943	     -0.21974674	     -0.00000000	     -0.00000000	     34.63043349
      0.30330684	     -0.05897214	      0.00025415	     -0.20040487	     -0.06475487	      0.88294838	     -0.00009822	     -0.21975325	     -0.00000000	     -0.00000000	     34.63704832
      0.30465627	     -0.05903459	      0.00025254	     -0.20046696	     -0.06475954	      0.88294831	     -0.00009698	     -0.21976106	     -0.00000000	     -0.00000000	     34.59328435
      0.30600569	     -0.05910108	      0.00025247	     -0.20053311	     -0.06476426	      0.88294820	     -0.00009571	     -0.21977023	     -0.00000000	     -0.00000000	     34.35861213
      0.30769576	     -0.05919286	      0.00025071	     -0.20062446	     -0.06477022	      0.88294803	     -0.00009408	     -0.21978360	     -0.00000000	     -0.00000000	     34.37123824
      0.30910568	     -0.05927409	      0.00025129	     -0.20070540	     -0.06477525	      0.88294784	     -0.00009267	     -0.21979637	     -0.00000000	     -0.00000000	     33.87440107
      0.31051561	     -0.05935980	      0.00024975	     -0.20079078	     -0.06478031	      0.88294760	     -0.00009124	     -0.21981054	     -0.00000000	     -0.00000000	     33.91961124
      0.31192553	     -0.05944853	      0.00025030	     -0.20087924	     -0.06478541	      0.88294732	     -0.00008977	     -0.21982605	     -0.00000000	     -0.00000000	     33.51263694
      0.31333545	     -0.05954106	      0.00024913	     -0.20097149	     -0.06479055	      0.88294699	     -0.00008828	     -0.21984281	     -0.00000000	     -0.00000000	     33.46985589
      0.31474537	     -0.05963698	      0.00024939	     -0.20106717	     -0.06479572	      0.88294660	     -0.00008675	     -0.21986079	     -0.00000000	     -0.00000000	     33.04835685
      0.31615530	     -0.05973682	      0.00024838	     -0.20116676	     -0.06480092	      0.88294615	     -0.00008520	     -0.21987994	     -0.00000000	     -0.00000000	     32.96044225
      0.31756522	     -0.05984055	      0.00024833	     -0.20127028	     -0.06480615	      0.88294565	     -0.00008362	     -0.21990024	     -0.00000000	     -0.00000000	     32.53834550
      0.31897514	     -0.05994817	      0.00024727	     -0.20137768	     -0.06481140	      0.88294509	     -0.00008202	     -0.21992165	     -0.00000000	     -0.00000000	     32.41492620
      0.32073701	     -0.06008961	      0.00024698	     -0.20151891	     -0.06481801	      0.88294429	     -0.00007999	     -0.21994993	     -0.00000000	     -0.00000000	     31.68196744
      0.32215829	     -0.06020390	      0.00024506	     -0.20163300	     -0.06482336	      0.88294358	     -0.00007832	     -0.21997393	     -0.00000000	     -0.00000000	     31.81466026
      0.32357956	     -0.06032475	      0.00024488	     -0.20175371	     -0.06482872	      0.88294280	     -0.00007663	     -0.21999890	     -0.00000000	     -0.00000000	     31.40927433
      0.32500083	     -0.06044804	      0.00024298	     -0.20187686	     -0.06483411	      0.88294195	     -0.00007492	     -0.22002486	     -0.00000000	     -0.00000000	     31.14218146
      0.32642211	     -0.06057425	      0.00024224	     -0.20200296	     -0.06483950	      0.88294104	     -0.00007319	     -0.22005174	     -0.00000000	     -0.00000000	     30.86540386
      0.32814575	     -0.06073256	      0.00023955	     -0.20216114	     -0.06484605	      0.88293985	     -0.00007106	     -0.22008556	     -0.00000000	     -0.00000000	     30.41559412
      0.32953065	     -0.06085979	      0.00023939	     -0.20228833	     -0.06485133	      0.88293882	     -0.00006934	     -0.22011364	     -0.00000000	     -0.00000001	     30.17080672
      0.33091554	     -0.06099022	      0.00023741	     -0.20241870	     -0.06485660	      0.88293773	     -0.00006760	     -0.22014245	     -0.00000000	     -0.00000001	     29.97314398
      0.33230043	     -0.06112127	      0.00023688	     -0.20254974	     -0.06486187	      0.88293658	     -0.00006584	     -0.22017196	     -0.00000000	     -0.00000001	     29.58316835
      0.33404058	     -0.06128774	      0.00023491	     -0.20271620	     -0.06486849	      0.88293506	     -0.00006362	     -0.22020991	     -0.00000000	     -0.00000001	     29.43958506
      0.33548008	     -0.06142648	      0.00023482	     -0.20285499	     -0.06487396	      0.88293374	     -0.00006177	     -0.22024201	     -0.00000000	     -0.00000001	     28.80739642
      0.33691957	     -0.06156556	      0.00023283	     -0.20299411	     -0.06487941	      0.88293237	     -0.00005990	     -0.22027467	     -0.00000000	     -0.00000001	     28.74509563
      0.33835907	     -0.06170671	      0.00023228	     -0.20313535	     -0.06488485	      0.88293094	     -0.00005802	     -0.22030786	     -0.00000000	     -0.00000001	     28.23114188
      0.33979857	     -0.06184741	      0.00023051	     -0.20327612	     -0.06489028	      0.88292947	     -0.00005614	     -0.22034158	     -0.00000000	     -0.00000001	     28.10897467
      0.34123807	     -0.06198902	      0.00022970	     -0.20341786	     -0.06489568	      0.88292796	     -0.00005425	     -0.22037577	     -0.00000000	     -0.00000001	     27.65073126
      0.34267756	     -0.06212972	      0.00022824	     -0.20355869	     -0.06490105	      0.88292641	     -0.00005235	     -0.22041040	     -0.00000000	     -0.00000001	     27.49453165
      0.34445125	     -0.06230465	      0.00022758	     -0.20373385	     -0.06490764	      0.88292445	     -0.00005000	     -0.22045361	     -0.00000000	     -0.00000001	     26.73910583
      0.34598924	     -0.06245033	      0.00022588	     -0.20387972	     -0.06491331	      0.88292273	     -0.00004796	     -0.22049150	     -0.00000000	     -0.00000001	     26.84343356
      0.34752723	     -0.06259937	      0.00022611	     -0.20402902	     -0.06491893	      0.88292097	     -0.00004592	     -0.22052965	     -0.00000000	     -0.00000001	     26.35667362
      0.34906522	     -0.06274509	      0.00022434	     -0.20417499	     -0.06492452	      0.88291920	     -0.00004388	     -0.22056810	     -0.00000000	     -0.00000001	     26.14120406
      0.35060320	     -0.06289004	      0.00022497	     -0.20432025	     -0.06493005	      0.88291741	     -0.00004184	     -0.22060676	     -0.00000000	     -0.00000001	     25.75005918
      0.35214119	     -0.06303295	      0.00022305	     -0.20446345	     -0.06493553	      0.88291562	     -0.00003981	     -0.22064559	     -0.00000000	     -0.00000001	     25.55543739
      0.35367918	     -0.06317390	      0.00022403	     -0.20460477	     -0.06494095	      0.88291382	     -0.00003777	     -0.22068452	     -0.00000000	     -0.00000001	     25.08319564
      0.35521717	     -0.06331253	      0.00022198	     -0.20474374	     -0.06494631	      0.88291203	     -0.00003574	     -0.22072350	     -0.00000000	     -0.00000001	     25.05772208
      0.35657791	     -0.06343495	      0.00022273	     -0.20486652	     -0.06495099	      0.88291045	     -0.00003395	     -0.22075801	     -0.00000000	     -0.00000001	     24.51433461
      0.35793864	     -0.06355529	      0.00022163	     -0.20498721	     -0.06495563	      0.88290889	     -0.00003217	     -0.22079254	     -0.00000000	     -0.00000001	     24.40641993
      0.35959148	     -0.06370049	      0.00022136	     -0.20513288	     -0.06496118	      0.88290700	     -0.00003001	     -0.22083446	     -0.00000000	     -0.00000001	     23.89474515
      0.36124432	     -0.06384136	      0.00021980	     -0.20527420	     -0.06496664	      0.88290514	     -0.00002786	     -0.22087630	     -0.00000000	     -0.00000001	     23.90604808
      0.36289716	     -0.06398323	      0.00022013	     -0.20541661	     -0.06497201	      0.88290331	     -0.00002572	     -0.22091802	     -0.00000000	     -0.00000001	     23.16895267
      0.36429190	     -0.06409738	      0.00021842	     -0.20553118	     -0.06497647	      0.88290179	     -0.00002393	     -0.22095312	     -0.00000000	     -0.00000001	     23.25482683
      0.36568664	     -0.06421315	      0.00021836	     -0.20564743	     -0.06498085	      0.88290030	     -0.00002214	     -0.22098807	     -0.00000000	     -0.00000001	     22.87694086
      0.36738358	     -0.06435054	      0.00021717	     -0.20578540	     -0.06498608	      0.88289853	     -0.00001998	     -0.22103042	     -0.00000000	     -0.00000001	     22.65256528
      0.36908053	     -0.06448564	      0.00021745	     -0.20592114	     -0.06499120	      0.88289681	     -0.00001784	     -0.22107245	     -0.00000000	     -0.00000001	     22.14741925
      0.37053894	     -0.06459816	      0.00021600	     -0.20603418	     -0.06499550	      0.88289536	     -0.00001601	     -0.22110830	     -0.00000000	     -0.00000001	     22.19439157
      0.37199736	     -0.06470906	      0.00021597	     -0.20614567	     -0.06499971	      0.88289396	     -0.00001419	     -0.22114383	     -0.00000000	     -0.00000001	     21.74117601
      0.37345578	     -0.06481486	      0.00021505	     -0.20625205	     -0.06500383	      0.88289259	     -0.00001240	     -0.22117900	     -0.00000000	     -0.00000001	     21.68255133
      0.37491419	     -0.06491750	      0.00021485	     -0.20635531	     -0.06500785	      0.88289127	     -0.00001062	     -0.22121370	     -0.00000000	     -0.00000001	     21.31837256
      0.37637261	     -0.06501373	      0.00021440	     -0.20645217	     -0.06501177	      0.88288999	     -0.00000886	     -0.22124783	     -0.00000000	     -0.00000001	     21.23073927
      0.37832200	     -0.06513673	      0.00021434	     -0.20657605	     -0.06501685	      0.88288834	     -0.00000654	     -0.22129236	     -0.00000000	     -0.00000001	     20.56101317
      0.37982587	     -0.06521554	      0.00021388	     -0.20665555	     -0.06502065	      0.88288712	     -0.00000479	     -0.22132569	     -0.00000000	     -0.00000001	     20.85361320
      0.38132974	     -0.06529487	      0.00021384	     -0.20673559	     -0.06502433	      0.88288595	     -0.00000307	     -0.22135790	     -0.00000000	     -0.00000001	     20.46490537
      0.38314405	     -0.06537662	      0.00021306	     -0.20681820	     -0.06502863	      0.88288460	     -0.00000104	     -0.22139527	     -0.00000000	     -0.00000000	     20.39675753
      0.38469633	     -0.06543864	      0.00021317	     -0.20688099	     -0.06503217	      0.88288351	      0.00000066	     -0.22142568	     -0.00000000	     -0.00000000	     19.99897178
      0.38624860	     -0.06549118	      0.00021214	     -0.20693427	     -0.06503559	      0.88288247	      0.00000231	     -0.22145461	     -0.00000000	     -0.00000000	     20.01478295
      0.38780088	     -0.06554184	      0.00021150	     -0.20698570	     -0.06503888	      0.88288149	      0.00000392	     -0.22148199	     -0.00000000	     -0.00000000	     19.82808115
      0.38935315	     -0.06558338	      0.00021014	     -0.20702799	     -0.06504206	      0.88288056	      0.00000548	     -0.22150789	     -0.00000000	     -0.00000000	     19.71195641
      0.39090543	     -0.06562194	      0.00020896	     -0.20706731	     -0.06504510	      0.88287970	      0.00000700	     -0.22153225	     -0.00000000	     -0.00000000	     19.49956759
      0.39245770	     -0.06565257	      0.00020730	     -0.20709869	     -0.06504803	      0.88287891	      0.00000846	     -0.22155510	     -0.00000000	     -0.00000000	     19.48005636
      0.39435822	     -0.06568832	      0.00020592	     -0.20713538	     -0.06505144	      0.88287802	      0.00001017	     -0.22158102	     -0.00000000	     -0.00000000	     19.09406386
      0.39586463	     -0.06570362	      0.00020476	     -0.20715141	     -0.06505401	      0.88287739	      0.00001148	     -0.22160009	     -0.00000000	     -0.00000000	     19.17361315
      0.39737104	     -0.06572105	      0.00020420	     -0.20716960	     -0.06505647	      0.88287682	      0.00001273	     -0.22161770	     -0.00000000	     -0.00000000	     19.08957141
      0.39887745	     -0.06573027	      0.00020369	     -0.20717958	     -0.06505882	      0.88287632	      0.00001392	     -0.22163396	     -0.00000000	     -0.00000000	     18.90948792
      0.40038386	     -0.06573560	      0.00020347	     -0.20718566	     -0.06506105	      0.88287588	      0.00001507	     -0.22164881	     -0.00000000	     -0.00000000	     18.91486082
      0.40257139	     -0.06573488	      0.00020324	     -0.20718604	     -0.06506410	      0.88287537	      0.00001662	     -0.22166790	     -0.00000000	     -0.00000000	     18.62666290
      0.40390114	     -0.06572954	      0.00020347	     -0.20718137	     -0.06506584	      0.88287513	      0.00001751	     -0.22167811	     -0.00000000	     -0.00000000	     18.68612804
      0.40523088	     -0.06571944	      0.00020374	     -0.20717193	     -0.06506749	      0.88287494	      0.00001835	     -0.22168724	     -0.00000000	     -0.00000000	     18.69871131
      0.40708603	     -0.06570086	      0.00020467	     -0.20715429	     -0.06506965	      0.88287476	      0.00001945	     -0.22169823	     -0.00000000	     -0.00000000	     18.44629524
      0.40894118	     -0.06566833	      0.00020585	     -0.20712268	     -0.06507166	      0.88287468	      0.00002046	     -0.22170721	     -0.00000000	     -0.00000000	     18.65242407
      0.41051587	     -0.06564119	      0.00020721	     -0.20709633	     -0.06507323	      0.88287469	      0.00002124	     -0.22171318	     -0.00000000	      0.00000000	     18.43450112
      0.41209057	     -0.06560312	      0.00020833	     -0.20705903	     -0.06507470	      0.88287478	      0.00002196	     -0.22171780	     -0.00000000	      0.00000000	     18.54276969
      0.41366526	     -0.06556508	      0.00020982	     -0.20702176	     -0.06507605	      0.88287493	      0.00002261	     -0.22172097	     -0.00000000	      0.00000000	     18.49257569
      0.41523995	     -0.06551659	      0.00021097	     -0.20697402	     -0.06507730	      0.88287515	      0.00002319	     -0.22172281	     -0.00000000	      0.00000000	     18.45386551
      0.41681465	     -0.06546647	      0.00021250	     -0.20692464	     -0.06507844	      0.88287544	      0.00002370	     -0.22172323	     -0.00000000	      0.00000000	     18.53845448
      0.41838934	     -0.06540963	      0.00021404	     -0.20686854	     -0.06507948	      0.88287580	      0.00002414	     -0.22172231	     -0.00000000	      0.00000000	     18.40872286
      0.41996403	     -0.06534795	      0.00021600	     -0.20680758	     -0.06508042	      0.88287622	      0.00002451	     -0.22172005	     -0.00000000	      0.00000000	     18.52663141
      0.42153873	     -0.06528237	      0.00021769	     -0.20674270	     -0.06508126	      0.88287671	      0.00002481	     -0.22171648	     -0.00000000	      0.00000000	     18.66734477
      0.42311342	     -0.06521291	      0.00021956	     -0.20667394	     -0.06508201	      0.88287726	      0.00002505	     -0.22171163	     -0.00000000	      0.00000000	     18.50647194
      0.42468811	     -0.06513676	      0.00022122	     -0.20659845	     -0.06508267	      0.88287787	      0.00002521	     -0.22170551	     -0.00000000	      0.00000000	     18.79427136
      0.42626281	     -0.06505931	      0.00022315	     -0.20652166	     -0.06508323	      0.88287854	      0.00002531	     -0.22169811	     -0.00000000	      0.00000000	     18.61646472
      0.42783750	     -0.06497280	      0.00022487	     -0.20643579	     -0.06508371	      0.88287928	      0.00002533	     -0.22168946	     -0.00000000	      0.00000000	     18.87390859
      0.42943683	     -0.06488532	      0.00022687	     -0.20634894	     -0.06508411	      0.88288008	      0.00002529	     -0.22167934	     -0.00000000	      0.00000000	     19.00373898
      0.43103617	     -0.06478999	      0.00022873	     -0.20625422	     -0.06508443	      0.88288093	      0.00002518	     -0.22166796	     -0.00000000	      0.00000000	     18.95824391
      0.43263550	     -0.06469195	      0.00023099	     -0.20615677	     -0.06508467	      0.88288185	      0.00002499	     -0.22165528	     -0.00000000	      0.00000000	     19.26264691
      0.43423484	     -0.06458971	      0.00023288	     -0.20605510	     -0.06508483	      0.88288281	      0.00002474	     -0.22164135	     -0.00000000	      0.00000000	     19.19132496
      0.43583417	     -0.06448259	      0.00023520	     -0.20594853	     -0.06508492	      0.88288383	      0.00002442	     -0.22162616	     -0.00000000	      0.00000000	     19.51184415
      0.43776176	     -0.06435188	      0.00023681	     -0.20581844	     -0.06508494	      0.88288512	      0.00002394	     -0.22160614	     -0.00000000	      0.00000000	     19.62220614
      0.43908384	     -0.06425534	      0.00023922	     -0.20572232	     -0.06508490	      0.88288605	      0.00002356	     -0.22159148	     -0.00000000	      0.00000000	     19.73555498
      0.44040592	     -0.06415544	      0.00024075	     -0.20562282	     -0.06508481	      0.88288701	      0.00002313	     -0.22157587	     -0.00000000	      0.00000001	     19.94086143
      0.44226234	     -0.06401733	      0.00024318	     -0.20548523	     -0.06508462	      0.88288842	      0.00002245	     -0.22155257	     -0.00000000	      0.00000001	     20.03681030
      0.44411875	     -0.06387211	      0.00024457	     -0.20534049	     -0.06508436	      0.88288988	      0.00002169	     -0.22152785	     -0.00000000	      0.00000001	     20.48894331
      0.44549440	     -0.06376782	      0.00024646	     -0.20523654	     -0.06508412	      0.88289100	      0.00002107	     -0.22150864	     -0.00000000	      0.00000001	     20.54732282
      0.44687004	     -0.06365976	      0.00024746	     -0.20512879	     -0.06508385	      0.88289216	      0.00002041	     -0.22148884	     -0.00000000	      0.00000001	     20.76493190
      0.44865745	     -0.06352247	      0.00024948	     -0.20499189	     -0.06508345	      0.88289370	      0.00001948	     -0.22146224	     -0.00000000	      0.00000001	     20.99820741
      0.45044485	     -0.06337975	      0.00025123	     -0.20484952	     -0.06508299	      0.88289529	      0.00001848	     -0.22143485	     -0.00000000	      0.00000001	     21.23616546
      0.45182099	     -0.06327388	      0.00025385	     -0.20474394	     -0.06508261	      0.88289655	      0.00001766	     -0.22141320	     -0.00000000	      0.00000001	     21.49720747
      0.45319713	     -0.06316515	      0.00025582	     -0.20463546	     -0.06508221	      0.88289783	      0.00001680	     -0.22139119	     -0.00000000	      0.00000001	     21.70963001
      0.45494888	     -0.06303038	      0.00025888	     -0.20450099	     -0.06508166	      0.88289949	      0.00001564	     -0.22136264	     -0.00000000	      0.00000001	     21.96341535
      0.45670062	     -0.06289223	      0.00026132	     -0.20436312	     -0.06508108	      0.88290119	      0.00001443	     -0.22133366	     -0.00000000	      0.00000001	     22.25010851
      0.45807583	     -0.06278659	      0.00026407	     -0.20425769	     -0.06508060	      0.88290255	      0.00001343	     -0.22131059	     -0.00000000	      0.00000001	     22.51146637
      0.45945104	     -0.06268002	      0.00026620	     -0.20415130	     -0.06508011	      0.88290393	      0.00001239	     -0.22128732	     -0.00000000	      0.00000001	     22.83883558
      0.46110431	     -0.06255503	      0.00026917	     -0.20402651	     -0.06507950	      0.88290560	      0.00001109	     -0.22125912	     -0.00000000	      0.00000001	     22.96922468
      0.46275758	     -0.06242565	      0.00027113	     -0.20389730	     -0.06507887	      0.88290729	      0.00000975	     -0.22123076	     -0.00000000	      0.00000001	     23.50611898
      0.46441085	     -0.06230464	      0.00027373	     -0.20377644	     -0.06507823	      0.88290900	      0.00000835	     -0.22120226	     -0.00000000	      0.00000001	     23.72875011
      0.46577943	     -0.06220002	      0.00027511	     -0.20367192	     -0.06507768	      0.88291042	      0.00000716	     -0.22117868	     -0.00000000	      0.00000001	     23.98071231
      0.46714800	     -0.06209952	      0.00027745	     -0.20357153	     -0.06507714	      0.88291186	      0.00000594	     -0.22115507	     -0.00000000	      0.00000001	     24.24770725
      0.46885543	     -0.06197315	      0.00027966	     -0.20344526	     -0.06507644	      0.88291365	      0.00000438	     -0.22112562	     -0.00000000	      0.00000001	     24.59833958
      0.47056286	     -0.06185107	      0.00028268	     -0.20332327	     -0.06507575	      0.88291545	      0.00000277	     -0.22109614	     -0.00000000	      0.00000001	     24.85439255
      0.47189761	     -0.06175313	      0.00028378	     -0.20322537	     -0.06507520	      0.88291686	      0.00000149	     -0.22107314	     -0.00000000	      0.00000001	     25.21546136
      0.47323236	     -0.06165937	      0.00028576	     -0.20313165	     -0.06507465	      0.88291826	      0.00000018	     -0.22105014	     -0.00000000	      0.00000001	     25.44655885
      0.47497650	     -0.06153683	      0.00028752	     -0.20300912	     -0.06507394	      0.88292010	     -0.00000157	     -0.22102018	     -0.00000000	      0.00000001	     25.79533403
      0.47672064	     -0.06141908	      0.00029029	     -0.20289139	     -0.06507323	      0.88292193	     -0.00000335	     -0.22099029	     -0.00000000	      0.00000001	     26.03682302
      0.47800311	     -0.06133008	      0.00029089	     -0.20280235	     -0.06507271	      0.88292327	     -0.00000467	     -0.22096843	     -0.00000000	      0.00000001	     26.38146207
      0.47928559	     -0.06124530	      0.00029247	     -0.20271754	     -0.06507220	      0.88292461	     -0.00000602	     -0.22094663	     -0.00000000	      0.00000001	     26.60040703
      0.48109803	     -0.06112624	      0.00029395	     -0.20259842	     -0.06507148	      0.88292649	     -0.00000794	     -0.22091602	     -0.00000000	      0.00000001	     26.91126301
      0.48267552	     -0.06102589	      0.00029600	     -0.20249801	     -0.06507087	      0.88292811	     -0.00000963	     -0.22088954	     -0.00000000	      0.00000001	     27.27174686
      0.48425301	     -0.06092588	      0.00029660	     -0.20239789	     -0.06507026	      0.88292972	     -0.00001134	     -0.22086326	     -0.00000000	      0.00000001	     27.40899526
      0.48583051	     -0.06082878	      0.00029916	     -0.20230070	     -0.06506967	      0.88293131	     -0.00001306	     -0.22083718	     -0.00000000	      0.00000001	     27.74803403
      0.48715076	     -0.06074832	      0.00029919	     -0.20222010	     -0.06506919	      0.88293263	     -0.00001451	     -0.22081553	     -0.00000000	      0.00000001	     28.00000436
      0.48847101	     -0.06067031	      0.00030075	     -0.20214199	     -0.06506871	      0.88293394	     -0.00001596	     -0.22079405	     -0.00000000	      0.00000001	     28.17529528
      0.49016358	     -0.06057180	      0.00030151	     -0.20204329	     -0.06506812	      0.88293560	     -0.00001782	     -0.22076678	     -0.00000000	      0.00000001	     28.44859600
      0.49185616	     -0.06047605	      0.00030409	     -0.20194739	     -0.06506755	      0.88293724	     -0.00001969	     -0.22073983	     -0.00000000	      0.00000001	     28.62989311
      0.49311435	     -0.06040533	      0.00030379	     -0.20187648	     -0.06506714	      0.88293844	     -0.00002107	     -0.22072001	     -0.00000000	      0.00000001	     28.91748276
      0.49437254	     -0.06033658	      0.00030517	     -0.20180757	     -0.06506675	      0.88293962	     -0.00002245	     -0.22070039	     -0.00000000	      0.00000001	     29.05615031
      0.49616916	     -0.06024096	      0.00030594	     -0.20171168	     -0.06506620	      0.88294129	     -0.00002441	     -0.22067271	     -0.00000000	      0.00000001	     29.34435489
      0.49768122	     -0.06016176	      0.00030810	     -0.20163228	     -0.06506577	      0.88294267	     -0.00002604	     -0.22064976	     -0.00000000	      0.00000001	     29.45873931
      0.49919328	     -0.06008454	      0.00030816	     -0.20155478	     -0.06506535	      0.88294403	     -0.00002767	     -0.22062715	     -0.00000000	      0.00000001	     29.72303518
      0.50070533	     -0.06000955	      0.00031059	     -0.20147956	     -0.06506496	      0.88294537	     -0.00002927	     -0.22060488	     -0.00000000	      0.00000001	     29.84500584
      0.50221739	     -0.05993671	      0.00030980	     -0.20140639	     -0.06506458	      0.88294669	     -0.00003086	     -0.22058298	     -0.00000000	      0.00000001	     30.18927297
      0.50353723	     -0.05987453	      0.00031197	     -0.20134398	     -0.06506428	      0.88294782	     -0.00003222	     -0.22056417	     -0.00000000	      0.00000001	     30.17871921
      0.50485706	     -0.05981387	      0.00031188	     -0.20128303	     -0.06506400	      0.88294894	     -0.00003357	     -0.22054565	     -0.00000000	      0.00000001	     30.41651381
      0.50646881	     -0.05974170	      0.00031328	     -0.20121053	     -0.06506368	      0.88295028	     -0.00003519	     -0.22052344	     -0.00000000	      0.00000001	     30.47907926
      0.50808056	     -0.05967195	      0.00031249	     -0.20114037	     -0.06506338	      0.88295159	     -0.00003678	     -0.22050167	     -0.00000000	      0.00000001	     30.89751132
      0.50938081	     -0.05961646	      0.00031420	     -0.20108460	     -0.06506317	      0.88295264	     -0.00003803	     -0.22048445	     -0.00000000	      0.00000001	     30.77823682
      0.51068105	     -0.05956263	      0.00031390	     -0.20103043	     -0.06506299	      0.88295367	     -0.00003926	     -0.22046752	     -0.00000000	      0.00000001	     31.01277985
      0.51231052	     -0.05949746	      0.00031482	     -0.20096485	     -0.06506278	      0.88295494	     -0.00004078	     -0.22044673	     -0.00000000	      0.00000001	     31.03210095
      0.51393998	     -0.05943417	      0.00031380	     -0.20090108	     -0.06506261	      0.88295619	     -0.00004225	     -0.22042642	     -0.00000000	      0.00000001	     31.51261040
      0.51523937	     -0.05938491	      0.00031515	     -0.20085149	     -0.06506251	      0.88295717	     -0.00004340	     -0.22041057	     -0.00000000	      0.00000001	     31.29406043
      0.51653875	     -0.05933687	      0.00031443	     -0.20080306	     -0.06506243	      0.88295814	     -0.00004452	     -0.22039501	     -0.00000000	      0.00000001	     31.52668434
      0.51817867	     -0.05927867	      0.00031478	     -0.20074438	     -0.06506237	      0.88295934	     -0.00004590	     -0.22037580	     -0.00000000	      0.00000000	     31.53756830
      0.51963559	     -0.05922828	      0.00031361	     -0.20069350	     -0.06506235	      0.88296040	     -0.00004709	     -0.22035914	     -0.00000000	      0.00000000	     31.84131579
      0.52109251	     -0.05918008	      0.00031416	     -0.20064486	     -0.06506237	      0.88296144	     -0.00004825	     -0.22034286	     -0.00000000	      0.00000000	     31.69407145
      0.52254944	     -0.05913202	      0.00031276	     -0.20059630	     -0.06506242	      0.88296247	     -0.00004938	     -0.22032694	     -0.00000000	      0.00000000	     32.04304586
      0.52400636	     -0.05908721	      0.00031330	     -0.20055102	     -0.06506252	      0.88296349	     -0.00005047	     -0.22031140	     -0.00000000	      0.00000000	     31.94238402
      0.52546328	     -0.05904314	      0.00031161	     -0.20050643	     -0.06506265	      0.88296450	     -0.00005152	     -0.22029624	     -0.00000000	      0.00000000	     32.26546402
      0.52692021	     -0.05900188	      0.00031216	     -0.20046468	     -0.06506283	      0.88296550	     -0.00005255	     -0.22028146	     -0.00000000	      0.00000000	     32.08182228
      0.52837713	     -0.05896060	      0.00031015	     -0.20042285	     -0.06506304	      0.88296648	     -0.00005353	     -0.22026706	     -0.00000000	      0.00000000	     32.45592193
      0.52983406	     -0.05892308	      0.00031067	     -0.20038484	     -0.06506330	      0.88296746	     -0.00005449	     -0.22025304	     -0.00000000	      0.00000000	     32.27736723
      0.53129098	     -0.05888607	      0.00030819	     -0.20034724	     -0.06506361	      0.88296843	     -0.00005541	     -0.22023940	     -0.00000000	      0.00000000	     32.65712329
      0.53258353	     -0.05885639	      0.00030845	     -0.20031710	     -0.06506391	      0.88296928	     -0.00005620	     -0.22022765	     -0.00000000	      0.00000000	     32.47201916
      0.53387609	     -0.05882803	      0.00030682	     -0.20028822	     -0.06506426	      0.88297013	     -0.00005696	     -0.22021624	     -0.00000000	      0.00000000	     32.66691673
      0.53545288	     -0.05879753	      0.00030598	     -0.20025712	     -0.06506473	      0.88297115	     -0.00005786	     -0.22020282	     -0.00000000	      0.00000000	     32.59843951
      0.53702966	     -0.05877015	      0.00030343	     -0.20022909	     -0.06506526	      0.88297216	     -0.00005871	     -0.22019001	     -0.00000000	      0.00000000	     32.97432210
      0.53834888	     -0.05875080	      0.00030312	     -0.20020922	     -0.06506575	      0.88297300	     -0.00005939	     -0.22017980	     -0.00000000	      0.00000000	     32.71749008
      0.53966810	     -0.05873409	      0.00030109	     -0.20019196	     -0.06506628	      0.88297383	     -0.00006003	     -0.22017008	     -0.00000000	      0.00000000	     32.92304324
      0.54098731	     -0.05872266	      0.00029987	     -0.20018000	     -0.06506685	      0.88297466	     -0.00006065	     -0.22016092	     -0.00000000	      0.00000000	     32.87167550
      0.54273803	     -0.05871647	      0.00029689	     -0.20017305	     -0.06506768	      0.88297574	     -0.00006141	     -0.22014981	     -0.00000000	      0.00000000	     33.11035149
      0.54410788	     -0.05871984	      0.00029567	     -0.20017586	     -0.06506839	      0.88297658	     -0.00006196	     -0.22014211	     -0.00000000	      0.00000000	     32.84244546
      0.54547773	     -0.05872853	      0.00029305	     -0.20018395	     -0.06506914	      0.88297740	     -0.00006247	     -0.22013538	     -0.00000000	      0.00000000	     33.05823213
      0.54684758	     -0.05874521	      0.00029154	     -0.20020006	     -0.06506995	      0.88297822	     -0.00006293	     -0.22012972	     -0.00000000	      0.00000000	     32.92778655
      0.54821743	     -0.05876807	      0.00028929	     -0.20022233	     -0.06507081	      0.88297902	     -0.00006335	     -0.22012522	     -0.00000000	      0.00000000	     33.06120869
      0.54991229	     -0.05880654	      0.00028789	     -0.20026013	     -0.06507195	      0.88297998	     -0.00006380	     -0.22012134	     -0.00000000	      0.00000000	     32.77101764
      0.55131420	     -0.05884144	      0.00028588	     -0.20029445	     -0.06507295	      0.88298076	     -0.00006412	     -0.22011958	     -0.00000000	      0.00000000	     33.08485474
      0.55271610	     -0.05888514	      0.00028599	     -0.20033763	     -0.06507400	      0.88298152	     -0.00006438	     -0.22011911	     -0.00000000	      0.00000000	     32.91018466
      0.55411800	     -0.05893191	      0.00028529	     -0.20038389	     -0.06507512	      0.88298225	     -0.00006458	     -0.22011998	     -0.00000000	      0.00000000	     32.96907600
      0.55551991	     -0.05898465	      0.00028648	     -0.20043615	     -0.06507629	      0.88298295	     -0.00006473	     -0.22012214	     -0.00000000	      0.00000000	     32.85291442
      0.55692181	     -0.05904075	      0.00028703	     -0.20049178	     -0.06507752	      0.88298363	     -0.00006482	     -0.22012559	     -0.00000000	      0.00000000	     32.83858481
      0.55832372	     -0.05910188	      0.00028897	     -0.20055248	     -0.06507880	      0.88298426	     -0.00006485	     -0.22013030	     -0.00000000	      0.00000000	     32.73445547
      0.56005691	     -0.05918356	      0.00029021	     -0.20063364	     -0.06508046	      0.88298500	     -0.00006482	     -0.22013786	     -0.00000000	      0.00000000	     32.69098953
      0.56134237	     -0.05924739	      0.00029311	     -0.20069712	     -0.06508175	      0.88298550	     -0.00006473	     -0.22014467	     -0.00000000	      0.00000000	     32.49055015
      0.56262783	     -0.05931468	      0.00029444	     -0.20076406	     -0.06508308	      0.88298597	     -0.00006459	     -0.22015246	     -0.00000000	      0.00000000	     32.50559867
      0.56426267	     -0.05940471	      0.00029724	     -0.20085367	     -0.06508484	      0.88298650	     -0.00006435	     -0.22016377	     -0.00000000	      0.00000000	     32.19999870
      0.56567754	     -0.05948609	      0.00029817	     -0.20093468	     -0.06508641	      0.88298690	     -0.00006408	     -0.22017476	     -0.00000000	      0.00000000	     32.31871913
      0.56709241	     -0.05957196	      0.00030025	     -0.20102023	     -0.06508804	      0.88298724	     -0.00006374	     -0.22018685	     -0.00000000	      0.00000000	     31.88161041
      0.56850728	     -0.05966049	      0.00030069	     -0.20110841	     -0.06508972	      0.88298752	     -0.00006335	     -0.22020002	     -0.00000000	      0.00000000	     31.96274794
      0.56992215	     -0.05975329	      0.00030215	     -0.20120090	     -0.06509145	      0.88298774	     -0.00006291	     -0.22021423	     -0.00000000	      0.00000000	     31.60480124
      0.57133703	     -0.05984822	      0.00030223	     -0.20129551	     -0.06509323	      0.88298789	     -0.00006241	     -0.22022941	     -0.00000000	      0.00000000	     31.59315806
      0.57275190	     -0.05994658	      0.00030297	     -0.20139358	     -0.06509505	      0.88298798	     -0.00006185	     -0.22024554	     -0.00000000	      0.00000000	     31.17635894
      0.57416677	     -0.06004704	      0.00030241	     -0.20149375	     -0.06509692	      0.88298799	     -0.00006124	     -0.22026256	     -0.00000000	     -0.00000000	     31.15978512
      0.57588382	     -0.06017497	      0.00030259	     -0.20162137	     -0.06509924	      0.88298791	     -0.00006043	     -0.22028439	     -0.00000000	     -0.00000000	     30.53086821
      0.57724463	     -0.06027595	      0.00030075	     -0.20172207	     -0.06510113	      0.88298777	     -0.00005973	     -0.22030257	     -0.00000000	     -0.00000000	     30.69436609
      0.57860543	     -0.06038169	      0.00030032	     -0.20182758	     -0.06510305	      0.88298757	     -0.00005898	     -0.22032147	     -0.00000000	     -0.00000000	     30.30395867
      0.57996624	     -0.06048946	      0.00029857	     -0.20193511	     -0.06510501	      0.88298729	     -0.00005819	     -0.22034109	     -0.00000000	     -0.00000000	     30.15131625
      0.58176661	     -0.06063626	      0.00029759	     -0.20208166	     -0.06510764	      0.88298682	     -0.00005707	     -0.22036816	     -0.00000000	     -0.00000000	     29.65863372
      0.58309027	     -0.06074470	      0.00029509	     -0.20218988	     -0.06510962	      0.88298640	     -0.00005619	     -0.22038882	     -0.00000000	     -0.00000000	     29.57720265
      0.58441393	     -0.06085548	      0.00029426	     -0.20230052	     -0.06511162	      0.88298592	     -0.00005527	     -0.22041008	     -0.00000000	     -0.00000000	     29.28757160
      0.58606926	     -0.06099478	      0.00029198	     -0.20243962	     -0.06511416	      0.88298523	     -0.00005407	     -0.22043749	     -0.00000000	     -0.00000000	     29.00486163
      0.58772459	     -0.06113420	      0.00029186	     -0.20257892	     -0.06511674	      0.88298444	     -0.00005280	     -0.22046570	     -0.00000000	     -0.00000000	     28.57091912
      0.58899726	     -0.06124210	      0.00028957	     -0.20268670	     -0.06511875	      0.88298377	     -0.00005178	     -0.22048789	     -0.00000000	     -0.00000000	     28.49686442
      0.59026994	     -0.06135092	      0.00028914	     -0.20279545	     -0.06512077	      0.88298305	     -0.00005073	     -0.22051052	     -0.00000000	     -0.00000000	     28.16535547
      0.59195537	     -0.06149516	      0.00028777	     -0.20293962	     -0.06512348	      0.88298201	     -0.00004929	     -0.22054114	     -0.00000000	     -0.00000000	     27.91073104
      0.59364080	     -0.06164196	      0.00028795	     -0.20308640	     -0.06512621	      0.88298089	     -0.00004778	     -0.22057242	     -0.00000000	     -0.00000000	     27.42272123
      0.59507473	     -0.06176127	      0.00028649	     -0.20320568	     -0.06512855	      0.88297987	     -0.00004646	     -0.22059955	     -0.00000000	     -0.00000000	     27.29957575
      0.59650866	     -0.06188181	      0.00028712	     -0.20332625	     -0.06513091	      0.88297880	     -0.00004510	     -0.22062702	     -0.00000000	     -0.00000001	     26.90003962
      0.59794259	     -0.06200151	      0.00028616	     -0.20344597	     -0.06513328	      0.88297768	     -0.00004370	     -0.22065478	     -0.00000000	     -0.00000001	     26.73783299
      0.59937652	     -0.06212029	      0.00028672	     -0.20356481	     -0.06513566	      0.88297650	     -0.00004227	     -0.22068285	     -0.00000000	     -0.00000001	     26.36620719
      0.60113722	     -0.06226652	      0.00028557	     -0.20371111	     -0.06513859	      0.88297500	     -0.00004047	     -0.22071766	     -0.00000000	     -0.00000001	     26.17476675
      0.60244265	     -0.06237027	      0.00028679	     -0.20381497	     -0.06514077	      0.88297385	     -0.00003910	     -0.22074372	     -0.00000000	     -0.00000001	     25.73162140
      0.60374809	     -0.06247476	      0.00028630	     -0.20391955	     -0.06514295	      0.88297267	     -0.00003771	     -0.22076990	     -0.00000000	     -0.00000001	     25.58680472
      0.60544683	     -0.06261263	      0.00028653	     -0.20405757	     -0.06514579	      0.88297109	     -0.00003587	     -0.22080422	     -0.00000000	     -0.00000001	     25.21159163
      0.60714558	     -0.06274683	      0.00028538	     -0.20419192	     -0.06514862	      0.88296948	     -0.00003400	     -0.22083886	     -0.00000000	     -0.00000001	     24.94150784
      0.60855373	     -0.06285828	      0.00028618	     -0.20430354	     -0.06515096	      0.88296812	     -0.00003242	     -0.22086775	     -0.00000000	     -0.00000001	     24.66169593
      0.60996188	     -0.06296741	      0.00028543	     -0.20441283	     -0.06515330	      0.88296673	     -0.00003082	     -0.22089681	     -0.00000000	     -0.00000001	     24.36164108
      0.61137004	     -0.06307523	      0.00028569	     -0.20452083	     -0.06515563	      0.88296533	     -0.00002920	     -0.22092595	     -0.00000000	     -0.00000001	     24.15249561
      0.61311619	     -0.06320900	      0.00028505	     -0.20465485	     -0.06515850	      0.88296358	     -0.00002718	     -0.22096220	     -0.00000000	     -0.00000001	     23.53902866
      0.61464257	     -0.06331815	      0.00028574	     -0.20476425	     -0.06516099	      0.88296204	     -0.00002539	     -0.22099392	     -0.00000000	     -0.00000001	     23.45675302
      0.61616894	     -0.06342823	      0.00028501	     -0.20487457	     -0.06516346	      0.88296049	     -0.00002358	     -0.22102554	     -0.00000000	     -0.00000001	     23.26427226
      0.61769532	     -0.06353613	      0.00028576	     -0.20498275	     -0.06516591	      0.88295894	     -0.00002176	     -0.22105707	     -0.00000000	     -0.00000001	     23.03324909
      0.61922169	     -0.06364243	      0.00028490	     -0.20508932	     -0.06516834	      0.88295739	     -0.00001993	     -0.22108851	     -0.00000000	     -0.00000001	     22.61651638
      0.62074807	     -0.06374441	      0.00028564	     -0.20519162	     -0.06517074	      0.88295584	     -0.00001809	     -0.22111980	     -0.00000000	     -0.00000001	     22.48460796
      0.62227444	     -0.06384761	      0.00028486	     -0.20529512	     -0.06517311	      0.88295430	     -0.00001624	     -0.22115091	     -0.00000000	     -0.00000001	     22.09804758
      0.62380082	     -0.06394488	      0.00028555	     -0.20539275	     -0.06517545	      0.88295276	     -0.00001439	     -0.22118183	     -0.00000000	     -0.00000001	     21.94489584
      0.62572865	     -0.06406840	      0.00028370	     -0.20551667	     -0.06517835	      0.88295084	     -0.00001205	     -0.22122046	     -0.00000000	     -0.00000001	     21.60878671
      0.62697754	     -0.06414151	      0.00028542	     -0.20559011	     -0.06518020	      0.88294960	     -0.00001053	     -0.22124523	     -0.00000000	     -0.00000001	     21.42761164
      0.62822643	     -0.06421344	      0.00028514	     -0.20566235	     -0.06518203	      0.88294838	     -0.00000901	     -0.22126967	     -0.00000000	     -0.00000001	     21.19850539
      0.62987078	     -0.06430187	      0.00028564	     -0.20575121	     -0.06518438	      0.88294678	     -0.00000701	     -0.22130124	     -0.00000000	     -0.00000001	     21.06414582
      0.63151512	     -0.06438357	      0.00028600	     -0.20583337	     -0.06518669	      0.88294520	     -0.00000502	     -0.22133198	     -0.00000000	     -0.00000001	     20.52793920
      0.63315947	     -0.06445422	      0.00028684	     -0.20590448	     -0.06518894	      0.88294364	     -0.00000304	     -0.22136172	     -0.00000000	     -0.00000001	     20.58278112
      0.63521227	     -0.06454033	      0.00028593	     -0.20599116	     -0.06519166	      0.88294173	     -0.00000058	     -0.22139718	     -0.00000000	     -0.00000001	     20.13249575
      0.63654548	     -0.06458188	      0.00028694	     -0.20603310	     -0.06519338	      0.88294051	      0.00000100	     -0.22141922	     -0.00000000	     -0.00000001	     20.07041982
      0.63787869	     -0.06462446	      0.00028584	     -0.20607606	     -0.06519506	      0.88293931	      0.00000257	     -0.22144032	     -0.00000000	     -0.00000001	     19.85863920
      0.63947918	     -0.06466877	      0.00028441	     -0.20612079	     -0.06519701	      0.88293789	      0.00000443	     -0.22146444	     -0.00000000	     -0.00000001	     19.80286820
      0.64107966	     -0.06470979	      0.00028169	     -0.20616223	     -0.06519890	      0.88293650	      0.00000627	     -0.22148721	     -0.00000000	     -0.00000001	     19.35398264
      0.64268015	     -0.06474134	      0.00027868	     -0.20619419	     -0.06520072	      0.88293513	      0.00000807	     -0.22150866	     -0.00000000	     -0.00000001	     19.38417135
      0.64428063	     -0.06477492	      0.00027421	     -0.20622814	     -0.06520248	      0.88293380	      0.00000985	     -0.22152872	     -0.00000000	     -0.00000001	     19.25914453
      0.64588112	     -0.06479758	      0.00026993	     -0.20625119	     -0.06520416	      0.88293251	      0.00001159	     -0.22154753	     -0.00000000	     -0.00000001	     19.03898636
      0.64748160	     -0.06482143	      0.00026413	     -0.20627538	     -0.06520577	      0.88293124	      0.00001330	     -0.22156497	     -0.00000000	     -0.00000001	     18.87036879
      0.64914476	     -0.06483740	      0.00025889	     -0.20629172	     -0.06520736	      0.88292997	      0.00001503	     -0.22158180	     -0.00000000	     -0.00000001	     18.68872398
      0.65080792	     -0.06485235	      0.00025211	     -0.20630701	     -0.06520888	      0.88292875	      0.00001672	     -0.22159719	     -0.00000000	     -0.00000000	     18.62971480
      0.65247107	     -0.06485619	      0.00024780	     -0.20631124	     -0.06521031	      0.88292757	      0.00001837	     -0.22161124	     -0.00000000	     -0.00000000	     18.41226055
      0.65388142	     -0.06486154	      0.00024193	     -0.20631687	     -0.06521146	      0.88292660	      0.00001973	     -0.22162201	     -0.00000000	     -0.00000000	     18.38130237
      0.65529178	     -0.06485893	      0.00023820	     -0.20631457	     -0.06521255	      0.88292567	      0.00002106	     -0.22163183	     -0.00000000	     -0.00000000	     18.37307584
      0.65670213	     -0.06485572	      0.00023385	     -0.20631167	     -0.06521359	      0.88292478	      0.00002236	     -0.22164068	     -0.00000000	     -0.00000000	     18.19187661
      0.65811248	     -0.06484728	      0.00023020	     -0.20630355	     -0.06521456	      0.88292393	      0.00002363	     -0.22164857	     -0.00000000	     -0.00000000	     18.21085242
      0.65993416	     -0.06483425	      0.00022555	     -0.20629093	     -0.06521573	      0.88292288	      0.00002521	     -0.22165740	     -0.00000000	     -0.00000000	     17.88959194
      0.66175584	     -0.06480626	      0.00022242	     -0.20626336	     -0.06521680	      0.88292190	      0.00002675	     -0.22166469	     -0.00000000	     -0.00000000	     18.28173811
      0.66327334	     -0.06478756	      0.00021924	     -0.20624499	     -0.06521762	      0.88292113	      0.00002798	     -0.22166946	     -0.00000000	     -0.00000000	     17.77951176
      0.66479083	     -0.06475644	      0.00021693	     -0.20621421	     -0.06521837	      0.88292041	      0.00002918	     -0.22167324	     -0.00000000	     -0.00000000	     17.92219502
      0.66630833	     -0.06472936	      0.00021415	     -0.20618746	     -0.06521905	      0.88291973	      0.00003033	     -0.22167596	     -0.00000000	     -0.00000000	     17.84946728
      0.66782583	     -0.06469256	      0.00021213	     -0.20615099	     -0.06521967	      0.88291911	      0.00003145	     -0.22167777	     -0.00000000	     -0.00000000	     17.79727572
      0.66943922	     -0.06465304	      0.00020942	     -0.20611180	     -0.06522026	      0.88291849	      0.00003259	     -0.22167857	     -0.00000000	     -0.00000000	     17.91075937
      0.67105261	     -0.06460727	      0.00020727	     -0.20606637	     -0.06522077	      0.88291793	      0.00003368	     -0.22167831	     -0.00000000	     -0.00000000	     17.67445337
      0.67266600	     -0.06455753	      0.00020449	     -0.20601693	     -0.06522121	      0.88291742	      0.00003473	     -0.22167694	     -0.00000000	     -0.00000000	     17.87764736
      0.67427939	     -0.06450251	      0.00020237	     -0.20596221	     -0.06522159	      0.88291696	      0.00003573	     -0.22167447	     -0.00000000	     -0.00000000	     17.72887853
      0.67606000	     -0.06444359	      0.00019821	     -0.20590357	     -0.06522192	      0.88291651	      0.00003678	     -0.22167047	     -0.00000000	     -0.00000000	     17.87623493
      0.67754055	     -0.06438093	      0.00019673	     -0.20584117	     -0.06522213	      0.88291619	      0.00003762	     -0.22166627	     -0.00000000	     -0.00000000	     17.77486232
      0.67902110	     -0.06432209	      0.00019330	     -0.20578252	     -0.06522230	      0.88291592	      0.00003840	     -0.22166107	     -0.00000000	     -0.00000000	     17.81536664
      0.68050165	     -0.06425665	      0.00019125	     -0.20571730	     -0.06522241	      0.88291568	      0.00003915	     -0.22165502	     -0.00000000	     -0.00000000	     17.93210067
      0.68238681	     -0.06417934	      0.00018654	     -0.20564019	     -0.06522247	      0.88291545	      0.00004003	     -0.22164606	     -0.00000000	     -0.00000000	     17.90014634
      0.68378373	     -0.06410557	      0.00018498	     -0.20556660	     -0.06522248	      0.88291532	      0.00004064	     -0.22163872	     -0.00000000	     -0.00000000	     17.99659760
      0.68518065	     -0.06403681	      0.00018164	     -0.20549797	     -0.06522244	      0.88291523	      0.00004120	     -0.22163046	     -0.00000000	     -0.00000000	     18.07820439
      0.68686379	     -0.06395048	      0.00017876	     -0.20541179	     -0.06522235	      0.88291518	      0.00004181	     -0.22161954	     -0.00000000	     -0.00000000	     18.18719492
      0.68854693	     -0.06386068	      0.00017476	     -0.20532211	     -0.06522220	      0.88291519	      0.00004234	     -0.22160755	     -0.00000000	      0.00000000	     18.16758364
      0.69000101	     -0.06377678	      0.00017259	     -0.20523831	     -0.06522204	      0.88291524	      0.00004275	     -0.22159633	     -0.00000000	      0.00000000	     18.44180210
      0.69145508	     -0.06369183	      0.00016920	     -0.20515343	     -0.06522186	      0.88291533	      0.00004309	     -0.22158429	     -0.00000000	      0.00000000	     18.45352187
      0.69326927	     -0.06358145	      0.00016580	     -0.20504312	     -0.06522158	      0.88291551	      0.00004343	     -0.22156813	     -0.00000000	      0.00000000	     18.79121119
      0.69474267	     -0.06349129	      0.00016171	     -0.20495298	     -0.06522133	      0.88291571	      0.00004364	     -0.22155417	     -0.00000000	      0.00000000	     18.76720033
      0.69621607	     -0.06339500	      0.00015856	     -0.20485670	     -0.06522106	      0.88291595	      0.00004378	     -0.22153942	     -0.00000000	      0.00000000	     18.86924610
      0.69768947	     -0.06330303	      0.00015425	     -0.20476470	     -0.06522077	      0.88291624	      0.00004384	     -0.22152393	     -0.00000000	      0.00000000	     19.11588823
      0.69916286	     -0.06320828	      0.00015058	     -0.20466992	     -0.06522047	      0.88291658	      0.00004384	     -0.22150785	     -0.00000000	      0.00000000	     19.16215179
      0.70063626	     -0.06311483	      0.00014632	     -0.20457640	     -0.06522015	      0.88291696	      0.00004376	     -0.22149119	     -0.00000000	      0.00000000	     19.42850563
      0.70257581	     -0.06299157	      0.00014165	     -0.20445307	     -0.06521973	      0.88291753	      0.00004355	     -0.22146856	     -0.00000000	      0.00000000	     19.40637808
      0.70409414	     -0.06289084	      0.00013705	     -0.20435223	     -0.06521939	      0.88291804	      0.00004330	     -0.22145025	     -0.00000000	      0.00000000	     19.79792518
      0.70561247	     -0.06279199	      0.00013444	     -0.20425330	     -0.06521905	      0.88291860	      0.00004296	     -0.22143146	     -0.00000000	      0.00000000	     20.09676395
      0.70713080	     -0.06269671	      0.00013017	     -0.20415789	     -0.06521872	      0.88291921	      0.00004254	     -0.22141228	     -0.00000000	      0.00000000	     20.07721185
      0.70864913	     -0.06259616	      0.00012823	     -0.20405725	     -0.06521839	      0.88291986	      0.00004205	     -0.22139280	     -0.00000000	      0.00000000	     20.50128174
      0.71016746	     -0.06250232	      0.00012471	     -0.20396328	     -0.06521807	      0.88292056	      0.00004147	     -0.22137298	     -0.00000000	      0.00000000	     20.48202395
      0.71168579	     -0.06240034	      0.00012351	     -0.20386120	     -0.06521776	      0.88292131	      0.00004080	     -0.22135292	     -0.00000000	      0.00000000	     20.85407786
      0.71320412	     -0.06230703	      0.00012064	     -0.20376774	     -0.06521747	      0.88292210	      0.00004006	     -0.22133254	     -0.00000000	      0.00000000	     21.12217952
      0.71472245	     -0.06220610	      0.00012006	     -0.20366671	     -0.06521720	      0.88292293	      0.00003923	     -0.22131199	     -0.00000000	      0.00000000	     21.21615080
      0.71624078	     -0.06211120	      0.00011767	     -0.20357164	     -0.06521695	      0.88292381	      0.00003831	     -0.22129116	     -0.00000000	      0.00000000	     21.57200638
      0.71775911	     -0.06201207	      0.00011753	     -0.20347239	     -0.06521672	      0.88292472	      0.00003731	     -0.22127019	     -0.00000000	      0.00000000	     21.67834929
      0.71927744	     -0.06191714	      0.00011533	     -0.20337728	     -0.06521652	      0.88292566	      0.00003623	     -0.22124901	     -0.00000000	      0.00000000	     21.96478984
      0.72079577	     -0.06181890	      0.00011545	     -0.20327889	     -0.06521635	      0.88292664	      0.00003506	     -0.22122772	     -0.00000000	      0.00000000	     22.36981057
      0.72231410	     -0.06172678	      0.00011355	     -0.20318658	     -0.06521621	      0.88292765	      0.00003380	     -0.22120629	     -0.00000000	      0.00000000	     22.34963946
      0.72383243	     -0.06162760	      0.00011430	     -0.20308724	     -0.06521610	      0.88292869	      0.00003246	     -0.22118480	     -0.00000000	      0.00000000	     22.85974046
      0.72535076	     -0.06153905	      0.00011223	     -0.20299847	     -0.06521603	      0.88292976	      0.00003104	     -0.22116319	     -0.00000000	      0.00000000	     22.81251246
      0.72686909	     -0.06143992	      0.00011318	     -0.20289917	     -0.06521599	      0.88293085	      0.00002953	     -0.22114161	     -0.00000000	      0.00000000	     23.28503345
      0.72838742	     -0.06135472	      0.00011069	     -0.20281371	     -0.06521600	      0.88293196	      0.00002793	     -0.22111988	     -0.00000000	      0.00000001	     23.51507471
      0.72990575	     -0.06125793	      0.00011183	     -0.20271673	     -0.06521605	      0.88293309	      0.00002626	     -0.22109825	     -0.00000000	      0.00000001	     23.68169546
      0.73126204	     -0.06118218	      0.00010951	     -0.20264072	     -0.06521613	      0.88293412	      0.00002469	     -0.22107885	     -0.00000000	      0.00000001	     23.93732439
      0.73261833	     -0.06110085	      0.00010958	     -0.20255918	     -0.06521625	      0.88293515	      0.00002306	     -0.22105953	     -0.00000000	      0.00000001	     24.12127875
      0.73397463	     -0.06102426	      0.00010834	     -0.20248234	     -0.06521641	      0.88293620	      0.00002136	     -0.22104021	     -0.00000000	      0.00000001	     24.38768512
      0.73570271	     -0.06092658	      0.00010787	     -0.20238436	     -0.06521667	      0.88293756	      0.00001910	     -0.22101571	     -0.00000000	      0.00000001	     24.43944963
      0.73722720	     -0.06084182	      0.00010611	     -0.20229927	     -0.06521696	      0.88293876	      0.00001703	     -0.22099416	     -0.00000000	      0.00000001	     24.80772321
      0.73875170	     -0.06075561	      0.00010623	     -0.20221277	     -0.06521730	      0.88293997	      0.00001488	     -0.22097270	     -0.00000000	      0.00000001	     25.10592135
      0.74027620	     -0.06067766	      0.00010415	     -0.20213447	     -0.06521770	      0.88294119	      0.00001265	     -0.22095132	     -0.00000000	      0.00000001	     25.36418890
      0.74180070	     -0.06059385	      0.00010482	     -0.20205037	     -0.06521816	      0.88294242	      0.00001034	     -0.22093015	     -0.00000000	      0.00000001	     25.44073107
      0.74332519	     -0.06051728	      0.00010254	     -0.20197342	     -0.06521867	      0.88294364	      0.00000796	     -0.22090907	     -0.00000000	      0.00000001	     25.73926557
      0.74467610	     -0.06044519	      0.00010357	     -0.20190105	     -0.06521919	      0.88294473	      0.00000579	     -0.22089057	     -0.00000000	      0.00000001	     26.00787189
      0.74602702	     -0.06037913	      0.00010237	     -0.20183466	     -0.06521975	      0.88294582	      0.00000356	     -0.22087219	     -0.00000000	      0.00000001	     26.06360030
      0.74737793	     -0.06031065	      0.00010250	     -0.20176587	     -0.06522036	      0.88294691	      0.00000128	     -0.22085398	     -0.00000000	      0.00000001	     26.35554842
      0.74913269	     -0.06022812	      0.00010155	     -0.20168288	     -0.06522124	      0.88294833	     -0.00000176	     -0.22083055	     -0.00000000	      0.00000001	     26.34078090
      0.75066118	     -0.06014997	      0.00010248	     -0.20160437	     -0.06522208	      0.88294956	     -0.00000448	     -0.22081039	     -0.00000000	      0.00000001	     26.78925481
      0.75218967	     -0.06008357	      0.00010098	     -0.20153753	     -0.06522299	      0.88295078	     -0.00000728	     -0.22079038	     -0.00000000	      0.00000001	     26.95425351
      0.75371816	     -0.06000758	      0.00010288	     -0.20146118	     -0.06522397	      0.88295200	     -0.00001013	     -0.22077069	     -0.00000000	      0.00000001	     27.10038915
      0.75504438	     -0.05995148	      0.00010146	     -0.20140467	     -0.06522489	      0.88295305	     -0.00001266	     -0.22075374	     -0.00000000	      0.00000001	     27.29390442
      0.75637061	     -0.05989046	      0.00010240	     -0.20134331	     -0.06522586	      0.88295410	     -0.00001524	     -0.22073703	     -0.00000000	      0.00000001	     27.41740454
      0.75769684	     -0.05983381	      0.00010217	     -0.20128626	     -0.06522689	      0.88295515	     -0.00001786	     -0.22072049	     -0.00000000	      0.00000001	     27.61923504
      0.75946823	     -0.05975829	      0.00010307	     -0.20121023	     -0.06522836	      0.88295654	     -0.00002144	     -0.22069876	     -0.00000000	      0.00000001	     27.58164732
      0.76096649	     -0.05969563	      0.00010247	     -0.20114709	     -0.06522969	      0.88295770	     -0.00002452	     -0.22068067	     -0.00000000	      0.00000001	     27.91051100
      0.76246476	     -0.05963130	      0.00010403	     -0.20108232	     -0.06523110	      0.88295886	     -0.00002766	     -0.22066284	     -0.00000000	      0.00000001	     28.16679219
      0.76396302	     -0.05957491	      0.00010317	     -0.20102544	     -0.06523260	      0.88296001	     -0.00003086	     -0.22064527	     -0.00000000	      0.00000001	     28.21442889
      0.76546128	     -0.05951157	      0.00010529	     -0.20096164	     -0.06523417	      0.88296116	     -0.00003411	     -0.22062806	     -0.00000000	      0.00000001	     28.48707728
      0.76695954	     -0.05945938	      0.00010397	     -0.20090892	     -0.06523583	      0.88296230	     -0.00003741	     -0.22061108	     -0.00000000	      0.00000001	     28.54773732
      0.76845781	     -0.05939609	      0.00010696	     -0.20084518	     -0.06523758	      0.88296343	     -0.00004075	     -0.22059448	     -0.00000000	      0.00000001	     28.75304630
      0.76975327	     -0.05935187	      0.00010578	     -0.20080047	     -0.06523916	      0.88296440	     -0.00004369	     -0.22058029	     -0.00000000	      0.00000001	     28.86129905
      0.77104873	     -0.05930235	      0.00010735	     -0.20075053	     -0.06524081	      0.88296536	     -0.00004666	     -0.22056637	     -0.00000000	      0.00000001	     28.99425245
      0.77267195	     -0.05924623	      0.00010751	     -0.20069381	     -0.06524296	      0.88296657	     -0.00005043	     -0.22054921	     -0.00000000	      0.00000001	     29.20902185
      0.77429517	     -0.05918699	      0.00011019	     -0.20063404	     -0.06524523	      0.88296776	     -0.00005425	     -0.22053246	     -0.00000000	      0.00000000	     29.10985410
      0.77559633	     -0.05914343	      0.00010948	     -0.20058996	     -0.06524712	      0.88296871	     -0.00005734	     -0.22051924	     -0.00000000	      0.00000000	     29.38286894
      0.77689749	     -0.05909815	      0.00011120	     -0.20054423	     -0.06524908	      0.88296966	     -0.00006047	     -0.22050626	     -0.00000000	      0.00000000	     29.58967681
      0.77848017	     -0.05904849	      0.00011169	     -0.20049396	     -0.06525156	      0.88297080	     -0.00006431	     -0.22049078	     -0.00000000	      0.00000000	     29.55240119
      0.78006284	     -0.05899398	      0.00011383	     -0.20043888	     -0.06525415	      0.88297193	     -0.00006819	     -0.22047568	     -0.00000000	      0.00000000	     29.92914993
      0.78164552	     -0.05895059	      0.00011275	     -0.20039482	     -0.06525685	      0.88297305	     -0.00007210	     -0.22046088	     -0.00000000	      0.00000000	     29.91139412
      0.78286863	     -0.05890978	      0.00011525	     -0.20035357	     -0.06525900	      0.88297391	     -0.00007515	     -0.22044976	     -0.00000000	      0.00000000	     30.09653544
      0.78409175	     -0.05887502	      0.00011549	     -0.20031832	     -0.06526122	      0.88297477	     -0.00007822	     -0.22043883	     -0.00000000	      0.00000000	     30.18104417
      0.78577065	     -0.05882783	      0.00011695	     -0.20027046	     -0.06526437	      0.88297593	     -0.00008246	     -0.22042421	     -0.00000000	      0.00000000	     30.34406619
      0.78744954	     -0.05878594	      0.00011681	     -0.20022787	     -0.06526764	      0.88297708	     -0.00008672	     -0.22041008	     -0.00000000	      0.00000000	     30.36943575
      0.78884296	     -0.05874720	      0.00011893	     -0.20018857	     -0.06527045	      0.88297803	     -0.00009028	     -0.22039878	     -0.00000000	      0.00000000	     30.55691507
      0.79023638	     -0.05871895	      0.00011850	     -0.20015971	     -0.06527334	      0.88297896	     -0.00009385	     -0.22038784	     -0.00000000	      0.00000000	     30.71106384
      0.79162980	     -0.05868846	      0.00011994	     -0.20012865	     -0.06527632	      0.88297989	     -0.00009744	     -0.22037742	     -0.00000000	      0.00000000	     30.72568248
      0.79302322	     -0.05866378	      0.00011988	     -0.20010335	     -0.06527938	      0.88298080	     -0.00010103	     -0.22036747	     -0.00000000	      0.00000000	     30.91551739
      0.79441664	     -0.05864095	      0.00012094	     -0.20007993	     -0.06528253	      0.88298170	     -0.00010463	     -0.22035809	     -0.00000000	      0.00000000	     30.92756804
      0.79581006	     -0.05862507	      0.00012084	     -0.20006343	     -0.06528576	      0.88298259	     -0.00010824	     -0.22034933	     -0.00000000	      0.00000000	     31.07834436
      0.79782556	     -0.05861126	      0.00012257	     -0.20004876	     -0.06529058	      0.88298385	     -0.00011345	     -0.22033811	     -0.00000000	      0.00000000	     30.92465568
      0.79894320	     -0.05860963	      0.00012102	     -0.20004658	     -0.06529332	      0.88298453	     -0.00011634	     -0.22033266	     -0.00000000	      0.00000000	     31.20024380
      0.80006084	     -0.05861204	      0.00012125	     -0.20004849	     -0.06529613	      0.88298520	     -0.00011923	     -0.22032785	     -0.00000000	      0.00000000	     31.26911182
      0.80191724	     -0.05862625	      0.00012124	     -0.20006187	     -0.06530090	      0.88298629	     -0.00012401	     -0.22032144	     -0.00000000	      0.00000000	     31.42297953
      0.80345714	     -0.05864926	      0.00012177	     -0.20008420	     -0.06530496	      0.88298716	     -0.00012795	     -0.22031773	     -0.00000000	      0.00000000	     31.44306291
      0.80499703	     -0.05867805	      0.00012199	     -0.20011232	     -0.06530913	      0.88298801	     -0.00013188	     -0.22031564	     -0.00000000	      0.00000000	     31.50058217
      0.80653692	     -0.05871572	      0.00012348	     -0.20014935	     -0.06531339	      0.88298882	     -0.00013578	     -0.22031522	     -0.00000000	      0.00000000	     31.38590866
      0.80807682	     -0.05876228	      0.00012404	     -0.20019526	     -0.06531774	      0.88298959	     -0.00013966	     -0.22031652	     -0.00000000	      0.00000000	     31.62315672
      0.80961671	     -0.05881514	      0.00012737	     -0.20024755	     -0.06532219	      0.88299032	     -0.00014350	     -0.22031961	     -0.00000001	      0.00000000	     31.41758467
      0.81115660	     -0.05887731	      0.00012809	     -0.20030909	     -0.06532672	      0.88299100	     -0.00014730	     -0.22032448	     -0.00000000	      0.00000000	     31.60236931
      0.81249333	     -0.05893244	      0.00013323	     -0.20036381	     -0.06533073	      0.88299156	     -0.00015057	     -0.22033017	     -0.00000000	      0.00000000	     31.49820940
      0.81383005	     -0.05899528	      0.00013579	     -0.20042617	     -0.06533479	      0.88299207	     -0.00015381	     -0.22033715	     -0.00000000	      0.00000000	     31.47651915
      0.81516677	     -0.05905990	      0.00014081	     -0.20049040	     -0.06533892	      0.88299255	     -0.00015701	     -0.22034543	     -0.00000000	      0.00000000	     31.42685526
      0.81696624	     -0.05915972	      0.00014558	     -0.20058965	     -0.06534458	      0.88299311	     -0.00016126	     -0.22035855	     -0.00000000	      0.00000000	     31.33378112
      0.81817666	     -0.05922381	      0.00015149	     -0.20065343	     -0.06534844	      0.88299344	     -0.00016408	     -0.22036874	     -0.00000000	      0.00000000	     31.20240870
      0.81938709	     -0.05929514	      0.00015551	     -0.20072442	     -0.06535234	      0.88299372	     -0.00016688	     -0.22037985	     -0.00000000	      0.00000000	     31.22161101
      0.82104490	     -0.05940001	      0.00016179	     -0.20082887	     -0.06535776	      0.88299404	     -0.00017065	     -0.22039668	     -0.00000000	      0.00000000	     31.12125606
      0.82270272	     -0.05950982	      0.00016662	     -0.20093826	     -0.06536325	      0.88299427	     -0.00017437	     -0.22041535	     -0.00000000	      0.00000000	     31.02789105
      0.82436054	     -0.05962207	      0.00017382	     -0.20105015	     -0.06536881	      0.88299441	     -0.00017802	     -0.22043574	     -0.00000000	      0.00000000	     30.65627339
      0.82552567	     -0.05970571	      0.00017575	     -0.20113349	     -0.06537276	      0.88299444	     -0.00018055	     -0.22045103	     -0.00000000	      0.00000000	     30.82492685
      0.82669080	     -0.05979115	      0.00017936	     -0.20121867	     -0.06537674	      0.88299443	     -0.00018306	     -0.22046709	     -0.00000000	     -0.00000000	     30.64366244
      0.82835595	     -0.05991719	      0.00018339	     -0.20134435	     -0.06538248	      0.88299433	     -0.00018658	     -0.22049135	     -0.00000000	     -0.00000000	     30.57622113
      0.83002111	     -0.06004937	      0.00018738	     -0.20147620	     -0.06538827	      0.88299412	     -0.00019004	     -0.22051709	     -0.00000000	     -0.00000000	     30.00218421
      0.83168626	     -0.06018283	      0.00018891	     -0.20160929	     -0.06539411	      0.88299380	     -0.00019345	     -0.22054425	     -0.00000000	     -0.00000000	     30.36694719
      0.83298131	     -0.06029328	      0.00019186	     -0.20171951	     -0.06539868	      0.88299348	     -0.00019605	     -0.22056630	     -0.00000000	     -0.00000000	     29.86406806
      0.83427637	     -0.06040445	      0.00019280	     -0.20183043	     -0.06540328	      0.88299309	     -0.00019862	     -0.22058918	     -0.00000000	     -0.00000000	     29.78960786
      0.83595356	     -0.06055122	      0.00019522	     -0.20197693	     -0.06540926	      0.88299249	     -0.00020188	     -0.22061993	     -0.00000000	     -0.00000000	     29.53120269
      0.83744833	     -0.06068627	      0.00019526	     -0.20211172	     -0.06541462	      0.88299187	     -0.00020474	     -0.22064832	     -0.00000000	     -0.00000000	     29.41149371
      0.83894310	     -0.06082207	      0.00019777	     -0.20224734	     -0.06542001	      0.88299115	     -0.00020754	     -0.22067765	     -0.00000000	     -0.00000000	     29.01372614
      0.84043788	     -0.06096045	      0.00019718	     -0.20238551	     -0.06542540	      0.88299035	     -0.00021030	     -0.22070782	     -0.00000000	     -0.00000000	     28.98155329
      0.84193265	     -0.06110136	      0.00020009	     -0.20252631	     -0.06543081	      0.88298947	     -0.00021300	     -0.22073879	     -0.00000000	     -0.00000000	     28.64006267
      0.84323699	     -0.06122607	      0.00019943	     -0.20265087	     -0.06543554	      0.88298863	     -0.00021531	     -0.22076646	     -0.00000000	     -0.00000000	     28.49020675
      0.84454132	     -0.06135129	      0.00020107	     -0.20277602	     -0.06544027	      0.88298773	     -0.00021759	     -0.22079469	     -0.00000000	     -0.00000000	     28.29396284
      0.84616105	     -0.06150898	      0.00020177	     -0.20293362	     -0.06544615	      0.88298653	     -0.00022035	     -0.22083046	     -0.00000000	     -0.00000001	     27.93789757
      0.84778078	     -0.06166494	      0.00020432	     -0.20308957	     -0.06545202	      0.88298524	     -0.00022305	     -0.22086697	     -0.00000000	     -0.00000001	     27.78864533
      0.84916354	     -0.06180067	      0.00020457	     -0.20322526	     -0.06545703	      0.88298407	     -0.00022529	     -0.22089865	     -0.00000000	     -0.00000001	     27.66923830
      0.85054631	     -0.06193659	      0.00020688	     -0.20336123	     -0.06546203	      0.88298285	     -0.00022749	     -0.22093080	     -0.00000000	     -0.00000001	     27.34088882
      0.85192907	     -0.06207204	      0.00020812	     -0.20349672	     -0.06546703	      0.88298156	     -0.00022962	     -0.22096339	     -0.00000000	     -0.00000001	     27.20262522
      0.85366126	     -0.06224248	      0.00021107	     -0.20366728	     -0.06547326	      0.88297988	     -0.00023222	     -0.22100475	     -0.00000000	     -0.00000001	     26.96271203
      0.85513286	     -0.06238564	      0.00021245	     -0.20381054	     -0.06547854	      0.88297839	     -0.00023434	     -0.22104034	     -0.00000000	     -0.00000001	     26.77603813
      0.85660446	     -0.06252973	      0.00021521	     -0.20395480	     -0.06548379	      0.88297684	     -0.00023640	     -0.22107627	     -0.00000000	     -0.00000001	     26.46486276
      0.85807606	     -0.06267272	      0.00021662	     -0.20409795	     -0.06548902	      0.88297525	     -0.00023838	     -0.22111253	     -0.00000000	     -0.00000001	     26.33305379
      0.85954766	     -0.06281471	      0.00021941	     -0.20424015	     -0.06549422	      0.88297361	     -0.00024028	     -0.22114906	     -0.00000000	     -0.00000001	     26.03049226
      0.86101926	     -0.06295712	      0.00022106	     -0.20438277	     -0.06549940	      0.88297193	     -0.00024210	     -0.22118585	     -0.00000000	     -0.00000001	     25.99809015
      0.86249086	     -0.06309859	      0.00022380	     -0.20452451	     -0.06550454	      0.88297022	     -0.00024383	     -0.22122291	     -0.00000000	     -0.00000001	     25.60775404
      0.86396246	     -0.06323940	      0.00022556	     -0.20466558	     -0.06550964	      0.88296848	     -0.00024548	     -0.22126021	     -0.00000000	     -0.00000001	     25.53211640
      0.86562389	     -0.06340006	      0.00022846	     -0.20482659	     -0.06551536	      0.88296647	     -0.00024724	     -0.22130262	     -0.00000000	     -0.00000001	     25.30046466
      0.86728532	     -0.06356157	      0.00022946	     -0.20498844	     -0.06552103	      0.88296444	     -0.00024888	     -0.22134541	     -0.00000000	     -0.00000001	     24.90653062
      0.86894675	     -0.06371738	      0.00023380	     -0.20514470	     -0.06552664	      0.88296238	     -0.00025040	     -0.22138852	     -0.00000000	     -0.00000001	     24.86711895
      0.87021988	     -0.06383763	      0.00023378	     -0.20526523	     -0.06553089	      0.88296079	     -0.00025149	     -0.22142165	     -0.00000000	     -0.00000001	     24.57265550
      0.87149300	     -0.06395589	      0.00023593	     -0.20538385	     -0.06553512	      0.88295920	     -0.00025250	     -0.22145486	     -0.00000000	     -0.00000001	     24.42395121
      0.87327611	     -0.06412080	      0.00023811	     -0.20554927	     -0.06554096	      0.88295695	     -0.00025380	     -0.22150149	     -0.00000000	     -0.00000001	     24.11182380
      0.87505923	     -0.06427985	      0.00024165	     -0.20570888	     -0.06554673	      0.88295469	     -0.00025496	     -0.22154818	     -0.00000000	     -0.00000001	     24.10159010
      0.87653381	     -0.06441132	      0.00024228	     -0.20584080	     -0.06555143	      0.88295282	     -0.00025581	     -0.22158669	     -0.00000000	     -0.00000001	     23.60213764
      0.87800840	     -0.06453744	      0.00024492	     -0.20596744	     -0.06555607	      0.88295096	     -0.00025656	     -0.22162510	     -0.00000000	     -0.00000001	     23.50666188
      0.87978837	     -0.06469143	      0.00024602	     -0.20612204	     -0.06556158	      0.88294871	     -0.00025733	     -0.22167122	     -0.00000000	     -0.00000001	     23.30134918
      0.88115431	     -0.06480018	      0.00024926	     -0.20623133	     -0.06556575	      0.88294699	     -0.00025782	     -0.22170643	     -0.00000000	     -0.00000001	     23.03004022
      0.88252026	     -0.06490892	      0.00025059	     -0.20634059	     -0.06556986	      0.88294528	     -0.00025823	     -0.22174128	     -0.00000000	     -0.00000001	     22.94108676
      0.88426751	     -0.06504363	      0.00025333	     -0.20647601	     -0.06557502	      0.88294310	     -0.00025864	     -0.22178529	     -0.00000000	     -0.00000001	     22.68973881
      0.88601477	     -0.06516697	      0.00025453	     -0.20660006	     -0.06558007	      0.88294094	     -0.00025890	     -0.22182851	     -0.00000000	     -0.00000001	     22.46998528
      0.88745117	     -0.06526282	      0.00025699	     -0.20669654	     -0.06558414	      0.88293918	     -0.00025902	     -0.22186321	     -0.00000000	     -0.00000001	     22.26617544
      0.88888757	     -0.06534941	      0.00025784	     -0.20678374	     -0.06558814	      0.88293743	     -0.00025904	     -0.22189706	     -0.00000000	     -0.00000001	     22.08191512
      0.89081842	     -0.06545839	      0.00025975	     -0.20689358	     -0.06559339	      0.88293511	     -0.00025894	     -0.22194090	     -0.00000000	     -0.00000001	     22.00181665
      0.89226404	     -0.06552823	      0.00025943	     -0.20696405	     -0.06559722	      0.88293339	     -0.00025876	     -0.22197248	     -0.00000000	     -0.00000001	     21.62217400
      0.89370965	     -0.06559115	      0.00025963	     -0.20702760	     -0.06560097	      0.88293169	     -0.00025849	     -0.22200269	     -0.00000000	     -0.00000001	     21.40459778
      0.89547044	     -0.06566409	      0.00025760	     -0.20710127	     -0.06560542	      0.88292966	     -0.00025805	     -0.22203779	     -0.00000000	     -0.00000001	     21.35910682
      0.89723122	     -0.06573491	      0.00025543	     -0.20717284	     -0.06560975	      0.88292766	     -0.00025748	     -0.22207102	     -0.00000000	     -0.00000001	     20.98139160
      0.89899201	     -0.06579045	      0.00024978	     -0.20722905	     -0.06561394	      0.88292570	     -0.00025680	     -0.22210256	     -0.00000000	     -0.00000001	     20.84175922
      0.90034188	     -0.06582937	      0.00024692	     -0.20726852	     -0.06561706	      0.88292422	     -0.00025619	     -0.22212537	     -0.00000000	     -0.00000001	     20.65370604
      0.90169176	     -0.06586720	      0.00024161	     -0.20730684	     -0.06562010	      0.88292277	     -0.00025551	     -0.22214710	     -0.00000000	     -0.00000001	     20.62276703
      0.90334367	     -0.06590813	      0.00023475	     -0.20734837	     -0.06562371	      0.88292103	     -0.00025459	     -0.22217230	     -0.00000000	     -0.00000001	     20.23084965
      0.90499558	     -0.06594027	      0.00022657	     -0.20738109	     -0.06562720	      0.88291934	     -0.00025357	     -0.22219596	     -0.00000000	     -0.00000001	     20.24554845
      0.90664748	     -0.06596819	      0.00021868	     -0.20740959	     -0.06563057	      0.88291769	     -0.00025244	     -0.22221804	     -0.00000000	     -0.00000001	     20.04842403
      0.90829939	     -0.06599082	      0.00021057	     -0.20743279	     -0.06563382	      0.88291609	     -0.00025122	     -0.22223855	     -0.00000000	     -0.00000001	     20.14947797
      0.90995129	     -0.06600714	      0.00020389	     -0.20744973	     -0.06563694	      0.88291453	     -0.00024990	     -0.22225752	     -0.00000000	     -0.00000001	     19.60083764
      0.91160320	     -0.06601476	      0.00019624	     -0.20745794	     -0.06563993	      0.88291303	     -0.00024848	     -0.22227497	     -0.00000000	     -0.00000001	     19.72240078
      0.91325511	     -0.06602040	      0.00019048	     -0.20746420	     -0.06564281	      0.88291158	     -0.00024697	     -0.22229084	     -0.00000000	     -0.00000001	     19.46021626
      0.91490701	     -0.06601627	      0.00018362	     -0.20746067	     -0.06564556	      0.88291019	     -0.00024536	     -0.22230521	     -0.00000000	     -0.00000001	     19.57540268
      0.91655892	     -0.06601109	      0.00017928	     -0.20745615	     -0.06564818	      0.88290886	     -0.00024366	     -0.22231806	     -0.00000000	     -0.00000001	     19.30481026
      0.91821082	     -0.06599537	      0.00017355	     -0.20744104	     -0.06565068	      0.88290758	     -0.00024186	     -0.22232945	     -0.00000000	     -0.00000001	     19.35268491
      0.91955931	     -0.06598132	      0.00017177	     -0.20742755	     -0.06565264	      0.88290659	     -0.00024033	     -0.22233764	     -0.00000000	     -0.00000000	     19.16229808
      0.92090779	     -0.06596149	      0.00016959	     -0.20740827	     -0.06565451	      0.88290563	     -0.00023874	     -0.22234486	     -0.00000000	     -0.00000000	     19.18126024
      0.92267234	     -0.06593197	      0.00016767	     -0.20737950	     -0.06565684	      0.88290444	     -0.00023658	     -0.22235285	     -0.00000000	     -0.00000000	     18.91310881
      0.92443690	     -0.06589233	      0.00016559	     -0.20734057	     -0.06565903	      0.88290332	     -0.00023432	     -0.22235919	     -0.00000000	     -0.00000000	     19.07072206
      0.92620145	     -0.06585214	      0.00016417	     -0.20730111	     -0.06566108	      0.88290228	     -0.00023196	     -0.22236383	     -0.00000000	     -0.00000000	     18.76840460
      0.92774669	     -0.06580689	      0.00016214	     -0.20725646	     -0.06566277	      0.88290142	     -0.00022983	     -0.22236661	     -0.00000000	     -0.00000000	     19.03148263
      0.92929193	     -0.06576115	      0.00016093	     -0.20721134	     -0.06566436	      0.88290061	     -0.00022762	     -0.22236813	     -0.00000000	     -0.00000000	     18.82643558
      0.93083717	     -0.06570835	      0.00015919	     -0.20715913	     -0.06566585	      0.88289986	     -0.00022536	     -0.22236843	     -0.00000000	     -0.00000000	     19.04349658
      0.93238241	     -0.06565452	      0.00015766	     -0.20710590	     -0.06566724	      0.88289916	     -0.00022303	     -0.22236751	     -0.00000000	     -0.00000000	     18.78175140
      0.93392765	     -0.06559239	      0.00015587	     -0.20704433	     -0.06566853	      0.88289851	     -0.00022064	     -0.22236541	     -0.00000000	     -0.00000000	     19.00453007
      0.93547289	     -0.06553095	      0.00015397	     -0.20698345	     -0.06566973	      0.88289791	     -0.00021819	     -0.22236207	     -0.00000000	     -0.00000000	     18.86983353
      0.93701813	     -0.06546209	      0.00015177	     -0.20691512	     -0.06567083	      0.88289736	     -0.00021569	     -0.22235760	     -0.00000000	     -0.00000000	     18.93573421
      0.93856337	     -0.06539060	      0.00014941	     -0.20684415	     -0.06567183	      0.88289686	     -0.00021313	     -0.22235192	     -0.00000000	     -0.00000000	     19.03663797
      0.94049641	     -0.06529737	      0.00014634	     -0.20675154	     -0.06567296	      0.88289630	     -0.00020986	     -0.22234315	     -0.00000000	     -0.00000000	     18.94538928
      0.94213320	     -0.06521103	      0.00014337	     -0.20666571	     -0.06567381	      0.88289588	     -0.00020702	     -0.22233434	     -0.00000000	     -0.00000000	     19.06273570
      0.94376999	     -0.06511937	      0.00014058	     -0.20657454	     -0.06567455	      0.88289550	     -0.00020414	     -0.22232422	     -0.00000000	     -0.00000000	     19.18144878
      0.94540678	     -0.06502983	      0.00013720	     -0.20648545	     -0.06567520	      0.88289518	     -0.00020121	     -0.22231277	     -0.00000000	     -0.00000000	     19.30909114
      0.94704357	     -0.06492771	      0.00013461	     -0.20638380	     -0.06567575	      0.88289490	     -0.00019823	     -0.22230012	     -0.00000000	     -0.00000000	     19.45396267
      0.94868036	     -0.06483141	      0.00013066	     -0.20628791	     -0.06567621	      0.88289466	     -0.00019521	     -0.22228611	     -0.00000000	     -0.00000000	     19.48379320
      0.95031715	     -0.06471837	      0.00012855	     -0.20617530	     -0.06567658	      0.88289446	     -0.00019215	     -0.22227093	     -0.00000000	     -0.00000000	     19.64463645
      0.95172607	     -0.06462735	      0.00012507	     -0.20608460	     -0.06567683	      0.88289433	     -0.00018949	     -0.22225676	     -0.00000000	     -0.00000000	     19.72651572
      0.95313498	     -0.06452820	      0.00012284	     -0.20598578	     -0.06567701	      0.88289422	     -0.00018680	     -0.22224171	     -0.00000000	     -0.00000000	     19.84562158
      0.95483950	     -0.06440925	      0.00011905	     -0.20586720	     -0.06567714	      0.88289414	     -0.00018352	     -0.22222231	     -0.00000000	     -0.00000000	     19.96067033
      0.95654402	     -0.06428271	      0.00011621	     -0.20574100	     -0.06567718	      0.88289409	     -0.00018021	     -0.22220171	     -0.00000000	     -0.00000000	     20.15312922
      0.95824854	     -0.06416493	      0.00011096	     -0.20562350	     -0.06567714	      0.88289408	     -0.00017688	     -0.22217991	     -0.00000000	      0.00000000	     20.36686713
      0.95963087	     -0.06405769	      0.00010881	     -0.20551652	     -0.06567704	      0.88289411	     -0.00017416	     -0.22216159	     -0.00000000	      0.00000000	     20.50436731
      0.96101320	     -0.06395800	      0.00010480	     -0.20541703	     -0.06567688	      0.88289415	     -0.00017144	     -0.22214260	     -0.00000000	      0.00000000	     20.65901683
      0.96270125	     -0.06383276	      0.00010057	     -0.20529202	     -0.06567662	      0.88289425	     -0.00016809	     -0.22211871	     -0.00000000	      0.00000000	     20.89225703
      0.96438930	     -0.06371103	      0.00009481	     -0.20517047	     -0.06567628	      0.88289438	     -0.00016474	     -0.22209416	     -0.00000000	      0.00000000	     20.96707896
      0.96607735	     -0.06358059	      0.00009118	     -0.20504023	     -0.06567587	      0.88289454	     -0.00016137	     -0.22206910	     -0.00000000	      0.00000000	     21.49154142
      0.96749739	     -0.06348268	      0.00008573	     -0.20494242	     -0.06567546	      0.88289471	     -0.00015854	     -0.22204753	     -0.00000000	      0.00000000	     21.47436033
      0.96891744	     -0.06337515	      0.00008246	     -0.20483503	     -0.06567500	      0.88289490	     -0.00015570	     -0.22202573	     -0.00000000	      0.00000000	     21.74942944
      0.97033748	     -0.06327274	      0.00007809	     -0.20473272	     -0.06567450	      0.88289511	     -0.00015286	     -0.22200357	     -0.00000000	      0.00000000	     21.93787446
      0.97225493	     -0.06312982	      0.00007490	     -0.20458997	     -0.06567374	      0.88289544	     -0.00014901	     -0.22197329	     -0.00000000	      0.00000000	     22.38871073
      0.97364661	     -0.06303177	      0.00007131	     -0.20449201	     -0.06567314	      0.88289571	     -0.00014622	     -0.22195098	     -0.00000000	      0.00000000	     22.39742721
      0.97503830	     -0.06292910	      0.00006970	     -0.20438945	     -0.06567250	      0.88289599	     -0.00014343	     -0.22192849	     -0.00000000	      0.00000000	     22.66993751
      0.97673392	     -0.06280868	      0.00006690	     -0.20426913	     -0.06567166	      0.88289638	     -0.00014003	     -0.22190083	     -0.00000000	      0.00000000	     22.94234554
      0.97842954	     -0.06268579	      0.00006618	     -0.20414636	     -0.06567077	      0.88289679	     -0.00013663	     -0.22187298	     -0.00000000	      0.00000000	     23.27978892
      0.97988075	     -0.06258503	      0.00006373	     -0.20404566	     -0.06566996	      0.88289717	     -0.00013372	     -0.22184898	     -0.00000000	      0.00000000	     23.36006588
      0.98133196	     -0.06247912	      0.00006409	     -0.20393986	     -0.06566912	      0.88289758	     -0.00013081	     -0.22182489	     -0.00000000	      0.00000000	     23.73033308
      0.98278316	     -0.06238034	      0.00006302	     -0.20384113	     -0.06566824	      0.88289801	     -0.00012791	     -0.22180067	     -0.00000000	      0.00000000	     23.89186037
      0.98456312	     -0.06225377	      0.00006397	     -0.20371465	     -0.06566712	      0.88289857	     -0.00012435	     -0.22177095	     -0.00000000	      0.00000000	     24.31909906
      0.98591335	     -0.06216404	      0.00006259	     -0.20362493	     -0.06566624	      0.88289902	     -0.00012165	     -0.22174830	     -0.00000000	      0.00000000	     24.37552570
      0.98726357	     -0.06207045	      0.00006308	     -0.20353137	     -0.06566533	      0.88289949	     -0.00011895	     -0.22172563	     -0.00000000	      0.00000000	     24.66254047
      0.98895303	     -0.06195863	      0.00006246	     -0.20341956	     -0.06566416	      0.88290011	     -0.00011559	     -0.22169725	     -0.00000000	      0.00000000	     24.90122275
      0.99064248	     -0.06184299	      0.00006351	     -0.20330393	     -0.06566296	      0.88290075	     -0.00011222	     -0.22166888	     -0.00000000	      0.00000000	     25.20664956
      0.99210851	     -0.06175123	      0.00006225	     -0.20321212	     -0.06566189	      0.88290134	     -0.00010931	     -0.22164421	     -0.00000000	      0.00000000	     25.41002051
      0.99357453	     -0.06165308	      0.00006384	     -0.20311397	     -0.06566080	      0.88290194	     -0.00010641	     -0.22161962	     -0.00000000	      0.00000000	     25.68909560
      0.99504055	     -0.06156266	      0.00006338	     -0.20302347	     -0.06565969	      0.88290257	     -0.00010351	     -0.22159501	     -0.00000000	      0.00000000	     25.87818787
      0.99650657	     -0.06146795	      0.00006461	     -0.20292872	     -0.06565856	      0.88290322	     -0.00010063	     -0.22157050	     -0.00000000	      0.00000000	     26.13264949
      0.99797259	     -0.06137913	      0.00006420	     -0.20283980	     -0.06565742	      0.88290389	     -0.00009776	     -0.22154601	     -0.00000000	      0.00000000	     26.32961173
      0.99974902	     -0.06126695	      0.00006588	     -0.20272754	     -0.06565603	      0.88290472	     -0.00009431	     -0.22151649	     -0.00000000	      0.00000000	     26.74341074
      1.00105437	     -0.06119230	      0.00006460	     -0.20265274	     -0.06565500	      0.88290536	     -0.00009179	     -0.22149482	     -0.00000000	      0.00000000	     26.77627411
      1.00235972	     -0.06111323	      0.00006535	     -0.20257357	     -0.06565397	      0.88290600	     -0.00008929	     -0.22147326	     -0.00000000	      0.00000000	     27.03162471
      1.00411079	     -0.06101288	      0.00006498	     -0.20247302	     -0.06565258	      0.88290690	     -0.00008597	     -0.22144445	     -0.00000000	      0.00000000	     27.28418376
      1.00568450	     -0.06091998	      0.00006631	     -0.20237997	     -0.06565133	      0.88290772	     -0.00008303	     -0.22141873	     -0.00000000	      0.00000000	     27.49312034
      1.00725822	     -0.06083494	      0.00006506	     -0.20229470	     -0.06565009	      0.88290857	     -0.00008012	     -0.22139311	     -0.00000000	      0.00000000	     27.64913510
      1.00860623	     -0.06075612	      0.00006678	     -0.20221573	     -0.06564904	      0.88290931	     -0.00007767	     -0.22137132	     -0.00000000	      0.00000000	     27.97559963
      1.00995423	     -0.06068401	      0.00006650	     -0.20214341	     -0.06564800	      0.88291006	     -0.00007524	     -0.22134962	     -0.00000000	      0.00000000	     28.02159920
      1.01130224	     -0.06060954	      0.00006740	     -0.20206875	     -0.06564696	      0.88291083	     -0.00007285	     -0.22132804	     -0.00000000	      0.00000000	     28.29525151
      1.01309179	     -0.06051651	      0.00006769	     -0.20197542	     -0.06564561	      0.88291187	     -0.00006973	     -0.22129956	     -0.00000000	      0.00000000	     28.27754657
      1.01464886	     -0.06042943	      0.00006963	     -0.20188811	     -0.06564447	      0.88291279	     -0.00006707	     -0.22127498	     -0.00000000	      0.00000000	     28.77426838
      1.01620592	     -0.06035421	      0.00006926	     -0.20181258	     -0.06564335	      0.88291373	     -0.00006447	     -0.22125050	     -0.00000000	      0.00000000	     28.83308211
      1.01757413	     -0.06027987	      0.00007165	     -0.20173803	     -0.06564239	      0.88291457	     -0.00006222	     -0.22122920	     -0.00000000	      0.00000000	     29.01836959
      1.01894234	     -0.06021343	      0.00007200	     -0.20167131	     -0.06564145	      0.88291542	     -0.00006002	     -0.22120799	     -0.00000000	      0.00000000	     29.17076646
      1.02031055	     -0.06014397	      0.00007380	     -0.20160160	     -0.06564055	      0.88291629	     -0.00005786	     -0.22118695	     -0.00000000	      0.00000000	     29.30935204
      1.02208069	     -0.06006022	      0.00007485	     -0.20151746	     -0.06563942	      0.88291742	     -0.00005514	     -0.22115992	     -0.00000000	      0.00000000	     29.61066260
      1.02354825	     -0.05998583	      0.00007768	     -0.20144280	     -0.06563853	      0.88291838	     -0.00005294	     -0.22113775	     -0.00000000	      0.00000000	     29.61746493
      1.02501581	     -0.05991947	      0.00007824	     -0.20137608	     -0.06563768	      0.88291935	     -0.00005080	     -0.22111571	     -0.00000000	      0.00000000	     29.81398725
      1.02648337	     -0.05984831	      0.00008128	     -0.20130462	     -0.06563687	      0.88292033	     -0.00004872	     -0.22109391	     -0.00000000	      0.00000000	     29.89745838
      1.02795094	     -0.05978393	      0.00008191	     -0.20123985	     -0.06563611	      0.88292132	     -0.00004669	     -0.22107227	     -0.00000000	      0.00000000	     30.05544204
      1.02941850	     -0.05971519	      0.00008491	     -0.20117079	     -0.06563540	      0.88292233	     -0.00004472	     -0.22105089	     -0.00000000	      0.00000000	     30.18435059
      1.03088606	     -0.05965442	      0.00008558	     -0.20110961	     -0.06563474	      0.88292335	     -0.00004280	     -0.22102970	     -0.00000000	      0.00000000	     30.30995491
      1.03235363	     -0.05959000	      0.00008866	     -0.20104483	     -0.06563413	      0.88292438	     -0.00004095	     -0.22100884	     -0.00000000	      0.00000000	     30.36039801
      1.03382119	     -0.05953418	      0.00008921	     -0.20098857	     -0.06563359	      0.88292542	     -0.00003916	     -0.22098827	     -0.00000000	      0.00000000	     30.49551837
      1.03528875	     -0.05947626	      0.00009222	     -0.20093026	     -0.06563310	      0.88292647	     -0.00003742	     -0.22096816	     -0.00000000	      0.00000000	     30.60339677
      1.03675631	     -0.05942851	      0.00009259	     -0.20088204	     -0.06563267	      0.88292753	     -0.00003575	     -0.22094848	     -0.00000000	      0.00000000	     30.69206550
      1.03822388	     -0.05937846	      0.00009560	     -0.20083158	     -0.06563231	      0.88292860	     -0.00003413	     -0.22092941	     -0.00000000	      0.00000000	     30.72591199
      1.03969144	     -0.05933963	      0.00009575	     -0.20079224	     -0.06563201	      0.88292968	     -0.00003258	     -0.22091093	     -0.00000000	      0.00000001	     30.82748719
      1.04115900	     -0.05930189	      0.00009858	     -0.20075406	     -0.06563178	      0.88293076	     -0.00003108	     -0.22089327	     -0.00000000	      0.00000001	     30.89964834
      1.04262657	     -0.05927907	      0.00009823	     -0.20073072	     -0.06563162	      0.88293185	     -0.00002964	     -0.22087651	     -0.00000000	      0.00000001	     30.95363802
      1.04409413	     -0.05925861	      0.00010085	     -0.20070980	     -0.06563154	      0.88293295	     -0.00002825	     -0.22086092	     -0.00000000	      0.00000001	     30.95103270
      1.04556169	     -0.05925412	      0.00010014	     -0.20070476	     -0.06563152	      0.88293405	     -0.00002692	     -0.22084658	     -0.00000000	      0.00000001	     31.00623705
      1.04702926	     -0.05925271	      0.00010292	     -0.20070287	     -0.06563158	      0.88293515	     -0.00002564	     -0.22083374	     -0.00000000	      0.00000001	     31.06831767
      1.04849682	     -0.05926869	      0.00010227	     -0.20071830	     -0.06563172	      0.88293625	     -0.00002441	     -0.22082244	     -0.00000000	      0.00000001	     31.06261346
      1.04996438	     -0.05928661	      0.00010580	     -0.20073578	     -0.06563193	      0.88293734	     -0.00002324	     -0.22081292	     -0.00000000	      0.00000001	     31.05205674
      1.05143194	     -0.05931941	      0.00010601	     -0.20076806	     -0.06563221	      0.88293843	     -0.00002211	     -0.22080512	     -0.00000000	      0.00000001	     31.07006696
      1.05289951	     -0.05935217	      0.00011111	     -0.20080042	     -0.06563258	      0.88293950	     -0.00002103	     -0.22079916	     -0.00000000	      0.00000000	     31.10595632
      1.05436707	     -0.05939980	      0.00011266	     -0.20084758	     -0.06563302	      0.88294056	     -0.00002000	     -0.22079494	     -0.00000000	      0.00000000	     31.07934837
      1.05583463	     -0.05944676	      0.00011957	     -0.20089421	     -0.06563354	      0.88294160	     -0.00001901	     -0.22079256	     -0.00000000	      0.00000000	     31.00040252
      1.05730220	     -0.05950639	      0.00012259	     -0.20095343	     -0.06563414	      0.88294262	     -0.00001806	     -0.22079191	     -0.00000000	      0.00000000	     31.01758927
      1.05876976	     -0.05956459	      0.00013158	     -0.20101137	     -0.06563481	      0.88294361	     -0.00001715	     -0.22079304	     -0.00000000	      0.00000000	     30.96169590
      1.06008752	     -0.05962624	      0.00013616	     -0.20107272	     -0.06563548	      0.88294448	     -0.00001637	     -0.22079543	     -0.00000000	      0.00000000	     30.93499310
      1.06140529	     -0.05968737	      0.00014447	     -0.20113365	     -0.06563621	      0.88294532	     -0.00001563	     -0.22079913	     -0.00000000	      0.00000000	     30.82546062
      1.06272305	     -0.05975445	      0.00015174	     -0.20120051	     -0.06563699	      0.88294614	     -0.00001491	     -0.22080405	     -0.00000000	      0.00000000	     30.80364174
      1.06446498	     -0.05984895	      0.00016379	     -0.20129480	     -0.06563813	      0.88294717	     -0.00001402	     -0.22081245	     -0.00000000	      0.00000000	     30.49451031
      1.06594625	     -0.05993448	      0.00017264	     -0.20138013	     -0.06563918	      0.88294801	     -0.00001330	     -0.22082123	     -0.00000000	      0.00000000	     30.64841163
      1.06742753	     -0.06002394	      0.00018488	     -0.20146951	     -0.06564030	      0.88294880	     -0.00001263	     -0.22083145	     -0.00000000	      0.00000000	     30.33867887
      1.06890880	     -0.06011857	      0.00019401	     -0.20156398	     -0.06564149	      0.88294954	     -0.00001200	     -0.22084304	     -0.00000000	      0.00000000	     30.44952611
      1.07023096	     -0.06020463	      0.00020546	     -0.20165001	     -0.06564261	      0.88295017	     -0.00001147	     -0.22085450	     -0.00000000	      0.00000000	     30.12249144
      1.07155312	     -0.06029482	      0.00021426	     -0.20174010	     -0.06564378	      0.88295075	     -0.00001097	     -0.22086695	     -0.00000000	      0.00000000	     30.13468320
      1.07287528	     -0.06038773	      0.00022415	     -0.20183296	     -0.06564501	      0.88295128	     -0.00001051	     -0.22088036	     -0.00000000	      0.00000000	     29.93250077
      1.07464741	     -0.06051812	      0.00023528	     -0.20196326	     -0.06564674	      0.88295193	     -0.00000994	     -0.22089977	     -0.00000000	      0.00000000	     29.95057232
      1.07602896	     -0.06062094	      0.00024550	     -0.20206607	     -0.06564814	      0.88295237	     -0.00000954	     -0.22091602	     -0.00000000	      0.00000000	     29.54675772
      1.07741051	     -0.06072830	      0.00025307	     -0.20217336	     -0.06564960	      0.88295276	     -0.00000918	     -0.22093316	     -0.00000000	      0.00000000	     29.55151786
      1.07879206	     -0.06083801	      0.00026174	     -0.20228306	     -0.06565110	      0.88295309	     -0.00000886	     -0.22095120	     -0.00000000	      0.00000000	     29.27691837
      1.08050013	     -0.06097955	      0.00026964	     -0.20242454	     -0.06565303	      0.88295342	     -0.00000851	     -0.22097465	     -0.00000000	      0.00000000	     29.18797039
      1.08176214	     -0.06108379	      0.00027705	     -0.20252879	     -0.06565450	      0.88295361	     -0.00000828	     -0.22099282	     -0.00000000	      0.00000000	     28.86225009
      1.08302414	     -0.06119228	      0.00028225	     -0.20263726	     -0.06565600	      0.88295374	     -0.00000809	     -0.22101163	     -0.00000000	      0.00000000	     28.81404877
      1.08469394	     -0.06133956	      0.00028966	     -0.20278456	     -0.06565803	      0.88295384	     -0.00000788	     -0.22103754	     -0.00000000	      0.00000000	     28.42006951
      1.08636374	     -0.06149027	      0.00029470	     -0.20293525	     -0.06566012	      0.88295386	     -0.00000772	     -0.22106457	     -0.00000000	     -0.00000000	     28.57670217
      1.08763510	     -0.06160634	      0.00030042	     -0.20305137	     -0.06566174	      0.88295380	     -0.00000763	     -0.22108590	     -0.00000000	     -0.00000000	     28.00251255
      1.08890647	     -0.06172401	      0.00030425	     -0.20316908	     -0.06566338	      0.88295370	     -0.00000757	     -0.22110781	     -0.00000000	     -0.00000000	     27.94917768
      1.09056840	     -0.06187955	      0.00031038	     -0.20332472	     -0.06566557	      0.88295348	     -0.00000752	     -0.22113731	     -0.00000000	     -0.00000000	     27.50715776
      1.09204897	     -0.06201962	      0.00031464	     -0.20346487	     -0.06566754	      0.88295322	     -0.00000751	     -0.22116435	     -0.00000000	     -0.00000000	     27.54045822
      1.09352954	     -0.06216036	      0.00032063	     -0.20360577	     -0.06566954	      0.88295288	     -0.00000752	     -0.22119208	     -0.00000000	     -0.00000000	     26.95027779
      1.09501011	     -0.06230170	      0.00032495	     -0.20374725	     -0.06567155	      0.88295248	     -0.00000756	     -0.22122045	     -0.00000000	     -0.00000000	     27.02225866
      1.09649068	     -0.06244455	      0.00033157	     -0.20389032	     -0.06567358	      0.88295202	     -0.00000762	     -0.22124946	     -0.00000000	     -0.00000000	     26.50834026
      1.09797125	     -0.06258682	      0.00033622	     -0.20403278	     -0.06567563	      0.88295149	     -0.00000770	     -0.22127905	     -0.00000000	     -0.00000000	     26.43158881
      1.09945181	     -0.06273000	      0.00034345	     -0.20417626	     -0.06567768	      0.88295091	     -0.00000780	     -0.22130919	     -0.00000000	     -0.00000000	     26.06701586
      1.10093238	     -0.06287341	      0.00034851	     -0.20431993	     -0.06567973	      0.88295027	     -0.00000791	     -0.22133989	     -0.00000000	     -0.00000000	     25.93446411
      1.10241295	     -0.06301728	      0.00035652	     -0.20446416	     -0.06568178	      0.88294957	     -0.00000803	     -0.22137110	     -0.00000000	     -0.00000000	     25.54696810
      1.10389352	     -0.06316151	      0.00036234	     -0.20460872	     -0.06568382	      0.88294882	     -0.00000815	     -0.22140285	     -0.00000000	     -0.00000000	     25.40728808
      1.10537409	     -0.06330537	      0.00037132	     -0.20475302	     -0.06568586	      0.88294803	     -0.00000828	     -0.22143508	     -0.00000001	     -0.00000000	     24.96334266
      1.10685466	     -0.06344931	      0.00037806	     -0.20489736	     -0.06568788	      0.88294719	     -0.00000840	     -0.22146779	     -0.00000001	     -0.00000000	     24.95503795
      1.10833523	     -0.06359247	      0.00038793	     -0.20504103	     -0.06568988	      0.88294631	     -0.00000853	     -0.22150096	     -0.00000001	     -0.00000000	     24.47704177
      1.10981580	     -0.06373509	      0.00039559	     -0.20518412	     -0.06569186	      0.88294539	     -0.00000864	     -0.22153450	     -0.00000001	     -0.00000000	     24.47447005
      1.11129637	     -0.06387640	      0.00040619	     -0.20532601	     -0.06569381	      0.88294443	     -0.00000875	     -0.22156843	     -0.00000001	     -0.00000000	     23.90571762
      1.11277694	     -0.06401654	      0.00041454	     -0.20546668	     -0.06569573	      0.88294345	     -0.00000884	     -0.22160268	     -0.00000001	     -0.00000000	     23.96396365
      1.11425751	     -0.06415701	      0.00042549	     -0.20560778	     -0.06569761	      0.88294243	     -0.00000892	     -0.22163725	     -0.00000001	     -0.00000000	     23.42987380
      1.11573808	     -0.06429518	      0.00043430	     -0.20574654	     -0.06569945	      0.88294139	     -0.00000898	     -0.22167209	     -0.00000001	     -0.00000000	     23.45336736
      1.11721865	     -0.06443178	      0.00044548	     -0.20588382	     -0.06570125	      0.88294033	     -0.00000902	     -0.22170715	     -0.00000001	     -0.00000000	     23.01700830
      1.11869921	     -0.06456667	      0.00045475	     -0.20601936	     -0.06570299	      0.88293925	     -0.00000903	     -0.22174236	     -0.00000001	     -0.00000001	     22.87701641
      1.12017978	     -0.06469934	      0.00046580	     -0.20615275	     -0.06570468	      0.88293815	     -0.00000901	     -0.22177771	     -0.00000001	     -0.00000001	     22.57962036
      1.12166035	     -0.06483089	      0.00047532	     -0.20628501	     -0.06570631	      0.88293704	     -0.00000896	     -0.22181312	     -0.00000001	     -0.00000001	     22.49399323
      1.12314092	     -0.06495898	      0.00048634	     -0.20641386	     -0.06570787	      0.88293592	     -0.00000888	     -0.22184856	     -0.00000001	     -0.00000001	     22.00840688
      1.12462149	     -0.06508259	      0.00049602	     -0.20653821	     -0.06570936	      0.88293479	     -0.00000876	     -0.22188392	     -0.00000001	     -0.00000001	     22.02478991
      1.12647640	     -0.06523333	      0.00051015	     -0.20668997	     -0.06571112	      0.88293336	     -0.00000856	     -0.22192793	     -0.00000001	     -0.00000001	     21.70174397
      1.12780566	     -0.06533552	      0.00051786	     -0.20679286	     -0.06571230	      0.88293234	     -0.00000837	     -0.22195921	     -0.00000001	     -0.00000001	     21.45504884
      1.12913492	     -0.06543435	      0.00052719	     -0.20689243	     -0.06571341	      0.88293131	     -0.00000815	     -0.22199013	     -0.00000001	     -0.00000001	     21.28572079
      1.13084032	     -0.06555413	      0.00053809	     -0.20701317	     -0.06571473	      0.88293000	     -0.00000781	     -0.22202919	     -0.00000000	     -0.00000001	     21.09228728
      1.13254571	     -0.06566275	      0.00054959	     -0.20712277	     -0.06571593	      0.88292869	     -0.00000742	     -0.22206732	     -0.00000000	     -0.00000001	     20.64639838
      1.13425111	     -0.06575916	      0.00055831	     -0.20722012	     -0.06571700	      0.88292739	     -0.00000697	     -0.22210430	     -0.00000000	     -0.00000001	     20.90784612
      1.13563646	     -0.06583335	      0.00056716	     -0.20729513	     -0.06571776	      0.88292635	     -0.00000656	     -0.22213334	     -0.00000000	     -0.00000001	     20.34859992
      1.13702181	     -0.06589786	      0.00057368	     -0.20736041	     -0.06571844	      0.88292532	     -0.00000611	     -0.22216145	     -0.00000000	     -0.00000001	     20.23892754
      1.13840716	     -0.06595578	      0.00057978	     -0.20741910	     -0.06571902	      0.88292430	     -0.00000563	     -0.22218854	     -0.00000000	     -0.00000000	     20.08992918
      1.14038549	     -0.06603572	      0.00058605	     -0.20750010	     -0.06571967	      0.88292288	     -0.00000487	     -0.22222560	     -0.00000000	     -0.00000000	     19.52071341
      1.14189145	     -0.06608560	      0.00059047	     -0.20755077	     -0.06572004	      0.88292182	     -0.00000424	     -0.22225244	     -0.00000000	     -0.00000000	     19.59511434
      1.14339742	     -0.06613243	      0.00059266	     -0.20759834	     -0.06572028	      0.88292079	     -0.00000357	     -0.22227798	     -0.00000000	     -0.00000000	     19.47778092
      1.14491701	     -0.06617588	      0.00059409	     -0.20764253	     -0.06572040	      0.88291977	     -0.00000285	     -0.22230247	     -0.00000000	     -0.00000000	     19.35288466
      1.14643660	     -0.06621422	      0.00059386	     -0.20768157	     -0.06572039	      0.88291879	     -0.00000208	     -0.22232571	     -0.00000000	     -0.00000000	     19.02784450
      1.14795618	     -0.06624734	      0.00059302	     -0.20771538	     -0.06572026	      0.88291783	     -0.00000128	     -0.22234761	     -0.00000000	     -0.00000000	     19.02833779
      1.14983762	     -0.06628510	      0.00059039	     -0.20775396	     -0.06571990	      0.88291670	     -0.00000022	     -0.22237289	     -0.00000000	     -0.00000000	     18.65640434
      1.15171905	     -0.06630919	      0.00058702	     -0.20777885	     -0.06571934	      0.88291561	      0.00000090	     -0.22239606	     -0.00000000	     -0.00000000	     18.56293234
      1.15320072	     -0.06632574	      0.00058277	     -0.20779599	     -0.06571875	      0.88291480	      0.00000183	     -0.22241273	     -0.00000000	     -0.00000000	     18.54972882
      1.15468240	     -0.06633765	      0.00057830	     -0.20780849	     -0.06571803	      0.88291401	      0.00000279	     -0.22242806	     -0.00000000	     -0.00000000	     18.30037306
      1.15656252	     -0.06634907	      0.00057137	     -0.20782062	     -0.06571693	      0.88291307	      0.00000407	     -0.22244562	     -0.00000000	     -0.00000000	     18.23933580
      1.15844264	     -0.06634905	      0.00056529	     -0.20782135	     -0.06571561	      0.88291218	      0.00000542	     -0.22246113	     -0.00000000	     -0.00000000	     17.86350569
      1.15993861	     -0.06634369	      0.00055855	     -0.20781652	     -0.06571441	      0.88291151	      0.00000654	     -0.22247196	     -0.00000000	     -0.00000000	     18.00608162
      1.16143457	     -0.06633443	      0.00055395	     -0.20780785	     -0.06571307	      0.88291088	      0.00000770	     -0.22248145	     -0.00000000	     -0.00000000	     17.88522637
      1.16293054	     -0.06632161	      0.00054850	     -0.20779559	     -0.06571159	      0.88291029	      0.00000890	     -0.22248964	     -0.00000000	     -0.00000000	     17.91566546
      1.16442651	     -0.06630373	      0.00054436	     -0.20777830	     -0.06570997	      0.88290973	      0.00001015	     -0.22249657	     -0.00000000	     -0.00000000	     17.67127698
      1.16592248	     -0.06627989	      0.00054067	     -0.20775505	     -0.06570822	      0.88290922	      0.00001144	     -0.22250223	     -0.00000000	     -0.00000000	     17.73999804
      1.16762638	     -0.06625037	      0.00053751	     -0.20772622	     -0.06570606	      0.88290867	      0.00001297	     -0.22250710	     -0.00000000	     -0.00000000	     17.72864730
      1.16933029	     -0.06621236	      0.00053445	     -0.20768890	     -0.06570373	      0.88290818	      0.00001457	     -0.22251041	     -0.00000000	     -0.00000000	     17.54347446
      1.17084668	     -0.06617547	      0.00053231	     -0.20765262	     -0.06570151	      0.88290779	      0.00001605	     -0.22251200	     -0.00000000	     -0.00000000	     17.72186003
      1.17236307	     -0.06613306	      0.00053020	     -0.20761082	     -0.06569916	      0.88290744	      0.00001759	     -0.22251237	     -0.00000000	     -0.00000000	     17.54227046
      1.17420065	     -0.06607848	      0.00052783	     -0.20755697	     -0.06569613	      0.88290707	      0.00001954	     -0.22251112	     -0.00000000	     -0.00000000	     17.86175712
      1.17603822	     -0.06601548	      0.00052608	     -0.20749471	     -0.06569292	      0.88290676	      0.00002157	     -0.22250817	     -0.00000000	     -0.00000000	     17.57169674
      1.17787580	     -0.06594330	      0.00052406	     -0.20742323	     -0.06568951	      0.88290651	      0.00002370	     -0.22250340	     -0.00000000	     -0.00000000	     17.68759486
      1.17971338	     -0.06587287	      0.00052220	     -0.20735350	     -0.06568592	      0.88290632	      0.00002593	     -0.22249685	     -0.00000000	     -0.00000000	     17.64484731
      1.18131825	     -0.06579915	      0.00052057	     -0.20728037	     -0.06568265	      0.88290620	      0.00002796	     -0.22248977	     -0.00000000	     -0.00000000	     17.90387701
      1.18292311	     -0.06572631	      0.00051940	     -0.20720812	     -0.06567924	      0.88290612	      0.00003006	     -0.22248129	     -0.00000000	     -0.00000000	     17.90553361
      1.18452798	     -0.06564487	      0.00051719	     -0.20712724	     -0.06567569	      0.88290609	      0.00003224	     -0.22247146	     -0.00000000	     -0.00000000	     18.03408287
      1.18613284	     -0.06556201	      0.00051551	     -0.20704492	     -0.06567203	      0.88290609	      0.00003449	     -0.22246024	     -0.00000000	      0.00000000	     18.12360608
      1.18773771	     -0.06547135	      0.00051279	     -0.20695477	     -0.06566823	      0.88290613	      0.00003682	     -0.22244767	     -0.00000000	      0.00000000	     18.32859079
      1.18934257	     -0.06538094	      0.00051050	     -0.20686487	     -0.06566432	      0.88290621	      0.00003923	     -0.22243366	     -0.00000000	      0.00000000	     18.37004349
      1.19094744	     -0.06527935	      0.00050780	     -0.20676377	     -0.06566029	      0.88290632	      0.00004171	     -0.22241832	     -0.00000000	      0.00000000	     18.57722912
      1.19255230	     -0.06518065	      0.00050505	     -0.20666553	     -0.06565615	      0.88290647	      0.00004427	     -0.22240150	     -0.00000000	      0.00000000	     18.65661511
      1.19415717	     -0.06507062	      0.00050183	     -0.20655594	     -0.06565190	      0.88290665	      0.00004690	     -0.22238337	     -0.00000000	      0.00000000	     18.80623896
      1.19576203	     -0.06496231	      0.00049835	     -0.20644803	     -0.06564754	      0.88290686	      0.00004961	     -0.22236382	     -0.00000000	      0.00000000	     18.97459108
      1.19736690	     -0.06484788	      0.00049435	     -0.20633399	     -0.06564308	      0.88290710	      0.00005238	     -0.22234297	     -0.00000000	      0.00000000	     19.10406068
      1.19897176	     -0.06473466	      0.00048985	     -0.20622112	     -0.06563852	      0.88290737	      0.00005523	     -0.22232087	     -0.00000000	      0.00000000	     19.27061972
      1.20057663	     -0.06461709	      0.00048503	     -0.20610387	     -0.06563386	      0.88290766	      0.00005814	     -0.22229763	     -0.00000000	      0.00000000	     19.59777865
      1.20218149	     -0.06450249	      0.00047967	     -0.20598958	     -0.06562912	      0.88290798	      0.00006112	     -0.22227334	     -0.00000000	      0.00000000	     19.50151889
      1.20378636	     -0.06438239	      0.00047431	     -0.20586975	     -0.06562428	      0.88290832	      0.00006417	     -0.22224813	     -0.00000000	      0.00000000	     19.99661683
      1.20539122	     -0.06426496	      0.00046757	     -0.20575255	     -0.06561937	      0.88290869	      0.00006727	     -0.22222210	     -0.00000000	      0.00000000	     19.96663710
      1.20699609	     -0.06414354	      0.00046080	     -0.20563134	     -0.06561437	      0.88290907	      0.00007044	     -0.22219555	     -0.00000000	      0.00000000	     20.29045995
      1.20840760	     -0.06404440	      0.00045385	     -0.20553235	     -0.06560992	      0.88290942	      0.00007327	     -0.22217179	     -0.00000000	      0.00000000	     20.37832196
      1.20981910	     -0.06394010	      0.00044754	     -0.20542820	     -0.06560541	      0.88290979	      0.00007615	     -0.22214774	     -0.00000000	      0.00000000	     20.68194999
      1.21123061	     -0.06383890	      0.00044085	     -0.20532713	     -0.06560085	      0.88291017	      0.00007906	     -0.22212336	     -0.00000000	      0.00000000	     20.79725745
      1.21297731	     -0.06371082	      0.00043231	     -0.20519919	     -0.06559513	      0.88291066	      0.00008273	     -0.22209282	     -0.00000000	      0.00000000	     21.25388882
      1.21472402	     -0.06358753	      0.00042321	     -0.20507602	     -0.06558934	      0.88291116	      0.00008645	     -0.22206194	     -0.00000000	      0.00000000	     21.10321748
      1.21617177	     -0.06348012	      0.00041667	     -0.20496871	     -0.06558449	      0.88291158	      0.00008957	     -0.22203619	     -0.00000000	      0.00000000	     21.68544462
      1.21761953	     -0.06337845	      0.00040953	     -0.20486712	     -0.06557960	      0.88291202	      0.00009273	     -0.22201026	     -0.00000000	      0.00000000	     21.78422323
      1.21936152	     -0.06325411	      0.00040188	     -0.20474288	     -0.06557366	      0.88291256	      0.00009657	     -0.22197889	     -0.00000000	      0.00000000	     22.22335121
      1.22091977	     -0.06314715	      0.00039436	     -0.20463598	     -0.06556830	      0.88291305	      0.00010004	     -0.22195069	     -0.00000000	      0.00000000	     22.33113326
      1.22247802	     -0.06303556	      0.00038828	     -0.20452446	     -0.06556290	      0.88291354	      0.00010354	     -0.22192242	     -0.00000000	      0.00000000	     22.65324107
      1.22403627	     -0.06293186	      0.00038085	     -0.20442079	     -0.06555746	      0.88291405	      0.00010706	     -0.22189405	     -0.00000000	      0.00000000	     22.84994016
      1.22559452	     -0.06282139	      0.00037487	     -0.20431038	     -0.06555199	      0.88291456	      0.00011061	     -0.22186572	     -0.00000000	      0.00000000	     23.16208996
      1.22715277	     -0.06272163	      0.00036697	     -0.20421061	     -0.06554649	      0.88291507	      0.00011417	     -0.22183740	     -0.00000000	      0.00000000	     23.29382548
      1.22871102	     -0.06261221	      0.00036168	     -0.20410121	     -0.06554097	      0.88291559	      0.00011776	     -0.22180922	     -0.00000000	      0.00000000	     23.76837488
      1.23010706	     -0.06252644	      0.00035478	     -0.20401542	     -0.06553600	      0.88291606	      0.00012097	     -0.22178395	     -0.00000000	      0.00000000	     23.82257752
      1.23150311	     -0.06243322	      0.00035011	     -0.20392220	     -0.06553102	      0.88291654	      0.00012420	     -0.22175881	     -0.00000000	      0.00000000	     24.11796747
      1.23289916	     -0.06234621	      0.00034450	     -0.20383516	     -0.06552602	      0.88291701	      0.00012743	     -0.22173369	     -0.00000000	      0.00000000	     24.30497789
      1.23478113	     -0.06222622	      0.00033841	     -0.20371514	     -0.06551927	      0.88291766	      0.00013178	     -0.22169999	     -0.00000000	      0.00000000	     24.64304423
      1.23611904	     -0.06214590	      0.00033226	     -0.20363475	     -0.06551446	      0.88291812	      0.00013488	     -0.22167606	     -0.00000000	      0.00000000	     24.76896246
      1.23745695	     -0.06206348	      0.00032750	     -0.20355226	     -0.06550964	      0.88291858	      0.00013797	     -0.22165221	     -0.00000000	      0.00000000	     25.04121276
      1.23918379	     -0.06196294	      0.00032006	     -0.20345160	     -0.06550343	      0.88291917	      0.00014195	     -0.22162155	     -0.00000000	      0.00000000	     25.28575306
      1.24091064	     -0.06185906	      0.00031413	     -0.20334761	     -0.06549721	      0.88291977	      0.00014592	     -0.22159107	     -0.00000000	      0.00000000	     25.56819555
      1.24224389	     -0.06178653	      0.00030713	     -0.20327493	     -0.06549241	      0.88292023	      0.00014897	     -0.22156761	     -0.00000000	      0.00000000	     25.71964257
      1.24357715	     -0.06171004	      0.00030185	     -0.20319830	     -0.06548762	      0.88292068	      0.00015201	     -0.22154427	     -0.00000000	      0.00000000	     25.98815248
      1.24525378	     -0.06162025	      0.00029384	     -0.20310831	     -0.06548160	      0.88292126	      0.00015581	     -0.22151506	     -0.00000000	      0.00000000	     26.07802122
      1.24693040	     -0.06152534	      0.00028749	     -0.20301319	     -0.06547559	      0.88292183	      0.00015959	     -0.22148606	     -0.00000000	      0.00000000	     26.59609022
      1.24824859	     -0.06146019	      0.00028033	     -0.20294783	     -0.06547088	      0.88292227	      0.00016254	     -0.22146334	     -0.00000000	      0.00000000	     26.52075271
      1.24956678	     -0.06139005	      0.00027487	     -0.20287749	     -0.06546618	      0.88292272	      0.00016547	     -0.22144077	     -0.00000000	      0.00000000	     26.79618694
      1.25124102	     -0.06130733	      0.00026674	     -0.20279449	     -0.06546023	      0.88292327	      0.00016917	     -0.22141224	     -0.00000000	      0.00000000	     26.87170773
      1.25291526	     -0.06121983	      0.00026041	     -0.20270672	     -0.06545431	      0.88292383	      0.00017283	     -0.22138394	     -0.00000000	      0.00000000	     27.39589323
      1.25422724	     -0.06115988	      0.00025337	     -0.20264650	     -0.06544969	      0.88292426	      0.00017567	     -0.22136186	     -0.00000000	      0.00000000	     27.26565796
      1.25553922	     -0.06109504	      0.00024817	     -0.20258143	     -0.06544509	      0.88292469	      0.00017849	     -0.22133992	     -0.00000000	      0.00000000	     27.52196607
      1.25720590	     -0.06101897	      0.00024042	     -0.20250501	     -0.06543928	      0.88292523	      0.00018203	     -0.22131222	     -0.00000000	      0.00000000	     27.58805524
      1.25867394	     -0.06094874	      0.00023501	     -0.20243448	     -0.06543419	      0.88292570	      0.00018511	     -0.22128802	     -0.00000000	      0.00000000	     27.94394962
      1.26014198	     -0.06088552	      0.00022817	     -0.20237092	     -0.06542914	      0.88292616	      0.00018815	     -0.22126395	     -0.00000000	      0.00000000	     27.86567513
      1.26161002	     -0.06081691	      0.00022330	     -0.20230201	     -0.06542411	      0.88292663	      0.00019116	     -0.22124010	     -0.00000000	      0.00000000	     28.21103661
      1.26307806	     -0.06075673	      0.00021684	     -0.20224147	     -0.06541912	      0.88292709	      0.00019412	     -0.22121642	     -0.00000000	      0.00000000	     28.21407327
      1.26454609	     -0.06069180	      0.00021225	     -0.20217620	     -0.06541417	      0.88292754	      0.00019704	     -0.22119298	     -0.00000000	      0.00000000	     28.50731949
      1.26601413	     -0.06063448	      0.00020601	     -0.20211850	     -0.06540926	      0.88292799	      0.00019991	     -0.22116972	     -0.00000000	      0.00000000	     28.43108845
      1.26748217	     -0.06057093	      0.00020184	     -0.20205460	     -0.06540439	      0.88292843	      0.00020273	     -0.22114671	     -0.00000000	      0.00000000	     28.75639678
      1.26895021	     -0.06051638	      0.00019579	     -0.20199964	     -0.06539956	      0.88292888	      0.00020551	     -0.22112386	     -0.00000000	      0.00000000	     28.71439236
      1.27041825	     -0.06045557	      0.00019204	     -0.20193846	     -0.06539477	      0.88292931	      0.00020822	     -0.22110127	     -0.00000000	      0.00000000	     29.01470957
      1.27188629	     -0.06040407	      0.00018613	     -0.20188651	     -0.06539003	      0.88292975	      0.00021088	     -0.22107885	     -0.00000000	      0.00000000	     28.88459890
      1.27335433	     -0.06034435	      0.00018294	     -0.20182641	     -0.06538534	      0.88293018	      0.00021349	     -0.22105670	     -0.00000000	      0.00000000	     29.22019608
      1.27482237	     -0.06029596	      0.00017716	     -0.20177755	     -0.06538070	      0.88293060	      0.00021603	     -0.22103471	     -0.00000000	      0.00000000	     29.12724011
      1.27629040	     -0.06023857	      0.00017452	     -0.20171976	     -0.06537611	      0.88293103	      0.00021850	     -0.22101302	     -0.00000000	      0.00000000	     29.44400737
      1.27760920	     -0.06019689	      0.00016959	     -0.20167764	     -0.06537203	      0.88293140	      0.00022067	     -0.22099367	     -0.00000000	      0.00000000	     29.31640031
      1.27892800	     -0.06014957	      0.00016674	     -0.20162993	     -0.06536799	      0.88293178	      0.00022279	     -0.22097455	     -0.00000000	      0.00000000	     29.51297619
      1.28024680	     -0.06010698	      0.00016291	     -0.20158691	     -0.06536400	      0.88293216	      0.00022485	     -0.22095559	     -0.00000000	      0.00000000	     29.51188267
      1.28201733	     -0.06004795	      0.00015906	     -0.20152731	     -0.06535871	      0.88293266	      0.00022754	     -0.22093048	     -0.00000000	      0.00000000	     29.78048075
      1.28342197	     -0.06000704	      0.00015469	     -0.20148592	     -0.06535458	      0.88293305	      0.00022959	     -0.22091080	     -0.00000000	      0.00000000	     29.58777673
      1.28482660	     -0.05996148	      0.00015214	     -0.20143989	     -0.06535050	      0.88293345	      0.00023158	     -0.22089139	     -0.00000000	      0.00000000	     29.83245132
      1.28623124	     -0.05992349	      0.00014813	     -0.20140140	     -0.06534648	      0.88293385	      0.00023351	     -0.22087221	     -0.00000000	      0.00000000	     29.73770078
      1.28763588	     -0.05988338	      0.00014542	     -0.20136080	     -0.06534251	      0.88293424	      0.00023537	     -0.22085335	     -0.00000000	      0.00000000	     29.92084874
      1.28904052	     -0.05985030	      0.00014157	     -0.20132720	     -0.06533861	      0.88293464	      0.00023716	     -0.22083483	     -0.00000000	      0.00000000	     29.81745129
      1.29044515	     -0.05981684	      0.00013871	     -0.20129323	     -0.06533476	      0.88293504	      0.00023888	     -0.22081674	     -0.00000000	      0.00000000	     29.97999015
      1.29213392	     -0.05978702	      0.00013390	     -0.20126275	     -0.06533022	      0.88293552	      0.00024087	     -0.22079559	     -0.00000000	      0.00000000	     29.74515397
      1.29350182	     -0.05975847	      0.00013177	     -0.20123369	     -0.06532661	      0.88293591	      0.00024240	     -0.22077906	     -0.00000000	      0.00000000	     30.02108433
      1.29486972	     -0.05974219	      0.00012773	     -0.20121686	     -0.06532306	      0.88293630	      0.00024387	     -0.22076302	     -0.00000000	      0.00000000	     29.93730024
      1.29623762	     -0.05972603	      0.00012500	     -0.20120017	     -0.06531957	      0.88293669	      0.00024528	     -0.22074765	     -0.00000000	      0.00000000	     29.97301338
      1.29792205	     -0.05972129	      0.00011970	     -0.20119471	     -0.06531536	      0.88293717	      0.00024693	     -0.22072975	     -0.00000000	      0.00000000	     29.92530846
      1.29926766	     -0.05971920	      0.00011728	     -0.20119209	     -0.06531207	      0.88293756	      0.00024817	     -0.22071651	     -0.00000000	      0.00000000	     29.91259130
      1.30061327	     -0.05973007	      0.00011296	     -0.20120238	     -0.06530884	      0.88293795	      0.00024935	     -0.22070426	     -0.00000000	      0.00000000	     29.87317160
      1.30195888	     -0.05974336	      0.00011013	     -0.20121512	     -0.06530567	      0.88293834	      0.00025048	     -0.22069314	     -0.00000000	      0.00000000	     29.84641804
      1.30369750	     -0.05977509	      0.00010529	     -0.20124611	     -0.06530168	      0.88293883	      0.00025184	     -0.22068050	     -0.00000000	      0.00000000	     29.85694254
      1.30506939	     -0.05980082	      0.00010378	     -0.20127133	     -0.06529860	      0.88293922	      0.00025285	     -0.22067205	     -0.00000000	      0.00000000	     29.75579493
      1.30644129	     -0.05983897	      0.00010064	     -0.20130892	     -0.06529559	      0.88293961	      0.00025380	     -0.22066488	     -0.00000000	      0.00000000	     29.70502720
      1.30781318	     -0.05987816	      0.00009964	     -0.20134761	     -0.06529264	      0.88293999	      0.00025469	     -0.22065911	     -0.00000000	      0.00000000	     29.65506087
      1.30949401	     -0.05993799	      0.00009751	     -0.20140682	     -0.06528913	      0.88294045	      0.00025571	     -0.22065384	     -0.00000000	      0.00000000	     29.63747648
      1.31087457	     -0.05998476	      0.00009871	     -0.20145317	     -0.06528632	      0.88294081	      0.00025647	     -0.22065106	     -0.00000000	      0.00000000	     29.52154448
      1.31225514	     -0.06004157	      0.00009833	     -0.20150952	     -0.06528357	      0.88294117	      0.00025718	     -0.22064951	     -0.00000000	      0.00000000	     29.45093578
      1.31363570	     -0.06009754	      0.00010035	     -0.20156510	     -0.06528089	      0.88294151	      0.00025784	     -0.22064925	     -0.00000000	      0.00000000	     29.36937226
      1.31501626	     -0.06016013	      0.00010162	     -0.20162730	     -0.06527828	      0.88294184	      0.00025843	     -0.22065018	     -0.00000000	      0.00000000	     29.31508100
      1.31675974	     -0.06024074	      0.00010571	     -0.20170750	     -0.06527508	      0.88294224	      0.00025910	     -0.22065307	     -0.00000000	      0.00000000	     29.07054270
      1.31811774	     -0.06030902	      0.00010744	     -0.20177542	     -0.06527266	      0.88294253	      0.00025955	     -0.22065654	     -0.00000000	      0.00000000	     29.05130155
      1.31947574	     -0.06037836	      0.00011176	     -0.20184448	     -0.06527030	      0.88294280	      0.00025994	     -0.22066108	     -0.00000000	      0.00000000	     29.05263319
      1.32083374	     -0.06045411	      0.00011505	     -0.20191995	     -0.06526801	      0.88294306	      0.00026027	     -0.22066668	     -0.00000000	      0.00000000	     28.83635829
      1.32247309	     -0.06054641	      0.00012089	     -0.20201196	     -0.06526532	      0.88294334	      0.00026058	     -0.22067483	     -0.00000000	      0.00000000	     28.91939548
      1.32411243	     -0.06065027	      0.00012474	     -0.20211551	     -0.06526272	      0.88294358	      0.00026079	     -0.22068440	     -0.00000000	      0.00000000	     28.32723861
      1.32541009	     -0.06072509	      0.00013074	     -0.20219017	     -0.06526073	      0.88294375	      0.00026089	     -0.22069302	     -0.00000000	      0.00000000	     28.57676108
      1.32670774	     -0.06081009	      0.00013443	     -0.20227497	     -0.06525880	      0.88294390	      0.00026091	     -0.22070241	     -0.00000000	      0.00000000	     28.40114853
      1.32836894	     -0.06091623	      0.00014078	     -0.20238092	     -0.06525640	      0.88294405	      0.00026085	     -0.22071560	     -0.00000000	      0.00000000	     28.28183079
      1.32983869	     -0.06101751	      0.00014446	     -0.20248200	     -0.06525435	      0.88294415	      0.00026069	     -0.22072820	      0.00000000	      0.00000000	     28.17795414
      1.33130843	     -0.06111586	      0.00014987	     -0.20258022	     -0.06525236	      0.88294421	      0.00026044	     -0.22074172	      0.00000000	      0.00000000	     27.91890544
      1.33277818	     -0.06122082	      0.00015271	     -0.20268501	     -0.06525044	      0.88294423	      0.00026009	     -0.22075604	      0.00000000	      0.00000000	     27.85594157
      1.33424792	     -0.06132442	      0.00015745	     -0.20278850	     -0.06524859	      0.88294421	      0.00025964	     -0.22077120	      0.00000000	     -0.00000000	     27.70829588
      1.33571767	     -0.06143425	      0.00015960	     -0.20289819	     -0.06524680	      0.88294415	      0.00025910	     -0.22078710	      0.00000000	     -0.00000000	     27.50816014
      1.33718741	     -0.06154134	      0.00016386	     -0.20300521	     -0.06524506	      0.88294405	      0.00025845	     -0.22080375	      0.00000000	     -0.00000000	     27.38402830
      1.33865715	     -0.06165444	      0.00016575	     -0.20311821	     -0.06524339	      0.88294391	      0.00025770	     -0.22082109	      0.00000000	     -0.00000000	     27.14192274
      1.34012690	     -0.06176302	      0.00017003	     -0.20322678	     -0.06524177	      0.88294372	      0.00025684	     -0.22083910	     -0.00000000	     -0.00000000	     27.07509674
      1.34159664	     -0.06187908	      0.00017217	     -0.20334279	     -0.06524020	      0.88294349	      0.00025588	     -0.22085770	     -0.00000000	     -0.00000000	     26.85313115
      1.34306639	     -0.06199098	      0.00017666	     -0.20345473	     -0.06523868	      0.88294321	      0.00025482	     -0.22087698	     -0.00000000	     -0.00000000	     26.66402588
      1.34461912	     -0.06211409	      0.00017941	     -0.20357786	     -0.06523713	      0.88294286	      0.00025359	     -0.22089794	     -0.00000000	     -0.00000000	     26.38980503
      1.34617184	     -0.06223241	      0.00018552	     -0.20369630	     -0.06523563	      0.88294247	      0.00025224	     -0.22091955	     -0.00000000	     -0.00000000	     26.37667207
      1.34772457	     -0.06235498	      0.00018847	     -0.20381896	     -0.06523418	      0.88294203	      0.00025077	     -0.22094168	     -0.00000000	     -0.00000000	     26.03329531
      1.34900934	     -0.06245014	      0.00019509	     -0.20391430	     -0.06523301	      0.88294163	      0.00024948	     -0.22096038	     -0.00000000	     -0.00000000	     25.92699053
      1.35029411	     -0.06254798	      0.00019982	     -0.20401231	     -0.06523188	      0.88294120	      0.00024810	     -0.22097937	     -0.00000000	     -0.00000000	     25.73145320
      1.35191760	     -0.06266981	      0.00020764	     -0.20413441	     -0.06523048	      0.88294061	      0.00024626	     -0.22100376	     -0.00000000	     -0.00000000	     25.51975516
      1.35354110	     -0.06279236	      0.00021487	     -0.20425725	     -0.06522912	      0.88293998	      0.00024430	     -0.22102861	     -0.00000000	     -0.00000000	     25.19631457
      1.35516459	     -0.06290913	      0.00022481	     -0.20437439	     -0.06522780	      0.88293930	      0.00024221	     -0.22105387	     -0.00000000	     -0.00000000	     24.98626397
      1.35678808	     -0.06302983	      0.00023214	     -0.20449544	     -0.06522652	      0.88293858	      0.00024001	     -0.22107943	     -0.00000000	     -0.00000000	     24.83880087
      1.35815808	     -0.06312596	      0.00024224	     -0.20459197	     -0.06522545	      0.88293794	      0.00023806	     -0.22110128	     -0.00000000	     -0.00000000	     24.63788863
      1.35952807	     -0.06322590	      0.00024968	     -0.20469227	     -0.06522441	      0.88293728	      0.00023603	     -0.22112333	     -0.00000000	     -0.00000000	     24.52066441
      1.36089806	     -0.06332239	      0.00025907	     -0.20478917	     -0.06522338	      0.88293660	      0.00023392	     -0.22114560	     -0.00000000	     -0.00000000	     24.19931869
      1.36226806	     -0.06341770	      0.00026791	     -0.20488491	     -0.06522237	      0.88293590	      0.00023174	     -0.22116803	     -0.00000000	     -0.00000000	     24.12179575
      1.36414946	     -0.06354891	      0.00028117	     -0.20501676	     -0.06522100	      0.88293490	      0.00022860	     -0.22119906	     -0.00000000	     -0.00000000	     23.57986041
      1.36569876	     -0.06365606	      0.00029027	     -0.20512441	     -0.06521988	      0.88293406	      0.00022591	     -0.22122481	     -0.00000000	     -0.00000000	     23.73454218
      1.36724805	     -0.06376091	      0.00030181	     -0.20522985	     -0.06521877	      0.88293320	      0.00022312	     -0.22125075	     -0.00000000	     -0.00000000	     23.21750408
      1.36879735	     -0.06386586	      0.00031044	     -0.20533532	     -0.06521767	      0.88293234	      0.00022023	     -0.22127683	     -0.00000000	     -0.00000000	     23.35684915
      1.37009743	     -0.06395397	      0.00032016	     -0.20542396	     -0.06521674	      0.88293160	      0.00021774	     -0.22129882	     -0.00000000	     -0.00000000	     22.90574498
      1.37139752	     -0.06404030	      0.00032830	     -0.20551079	     -0.06521582	      0.88293086	      0.00021518	     -0.22132087	     -0.00000000	     -0.00000000	     22.85658219
      1.37308907	     -0.06415191	      0.00033987	     -0.20562309	     -0.06521460	      0.88292988	      0.00021175	     -0.22134961	     -0.00000000	     -0.00000000	     22.42589313
      1.37478063	     -0.06425815	      0.00035009	     -0.20573001	     -0.06521338	      0.88292891	      0.00020821	     -0.22137832	     -0.00000000	     -0.00000000	     22.53984464
      1.37629678	     -0.06435437	      0.00036082	     -0.20582690	     -0.06521228	      0.88292804	      0.00020494	     -0.22140396	     -0.00000000	     -0.00000000	     22.06787048
      1.37781293	     -0.06444723	      0.00036913	     -0.20592040	     -0.06521116	      0.88292717	      0.00020159	     -0.22142947	     -0.00000000	     -0.00000000	     22.07285240
      1.37932908	     -0.06453554	      0.00037967	     -0.20600940	     -0.06521002	      0.88292631	      0.00019816	     -0.22145479	     -0.00000000	     -0.00000000	     21.67051702
      1.38084523	     -0.06462193	      0.00038745	     -0.20609645	     -0.06520886	      0.88292545	      0.00019464	     -0.22147979	     -0.00000000	     -0.00000000	     21.63922542
      1.38236139	     -0.06470356	      0.00039736	     -0.20617879	     -0.06520768	      0.88292460	      0.00019104	     -0.22150445	     -0.00000000	     -0.00000000	     21.23652029
      1.38387754	     -0.06477845	      0.00040463	     -0.20625436	     -0.06520647	      0.88292376	      0.00018736	     -0.22152859	     -0.00000000	     -0.00000000	     21.33725982
      1.38539369	     -0.06485022	      0.00041388	     -0.20632686	     -0.06520523	      0.88292294	      0.00018360	     -0.22155205	     -0.00000000	     -0.00000000	     20.95652133
      1.38690984	     -0.06491385	      0.00042041	     -0.20639118	     -0.06520396	      0.88292213	      0.00017976	     -0.22157477	     -0.00000000	     -0.00000000	     20.88493073
      1.38842599	     -0.06496996	      0.00042866	     -0.20644803	     -0.06520265	      0.88292133	      0.00017584	     -0.22159656	     -0.00000000	     -0.00000000	     20.71949563
      1.38994215	     -0.06502139	      0.00043429	     -0.20650014	     -0.06520130	      0.88292055	      0.00017185	     -0.22161727	     -0.00000000	     -0.00000000	     20.62929987
      1.39145830	     -0.06506518	      0.00044098	     -0.20654466	     -0.06519991	      0.88291978	      0.00016777	     -0.22163685	     -0.00000000	     -0.00000000	     20.33243581
      1.39297445	     -0.06510248	      0.00044521	     -0.20658262	     -0.06519848	      0.88291904	      0.00016362	     -0.22165521	     -0.00000000	     -0.00000000	     20.39042668
      1.39449060	     -0.06513702	      0.00044980	     -0.20661785	     -0.06519700	      0.88291831	      0.00015940	     -0.22167230	     -0.00000000	     -0.00000000	     20.10654649
      1.39600675	     -0.06516649	      0.00045201	     -0.20664795	     -0.06519547	      0.88291760	      0.00015510	     -0.22168819	     -0.00000000	     -0.00000000	     20.06066507
      1.39752290	     -0.06519194	      0.00045427	     -0.20667404	     -0.06519389	      0.88291692	      0.00015072	     -0.22170285	     -0.00000000	     -0.00000000	     19.90105808
      1.39894563	     -0.06521339	      0.00045454	     -0.20669605	     -0.06519236	      0.88291630	      0.00014655	     -0.22171549	     -0.00000000	     -0.00000000	     19.89803260
      1.40036835	     -0.06523095	      0.00045437	     -0.20671416	     -0.06519079	      0.88291570	      0.00014232	     -0.22172709	     -0.00000000	     -0.00000000	     19.61011850
      1.40179108	     -0.06524359	      0.00045296	     -0.20672732	     -0.06518916	      0.88291511	      0.00013803	     -0.22173761	     -0.00000000	     -0.00000000	     19.64481198
      1.40333468	     -0.06525585	      0.00045058	     -0.20674012	     -0.06518734	      0.88291450	      0.00013330	     -0.22174781	     -0.00000000	     -0.00000000	     19.58728707
      1.40487829	     -0.06526332	      0.00044712	     -0.20674812	     -0.06518546	      0.88291391	      0.00012850	     -0.22175678	     -0.00000000	     -0.00000000	     19.27689639
      1.40642189	     -0.06526440	      0.00044279	     -0.20674971	     -0.06518351	      0.88291335	      0.00012364	     -0.22176451	     -0.00000000	     -0.00000000	     19.33522169
      1.40796550	     -0.06526392	      0.00043740	     -0.20674971	     -0.06518149	      0.88291280	      0.00011872	     -0.22177096	     -0.00000000	     -0.00000000	     19.34248183
      1.40992234	     -0.06525821	      0.00042972	     -0.20674460	     -0.06517885	      0.88291215	      0.00011240	     -0.22177749	     -0.00000000	     -0.00000000	     19.07198835
      1.41187917	     -0.06523794	      0.00041983	     -0.20672486	     -0.06517608	      0.88291152	      0.00010598	     -0.22178210	     -0.00000000	     -0.00000000	     19.09576879
      1.41325584	     -0.06522256	      0.00041459	     -0.20670989	     -0.06517407	      0.88291111	      0.00010143	     -0.22178413	     -0.00000000	     -0.00000000	     19.07265540
      1.41463251	     -0.06520642	      0.00040752	     -0.20669412	     -0.06517201	      0.88291072	      0.00009683	     -0.22178527	     -0.00000000	     -0.00000000	     19.13582649
      1.41600918	     -0.06518495	      0.00040153	     -0.20667305	     -0.06516988	      0.88291034	      0.00009220	     -0.22178555	     -0.00000000	     -0.00000000	     19.00418659
      1.41738585	     -0.06515946	      0.00039545	     -0.20664795	     -0.06516769	      0.88290998	      0.00008754	     -0.22178493	     -0.00000000	     -0.00000000	     19.08096824
      1.41924993	     -0.06512183	      0.00038802	     -0.20661086	     -0.06516464	      0.88290952	      0.00008119	     -0.22178263	     -0.00000000	     -0.00000000	     18.81328702
      1.42090096	     -0.06507958	      0.00038167	     -0.20656909	     -0.06516185	      0.88290915	      0.00007553	     -0.22177929	     -0.00000000	     -0.00000000	     19.00119608
      1.42255198	     -0.06503492	      0.00037639	     -0.20652493	     -0.06515896	      0.88290880	      0.00006985	     -0.22177465	     -0.00000000	     -0.00000000	     19.00863258
      1.42420301	     -0.06498431	      0.00037158	     -0.20647482	     -0.06515599	      0.88290848	      0.00006413	     -0.22176878	     -0.00000000	     -0.00000000	     18.92343833
      1.42585404	     -0.06492983	      0.00036752	     -0.20642084	     -0.06515293	      0.88290819	      0.00005840	     -0.22176170	     -0.00000000	     -0.00000000	     19.13945392
      1.42750507	     -0.06487034	      0.00036393	     -0.20636186	     -0.06514979	      0.88290793	      0.00005266	     -0.22175341	     -0.00000000	     -0.00000000	     18.97059050
      1.42897356	     -0.06481335	      0.00036167	     -0.20630533	     -0.06514691	      0.88290772	      0.00004755	     -0.22174503	     -0.00000000	     -0.00000000	     19.08129884
      1.43044206	     -0.06475184	      0.00035948	     -0.20624427	     -0.06514396	      0.88290753	      0.00004243	     -0.22173570	     -0.00000000	     -0.00000000	     19.19921492
      1.43185826	     -0.06469148	      0.00035763	     -0.20618434	     -0.06514106	      0.88290737	      0.00003750	     -0.22172581	     -0.00000000	     -0.00000000	     19.33979672
      1.43327447	     -0.06462617	      0.00035582	     -0.20611946	     -0.06513808	      0.88290722	      0.00003257	     -0.22171509	     -0.00000000	     -0.00000000	     19.24910396
      1.43469067	     -0.06455690	      0.00035411	     -0.20605059	     -0.06513504	      0.88290710	      0.00002764	     -0.22170348	     -0.00000000	     -0.00000000	     19.43140923
      1.43722171	     -0.06442920	      0.00035104	     -0.20592361	     -0.06512944	      0.88290693	      0.00001887	     -0.22168060	     -0.00000000	     -0.00000000	     19.25632953
      1.43883034	     -0.06433494	      0.00034920	     -0.20582977	     -0.06512577	      0.88290685	      0.00001332	     -0.22166461	     -0.00000000	     -0.00000000	     19.71549988
      1.44043897	     -0.06424293	      0.00034741	     -0.20573818	     -0.06512202	      0.88290680	      0.00000779	     -0.22164740	     -0.00000000	     -0.00000000	     19.79855860
      1.44204760	     -0.06414409	      0.00034486	     -0.20563971	     -0.06511818	      0.88290677	      0.00000229	     -0.22162908	     -0.00000000	     -0.00000000	     19.86055463
      1.44365623	     -0.06404397	      0.00034204	     -0.20553994	     -0.06511425	      0.88290676	     -0.00000318	     -0.22160962	     -0.00000000	      0.00000000	     19.98376801
      1.44526486	     -0.06393684	      0.00033877	     -0.20543312	     -0.06511024	      0.88290678	     -0.00000861	     -0.22158904	     -0.00000000	      0.00000000	     20.24658541
      1.44687349	     -0.06382900	      0.00033557	     -0.20532559	     -0.06510615	      0.88290683	     -0.00001399	     -0.22156731	     -0.00000000	      0.00000000	     20.32930409
      1.44848212	     -0.06371509	      0.00033175	     -0.20521193	     -0.06510197	      0.88290689	     -0.00001933	     -0.22154446	     -0.00000000	      0.00000000	     20.77257958
      1.45009075	     -0.06360133	      0.00032806	     -0.20509842	     -0.06509771	      0.88290699	     -0.00002462	     -0.22152051	     -0.00000000	      0.00000000	     20.57732096
      1.45169938	     -0.06347942	      0.00032366	     -0.20497671	     -0.06509337	      0.88290710	     -0.00002986	     -0.22149559	     -0.00000000	      0.00000000	     20.97524684
      1.45308579	     -0.06337974	      0.00031963	     -0.20487718	     -0.06508957	      0.88290722	     -0.00003433	     -0.22147330	     -0.00000000	      0.00000000	     21.08320107
      1.45447220	     -0.06327650	      0.00031533	     -0.20477406	     -0.06508571	      0.88290736	     -0.00003875	     -0.22145041	     -0.00000000	      0.00000000	     21.38687766
      1.45585860	     -0.06317398	      0.00031042	     -0.20467164	     -0.06508179	      0.88290752	     -0.00004312	     -0.22142698	     -0.00000000	      0.00000000	     21.44076923
      1.45724501	     -0.06307019	      0.00030521	     -0.20456792	     -0.06507781	      0.88290770	     -0.00004744	     -0.22140307	     -0.00000000	      0.00000000	     21.73310250
      1.45921933	     -0.06292578	      0.00029742	     -0.20442357	     -0.06507205	      0.88290798	     -0.00005351	     -0.22136831	     -0.00000000	      0.00000000	     21.80620073
      1.46070756	     -0.06281503	      0.00029142	     -0.20431284	     -0.06506763	      0.88290822	     -0.00005800	     -0.22134163	     -0.00000000	      0.00000000	     22.30687281
      1.46219579	     -0.06270479	      0.00028532	     -0.20420261	     -0.06506315	      0.88290847	     -0.00006244	     -0.22131459	     -0.00000000	      0.00000000	     22.39015741
      1.46379847	     -0.06258514	      0.00027907	     -0.20408296	     -0.06505826	      0.88290877	     -0.00006714	     -0.22128509	     -0.00000000	      0.00000000	     22.85248414
      1.46540116	     -0.06247033	      0.00027243	     -0.20396812	     -0.06505330	      0.88290909	     -0.00007175	     -0.22125523	     -0.00000000	      0.00000000	     22.89083452
      1.46700384	     -0.06235010	      0.00026672	     -0.20384787	     -0.06504827	      0.88290942	     -0.00007629	     -0.22122514	     -0.00000000	      0.00000000	     23.44560357
      1.46860652	     -0.06223852	      0.00025994	     -0.20373623	     -0.06504317	      0.88290978	     -0.00008073	     -0.22119474	     -0.00000000	      0.00000000	     23.45917812
      1.47020921	     -0.06211834	      0.00025499	     -0.20361601	     -0.06503802	      0.88291015	     -0.00008509	     -0.22116423	     -0.00000000	      0.00000000	     23.80898306
      1.47155713	     -0.06202493	      0.00024940	     -0.20352252	     -0.06503363	      0.88291048	     -0.00008869	     -0.22113835	     -0.00000000	      0.00000000	     24.03935507
      1.47290506	     -0.06192813	      0.00024523	     -0.20342566	     -0.06502920	      0.88291081	     -0.00009223	     -0.22111240	     -0.00000000	      0.00000000	     24.38360333
      1.47425299	     -0.06183460	      0.00024059	     -0.20333206	     -0.06502473	      0.88291116	     -0.00009570	     -0.22108635	     -0.00000000	      0.00000000	     24.52811069
      1.47589175	     -0.06172094	      0.00023545	     -0.20321830	     -0.06501924	      0.88291159	     -0.00009983	     -0.22105459	     -0.00000000	      0.00000000	     25.02710708
      1.47753051	     -0.06161100	      0.00023007	     -0.20310824	     -0.06501370	      0.88291204	     -0.00010386	     -0.22102276	     -0.00000000	      0.00000000	     24.96649509
      1.47916927	     -0.06149630	      0.00022551	     -0.20299342	     -0.06500809	      0.88291249	     -0.00010780	     -0.22099092	     -0.00000000	      0.00000000	     25.66534127
      1.48080803	     -0.06139338	      0.00021969	     -0.20289035	     -0.06500244	      0.88291295	     -0.00011164	     -0.22095900	     -0.00000000	      0.00000000	     25.65934770
      1.48208882	     -0.06130613	      0.00021658	     -0.20280299	     -0.06499798	      0.88291331	     -0.00011457	     -0.22093412	     -0.00000000	      0.00000000	     26.12845161
      1.48336961	     -0.06122483	      0.00021243	     -0.20272156	     -0.06499350	      0.88291368	     -0.00011745	     -0.22090924	     -0.00000000	      0.00000000	     26.26065400
      1.48494964	     -0.06112441	      0.00020779	     -0.20262096	     -0.06498792	      0.88291413	     -0.00012091	     -0.22087861	     -0.00000000	      0.00000000	     26.72019038
      1.48652968	     -0.06102837	      0.00020298	     -0.20252475	     -0.06498231	      0.88291457	     -0.00012429	     -0.22084806	     -0.00000000	      0.00000000	     26.71222424
      1.48810971	     -0.06092856	      0.00019862	     -0.20242474	     -0.06497665	      0.88291502	     -0.00012758	     -0.22081764	     -0.00000000	      0.00000000	     27.26988153
      1.48968975	     -0.06083750	      0.00019330	     -0.20233345	     -0.06497094	      0.88291545	     -0.00013078	     -0.22078726	     -0.00000000	      0.00000000	     27.59868333
      1.49126978	     -0.06074226	      0.00018887	     -0.20223801	     -0.06496521	      0.88291588	     -0.00013389	     -0.22075707	     -0.00000000	      0.00000000	     27.74543100
      1.49284982	     -0.06065458	      0.00018258	     -0.20215005	     -0.06495943	      0.88291629	     -0.00013691	     -0.22072699	     -0.00000000	      0.00000000	     28.21621779
      1.49419730	     -0.06057648	      0.00017872	     -0.20207174	     -0.06495448	      0.88291664	     -0.00013942	     -0.22070148	     -0.00000000	      0.00000000	     28.46402429
      1.49554477	     -0.06050410	      0.00017345	     -0.20199912	     -0.06494950	      0.88291697	     -0.00014186	     -0.22067611	     -0.00000000	      0.00000000	     28.67983830
      1.49716474	     -0.06041604	      0.00016795	     -0.20191077	     -0.06494349	      0.88291735	     -0.00014471	     -0.22064580	     -0.00000000	      0.00000000	     29.03690922
      1.49878471	     -0.06033437	      0.00016121	     -0.20182877	     -0.06493745	      0.88291771	     -0.00014746	     -0.22061573	     -0.00000000	      0.00000000	     29.20766109
      1.50040467	     -0.06024534	      0.00015639	     -0.20173944	     -0.06493138	      0.88291804	     -0.00015010	     -0.22058595	     -0.00000000	      0.00000000	     29.84560492
      1.50169287	     -0.06018558	      0.00015049	     -0.20167939	     -0.06492653	      0.88291829	     -0.00015212	     -0.22056238	     -0.00000000	      0.00000000	     29.85580472
      1.50298107	     -0.06012109	      0.00014602	     -0.20161462	     -0.06492167	      0.88291853	     -0.00015408	     -0.22053904	     -0.00000000	      0.00000000	     30.18107661
      1.50470857	     -0.06004051	      0.00013914	     -0.20153365	     -0.06491514	      0.88291881	     -0.00015660	     -0.22050803	     -0.00000000	      0.00000000	     30.45451717
      1.50624487	     -0.05996751	      0.00013409	     -0.20146032	     -0.06490932	      0.88291904	     -0.00015873	     -0.22048077	     -0.00000000	      0.00000000	     30.80334664
      1.50778116	     -0.05990126	      0.00012757	     -0.20139369	     -0.06490348	      0.88291925	     -0.00016075	     -0.22045379	     -0.00000000	      0.00000000	     30.92790569
      1.50931745	     -0.05982895	      0.00012307	     -0.20132104	     -0.06489763	      0.88291943	     -0.00016268	     -0.22042717	     -0.00000000	      0.00000000	     31.40547106
      1.51068755	     -0.05977505	      0.00011708	     -0.20126677	     -0.06489241	      0.88291957	     -0.00016430	     -0.22040365	     -0.00000000	      0.00000000	     31.50975900
      1.51205765	     -0.05971615	      0.00011274	     -0.20120754	     -0.06488718	      0.88291969	     -0.00016584	     -0.22038045	     -0.00000000	      0.00000000	     31.77059323
      1.51342775	     -0.05966239	      0.00010748	     -0.20115342	     -0.06488196	      0.88291979	     -0.00016729	     -0.22035751	     -0.00000000	      0.00000000	     31.98171580
      1.51519681	     -0.05959207	      0.00010191	     -0.20108266	     -0.06487521	      0.88291989	     -0.00016904	     -0.22032835	     -0.00000000	      0.00000000	     32.23303025
      1.51657758	     -0.05954217	      0.00009635	     -0.20103236	     -0.06486995	      0.88291995	     -0.00017030	     -0.22030593	     -0.00000000	      0.00000000	     32.37887241
      1.51795834	     -0.05948941	      0.00009223	     -0.20097924	     -0.06486469	      0.88291999	     -0.00017148	     -0.22028383	     -0.00000000	      0.00000000	     32.72354792
      1.51933911	     -0.05944196	      0.00008731	     -0.20093140	     -0.06485944	      0.88292002	     -0.00017256	     -0.22026203	     -0.00000000	      0.00000000	     32.77737987
      1.52099669	     -0.05938347	      0.00008239	     -0.20087244	     -0.06485314	      0.88292002	     -0.00017375	     -0.22023631	     -0.00000000	     -0.00000000	     33.24244562
      1.52247429	     -0.05933709	      0.00007708	     -0.20082563	     -0.06484754	      0.88292001	     -0.00017470	     -0.22021375	     -0.00000000	     -0.00000000	     33.06473051
      1.52395188	     -0.05928613	      0.00007320	     -0.20077425	     -0.06484196	      0.88291998	     -0.00017555	     -0.22019159	     -0.00000000	     -0.00000000	     33.55283504
      1.52542948	     -0.05924425	      0.00006786	     -0.20073191	     -0.06483639	      0.88291994	     -0.00017630	     -0.22016977	     -0.00000000	     -0.00000000	     33.42541829
      1.52690707	     -0.05919523	      0.00006436	     -0.20068247	     -0.06483084	      0.88291988	     -0.00017695	     -0.22014837	     -0.00000000	     -0.00000000	     33.87365318
      1.52838467	     -0.05915764	      0.00005896	     -0.20064439	     -0.06482531	      0.88291981	     -0.00017750	     -0.22012729	     -0.00000000	     -0.00000000	     33.72951588
      1.52986226	     -0.05911129	      0.00005583	     -0.20059761	     -0.06481980	      0.88291974	     -0.00017795	     -0.22010665	     -0.00000000	     -0.00000000	     34.13728164
      1.53133986	     -0.05907770	      0.00005027	     -0.20056351	     -0.06481432	      0.88291965	     -0.00017831	     -0.22008633	     -0.00000000	     -0.00000000	     34.03795832
      1.53264451	     -0.05903993	      0.00004769	     -0.20052534	     -0.06480950	      0.88291956	     -0.00017855	     -0.22006878	     -0.00000000	     -0.00000000	     34.29838028
      1.53394916	     -0.05901006	      0.00004352	     -0.20049503	     -0.06480471	      0.88291947	     -0.00017871	     -0.22005148	     -0.00000000	     -0.00000000	     34.30792461
      1.53555059	     -0.05897035	      0.00003952	     -0.20045479	     -0.06479886	      0.88291936	     -0.00017882	     -0.22003068	     -0.00000000	     -0.00000000	     34.50891224
      1.53715202	     -0.05893899	      0.00003383	     -0.20042286	     -0.06479304	      0.88291924	     -0.00017882	     -0.22001031	     -0.00000000	     -0.00000000	     34.41175970
      1.53843024	     -0.05890900	      0.00003105	     -0.20039244	     -0.06478843	      0.88291915	     -0.00017875	     -0.21999443	     -0.00000000	     -0.00000000	     34.68845908
      1.53970846	     -0.05888685	      0.00002671	     -0.20036983	     -0.06478385	      0.88291905	     -0.00017861	     -0.21997884	     -0.00000000	     -0.00000000	     34.63346781
      1.54130908	     -0.05885886	      0.00002221	     -0.20034126	     -0.06477815	      0.88291893	     -0.00017834	     -0.21995984	     -0.00000000	     -0.00000000	     34.87517533
      1.54290969	     -0.05884009	      0.00001654	     -0.20032189	     -0.06477250	      0.88291880	     -0.00017799	     -0.21994144	     -0.00000000	     -0.00000000	     34.53627950
      1.54429632	     -0.05881773	      0.00001329	     -0.20029903	     -0.06476764	      0.88291870	     -0.00017760	     -0.21992605	     -0.00000000	     -0.00000000	     34.94481310
      1.54568294	     -0.05880730	      0.00000843	     -0.20028806	     -0.06476282	      0.88291860	     -0.00017714	     -0.21991111	     -0.00000000	     -0.00000000	     34.90011693
      1.54706956	     -0.05879531	      0.00000491	     -0.20027557	     -0.06475804	      0.88291850	     -0.00017661	     -0.21989679	     -0.00000000	     -0.00000000	     34.92966521
      1.54845619	     -0.05879219	      0.00000029	     -0.20027192	     -0.06475330	      0.88291840	     -0.00017602	     -0.21988307	     -0.00000000	     -0.00000000	     34.97393440
      1.55015959	     -0.05879206	     -0.00000400	     -0.20027116	     -0.06474753	      0.88291828	     -0.00017520	     -0.21986727	     -0.00000000	     -0.00000000	     34.85313704
      1.55150844	     -0.05880194	     -0.00000908	     -0.20028049	     -0.06474301	      0.88291819	     -0.00017449	     -0.21985563	     -0.00000000	     -0.00000000	     34.91054663
      1.55285729	     -0.05881464	     -0.00001246	     -0.20029270	     -0.06473854	      0.88291810	     -0.00017371	     -0.21984491	     -0.00000000	     -0.00000000	     35.01419048
      1.55420615	     -0.05883711	     -0.00001681	     -0.20031464	     -0.06473410	      0.88291801	     -0.00017288	     -0.21983519	     -0.00000000	     -0.00000000	     34.87963866
      1.55588674	     -0.05886888	     -0.00002062	     -0.20034581	     -0.06472863	      0.88291790	     -0.00017176	     -0.21982458	     -0.00000000	     -0.00000000	     35.10935654
      1.55728465	     -0.05890624	     -0.00002474	     -0.20038264	     -0.06472414	      0.88291780	     -0.00017077	     -0.21981704	     -0.00000000	     -0.00000000	     34.72763691
      1.55868257	     -0.05894321	     -0.00002682	     -0.20041914	     -0.06471968	      0.88291769	     -0.00016971	     -0.21981074	     -0.00000000	     -0.00000000	     34.95361553
      1.56008048	     -0.05899113	     -0.00002971	     -0.20046659	     -0.06471528	      0.88291758	     -0.00016860	     -0.21980567	     -0.00000000	     -0.00000000	     34.69327908
      1.56147840	     -0.05903950	     -0.00003094	     -0.20051453	     -0.06471093	      0.88291747	     -0.00016743	     -0.21980187	     -0.00000000	     -0.00000000	     34.83901630
      1.56287631	     -0.05909641	     -0.00003249	     -0.20057102	     -0.06470662	      0.88291734	     -0.00016621	     -0.21979931	     -0.00000000	     -0.00000000	     34.58982295
      1.56427423	     -0.05915423	     -0.00003263	     -0.20062846	     -0.06470235	      0.88291720	     -0.00016493	     -0.21979801	     -0.00000000	     -0.00000000	     34.69515867
      1.56597859	     -0.05923432	     -0.00003273	     -0.20070811	     -0.06469722	      0.88291701	     -0.00016330	     -0.21979803	     -0.00000000	     -0.00000000	     34.22770737
      1.56738490	     -0.05929626	     -0.00003083	     -0.20076973	     -0.06469304	      0.88291684	     -0.00016190	     -0.21979936	     -0.00000000	     -0.00000000	     34.53509117
      1.56879122	     -0.05937026	     -0.00002974	     -0.20084342	     -0.06468890	      0.88291664	     -0.00016045	     -0.21980177	     -0.00000000	     -0.00000000	     34.27034715
      1.57019753	     -0.05944224	     -0.00002701	     -0.20091515	     -0.06468481	      0.88291643	     -0.00015895	     -0.21980533	     -0.00000000	     -0.00000000	     34.22667641
      1.57160384	     -0.05952219	     -0.00002479	     -0.20099484	     -0.06468077	      0.88291620	     -0.00015740	     -0.21980995	     -0.00000000	     -0.00000000	     34.07229016
      1.57301015	     -0.05960220	     -0.00002136	     -0.20107464	     -0.06467677	      0.88291594	     -0.00015581	     -0.21981566	     -0.00000000	     -0.00000000	     33.92546326
      1.57474602	     -0.05971000	     -0.00001747	     -0.20118218	     -0.06467190	      0.88291559	     -0.00015379	     -0.21982409	     -0.00000000	     -0.00000000	     33.82366155
      1.57614811	     -0.05979587	     -0.00001275	     -0.20126790	     -0.06466801	      0.88291528	     -0.00015211	     -0.21983208	     -0.00000000	     -0.00000000	     33.60726848
      1.57755019	     -0.05989156	     -0.00000896	     -0.20136343	     -0.06466417	      0.88291494	     -0.00015039	     -0.21984103	     -0.00000000	     -0.00000000	     33.41334704
      1.57895227	     -0.05998674	     -0.00000407	     -0.20145849	     -0.06466036	      0.88291457	     -0.00014864	     -0.21985100	     -0.00000000	     -0.00000000	     33.26558724
      1.58035435	     -0.06008807	      0.00000032	     -0.20155972	     -0.06465660	      0.88291417	     -0.00014686	     -0.21986192	     -0.00000000	     -0.00000000	     33.08854386
      1.58212856	     -0.06021675	      0.00000685	     -0.20168831	     -0.06465190	      0.88291362	     -0.00014456	     -0.21987707	     -0.00000000	     -0.00000000	     32.74269113
      1.58348159	     -0.06032018	      0.00001087	     -0.20179166	     -0.06464835	      0.88291316	     -0.00014278	     -0.21988951	     -0.00000000	     -0.00000000	     32.58800075
      1.58483462	     -0.06042291	      0.00001560	     -0.20189435	     -0.06464484	      0.88291267	     -0.00014097	     -0.21990271	     -0.00000000	     -0.00000000	     32.54010928
      1.58618765	     -0.06053008	      0.00001984	     -0.20200149	     -0.06464136	      0.88291214	     -0.00013914	     -0.21991662	     -0.00000000	     -0.00000000	     32.22246029
      1.58792944	     -0.06066801	      0.00002520	     -0.20213939	     -0.06463692	      0.88291142	     -0.00013676	     -0.21993554	     -0.00000000	     -0.00000000	     32.24040473
      1.58937120	     -0.06078741	      0.00002931	     -0.20225880	     -0.06463328	      0.88291077	     -0.00013477	     -0.21995199	     -0.00000000	     -0.00000000	     31.62138790
      1.59081297	     -0.06090374	      0.00003310	     -0.20237515	     -0.06462967	      0.88291008	     -0.00013276	     -0.21996914	     -0.00000000	     -0.00000000	     31.72073512
      1.59225473	     -0.06102571	      0.00003689	     -0.20249715	     -0.06462609	      0.88290935	     -0.00013074	     -0.21998692	     -0.00000000	     -0.00000000	     31.19748346
      1.59369650	     -0.06114362	      0.00004008	     -0.20261510	     -0.06462252	      0.88290857	     -0.00012871	     -0.22000530	     -0.00000000	     -0.00000000	     31.24805737
      1.59513826	     -0.06126533	      0.00004373	     -0.20273690	     -0.06461898	      0.88290775	     -0.00012667	     -0.22002418	     -0.00000000	     -0.00000000	     30.74954561
      1.59658002	     -0.06138501	      0.00004652	     -0.20285665	     -0.06461546	      0.88290688	     -0.00012463	     -0.22004357	     -0.00000000	     -0.00000000	     30.75457933
      1.59802179	     -0.06150766	      0.00005017	     -0.20297944	     -0.06461194	      0.88290597	     -0.00012258	     -0.22006343	     -0.00000000	     -0.00000000	     30.25151760
      1.59946355	     -0.06162747	      0.00005298	     -0.20309937	     -0.06460845	      0.88290502	     -0.00012052	     -0.22008372	     -0.00000000	     -0.00000000	     30.24526243
      1.60090532	     -0.06174874	      0.00005698	     -0.20322082	     -0.06460495	      0.88290403	     -0.00011847	     -0.22010439	     -0.00000000	     -0.00000000	     29.76751926
      1.60234708	     -0.06186738	      0.00006024	     -0.20333964	     -0.06460147	      0.88290299	     -0.00011642	     -0.22012541	     -0.00000000	     -0.00000000	     29.73075057
      1.60378885	     -0.06198657	      0.00006490	     -0.20345908	     -0.06459798	      0.88290192	     -0.00011437	     -0.22014670	     -0.00000000	     -0.00000001	     29.25855493
      1.60523061	     -0.06210377	      0.00006884	     -0.20357652	     -0.06459450	      0.88290080	     -0.00011232	     -0.22016827	     -0.00000000	     -0.00000001	     29.20783166
      1.60667238	     -0.06222155	      0.00007415	     -0.20369461	     -0.06459101	      0.88289966	     -0.00011027	     -0.22019008	     -0.00000000	     -0.00000001	     28.76551851
      1.60811414	     -0.06233732	      0.00007886	     -0.20381068	     -0.06458752	      0.88289848	     -0.00010823	     -0.22021212	     -0.00000000	     -0.00000001	     28.69492374
      1.60955591	     -0.06245328	      0.00008497	     -0.20392701	     -0.06458401	      0.88289726	     -0.00010619	     -0.22023437	     -0.00000000	     -0.00000001	     28.25984527
      1.61099767	     -0.06256668	      0.00009071	     -0.20404079	     -0.06458049	      0.88289602	     -0.00010415	     -0.22025679	     -0.00000000	     -0.00000001	     28.18111955
      1.61243944	     -0.06267944	      0.00009782	     -0.20415399	     -0.06457696	      0.88289475	     -0.00010213	     -0.22027936	     -0.00000000	     -0.00000001	     27.77368305
      1.61388120	     -0.06279081	      0.00010440	     -0.20426580	     -0.06457340	      0.88289346	     -0.00010011	     -0.22030206	     -0.00000000	     -0.00000001	     27.68134114
      1.61563156	     -0.06292698	      0.00011386	     -0.20440257	     -0.06456906	      0.88289186	     -0.00009766	     -0.22032979	     -0.00000000	     -0.00000001	     27.02508134
      1.61707084	     -0.06303277	      0.00012046	     -0.20450884	     -0.06456546	      0.88289053	     -0.00009567	     -0.22035272	     -0.00000000	     -0.00000001	     27.15980311
      1.61851012	     -0.06314003	      0.00012912	     -0.20461665	     -0.06456183	      0.88288918	     -0.00009368	     -0.22037567	     -0.00000000	     -0.00000001	     26.80831873
      1.61994940	     -0.06324433	      0.00013642	     -0.20472150	     -0.06455816	      0.88288782	     -0.00009170	     -0.22039865	     -0.00000000	     -0.00000001	     26.57992633
      1.62138868	     -0.06334659	      0.00014510	     -0.20482435	     -0.06455446	      0.88288645	     -0.00008974	     -0.22042160	     -0.00000000	     -0.00000001	     26.36077824
      1.62313758	     -0.06346947	      0.00015392	     -0.20494793	     -0.06454992	      0.88288477	     -0.00008736	     -0.22044944	     -0.00000000	     -0.00000001	     26.00521719
      1.62453450	     -0.06356316	      0.00016291	     -0.20504226	     -0.06454624	      0.88288343	     -0.00008548	     -0.22047160	     -0.00000000	     -0.00000001	     25.81482287
      1.62593143	     -0.06365637	      0.00016999	     -0.20513606	     -0.06454252	      0.88288208	     -0.00008362	     -0.22049363	     -0.00000000	     -0.00000001	     25.68171741
      1.62732836	     -0.06374666	      0.00017835	     -0.20522700	     -0.06453876	      0.88288074	     -0.00008176	     -0.22051551	     -0.00000000	     -0.00000001	     25.36312143
      1.62907376	     -0.06385669	      0.00018740	     -0.20533782	     -0.06453398	      0.88287906	     -0.00007947	     -0.22054259	     -0.00000000	     -0.00000001	     25.33181582
      1.63057594	     -0.06394790	      0.00019660	     -0.20542978	     -0.06452981	      0.88287763	     -0.00007751	     -0.22056562	     -0.00000000	     -0.00000001	     24.74617219
      1.63207812	     -0.06403552	      0.00020365	     -0.20551810	     -0.06452558	      0.88287621	     -0.00007557	     -0.22058834	     -0.00000000	     -0.00000001	     24.83196637
      1.63358030	     -0.06412042	      0.00021262	     -0.20560377	     -0.06452128	      0.88287479	     -0.00007365	     -0.22061069	     -0.00000000	     -0.00000001	     24.27944639
      1.63508248	     -0.06419780	      0.00021958	     -0.20568188	     -0.06451691	      0.88287340	     -0.00007175	     -0.22063255	     -0.00000000	     -0.00000001	     24.36135520
      1.63658466	     -0.06427103	      0.00022836	     -0.20575591	     -0.06451247	      0.88287202	     -0.00006987	     -0.22065378	     -0.00000000	     -0.00000001	     23.96523364
      1.63808684	     -0.06433702	      0.00023521	     -0.20582266	     -0.06450796	      0.88287066	     -0.00006801	     -0.22067427	     -0.00000000	     -0.00000001	     23.92885217
      1.63958902	     -0.06439660	      0.00024371	     -0.20588306	     -0.06450337	      0.88286932	     -0.00006616	     -0.22069386	     -0.00000000	     -0.00000001	     23.54189257
      1.64109120	     -0.06444890	      0.00025025	     -0.20593614	     -0.06449870	      0.88286801	     -0.00006435	     -0.22071243	     -0.00000000	     -0.00000001	     23.56528245
      1.64259339	     -0.06449613	      0.00025784	     -0.20598418	     -0.06449395	      0.88286672	     -0.00006255	     -0.22072991	     -0.00000000	     -0.00000001	     23.10375531
      1.64409557	     -0.06453617	      0.00026337	     -0.20602500	     -0.06448911	      0.88286546	     -0.00006078	     -0.22074624	     -0.00000000	     -0.00000001	     23.15583925
      1.64559775	     -0.06457341	      0.00026943	     -0.20606303	     -0.06448419	      0.88286424	     -0.00005903	     -0.22076141	     -0.00000000	     -0.00000001	     22.84627958
      1.64709993	     -0.06460559	      0.00027349	     -0.20609596	     -0.06447918	      0.88286304	     -0.00005730	     -0.22077542	     -0.00000000	     -0.00000001	     22.76878606
      1.64893505	     -0.06464021	      0.00027898	     -0.20613151	     -0.06447294	      0.88286163	     -0.00005522	     -0.22079097	     -0.00000000	     -0.00000001	     22.36194032
      1.65021909	     -0.06466018	      0.00028033	     -0.20615208	     -0.06446849	      0.88286068	     -0.00005379	     -0.22080082	     -0.00000000	     -0.00000000	     22.44391744
      1.65150313	     -0.06467790	      0.00028226	     -0.20617041	     -0.06446398	      0.88285976	     -0.00005238	     -0.22080983	     -0.00000000	     -0.00000000	     22.21234391
      1.65318979	     -0.06469693	      0.00028324	     -0.20619021	     -0.06445794	      0.88285858	     -0.00005055	     -0.22082038	     -0.00000000	     -0.00000000	     22.19741425
      1.65487644	     -0.06471256	      0.00028351	     -0.20620661	     -0.06445178	      0.88285746	     -0.00004875	     -0.22082947	     -0.00000000	     -0.00000000	     21.68747519
      1.65656310	     -0.06471828	      0.00028185	     -0.20621303	     -0.06444549	      0.88285639	     -0.00004699	     -0.22083713	     -0.00000000	     -0.00000000	     21.94170822
      1.65824975	     -0.06472557	      0.00028040	     -0.20622106	     -0.06443909	      0.88285537	     -0.00004526	     -0.22084325	     -0.00000000	     -0.00000000	     21.65246396
      1.65969039	     -0.06472308	      0.00027670	     -0.20621912	     -0.06443351	      0.88285454	     -0.00004382	     -0.22084736	     -0.00000000	     -0.00000000	     21.57015078
      1.66113102	     -0.06471978	      0.00027376	     -0.20621640	     -0.06442785	      0.88285375	     -0.00004240	     -0.22085038	     -0.00000000	     -0.00000000	     21.45675101
      1.66257165	     -0.06471140	      0.00026949	     -0.20620858	     -0.06442209	      0.88285300	     -0.00004101	     -0.22085234	     -0.00000000	     -0.00000000	     21.40630261
      1.66439312	     -0.06469816	      0.00026404	     -0.20619603	     -0.06441467	      0.88285210	     -0.00003930	     -0.22085327	     -0.00000000	     -0.00000000	     21.17073654
      1.66621459	     -0.06467374	      0.00025680	     -0.20617226	     -0.06440711	      0.88285126	     -0.00003763	     -0.22085256	     -0.00000000	     -0.00000000	     21.19996086
      1.66754653	     -0.06465512	      0.00025244	     -0.20615414	     -0.06440148	      0.88285069	     -0.00003645	     -0.22085092	     -0.00000000	     -0.00000000	     21.13041293
      1.66887848	     -0.06463137	      0.00024709	     -0.20613086	     -0.06439577	      0.88285015	     -0.00003529	     -0.22084840	     -0.00000000	     -0.00000000	     21.14078400
      1.67075979	     -0.06459549	      0.00023985	     -0.20609566	     -0.06438757	      0.88284944	     -0.00003370	     -0.22084329	     -0.00000000	     -0.00000000	     21.04555089
      1.67264110	     -0.06454655	      0.00023248	     -0.20604738	     -0.06437922	      0.88284881	     -0.00003217	     -0.22083644	     -0.00000000	     -0.00000000	     21.00955010
      1.67400164	     -0.06451183	      0.00022790	     -0.20601315	     -0.06437308	      0.88284839	     -0.00003110	     -0.22083032	     -0.00000000	     -0.00000000	     21.02499396
      1.67536218	     -0.06446979	      0.00022338	     -0.20597161	     -0.06436686	      0.88284801	     -0.00003005	     -0.22082329	     -0.00000000	     -0.00000000	     21.02454687
      1.67720632	     -0.06441227	      0.00021774	     -0.20591476	     -0.06435830	      0.88284755	     -0.00002868	     -0.22081225	     -0.00000000	     -0.00000000	     20.95299871
      1.67905047	     -0.06434171	      0.00021294	     -0.20584488	     -0.06434959	      0.88284716	     -0.00002737	     -0.22079960	     -0.00000000	     -0.00000000	     20.95950937
      1.68041860	     -0.06429188	      0.00020910	     -0.20579554	     -0.06434304	      0.88284692	     -0.00002643	     -0.22078906	     -0.00000000	     -0.00000000	     21.02197876
      1.68178674	     -0.06423397	      0.00020626	     -0.20573814	     -0.06433641	      0.88284671	     -0.00002552	     -0.22077766	     -0.00000000	     -0.00000000	     21.06972696
      1.68363309	     -0.06415622	      0.00020218	     -0.20566105	     -0.06432734	      0.88284649	     -0.00002433	     -0.22076080	     -0.00000000	     -0.00000000	     21.05628372
      1.68523555	     -0.06407702	      0.00019989	     -0.20558244	     -0.06431936	      0.88284636	     -0.00002335	     -0.22074490	     -0.00000000	     -0.00000000	     21.13118535
      1.68683800	     -0.06400217	      0.00019631	     -0.20550815	     -0.06431127	      0.88284627	     -0.00002240	     -0.22072771	     -0.00000000	     -0.00000000	     21.22394136
      1.68844046	     -0.06391384	      0.00019507	     -0.20542041	     -0.06430308	      0.88284624	     -0.00002150	     -0.22070939	     -0.00000000	     -0.00000000	     21.34562892
      1.69004292	     -0.06383311	      0.00019139	     -0.20534021	     -0.06429479	      0.88284625	     -0.00002064	     -0.22068979	     -0.00000000	      0.00000000	     21.29015215
      1.69143035	     -0.06374847	      0.00019118	     -0.20525607	     -0.06428754	      0.88284631	     -0.00001992	     -0.22067196	     -0.00000000	      0.00000000	     21.46660582
      1.69281778	     -0.06366934	      0.00018898	     -0.20517740	     -0.06428021	      0.88284640	     -0.00001923	     -0.22065318	     -0.00000000	      0.00000000	     21.46005365
      1.69452831	     -0.06356183	      0.00018780	     -0.20507045	     -0.06427108	      0.88284656	     -0.00001843	     -0.22062888	     -0.00000000	      0.00000000	     21.63570463
      1.69623884	     -0.06345646	      0.00018457	     -0.20496560	     -0.06426185	      0.88284677	     -0.00001766	     -0.22060319	     -0.00000000	      0.00000000	     21.58793609
      1.69759450	     -0.06336171	      0.00018420	     -0.20487127	     -0.06425446	      0.88284698	     -0.00001709	     -0.22058195	     -0.00000000	      0.00000000	     21.85237486
      1.69895015	     -0.06327045	      0.00018202	     -0.20478040	     -0.06424700	      0.88284721	     -0.00001654	     -0.22055986	     -0.00000000	      0.00000000	     21.93274247
      1.70069695	     -0.06314702	      0.00018023	     -0.20465747	     -0.06423731	      0.88284757	     -0.00001587	     -0.22053024	     -0.00000000	      0.00000000	     22.11246168
      1.70244374	     -0.06302486	      0.00017643	     -0.20453573	     -0.06422752	      0.88284797	     -0.00001525	     -0.22049936	     -0.00000000	      0.00000000	     22.13417609
      1.70382565	     -0.06292010	      0.00017508	     -0.20443133	     -0.06421970	      0.88284833	     -0.00001478	     -0.22047417	     -0.00000000	      0.00000000	     22.47893675
      1.70520756	     -0.06282145	      0.00017184	     -0.20433298	     -0.06421183	      0.88284872	     -0.00001434	     -0.22044828	     -0.00000000	      0.00000000	     22.48871975
      1.70658947	     -0.06271957	      0.00016909	     -0.20423138	     -0.06420390	      0.88284914	     -0.00001393	     -0.22042181	     -0.00000000	      0.00000000	     22.73405308
      1.70847759	     -0.06258412	      0.00016430	     -0.20409629	     -0.06419297	      0.88284975	     -0.00001339	     -0.22038478	     -0.00000000	      0.00000000	     22.71361849
      1.71009321	     -0.06245946	      0.00016148	     -0.20397194	     -0.06418354	      0.88285032	     -0.00001297	     -0.22035241	     -0.00000000	      0.00000000	     23.19815017
      1.71170883	     -0.06234543	      0.00015641	     -0.20385815	     -0.06417405	      0.88285093	     -0.00001258	     -0.22031934	     -0.00000000	      0.00000000	     23.34708627
      1.71311061	     -0.06223721	      0.00015450	     -0.20375018	     -0.06416575	      0.88285148	     -0.00001226	     -0.22029028	     -0.00000000	      0.00000000	     23.52592197
      1.71451239	     -0.06213558	      0.00015070	     -0.20364874	     -0.06415740	      0.88285206	     -0.00001196	     -0.22026080	     -0.00000000	      0.00000000	     23.76342952
      1.71591417	     -0.06202994	      0.00014822	     -0.20354332	     -0.06414901	      0.88285266	     -0.00001167	     -0.22023099	     -0.00000000	      0.00000000	     23.91723767
      1.71766600	     -0.06190156	      0.00014414	     -0.20341515	     -0.06413845	      0.88285344	     -0.00001135	     -0.22019327	     -0.00000000	      0.00000000	     24.34047324
      1.71941784	     -0.06176794	      0.00014229	     -0.20328180	     -0.06412783	      0.88285426	     -0.00001104	     -0.22015515	     -0.00000000	      0.00000000	     24.31499744
      1.72079315	     -0.06166842	      0.00013832	     -0.20318240	     -0.06411944	      0.88285492	     -0.00001082	     -0.22012492	     -0.00000000	      0.00000000	     24.72796224
      1.72216846	     -0.06156430	      0.00013691	     -0.20307845	     -0.06411102	      0.88285561	     -0.00001061	     -0.22009450	     -0.00000000	      0.00000000	     24.96009839
      1.72390085	     -0.06144015	      0.00013337	     -0.20295447	     -0.06410035	      0.88285649	     -0.00001036	     -0.22005591	     -0.00000000	      0.00000000	     25.21070043
      1.72540192	     -0.06132539	      0.00013291	     -0.20283989	     -0.06409106	      0.88285728	     -0.00001017	     -0.22002235	     -0.00000000	      0.00000000	     25.52665119
      1.72690298	     -0.06122027	      0.00012997	     -0.20273488	     -0.06408173	      0.88285808	     -0.00000998	     -0.21998858	     -0.00000000	      0.00000000	     25.71790963
      1.72840405	     -0.06110809	      0.00013014	     -0.20262287	     -0.06407237	      0.88285890	     -0.00000981	     -0.21995478	     -0.00000000	      0.00000000	     26.06231434
      1.72990511	     -0.06100498	      0.00012806	     -0.20251986	     -0.06406297	      0.88285973	     -0.00000965	     -0.21992085	     -0.00000000	      0.00000000	     26.20263167
      1.73140618	     -0.06089482	      0.00012906	     -0.20240987	     -0.06405353	      0.88286058	     -0.00000950	     -0.21988694	     -0.00000000	      0.00000000	     26.59592129
      1.73290724	     -0.06079459	      0.00012730	     -0.20230971	     -0.06404406	      0.88286144	     -0.00000937	     -0.21985297	     -0.00000000	      0.00000000	     26.81682218
      1.73440831	     -0.06068750	      0.00012835	     -0.20220276	     -0.06403456	      0.88286231	     -0.00000924	     -0.21981908	     -0.00000000	      0.00000000	     27.06980965
      1.73590937	     -0.06058951	      0.00012632	     -0.20210482	     -0.06402504	      0.88286318	     -0.00000913	     -0.21978516	     -0.00000000	      0.00000000	     27.38627869
      1.73741044	     -0.06048535	      0.00012735	     -0.20200075	     -0.06401548	      0.88286406	     -0.00000902	     -0.21975135	     -0.00000000	      0.00000000	     27.63788414
      1.73891151	     -0.06039112	      0.00012498	     -0.20190654	     -0.06400590	      0.88286495	     -0.00000893	     -0.21971755	     -0.00000000	      0.00000000	     27.94526699
      1.74041257	     -0.06028935	      0.00012597	     -0.20180483	     -0.06399630	      0.88286584	     -0.00000884	     -0.21968393	     -0.00000000	      0.00000000	     28.21157687
      1.74191364	     -0.06019826	      0.00012325	     -0.20171372	     -0.06398668	      0.88286672	     -0.00000877	     -0.21965034	     -0.00000000	      0.00000000	     28.50372705
      1.74341470	     -0.06009962	      0.00012420	     -0.20161513	     -0.06397704	      0.88286761	     -0.00000870	     -0.21961695	     -0.00000000	      0.00000000	     28.77616191
      1.74491577	     -0.06001330	      0.00012092	     -0.20152874	     -0.06396738	      0.88286849	     -0.00000864	     -0.21958364	     -0.00000000	      0.00000000	     29.05193330
      1.74641683	     -0.05991712	      0.00012193	     -0.20143258	     -0.06395770	      0.88286937	     -0.00000859	     -0.21955059	     -0.00000000	      0.00000000	     29.37805213
      1.74774091	     -0.05984368	      0.00011892	     -0.20135905	     -0.06394915	      0.88287014	     -0.00000855	     -0.21952152	     -0.00000000	      0.00000000	     29.56218916
      1.74906498	     -0.05976487	      0.00011840	     -0.20128021	     -0.06394059	      0.88287091	     -0.00000852	     -0.21949265	     -0.00000000	      0.00000000	     29.84781745
      1.75071471	     -0.05967417	      0.00011576	     -0.20118940	     -0.06392991	      0.88287185	     -0.00000848	     -0.21945688	     -0.00000000	      0.00000000	     30.09304205
      1.75236444	     -0.05957864	      0.00011549	     -0.20109381	     -0.06391922	      0.88287278	     -0.00000845	     -0.21942144	     -0.00000000	      0.00000000	     30.52965952
      1.75365421	     -0.05951322	      0.00011228	     -0.20102825	     -0.06391086	      0.88287350	     -0.00000843	     -0.21939388	     -0.00000000	      0.00000000	     30.60311857
      1.75494398	     -0.05944341	      0.00011130	     -0.20095835	     -0.06390248	      0.88287420	     -0.00000841	     -0.21936655	     -0.00000000	      0.00000000	     30.88190776
      1.75664197	     -0.05935778	      0.00010852	     -0.20087256	     -0.06389145	      0.88287511	     -0.00000839	     -0.21933085	     -0.00000000	      0.00000000	     31.17462786
      1.75833995	     -0.05926923	      0.00010801	     -0.20078388	     -0.06388042	      0.88287600	     -0.00000836	     -0.21929556	     -0.00000000	      0.00000000	     31.38501056
      1.75962187	     -0.05921035	      0.00010479	     -0.20072483	     -0.06387208	      0.88287666	     -0.00000834	     -0.21926913	     -0.00000000	      0.00000000	     31.62611856
      1.76090380	     -0.05914757	      0.00010388	     -0.20066192	     -0.06386374	      0.88287731	     -0.00000832	     -0.21924296	     -0.00000000	      0.00000000	     31.88698235
      1.76261614	     -0.05907016	      0.00010125	     -0.20058430	     -0.06385260	      0.88287814	     -0.00000829	     -0.21920834	     -0.00000000	      0.00000000	     32.05450117
      1.76413873	     -0.05899826	      0.00010064	     -0.20051223	     -0.06384269	      0.88287887	     -0.00000825	     -0.21917795	     -0.00000000	      0.00000000	     32.47426024
      1.76566131	     -0.05893611	      0.00009758	     -0.20044985	     -0.06383279	      0.88287957	     -0.00000821	     -0.21914786	     -0.00000000	      0.00000000	     32.44548891
      1.76718390	     -0.05886570	      0.00009782	     -0.20037928	     -0.06382288	      0.88288024	     -0.00000816	     -0.21911819	     -0.00000000	      0.00000000	     32.96002094
      1.76846754	     -0.05881693	      0.00009508	     -0.20033029	     -0.06381454	      0.88288079	     -0.00000811	     -0.21909341	     -0.00000000	      0.00000000	     32.96038785
      1.76975119	     -0.05876339	      0.00009452	     -0.20027658	     -0.06380619	      0.88288133	     -0.00000806	     -0.21906892	     -0.00000000	      0.00000000	     33.20024877
      1.77140462	     -0.05870060	      0.00009250	     -0.20021352	     -0.06379545	      0.88288199	     -0.00000797	     -0.21903776	     -0.00000000	      0.00000000	     33.36595523
      1.77305806	     -0.05863535	      0.00009248	     -0.20014803	     -0.06378471	      0.88288262	     -0.00000787	     -0.21900709	     -0.00000000	      0.00000000	     33.70621260
      1.77435909	     -0.05859094	      0.00009020	     -0.20010338	     -0.06377627	      0.88288310	     -0.00000777	     -0.21898326	     -0.00000000	      0.00000000	     33.74016923
      1.77566012	     -0.05854340	      0.00008994	     -0.20005564	     -0.06376783	      0.88288355	     -0.00000767	     -0.21895973	     -0.00000000	      0.00000000	     33.95982755
      1.77731961	     -0.05848915	      0.00008820	     -0.20000108	     -0.06375708	      0.88288411	     -0.00000751	     -0.21893013	     -0.00000000	      0.00000000	     34.12364198
      1.77897911	     -0.05843130	      0.00008872	     -0.19994297	     -0.06374634	      0.88288464	     -0.00000733	     -0.21890105	     -0.00000000	      0.00000000	     34.36970118
      1.78020913	     -0.05839623	      0.00008660	     -0.19990763	     -0.06373839	      0.88288501	     -0.00000719	     -0.21887977	     -0.00000000	      0.00000000	     34.43067770
      1.78143916	     -0.05835748	      0.00008641	     -0.19986866	     -0.06373045	      0.88288536	     -0.00000702	     -0.21885878	     -0.00000000	      0.00000000	     34.62982147
      1.78318271	     -0.05830817	      0.00008514	     -0.19981900	     -0.06371920	      0.88288584	     -0.00000676	     -0.21882948	     -0.00000000	      0.00000000	     34.73269888
      1.78467306	     -0.05826437	      0.00008527	     -0.19977491	     -0.06370960	      0.88288622	     -0.00000652	     -0.21880489	     -0.00000000	      0.00000000	     35.06410397
      1.78616340	     -0.05822824	      0.00008371	     -0.19973846	     -0.06370001	      0.88288658	     -0.00000625	     -0.21878068	     -0.00000000	      0.00000000	     34.92863266
      1.78765375	     -0.05818574	      0.00008410	     -0.19969566	     -0.06369044	      0.88288692	     -0.00000595	     -0.21875691	     -0.00000000	      0.00000000	     35.35439189
      1.78914410	     -0.05815499	      0.00008191	     -0.19966454	     -0.06368088	      0.88288724	     -0.00000562	     -0.21873350	     -0.00000000	      0.00000000	     35.25829927
      1.79044382	     -0.05812098	      0.00008249	     -0.19963027	     -0.06367256	      0.88288751	     -0.00000531	     -0.21871348	     -0.00000000	      0.00000000	     35.54597072
      1.79174354	     -0.05809476	      0.00008127	     -0.19960373	     -0.06366425	      0.88288775	     -0.00000498	     -0.21869375	     -0.00000000	      0.00000000	     35.54692887
      1.79331617	     -0.05806099	      0.00008108	     -0.19956961	     -0.06365422	      0.88288803	     -0.00000456	     -0.21867034	     -0.00000000	      0.00000000	     35.79957251
      1.79488880	     -0.05803646	      0.00007935	     -0.19954468	     -0.06364420	      0.88288830	     -0.00000410	     -0.21864743	     -0.00000000	      0.00000000	     35.62867718
      1.79622826	     -0.05801014	      0.00007974	     -0.19951806	     -0.06363569	      0.88288851	     -0.00000368	     -0.21862839	     -0.00000000	      0.00000000	     35.98509091
      1.79756771	     -0.05799339	      0.00007841	     -0.19950096	     -0.06362719	      0.88288870	     -0.00000323	     -0.21860974	     -0.00000000	      0.00000000	     35.96588202
      1.79890717	     -0.05797516	      0.00007817	     -0.19948240	     -0.06361871	      0.88288889	     -0.00000277	     -0.21859157	     -0.00000000	      0.00000000	     36.11087939
      1.80063512	     -0.05795976	      0.00007668	     -0.19946654	     -0.06360780	      0.88288911	     -0.00000213	     -0.21856882	     -0.00000000	      0.00000000	     36.09350686
      1.80197220	     -0.05794611	      0.00007692	     -0.19945256	     -0.06359938	      0.88288926	     -0.00000160	     -0.21855182	     -0.00000000	      0.00000000	     36.31285354
      1.80330928	     -0.05794175	      0.00007568	     -0.19944784	     -0.06359097	      0.88288941	     -0.00000106	     -0.21853535	     -0.00000000	      0.00000000	     36.25294685
      1.80464637	     -0.05793944	      0.00007519	     -0.19944518	     -0.06358258	      0.88288955	     -0.00000048	     -0.21851953	     -0.00000000	      0.00000000	     36.37493496
      1.80640977	     -0.05794929	      0.00007333	     -0.19945455	     -0.06357155	      0.88288971	      0.00000031	     -0.21849981	     -0.00000000	      0.00000000	     36.26408522
      1.80775677	     -0.05795749	      0.00007320	     -0.19946240	     -0.06356314	      0.88288982	      0.00000095	     -0.21848575	     -0.00000000	      0.00000000	     36.48862310
      1.80910378	     -0.05797641	      0.00007185	     -0.19948094	     -0.06355476	      0.88288992	      0.00000161	     -0.21847257	     -0.00000000	      0.00000000	     36.40552594
      1.81045078	     -0.05799594	      0.00007163	     -0.19950014	     -0.06354640	      0.88289001	      0.00000229	     -0.21846035	     -0.00000000	      0.00000000	     36.50471470
      1.81218620	     -0.05803120	      0.00007077	     -0.19953495	     -0.06353565	      0.88289011	      0.00000322	     -0.21844598	     -0.00000000	      0.00000000	     36.40217266
      1.81352624	     -0.05805826	      0.00007162	     -0.19956171	     -0.06352737	      0.88289017	      0.00000396	     -0.21843599	     -0.00000000	      0.00000000	     36.55549228
      1.81486628	     -0.05809443	      0.00007160	     -0.19959757	     -0.06351912	      0.88289022	      0.00000472	     -0.21842694	     -0.00000000	      0.00000000	     36.46501327
      1.81620632	     -0.05813185	      0.00007265	     -0.19963470	     -0.06351088	      0.88289025	      0.00000551	     -0.21841890	     -0.00000000	      0.00000000	     36.52707716
      1.81796546	     -0.05819119	      0.00007367	     -0.19969367	     -0.06350010	      0.88289026	      0.00000659	     -0.21840983	     -0.00000000	      0.00000000	     36.39229885
      1.81931312	     -0.05823647	      0.00007571	     -0.19973871	     -0.06349186	      0.88289026	      0.00000744	     -0.21840407	     -0.00000000	     -0.00000000	     36.51347949
      1.82066078	     -0.05829032	      0.00007718	     -0.19979232	     -0.06348365	      0.88289023	      0.00000832	     -0.21839929	     -0.00000000	     -0.00000000	     36.38676023
      1.82200844	     -0.05834464	      0.00007961	     -0.19984643	     -0.06347545	      0.88289019	      0.00000922	     -0.21839552	     -0.00000000	     -0.00000000	     36.42881555
      1.82375482	     -0.05842343	      0.00008274	     -0.19992496	     -0.06346485	      0.88289010	      0.00001042	     -0.21839206	     -0.00000000	     -0.00000000	     36.25025821
      1.82509590	     -0.05848262	      0.00008617	     -0.19998399	     -0.06345673	      0.88289001	      0.00001137	     -0.21839050	     -0.00000000	     -0.00000000	     36.35815844
      1.82643699	     -0.05854916	      0.00008942	     -0.20005038	     -0.06344863	      0.88288990	      0.00001234	     -0.21838982	     -0.00000000	     -0.00000000	     36.20231291
      1.82777808	     -0.05861538	      0.00009330	     -0.20011647	     -0.06344055	      0.88288977	      0.00001333	     -0.21839003	     -0.00000000	     -0.00000000	     36.22653188
      1.82954693	     -0.05870902	      0.00009876	     -0.20020998	     -0.06342991	      0.88288956	      0.00001466	     -0.21839153	     -0.00000000	     -0.00000000	     36.01660493
      1.83087206	     -0.05877807	      0.00010314	     -0.20027894	     -0.06342196	      0.88288938	      0.00001568	     -0.21839356	     -0.00000000	     -0.00000000	     36.10823069
      1.83219719	     -0.05885353	      0.00010774	     -0.20035434	     -0.06341403	      0.88288918	      0.00001672	     -0.21839632	     -0.00000000	     -0.00000000	     35.93499534
      1.83380464	     -0.05894534	      0.00011325	     -0.20044609	     -0.06340442	      0.88288890	      0.00001800	     -0.21840065	     -0.00000000	     -0.00000000	     35.97842080
      1.83523955	     -0.05903260	      0.00011893	     -0.20053333	     -0.06339586	      0.88288863	      0.00001916	     -0.21840536	     -0.00000000	     -0.00000000	     35.70650400
      1.83667447	     -0.05911894	      0.00012386	     -0.20061965	     -0.06338732	      0.88288832	      0.00002034	     -0.21841087	     -0.00000000	     -0.00000000	     35.78637983
      1.83810939	     -0.05921008	      0.00013026	     -0.20071082	     -0.06337879	      0.88288799	      0.00002153	     -0.21841711	     -0.00000000	     -0.00000000	     35.51751795
      1.83954431	     -0.05930000	      0.00013531	     -0.20080076	     -0.06337027	      0.88288764	      0.00002274	     -0.21842406	     -0.00000000	     -0.00000000	     35.63372913
      1.84097923	     -0.05939336	      0.00014266	     -0.20089420	     -0.06336177	      0.88288726	      0.00002396	     -0.21843164	     -0.00000000	     -0.00000000	     35.30825580
      1.84241415	     -0.05948538	      0.00014790	     -0.20098627	     -0.06335327	      0.88288685	      0.00002519	     -0.21843983	     -0.00000000	     -0.00000000	     35.43951500
      1.84370415	     -0.05957102	      0.00015522	     -0.20107204	     -0.06334565	      0.88288646	      0.00002631	     -0.21844767	     -0.00000000	     -0.00000000	     35.14922498
      1.84499414	     -0.05965661	      0.00016096	     -0.20115773	     -0.06333804	      0.88288606	      0.00002744	     -0.21845596	     -0.00000000	     -0.00000000	     35.15510565
      1.84628414	     -0.05974304	      0.00016820	     -0.20124430	     -0.06333043	      0.88288564	      0.00002857	     -0.21846466	     -0.00000000	     -0.00000000	     34.99827165
      1.84807080	     -0.05986285	      0.00017754	     -0.20136433	     -0.06331991	      0.88288502	      0.00003015	     -0.21847734	     -0.00000000	     -0.00000000	     34.96301223
      1.84939817	     -0.05995061	      0.00018675	     -0.20145231	     -0.06331210	      0.88288455	      0.00003133	     -0.21848717	     -0.00000000	     -0.00000000	     34.72008105
      1.85072554	     -0.06003769	      0.00019462	     -0.20153961	     -0.06330430	      0.88288405	      0.00003251	     -0.21849728	     -0.00000000	     -0.00000000	     34.69168271
      1.85205291	     -0.06012418	      0.00020431	     -0.20162636	     -0.06329650	      0.88288355	      0.00003370	     -0.21850766	     -0.00000000	     -0.00000000	     34.51999434
      1.85378462	     -0.06023701	      0.00021601	     -0.20173954	     -0.06328634	      0.88288286	      0.00003525	     -0.21852155	     -0.00000000	     -0.00000000	     34.47230408
      1.85507106	     -0.06031892	      0.00022735	     -0.20182180	     -0.06327879	      0.88288234	      0.00003641	     -0.21853211	     -0.00000000	     -0.00000000	     34.20025797
      1.85635750	     -0.06040044	      0.00023737	     -0.20190364	     -0.06327125	      0.88288181	      0.00003757	     -0.21854283	     -0.00000000	     -0.00000000	     34.16074729
      1.85796858	     -0.06050119	      0.00025228	     -0.20200486	     -0.06326181	      0.88288114	      0.00003902	     -0.21855646	     -0.00000000	     -0.00000000	     33.90577479
      1.85940268	     -0.06059031	      0.00026401	     -0.20209438	     -0.06325342	      0.88288052	      0.00004030	     -0.21856874	     -0.00000000	     -0.00000000	     33.90481954
      1.86083678	     -0.06067752	      0.00027867	     -0.20218208	     -0.06324502	      0.88287989	      0.00004159	     -0.21858115	     -0.00000000	     -0.00000000	     33.57283702
      1.86227088	     -0.06076460	      0.00029081	     -0.20226959	     -0.06323662	      0.88287926	      0.00004287	     -0.21859367	     -0.00000000	     -0.00000000	     33.63871059
      1.86370498	     -0.06085039	      0.00030626	     -0.20235591	     -0.06322822	      0.88287861	      0.00004414	     -0.21860631	     -0.00000000	     -0.00000000	     33.24291277
      1.86513908	     -0.06093595	      0.00031813	     -0.20244193	     -0.06321983	      0.88287795	      0.00004540	     -0.21861906	     -0.00000000	     -0.00000000	     33.36221458
      1.86641852	     -0.06101045	      0.00033191	     -0.20251693	     -0.06321233	      0.88287736	      0.00004652	     -0.21863053	     -0.00000000	     -0.00000000	     32.98642822
      1.86769795	     -0.06108441	      0.00034337	     -0.20259135	     -0.06320483	      0.88287676	      0.00004763	     -0.21864205	     -0.00000000	     -0.00000000	     32.96042227
      1.86925407	     -0.06117266	      0.00035889	     -0.20268020	     -0.06319570	      0.88287602	      0.00004897	     -0.21865613	     -0.00000000	     -0.00000000	     32.66029770
      1.87081020	     -0.06126003	      0.00037209	     -0.20276814	     -0.06318657	      0.88287527	      0.00005029	     -0.21867026	     -0.00000000	     -0.00000000	     32.69572795
      1.87210978	     -0.06133071	      0.00038551	     -0.20283937	     -0.06317893	      0.88287463	      0.00005138	     -0.21868209	     -0.00000000	     -0.00000000	     32.29995387
      1.87340937	     -0.06140064	      0.00039666	     -0.20290979	     -0.06317128	      0.88287398	      0.00005246	     -0.21869391	     -0.00000000	     -0.00000000	     32.27102401
      1.87498399	     -0.06148276	      0.00041179	     -0.20299257	     -0.06316200	      0.88287319	      0.00005375	     -0.21870821	     -0.00000000	     -0.00000000	     31.94332638
      1.87655862	     -0.06156356	      0.00042438	     -0.20307398	     -0.06315271	      0.88287239	      0.00005501	     -0.21872243	     -0.00000000	     -0.00000000	     31.99243504
      1.87780654	     -0.06162463	      0.00043700	     -0.20313561	     -0.06314533	      0.88287174	      0.00005600	     -0.21873364	     -0.00000000	     -0.00000000	     31.58083294
      1.87905447	     -0.06168491	      0.00044762	     -0.20319641	     -0.06313793	      0.88287109	      0.00005697	     -0.21874476	     -0.00000000	     -0.00000000	     31.52049748
      1.88070930	     -0.06176196	      0.00046316	     -0.20327421	     -0.06312811	      0.88287021	      0.00005824	     -0.21875934	     -0.00000000	     -0.00000000	     31.19448964
      1.88236414	     -0.06183702	      0.00047636	     -0.20334997	     -0.06311826	      0.88286933	      0.00005947	     -0.21877369	     -0.00000000	     -0.00000000	     31.27373295
      1.88358638	     -0.06188934	      0.00048868	     -0.20340288	     -0.06311097	      0.88286866	      0.00006037	     -0.21878414	     -0.00000000	     -0.00000000	     30.82798525
      1.88480863	     -0.06194115	      0.00049905	     -0.20345524	     -0.06310366	      0.88286799	      0.00006125	     -0.21879442	     -0.00000000	     -0.00000000	     30.74746903
      1.88654382	     -0.06201131	      0.00051496	     -0.20352622	     -0.06309325	      0.88286704	      0.00006246	     -0.21880874	     -0.00000000	     -0.00000000	     30.45362196
      1.88803217	     -0.06206794	      0.00052714	     -0.20358354	     -0.06308430	      0.88286621	      0.00006347	     -0.21882067	     -0.00000000	     -0.00000000	     30.38403168
      1.88952052	     -0.06211927	      0.00054137	     -0.20363563	     -0.06307531	      0.88286537	      0.00006446	     -0.21883222	     -0.00000000	     -0.00000000	     30.02952901
      1.89100888	     -0.06216683	      0.00055282	     -0.20368387	     -0.06306630	      0.88286453	      0.00006541	     -0.21884327	     -0.00000000	     -0.00000000	     30.07620263
      1.89249723	     -0.06220937	      0.00056743	     -0.20372719	     -0.06305725	      0.88286368	      0.00006634	     -0.21885378	     -0.00000000	     -0.00000000	     29.63851899
      1.89379552	     -0.06224318	      0.00057681	     -0.20376160	     -0.06304933	      0.88286294	      0.00006712	     -0.21886242	     -0.00000000	     -0.00000000	     29.70530580
      1.89509381	     -0.06227311	      0.00058822	     -0.20379219	     -0.06304139	      0.88286219	      0.00006787	     -0.21887055	     -0.00000000	     -0.00000000	     29.44970974
      1.89669964	     -0.06230673	      0.00060016	     -0.20382658	     -0.06303153	      0.88286127	      0.00006877	     -0.21887985	     -0.00000000	     -0.00000000	     29.39249222
      1.89830546	     -0.06233578	      0.00061365	     -0.20385644	     -0.06302162	      0.88286035	      0.00006963	     -0.21888830	     -0.00000000	     -0.00000000	     28.99373402
      1.89960872	     -0.06235614	      0.00062149	     -0.20387740	     -0.06301355	      0.88285961	      0.00007030	     -0.21889449	     -0.00000000	     -0.00000000	     29.04928617
      1.90091197	     -0.06237447	      0.00063089	     -0.20389636	     -0.06300545	      0.88285887	      0.00007094	     -0.21890010	     -0.00000000	     -0.00000000	     28.85854487
      1.90255454	     -0.06239430	      0.00064047	     -0.20391692	     -0.06299519	      0.88285795	      0.00007171	     -0.21890633	     -0.00000000	     -0.00000000	     28.74577879
      1.90419711	     -0.06241041	      0.00065143	     -0.20393382	     -0.06298489	      0.88285703	      0.00007243	     -0.21891158	     -0.00000000	     -0.00000000	     28.57409179
      1.90549284	     -0.06242005	      0.00065683	     -0.20394400	     -0.06297673	      0.88285632	      0.00007296	     -0.21891505	     -0.00000000	     -0.00000000	     28.46517078
      1.90678857	     -0.06242742	      0.00066365	     -0.20395195	     -0.06296853	      0.88285561	      0.00007346	     -0.21891789	     -0.00000000	     -0.00000000	     28.32838896
      1.90847496	     -0.06243393	      0.00067005	     -0.20395916	     -0.06295781	      0.88285470	      0.00007407	     -0.21892065	     -0.00000000	     -0.00000000	     28.23795734
      1.91016135	     -0.06243609	      0.00067763	     -0.20396204	     -0.06294703	      0.88285381	      0.00007463	     -0.21892230	     -0.00000000	     -0.00000000	     28.11203648
      1.91142530	     -0.06243439	      0.00067984	     -0.20396082	     -0.06293892	      0.88285316	      0.00007501	     -0.21892282	     -0.00000000	     -0.00000000	     28.01113604
      1.91268925	     -0.06243031	      0.00068350	     -0.20395724	     -0.06293077	      0.88285251	      0.00007536	     -0.21892267	     -0.00000000	     -0.00000000	     27.89464430
      1.91445225	     -0.06242173	      0.00068608	     -0.20394930	     -0.06291934	      0.88285163	      0.00007580	     -0.21892136	     -0.00000000	     -0.00000000	     27.87504948
      1.91621526	     -0.06240816	      0.00068983	     -0.20393640	     -0.06290785	      0.88285077	      0.00007617	     -0.21891879	     -0.00000000	     -0.00000000	     27.48217915
      1.91740593	     -0.06239529	      0.00068887	     -0.20392390	     -0.06290004	      0.88285020	      0.00007639	     -0.21891628	     -0.00000000	     -0.00000000	     27.63928190
      1.91859660	     -0.06238102	      0.00068942	     -0.20391004	     -0.06289221	      0.88284964	      0.00007658	     -0.21891316	     -0.00000000	     -0.00000000	     27.55680308
      1.92051324	     -0.06235358	      0.00068833	     -0.20388321	     -0.06287953	      0.88284877	      0.00007683	     -0.21890685	      0.00000000	     -0.00000000	     27.45437589
      1.92198864	     -0.06232820	      0.00068754	     -0.20385831	     -0.06286971	      0.88284812	      0.00007697	     -0.21890088	      0.00000000	     -0.00000000	     27.43848539
      1.92346404	     -0.06229846	      0.00068492	     -0.20382899	     -0.06285984	      0.88284748	      0.00007706	     -0.21889393	      0.00000000	     -0.00000000	     27.27737755
      1.92524737	     -0.06225663	      0.00068267	     -0.20378769	     -0.06284784	      0.88284674	      0.00007712	     -0.21888417	      0.00000000	     -0.00000000	     27.38791356
      1.92664623	     -0.06222096	      0.00067796	     -0.20375237	     -0.06283837	      0.88284618	      0.00007712	     -0.21887547	      0.00000000	     -0.00000000	     27.18896829
      1.92804510	     -0.06217988	      0.00067510	     -0.20371168	     -0.06282886	      0.88284564	      0.00007708	     -0.21886584	      0.00000000	     -0.00000000	     27.15894317
      1.92944396	     -0.06213692	      0.00067005	     -0.20366905	     -0.06281929	      0.88284512	      0.00007700	     -0.21885527	      0.00000000	     -0.00000000	     27.12708264
      1.93127153	     -0.06207370	      0.00066466	     -0.20360628	     -0.06280673	      0.88284446	      0.00007683	     -0.21884006	      0.00000000	     -0.00000000	     27.13675949
      1.93263945	     -0.06202407	      0.00065767	     -0.20355691	     -0.06279727	      0.88284399	      0.00007666	     -0.21882761	      0.00000000	     -0.00000000	     27.03037255
      1.93400736	     -0.06196885	      0.00065241	     -0.20350199	     -0.06278777	      0.88284354	      0.00007646	     -0.21881426	      0.00000000	     -0.00000000	     27.02968537
      1.93570549	     -0.06189790	      0.00064318	     -0.20343133	     -0.06277591	      0.88284300	      0.00007615	     -0.21879643	      0.00000000	     -0.00000000	     26.99549289
      1.93740362	     -0.06181840	      0.00063615	     -0.20335216	     -0.06276398	      0.88284250	      0.00007579	     -0.21877721	      0.00000000	     -0.00000000	     27.01968266
      1.93867985	     -0.06175911	      0.00062683	     -0.20329301	     -0.06275497	      0.88284214	      0.00007548	     -0.21876185	      0.00000000	     -0.00000000	     26.99404884
      1.93995608	     -0.06169460	      0.00061965	     -0.20322869	     -0.06274592	      0.88284180	      0.00007514	     -0.21874573	      0.00000000	     -0.00000000	     27.00869022
      1.94173996	     -0.06160274	      0.00060714	     -0.20313702	     -0.06273321	      0.88284136	      0.00007461	     -0.21872192	      0.00000000	     -0.00000000	     26.96304341
      1.94329111	     -0.06151693	      0.00059722	     -0.20305137	     -0.06272209	      0.88284100	      0.00007410	     -0.21870006	      0.00000000	     -0.00000000	     27.13682027
      1.94484225	     -0.06143254	      0.00058410	     -0.20296707	     -0.06271092	      0.88284067	      0.00007355	     -0.21867713	      0.00000000	     -0.00000000	     26.96128296
      1.94639340	     -0.06133979	      0.00057375	     -0.20287444	     -0.06269970	      0.88284037	      0.00007295	     -0.21865325	      0.00000000	     -0.00000000	     27.16337053
      1.94794455	     -0.06125396	      0.00055885	     -0.20278862	     -0.06268842	      0.88284010	      0.00007231	     -0.21862841	      0.00000000	     -0.00000000	     27.07610790
      1.94928115	     -0.06117134	      0.00054987	     -0.20270608	     -0.06267866	      0.88283990	      0.00007173	     -0.21860637	      0.00000000	     -0.00000000	     27.19463656
      1.95061775	     -0.06109312	      0.00053785	     -0.20262786	     -0.06266886	      0.88283972	      0.00007111	     -0.21858372	      0.00000000	     -0.00000000	     27.19427669
      1.95224212	     -0.06099375	      0.00052520	     -0.20252851	     -0.06265690	      0.88283953	      0.00007033	     -0.21855548	      0.00000000	     -0.00000000	     27.32674343
      1.95386650	     -0.06089865	      0.00051013	     -0.20243336	     -0.06264488	      0.88283937	      0.00006951	     -0.21852650	      0.00000000	     -0.00000000	     27.20290632
      1.95530871	     -0.06080503	      0.00050004	     -0.20233975	     -0.06263417	      0.88283927	      0.00006874	     -0.21850025	      0.00000000	     -0.00000000	     27.45480591
      1.95675092	     -0.06072069	      0.00048661	     -0.20225533	     -0.06262342	      0.88283919	      0.00006795	     -0.21847345	      0.00000000	     -0.00000000	     27.42843127
      1.95819313	     -0.06062827	      0.00047621	     -0.20216290	     -0.06261263	      0.88283914	      0.00006712	     -0.21844629	      0.00000000	     -0.00000000	     27.53686664
      1.95963534	     -0.06054203	      0.00046350	     -0.20207657	     -0.06260180	      0.88283912	      0.00006627	     -0.21841868	      0.00000000	     -0.00000000	     27.59727722
      1.96107755	     -0.06044993	      0.00045320	     -0.20198443	     -0.06259094	      0.88283912	      0.00006539	     -0.21839076	      0.00000000	      0.00000000	     27.70362708
      1.96251977	     -0.06036323	      0.00044107	     -0.20189762	     -0.06258004	      0.88283915	      0.00006448	     -0.21836246	      0.00000000	      0.00000000	     27.75171091
      1.96396198	     -0.06027151	      0.00043093	     -0.20180583	     -0.06256910	      0.88283920	      0.00006355	     -0.21833392	      0.00000000	      0.00000000	     27.86892890
      1.96570692	     -0.06016877	      0.00041620	     -0.20170292	     -0.06255582	      0.88283930	      0.00006239	     -0.21829898	      0.00000000	      0.00000000	     27.94548879
      1.96695027	     -0.06008698	      0.00040866	     -0.20162108	     -0.06254634	      0.88283939	      0.00006155	     -0.21827395	      0.00000000	      0.00000000	     28.06146394
      1.96819362	     -0.06001212	      0.00039904	     -0.20154609	     -0.06253682	      0.88283950	      0.00006068	     -0.21824871	      0.00000000	      0.00000000	     28.15107356
      1.96997219	     -0.05990173	      0.00038681	     -0.20143555	     -0.06252318	      0.88283967	      0.00005942	     -0.21821242	      0.00000000	      0.00000000	     28.27373453
      1.97150677	     -0.05981180	      0.00037473	     -0.20134543	     -0.06251137	      0.88283985	      0.00005830	     -0.21818087	      0.00000000	      0.00000000	     28.45912061
      1.97304134	     -0.05971490	      0.00036543	     -0.20124839	     -0.06249953	      0.88284004	      0.00005715	     -0.21814924	      0.00000000	      0.00000000	     28.45308534
      1.97441130	     -0.05963598	      0.00035423	     -0.20116926	     -0.06248893	      0.88284023	      0.00005611	     -0.21812084	      0.00000000	      0.00000000	     28.63625636
      1.97578126	     -0.05955098	      0.00034573	     -0.20108411	     -0.06247831	      0.88284044	      0.00005506	     -0.21809239	      0.00000000	      0.00000000	     28.76724251
      1.97715122	     -0.05947112	      0.00033554	     -0.20100405	     -0.06246767	      0.88284066	      0.00005398	     -0.21806383	      0.00000000	      0.00000000	     28.87648192
      1.97885326	     -0.05936642	      0.00032511	     -0.20089913	     -0.06245442	      0.88284095	      0.00005262	     -0.21802826	      0.00000000	      0.00000000	     29.02465125
      1.98020490	     -0.05928964	      0.00031465	     -0.20082210	     -0.06244388	      0.88284119	      0.00005152	     -0.21799987	      0.00000000	      0.00000000	     29.14560457
      1.98155653	     -0.05920790	      0.00030640	     -0.20074016	     -0.06243332	      0.88284144	      0.00005041	     -0.21797147	      0.00000000	      0.00000000	     29.29075340
      1.98290817	     -0.05913182	      0.00029663	     -0.20066384	     -0.06242274	      0.88284170	      0.00004928	     -0.21794301	      0.00000000	      0.00000000	     29.40674245
      1.98468961	     -0.05902914	      0.00028546	     -0.20056085	     -0.06240878	      0.88284207	      0.00004778	     -0.21790558	      0.00000000	      0.00000000	     29.57771856
      1.98600387	     -0.05896095	      0.00027508	     -0.20049236	     -0.06239847	      0.88284234	      0.00004665	     -0.21787799	      0.00000000	      0.00000000	     29.69288759
      1.98731814	     -0.05888864	      0.00026677	     -0.20041980	     -0.06238814	      0.88284263	      0.00004551	     -0.21785051	      0.00000000	      0.00000000	     29.85108737
      1.98896813	     -0.05880541	      0.00025464	     -0.20033620	     -0.06237516	      0.88284300	      0.00004405	     -0.21781611	      0.00000000	      0.00000000	     29.99112235
      1.99041425	     -0.05872729	      0.00024632	     -0.20025779	     -0.06236378	      0.88284333	      0.00004277	     -0.21778614	      0.00000000	      0.00000000	     30.19491494
      1.99186037	     -0.05865862	      0.00023542	     -0.20018877	     -0.06235238	      0.88284367	      0.00004147	     -0.21775623	      0.00000000	      0.00000000	     30.26337533
      1.99330650	     -0.05858315	      0.00022740	     -0.20011300	     -0.06234098	      0.88284402	      0.00004016	     -0.21772650	      0.00000000	      0.00000000	     30.51401850
      1.99475262	     -0.05851913	      0.00021630	     -0.20004861	     -0.06232957	      0.88284438	      0.00003883	     -0.21769686	      0.00000000	      0.00000000	     30.59668205
      1.99619874	     -0.05844648	      0.00020857	     -0.19997564	     -0.06231815	      0.88284474	      0.00003749	     -0.21766745	      0.00000000	      0.00000000	     30.82988215
      1.99764486	     -0.05838642	      0.00019711	     -0.19991517	     -0.06230674	      0.88284511	      0.00003614	     -0.21763814	      0.00000000	      0.00000000	     30.88838789
      1.99909099	     -0.05831591	      0.00018973	     -0.19984434	     -0.06229532	      0.88284548	      0.00003478	     -0.21760908	      0.00000000	      0.00000000	     31.16789217
      2.00036552	     -0.05826553	      0.00017973	     -0.19979359	     -0.06228525	      0.88284581	      0.00003357	     -0.21758356	      0.00000000	      0.00000000	     31.21610388
      2.00164005	     -0.05820906	      0.00017209	     -0.19973679	     -0.06227519	      0.88284614	      0.00003235	     -0.21755823	     -0.00000000	      0.00000000	     31.39998928
      2.00322861	     -0.05814574	      0.00016048	     -0.19967301	     -0.06226265	      0.88284655	      0.00003082	     -0.21752685	     -0.00000000	      0.00000000	     31.55671656
      2.00481717	     -0.05807732	      0.00015013	     -0.19960415	     -0.06225011	      0.88284697	      0.00002928	     -0.21749576	     -0.00000000	      0.00000000	     31.85965423
      2.00607410	     -0.05803204	      0.00013834	     -0.19955842	     -0.06224019	      0.88284730	      0.00002805	     -0.21747128	     -0.00000000	      0.00000000	     31.93487355
      2.00733104	     -0.05798194	      0.00012784	     -0.19950791	     -0.06223028	      0.88284763	      0.00002682	     -0.21744701	     -0.00000000	      0.00000000	     32.16638878
      2.00896783	     -0.05792316	      0.00011164	     -0.19944851	     -0.06221738	      0.88284805	      0.00002520	     -0.21741562	     -0.00000000	      0.00000000	     32.34948976
      2.01060462	     -0.05785899	      0.00009657	     -0.19938375	     -0.06220449	      0.88284849	      0.00002357	     -0.21738458	     -0.00000000	      0.00000000	     32.74601334
      2.01180724	     -0.05782164	      0.00008209	     -0.19934587	     -0.06219503	      0.88284880	      0.00002237	     -0.21736191	     -0.00000000	      0.00000000	     32.77472828
      2.01300986	     -0.05777871	      0.00006943	     -0.19930246	     -0.06218558	      0.88284913	      0.00002117	     -0.21733944	     -0.00000000	      0.00000000	     32.97788316
      2.01473807	     -0.05772267	      0.00004965	     -0.19924568	     -0.06217201	      0.88284959	      0.00001943	     -0.21730740	     -0.00000000	      0.00000000	     33.21829632
      2.01620359	     -0.05767207	      0.00003397	     -0.19919446	     -0.06216053	      0.88285000	      0.00001795	     -0.21728053	     -0.00000000	      0.00000000	     33.46943260
      2.01766910	     -0.05762923	      0.00001569	     -0.19915095	     -0.06214906	      0.88285042	      0.00001647	     -0.21725385	     -0.00000000	      0.00000000	     33.65714145
      2.01913462	     -0.05757944	     -0.00000001	     -0.19910053	     -0.06213762	      0.88285085	      0.00001498	     -0.21722746	     -0.00000000	      0.00000000	     33.97756694
      2.02060013	     -0.05754134	     -0.00001920	     -0.19906172	     -0.06212621	      0.88285129	      0.00001349	     -0.21720124	     -0.00000000	      0.00000000	     34.10224651
      2.02185621	     -0.05749979	     -0.00003230	     -0.19901964	     -0.06211645	      0.88285168	      0.00001221	     -0.21717902	     -0.00000000	      0.00000000	     34.39892244
      2.02311228	     -0.05746625	     -0.00004771	     -0.19898550	     -0.06210671	      0.88285208	      0.00001094	     -0.21715694	     -0.00000000	      0.00000000	     34.57684313
      2.02470127	     -0.05742015	     -0.00006529	     -0.19893869	     -0.06209443	      0.88285261	      0.00000932	     -0.21712929	     -0.00000000	      0.00000000	     34.88558690
      2.02629025	     -0.05738250	     -0.00008468	     -0.19890027	     -0.06208219	      0.88285317	      0.00000771	     -0.21710188	     -0.00000000	      0.00000000	     35.09830867
      2.02753855	     -0.05734524	     -0.00009661	     -0.19886249	     -0.06207260	      0.88285362	      0.00000644	     -0.21708060	     -0.00000000	      0.00000000	     35.35910155
      2.02878685	     -0.05731561	     -0.00011026	     -0.19883229	     -0.06206305	      0.88285408	      0.00000517	     -0.21705946	     -0.00000000	      0.00000000	     35.53486771
      2.03040855	     -0.05727386	     -0.00012584	     -0.19878985	     -0.06205068	      0.88285471	      0.00000353	     -0.21703229	     -0.00000000	      0.00000000	     35.87644839
      2.03203025	     -0.05724154	     -0.00014352	     -0.19875678	     -0.06203836	      0.88285535	      0.00000189	     -0.21700538	     -0.00000000	      0.00000000	     36.04731949
      2.03321351	     -0.05720947	     -0.00015310	     -0.19872424	     -0.06202941	      0.88285584	      0.00000070	     -0.21698599	     -0.00000000	      0.00000000	     36.32763126
      2.03439676	     -0.05718475	     -0.00016457	     -0.19869900	     -0.06202049	      0.88285634	     -0.00000049	     -0.21696672	     -0.00000000	      0.00000000	     36.51698450
      2.03612202	     -0.05714652	     -0.00017930	     -0.19866006	     -0.06200754	      0.88285708	     -0.00000222	     -0.21693894	     -0.00000000	      0.00000000	     36.82321671
      2.03759396	     -0.05711909	     -0.00019276	     -0.19863198	     -0.06199655	      0.88285773	     -0.00000369	     -0.21691548	     -0.00000000	      0.00000000	     37.03685580
      2.03906590	     -0.05708639	     -0.00020316	     -0.19859872	     -0.06198561	      0.88285838	     -0.00000515	     -0.21689233	     -0.00000000	      0.00000000	     37.30571198
      2.04053784	     -0.05706358	     -0.00021641	     -0.19857527	     -0.06197472	      0.88285905	     -0.00000661	     -0.21686937	     -0.00000000	      0.00000000	     37.50058322
      2.04181593	     -0.05703609	     -0.00022405	     -0.19854732	     -0.06196531	      0.88285963	     -0.00000787	     -0.21684970	     -0.00000000	      0.00000000	     37.73485996
      2.04309402	     -0.05701636	     -0.00023420	     -0.19852706	     -0.06195594	      0.88286021	     -0.00000912	     -0.21683019	     -0.00000000	      0.00000000	     37.89832014
      2.04463355	     -0.05698879	     -0.00024356	     -0.19849892	     -0.06194471	      0.88286091	     -0.00001062	     -0.21680699	     -0.00000000	      0.00000000	     38.14612095
      2.04617309	     -0.05696947	     -0.00025511	     -0.19847898	     -0.06193354	      0.88286160	     -0.00001212	     -0.21678407	     -0.00000000	      0.00000000	     38.30647722
      2.04742688	     -0.05694685	     -0.00026044	     -0.19845595	     -0.06192449	      0.88286216	     -0.00001333	     -0.21676569	     -0.00000000	      0.00000000	     38.49546071
      2.04868067	     -0.05693134	     -0.00026828	     -0.19843996	     -0.06191548	      0.88286271	     -0.00001454	     -0.21674749	     -0.00000000	      0.00000000	     38.63044720
      2.05025347	     -0.05690878	     -0.00027547	     -0.19841686	     -0.06190425	      0.88286338	     -0.00001604	     -0.21672500	     -0.00000000	      0.00000000	     38.85436289
      2.05182628	     -0.05689400	     -0.00028568	     -0.19840147	     -0.06189307	      0.88286403	     -0.00001753	     -0.21670283	     -0.00000000	      0.00000000	     39.01113649
      2.05300846	     -0.05687653	     -0.00028929	     -0.19838364	     -0.06188472	      0.88286450	     -0.00001865	     -0.21668645	     -0.00000000	      0.00000000	     39.15605914
      2.05419063	     -0.05686493	     -0.00029554	     -0.19837162	     -0.06187641	      0.88286496	     -0.00001975	     -0.21667024	     -0.00000000	      0.00000000	     39.28760686
      2.05585132	     -0.05684735	     -0.00030216	     -0.19835349	     -0.06186479	      0.88286557	     -0.00002130	     -0.21664785	     -0.00000000	      0.00000000	     39.45970250
      2.05733786	     -0.05683524	     -0.00031007	     -0.19834084	     -0.06185446	      0.88286607	     -0.00002267	     -0.21662817	     -0.00000000	      0.00000000	     39.61620022
      2.05882439	     -0.05681994	     -0.00031361	     -0.19832511	     -0.06184419	      0.88286655	     -0.00002404	     -0.21660891	     -0.00000000	      0.00000000	     39.73152128
      2.06000548	     -0.05681343	     -0.00032021	     -0.19831816	     -0.06183607	      0.88286690	     -0.00002511	     -0.21659386	     -0.00000000	      0.00000000	     39.84337512
      2.06118657	     -0.05680461	     -0.00032371	     -0.19830897	     -0.06182799	      0.88286722	     -0.00002618	     -0.21657908	     -0.00000000	      0.00000000	     39.92929998
      2.06279347	     -0.05679534	     -0.00032982	     -0.19829917	     -0.06181707	      0.88286762	     -0.00002762	     -0.21655935	     -0.00000000	      0.00000000	     40.07754365
      2.06440036	     -0.05678482	     -0.00033313	     -0.19828819	     -0.06180622	      0.88286797	     -0.00002905	     -0.21654012	     -0.00000000	      0.00000000	     40.15474164
      2.06554472	     -0.05678114	     -0.00033845	     -0.19828412	     -0.06179854	      0.88286819	     -0.00003006	     -0.21652672	     -0.00000000	      0.00000000	     40.26724183
      2.06668907	     -0.05677639	     -0.00034117	     -0.19827903	     -0.06179090	      0.88286839	     -0.00003107	     -0.21651358	     -0.00000000	      0.00000000	     40.32584664
      2.06837430	     -0.05677138	     -0.00034627	     -0.19827349	     -0.06177971	      0.88286863	     -0.00003254	     -0.21649467	     -0.00000000	      0.00000000	     40.46452055
      2.06978370	     -0.05676731	     -0.00034851	     -0.19826904	     -0.06177042	      0.88286878	     -0.00003376	     -0.21647926	     -0.00000000	      0.00000000	     40.50065817
      2.07119310	     -0.05676521	     -0.00035258	     -0.19826651	     -0.06176119	      0.88286890	     -0.00003498	     -0.21646419	     -0.00000000	      0.00000000	     40.64429243
      2.07260250	     -0.05676258	     -0.00035341	     -0.19826353	     -0.06175202	      0.88286898	     -0.00003618	     -0.21644947	     -0.00000000	      0.00000000	     40.64598986
      2.07401191	     -0.05676221	     -0.00035729	     -0.19826274	     -0.06174291	      0.88286902	     -0.00003739	     -0.21643507	     -0.00000000	      0.00000000	     40.82174822
      2.07523509	     -0.05676120	     -0.00035704	     -0.19826146	     -0.06173505	      0.88286902	     -0.00003843	     -0.21642284	     -0.00000000	     -0.00000000	     40.78668073
      2.07645827	     -0.05676163	     -0.00035876	     -0.19826156	     -0.06172724	      0.88286900	     -0.00003946	     -0.21641084	     -0.00000000	     -0.00000000	     40.88667579
      2.07796724	     -0.05676231	     -0.00035864	     -0.19826190	     -0.06171766	      0.88286893	     -0.00004073	     -0.21639637	     -0.00000000	     -0.00000000	     40.91220615
      2.07947621	     -0.05676444	     -0.00036036	     -0.19826364	     -0.06170816	      0.88286882	     -0.00004200	     -0.21638223	     -0.00000000	     -0.00000000	     41.07011068
      2.08069626	     -0.05676594	     -0.00035885	     -0.19826491	     -0.06170052	      0.88286871	     -0.00004303	     -0.21637105	     -0.00000000	     -0.00000000	     41.02905619
      2.08191631	     -0.05676865	     -0.00035937	     -0.19826733	     -0.06169293	      0.88286857	     -0.00004405	     -0.21636008	     -0.00000000	     -0.00000000	     41.11732101
      2.08345198	     -0.05677266	     -0.00035810	     -0.19827103	     -0.06168345	      0.88286837	     -0.00004534	     -0.21634658	     -0.00000000	     -0.00000000	     41.13393081
      2.08498765	     -0.05677850	     -0.00035885	     -0.19827651	     -0.06167404	      0.88286813	     -0.00004662	     -0.21633344	     -0.00000000	     -0.00000000	     41.29282101
      2.08616273	     -0.05678316	     -0.00035651	     -0.19828097	     -0.06166688	      0.88286792	     -0.00004761	     -0.21632363	     -0.00000000	     -0.00000000	     41.22512512
      2.08733782	     -0.05678936	     -0.00035616	     -0.19828693	     -0.06165978	      0.88286770	     -0.00004859	     -0.21631403	     -0.00000000	     -0.00000000	     41.29205465
      2.08894297	     -0.05679916	     -0.00035415	     -0.19829643	     -0.06165013	      0.88286737	     -0.00004993	     -0.21630128	     -0.00000000	     -0.00000000	     41.30432672
      2.09054813	     -0.05681169	     -0.00035400	     -0.19830863	     -0.06164057	      0.88286700	     -0.00005128	     -0.21628898	     -0.00000000	     -0.00000000	     41.45989057
      2.09167376	     -0.05682160	     -0.00035088	     -0.19831838	     -0.06163391	      0.88286673	     -0.00005223	     -0.21628065	     -0.00000000	     -0.00000000	     41.36526525
      2.09279938	     -0.05683368	     -0.00034961	     -0.19833027	     -0.06162729	      0.88286645	     -0.00005317	     -0.21627257	     -0.00000000	     -0.00000000	     41.40819392
      2.09450812	     -0.05685561	     -0.00034639	     -0.19835192	     -0.06161732	      0.88286600	     -0.00005461	     -0.21626089	     -0.00000000	     -0.00000000	     41.40659912
      2.09592415	     -0.05687714	     -0.00034467	     -0.19837322	     -0.06160913	      0.88286560	     -0.00005580	     -0.21625179	     -0.00000000	     -0.00000000	     41.47598663
      2.09734018	     -0.05690092	     -0.00034066	     -0.19839683	     -0.06160099	      0.88286519	     -0.00005700	     -0.21624324	     -0.00000000	     -0.00000000	     41.42360554
      2.09875621	     -0.05692760	     -0.00033879	     -0.19842329	     -0.06159292	      0.88286477	     -0.00005820	     -0.21623527	     -0.00000000	     -0.00000000	     41.52615288
      2.10017225	     -0.05695615	     -0.00033311	     -0.19845173	     -0.06158490	      0.88286433	     -0.00005940	     -0.21622792	     -0.00000000	     -0.00000000	     41.41575530
      2.10136885	     -0.05698255	     -0.00033104	     -0.19847797	     -0.06157818	      0.88286395	     -0.00006042	     -0.21622218	     -0.00000000	     -0.00000000	     41.49988277
      2.10256545	     -0.05700990	     -0.00032635	     -0.19850523	     -0.06157150	      0.88286356	     -0.00006144	     -0.21621689	     -0.00000000	     -0.00000000	     41.45115075
      2.10410680	     -0.05704651	     -0.00032106	     -0.19854173	     -0.06156295	      0.88286304	     -0.00006275	     -0.21621071	     -0.00000000	     -0.00000000	     41.48943748
      2.10564815	     -0.05708357	     -0.00031287	     -0.19857876	     -0.06155448	      0.88286251	     -0.00006407	     -0.21620523	     -0.00000000	     -0.00000000	     41.39254424
      2.10684946	     -0.05711327	     -0.00030835	     -0.19860839	     -0.06154792	      0.88286209	     -0.00006510	     -0.21620140	     -0.00000000	     -0.00000000	     41.46251845
      2.10805078	     -0.05714324	     -0.00030133	     -0.19863838	     -0.06154140	      0.88286166	     -0.00006613	     -0.21619795	     -0.00000000	     -0.00000000	     41.40004365
      2.10961969	     -0.05718372	     -0.00029288	     -0.19867886	     -0.06153295	      0.88286108	     -0.00006748	     -0.21619400	     -0.00000000	     -0.00000000	     41.41911982
      2.11118859	     -0.05722542	     -0.00028136	     -0.19872065	     -0.06152457	      0.88286050	     -0.00006884	     -0.21619068	     -0.00000000	     -0.00000000	     41.28466818
      2.11233614	     -0.05725714	     -0.00027504	     -0.19875239	     -0.06151849	      0.88286006	     -0.00006983	     -0.21618865	     -0.00000000	     -0.00000000	     41.34380308
      2.11348369	     -0.05728924	     -0.00026635	     -0.19878458	     -0.06151244	      0.88285961	     -0.00007083	     -0.21618696	     -0.00000000	     -0.00000000	     41.27628039
      2.11514302	     -0.05733691	     -0.00025424	     -0.19883238	     -0.06150375	      0.88285896	     -0.00007227	     -0.21618510	     -0.00000000	     -0.00000000	     41.26364235
      2.11655730	     -0.05737741	     -0.00024189	     -0.19887305	     -0.06149640	      0.88285839	     -0.00007351	     -0.21618402	     -0.00000000	     -0.00000000	     41.15701669
      2.11797159	     -0.05741756	     -0.00023084	     -0.19891335	     -0.06148911	      0.88285781	     -0.00007475	     -0.21618336	     -0.00000000	     -0.00000000	     41.20092859
      2.11938587	     -0.05745733	     -0.00021661	     -0.19895337	     -0.06148187	      0.88285722	     -0.00007600	     -0.21618307	     -0.00000000	     -0.00000000	     41.04319361
      2.12080016	     -0.05749807	     -0.00020524	     -0.19899428	     -0.06147467	      0.88285662	     -0.00007726	     -0.21618313	     -0.00000000	     -0.00000000	     41.14016298
      2.12199409	     -0.05753263	     -0.00019219	     -0.19902908	     -0.06146864	      0.88285611	     -0.00007832	     -0.21618345	     -0.00000000	     -0.00000000	     40.95973509
      2.12318802	     -0.05756785	     -0.00018097	     -0.19906451	     -0.06146264	      0.88285559	     -0.00007939	     -0.21618402	     -0.00000000	     -0.00000000	     40.95746249
      2.12473673	     -0.05761401	     -0.00016455	     -0.19911100	     -0.06145491	      0.88285490	     -0.00008078	     -0.21618512	     -0.00000000	     -0.00000000	     40.84674340
      2.12628544	     -0.05766119	     -0.00014964	     -0.19915847	     -0.06144724	      0.88285420	     -0.00008219	     -0.21618662	     -0.00000000	     -0.00000000	     40.89799798
      2.12748625	     -0.05769771	     -0.00013529	     -0.19919530	     -0.06144133	      0.88285365	     -0.00008328	     -0.21618805	     -0.00000000	     -0.00000000	     40.72697873
      2.12868707	     -0.05773417	     -0.00012254	     -0.19923205	     -0.06143545	      0.88285309	     -0.00008438	     -0.21618969	     -0.00000000	     -0.00000000	     40.72140670
      2.13026326	     -0.05778144	     -0.00010386	     -0.19927973	     -0.06142778	      0.88285234	     -0.00008584	     -0.21619213	     -0.00000000	     -0.00000000	     40.60573491
      2.13183944	     -0.05782845	     -0.00008677	     -0.19932714	     -0.06142017	      0.88285159	     -0.00008730	     -0.21619485	     -0.00000000	     -0.00000000	     40.67562597
      2.13298545	     -0.05786221	     -0.00007131	     -0.19936128	     -0.06141467	      0.88285102	     -0.00008837	     -0.21619700	     -0.00000000	     -0.00000000	     40.47982627
      2.13413146	     -0.05789594	     -0.00005735	     -0.19939535	     -0.06140919	      0.88285046	     -0.00008945	     -0.21619926	     -0.00000000	     -0.00000000	     40.45898301
      2.13580419	     -0.05794449	     -0.00003535	     -0.19944445	     -0.06140125	      0.88284961	     -0.00009104	     -0.21620278	     -0.00000000	     -0.00000000	     40.33351139
      2.13722266	     -0.05798534	     -0.00001757	     -0.19948576	     -0.06139456	      0.88284888	     -0.00009240	     -0.21620592	     -0.00000000	     -0.00000000	     40.33318000
      2.13864113	     -0.05802540	      0.00000246	     -0.19952634	     -0.06138791	      0.88284814	     -0.00009377	     -0.21620921	     -0.00000000	     -0.00000000	     40.15579215
      2.14005960	     -0.05806548	      0.00002007	     -0.19956689	     -0.06138129	      0.88284739	     -0.00009515	     -0.21621262	     -0.00000000	     -0.00000000	     40.21549320
      2.14147807	     -0.05810477	      0.00004105	     -0.19960675	     -0.06137471	      0.88284662	     -0.00009654	     -0.21621615	     -0.00000000	     -0.00000000	     39.95533054
      2.14268102	     -0.05813766	      0.00005584	     -0.19964005	     -0.06136916	      0.88284595	     -0.00009773	     -0.21621922	     -0.00000000	     -0.00000000	     40.02341290
      2.14388396	     -0.05816950	      0.00007280	     -0.19967237	     -0.06136363	      0.88284528	     -0.00009894	     -0.21622235	     -0.00000000	     -0.00000000	     39.88021676
      2.14543108	     -0.05820976	      0.00009304	     -0.19971321	     -0.06135655	      0.88284439	     -0.00010050	     -0.21622643	     -0.00000000	     -0.00000000	     39.85574667
      2.14697819	     -0.05824830	      0.00011508	     -0.19975239	     -0.06134951	      0.88284348	     -0.00010207	     -0.21623056	     -0.00000000	     -0.00000000	     39.61058949
      2.14819529	     -0.05827780	      0.00012979	     -0.19978233	     -0.06134400	      0.88284275	     -0.00010333	     -0.21623381	     -0.00000000	     -0.00000000	     39.68444576
      2.14941238	     -0.05830634	      0.00014622	     -0.19981137	     -0.06133850	      0.88284201	     -0.00010459	     -0.21623705	     -0.00000000	     -0.00000000	     39.52421164
      2.15098250	     -0.05834237	      0.00016551	     -0.19984800	     -0.06133145	      0.88284103	     -0.00010624	     -0.21624122	     -0.00000000	     -0.00000000	     39.50523172
      2.15255263	     -0.05837658	      0.00018648	     -0.19988286	     -0.06132442	      0.88284002	     -0.00010791	     -0.21624537	     -0.00000000	     -0.00000000	     39.21368345
      2.15372352	     -0.05840151	      0.00019915	     -0.19990821	     -0.06131920	      0.88283926	     -0.00010917	     -0.21624842	     -0.00000000	     -0.00000000	     39.30646438
      2.15489442	     -0.05842534	      0.00021346	     -0.19993250	     -0.06131400	      0.88283848	     -0.00011044	     -0.21625144	     -0.00000000	     -0.00000000	     39.15337602
      2.15654694	     -0.05845667	      0.00023166	     -0.19996445	     -0.06130667	      0.88283736	     -0.00011225	     -0.21625566	     -0.00000000	     -0.00000000	     39.09835757
      2.15797817	     -0.05848341	      0.00024809	     -0.19999174	     -0.06130035	      0.88283636	     -0.00011383	     -0.21625932	     -0.00000000	     -0.00000000	     38.85443830
      2.15940939	     -0.05850983	      0.00026199	     -0.20001866	     -0.06129405	      0.88283534	     -0.00011543	     -0.21626300	     -0.00000000	     -0.00000000	     38.90717986
      2.16084062	     -0.05853512	      0.00027803	     -0.20004452	     -0.06128776	      0.88283430	     -0.00011704	     -0.21626670	     -0.00000000	     -0.00000001	     38.59481387
      2.16212821	     -0.05855727	      0.00028932	     -0.20006710	     -0.06128212	      0.88283335	     -0.00011851	     -0.21627001	     -0.00000000	     -0.00000001	     38.68312750
      2.16341579	     -0.05857807	      0.00030249	     -0.20008839	     -0.06127648	      0.88283238	     -0.00011998	     -0.21627328	     -0.00000000	     -0.00000001	     38.46478044
      2.16470338	     -0.05859846	      0.00031379	     -0.20010923	     -0.06127086	      0.88283139	     -0.00012146	     -0.21627651	     -0.00000000	     -0.00000001	     38.44411877
      2.16635742	     -0.05862312	      0.00032941	     -0.20013451	     -0.06126365	      0.88283010	     -0.00012338	     -0.21628059	     -0.00000000	     -0.00000001	     38.20354040
      2.16767399	     -0.05864208	      0.00033961	     -0.20015390	     -0.06125791	      0.88282905	     -0.00012492	     -0.21628375	     -0.00000000	     -0.00000001	     38.24753837
      2.16899056	     -0.05865944	      0.00035157	     -0.20017175	     -0.06125218	      0.88282799	     -0.00012647	     -0.21628683	     -0.00000000	     -0.00000001	     38.03115606
      2.17030713	     -0.05867575	      0.00036180	     -0.20018851	     -0.06124646	      0.88282691	     -0.00012802	     -0.21628981	     -0.00000000	     -0.00000001	     38.01150607
      2.17194481	     -0.05869461	      0.00037588	     -0.20020798	     -0.06123934	      0.88282555	     -0.00012996	     -0.21629336	     -0.00000000	     -0.00000001	     37.76440586
      2.17324301	     -0.05870942	      0.00038466	     -0.20022320	     -0.06123370	      0.88282446	     -0.00013151	     -0.21629604	     -0.00000000	     -0.00000001	     37.81195199
      2.17454120	     -0.05872273	      0.00039522	     -0.20023698	     -0.06122806	      0.88282335	     -0.00013305	     -0.21629862	     -0.00000000	     -0.00000001	     37.61787133
      2.17583940	     -0.05873478	      0.00040421	     -0.20024947	     -0.06122242	      0.88282224	     -0.00013460	     -0.21630107	     -0.00000000	     -0.00000001	     37.59614115
      2.17755230	     -0.05874786	      0.00041728	     -0.20026317	     -0.06121498	      0.88282075	     -0.00013665	     -0.21630404	     -0.00000000	     -0.00000001	     37.38024216
      2.17884171	     -0.05875639	      0.00042500	     -0.20027210	     -0.06120937	      0.88281963	     -0.00013820	     -0.21630603	     -0.00000000	     -0.00000001	     37.42799966
      2.18013112	     -0.05876276	      0.00043442	     -0.20027893	     -0.06120376	      0.88281850	     -0.00013974	     -0.21630781	     -0.00000000	     -0.00000001	     37.25599847
      2.18169988	     -0.05876833	      0.00044381	     -0.20028502	     -0.06119692	      0.88281711	     -0.00014162	     -0.21630963	     -0.00000000	     -0.00000001	     37.26782409
      2.18311011	     -0.05877038	      0.00045390	     -0.20028756	     -0.06119076	      0.88281586	     -0.00014330	     -0.21631090	     -0.00000000	     -0.00000001	     37.03449205
      2.18452034	     -0.05877057	      0.00046107	     -0.20028819	     -0.06118460	      0.88281461	     -0.00014499	     -0.21631180	     -0.00000000	     -0.00000001	     37.09814641
      2.18593056	     -0.05876813	      0.00047040	     -0.20028624	     -0.06117842	      0.88281336	     -0.00014667	     -0.21631230	     -0.00000001	     -0.00000001	     36.86757983
      2.18734079	     -0.05876438	      0.00047629	     -0.20028289	     -0.06117224	      0.88281211	     -0.00014835	     -0.21631238	     -0.00000001	     -0.00000001	     36.95164758
      2.18875101	     -0.05875806	      0.00048468	     -0.20027704	     -0.06116603	      0.88281086	     -0.00015003	     -0.21631204	     -0.00000001	     -0.00000001	     36.70258211
      2.19016124	     -0.05875038	      0.00048922	     -0.20026972	     -0.06115982	      0.88280962	     -0.00015170	     -0.21631125	     -0.00000001	     -0.00000001	     36.81236832
      2.19157146	     -0.05874002	      0.00049653	     -0.20025981	     -0.06115359	      0.88280838	     -0.00015336	     -0.21631001	     -0.00000001	     -0.00000001	     36.54981555
      2.19298169	     -0.05872829	      0.00049959	     -0.20024841	     -0.06114734	      0.88280716	     -0.00015502	     -0.21630830	     -0.00000001	     -0.00000001	     36.68213224
      2.19439192	     -0.05871383	      0.00050609	     -0.20023437	     -0.06114107	      0.88280594	     -0.00015667	     -0.21630611	     -0.00000001	     -0.00000001	     36.40675644
      2.19580214	     -0.05869798	      0.00050803	     -0.20021882	     -0.06113479	      0.88280473	     -0.00015831	     -0.21630340	     -0.00000001	     -0.00000001	     36.54942914
      2.19721237	     -0.05867941	      0.00051351	     -0.20020064	     -0.06112848	      0.88280354	     -0.00015994	     -0.21630019	     -0.00000001	     -0.00000001	     36.26492000
      2.19862259	     -0.05865970	      0.00051427	     -0.20018120	     -0.06112215	      0.88280236	     -0.00016156	     -0.21629643	     -0.00000001	     -0.00000001	     36.42545205
      2.19988875	     -0.05863988	      0.00051766	     -0.20016169	     -0.06111645	      0.88280131	     -0.00016301	     -0.21629262	     -0.00000001	     -0.00000001	     36.19260162
      2.20115490	     -0.05861907	      0.00051809	     -0.20014111	     -0.06111074	      0.88280027	     -0.00016444	     -0.21628836	     -0.00000001	     -0.00000001	     36.22727754
      2.20270991	     -0.05859109	      0.00051939	     -0.20011343	     -0.06110369	      0.88279902	     -0.00016619	     -0.21628254	     -0.00000001	     -0.00000001	     36.09434181
      2.20426493	     -0.05856136	      0.00051766	     -0.20008393	     -0.06109661	      0.88279780	     -0.00016792	     -0.21627603	     -0.00000001	     -0.00000001	     36.19197131
      2.20556686	     -0.05853397	      0.00051801	     -0.20005676	     -0.06109066	      0.88279678	     -0.00016936	     -0.21627006	     -0.00000001	     -0.00000001	     35.98723354
      2.20686880	     -0.05850547	      0.00051545	     -0.20002841	     -0.06108469	      0.88279579	     -0.00017078	     -0.21626358	     -0.00000001	     -0.00000001	     36.03915435
      2.20817073	     -0.05847493	      0.00051350	     -0.19999804	     -0.06107869	      0.88279481	     -0.00017219	     -0.21625662	     -0.00000001	     -0.00000001	     35.95571195
      2.20995676	     -0.05843106	      0.00050812	     -0.19995432	     -0.06107042	      0.88279350	     -0.00017409	     -0.21624623	     -0.00000001	     -0.00000000	     36.00370557
      2.21128214	     -0.05839554	      0.00050538	     -0.19991894	     -0.06106426	      0.88279254	     -0.00017549	     -0.21623791	     -0.00000001	     -0.00000000	     35.83916291
      2.21260752	     -0.05835902	      0.00050001	     -0.19988248	     -0.06105807	      0.88279161	     -0.00017686	     -0.21622905	     -0.00000001	     -0.00000000	     35.87860285
      2.21420041	     -0.05831232	      0.00049475	     -0.19983589	     -0.06105059	      0.88279051	     -0.00017848	     -0.21621771	     -0.00000001	     -0.00000000	     35.76804888
      2.21561190	     -0.05826983	      0.00048722	     -0.19979342	     -0.06104393	      0.88278955	     -0.00017989	     -0.21620701	     -0.00000001	     -0.00000000	     35.84592606
      2.21702339	     -0.05822452	      0.00048166	     -0.19974816	     -0.06103724	      0.88278862	     -0.00018128	     -0.21619575	     -0.00000001	     -0.00000000	     35.70390271
      2.21843489	     -0.05817848	      0.00047304	     -0.19970210	     -0.06103052	      0.88278772	     -0.00018264	     -0.21618391	     -0.00000001	     -0.00000000	     35.80215525
      2.21984638	     -0.05813053	      0.00046628	     -0.19965416	     -0.06102377	      0.88278683	     -0.00018397	     -0.21617152	     -0.00000001	     -0.00000000	     35.67737897
      2.22125788	     -0.05808253	      0.00045664	     -0.19960609	     -0.06101698	      0.88278597	     -0.00018527	     -0.21615861	     -0.00000001	     -0.00000000	     35.75974217
      2.22266937	     -0.05803307	      0.00044862	     -0.19955660	     -0.06101015	      0.88278513	     -0.00018654	     -0.21614523	     -0.00000001	     -0.00000000	     35.66459064
      2.22408086	     -0.05798406	      0.00043792	     -0.19950748	     -0.06100330	      0.88278431	     -0.00018777	     -0.21613140	     -0.00000001	     -0.00000000	     35.74199602
      2.22549236	     -0.05793410	      0.00042884	     -0.19945744	     -0.06099641	      0.88278351	     -0.00018897	     -0.21611718	     -0.00000001	     -0.00000000	     35.67000636
      2.22690385	     -0.05788495	      0.00041746	     -0.19940814	     -0.06098948	      0.88278274	     -0.00019014	     -0.21610261	     -0.00000001	     -0.00000000	     35.73866385
      2.22831535	     -0.05783499	      0.00040766	     -0.19935807	     -0.06098252	      0.88278198	     -0.00019127	     -0.21608773	     -0.00000001	     -0.00000000	     35.68860905
      2.22972684	     -0.05778599	      0.00039593	     -0.19930890	     -0.06097552	      0.88278125	     -0.00019236	     -0.21607255	     -0.00000001	     -0.00000000	     35.75240916
      2.23113834	     -0.05773611	      0.00038574	     -0.19925888	     -0.06096849	      0.88278055	     -0.00019342	     -0.21605714	     -0.00000001	     -0.00000000	     35.72192292
      2.23254983	     -0.05768713	      0.00037390	     -0.19920972	     -0.06096143	      0.88277986	     -0.00019443	     -0.21604149	     -0.00000001	     -0.00000000	     35.78128013
      2.23425203	     -0.05762737	      0.00036198	     -0.19914978	     -0.06095286	      0.88277906	     -0.00019560	     -0.21602236	     -0.00000001	     -0.00000000	     35.74527837
      2.23548587	     -0.05758480	      0.00035068	     -0.19910700	     -0.06094661	      0.88277851	     -0.00019641	     -0.21600833	     -0.00000001	     -0.00000000	     35.81884782
      2.23671972	     -0.05754167	      0.00034146	     -0.19906371	     -0.06094034	      0.88277796	     -0.00019718	     -0.21599418	     -0.00000001	     -0.00000000	     35.83958804
      2.23843331	     -0.05748209	      0.00032727	     -0.19900387	     -0.06093159	      0.88277724	     -0.00019820	     -0.21597432	     -0.00000001	     -0.00000000	     35.89968107
      2.23996977	     -0.05742727	      0.00031652	     -0.19894886	     -0.06092370	      0.88277662	     -0.00019907	     -0.21595633	     -0.00000001	     -0.00000000	     35.92851010
      2.24150623	     -0.05737283	      0.00030265	     -0.19889413	     -0.06091577	      0.88277602	     -0.00019987	     -0.21593814	     -0.00000001	     -0.00000000	     36.00971721
      2.24274895	     -0.05732349	      0.00029530	     -0.19884466	     -0.06090933	      0.88277555	     -0.00020049	     -0.21592323	     -0.00000001	     -0.00000000	     36.03058163
      2.24399166	     -0.05727252	      0.00028588	     -0.19879349	     -0.06090285	      0.88277510	     -0.00020107	     -0.21590806	     -0.00000001	     -0.00000000	     36.11728646
      2.24565242	     -0.05719860	      0.00027560	     -0.19871935	     -0.06089417	      0.88277453	     -0.00020179	     -0.21588728	     -0.00000001	     -0.00000000	     36.19192485
      2.24731318	     -0.05712155	      0.00026340	     -0.19864203	     -0.06088543	      0.88277399	     -0.00020245	     -0.21586582	     -0.00000001	     -0.00000000	     36.36326765
      2.24852626	     -0.05705978	      0.00025810	     -0.19858014	     -0.06087902	      0.88277362	     -0.00020289	     -0.21584971	     -0.00000001	     -0.00000000	     36.36570569
      2.24973934	     -0.05700012	      0.00025039	     -0.19852028	     -0.06087259	      0.88277326	     -0.00020329	     -0.21583323	     -0.00000001	     -0.00000000	     36.44296550
      2.25147397	     -0.05691404	      0.00024105	     -0.19843394	     -0.06086336	      0.88277278	     -0.00020381	     -0.21580918	     -0.00000001	     -0.00000000	     36.55016381
      2.25294310	     -0.05684264	      0.00023153	     -0.19836227	     -0.06085550	      0.88277241	     -0.00020420	     -0.21578841	     -0.00000001	     -0.00000000	     36.63192390
      2.25441222	     -0.05676678	      0.00022509	     -0.19828620	     -0.06084761	      0.88277207	     -0.00020454	     -0.21576733	     -0.00000001	     -0.00000000	     36.74249374
      2.25588135	     -0.05669362	      0.00021550	     -0.19821273	     -0.06083970	      0.88277175	     -0.00020483	     -0.21574589	     -0.00000001	     -0.00000000	     36.84950159
      2.25735047	     -0.05661562	      0.00021047	     -0.19813453	     -0.06083176	      0.88277148	     -0.00020506	     -0.21572417	     -0.00000001	     -0.00000000	     36.96130278
      2.25861925	     -0.05655361	      0.00020199	     -0.19807222	     -0.06082488	      0.88277126	     -0.00020523	     -0.21570518	     -0.00000001	     -0.00000000	     37.04258210
      2.25988803	     -0.05648970	      0.00019659	     -0.19800808	     -0.06081798	      0.88277107	     -0.00020536	     -0.21568607	     -0.00000001	     -0.00000000	     37.13590626
      2.26146754	     -0.05641403	      0.00018774	     -0.19793205	     -0.06080936	      0.88277087	     -0.00020547	     -0.21566214	     -0.00000001	     -0.00000000	     37.24895205
      2.26304704	     -0.05633456	      0.00018213	     -0.19785230	     -0.06080072	      0.88277071	     -0.00020552	     -0.21563811	     -0.00000001	     -0.00000000	     37.41693521
      2.26429158	     -0.05627826	      0.00017392	     -0.19779566	     -0.06079390	      0.88277062	     -0.00020553	     -0.21561908	     -0.00000001	     -0.00000000	     37.46758898
      2.26553612	     -0.05621960	      0.00016824	     -0.19773672	     -0.06078706	      0.88277055	     -0.00020550	     -0.21560006	     -0.00000001	     -0.00000000	     37.58847196
      2.26715359	     -0.05615013	      0.00015771	     -0.19766679	     -0.06077816	      0.88277049	     -0.00020541	     -0.21557537	     -0.00000001	     -0.00000000	     37.72916379
      2.26877107	     -0.05607773	      0.00014960	     -0.19759398	     -0.06076923	      0.88277048	     -0.00020526	     -0.21555086	     -0.00000001	      0.00000000	     37.94273338
      2.26993038	     -0.05603319	      0.00013948	     -0.19754903	     -0.06076283	      0.88277050	     -0.00020513	     -0.21553334	     -0.00000001	      0.00000000	     37.98846269
      2.27108969	     -0.05598398	      0.00013180	     -0.19749947	     -0.06075641	      0.88277054	     -0.00020496	     -0.21551590	     -0.00000001	      0.00000000	     38.13307094
      2.27282755	     -0.05591446	      0.00011786	     -0.19742934	     -0.06074678	      0.88277064	     -0.00020466	     -0.21548983	     -0.00000001	      0.00000000	     38.30807134
      2.27427224	     -0.05585501	      0.00010717	     -0.19736940	     -0.06073876	      0.88277076	     -0.00020437	     -0.21546828	     -0.00000001	      0.00000000	     38.49407210
      2.27571692	     -0.05580453	      0.00009304	     -0.19731833	     -0.06073074	      0.88277092	     -0.00020403	     -0.21544683	     -0.00000001	      0.00000000	     38.59485961
      2.27716160	     -0.05574970	      0.00008157	     -0.19726297	     -0.06072272	      0.88277112	     -0.00020365	     -0.21542564	     -0.00000001	      0.00000000	     38.81509178
      2.27846071	     -0.05570986	      0.00006709	     -0.19722254	     -0.06071550	      0.88277132	     -0.00020328	     -0.21540675	     -0.00000001	      0.00000000	     38.88795285
      2.27975982	     -0.05566578	      0.00005483	     -0.19717792	     -0.06070828	      0.88277156	     -0.00020287	     -0.21538813	     -0.00000001	      0.00000000	     39.07941183
      2.28105893	     -0.05562969	      0.00004001	     -0.19714122	     -0.06070106	      0.88277183	     -0.00020243	     -0.21536978	     -0.00000001	      0.00000000	     39.18802842
      2.28268363	     -0.05558397	      0.00002299	     -0.19709477	     -0.06069204	      0.88277220	     -0.00020184	     -0.21534731	     -0.00000001	      0.00000000	     39.42883608
      2.28399290	     -0.05555605	      0.00000637	     -0.19706619	     -0.06068478	      0.88277254	     -0.00020132	     -0.21532957	     -0.00000001	      0.00000000	     39.51430343
      2.28530217	     -0.05552407	     -0.00000798	     -0.19703359	     -0.06067752	      0.88277291	     -0.00020077	     -0.21531222	     -0.00000001	      0.00000000	     39.71888656
      2.28661144	     -0.05549860	     -0.00002439	     -0.19700745	     -0.06067028	      0.88277330	     -0.00020019	     -0.21529519	     -0.00000001	      0.00000000	     39.84853132
      2.28823496	     -0.05546377	     -0.00004268	     -0.19697185	     -0.06066131	      0.88277384	     -0.00019942	     -0.21527455	     -0.00000001	      0.00000000	     40.11493261
      2.28952079	     -0.05544387	     -0.00005977	     -0.19695126	     -0.06065422	      0.88277429	     -0.00019878	     -0.21525849	     -0.00000001	      0.00000000	     40.21204239
      2.29080663	     -0.05541826	     -0.00007459	     -0.19692503	     -0.06064715	      0.88277478	     -0.00019811	     -0.21524275	     -0.00000001	      0.00000000	     40.41968097
      2.29209247	     -0.05539828	     -0.00009109	     -0.19690437	     -0.06064009	      0.88277529	     -0.00019741	     -0.21522726	     -0.00000001	      0.00000000	     40.55624359
      2.29378324	     -0.05536939	     -0.00011069	     -0.19687465	     -0.06063084	      0.88277600	     -0.00019644	     -0.21520732	     -0.00000001	      0.00000000	     40.82508790
      2.29505586	     -0.05535484	     -0.00012774	     -0.19685942	     -0.06062390	      0.88277656	     -0.00019568	     -0.21519257	     -0.00000000	      0.00000000	     40.93125454
      2.29632848	     -0.05533564	     -0.00014225	     -0.19683960	     -0.06061698	      0.88277714	     -0.00019489	     -0.21517810	     -0.00000000	      0.00000000	     41.13088988
      2.29787323	     -0.05531938	     -0.00016201	     -0.19682253	     -0.06060861	      0.88277788	     -0.00019390	     -0.21516081	     -0.00000000	      0.00000000	     41.30619533
      2.29924886	     -0.05530061	     -0.00017700	     -0.19680310	     -0.06060119	      0.88277856	     -0.00019298	     -0.21514573	     -0.00000000	      0.00000000	     41.54526930
      2.30062449	     -0.05529062	     -0.00019514	     -0.19679238	     -0.06059380	      0.88277927	     -0.00019203	     -0.21513088	     -0.00000000	      0.00000000	     41.67684289
      2.30200013	     -0.05527508	     -0.00020976	     -0.19677618	     -0.06058644	      0.88277999	     -0.00019105	     -0.21511635	     -0.00000000	      0.00000000	     41.90153608
      2.30337576	     -0.05526879	     -0.00022746	     -0.19676916	     -0.06057911	      0.88278074	     -0.00019004	     -0.21510205	     -0.00000000	      0.00000000	     42.01362451
      2.30475139	     -0.05525634	     -0.00024118	     -0.19675609	     -0.06057182	      0.88278149	     -0.00018899	     -0.21508808	     -0.00000000	      0.00000000	     42.23347985
      2.30612703	     -0.05525321	     -0.00025843	     -0.19675225	     -0.06056457	      0.88278227	     -0.00018793	     -0.21507434	     -0.00000000	      0.00000000	     42.34870014
      2.30750266	     -0.05524342	     -0.00027121	     -0.19674185	     -0.06055735	      0.88278305	     -0.00018683	     -0.21506093	     -0.00000000	      0.00000000	     42.55796385
      2.30887829	     -0.05524331	     -0.00028828	     -0.19674104	     -0.06055017	      0.88278385	     -0.00018571	     -0.21504775	     -0.00000000	      0.00000000	     42.68662409
      2.31025392	     -0.05523565	     -0.00030012	     -0.19673279	     -0.06054303	      0.88278465	     -0.00018456	     -0.21503489	     -0.00000000	      0.00000000	     42.87528241
      2.31149087	     -0.05523702	     -0.00031478	     -0.19673354	     -0.06053665	      0.88278537	     -0.00018350	     -0.21502352	     -0.00000000	      0.00000000	     42.98019637
      2.31272782	     -0.05523435	     -0.00032591	     -0.19673034	     -0.06053030	      0.88278609	     -0.00018243	     -0.21501239	     -0.00000000	      0.00000000	     43.10886763
      2.31396477	     -0.05523525	     -0.00033853	     -0.19673067	     -0.06052399	      0.88278682	     -0.00018133	     -0.21500146	     -0.00000000	      0.00000000	     43.23249336
      2.31566008	     -0.05523532	     -0.00035307	     -0.19673003	     -0.06051539	      0.88278780	     -0.00017980	     -0.21498685	     -0.00000000	      0.00000000	     43.37799338
      2.31691323	     -0.05523920	     -0.00036566	     -0.19673334	     -0.06050908	      0.88278853	     -0.00017865	     -0.21497629	     -0.00000000	      0.00000000	     43.50871537
      2.31816637	     -0.05524123	     -0.00037513	     -0.19673489	     -0.06050281	      0.88278924	     -0.00017748	     -0.21496597	     -0.00000000	      0.00000000	     43.58599366
      2.31941952	     -0.05524568	     -0.00038589	     -0.19673882	     -0.06049658	      0.88278995	     -0.00017629	     -0.21495586	     -0.00000000	      0.00000000	     43.70549780
      2.32108320	     -0.05525133	     -0.00039771	     -0.19674384	     -0.06048836	      0.88279087	     -0.00017469	     -0.21494280	     -0.00000000	      0.00000000	     43.80525393
      2.32229492	     -0.05525791	     -0.00040833	     -0.19674991	     -0.06048242	      0.88279152	     -0.00017350	     -0.21493353	     -0.00000000	      0.00000000	     43.94737532
      2.32350664	     -0.05526386	     -0.00041644	     -0.19675542	     -0.06047652	      0.88279216	     -0.00017230	     -0.21492447	     -0.00000000	      0.00000000	     43.99828697
      2.32503186	     -0.05527320	     -0.00042786	     -0.19676416	     -0.06046915	      0.88279295	     -0.00017077	     -0.21491335	     -0.00000000	      0.00000000	     44.13857259
      2.32637413	     -0.05528132	     -0.00043528	     -0.19677184	     -0.06046272	      0.88279362	     -0.00016941	     -0.21490384	     -0.00000000	      0.00000000	     44.15383443
      2.32771641	     -0.05529121	     -0.00044480	     -0.19678123	     -0.06045633	      0.88279426	     -0.00016802	     -0.21489456	     -0.00000000	      0.00000000	     44.30131239
      2.32905868	     -0.05530091	     -0.00045103	     -0.19679051	     -0.06044999	      0.88279489	     -0.00016663	     -0.21488553	     -0.00000000	      0.00000000	     44.29685126
      2.33040096	     -0.05531201	     -0.00045978	     -0.19680113	     -0.06044369	      0.88279548	     -0.00016521	     -0.21487673	     -0.00000000	      0.00000000	     44.45988589
      2.33174323	     -0.05532299	     -0.00046455	     -0.19681173	     -0.06043745	      0.88279605	     -0.00016378	     -0.21486818	     -0.00000000	      0.00000000	     44.42425998
      2.33308551	     -0.05533517	     -0.00047254	     -0.19682346	     -0.06043126	      0.88279660	     -0.00016234	     -0.21485985	     -0.00000000	      0.00000000	     44.60320381
      2.33428030	     -0.05534599	     -0.00047621	     -0.19683396	     -0.06042579	      0.88279706	     -0.00016104	     -0.21485264	     -0.00000000	      0.00000000	     44.55519507
      2.33547510	     -0.05535754	     -0.00048191	     -0.19684514	     -0.06042036	      0.88279750	     -0.00015974	     -0.21484561	     -0.00000000	      0.00000000	     44.65316387
      2.33692616	     -0.05537194	     -0.00048679	     -0.19685916	     -0.06041381	      0.88279800	     -0.00015813	     -0.21483731	     -0.00000000	      0.00000000	     44.66842544
      2.33837722	     -0.05538712	     -0.00049331	     -0.19687390	     -0.06040733	      0.88279847	     -0.00015652	     -0.21482927	     -0.00000000	      0.00000000	     44.81730117
      2.33958507	     -0.05540003	     -0.00049598	     -0.19688653	     -0.06040198	      0.88279884	     -0.00015516	     -0.21482277	     -0.00000000	      0.00000000	     44.76735318
      2.34079293	     -0.05541343	     -0.00050037	     -0.19689960	     -0.06039667	      0.88279918	     -0.00015379	     -0.21481646	     -0.00000000	      0.00000000	     44.85394692
      2.34225408	     -0.05542998	     -0.00050353	     -0.19691581	     -0.06039030	      0.88279956	     -0.00015213	     -0.21480905	     -0.00000000	      0.00000000	     44.85289338
      2.34371523	     -0.05544705	     -0.00050845	     -0.19693249	     -0.06038399	      0.88279992	     -0.00015045	     -0.21480188	     -0.00000000	      0.00000000	     45.00487920
      2.34487990	     -0.05546083	     -0.00050950	     -0.19694604	     -0.06037900	      0.88280017	     -0.00014910	     -0.21479635	     -0.00000000	      0.00000000	     44.93776902
      2.34604457	     -0.05547491	     -0.00051225	     -0.19695985	     -0.06037406	      0.88280041	     -0.00014775	     -0.21479096	     -0.00000000	      0.00000000	     45.00995080
      2.34756110	     -0.05549347	     -0.00051426	     -0.19697811	     -0.06036767	      0.88280070	     -0.00014598	     -0.21478417	     -0.00000000	      0.00000000	     45.01109044
      2.34907763	     -0.05551274	     -0.00051803	     -0.19699703	     -0.06036135	      0.88280095	     -0.00014419	     -0.21477761	     -0.00000000	      0.00000000	     45.16128350
      2.35020648	     -0.05552716	     -0.00051801	     -0.19701125	     -0.06035669	      0.88280112	     -0.00014286	     -0.21477288	     -0.00000000	      0.00000000	     45.07814478
      2.35133533	     -0.05554168	     -0.00051960	     -0.19702555	     -0.06035206	      0.88280127	     -0.00014151	     -0.21476827	     -0.00000000	      0.00000000	     45.13476474
      2.35291808	     -0.05556203	     -0.00052010	     -0.19704564	     -0.06034564	      0.88280146	     -0.00013962	     -0.21476200	     -0.00000000	      0.00000000	     45.13080865
      2.35450083	     -0.05558238	     -0.00052213	     -0.19706569	     -0.06033929	      0.88280162	     -0.00013772	     -0.21475595	     -0.00000000	      0.00000000	     45.29030776
      2.35557416	     -0.05559617	     -0.00052054	     -0.19707935	     -0.06033502	      0.88280171	     -0.00013643	     -0.21475196	     -0.00000000	      0.00000000	     45.17834782
      2.35664750	     -0.05560996	     -0.00052050	     -0.19709298	     -0.06033078	      0.88280180	     -0.00013513	     -0.21474806	     -0.00000000	      0.00000000	     45.21421072
      2.35835215	     -0.05563175	     -0.00051887	     -0.19711456	     -0.06032412	      0.88280191	     -0.00013305	     -0.21474205	     -0.00000000	      0.00000000	     45.20476704
      2.35973881	     -0.05564935	     -0.00051804	     -0.19713197	     -0.06031876	      0.88280198	     -0.00013136	     -0.21473730	     -0.00000000	      0.00000000	     45.27141720
      2.36112547	     -0.05566677	     -0.00051491	     -0.19714928	     -0.06031345	      0.88280204	     -0.00012966	     -0.21473266	     -0.00000000	      0.00000000	     45.20656985
      2.36251212	     -0.05568418	     -0.00051386	     -0.19716651	     -0.06030820	      0.88280208	     -0.00012796	     -0.21472814	     -0.00000000	      0.00000000	     45.32248324
      2.36373330	     -0.05569927	     -0.00050993	     -0.19718154	     -0.06030361	      0.88280211	     -0.00012645	     -0.21472424	     -0.00000000	      0.00000000	     45.21862989
      2.36495448	     -0.05571414	     -0.00050776	     -0.19719630	     -0.06029907	      0.88280213	     -0.00012494	     -0.21472041	     -0.00000000	      0.00000000	     45.27633689
      2.36617565	     -0.05572868	     -0.00050395	     -0.19721078	     -0.06029456	      0.88280213	     -0.00012343	     -0.21471664	     -0.00000000	      0.00000000	     45.23762050
      2.36779975	     -0.05574753	     -0.00049987	     -0.19722952	     -0.06028864	      0.88280213	     -0.00012141	     -0.21471173	     -0.00000000	     -0.00000000	     45.30381436
      2.36904925	     -0.05576154	     -0.00049463	     -0.19724350	     -0.06028412	      0.88280211	     -0.00011986	     -0.21470802	     -0.00000000	     -0.00000000	     45.21085991
      2.37029876	     -0.05577512	     -0.00049097	     -0.19725703	     -0.06027965	      0.88280209	     -0.00011830	     -0.21470435	     -0.00000000	     -0.00000000	     45.26223049
      2.37154827	     -0.05578814	     -0.00048568	     -0.19727003	     -0.06027521	      0.88280206	     -0.00011675	     -0.21470073	     -0.00000000	     -0.00000000	     45.21089645
      2.37314835	     -0.05580396	     -0.00048004	     -0.19728580	     -0.06026959	      0.88280201	     -0.00011475	     -0.21469615	     -0.00000000	     -0.00000000	     45.27647867
      2.37437786	     -0.05581538	     -0.00047344	     -0.19729726	     -0.06026531	      0.88280196	     -0.00011321	     -0.21469267	     -0.00000000	     -0.00000000	     45.16892478
      2.37560736	     -0.05582622	     -0.00046837	     -0.19730809	     -0.06026107	      0.88280191	     -0.00011167	     -0.21468922	     -0.00000000	     -0.00000000	     45.21072040
      2.37708878	     -0.05583841	     -0.00046011	     -0.19732032	     -0.06025601	      0.88280184	     -0.00010982	     -0.21468509	     -0.00000000	     -0.00000000	     45.13464412
      2.37857019	     -0.05584972	     -0.00045382	     -0.19733164	     -0.06025101	      0.88280176	     -0.00010796	     -0.21468100	     -0.00000000	     -0.00000000	     45.26647255
      2.37969606	     -0.05585765	     -0.00044596	     -0.19733966	     -0.06024724	      0.88280170	     -0.00010655	     -0.21467790	     -0.00000000	     -0.00000000	     45.12457233
      2.38082194	     -0.05586506	     -0.00043973	     -0.19734711	     -0.06024350	      0.88280163	     -0.00010513	     -0.21467482	     -0.00000000	     -0.00000000	     45.15244934
      2.38241999	     -0.05587458	     -0.00042919	     -0.19735674	     -0.06023824	      0.88280153	     -0.00010313	     -0.21467048	     -0.00000000	     -0.00000000	     45.10427882
      2.38380784	     -0.05588190	     -0.00042086	     -0.19736414	     -0.06023372	      0.88280144	     -0.00010139	     -0.21466672	     -0.00000000	     -0.00000000	     45.16567624
      2.38519569	     -0.05588824	     -0.00041006	     -0.19737062	     -0.06022925	      0.88280134	     -0.00009964	     -0.21466298	     -0.00000000	     -0.00000000	     45.06786733
      2.38658353	     -0.05589366	     -0.00040141	     -0.19737613	     -0.06022481	      0.88280124	     -0.00009790	     -0.21465925	     -0.00000000	     -0.00000000	     45.18602575
      2.38780748	     -0.05589757	     -0.00039068	     -0.19738022	     -0.06022094	      0.88280115	     -0.00009637	     -0.21465596	     -0.00000000	     -0.00000000	     45.06204968
      2.38903142	     -0.05590078	     -0.00038172	     -0.19738354	     -0.06021710	      0.88280106	     -0.00009483	     -0.21465268	     -0.00000000	     -0.00000000	     45.11722278
      2.39025537	     -0.05590322	     -0.00037112	     -0.19738615	     -0.06021329	      0.88280097	     -0.00009330	     -0.21464940	     -0.00000000	     -0.00000000	     45.07271987
      2.39191392	     -0.05590539	     -0.00035758	     -0.19738853	     -0.06020818	      0.88280084	     -0.00009122	     -0.21464495	     -0.00000000	     -0.00000000	     45.13651906
      2.39317170	     -0.05590612	     -0.00034514	     -0.19738947	     -0.06020434	      0.88280074	     -0.00008965	     -0.21464157	     -0.00000000	     -0.00000000	     45.03695302
      2.39442947	     -0.05590613	     -0.00033415	     -0.19738967	     -0.06020054	      0.88280065	     -0.00008807	     -0.21463820	     -0.00000000	     -0.00000000	     45.09203881
      2.39568724	     -0.05590543	     -0.00032150	     -0.19738919	     -0.06019676	      0.88280055	     -0.00008650	     -0.21463482	     -0.00000000	     -0.00000000	     45.04243877
      2.39731164	     -0.05590368	     -0.00030622	     -0.19738771	     -0.06019194	      0.88280042	     -0.00008447	     -0.21463046	     -0.00000000	     -0.00000000	     45.12021970
      2.39854721	     -0.05590181	     -0.00029234	     -0.19738610	     -0.06018831	      0.88280032	     -0.00008293	     -0.21462716	     -0.00000000	     -0.00000000	     45.01445737
      2.39978278	     -0.05590013	     -0.00028003	     -0.19738464	     -0.06018470	      0.88280021	     -0.00008140	     -0.21462388	     -0.00000000	     -0.00000000	     45.06559137
      2.40128342	     -0.05589863	     -0.00026306	     -0.19738346	     -0.06018036	      0.88280009	     -0.00007953	     -0.21461998	     -0.00000000	     -0.00000000	     44.99405448
      2.40278405	     -0.05589765	     -0.00024814	     -0.19738275	     -0.06017607	      0.88279997	     -0.00007767	     -0.21461620	     -0.00000000	     -0.00000000	     45.14826826
      2.40391217	     -0.05589733	     -0.00023392	     -0.19738272	     -0.06017287	      0.88279987	     -0.00007627	     -0.21461345	     -0.00000000	     -0.00000000	     45.00172844
      2.40504029	     -0.05589755	     -0.00022139	     -0.19738318	     -0.06016969	      0.88279978	     -0.00007487	     -0.21461082	     -0.00000000	     -0.00000000	     45.03767197
      2.40666533	     -0.05589894	     -0.00020179	     -0.19738497	     -0.06016515	      0.88279963	     -0.00007286	     -0.21460724	     -0.00000000	     -0.00000000	     44.99616387
      2.40806774	     -0.05590101	     -0.00018570	     -0.19738736	     -0.06016127	      0.88279951	     -0.00007113	     -0.21460439	     -0.00000000	     -0.00000000	     45.07239837
      2.40947014	     -0.05590380	     -0.00016720	     -0.19739054	     -0.06015743	      0.88279937	     -0.00006941	     -0.21460178	     -0.00000000	     -0.00000000	     44.97714474
      2.41087255	     -0.05590740	     -0.00015087	     -0.19739448	     -0.06015362	      0.88279924	     -0.00006768	     -0.21459942	     -0.00000000	     -0.00000000	     45.11607524
      2.41210069	     -0.05591088	     -0.00013343	     -0.19739834	     -0.06015031	      0.88279911	     -0.00006617	     -0.21459757	     -0.00000000	     -0.00000000	     44.98940264
      2.41332883	     -0.05591500	     -0.00011785	     -0.19740279	     -0.06014702	      0.88279898	     -0.00006467	     -0.21459594	     -0.00000000	     -0.00000000	     45.05418716
      2.41455698	     -0.05591921	     -0.00010068	     -0.19740739	     -0.06014376	      0.88279884	     -0.00006316	     -0.21459451	     -0.00000000	     -0.00000000	     45.01443831
      2.41625057	     -0.05592538	     -0.00007779	     -0.19741408	     -0.06013929	      0.88279864	     -0.00006109	     -0.21459286	     -0.00000000	     -0.00000000	     45.08704061
      2.41751532	     -0.05593017	     -0.00005853	     -0.19741930	     -0.06013599	      0.88279848	     -0.00005955	     -0.21459188	     -0.00000000	     -0.00000000	     44.97290315
      2.41878008	     -0.05593516	     -0.00004069	     -0.19742471	     -0.06013270	      0.88279830	     -0.00005801	     -0.21459110	     -0.00000000	     -0.00000000	     45.02623255
      2.42004483	     -0.05594034	     -0.00002128	     -0.19743035	     -0.06012944	      0.88279812	     -0.00005647	     -0.21459052	     -0.00000000	     -0.00000000	     44.96079242
      2.42169776	     -0.05594730	      0.00000287	     -0.19743788	     -0.06012521	      0.88279786	     -0.00005446	     -0.21459005	     -0.00000000	     -0.00000000	     45.03842626
      2.42293991	     -0.05595228	      0.00002311	     -0.19744335	     -0.06012205	      0.88279765	     -0.00005296	     -0.21458989	     -0.00000000	     -0.00000000	     44.89467615
      2.42418206	     -0.05595708	      0.00004171	     -0.19744860	     -0.06011891	      0.88279743	     -0.00005146	     -0.21458990	     -0.00000000	     -0.00000000	     44.93963531
      2.42570289	     -0.05596227	      0.00006620	     -0.19745440	     -0.06011509	      0.88279713	     -0.00004962	     -0.21459008	     -0.00000000	     -0.00000000	     44.82769902
      2.42706849	     -0.05596641	      0.00008631	     -0.19745903	     -0.06011168	      0.88279685	     -0.00004798	     -0.21459038	     -0.00000000	     -0.00000000	     44.93019882
      2.42843409	     -0.05597039	      0.00010858	     -0.19746358	     -0.06010829	      0.88279654	     -0.00004635	     -0.21459080	     -0.00000000	     -0.00000000	     44.75579259
      2.42979969	     -0.05597530	      0.00012795	     -0.19746897	     -0.06010492	      0.88279621	     -0.00004472	     -0.21459134	     -0.00000000	     -0.00000000	     44.87658873
      2.43116529	     -0.05598132	      0.00014968	     -0.19747555	     -0.06010156	      0.88279585	     -0.00004310	     -0.21459204	     -0.00000000	     -0.00000000	     44.65710798
      2.43253088	     -0.05598762	      0.00016814	     -0.19748232	     -0.06009822	      0.88279547	     -0.00004148	     -0.21459290	     -0.00000000	     -0.00000000	     44.80618810
      2.43389648	     -0.05599328	      0.00018946	     -0.19748854	     -0.06009489	      0.88279507	     -0.00003987	     -0.21459391	     -0.00000000	     -0.00000000	     44.55160682
      2.43526208	     -0.05599948	      0.00020696	     -0.19749519	     -0.06009158	      0.88279463	     -0.00003827	     -0.21459504	     -0.00000000	     -0.00000000	     44.72546552
      2.43662768	     -0.05600574	      0.00022768	     -0.19750201	     -0.06008827	      0.88279417	     -0.00003668	     -0.21459632	     -0.00000000	     -0.00000000	     44.42517668
      2.43785138	     -0.05601161	      0.00024277	     -0.19750828	     -0.06008532	      0.88279374	     -0.00003526	     -0.21459756	     -0.00000000	     -0.00000000	     44.55317255
      2.43907507	     -0.05601778	      0.00025976	     -0.19751490	     -0.06008238	      0.88279328	     -0.00003385	     -0.21459890	     -0.00000000	     -0.00000000	     44.39775864
      2.44056539	     -0.05602606	      0.00027827	     -0.19752370	     -0.06007881	      0.88279269	     -0.00003213	     -0.21460067	     -0.00000000	     -0.00000000	     44.42280496
      2.44205571	     -0.05603491	      0.00029802	     -0.19753309	     -0.06007524	      0.88279206	     -0.00003043	     -0.21460259	     -0.00000000	     -0.00000000	     44.18918077
      2.44331361	     -0.05604287	      0.00031188	     -0.19754144	     -0.06007224	      0.88279151	     -0.00002900	     -0.21460434	     -0.00000000	     -0.00000000	     44.29180631
      2.44457151	     -0.05605105	      0.00032739	     -0.19755006	     -0.06006924	      0.88279092	     -0.00002757	     -0.21460620	     -0.00000000	     -0.00000000	     44.12215311
      2.44582940	     -0.05605971	      0.00034128	     -0.19755912	     -0.06006624	      0.88279032	     -0.00002615	     -0.21460817	     -0.00000000	     -0.00000000	     44.11471104
      2.44752373	     -0.05607148	      0.00036081	     -0.19757146	     -0.06006221	      0.88278947	     -0.00002425	     -0.21461099	     -0.00000000	     -0.00000000	     43.92576677
      2.44880479	     -0.05608026	      0.00037344	     -0.19758062	     -0.06005917	      0.88278879	     -0.00002282	     -0.21461323	     -0.00000000	     -0.00000000	     43.99771939
      2.45008584	     -0.05608896	      0.00038762	     -0.19758974	     -0.06005612	      0.88278810	     -0.00002140	     -0.21461555	     -0.00000000	     -0.00000000	     43.83264398
      2.45136690	     -0.05609760	      0.00040028	     -0.19759878	     -0.06005308	      0.88278738	     -0.00001998	     -0.21461793	     -0.00000000	     -0.00000000	     43.82408043
      2.45304917	     -0.05610851	      0.00041796	     -0.19761024	     -0.06004908	      0.88278640	     -0.00001813	     -0.21462114	     -0.00000000	     -0.00000000	     43.63226323
      2.45431222	     -0.05611720	      0.00042902	     -0.19761928	     -0.06004608	      0.88278564	     -0.00001675	     -0.21462359	     -0.00000000	     -0.00000000	     43.69291922
      2.45557527	     -0.05612637	      0.00044161	     -0.19762885	     -0.06004307	      0.88278486	     -0.00001538	     -0.21462610	     -0.00000000	     -0.00000000	     43.53813397
      2.45711855	     -0.05613779	      0.00045508	     -0.19764072	     -0.06003939	      0.88278389	     -0.00001371	     -0.21462923	     -0.00000000	     -0.00000000	     43.54933859
      2.45850273	     -0.05614781	      0.00046873	     -0.19765119	     -0.06003609	      0.88278299	     -0.00001222	     -0.21463208	     -0.00000000	     -0.00000000	     43.34421089
      2.45988691	     -0.05615755	      0.00047979	     -0.19766131	     -0.06003278	      0.88278208	     -0.00001074	     -0.21463497	     -0.00000000	     -0.00000000	     43.40909500
      2.46127109	     -0.05616671	      0.00049309	     -0.19767092	     -0.06002947	      0.88278115	     -0.00000927	     -0.21463786	     -0.00000000	     -0.00000000	     43.18661156
      2.46265527	     -0.05617558	      0.00050334	     -0.19768016	     -0.06002615	      0.88278020	     -0.00000780	     -0.21464072	     -0.00000000	     -0.00000000	     43.27111840
      2.46403945	     -0.05618401	      0.00051610	     -0.19768902	     -0.06002283	      0.88277924	     -0.00000635	     -0.21464355	     -0.00000000	     -0.00000000	     43.03064873
      2.46542363	     -0.05619244	      0.00052528	     -0.19769781	     -0.06001949	      0.88277827	     -0.00000490	     -0.21464633	     -0.00000000	     -0.00000000	     43.13542308
      2.46680781	     -0.05620026	      0.00053728	     -0.19770605	     -0.06001615	      0.88277729	     -0.00000347	     -0.21464906	     -0.00000000	     -0.00000000	     42.87950984
      2.46819199	     -0.05620752	      0.00054516	     -0.19771364	     -0.06001279	      0.88277629	     -0.00000204	     -0.21465171	     -0.00000000	     -0.00000000	     43.01172008
      2.46957617	     -0.05621377	      0.00055623	     -0.19772030	     -0.06000943	      0.88277529	     -0.00000063	     -0.21465425	     -0.00000000	     -0.00000000	     42.73707637
      2.47081754	     -0.05621872	      0.00056257	     -0.19772553	     -0.06000640	      0.88277438	      0.00000063	     -0.21465641	     -0.00000000	     -0.00000000	     42.82787331
      2.47205890	     -0.05622281	      0.00057073	     -0.19772995	     -0.06000336	      0.88277347	      0.00000188	     -0.21465846	     -0.00000000	     -0.00000001	     42.68291283
      2.47357036	     -0.05622736	      0.00057844	     -0.19773484	     -0.05999965	      0.88277236	      0.00000340	     -0.21466076	     -0.00000000	     -0.00000001	     42.68451239
      2.47508182	     -0.05623087	      0.00058756	     -0.19773873	     -0.05999593	      0.88277124	      0.00000490	     -0.21466285	     -0.00000000	     -0.00000001	     42.47593004
      2.47635440	     -0.05623307	      0.00059246	     -0.19774119	     -0.05999278	      0.88277030	      0.00000615	     -0.21466443	     -0.00000000	     -0.00000001	     42.54592707
      2.47762698	     -0.05623439	      0.00059898	     -0.19774280	     -0.05998962	      0.88276936	      0.00000739	     -0.21466582	     -0.00000000	     -0.00000001	     42.39459191
      2.47889956	     -0.05623530	      0.00060365	     -0.19774397	     -0.05998644	      0.88276841	      0.00000862	     -0.21466702	     -0.00000000	     -0.00000001	     42.38201287
      2.48062442	     -0.05623553	      0.00061052	     -0.19774454	     -0.05998212	      0.88276714	      0.00001028	     -0.21466832	     -0.00000000	     -0.00000001	     42.21736157
      2.48191699	     -0.05623537	      0.00061316	     -0.19774459	     -0.05997886	      0.88276619	      0.00001151	     -0.21466904	     -0.00000000	     -0.00000001	     42.27493918
      2.48320957	     -0.05623475	      0.00061707	     -0.19774419	     -0.05997559	      0.88276524	      0.00001272	     -0.21466956	     -0.00000000	     -0.00000001	     42.13108251
      2.48450214	     -0.05623386	      0.00061916	     -0.19774350	     -0.05997231	      0.88276429	      0.00001393	     -0.21466987	     -0.00000000	     -0.00000000	     42.12150370
      2.48622586	     -0.05623184	      0.00062257	     -0.19774174	     -0.05996790	      0.88276304	      0.00001552	     -0.21466996	     -0.00000000	     -0.00000000	     41.94964277
      2.48749933	     -0.05622998	      0.00062260	     -0.19774002	     -0.05996463	      0.88276211	      0.00001668	     -0.21466979	     -0.00000000	     -0.00000000	     42.00927503
      2.48877280	     -0.05622755	      0.00062389	     -0.19773775	     -0.05996134	      0.88276120	      0.00001783	     -0.21466941	     -0.00000000	     -0.00000000	     41.87807651
      2.49034542	     -0.05622405	      0.00062303	     -0.19773439	     -0.05995726	      0.88276007	      0.00001924	     -0.21466864	     -0.00000000	     -0.00000000	     41.89896387
      2.49174718	     -0.05621962	      0.00062339	     -0.19773011	     -0.05995360	      0.88275908	      0.00002048	     -0.21466768	     -0.00000000	     -0.00000000	     41.71693355
      2.49314893	     -0.05621499	      0.00062063	     -0.19772556	     -0.05994993	      0.88275809	      0.00002170	     -0.21466647	     -0.00000000	     -0.00000000	     41.78092864
      2.49455069	     -0.05620953	      0.00061995	     -0.19772023	     -0.05994623	      0.88275711	      0.00002292	     -0.21466501	     -0.00000000	     -0.00000000	     41.58059587
      2.49595245	     -0.05620366	      0.00061588	     -0.19771440	     -0.05994251	      0.88275614	      0.00002412	     -0.21466328	     -0.00000000	     -0.00000000	     41.66852812
      2.49735421	     -0.05619650	      0.00061439	     -0.19770735	     -0.05993876	      0.88275518	      0.00002531	     -0.21466127	     -0.00000000	     -0.00000000	     41.45319274
      2.49875596	     -0.05618871	      0.00060910	     -0.19769957	     -0.05993500	      0.88275423	      0.00002648	     -0.21465896	     -0.00000000	     -0.00000000	     41.56775040
      2.50015772	     -0.05617943	      0.00060674	     -0.19769037	     -0.05993122	      0.88275328	      0.00002765	     -0.21465635	     -0.00000000	     -0.00000000	     41.34441346
      2.50155948	     -0.05616956	      0.00060001	     -0.19768046	     -0.05992741	      0.88275234	      0.00002880	     -0.21465341	     -0.00000000	     -0.00000000	     41.48830549
      2.50281642	     -0.05615928	      0.00059671	     -0.19767023	     -0.05992398	      0.88275151	      0.00002982	     -0.21465049	     -0.00000000	     -0.00000000	     41.30278972
      2.50407336	     -0.05614852	      0.00059061	     -0.19765943	     -0.05992052	      0.88275068	      0.00003083	     -0.21464729	     -0.00000000	     -0.00000000	     41.33797208
      2.50559862	     -0.05613408	      0.00058433	     -0.19764498	     -0.05991631	      0.88274969	      0.00003205	     -0.21464304	     -0.00000000	     -0.00000000	     41.23433814
      2.50712387	     -0.05611894	      0.00057558	     -0.19762976	     -0.05991207	      0.88274871	      0.00003325	     -0.21463837	     -0.00000000	     -0.00000000	     41.32153684
      2.50840854	     -0.05610524	      0.00057040	     -0.19761605	     -0.05990848	      0.88274790	      0.00003425	     -0.21463413	     -0.00000000	     -0.00000000	     41.16377216
      2.50969320	     -0.05609159	      0.00056267	     -0.19760231	     -0.05990487	      0.88274709	      0.00003525	     -0.21462962	     -0.00000000	     -0.00000000	     41.20074444
      2.51097787	     -0.05607745	      0.00055591	     -0.19758812	     -0.05990123	      0.88274629	      0.00003623	     -0.21462486	     -0.00000000	     -0.00000000	     41.13830794
      2.51271903	     -0.05605833	      0.00054486	     -0.19756886	     -0.05989628	      0.88274523	      0.00003756	     -0.21461805	     -0.00000000	     -0.00000000	     41.18445790
      2.51402278	     -0.05604348	      0.00053828	     -0.19755395	     -0.05989255	      0.88274444	      0.00003854	     -0.21461270	     -0.00000000	     -0.00000000	     41.07917312
      2.51532653	     -0.05602894	      0.00052953	     -0.19753929	     -0.05988880	      0.88274367	      0.00003951	     -0.21460714	     -0.00000000	     -0.00000000	     41.12164422
      2.51663028	     -0.05601384	      0.00052192	     -0.19752409	     -0.05988503	      0.88274291	      0.00004047	     -0.21460141	     -0.00000000	     -0.00000000	     41.08086242
      2.51836492	     -0.05599344	      0.00050991	     -0.19750352	     -0.05987998	      0.88274192	      0.00004175	     -0.21459350	     -0.00000000	     -0.00000000	     41.15401970
      2.51964617	     -0.05597702	      0.00050296	     -0.19748701	     -0.05987623	      0.88274119	      0.00004268	     -0.21458746	     -0.00000000	     -0.00000000	     41.07956021
      2.52092741	     -0.05596029	      0.00049401	     -0.19747015	     -0.05987246	      0.88274049	      0.00004360	     -0.21458124	     -0.00000000	     -0.00000000	     41.13495890
      2.52251159	     -0.05593699	      0.00048488	     -0.19744671	     -0.05986777	      0.88273963	      0.00004474	     -0.21457329	     -0.00000000	     -0.00000000	     41.11558342
      2.52391908	     -0.05591439	      0.00047500	     -0.19742395	     -0.05986358	      0.88273888	      0.00004574	     -0.21456593	     -0.00000000	     -0.00000000	     41.21387467
      2.52532657	     -0.05588899	      0.00046798	     -0.19739846	     -0.05985937	      0.88273815	      0.00004673	     -0.21455827	     -0.00000000	     -0.00000000	     41.17697668
      2.52673406	     -0.05586295	      0.00045831	     -0.19737225	     -0.05985514	      0.88273743	      0.00004772	     -0.21455030	     -0.00000000	     -0.00000000	     41.28273825
      2.52814155	     -0.05583513	      0.00045184	     -0.19734433	     -0.05985089	      0.88273674	      0.00004870	     -0.21454204	     -0.00000000	     -0.00000000	     41.24699884
      2.52954904	     -0.05580684	      0.00044226	     -0.19731587	     -0.05984661	      0.88273606	      0.00004967	     -0.21453350	     -0.00000001	     -0.00000000	     41.37026714
      2.53095653	     -0.05577463	      0.00043666	     -0.19728357	     -0.05984232	      0.88273539	      0.00005064	     -0.21452466	     -0.00000001	     -0.00000000	     41.35748702
      2.53236402	     -0.05574179	      0.00042741	     -0.19725055	     -0.05983801	      0.88273475	      0.00005160	     -0.21451548	     -0.00000001	     -0.00000000	     41.49393389
      2.53377151	     -0.05570700	      0.00042223	     -0.19721567	     -0.05983368	      0.88273413	      0.00005256	     -0.21450600	     -0.00000001	     -0.00000000	     41.49609706
      2.53501402	     -0.05567711	      0.00041357	     -0.19718558	     -0.05982984	      0.88273360	      0.00005340	     -0.21449741	     -0.00000001	     -0.00000000	     41.62160548
      2.53625652	     -0.05564457	      0.00040721	     -0.19715291	     -0.05982599	      0.88273309	      0.00005424	     -0.21448860	     -0.00000001	     -0.00000000	     41.69203327
      2.53779981	     -0.05560543	      0.00039701	     -0.19711352	     -0.05982118	      0.88273248	      0.00005527	     -0.21447737	     -0.00000001	     -0.00000000	     41.81358260
      2.53934310	     -0.05556523	      0.00038890	     -0.19707313	     -0.05981636	      0.88273190	      0.00005629	     -0.21446592	     -0.00000001	     -0.00000000	     41.90624070
      2.54059753	     -0.05553383	      0.00037924	     -0.19704148	     -0.05981243	      0.88273145	      0.00005712	     -0.21445645	     -0.00000001	     -0.00000000	     42.02020591
      2.54185196	     -0.05549967	      0.00037205	     -0.19700713	     -0.05980849	      0.88273103	      0.00005795	     -0.21444683	     -0.00000001	     -0.00000000	     42.11763620
      2.54340626	     -0.05545754	      0.00036105	     -0.19696470	     -0.05980360	      0.88273054	      0.00005896	     -0.21443468	     -0.00000001	     -0.00000000	     42.26555313
      2.54496057	     -0.05541182	      0.00035286	     -0.19691875	     -0.05979869	      0.88273009	      0.00005997	     -0.21442227	     -0.00000001	     -0.00000000	     42.41339039
      2.54615126	     -0.05537831	      0.00034308	     -0.19688495	     -0.05979492	      0.88272978	      0.00006074	     -0.21441257	     -0.00000001	     -0.00000000	     42.51676465
      2.54734196	     -0.05534263	      0.00033575	     -0.19684905	     -0.05979116	      0.88272949	      0.00006150	     -0.21440274	     -0.00000001	     -0.00000000	     42.62874136
      2.54897211	     -0.05529654	      0.00032375	     -0.19680260	     -0.05978599	      0.88272914	      0.00006254	     -0.21438908	     -0.00000001	     -0.00000000	     42.78246693
      2.55060227	     -0.05524858	      0.00031453	     -0.19675434	     -0.05978082	      0.88272884	      0.00006357	     -0.21437529	     -0.00000001	     -0.00000000	     42.97152967
      2.55173064	     -0.05521755	      0.00030472	     -0.19672299	     -0.05977724	      0.88272867	      0.00006428	     -0.21436563	     -0.00000001	     -0.00000000	     43.07480102
      2.55285901	     -0.05518351	      0.00029731	     -0.19668871	     -0.05977367	      0.88272853	      0.00006499	     -0.21435588	     -0.00000001	     -0.00000000	     43.21457431
      2.55460138	     -0.05513257	      0.00028417	     -0.19663733	     -0.05976815	      0.88272835	      0.00006607	     -0.21434063	     -0.00000001	     -0.00000000	     43.42426051
      2.55602472	     -0.05508924	      0.00027499	     -0.19659367	     -0.05976364	      0.88272826	      0.00006695	     -0.21432802	     -0.00000001	     -0.00000000	     43.59565323
      2.55744805	     -0.05505157	      0.00026292	     -0.19655559	     -0.05975914	      0.88272822	      0.00006782	     -0.21431531	     -0.00000001	     -0.00000000	     43.74644662
      2.55887138	     -0.05501446	      0.00025343	     -0.19651813	     -0.05975465	      0.88272821	      0.00006869	     -0.21430266	     -0.00000001	      0.00000000	     43.92348256
      2.56029471	     -0.05498473	      0.00023921	     -0.19648792	     -0.05975017	      0.88272825	      0.00006954	     -0.21429011	     -0.00000001	      0.00000000	     44.09200251
      2.56148785	     -0.05495720	      0.00023127	     -0.19646008	     -0.05974642	      0.88272832	      0.00007026	     -0.21427974	     -0.00000001	      0.00000000	     44.22624366
      2.56268099	     -0.05493367	      0.00022046	     -0.19643617	     -0.05974268	      0.88272841	      0.00007097	     -0.21426947	     -0.00000001	      0.00000000	     44.36885021
      2.56422986	     -0.05490191	      0.00020814	     -0.19640395	     -0.05973784	      0.88272857	      0.00007189	     -0.21425631	     -0.00000001	      0.00000000	     44.57169853
      2.56577873	     -0.05487343	      0.00019285	     -0.19637494	     -0.05973302	      0.88272878	      0.00007280	     -0.21424327	     -0.00000001	      0.00000000	     44.79148001
      2.56695937	     -0.05484691	      0.00018473	     -0.19634809	     -0.05972936	      0.88272897	      0.00007349	     -0.21423340	     -0.00000001	      0.00000000	     44.92932854
      2.56814000	     -0.05482184	      0.00017413	     -0.19632264	     -0.05972571	      0.88272918	      0.00007418	     -0.21422350	     -0.00000001	      0.00000000	     45.09270164
      2.56972654	     -0.05478454	      0.00016181	     -0.19628487	     -0.05972083	      0.88272950	      0.00007510	     -0.21421012	     -0.00000001	      0.00000000	     45.30148647
      2.57131309	     -0.05475108	      0.00014651	     -0.19625086	     -0.05971597	      0.88272985	      0.00007601	     -0.21419660	     -0.00000001	      0.00000000	     45.52471892
      2.57242156	     -0.05472562	      0.00013945	     -0.19622509	     -0.05971259	      0.88273012	      0.00007665	     -0.21418715	     -0.00000001	      0.00000000	     45.61500018
      2.57353003	     -0.05470439	      0.00012983	     -0.19620350	     -0.05970922	      0.88273041	      0.00007728	     -0.21417773	     -0.00000001	      0.00000000	     45.73927296
      2.57523300	     -0.05467204	      0.00011660	     -0.19617061	     -0.05970408	      0.88273087	      0.00007824	     -0.21416337	     -0.00000001	      0.00000000	     45.91879197
      2.57663198	     -0.05464641	      0.00010444	     -0.19614451	     -0.05969989	      0.88273128	      0.00007903	     -0.21415165	     -0.00000001	      0.00000000	     46.10156687
      2.57803095	     -0.05461931	      0.00009471	     -0.19611699	     -0.05969572	      0.88273172	      0.00007982	     -0.21414000	     -0.00000001	      0.00000000	     46.23050922
      2.57942993	     -0.05459662	      0.00008171	     -0.19609380	     -0.05969158	      0.88273217	      0.00008061	     -0.21412842	     -0.00000001	      0.00000000	     46.42691172
      2.58067765	     -0.05457509	      0.00007329	     -0.19607190	     -0.05968792	      0.88273258	      0.00008130	     -0.21411821	     -0.00000001	      0.00000000	     46.50666757
      2.58192536	     -0.05455800	      0.00006196	     -0.19605435	     -0.05968427	      0.88273301	      0.00008200	     -0.21410812	     -0.00000001	      0.00000000	     46.65284750
      2.58317308	     -0.05454165	      0.00005247	     -0.19603759	     -0.05968066	      0.88273345	      0.00008269	     -0.21409822	     -0.00000001	      0.00000000	     46.73976094
      2.58475754	     -0.05452456	      0.00003846	     -0.19601993	     -0.05967610	      0.88273403	      0.00008357	     -0.21408592	     -0.00000001	      0.00000000	     46.93366076
      2.58601067	     -0.05451068	      0.00002979	     -0.19600565	     -0.05967253	      0.88273450	      0.00008427	     -0.21407644	     -0.00000001	      0.00000000	     46.99133594
      2.58726380	     -0.05449883	      0.00001898	     -0.19599336	     -0.05966899	      0.88273497	      0.00008496	     -0.21406714	     -0.00000001	      0.00000000	     47.13961608
      2.58851693	     -0.05448780	      0.00000993	     -0.19598192	     -0.05966548	      0.88273546	      0.00008565	     -0.21405804	     -0.00000001	      0.00000000	     47.20480176
      2.59010223	     -0.05447746	     -0.00000317	     -0.19597102	     -0.05966108	      0.88273608	      0.00008653	     -0.21404683	     -0.00000001	      0.00000000	     47.37950554
      2.59132639	     -0.05447003	     -0.00001091	     -0.19596321	     -0.05965771	      0.88273656	      0.00008721	     -0.21403844	     -0.00000001	      0.00000000	     47.39374708
      2.59255054	     -0.05446377	     -0.00002066	     -0.19595652	     -0.05965438	      0.88273705	      0.00008789	     -0.21403027	     -0.00000001	      0.00000000	     47.53271228
      2.59402338	     -0.05445612	     -0.00003033	     -0.19594841	     -0.05965041	      0.88273764	      0.00008871	     -0.21402070	     -0.00000001	      0.00000000	     47.59332182
      2.59534824	     -0.05445068	     -0.00004069	     -0.19594250	     -0.05964688	      0.88273817	      0.00008944	     -0.21401232	     -0.00000001	      0.00000000	     47.74547369
      2.59667310	     -0.05444563	     -0.00004802	     -0.19593706	     -0.05964339	      0.88273870	      0.00009018	     -0.21400416	     -0.00000001	      0.00000000	     47.73198199
      2.59799795	     -0.05444166	     -0.00005766	     -0.19593264	     -0.05963994	      0.88273923	      0.00009092	     -0.21399621	     -0.00000001	      0.00000000	     47.89807167
      2.59932281	     -0.05443765	     -0.00006413	     -0.19592827	     -0.05963653	      0.88273975	      0.00009167	     -0.21398846	     -0.00000001	      0.00000000	     47.87104515
      2.60064767	     -0.05443521	     -0.00007326	     -0.19592539	     -0.05963315	      0.88274027	      0.00009241	     -0.21398091	     -0.00000001	      0.00000000	     48.03540076
      2.60197252	     -0.05443348	     -0.00007883	     -0.19592331	     -0.05962982	      0.88274079	      0.00009316	     -0.21397357	     -0.00000001	      0.00000000	     47.96987853
      2.60329738	     -0.05443270	     -0.00008750	     -0.19592210	     -0.05962653	      0.88274130	      0.00009392	     -0.21396644	     -0.00000001	      0.00000000	     48.15084735
      2.60462223	     -0.05443210	     -0.00009195	     -0.19592117	     -0.05962328	      0.88274181	      0.00009468	     -0.21395952	     -0.00000001	      0.00000000	     48.04858842
      2.60578778	     -0.05443208	     -0.00009862	     -0.19592080	     -0.05962046	      0.88274224	      0.00009534	     -0.21395359	     -0.00000001	      0.00000000	     48.17450304
      2.60695332	     -0.05443240	     -0.00010273	     -0.19592083	     -0.05961767	      0.88274267	      0.00009602	     -0.21394780	     -0.00000001	      0.00000000	     48.14072366
      2.60840770	     -0.05443359	     -0.00010898	     -0.19592162	     -0.05961423	      0.88274320	      0.00009686	     -0.21394078	     -0.00000001	      0.00000000	     48.21917840
      2.60986207	     -0.05443561	     -0.00011292	     -0.19592330	     -0.05961085	      0.88274371	      0.00009771	     -0.21393399	     -0.00000001	      0.00000000	     48.14650028
      2.61104359	     -0.05443824	     -0.00011837	     -0.19592560	     -0.05960813	      0.88274411	      0.00009841	     -0.21392864	     -0.00000001	      0.00000000	     48.25502901
      2.61222511	     -0.05444155	     -0.00012165	     -0.19592863	     -0.05960546	      0.88274451	      0.00009911	     -0.21392346	     -0.00000001	      0.00000000	     48.21032401
      2.61368986	     -0.05444687	     -0.00012706	     -0.19593356	     -0.05960219	      0.88274498	      0.00009998	     -0.21391728	     -0.00000001	      0.00000000	     48.27635722
      2.61515462	     -0.05445316	     -0.00012996	     -0.19593953	     -0.05959898	      0.88274544	      0.00010086	     -0.21391136	     -0.00000001	      0.00000000	     48.17623770
      2.61628652	     -0.05445866	     -0.00013454	     -0.19594472	     -0.05959653	      0.88274578	      0.00010154	     -0.21390698	     -0.00000001	      0.00000000	     48.27297998
      2.61741842	     -0.05446449	     -0.00013695	     -0.19595030	     -0.05959412	      0.88274612	      0.00010223	     -0.21390275	     -0.00000001	      0.00000000	     48.22676301
      2.61894996	     -0.05447301	     -0.00014111	     -0.19595844	     -0.05959090	      0.88274655	      0.00010316	     -0.21389727	     -0.00000001	      0.00000000	     48.26459510
      2.62048150	     -0.05448231	     -0.00014272	     -0.19596744	     -0.05958775	      0.88274697	      0.00010410	     -0.21389207	     -0.00000001	      0.00000000	     48.14685525
      2.62156911	     -0.05448944	     -0.00014613	     -0.19597430	     -0.05958555	      0.88274725	      0.00010477	     -0.21388854	     -0.00000001	      0.00000000	     48.22997182
      2.62265672	     -0.05449682	     -0.00014745	     -0.19598146	     -0.05958338	      0.88274753	      0.00010544	     -0.21388514	     -0.00000001	      0.00000000	     48.18266673
      2.62427745	     -0.05450835	     -0.00015009	     -0.19599263	     -0.05958020	      0.88274792	      0.00010645	     -0.21388032	     -0.00000001	      0.00000000	     48.19287386
      2.62563368	     -0.05451855	     -0.00015070	     -0.19600259	     -0.05957759	      0.88274824	      0.00010730	     -0.21387650	     -0.00000001	      0.00000000	     48.10278659
      2.62698991	     -0.05452937	     -0.00015277	     -0.19601312	     -0.05957503	      0.88274854	      0.00010816	     -0.21387286	     -0.00000001	      0.00000000	     48.15594129
      2.62834614	     -0.05454063	     -0.00015199	     -0.19602417	     -0.05957252	      0.88274883	      0.00010902	     -0.21386942	     -0.00000001	      0.00000000	     48.01630631
      2.62970237	     -0.05455234	     -0.00015396	     -0.19603559	     -0.05957005	      0.88274911	      0.00010988	     -0.21386616	     -0.00000001	      0.00000000	     48.12519752
      2.63085174	     -0.05456245	     -0.00015234	     -0.19604555	     -0.05956800	      0.88274934	      0.00011061	     -0.21386354	     -0.00000001	      0.00000000	     47.96370054
      2.63200112	     -0.05457278	     -0.00015252	     -0.19605568	     -0.05956599	      0.88274956	      0.00011135	     -0.21386103	     -0.00000001	      0.00000000	     47.97500596
      2.63347758	     -0.05458639	     -0.00015098	     -0.19606907	     -0.05956345	      0.88274983	      0.00011230	     -0.21385799	     -0.00000001	      0.00000000	     47.88119181
      2.63495404	     -0.05460047	     -0.00015099	     -0.19608290	     -0.05956097	      0.88275009	      0.00011326	     -0.21385513	     -0.00000001	      0.00000000	     47.94711136
      2.63610973	     -0.05461191	     -0.00014843	     -0.19609421	     -0.05955907	      0.88275029	      0.00011400	     -0.21385303	     -0.00000001	      0.00000000	     47.78782444
      2.63726542	     -0.05462365	     -0.00014758	     -0.19610578	     -0.05955720	      0.88275049	      0.00011476	     -0.21385103	     -0.00000001	      0.00000000	     47.78674347
      2.63876730	     -0.05463896	     -0.00014469	     -0.19612091	     -0.05955482	      0.88275073	      0.00011573	     -0.21384860	     -0.00000001	      0.00000000	     47.67340813
      2.64026918	     -0.05465432	     -0.00014347	     -0.19613605	     -0.05955250	      0.88275096	      0.00011671	     -0.21384632	     -0.00000001	      0.00000000	     47.74367733
      2.64137703	     -0.05466566	     -0.00013979	     -0.19614730	     -0.05955083	      0.88275113	      0.00011744	     -0.21384474	     -0.00000001	      0.00000000	     47.56126109
      2.64248487	     -0.05467704	     -0.00013777	     -0.19615854	     -0.05954918	      0.88275130	      0.00011816	     -0.21384324	     -0.00000001	      0.00000000	     47.54589632
      2.64406885	     -0.05469325	     -0.00013342	     -0.19617461	     -0.05954689	      0.88275153	      0.00011920	     -0.21384122	     -0.00000001	      0.00000000	     47.43119131
      2.64542795	     -0.05470700	     -0.00013057	     -0.19618821	     -0.05954497	      0.88275172	      0.00012010	     -0.21383959	     -0.00000001	      0.00000000	     47.43598121
      2.64678705	     -0.05472038	     -0.00012535	     -0.19620150	     -0.05954310	      0.88275191	      0.00012099	     -0.21383806	     -0.00000001	      0.00000000	     47.27813823
      2.64814614	     -0.05473342	     -0.00012221	     -0.19621440	     -0.05954127	      0.88275210	      0.00012188	     -0.21383661	     -0.00000001	      0.00000000	     47.33271310
      2.64950524	     -0.05474603	     -0.00011548	     -0.19622696	     -0.05953948	      0.88275229	      0.00012277	     -0.21383522	     -0.00000001	      0.00000000	     47.11987243
      2.65066075	     -0.05475654	     -0.00011248	     -0.19623737	     -0.05953800	      0.88275245	      0.00012353	     -0.21383410	     -0.00000001	      0.00000000	     47.17651031
      2.65181626	     -0.05476690	     -0.00010718	     -0.19624769	     -0.05953655	      0.88275261	      0.00012429	     -0.21383302	     -0.00000001	      0.00000000	     47.06651780
      2.65329965	     -0.05478012	     -0.00010151	     -0.19626082	     -0.05953474	      0.88275281	      0.00012526	     -0.21383171	     -0.00000001	      0.00000000	     47.05266294
      2.65478304	     -0.05479287	     -0.00009355	     -0.19627354	     -0.05953298	      0.88275302	      0.00012624	     -0.21383049	     -0.00000000	      0.00000000	     46.88351284
      2.65595126	     -0.05480246	     -0.00008935	     -0.19628307	     -0.05953162	      0.88275318	      0.00012700	     -0.21382958	     -0.00000000	      0.00000000	     46.93738347
      2.65711949	     -0.05481158	     -0.00008297	     -0.19629217	     -0.05953030	      0.88275334	      0.00012776	     -0.21382871	     -0.00000000	      0.00000000	     46.83215169
      2.65862449	     -0.05482284	     -0.00007586	     -0.19630339	     -0.05952864	      0.88275356	      0.00012874	     -0.21382765	     -0.00000000	      0.00000000	     46.82553855
      2.66012949	     -0.05483327	     -0.00006619	     -0.19631385	     -0.05952704	      0.88275377	      0.00012972	     -0.21382664	     -0.00000000	      0.00000000	     46.64521978
      2.66125274	     -0.05484055	     -0.00006120	     -0.19632110	     -0.05952587	      0.88275393	      0.00013045	     -0.21382593	     -0.00000000	      0.00000000	     46.70719607
      2.66237599	     -0.05484730	     -0.00005407	     -0.19632787	     -0.05952473	      0.88275410	      0.00013118	     -0.21382523	     -0.00000000	      0.00000000	     46.61802671
      2.66395871	     -0.05485592	     -0.00004475	     -0.19633650	     -0.05952317	      0.88275434	      0.00013220	     -0.21382430	     -0.00000000	      0.00000000	     46.60257109
      2.66532604	     -0.05486228	     -0.00003496	     -0.19634292	     -0.05952186	      0.88275455	      0.00013308	     -0.21382351	     -0.00000000	      0.00000000	     46.47764678
      2.66669336	     -0.05486770	     -0.00002673	     -0.19634836	     -0.05952060	      0.88275476	      0.00013395	     -0.21382274	     -0.00000000	      0.00000000	     46.52929672
      2.66806069	     -0.05487201	     -0.00001558	     -0.19635277	     -0.05951937	      0.88275498	      0.00013483	     -0.21382198	     -0.00000000	      0.00000000	     46.36371586
      2.66942801	     -0.05487534	     -0.00000719	     -0.19635613	     -0.05951818	      0.88275520	      0.00013569	     -0.21382121	     -0.00000000	      0.00000000	     46.48326762
      2.67060218	     -0.05487720	      0.00000331	     -0.19635810	     -0.05951719	      0.88275540	      0.00013644	     -0.21382055	     -0.00000000	      0.00000000	     46.30860939
      2.67177636	     -0.05487826	      0.00001202	     -0.19635923	     -0.05951623	      0.88275560	      0.00013718	     -0.21381988	     -0.00000000	      0.00000000	     46.33186589
      2.67325910	     -0.05487838	      0.00002493	     -0.19635948	     -0.05951505	      0.88275586	      0.00013810	     -0.21381900	     -0.00000000	      0.00000000	     46.23625463
      2.67474185	     -0.05487734	      0.00003637	     -0.19635854	     -0.05951391	      0.88275613	      0.00013903	     -0.21381810	     -0.00000000	      0.00000000	     46.32335384
      2.67592926	     -0.05487568	      0.00004822	     -0.19635702	     -0.05951303	      0.88275635	      0.00013976	     -0.21381737	     -0.00000000	      0.00000000	     46.16492176
      2.67711667	     -0.05487329	      0.00005840	     -0.19635474	     -0.05951218	      0.88275658	      0.00014049	     -0.21381661	     -0.00000000	      0.00000000	     46.19198732
      2.67861826	     -0.05486905	      0.00007332	     -0.19635069	     -0.05951114	      0.88275687	      0.00014141	     -0.21381563	     -0.00000000	      0.00000000	     46.09937683
      2.68011985	     -0.05486346	      0.00008657	     -0.19634523	     -0.05951015	      0.88275717	      0.00014232	     -0.21381461	     -0.00000000	      0.00000000	     46.21741835
      2.68126458	     -0.05485748	      0.00009957	     -0.19633944	     -0.05950942	      0.88275741	      0.00014301	     -0.21381380	     -0.00000000	      0.00000000	     46.05938086
      2.68240931	     -0.05485009	      0.00011101	     -0.19633219	     -0.05950871	      0.88275765	      0.00014370	     -0.21381293	     -0.00000000	      0.00000000	     46.08808226
      2.68398112	     -0.05483878	      0.00012833	     -0.19632112	     -0.05950777	      0.88275799	      0.00014463	     -0.21381163	     -0.00000000	      0.00000000	     46.01327382
      2.68555292	     -0.05482688	      0.00014394	     -0.19630941	     -0.05950689	      0.88275834	      0.00014555	     -0.21381025	     -0.00000000	      0.00000000	     46.14713735
      2.68665686	     -0.05481817	      0.00015761	     -0.19630091	     -0.05950629	      0.88275859	      0.00014619	     -0.21380924	     -0.00000000	      0.00000000	     45.97729080
      2.68776080	     -0.05480916	      0.00016960	     -0.19629206	     -0.05950571	      0.88275885	      0.00014683	     -0.21380821	     -0.00000000	      0.00000000	     45.99893735
      2.68942752	     -0.05479383	      0.00018914	     -0.19627701	     -0.05950488	      0.88275925	      0.00014778	     -0.21380662	     -0.00000000	      0.00000000	     45.94882569
      2.69081820	     -0.05477946	      0.00020464	     -0.19626284	     -0.05950423	      0.88275959	      0.00014856	     -0.21380523	     -0.00000000	      0.00000000	     46.01867611
      2.69220889	     -0.05476384	      0.00022225	     -0.19624748	     -0.05950361	      0.88275993	      0.00014933	     -0.21380376	     -0.00000000	      0.00000000	     45.91605551
      2.69359958	     -0.05474617	      0.00023774	     -0.19623003	     -0.05950302	      0.88276029	      0.00015010	     -0.21380221	     -0.00000000	      0.00000000	     46.06016049
      2.69484511	     -0.05472734	      0.00025458	     -0.19621145	     -0.05950252	      0.88276061	      0.00015077	     -0.21380070	     -0.00000000	      0.00000000	     45.94136431
      2.69609064	     -0.05470699	      0.00026945	     -0.19619131	     -0.05950205	      0.88276094	      0.00015144	     -0.21379904	     -0.00000000	      0.00000000	     46.03035329
      2.69733617	     -0.05468576	      0.00028581	     -0.19617033	     -0.05950160	      0.88276127	      0.00015209	     -0.21379724	     -0.00000000	      0.00000000	     45.98599736
      2.69893042	     -0.05465789	      0.00030523	     -0.19614273	     -0.05950107	      0.88276170	      0.00015292	     -0.21379476	     -0.00000000	      0.00000000	     46.09257347
      2.70020075	     -0.05463458	      0.00032261	     -0.19611968	     -0.05950067	      0.88276206	      0.00015357	     -0.21379266	     -0.00000000	      0.00000000	     45.99802952
      2.70147109	     -0.05461087	      0.00033804	     -0.19609618	     -0.05950030	      0.88276241	      0.00015421	     -0.21379047	     -0.00000000	      0.00000000	     46.09879959
      2.70274143	     -0.05458652	      0.00035493	     -0.19607207	     -0.05949996	      0.88276278	      0.00015483	     -0.21378820	     -0.00000000	      0.00000000	     46.06104818
      2.70431828	     -0.05455623	      0.00037410	     -0.19604203	     -0.05949957	      0.88276323	      0.00015559	     -0.21378530	     -0.00000000	      0.00000000	     46.19529229
      2.70557119	     -0.05453131	      0.00039130	     -0.19601737	     -0.05949929	      0.88276360	      0.00015619	     -0.21378295	     -0.00000000	      0.00000000	     46.09635063
      2.70682409	     -0.05450598	      0.00040652	     -0.19599223	     -0.05949904	      0.88276397	      0.00015677	     -0.21378054	     -0.00000000	      0.00000000	     46.20342694
      2.70807699	     -0.05448042	      0.00042293	     -0.19596689	     -0.05949881	      0.88276434	      0.00015734	     -0.21377810	     -0.00000000	      0.00000000	     46.17513595
      2.70971469	     -0.05444850	      0.00044250	     -0.19593521	     -0.05949855	      0.88276483	      0.00015806	     -0.21377491	     -0.00000000	      0.00000000	     46.30260839
      2.71096188	     -0.05442566	      0.00045906	     -0.19591259	     -0.05949837	      0.88276521	      0.00015860	     -0.21377253	     -0.00000000	      0.00000000	     46.18757593
      2.71220906	     -0.05440487	      0.00047342	     -0.19589196	     -0.05949823	      0.88276559	      0.00015913	     -0.21377026	     -0.00000000	      0.00000000	     46.27934709
      2.71370780	     -0.05438136	      0.00049196	     -0.19586868	     -0.05949808	      0.88276604	      0.00015974	     -0.21376772	     -0.00000000	      0.00000000	     46.20819555
      2.71520654	     -0.05435883	      0.00050760	     -0.19584630	     -0.05949797	      0.88276649	      0.00016033	     -0.21376540	     -0.00000000	      0.00000000	     46.44894454
      2.71633985	     -0.05434258	      0.00052191	     -0.19583023	     -0.05949791	      0.88276683	      0.00016077	     -0.21376380	     -0.00000000	      0.00000000	     46.27246573
      2.71747316	     -0.05432759	      0.00053396	     -0.19581536	     -0.05949787	      0.88276716	      0.00016119	     -0.21376234	     -0.00000000	      0.00000000	     46.34226197
      2.71909933	     -0.05430776	      0.00055194	     -0.19579571	     -0.05949785	      0.88276763	      0.00016178	     -0.21376053	     -0.00000000	      0.00000000	     46.30642343
      2.72050828	     -0.05429250	      0.00056574	     -0.19578056	     -0.05949786	      0.88276803	      0.00016227	     -0.21375926	     -0.00000000	      0.00000000	     46.43446414
      2.72191724	     -0.05427762	      0.00058120	     -0.19576585	     -0.05949789	      0.88276842	      0.00016274	     -0.21375826	     -0.00000000	      0.00000000	     46.31982098
      2.72332619	     -0.05426503	      0.00059336	     -0.19575334	     -0.05949796	      0.88276880	      0.00016320	     -0.21375753	     -0.00000000	      0.00000000	     46.53524020
      2.72455208	     -0.05425545	      0.00060630	     -0.19574389	     -0.05949804	      0.88276912	      0.00016358	     -0.21375715	     -0.00000000	      0.00000000	     46.36850982
      2.72577796	     -0.05424770	      0.00061668	     -0.19573621	     -0.05949813	      0.88276943	      0.00016394	     -0.21375703	     -0.00000000	      0.00000000	     46.47083712
      2.72725736	     -0.05423941	      0.00063049	     -0.19572803	     -0.05949828	      0.88276978	      0.00016437	     -0.21375722	     -0.00000000	      0.00000000	     46.40044259
      2.72873675	     -0.05423270	      0.00064181	     -0.19572138	     -0.05949845	      0.88277011	      0.00016477	     -0.21375777	     -0.00000000	      0.00000000	     46.57893376
      2.72996047	     -0.05422769	      0.00065351	     -0.19571647	     -0.05949861	      0.88277036	      0.00016509	     -0.21375849	     -0.00000000	      0.00000000	     46.41713062
      2.73118419	     -0.05422399	      0.00066291	     -0.19571283	     -0.05949879	      0.88277060	      0.00016540	     -0.21375944	     -0.00000000	      0.00000000	     46.50116013
      2.73268853	     -0.05421978	      0.00067586	     -0.19570872	     -0.05949903	      0.88277087	      0.00016576	     -0.21376093	     -0.00000000	      0.00000000	     46.42606032
      2.73419287	     -0.05421655	      0.00068619	     -0.19570553	     -0.05949930	      0.88277112	      0.00016610	     -0.21376271	     -0.00000000	      0.00000000	     46.61066052
      2.73538238	     -0.05421398	      0.00069670	     -0.19570306	     -0.05949953	      0.88277129	      0.00016635	     -0.21376432	     -0.00000000	      0.00000000	     46.44785970
      2.73657190	     -0.05421286	      0.00070477	     -0.19570197	     -0.05949977	      0.88277144	      0.00016659	     -0.21376609	     -0.00000000	      0.00000000	     46.51208191
      2.73813067	     -0.05421234	      0.00071633	     -0.19570154	     -0.05950011	      0.88277161	      0.00016689	     -0.21376868	     -0.00000000	      0.00000000	     46.44534609
      2.73968945	     -0.05421455	      0.00072497	     -0.19570375	     -0.05950047	      0.88277174	      0.00016716	     -0.21377155	     -0.00000000	      0.00000000	     46.61864633
      2.74084274	     -0.05421623	      0.00073378	     -0.19570550	     -0.05950075	      0.88277182	      0.00016736	     -0.21377388	     -0.00000000	      0.00000000	     46.45035638
      2.74199603	     -0.05421946	      0.00074023	     -0.19570874	     -0.05950104	      0.88277188	      0.00016753	     -0.21377638	     -0.00000000	      0.00000000	     46.49430374
      2.74362765	     -0.05422493	      0.00075015	     -0.19571426	     -0.05950147	      0.88277193	      0.00016777	     -0.21378018	     -0.00000000	      0.00000000	     46.43855433
      2.74502987	     -0.05423154	      0.00075662	     -0.19572086	     -0.05950186	      0.88277194	      0.00016795	     -0.21378370	     -0.00000000	     -0.00000000	     46.52592869
      2.74643209	     -0.05423735	      0.00076496	     -0.19572670	     -0.05950226	      0.88277192	      0.00016812	     -0.21378743	     -0.00000000	     -0.00000000	     46.41568093
      2.74783432	     -0.05424490	      0.00077003	     -0.19573421	     -0.05950267	      0.88277187	      0.00016827	     -0.21379133	     -0.00000000	     -0.00000000	     46.54554280
      2.74923654	     -0.05425062	      0.00077837	     -0.19573998	     -0.05950310	      0.88277179	      0.00016840	     -0.21379538	     -0.00000000	     -0.00000000	     46.37727409
      2.75044887	     -0.05425811	      0.00078167	     -0.19574742	     -0.05950347	      0.88277170	      0.00016850	     -0.21379897	     -0.00000000	     -0.00000000	     46.49212548
      2.75166120	     -0.05426448	      0.00078714	     -0.19575379	     -0.05950386	      0.88277159	      0.00016859	     -0.21380265	     -0.00000000	     -0.00000000	     46.41636066
      2.75317135	     -0.05427421	      0.00079149	     -0.19576347	     -0.05950435	      0.88277141	      0.00016869	     -0.21380734	     -0.00000000	     -0.00000000	     46.46630301
      2.75468150	     -0.05428246	      0.00079773	     -0.19577172	     -0.05950485	      0.88277121	      0.00016876	     -0.21381214	     -0.00000000	     -0.00000000	     46.34687267
      2.75590240	     -0.05429140	      0.00079932	     -0.19578057	     -0.05950526	      0.88277102	      0.00016881	     -0.21381606	     -0.00000000	     -0.00000000	     46.43712259
      2.75712329	     -0.05429875	      0.00080299	     -0.19578789	     -0.05950568	      0.88277081	      0.00016885	     -0.21382002	     -0.00000000	     -0.00000000	     46.36087988
      2.75865217	     -0.05431109	      0.00080482	     -0.19580013	     -0.05950621	      0.88277052	      0.00016887	     -0.21382503	     -0.00000000	     -0.00000000	     46.39191898
      2.76018104	     -0.05432122	      0.00080868	     -0.19581021	     -0.05950675	      0.88277021	      0.00016888	     -0.21383012	     -0.00000000	     -0.00000000	     46.26853143
      2.76135561	     -0.05433233	      0.00080778	     -0.19582118	     -0.05950716	      0.88276994	      0.00016887	     -0.21383405	     -0.00000000	     -0.00000000	     46.33727238
      2.76253017	     -0.05434076	      0.00080908	     -0.19582953	     -0.05950758	      0.88276966	      0.00016885	     -0.21383800	     -0.00000000	     -0.00000000	     46.27793408
      2.76412658	     -0.05435461	      0.00080841	     -0.19584322	     -0.05950816	      0.88276925	      0.00016881	     -0.21384334	     -0.00000000	     -0.00000000	     46.28150136
      2.76572299	     -0.05436623	      0.00080977	     -0.19585474	     -0.05950874	      0.88276882	      0.00016874	     -0.21384871	     -0.00000000	     -0.00000000	     46.16959145
      2.76685002	     -0.05437951	      0.00080665	     -0.19586783	     -0.05950915	      0.88276850	      0.00016869	     -0.21385250	     -0.00000000	     -0.00000000	     46.20789609
      2.76797704	     -0.05439012	      0.00080564	     -0.19587832	     -0.05950957	      0.88276816	      0.00016862	     -0.21385631	     -0.00000000	     -0.00000000	     46.16238171
      2.76966886	     -0.05440905	      0.00080175	     -0.19589701	     -0.05951019	      0.88276763	      0.00016850	     -0.21386206	     -0.00000000	     -0.00000000	     46.14714620
      2.77108008	     -0.05442310	      0.00079944	     -0.19591089	     -0.05951071	      0.88276718	      0.00016838	     -0.21386690	     -0.00000000	     -0.00000000	     46.08769867
      2.77249130	     -0.05444181	      0.00079391	     -0.19592934	     -0.05951122	      0.88276670	      0.00016825	     -0.21387174	     -0.00000000	     -0.00000000	     46.08915513
      2.77390253	     -0.05445602	      0.00079126	     -0.19594338	     -0.05951174	      0.88276621	      0.00016811	     -0.21387662	     -0.00000000	     -0.00000000	     46.01928549
      2.77516998	     -0.05447541	      0.00078478	     -0.19596250	     -0.05951221	      0.88276576	      0.00016797	     -0.21388100	     -0.00000000	     -0.00000000	     46.00557176
      2.77643743	     -0.05449030	      0.00078102	     -0.19597721	     -0.05951267	      0.88276529	      0.00016781	     -0.21388542	     -0.00000000	     -0.00000000	     45.94906198
      2.77770489	     -0.05450914	      0.00077487	     -0.19599581	     -0.05951313	      0.88276481	      0.00016765	     -0.21388984	     -0.00000000	     -0.00000000	     45.91478500
      2.77930808	     -0.05452939	      0.00076885	     -0.19601580	     -0.05951371	      0.88276419	      0.00016743	     -0.21389547	     -0.00000000	     -0.00000000	     45.86397554
      2.78059435	     -0.05455045	      0.00076105	     -0.19603658	     -0.05951416	      0.88276368	      0.00016724	     -0.21389996	     -0.00000000	     -0.00000000	     45.81727909
      2.78188062	     -0.05456659	      0.00075550	     -0.19605249	     -0.05951462	      0.88276316	      0.00016704	     -0.21390447	     -0.00000000	     -0.00000000	     45.77690112
      2.78316689	     -0.05458670	      0.00074764	     -0.19607233	     -0.05951507	      0.88276263	      0.00016684	     -0.21390894	     -0.00000000	     -0.00000000	     45.72638174
      2.78475855	     -0.05460714	      0.00073976	     -0.19609248	     -0.05951562	      0.88276196	      0.00016657	     -0.21391447	     -0.00000000	     -0.00000000	     45.69248343
      2.78602552	     -0.05462876	      0.00073061	     -0.19611380	     -0.05951605	      0.88276142	      0.00016634	     -0.21391881	     -0.00000000	     -0.00000000	     45.62292328
      2.78729249	     -0.05464517	      0.00072372	     -0.19612997	     -0.05951648	      0.88276086	      0.00016611	     -0.21392314	     -0.00000000	     -0.00000000	     45.59531161
      2.78855946	     -0.05466527	      0.00071487	     -0.19614978	     -0.05951689	      0.88276030	      0.00016587	     -0.21392743	     -0.00000000	     -0.00000000	     45.54035853
      2.79021413	     -0.05468744	      0.00070479	     -0.19617162	     -0.05951743	      0.88275955	      0.00016555	     -0.21393299	     -0.00000000	     -0.00000000	     45.52452424
      2.79147341	     -0.05470964	      0.00069445	     -0.19619351	     -0.05951783	      0.88275897	      0.00016529	     -0.21393716	     -0.00000000	     -0.00000000	     45.44515919
      2.79273269	     -0.05472668	      0.00068616	     -0.19621028	     -0.05951822	      0.88275838	      0.00016503	     -0.21394133	     -0.00000000	     -0.00000000	     45.43450934
      2.79424701	     -0.05475198	      0.00067382	     -0.19623521	     -0.05951867	      0.88275766	      0.00016471	     -0.21394627	     -0.00000000	     -0.00000000	     45.36096115
      2.79560891	     -0.05476918	      0.00066484	     -0.19625213	     -0.05951907	      0.88275700	      0.00016441	     -0.21395069	     -0.00000000	     -0.00000000	     45.37191735
      2.79697082	     -0.05479290	      0.00065285	     -0.19627549	     -0.05951946	      0.88275633	      0.00016410	     -0.21395503	     -0.00000000	     -0.00000000	     45.27864145
      2.79833272	     -0.05480914	      0.00064372	     -0.19629146	     -0.05951984	      0.88275566	      0.00016379	     -0.21395935	     -0.00000000	     -0.00000000	     45.30238154
      2.79969462	     -0.05483236	      0.00063145	     -0.19631432	     -0.05952020	      0.88275497	      0.00016348	     -0.21396355	     -0.00000000	     -0.00000000	     45.20299492
      2.80105653	     -0.05484744	      0.00062225	     -0.19632912	     -0.05952055	      0.88275428	      0.00016316	     -0.21396771	     -0.00000000	     -0.00000000	     45.24035800
      2.80241843	     -0.05487020	      0.00060975	     -0.19635153	     -0.05952089	      0.88275358	      0.00016283	     -0.21397173	     -0.00000000	     -0.00000000	     45.13392502
      2.80378034	     -0.05488415	      0.00060059	     -0.19636521	     -0.05952122	      0.88275288	      0.00016250	     -0.21397570	     -0.00000000	     -0.00000000	     45.18653719
      2.80514224	     -0.05490632	      0.00058796	     -0.19638702	     -0.05952153	      0.88275217	      0.00016217	     -0.21397953	     -0.00000000	     -0.00000000	     45.07848720
      2.80650415	     -0.05491889	      0.00057873	     -0.19639933	     -0.05952182	      0.88275145	      0.00016183	     -0.21398330	     -0.00000000	     -0.00000000	     45.15842436
      2.80786605	     -0.05494039	      0.00056551	     -0.19642046	     -0.05952211	      0.88275073	      0.00016149	     -0.21398690	     -0.00000000	     -0.00000000	     45.06670235
      2.80922796	     -0.05495171	      0.00055577	     -0.19643150	     -0.05952238	      0.88275001	      0.00016114	     -0.21399043	     -0.00000000	     -0.00000000	     45.17077002
      2.81058986	     -0.05497275	      0.00054199	     -0.19645216	     -0.05952263	      0.88274928	      0.00016079	     -0.21399379	     -0.00000000	     -0.00000000	     45.07450553
      2.81195177	     -0.05498312	      0.00053214	     -0.19646225	     -0.05952287	      0.88274856	      0.00016043	     -0.21399709	     -0.00000000	     -0.00000000	     45.19128387
      2.81331367	     -0.05500409	      0.00051827	     -0.19648285	     -0.05952310	      0.88274783	      0.00016007	     -0.21400022	     -0.00000000	     -0.00000000	     45.08639758
      2.81467558	     -0.05501386	      0.00050863	     -0.19649234	     -0.05952332	      0.88274711	      0.00015971	     -0.21400330	     -0.00000000	     -0.00000000	     45.22121820
      2.81589948	     -0.05503190	      0.00049633	     -0.19651005	     -0.05952350	      0.88274646	      0.00015938	     -0.21400593	     -0.00000000	     -0.00000000	     45.14436663
      2.81712338	     -0.05504330	      0.00048624	     -0.19652118	     -0.05952367	      0.88274581	      0.00015904	     -0.21400853	     -0.00000000	     -0.00000000	     45.22361989
      2.81861409	     -0.05506171	      0.00047207	     -0.19653921	     -0.05952386	      0.88274503	      0.00015863	     -0.21401156	     -0.00000000	     -0.00000000	     45.21985439
      2.82010480	     -0.05507421	      0.00046026	     -0.19655138	     -0.05952404	      0.88274426	      0.00015821	     -0.21401451	     -0.00000000	     -0.00000000	     45.33888915
      2.82135665	     -0.05509149	      0.00044801	     -0.19656833	     -0.05952418	      0.88274361	      0.00015785	     -0.21401687	     -0.00000000	     -0.00000000	     45.27255576
      2.82260851	     -0.05510253	      0.00043815	     -0.19657911	     -0.05952431	      0.88274298	      0.00015749	     -0.21401920	     -0.00000000	     -0.00000000	     45.35437583
      2.82386036	     -0.05511693	      0.00042705	     -0.19659321	     -0.05952443	      0.88274235	      0.00015712	     -0.21402143	     -0.00000000	     -0.00000000	     45.36621121
      2.82556442	     -0.05513199	      0.00041370	     -0.19660792	     -0.05952458	      0.88274151	      0.00015662	     -0.21402437	     -0.00000000	     -0.00000000	     45.49109601
      2.82683460	     -0.05514818	      0.00040211	     -0.19662381	     -0.05952468	      0.88274089	      0.00015623	     -0.21402646	     -0.00000000	     -0.00000000	     45.45465748
      2.82810479	     -0.05515885	      0.00039277	     -0.19663423	     -0.05952477	      0.88274028	      0.00015584	     -0.21402850	     -0.00000000	     -0.00000000	     45.54673049
      2.82937497	     -0.05517287	      0.00038236	     -0.19664798	     -0.05952486	      0.88273969	      0.00015544	     -0.21403045	     -0.00000000	     -0.00000000	     45.55879581
      2.83107346	     -0.05518688	      0.00037030	     -0.19666167	     -0.05952496	      0.88273891	      0.00015490	     -0.21403297	     -0.00000000	     -0.00000000	     45.69705383
      2.83232216	     -0.05520233	      0.00035945	     -0.19667685	     -0.05952503	      0.88273835	      0.00015450	     -0.21403470	     -0.00000000	     -0.00000000	     45.66640362
      2.83357087	     -0.05521239	      0.00035050	     -0.19668668	     -0.05952509	      0.88273779	      0.00015408	     -0.21403640	     -0.00000000	     -0.00000000	     45.76955714
      2.83511922	     -0.05522956	      0.00033751	     -0.19670352	     -0.05952516	      0.88273712	      0.00015356	     -0.21403838	     -0.00000000	     -0.00000000	     45.78951774
      2.83649341	     -0.05523940	      0.00032787	     -0.19671312	     -0.05952521	      0.88273654	      0.00015309	     -0.21404007	     -0.00000000	     -0.00000000	     45.93184876
      2.83786760	     -0.05525596	      0.00031554	     -0.19672937	     -0.05952526	      0.88273597	      0.00015260	     -0.21404165	     -0.00000000	     -0.00000000	     45.91388025
      2.83924180	     -0.05526489	      0.00030601	     -0.19673806	     -0.05952530	      0.88273541	      0.00015211	     -0.21404318	     -0.00000000	     -0.00000000	     46.06425766
      2.84061599	     -0.05528176	      0.00029362	     -0.19675462	     -0.05952533	      0.88273486	      0.00015161	     -0.21404459	     -0.00000000	     -0.00000000	     46.02239717
      2.84199018	     -0.05528998	      0.00028453	     -0.19676262	     -0.05952536	      0.88273432	      0.00015109	     -0.21404596	     -0.00000000	     -0.00000000	     46.18806347
      2.84336437	     -0.05530742	      0.00027190	     -0.19677974	     -0.05952539	      0.88273379	      0.00015057	     -0.21404720	     -0.00000000	     -0.00000000	     46.14018040
      2.84473857	     -0.05531484	      0.00026297	     -0.19678696	     -0.05952541	      0.88273326	      0.00015003	     -0.21404842	     -0.00000000	     -0.00000000	     46.33120427
      2.84611276	     -0.05533286	      0.00024975	     -0.19680466	     -0.05952543	      0.88273275	      0.00014948	     -0.21404950	     -0.00000000	     -0.00000000	     46.28094843
      2.84733832	     -0.05533968	      0.00024155	     -0.19681128	     -0.05952545	      0.88273230	      0.00014898	     -0.21405044	     -0.00000000	     -0.00000000	     46.43003036
      2.84856388	     -0.05535289	      0.00023089	     -0.19682424	     -0.05952546	      0.88273186	      0.00014848	     -0.21405129	     -0.00000000	     -0.00000000	     46.43740551
      2.85006235	     -0.05536430	      0.00021979	     -0.19683539	     -0.05952548	      0.88273132	      0.00014784	     -0.21405227	     -0.00000000	     -0.00000000	     46.55156635
      2.85156082	     -0.05538136	      0.00020661	     -0.19685213	     -0.05952549	      0.88273079	      0.00014719	     -0.21405313	     -0.00000000	     -0.00000000	     46.53669340
      2.85280928	     -0.05538855	      0.00019853	     -0.19685914	     -0.05952551	      0.88273036	      0.00014664	     -0.21405381	     -0.00000000	     -0.00000000	     46.66738155
      2.85405773	     -0.05540159	      0.00018803	     -0.19687193	     -0.05952552	      0.88272993	      0.00014607	     -0.21405439	     -0.00000000	     -0.00000000	     46.67708085
      2.85556166	     -0.05541241	      0.00017747	     -0.19688253	     -0.05952554	      0.88272942	      0.00014538	     -0.21405504	     -0.00000000	     -0.00000000	     46.79108365
      2.85706558	     -0.05542960	      0.00016440	     -0.19689941	     -0.05952555	      0.88272891	      0.00014467	     -0.21405556	     -0.00000000	     -0.00000000	     46.77305106
      2.85826879	     -0.05543601	      0.00015723	     -0.19690567	     -0.05952557	      0.88272851	      0.00014410	     -0.21405596	     -0.00000000	     -0.00000000	     46.88985819
      2.85947200	     -0.05544799	      0.00014770	     -0.19691743	     -0.05952559	      0.88272811	      0.00014351	     -0.21405628	     -0.00000000	     -0.00000000	     46.90135917
      2.86103220	     -0.05545954	      0.00013735	     -0.19692877	     -0.05952561	      0.88272760	      0.00014273	     -0.21405664	     -0.00000000	     -0.00000000	     46.99561651
      2.86259239	     -0.05547687	      0.00012416	     -0.19694580	     -0.05952564	      0.88272708	      0.00014194	     -0.21405690	     -0.00000000	     -0.00000000	     47.01247464
      2.86375288	     -0.05548292	      0.00011768	     -0.19695173	     -0.05952567	      0.88272670	      0.00014134	     -0.21405709	     -0.00000000	     -0.00000000	     47.10494260
      2.86491337	     -0.05549395	      0.00010877	     -0.19696257	     -0.05952570	      0.88272632	      0.00014073	     -0.21405721	     -0.00000000	     -0.00000000	     47.12732482
      2.86654331	     -0.05550631	      0.00009816	     -0.19697470	     -0.05952575	      0.88272579	      0.00013985	     -0.21405734	     -0.00000000	     -0.00000000	     47.19787040
      2.86800162	     -0.05552080	      0.00008678	     -0.19698895	     -0.05952580	      0.88272531	      0.00013906	     -0.21405739	     -0.00000000	     -0.00000000	     47.23051583
      2.86945993	     -0.05552903	      0.00007944	     -0.19699704	     -0.05952586	      0.88272484	      0.00013824	     -0.21405742	     -0.00000000	     -0.00000000	     47.30995688
      2.87062937	     -0.05554160	      0.00006971	     -0.19700941	     -0.05952591	      0.88272445	      0.00013758	     -0.21405738	     -0.00000000	     -0.00000000	     47.33084025
      2.87179882	     -0.05554994	      0.00006291	     -0.19701761	     -0.05952596	      0.88272407	      0.00013691	     -0.21405734	     -0.00000000	     -0.00000000	     47.36775918
      2.87336273	     -0.05556332	      0.00005216	     -0.19703078	     -0.05952605	      0.88272356	      0.00013599	     -0.21405723	     -0.00000000	     -0.00000000	     47.43261323
      2.87492665	     -0.05557324	      0.00004447	     -0.19704056	     -0.05952614	      0.88272304	      0.00013506	     -0.21405709	     -0.00000000	     -0.00000000	     47.46891004
      2.87605090	     -0.05558377	      0.00003562	     -0.19705091	     -0.05952622	      0.88272268	      0.00013438	     -0.21405695	     -0.00000000	     -0.00000000	     47.53636719
      2.87717515	     -0.05559178	      0.00002936	     -0.19705881	     -0.05952630	      0.88272231	      0.00013369	     -0.21405679	     -0.00000000	     -0.00000000	     47.55724867
      2.87881452	     -0.05560427	      0.00001929	     -0.19707110	     -0.05952643	      0.88272177	      0.00013267	     -0.21405651	     -0.00000000	     -0.00000000	     47.62435684
      2.88018877	     -0.05561332	      0.00001292	     -0.19708005	     -0.05952655	      0.88272132	      0.00013180	     -0.21405623	     -0.00000000	     -0.00000000	     47.61350909
      2.88156301	     -0.05562345	      0.00000474	     -0.19709002	     -0.05952668	      0.88272087	      0.00013092	     -0.21405590	     -0.00000000	     -0.00000000	     47.69913157
      2.88293725	     -0.05563179	     -0.00000014	     -0.19709830	     -0.05952682	      0.88272042	      0.00013002	     -0.21405554	     -0.00000000	     -0.00000000	     47.65014274
      2.88431150	     -0.05564124	     -0.00000791	     -0.19710761	     -0.05952698	      0.88271997	      0.00012911	     -0.21405512	     -0.00000000	     -0.00000000	     47.77242007
      2.88550887	     -0.05564773	     -0.00001099	     -0.19711408	     -0.05952712	      0.88271957	      0.00012831	     -0.21405471	     -0.00000000	     -0.00000000	     47.69051515
      2.88670624	     -0.05565466	     -0.00001608	     -0.19712093	     -0.05952728	      0.88271918	      0.00012750	     -0.21405426	     -0.00000000	     -0.00000000	     47.74870773
      2.88816957	     -0.05566212	     -0.00002015	     -0.19712836	     -0.05952748	      0.88271871	      0.00012649	     -0.21405364	     -0.00000000	     -0.00000000	     47.71831705
      2.88963291	     -0.05566952	     -0.00002599	     -0.19713567	     -0.05952770	      0.88271823	      0.00012547	     -0.21405294	     -0.00000000	     -0.00000000	     47.83277108
      2.89082866	     -0.05567452	     -0.00002793	     -0.19714068	     -0.05952788	      0.88271784	      0.00012463	     -0.21405231	     -0.00000000	     -0.00000000	     47.74293416
      2.89202442	     -0.05567941	     -0.00003172	     -0.19714553	     -0.05952808	      0.88271745	      0.00012378	     -0.21405162	     -0.00000000	     -0.00000000	     47.79720576
      2.89351018	     -0.05568483	     -0.00003453	     -0.19715094	     -0.05952834	      0.88271697	      0.00012270	     -0.21405069	     -0.00000000	     -0.00000000	     47.75290824
      2.89499594	     -0.05569021	     -0.00003926	     -0.19715628	     -0.05952861	      0.88271648	      0.00012161	     -0.21404967	     -0.00000000	     -0.00000000	     47.86664932
      2.89614857	     -0.05569382	     -0.00004009	     -0.19715992	     -0.05952884	      0.88271611	      0.00012076	     -0.21404883	     -0.00000000	     -0.00000000	     47.74545927
      2.89730121	     -0.05569702	     -0.00004261	     -0.19716310	     -0.05952907	      0.88271573	      0.00011989	     -0.21404794	     -0.00000000	     -0.00000000	     47.77609399
      2.89884908	     -0.05570067	     -0.00004430	     -0.19716679	     -0.05952940	      0.88271523	      0.00011872	     -0.21404667	     -0.00000000	     -0.00000000	     47.71748659
      2.90039694	     -0.05570429	     -0.00004774	     -0.19717039	     -0.05952975	      0.88271473	      0.00011753	     -0.21404531	     -0.00000000	     -0.00000000	     47.82347534
      2.90150553	     -0.05570645	     -0.00004741	     -0.19717261	     -0.05953001	      0.88271437	      0.00011667	     -0.21404430	     -0.00000000	     -0.00000000	     47.67726338
      2.90261411	     -0.05570785	     -0.00004866	     -0.19717403	     -0.05953028	      0.88271402	      0.00011580	     -0.21404324	     -0.00000000	     -0.00000000	     47.68614196
      2.90424936	     -0.05570930	     -0.00004901	     -0.19717555	     -0.05953069	      0.88271349	      0.00011451	     -0.21404159	     -0.00000000	     -0.00000000	     47.60684976
      2.90562620	     -0.05570948	     -0.00005008	     -0.19717576	     -0.05953105	      0.88271306	      0.00011340	     -0.21404010	     -0.00000000	     -0.00000000	     47.63323167
      2.90700304	     -0.05570837	     -0.00004885	     -0.19717474	     -0.05953143	      0.88271262	      0.00011229	     -0.21403852	     -0.00000000	     -0.00000000	     47.50751655
      2.90837988	     -0.05570573	     -0.00004962	     -0.19717214	     -0.05953183	      0.88271219	      0.00011116	     -0.21403682	     -0.00000000	     -0.00000000	     47.57277774
      2.90975672	     -0.05570140	     -0.00004678	     -0.19716794	     -0.05953224	      0.88271177	      0.00011002	     -0.21403497	     -0.00000000	     -0.00000000	     47.38871139
      2.91092255	     -0.05569647	     -0.00004704	     -0.19716304	     -0.05953260	      0.88271142	      0.00010905	     -0.21403327	     -0.00000000	     -0.00000000	     47.44712112
      2.91208837	     -0.05569054	     -0.00004495	     -0.19715721	     -0.05953297	      0.88271107	      0.00010807	     -0.21403144	     -0.00000000	     -0.00000000	     47.34779820
      2.91358956	     -0.05568180	     -0.00004331	     -0.19714856	     -0.05953347	      0.88271063	      0.00010680	     -0.21402890	     -0.00000000	     -0.00000000	     47.33189859
      2.91509076	     -0.05567106	     -0.00003927	     -0.19713798	     -0.05953398	      0.88271020	      0.00010552	     -0.21402615	     -0.00000000	     -0.00000000	     47.17331277
      2.91626317	     -0.05566195	     -0.00003825	     -0.19712893	     -0.05953440	      0.88270988	      0.00010451	     -0.21402384	     -0.00000000	     -0.00000000	     47.21118729
      2.91743559	     -0.05565241	     -0.00003513	     -0.19711950	     -0.05953482	      0.88270956	      0.00010350	     -0.21402141	     -0.00000000	     -0.00000000	     47.10242586
      2.91896233	     -0.05564010	     -0.00003219	     -0.19710731	     -0.05953540	      0.88270916	      0.00010217	     -0.21401809	     -0.00000000	     -0.00000000	     47.06834233
      2.92048907	     -0.05562834	     -0.00002680	     -0.19709571	     -0.05953599	      0.88270878	      0.00010083	     -0.21401465	     -0.00000000	     -0.00000000	     46.86931225
      2.92161155	     -0.05561871	     -0.00002509	     -0.19708614	     -0.05953644	      0.88270851	      0.00009984	     -0.21401206	     -0.00000000	     -0.00000000	     46.91166727
      2.92273403	     -0.05560799	     -0.00002125	     -0.19707553	     -0.05953691	      0.88270825	      0.00009884	     -0.21400940	     -0.00000000	     -0.00000000	     46.81538586
      2.92434587	     -0.05559155	     -0.00001650	     -0.19705923	     -0.05953759	      0.88270790	      0.00009740	     -0.21400543	     -0.00000000	     -0.00000000	     46.76816564
      2.92572483	     -0.05557706	     -0.00001092	     -0.19704489	     -0.05953820	      0.88270762	      0.00009617	     -0.21400192	     -0.00000000	     -0.00000000	     46.62171811
      2.92710380	     -0.05556294	     -0.00000715	     -0.19703087	     -0.05953882	      0.88270736	      0.00009492	     -0.21399831	     -0.00000000	     -0.00000000	     46.63067054
      2.92848277	     -0.05554955	     -0.00000081	     -0.19701764	     -0.05953947	      0.88270711	      0.00009368	     -0.21399466	     -0.00000000	     -0.00000000	     46.43453759
      2.92986173	     -0.05553616	      0.00000250	     -0.19700432	     -0.05954013	      0.88270689	      0.00009242	     -0.21399099	     -0.00000000	     -0.00000000	     46.50977824
      2.93103402	     -0.05552394	      0.00000850	     -0.19699225	     -0.05954070	      0.88270672	      0.00009135	     -0.21398784	     -0.00000000	     -0.00000000	     46.31146297
      2.93220630	     -0.05551147	      0.00001256	     -0.19697987	     -0.05954129	      0.88270656	      0.00009028	     -0.21398466	     -0.00000000	     -0.00000000	     46.29293712
      2.93370967	     -0.05549451	      0.00001947	     -0.19696306	     -0.05954207	      0.88270638	      0.00008890	     -0.21398054	     -0.00000000	     -0.00000000	     46.15888581
      2.93521304	     -0.05547576	      0.00002485	     -0.19694442	     -0.05954287	      0.88270623	      0.00008752	     -0.21397633	     -0.00000000	     -0.00000000	     46.19657992
      2.93639488	     -0.05546012	      0.00003167	     -0.19692894	     -0.05954351	      0.88270613	      0.00008643	     -0.21397294	     -0.00000000	     -0.00000000	     46.00694418
      2.93757671	     -0.05544393	      0.00003675	     -0.19691285	     -0.05954417	      0.88270605	      0.00008533	     -0.21396948	     -0.00000000	     -0.00000000	     45.98803922
      2.93910349	     -0.05542222	      0.00004502	     -0.19689131	     -0.05954504	      0.88270597	      0.00008392	     -0.21396492	     -0.00000000	     -0.00000000	     45.84861557
      2.94063027	     -0.05539991	      0.00005144	     -0.19686911	     -0.05954593	      0.88270592	      0.00008250	     -0.21396028	     -0.00000000	     -0.00000000	     45.90556641
      2.94176387	     -0.05538359	      0.00005887	     -0.19685294	     -0.05954661	      0.88270590	      0.00008145	     -0.21395679	     -0.00000000	     -0.00000000	     45.70142319
      2.94289748	     -0.05536691	      0.00006461	     -0.19683636	     -0.05954730	      0.88270590	      0.00008040	     -0.21395329	     -0.00000000	      0.00000000	     45.67953184
      2.94450546	     -0.05534126	      0.00007441	     -0.19681089	     -0.05954830	      0.88270593	      0.00007891	     -0.21394828	     -0.00000000	      0.00000000	     45.55984903
      2.94588897	     -0.05531757	      0.00008197	     -0.19678732	     -0.05954919	      0.88270598	      0.00007762	     -0.21394388	     -0.00000000	      0.00000000	     45.56806910
      2.94727249	     -0.05529261	      0.00009186	     -0.19676255	     -0.05955009	      0.88270606	      0.00007634	     -0.21393941	     -0.00000000	      0.00000000	     45.40686043
      2.94865600	     -0.05526734	      0.00009958	     -0.19673739	     -0.05955102	      0.88270616	      0.00007506	     -0.21393486	     -0.00000000	      0.00000000	     45.46238288
      2.95003952	     -0.05524197	      0.00011079	     -0.19671223	     -0.05955196	      0.88270629	      0.00007378	     -0.21393027	     -0.00000000	      0.00000000	     45.24312084
      2.95122315	     -0.05522067	      0.00011755	     -0.19669102	     -0.05955278	      0.88270642	      0.00007269	     -0.21392633	     -0.00000000	      0.00000000	     45.29919067
      2.95240678	     -0.05519909	      0.00012660	     -0.19666960	     -0.05955362	      0.88270658	      0.00007161	     -0.21392240	     -0.00000000	      0.00000000	     45.18454940
      2.95390923	     -0.05516994	      0.00013709	     -0.19664061	     -0.05955470	      0.88270680	      0.00007023	     -0.21391741	     -0.00000000	      0.00000000	     45.18195133
      2.95541168	     -0.05513956	      0.00014990	     -0.19661045	     -0.05955581	      0.88270705	      0.00006886	     -0.21391237	     -0.00000000	      0.00000000	     45.00898717
      2.95660527	     -0.05511492	      0.00015795	     -0.19658592	     -0.05955671	      0.88270727	      0.00006777	     -0.21390833	     -0.00000000	      0.00000000	     45.06895315
      2.95779887	     -0.05508962	      0.00016817	     -0.19656077	     -0.05955762	      0.88270751	      0.00006669	     -0.21390428	     -0.00000000	      0.00000000	     44.96395512
      2.95932277	     -0.05505684	      0.00018004	     -0.19652816	     -0.05955880	      0.88270785	      0.00006532	     -0.21389906	     -0.00000000	      0.00000000	     44.96505029
      2.96084666	     -0.05502415	      0.00019428	     -0.19649569	     -0.05956001	      0.88270821	      0.00006396	     -0.21389384	     -0.00000000	      0.00000000	     44.78090662
      2.96199411	     -0.05499953	      0.00020264	     -0.19647117	     -0.05956094	      0.88270851	      0.00006294	     -0.21388993	     -0.00000000	      0.00000000	     44.85164274
      2.96314156	     -0.05497474	      0.00021304	     -0.19644653	     -0.05956188	      0.88270882	      0.00006193	     -0.21388603	     -0.00000000	      0.00000000	     44.76329860
      2.96474069	     -0.05494118	      0.00022644	     -0.19641313	     -0.05956322	      0.88270928	      0.00006053	     -0.21388065	     -0.00000000	      0.00000000	     44.75094422
      2.96633983	     -0.05490769	      0.00024214	     -0.19637986	     -0.05956458	      0.88270978	      0.00005914	     -0.21387538	     -0.00000000	      0.00000000	     44.57365576
      2.96744057	     -0.05488528	      0.00025045	     -0.19635754	     -0.05956553	      0.88271013	      0.00005819	     -0.21387182	     -0.00000000	      0.00000000	     44.65031503
      2.96854130	     -0.05486351	      0.00026066	     -0.19633588	     -0.05956650	      0.88271051	      0.00005724	     -0.21386833	     -0.00000000	      0.00000000	     44.57789486
      2.97024882	     -0.05482871	      0.00027597	     -0.19630127	     -0.05956802	      0.88271111	      0.00005579	     -0.21386307	     -0.00000000	      0.00000000	     44.57749022
      2.97165563	     -0.05479848	      0.00029002	     -0.19627121	     -0.05956930	      0.88271163	      0.00005461	     -0.21385880	     -0.00000000	      0.00000000	     44.47519598
      2.97306244	     -0.05476861	      0.00030232	     -0.19624147	     -0.05957060	      0.88271218	      0.00005344	     -0.21385458	     -0.00000000	      0.00000000	     44.54099234
      2.97446924	     -0.05473957	      0.00031710	     -0.19621261	     -0.05957191	      0.88271274	      0.00005228	     -0.21385045	     -0.00000000	      0.00000000	     44.37344481
      2.97571180	     -0.05471453	      0.00032757	     -0.19618766	     -0.05957310	      0.88271325	      0.00005126	     -0.21384689	     -0.00000000	      0.00000000	     44.46466242
      2.97695436	     -0.05468938	      0.00034023	     -0.19616265	     -0.05957430	      0.88271378	      0.00005026	     -0.21384342	     -0.00000000	      0.00000000	     44.35954865
      2.97819691	     -0.05466420	      0.00035162	     -0.19613757	     -0.05957551	      0.88271433	      0.00004926	     -0.21384004	     -0.00000000	      0.00000000	     44.38258226
      2.97984184	     -0.05463138	      0.00036812	     -0.19610492	     -0.05957714	      0.88271507	      0.00004795	     -0.21383570	     -0.00000000	      0.00000000	     44.27587014
      2.98111207	     -0.05460643	      0.00037904	     -0.19608005	     -0.05957842	      0.88271565	      0.00004695	     -0.21383247	     -0.00000000	      0.00000000	     44.36244874
      2.98238229	     -0.05458190	      0.00039178	     -0.19605564	     -0.05957972	      0.88271625	      0.00004596	     -0.21382934	     -0.00000000	      0.00000000	     44.26441725
      2.98365252	     -0.05455692	      0.00040328	     -0.19603074	     -0.05958104	      0.88271686	      0.00004498	     -0.21382631	     -0.00000000	      0.00000000	     44.30305754
      2.98527263	     -0.05452501	      0.00041953	     -0.19599897	     -0.05958274	      0.88271766	      0.00004374	     -0.21382258	     -0.00000000	      0.00000000	     44.19540828
      2.98652184	     -0.05450145	      0.00042993	     -0.19597547	     -0.05958407	      0.88271829	      0.00004280	     -0.21381981	     -0.00000000	      0.00000000	     44.29648162
      2.98777104	     -0.05447917	      0.00044195	     -0.19595328	     -0.05958542	      0.88271893	      0.00004186	     -0.21381716	     -0.00000000	      0.00000000	     44.20328090
      2.98927275	     -0.05445447	      0.00045427	     -0.19592862	     -0.05958706	      0.88271971	      0.00004074	     -0.21381420	     -0.00000000	      0.00000000	     44.27564568
      2.99077446	     -0.05443134	      0.00046873	     -0.19590558	     -0.05958872	      0.88272050	      0.00003964	     -0.21381150	     -0.00000000	      0.00000000	     44.09229234
      2.99191752	     -0.05441485	      0.00047678	     -0.19588909	     -0.05959000	      0.88272111	      0.00003881	     -0.21380963	     -0.00000000	      0.00000000	     44.22298706
      2.99306058	     -0.05439903	      0.00048657	     -0.19587331	     -0.05959130	      0.88272172	      0.00003798	     -0.21380793	     -0.00000000	      0.00000000	     44.15873350
      2.99468029	     -0.05437803	      0.00049891	     -0.19585232	     -0.05959316	      0.88272261	      0.00003682	     -0.21380582	     -0.00000000	      0.00000000	     44.20323064
      2.99608685	     -0.05436148	      0.00051047	     -0.19583579	     -0.05959480	      0.88272338	      0.00003582	     -0.21380428	     -0.00000000	      0.00000000	     44.09859495
      2.99749341	     -0.05434682	      0.00051963	     -0.19582109	     -0.05959646	      0.88272416	      0.00003483	     -0.21380304	     -0.00000000	      0.00000000	     44.22112301
      2.99889997	     -0.05433404	      0.00053104	     -0.19580833	     -0.05959813	      0.88272494	      0.00003385	     -0.21380212	     -0.00000000	      0.00000000	     44.04050498
      3.00014175	     -0.05432511	      0.00053797	     -0.19579933	     -0.05959963	      0.88272563	      0.00003299	     -0.21380161	     -0.00000000	      0.00000000	     44.18056691
      3.00138352	     -0.05431816	      0.00054669	     -0.19579237	     -0.05960114	      0.88272632	      0.00003214	     -0.21380141	     -0.00000000	      0.00000000	     44.07442379
      3.00262530	     -0.05431342	      0.00055382	     -0.19578756	     -0.05960267	      0.88272702	      0.00003130	     -0.21380155	     -0.00000000	      0.00000000	     44.11419963
      3.00430047	     -0.05430934	      0.00056459	     -0.19578343	     -0.05960475	      0.88272795	      0.00003017	     -0.21380231	     -0.00000000	      0.00000000	     44.00583062
      3.00557478	     -0.05430865	      0.00057080	     -0.19578265	     -0.05960635	      0.88272866	      0.00002932	     -0.21380331	     -0.00000000	      0.00000000	     44.11219984
      3.00684910	     -0.05430991	      0.00057863	     -0.19578386	     -0.05960797	      0.88272937	      0.00002848	     -0.21380472	     -0.00000000	      0.00000000	     44.00421933
      3.00812342	     -0.05431265	      0.00058491	     -0.19578651	     -0.05960960	      0.88273007	      0.00002764	     -0.21380652	     -0.00000000	      0.00000000	     44.05395802
      3.00976419	     -0.05431776	      0.00059433	     -0.19579155	     -0.05961172	      0.88273097	      0.00002658	     -0.21380940	     -0.00000000	      0.00000000	     43.93858952
      3.01101442	     -0.05432318	      0.00059934	     -0.19579687	     -0.05961335	      0.88273165	      0.00002577	     -0.21381200	     -0.00000000	      0.00000000	     44.05829712
      3.01226464	     -0.05432961	      0.00060604	     -0.19580324	     -0.05961500	      0.88273232	      0.00002497	     -0.21381495	     -0.00000000	      0.00000000	     43.96080653
      3.01378222	     -0.05434025	      0.00061211	     -0.19581375	     -0.05961701	      0.88273313	      0.00002402	     -0.21381901	     -0.00000000	      0.00000000	     44.03055569
      3.01529980	     -0.05435330	      0.00062040	     -0.19582673	     -0.05961904	      0.88273393	      0.00002307	     -0.21382362	     -0.00000000	      0.00000000	     43.82406758
      3.01643997	     -0.05436484	      0.00062357	     -0.19583815	     -0.05962058	      0.88273451	      0.00002236	     -0.21382745	     -0.00000000	      0.00000000	     43.95775622
      3.01758015	     -0.05437689	      0.00062857	     -0.19585013	     -0.05962212	      0.88273510	      0.00002166	     -0.21383157	     -0.00000000	      0.00000000	     43.88788052
      3.01922387	     -0.05439553	      0.00063432	     -0.19586862	     -0.05962437	      0.88273592	      0.00002066	     -0.21383801	     -0.00000000	      0.00000000	     43.91975478
      3.02064061	     -0.05441285	      0.00064026	     -0.19588586	     -0.05962632	      0.88273661	      0.00001980	     -0.21384399	     -0.00000000	      0.00000000	     43.80234664
      3.02205735	     -0.05443237	      0.00064385	     -0.19590524	     -0.05962828	      0.88273729	      0.00001896	     -0.21385037	     -0.00000000	      0.00000000	     43.90103963
      3.02347408	     -0.05445369	      0.00064986	     -0.19592648	     -0.05963025	      0.88273796	      0.00001812	     -0.21385715	     -0.00000000	      0.00000000	     43.70587394
      3.02471376	     -0.05447456	      0.00065195	     -0.19594719	     -0.05963199	      0.88273853	      0.00001739	     -0.21386343	     -0.00000000	      0.00000000	     43.82544800
      3.02595345	     -0.05449612	      0.00065600	     -0.19596867	     -0.05963373	      0.88273909	      0.00001667	     -0.21387002	     -0.00000000	      0.00000000	     43.71749464
      3.02719313	     -0.05451877	      0.00065854	     -0.19599119	     -0.05963548	      0.88273964	      0.00001595	     -0.21387690	     -0.00000000	      0.00000000	     43.74320483
      3.02890469	     -0.05455155	      0.00066298	     -0.19602382	     -0.05963792	      0.88274037	      0.00001497	     -0.21388686	     -0.00000000	      0.00000000	     43.63185794
      3.03017973	     -0.05457740	      0.00066415	     -0.19604952	     -0.05963974	      0.88274090	      0.00001424	     -0.21389459	     -0.00000000	      0.00000000	     43.72342598
      3.03145478	     -0.05460348	      0.00066699	     -0.19607549	     -0.05964156	      0.88274142	      0.00001352	     -0.21390257	     -0.00000000	      0.00000000	     43.62068997
      3.03272982	     -0.05463042	      0.00066818	     -0.19610229	     -0.05964340	      0.88274193	      0.00001281	     -0.21391078	     -0.00000000	      0.00000000	     43.65308198
      3.03440132	     -0.05466699	      0.00067083	     -0.19613870	     -0.05964581	      0.88274257	      0.00001188	     -0.21392184	     -0.00000000	      0.00000000	     43.52794614
      3.03565173	     -0.05469583	      0.00067043	     -0.19616737	     -0.05964762	      0.88274303	      0.00001118	     -0.21393034	     -0.00000000	      0.00000000	     43.62805608
      3.03690213	     -0.05472443	      0.00067165	     -0.19619584	     -0.05964943	      0.88274348	      0.00001050	     -0.21393901	     -0.00000000	      0.00000000	     43.53691595
      3.03843794	     -0.05475961	      0.00067101	     -0.19623082	     -0.05965167	      0.88274402	      0.00000965	     -0.21394984	     -0.00000000	      0.00000000	     43.60895398
      3.03981218	     -0.05479051	      0.00067201	     -0.19626159	     -0.05965367	      0.88274448	      0.00000890	     -0.21395965	     -0.00000000	      0.00000000	     43.47029757
      3.04118642	     -0.05482221	      0.00067007	     -0.19629309	     -0.05965568	      0.88274493	      0.00000816	     -0.21396955	     -0.00000000	      0.00000000	     43.58741055
      3.04256067	     -0.05485380	      0.00067035	     -0.19632453	     -0.05965769	      0.88274536	      0.00000742	     -0.21397952	     -0.00000000	      0.00000000	     43.42915344
      3.04393491	     -0.05488667	      0.00066709	     -0.19635718	     -0.05965970	      0.88274578	      0.00000667	     -0.21398957	     -0.00000000	      0.00000000	     43.57517692
      3.04530915	     -0.05491922	      0.00066649	     -0.19638958	     -0.05966171	      0.88274619	      0.00000594	     -0.21399969	     -0.00000000	      0.00000000	     43.39860723
      3.04668339	     -0.05495260	      0.00066192	     -0.19642271	     -0.05966372	      0.88274658	      0.00000520	     -0.21400986	     -0.00000000	      0.00000000	     43.57367933
      3.04805764	     -0.05498481	      0.00066069	     -0.19645477	     -0.05966573	      0.88274696	      0.00000447	     -0.21402007	     -0.00000000	      0.00000000	     43.37521462
      3.04929328	     -0.05501414	      0.00065596	     -0.19648388	     -0.05966754	      0.88274729	      0.00000381	     -0.21402925	     -0.00000000	      0.00000000	     43.51122147
      3.05052892	     -0.05504262	      0.00065329	     -0.19651219	     -0.05966935	      0.88274761	      0.00000315	     -0.21403842	     -0.00000000	      0.00000000	     43.42018607
      3.05201477	     -0.05507681	      0.00064799	     -0.19654612	     -0.05967152	      0.88274798	      0.00000236	     -0.21404942	     -0.00000000	      0.00000000	     43.48804624
      3.05350062	     -0.05511027	      0.00064444	     -0.19657939	     -0.05967369	      0.88274834	      0.00000157	     -0.21406038	     -0.00000000	      0.00000000	     43.35254958
      3.05475892	     -0.05513910	      0.00063855	     -0.19660798	     -0.05967552	      0.88274864	      0.00000090	     -0.21406960	     -0.00000000	      0.00000000	     43.47514836
      3.05601723	     -0.05516732	      0.00063454	     -0.19663602	     -0.05967735	      0.88274892	      0.00000024	     -0.21407877	     -0.00000000	      0.00000000	     43.38754599
      3.05727553	     -0.05519602	      0.00062886	     -0.19666450	     -0.05967918	      0.88274920	     -0.00000043	     -0.21408790	     -0.00000000	      0.00000000	     43.42951304
      3.05897293	     -0.05523429	      0.00062229	     -0.19670251	     -0.05968164	      0.88274957	     -0.00000133	     -0.21410013	     -0.00000000	      0.00000000	     43.34472543
      3.06025266	     -0.05526305	      0.00061513	     -0.19673101	     -0.05968348	      0.88274983	     -0.00000201	     -0.21410928	     -0.00000000	      0.00000000	     43.45780866
      3.06153238	     -0.05529073	      0.00060964	     -0.19675850	     -0.05968532	      0.88275009	     -0.00000268	     -0.21411834	     -0.00000000	      0.00000000	     43.38497483
      3.06281210	     -0.05531856	      0.00060255	     -0.19678609	     -0.05968716	      0.88275034	     -0.00000336	     -0.21412731	     -0.00000000	      0.00000000	     43.43783805
      3.06449829	     -0.05535482	      0.00059438	     -0.19682208	     -0.05968956	      0.88275065	     -0.00000426	     -0.21413899	      0.00000000	      0.00000000	     43.35635599
      3.06575876	     -0.05538215	      0.00058600	     -0.19684914	     -0.05969135	      0.88275088	     -0.00000493	     -0.21414762	      0.00000000	      0.00000000	     43.46929529
      3.06701923	     -0.05540873	      0.00057930	     -0.19687552	     -0.05969313	      0.88275111	     -0.00000560	     -0.21415615	      0.00000000	      0.00000000	     43.40719477
      3.06856296	     -0.05544126	      0.00056900	     -0.19690775	     -0.05969530	      0.88275137	     -0.00000642	     -0.21416647	      0.00000000	      0.00000000	     43.49501773
      3.06994233	     -0.05546956	      0.00056147	     -0.19693582	     -0.05969723	      0.88275160	     -0.00000715	     -0.21417556	      0.00000000	      0.00000000	     43.39540395
      3.07132171	     -0.05549803	      0.00055118	     -0.19696400	     -0.05969915	      0.88275182	     -0.00000789	     -0.21418452	      0.00000000	      0.00000000	     43.51735901
      3.07270108	     -0.05552558	      0.00054336	     -0.19699133	     -0.05970105	      0.88275203	     -0.00000863	     -0.21419335	      0.00000000	      0.00000000	     43.40499301
      3.07408046	     -0.05555339	      0.00053248	     -0.19701885	     -0.05970294	      0.88275223	     -0.00000937	     -0.21420205	      0.00000000	      0.00000000	     43.54326577
      3.07545983	     -0.05558032	      0.00052442	     -0.19704557	     -0.05970482	      0.88275243	     -0.00001011	     -0.21421063	      0.00000000	      0.00000000	     43.42362523
      3.07683921	     -0.05560755	      0.00051298	     -0.19707250	     -0.05970668	      0.88275262	     -0.00001085	     -0.21421907	      0.00000000	      0.00000000	     43.57647847
      3.07821858	     -0.05563358	      0.00050489	     -0.19709833	     -0.05970853	      0.88275280	     -0.00001160	     -0.21422739	      0.00000000	      0.00000000	     43.44512431
      3.07959796	     -0.05565981	      0.00049306	     -0.19712426	     -0.05971036	      0.88275298	     -0.00001234	     -0.21423556	      0.00000000	      0.00000000	     43.61332960
      3.08097733	     -0.05568465	      0.00048486	     -0.19714891	     -0.05971218	      0.88275315	     -0.00001309	     -0.21424360	      0.00000000	      0.00000000	     43.48101344
      3.08221804	     -0.05570712	      0.00047409	     -0.19717112	     -0.05971380	      0.88275330	     -0.00001377	     -0.21425069	      0.00000000	      0.00000000	     43.60739276
      3.08345875	     -0.05572867	      0.00046568	     -0.19719248	     -0.05971541	      0.88275344	     -0.00001444	     -0.21425766	      0.00000000	      0.00000000	     43.55366582
      3.08495717	     -0.05575434	      0.00045390	     -0.19721787	     -0.05971733	      0.88275360	     -0.00001526	     -0.21426591	      0.00000000	      0.00000000	     43.62617843
      3.08645559	     -0.05577867	      0.00044432	     -0.19724199	     -0.05971923	      0.88275376	     -0.00001608	     -0.21427397	      0.00000000	      0.00000000	     43.54600713
      3.08772123	     -0.05579892	      0.00043374	     -0.19726201	     -0.05972082	      0.88275388	     -0.00001677	     -0.21428061	      0.00000000	      0.00000000	     43.65900191
      3.08898687	     -0.05581803	      0.00042540	     -0.19728095	     -0.05972239	      0.88275400	     -0.00001747	     -0.21428710	      0.00000000	      0.00000000	     43.61501574
      3.09025252	     -0.05583661	      0.00041578	     -0.19729932	     -0.05972395	      0.88275412	     -0.00001817	     -0.21429343	      0.00000000	      0.00000000	     43.66886682
      3.09196098	     -0.05585998	      0.00040447	     -0.19732247	     -0.05972603	      0.88275427	     -0.00001912	     -0.21430170	      0.00000000	      0.00000000	     43.63469603
      3.09324505	     -0.05587684	      0.00039417	     -0.19733911	     -0.05972757	      0.88275437	     -0.00001983	     -0.21430770	      0.00000000	      0.00000000	     43.74029251
      3.09452913	     -0.05589235	      0.00038589	     -0.19735447	     -0.05972910	      0.88275447	     -0.00002055	     -0.21431351	      0.00000000	      0.00000000	     43.70582818
      3.09581320	     -0.05590716	      0.00037644	     -0.19736909	     -0.05973061	      0.88275457	     -0.00002128	     -0.21431911	      0.00000000	      0.00000000	     43.76303705
      3.09751539	     -0.05592513	      0.00036565	     -0.19738687	     -0.05973258	      0.88275469	     -0.00002224	     -0.21432622	      0.00000000	      0.00000000	     43.73676701
      3.09877811	     -0.05593799	      0.00035570	     -0.19739953	     -0.05973403	      0.88275477	     -0.00002296	     -0.21433126	      0.00000000	      0.00000000	     43.84192370
      3.10004084	     -0.05594987	      0.00034759	     -0.19741127	     -0.05973545	      0.88275485	     -0.00002368	     -0.21433609	      0.00000000	      0.00000000	     43.82312684
      3.10159671	     -0.05596413	      0.00033574	     -0.19742531	     -0.05973719	      0.88275493	     -0.00002458	     -0.21434179	      0.00000000	      0.00000000	     43.92251602
      3.10298132	     -0.05597590	      0.00032725	     -0.19743694	     -0.05973871	      0.88275501	     -0.00002538	     -0.21434662	      0.00000000	      0.00000000	     43.86518888
      3.10436593	     -0.05598774	      0.00031654	     -0.19744858	     -0.05974021	      0.88275508	     -0.00002619	     -0.21435123	      0.00000000	      0.00000000	     43.96909015
      3.10575054	     -0.05599868	      0.00030878	     -0.19745940	     -0.05974169	      0.88275514	     -0.00002700	     -0.21435564	      0.00000000	      0.00000000	     43.89787532
[truncated: 251,516 more chars]
