# Supplementary material for: A Neural Controller Model Considering the Vestibulospinal Tract in Human Postural Control
Source: Front Comput Neurosci. 2022 Feb 25;16:785099. doi: 10.3389/fncom.2022.785099 (PMC8913724; doi:10.3389/fncom.2022.785099)
Supplement: Supplementary file 8 [file Data_Sheet_3.zip › SimulationResults/VST-/3.558/opt_2/jiang_CoPpositon_pos.sto]

CoP
version=1
nRows=3482
nColumns=11
inDegrees=no

This file contains CoP trajectory (of origin) and orientations.

Units are S.I. units (seconds, meters, Newtons, ...)
Angles are in degrees.

endheader
time	cop-x	cop-z	cop-x-calcn-r	com-x	com-y	com-z	com-x-calcn-r	com-x-vel	com-y-vel	s_torques
      0.00059957	     -0.05944331	      0.00015799	     -0.20090616	     -0.06381464	      0.88297115	     -0.00011704	     -0.21907107	     -0.00000000	      0.00000000	     31.73923356
      0.00119913	     -0.05847723	      0.00021818	     -0.19994116	     -0.06381468	      0.88297135	     -0.00011702	     -0.21904083	     -0.00000000	      0.00000000	     36.81896093
      0.00218535	     -0.05753638	      0.00026669	     -0.19900023	     -0.06381483	      0.88297198	     -0.00011698	     -0.21897214	     -0.00000000	      0.00000001	     48.61605871
      0.00345405	     -0.05708645	      0.00027995	     -0.19854823	     -0.06381530	      0.88297331	     -0.00011689	     -0.21887804	     -0.00000000	      0.00000001	     57.60701053
      0.00580212	     -0.05721133	      0.00025718	     -0.19866752	     -0.06381708	      0.88297715	     -0.00011666	     -0.21874309	     -0.00000000	      0.00000001	     50.04309603
      0.00681466	     -0.05733859	      0.00024702	     -0.19879248	     -0.06381821	      0.88297922	     -0.00011654	     -0.21870416	     -0.00000000	      0.00000001	     42.21771281
      0.00805994	     -0.05747284	      0.00023974	     -0.19892425	     -0.06381987	      0.88298202	     -0.00011637	     -0.21866815	     -0.00000000	      0.00000002	     34.43989057
      0.01026288	     -0.05759904	      0.00023787	     -0.19904688	     -0.06382347	      0.88298741	     -0.00011602	     -0.21862509	     -0.00000000	      0.00000002	     25.38833979
      0.01146451	     -0.05762199	      0.00024157	     -0.19906823	     -0.06382575	      0.88299046	     -0.00011582	     -0.21860801	     -0.00000000	      0.00000002	     22.30348046
      0.01266614	     -0.05762819	      0.00024558	     -0.19907301	     -0.06382821	      0.88299354	     -0.00011560	     -0.21859350	     -0.00000000	      0.00000002	     20.57771752
      0.01449927	     -0.05762814	      0.00025178	     -0.19907108	     -0.06383231	      0.88299818	     -0.00011525	     -0.21857482	     -0.00000000	      0.00000002	     19.59855795
      0.01594018	     -0.05762443	      0.00025470	     -0.19906608	     -0.06383576	      0.88300171	     -0.00011496	     -0.21856252	     -0.00000000	      0.00000002	     20.26475532
      0.01738108	     -0.05762638	      0.00025748	     -0.19906692	     -0.06383939	      0.88300509	     -0.00011466	     -0.21855207	     -0.00000000	      0.00000002	     21.55605700
      0.01882199	     -0.05762918	      0.00025761	     -0.19906875	     -0.06384316	      0.88300828	     -0.00011435	     -0.21854346	     -0.00000000	      0.00000001	     24.03560769
      0.02026290	     -0.05763741	      0.00025807	     -0.19907621	     -0.06384705	      0.88301126	     -0.00011403	     -0.21853657	     -0.00000000	      0.00000001	     26.75474747
      0.02170380	     -0.05764436	      0.00025563	     -0.19908250	     -0.06385103	      0.88301399	     -0.00011371	     -0.21853130	     -0.00000000	      0.00000001	     30.47238771
      0.02314471	     -0.05765441	      0.00025370	     -0.19909209	     -0.06385507	      0.88301647	     -0.00011338	     -0.21852745	     -0.00000000	      0.00000001	     33.95974453
      0.02458561	     -0.05765979	      0.00024919	     -0.19909710	     -0.06385915	      0.88301869	     -0.00011305	     -0.21852484	     -0.00000000	      0.00000001	     38.14037860
      0.02602652	     -0.05766688	      0.00024571	     -0.19910400	     -0.06386324	      0.88302063	     -0.00011271	     -0.21852323	     -0.00000000	      0.00000001	     41.62165121
      0.02746742	     -0.05766770	      0.00023961	     -0.19910471	     -0.06386733	      0.88302228	     -0.00011237	     -0.21852246	     -0.00000000	      0.00000001	     45.46678559
      0.02890833	     -0.05766986	      0.00023520	     -0.19910690	     -0.06387140	      0.88302366	     -0.00011203	     -0.21852228	     -0.00000000	      0.00000001	     48.23745854
      0.03019696	     -0.05766595	      0.00022929	     -0.19910305	     -0.06387501	      0.88302465	     -0.00011172	     -0.21852254	     -0.00000000	      0.00000000	     50.79671077
      0.03148559	     -0.05766219	      0.00022461	     -0.19909942	     -0.06387859	      0.88302542	     -0.00011140	     -0.21852304	     -0.00000000	      0.00000000	     52.52346449
      0.03305990	     -0.05765307	      0.00021804	     -0.19909050	     -0.06388292	      0.88302607	     -0.00011101	     -0.21852391	     -0.00000000	      0.00000000	     54.23440787
      0.03463420	     -0.05764331	      0.00021293	     -0.19908099	     -0.06388718	      0.88302642	     -0.00011061	     -0.21852493	     -0.00000000	      0.00000000	     54.93595375
      0.03593827	     -0.05763068	      0.00020779	     -0.19906857	     -0.06389067	      0.88302648	     -0.00011027	     -0.21852587	     -0.00000000	     -0.00000000	     55.36029547
      0.03724235	     -0.05761875	      0.00020430	     -0.19905686	     -0.06389411	      0.88302635	     -0.00010992	     -0.21852684	     -0.00000000	     -0.00000000	     55.13405911
      0.03882628	     -0.05760089	      0.00019980	     -0.19903925	     -0.06389825	      0.88302596	     -0.00010949	     -0.21852811	     -0.00000000	     -0.00000000	     54.67209609
      0.04041021	     -0.05758423	      0.00019741	     -0.19902284	     -0.06390234	      0.88302532	     -0.00010905	     -0.21852946	     -0.00000000	     -0.00000000	     53.60108417
      0.04165328	     -0.05756789	      0.00019447	     -0.19900663	     -0.06390552	      0.88302466	     -0.00010870	     -0.21853063	     -0.00000000	     -0.00000000	     52.86618753
      0.04289635	     -0.05755331	      0.00019306	     -0.19899218	     -0.06390868	      0.88302389	     -0.00010834	     -0.21853188	     -0.00000000	     -0.00000000	     51.86421902
      0.04455058	     -0.05753262	      0.00019092	     -0.19897158	     -0.06391286	      0.88302268	     -0.00010784	     -0.21853377	     -0.00000000	     -0.00000001	     50.59026070
      0.04620481	     -0.05751415	      0.00019066	     -0.19895317	     -0.06391704	      0.88302132	     -0.00010733	     -0.21853594	     -0.00000000	     -0.00000001	     49.17513391
      0.04738780	     -0.05749755	      0.00018917	     -0.19893654	     -0.06392002	      0.88302025	     -0.00010696	     -0.21853770	     -0.00000000	     -0.00000001	     48.34815581
      0.04857078	     -0.05748266	      0.00018894	     -0.19892160	     -0.06392302	      0.88301913	     -0.00010658	     -0.21853960	     -0.00000000	     -0.00000001	     47.47950148
      0.05032446	     -0.05745993	      0.00018801	     -0.19889873	     -0.06392747	      0.88301738	     -0.00010601	     -0.21854274	     -0.00000000	     -0.00000001	     46.39154042
      0.05178808	     -0.05744320	      0.00018812	     -0.19888181	     -0.06393123	      0.88301586	     -0.00010552	     -0.21854567	     -0.00000000	     -0.00000001	     45.43989914
      0.05325170	     -0.05742557	      0.00018715	     -0.19886394	     -0.06393502	      0.88301430	     -0.00010502	     -0.21854894	     -0.00000000	     -0.00000001	     44.77057093
      0.05471532	     -0.05741088	      0.00018781	     -0.19884897	     -0.06393885	      0.88301273	     -0.00010452	     -0.21855252	     -0.00000000	     -0.00000001	     43.99366548
      0.05617894	     -0.05739403	      0.00018660	     -0.19883178	     -0.06394274	      0.88301116	     -0.00010400	     -0.21855646	     -0.00000000	     -0.00000001	     43.54801307
      0.05742711	     -0.05738218	      0.00018743	     -0.19881963	     -0.06394610	      0.88300983	     -0.00010356	     -0.21856003	     -0.00000000	     -0.00000001	     42.99811610
      0.05867528	     -0.05736857	      0.00018684	     -0.19880566	     -0.06394951	      0.88300853	     -0.00010311	     -0.21856383	     -0.00000000	     -0.00000001	     42.69162192
      0.06025430	     -0.05735337	      0.00018701	     -0.19878998	     -0.06395389	      0.88300691	     -0.00010253	     -0.21856890	     -0.00000000	     -0.00000001	     42.21030780
      0.06183332	     -0.05733678	      0.00018589	     -0.19877286	     -0.06395837	      0.88300535	     -0.00010194	     -0.21857425	     -0.00000000	     -0.00000001	     41.98598988
      0.06307334	     -0.05732596	      0.00018661	     -0.19876163	     -0.06396194	      0.88300417	     -0.00010148	     -0.21857857	     -0.00000000	     -0.00000001	     41.63044173
      0.06431337	     -0.05731360	      0.00018611	     -0.19874882	     -0.06396558	      0.88300304	     -0.00010101	     -0.21858300	     -0.00000000	     -0.00000001	     41.48128601
      0.06592520	     -0.05729880	      0.00018633	     -0.19873342	     -0.06397040	      0.88300165	     -0.00010040	     -0.21858883	     -0.00000000	     -0.00000001	     41.23233048
      0.06753703	     -0.05728280	      0.00018509	     -0.19871677	     -0.06397533	      0.88300036	     -0.00009978	     -0.21859472	     -0.00000000	     -0.00000001	     41.13520678
      0.06872037	     -0.05727318	      0.00018583	     -0.19870668	     -0.06397902	      0.88299947	     -0.00009932	     -0.21859904	     -0.00000000	     -0.00000000	     40.93875155
      0.06990371	     -0.05726262	      0.00018529	     -0.19869563	     -0.06398277	      0.88299864	     -0.00009886	     -0.21860336	     -0.00000000	     -0.00000000	     40.88009589
      0.07160511	     -0.05724903	      0.00018524	     -0.19868133	     -0.06398828	      0.88299754	     -0.00009819	     -0.21860954	     -0.00000000	     -0.00000000	     40.73923955
      0.07305478	     -0.05723682	      0.00018438	     -0.19866850	     -0.06399308	      0.88299670	     -0.00009761	     -0.21861475	     -0.00000000	     -0.00000000	     40.70212576
      0.07450444	     -0.05722626	      0.00018493	     -0.19865733	     -0.06399797	      0.88299594	     -0.00009703	     -0.21861989	     -0.00000000	     -0.00000000	     40.59752009
      0.07595410	     -0.05721396	      0.00018388	     -0.19864437	     -0.06400296	      0.88299527	     -0.00009644	     -0.21862494	     -0.00000000	     -0.00000000	     40.58596395
      0.07740376	     -0.05720468	      0.00018495	     -0.19863449	     -0.06400805	      0.88299467	     -0.00009586	     -0.21862987	     -0.00000000	     -0.00000000	     40.47696629
      0.07864750	     -0.05719503	      0.00018385	     -0.19862427	     -0.06401250	      0.88299422	     -0.00009535	     -0.21863404	     -0.00000000	     -0.00000000	     40.49295266
      0.07989125	     -0.05718761	      0.00018424	     -0.19861630	     -0.06401702	      0.88299382	     -0.00009483	     -0.21863814	     -0.00000000	     -0.00000000	     40.41921461
      0.08145234	     -0.05719364	      0.00018314	     -0.19862161	     -0.06402280	      0.88299339	     -0.00009419	     -0.21864345	     -0.00000000	     -0.00000000	     40.25257672
      0.08301344	     -0.05727214	      0.00018111	     -0.19869932	     -0.06402870	      0.88299303	     -0.00009354	     -0.21865049	     -0.00000000	     -0.00000000	     39.53241064
      0.08429655	     -0.05741684	      0.00017590	     -0.19884328	     -0.06403364	      0.88299277	     -0.00009300	     -0.21866000	     -0.00000000	     -0.00000000	     38.95405672
      0.08557965	     -0.05763243	      0.00017180	     -0.19905815	     -0.06403866	      0.88299254	     -0.00009245	     -0.21867486	     -0.00000000	     -0.00000000	     38.27118600
      0.08713593	     -0.05795255	      0.00016746	     -0.19937746	     -0.06404485	      0.88299226	     -0.00009178	     -0.21870151	     -0.00000000	     -0.00000000	     37.90964365
      0.08869221	     -0.05829632	      0.00016831	     -0.19972059	     -0.06405115	      0.88299195	     -0.00009111	     -0.21873756	     -0.00000000	     -0.00000000	     37.28631161
      0.08998529	     -0.05857778	      0.00016995	     -0.20000163	     -0.06405647	      0.88299164	     -0.00009055	     -0.21877381	     -0.00000000	     -0.00000000	     37.25896100
      0.09127837	     -0.05884810	      0.00017580	     -0.20027167	     -0.06406184	      0.88299128	     -0.00008998	     -0.21881467	     -0.00000000	     -0.00000000	     36.61607094
      0.09286826	     -0.05915897	      0.00018403	     -0.20058231	     -0.06406852	      0.88299072	     -0.00008929	     -0.21886977	     -0.00000000	     -0.00000000	     35.95657870
      0.09445815	     -0.05944845	      0.00019517	     -0.20087167	     -0.06407527	      0.88299002	     -0.00008861	     -0.21892872	     -0.00000000	     -0.00000000	     34.50968865
      0.09580938	     -0.05967885	      0.00020237	     -0.20110197	     -0.06408107	      0.88298930	     -0.00008804	     -0.21898096	     -0.00000000	     -0.00000000	     33.62899553
      0.09716061	     -0.05989928	      0.00021073	     -0.20132236	     -0.06408690	      0.88298848	     -0.00008749	     -0.21903455	     -0.00000000	     -0.00000000	     32.19854443
      0.09851184	     -0.06011151	      0.00021659	     -0.20153451	     -0.06409278	      0.88298754	     -0.00008695	     -0.21908909	     -0.00000000	     -0.00000001	     31.03810821
      0.10023130	     -0.06037156	      0.00022304	     -0.20179447	     -0.06410031	      0.88298618	     -0.00008629	     -0.21915932	     -0.00000000	     -0.00000001	     29.57017123
      0.10195075	     -0.06062310	      0.00022433	     -0.20204586	     -0.06410789	      0.88298464	     -0.00008567	     -0.21922994	     -0.00000000	     -0.00000001	     28.16786757
      0.10318275	     -0.06079452	      0.00022651	     -0.20221721	     -0.06411335	      0.88298343	     -0.00008525	     -0.21928048	     -0.00000000	     -0.00000001	     27.43477733
      0.10441476	     -0.06096370	      0.00022547	     -0.20238629	     -0.06411883	      0.88298214	     -0.00008484	     -0.21933069	     -0.00000000	     -0.00000001	     26.79090444
      0.10605870	     -0.06118353	      0.00022318	     -0.20260600	     -0.06412616	      0.88298029	     -0.00008434	     -0.21939691	     -0.00000000	     -0.00000001	     26.25418906
      0.10770265	     -0.06139997	      0.00021841	     -0.20282231	     -0.06413351	      0.88297831	     -0.00008387	     -0.21946193	     -0.00000000	     -0.00000001	     25.43565638
      0.10934660	     -0.06160534	      0.00021380	     -0.20302760	     -0.06414087	      0.88297621	     -0.00008344	     -0.21952550	     -0.00000000	     -0.00000001	     25.39403757
      0.11099055	     -0.06181365	      0.00020603	     -0.20323581	     -0.06414823	      0.88297400	     -0.00008304	     -0.21958729	     -0.00000000	     -0.00000001	     25.18439095
      0.11237744	     -0.06197969	      0.00020223	     -0.20340186	     -0.06415444	      0.88297206	     -0.00008273	     -0.21963804	     -0.00000000	     -0.00000001	     24.79849541
      0.11376434	     -0.06214614	      0.00019611	     -0.20356830	     -0.06416064	      0.88297005	     -0.00008244	     -0.21968736	     -0.00000000	     -0.00000001	     24.69938233
      0.11551078	     -0.06234828	      0.00019122	     -0.20377053	     -0.06416843	      0.88296743	     -0.00008210	     -0.21974750	     -0.00000000	     -0.00000001	     24.21631565
      0.11689628	     -0.06250488	      0.00018612	     -0.20392721	     -0.06417460	      0.88296530	     -0.00008186	     -0.21979357	     -0.00000000	     -0.00000001	     24.08702595
      0.11828178	     -0.06265515	      0.00018359	     -0.20407763	     -0.06418074	      0.88296313	     -0.00008164	     -0.21983821	     -0.00000000	     -0.00000001	     23.59356276
      0.11995589	     -0.06283073	      0.00018039	     -0.20425342	     -0.06418814	      0.88296045	     -0.00008139	     -0.21989024	     -0.00000000	     -0.00000001	     23.31288535
      0.12162999	     -0.06299681	      0.00018015	     -0.20441980	     -0.06419550	      0.88295774	     -0.00008116	     -0.21994025	     -0.00000000	     -0.00000001	     22.38457123
      0.12330409	     -0.06315202	      0.00017843	     -0.20457530	     -0.06420282	      0.88295500	     -0.00008096	     -0.21998830	     -0.00000000	     -0.00000001	     22.15145858
      0.12467508	     -0.06327378	      0.00018091	     -0.20469740	     -0.06420879	      0.88295275	     -0.00008081	     -0.22002623	     -0.00000000	     -0.00000001	     21.68847475
      0.12604606	     -0.06338907	      0.00018172	     -0.20481300	     -0.06421472	      0.88295050	     -0.00008068	     -0.22006299	     -0.00000000	     -0.00000001	     21.19429572
      0.12741705	     -0.06349634	      0.00018403	     -0.20492061	     -0.06422063	      0.88294826	     -0.00008056	     -0.22009859	     -0.00000000	     -0.00000001	     20.88090383
      0.12942740	     -0.06364306	      0.00018752	     -0.20506786	     -0.06422923	      0.88294502	     -0.00008042	     -0.22014872	     -0.00000000	     -0.00000001	     19.99847641
      0.13098110	     -0.06373813	      0.00019203	     -0.20516337	     -0.06423584	      0.88294256	     -0.00008034	     -0.22018581	     -0.00000000	     -0.00000001	     20.03920328
      0.13253479	     -0.06383213	      0.00019463	     -0.20525779	     -0.06424240	      0.88294015	     -0.00008027	     -0.22022142	     -0.00000000	     -0.00000001	     19.69043881
      0.13408848	     -0.06391397	      0.00019962	     -0.20534010	     -0.06424892	      0.88293781	     -0.00008023	     -0.22025575	     -0.00000000	     -0.00000001	     19.22608814
      0.13564218	     -0.06398845	      0.00020219	     -0.20541499	     -0.06425540	      0.88293555	     -0.00008022	     -0.22028872	     -0.00000000	     -0.00000001	     19.09730388
      0.13719587	     -0.06405394	      0.00020687	     -0.20548095	     -0.06426184	      0.88293337	     -0.00008023	     -0.22032039	     -0.00000000	     -0.00000001	     18.90075791
      0.13874956	     -0.06411568	      0.00020891	     -0.20554310	     -0.06426823	      0.88293130	     -0.00008027	     -0.22035079	     -0.00000000	     -0.00000001	     18.59753768
      0.14030326	     -0.06416569	      0.00021305	     -0.20559356	     -0.06427459	      0.88292934	     -0.00008033	     -0.22037997	     -0.00000000	     -0.00000001	     18.51550163
      0.14185695	     -0.06421507	      0.00021433	     -0.20564333	     -0.06428089	      0.88292749	     -0.00008042	     -0.22040785	     -0.00000000	     -0.00000001	     18.27387245
      0.14341064	     -0.06425474	      0.00021769	     -0.20568344	     -0.06428716	      0.88292576	     -0.00008054	     -0.22043458	     -0.00000000	     -0.00000001	     18.14561678
      0.14496433	     -0.06429306	      0.00021823	     -0.20572213	     -0.06429338	      0.88292416	     -0.00008069	     -0.22046006	     -0.00000000	     -0.00000001	     17.93118743
      0.14651803	     -0.06432348	      0.00022098	     -0.20575298	     -0.06429956	      0.88292270	     -0.00008087	     -0.22048437	     -0.00000000	     -0.00000001	     17.97817612
      0.14807172	     -0.06435607	      0.00022082	     -0.20578594	     -0.06430569	      0.88292137	     -0.00008108	     -0.22050750	     -0.00000000	     -0.00000001	     17.64938722
      0.14962541	     -0.06437939	      0.00022294	     -0.20580968	     -0.06431177	      0.88292017	     -0.00008132	     -0.22052955	     -0.00000000	     -0.00000000	     17.62677068
      0.15117911	     -0.06440701	      0.00022240	     -0.20583766	     -0.06431781	      0.88291910	     -0.00008159	     -0.22055045	     -0.00000000	     -0.00000000	     17.63652610
      0.15273280	     -0.06442618	      0.00022415	     -0.20585724	     -0.06432379	      0.88291817	     -0.00008188	     -0.22057035	     -0.00000000	     -0.00000000	     17.39003381
      0.15428649	     -0.06444915	      0.00022346	     -0.20588058	     -0.06432973	      0.88291737	     -0.00008221	     -0.22058917	     -0.00000000	     -0.00000000	     17.54636282
      0.15584018	     -0.06446606	      0.00022500	     -0.20589791	     -0.06433562	      0.88291669	     -0.00008257	     -0.22060707	     -0.00000000	     -0.00000000	     17.22011467
      0.15739388	     -0.06448436	      0.00022435	     -0.20591660	     -0.06434146	      0.88291613	     -0.00008295	     -0.22062401	     -0.00000000	     -0.00000000	     17.30339232
      0.15894757	     -0.06450069	      0.00022584	     -0.20593336	     -0.06434724	      0.88291568	     -0.00008337	     -0.22064011	     -0.00000000	     -0.00000000	     17.22583611
      0.16050126	     -0.06451802	      0.00022591	     -0.20595110	     -0.06435297	      0.88291533	     -0.00008381	     -0.22065540	     -0.00000000	     -0.00000000	     17.22880884
      0.16205496	     -0.06453324	      0.00022781	     -0.20596678	     -0.06435865	      0.88291509	     -0.00008428	     -0.22066996	     -0.00000000	     -0.00000000	     17.09207665
      0.16360865	     -0.06454805	      0.00022820	     -0.20598202	     -0.06436426	      0.88291493	     -0.00008478	     -0.22068383	     -0.00000000	     -0.00000000	     17.08070113
      0.16516234	     -0.06455934	      0.00022998	     -0.20599378	     -0.06436982	      0.88291485	     -0.00008531	     -0.22069703	     -0.00000000	     -0.00000000	     17.11788601
      0.16672469	     -0.06456945	      0.00023040	     -0.20600435	     -0.06437534	      0.88291485	     -0.00008587	     -0.22070966	     -0.00000000	      0.00000000	     17.11243886
      0.16828704	     -0.06457183	      0.00023189	     -0.20600721	     -0.06438081	      0.88291491	     -0.00008646	     -0.22072156	     -0.00000000	      0.00000000	     17.03924872
      0.16984939	     -0.06456622	      0.00023280	     -0.20600209	     -0.06438621	      0.88291502	     -0.00008707	     -0.22073253	     -0.00000000	      0.00000000	     17.22591010
      0.17141175	     -0.06454957	      0.00023471	     -0.20598594	     -0.06439154	      0.88291519	     -0.00008771	     -0.22074231	     -0.00000000	      0.00000000	     17.12425969
      0.17297410	     -0.06451883	      0.00023607	     -0.20595571	     -0.06439680	      0.88291539	     -0.00008838	     -0.22075061	     -0.00000000	      0.00000000	     17.38913043
      0.17453645	     -0.06447376	      0.00023815	     -0.20591117	     -0.06440200	      0.88291563	     -0.00008908	     -0.22075712	     -0.00000000	      0.00000000	     17.23466077
      0.17609880	     -0.06441125	      0.00023946	     -0.20584916	     -0.06440713	      0.88291590	     -0.00008981	     -0.22076156	     -0.00000000	      0.00000000	     17.50597552
      0.17766115	     -0.06433906	      0.00024093	     -0.20577746	     -0.06441219	      0.88291621	     -0.00009056	     -0.22076372	     -0.00000000	      0.00000000	     17.72709142
      0.17922350	     -0.06425653	      0.00024114	     -0.20569539	     -0.06441718	      0.88291653	     -0.00009133	     -0.22076366	     -0.00000000	      0.00000000	     17.65364115
      0.18078585	     -0.06416472	      0.00024161	     -0.20560402	     -0.06442211	      0.88291689	     -0.00009213	     -0.22076140	     -0.00000000	      0.00000000	     18.01923430
      0.18234820	     -0.06407163	      0.00024099	     -0.20551133	     -0.06442698	      0.88291727	     -0.00009296	     -0.22075704	     -0.00000000	      0.00000000	     18.07841099
      0.18391055	     -0.06396949	      0.00024132	     -0.20540959	     -0.06443178	      0.88291767	     -0.00009380	     -0.22075084	     -0.00000000	      0.00000000	     18.13158820
      0.18547290	     -0.06386791	      0.00024075	     -0.20530838	     -0.06443653	      0.88291810	     -0.00009467	     -0.22074287	     -0.00000000	      0.00000000	     18.45759113
      0.18703525	     -0.06376037	      0.00024120	     -0.20520120	     -0.06444123	      0.88291856	     -0.00009555	     -0.22073339	     -0.00000000	      0.00000000	     18.51678633
      0.18896306	     -0.06362727	      0.00024020	     -0.20506848	     -0.06444696	      0.88291915	     -0.00009667	     -0.22071975	     -0.00000000	      0.00000000	     18.79520955
      0.19028304	     -0.06353446	      0.00024155	     -0.20497596	     -0.06445083	      0.88291958	     -0.00009744	     -0.22070931	     -0.00000000	      0.00000000	     19.01526558
      0.19160303	     -0.06344112	      0.00024144	     -0.20488287	     -0.06445468	      0.88292002	     -0.00009822	     -0.22069808	     -0.00000000	      0.00000000	     19.07005328
      0.19319015	     -0.06332742	      0.00024215	     -0.20476946	     -0.06445926	      0.88292058	     -0.00009918	     -0.22068362	     -0.00000000	      0.00000000	     19.42339739
      0.19477726	     -0.06321476	      0.00024257	     -0.20465708	     -0.06446380	      0.88292115	     -0.00010014	     -0.22066825	     -0.00000000	      0.00000000	     19.40779141
      0.19636438	     -0.06309714	      0.00024330	     -0.20453971	     -0.06446830	      0.88292175	     -0.00010112	     -0.22065212	     -0.00000000	      0.00000000	     19.76591760
      0.19795150	     -0.06298248	      0.00024345	     -0.20442528	     -0.06447277	      0.88292237	     -0.00010210	     -0.22063530	     -0.00000000	      0.00000000	     19.99959835
      0.19953861	     -0.06286792	      0.00024437	     -0.20431094	     -0.06447720	      0.88292301	     -0.00010308	     -0.22061794	     -0.00000000	      0.00000000	     20.42208779
      0.20112573	     -0.06275327	      0.00024466	     -0.20419649	     -0.06448160	      0.88292366	     -0.00010408	     -0.22060014	     -0.00000000	      0.00000000	     20.43923983
      0.20271285	     -0.06263699	      0.00024619	     -0.20408040	     -0.06448597	      0.88292433	     -0.00010507	     -0.22058194	     -0.00000000	      0.00000000	     20.93463227
      0.20429997	     -0.06252407	      0.00024693	     -0.20396766	     -0.06449031	      0.88292501	     -0.00010607	     -0.22056341	     -0.00000000	      0.00000000	     21.05238452
      0.20588708	     -0.06240813	      0.00024920	     -0.20385190	     -0.06449462	      0.88292571	     -0.00010706	     -0.22054463	     -0.00000000	      0.00000000	     21.63994718
      0.20747420	     -0.06229850	      0.00024951	     -0.20374240	     -0.06449892	      0.88292642	     -0.00010806	     -0.22052564	     -0.00000000	      0.00000000	     21.60541401
      0.20882493	     -0.06220013	      0.00025142	     -0.20364415	     -0.06450256	      0.88292703	     -0.00010890	     -0.22050939	     -0.00000000	      0.00000000	     22.13844866
      0.21017566	     -0.06210689	      0.00025205	     -0.20355101	     -0.06450618	      0.88292765	     -0.00010974	     -0.22049305	     -0.00000001	      0.00000000	     22.25938041
      0.21152639	     -0.06201219	      0.00025315	     -0.20345639	     -0.06450979	      0.88292828	     -0.00011058	     -0.22047667	     -0.00000001	      0.00000000	     22.64587743
      0.21353808	     -0.06187768	      0.00025412	     -0.20332199	     -0.06451515	      0.88292922	     -0.00011183	     -0.22045221	     -0.00000001	      0.00000000	     22.78425438
      0.21508268	     -0.06176782	      0.00025561	     -0.20321220	     -0.06451924	      0.88292995	     -0.00011277	     -0.22043344	     -0.00000001	      0.00000000	     23.43365411
      0.21662728	     -0.06166773	      0.00025569	     -0.20311214	     -0.06452333	      0.88293068	     -0.00011371	     -0.22041458	     -0.00000001	      0.00000000	     23.70866612
      0.21817189	     -0.06156259	      0.00025713	     -0.20300705	     -0.06452740	      0.88293141	     -0.00011464	     -0.22039581	     -0.00000001	      0.00000000	     24.22076560
      0.21971649	     -0.06146736	      0.00025663	     -0.20291182	     -0.06453146	      0.88293215	     -0.00011555	     -0.22037705	     -0.00000001	      0.00000000	     24.37590622
      0.22126109	     -0.06136376	      0.00025800	     -0.20280825	     -0.06453552	      0.88293288	     -0.00011646	     -0.22035844	     -0.00000001	      0.00000000	     24.94917088
      0.22280569	     -0.06127365	      0.00025679	     -0.20271811	     -0.06453956	      0.88293361	     -0.00011735	     -0.22033983	     -0.00000001	      0.00000000	     25.09743703
      0.22414745	     -0.06118582	      0.00025790	     -0.20263028	     -0.06454307	      0.88293424	     -0.00011811	     -0.22032384	     -0.00000001	      0.00000000	     25.55950680
      0.22548921	     -0.06110675	      0.00025748	     -0.20255118	     -0.06454657	      0.88293487	     -0.00011885	     -0.22030787	     -0.00000001	      0.00000000	     25.87905097
      0.22712779	     -0.06100817	      0.00025798	     -0.20245257	     -0.06455084	      0.88293563	     -0.00011975	     -0.22028857	     -0.00000001	      0.00000000	     26.15898746
      0.22876637	     -0.06091510	      0.00025706	     -0.20235942	     -0.06455510	      0.88293637	     -0.00012063	     -0.22026940	     -0.00000001	      0.00000000	     26.65055934
      0.23040496	     -0.06081663	      0.00025841	     -0.20226092	     -0.06455935	      0.88293711	     -0.00012148	     -0.22025048	     -0.00000001	      0.00000000	     27.12158321
      0.23165509	     -0.06075106	      0.00025704	     -0.20219527	     -0.06456259	      0.88293766	     -0.00012212	     -0.22023612	     -0.00000001	      0.00000000	     27.29279802
      0.23290522	     -0.06068074	      0.00025725	     -0.20212489	     -0.06456583	      0.88293820	     -0.00012274	     -0.22022192	     -0.00000001	      0.00000000	     27.64897478
      0.23468759	     -0.06058624	      0.00025666	     -0.20203029	     -0.06457045	      0.88293895	     -0.00012361	     -0.22020187	     -0.00000001	      0.00000000	     27.93940095
      0.23646995	     -0.06048692	      0.00025739	     -0.20193087	     -0.06457506	      0.88293969	     -0.00012445	     -0.22018214	     -0.00000000	      0.00000000	     28.60137703
      0.23774817	     -0.06042593	      0.00025599	     -0.20186978	     -0.06457837	      0.88294020	     -0.00012503	     -0.22016808	     -0.00000000	      0.00000000	     28.71576679
      0.23902639	     -0.06035889	      0.00025616	     -0.20180265	     -0.06458168	      0.88294070	     -0.00012560	     -0.22015423	     -0.00000000	      0.00000000	     29.00020069
      0.24080297	     -0.06027292	      0.00025523	     -0.20171653	     -0.06458627	      0.88294137	     -0.00012636	     -0.22013518	     -0.00000000	      0.00000000	     29.45105213
      0.24257955	     -0.06018081	      0.00025640	     -0.20162430	     -0.06459087	      0.88294202	     -0.00012708	     -0.22011648	     -0.00000000	      0.00000000	     29.74406420
      0.24378958	     -0.06012742	      0.00025462	     -0.20157076	     -0.06459401	      0.88294244	     -0.00012755	     -0.22010386	     -0.00000000	      0.00000000	     29.98760210
      0.24499960	     -0.06006920	      0.00025467	     -0.20151243	     -0.06459714	      0.88294285	     -0.00012801	     -0.22009142	     -0.00000000	      0.00000000	     30.25996959
      0.24691998	     -0.05998424	      0.00025360	     -0.20142726	     -0.06460213	      0.88294348	     -0.00012869	     -0.22007194	     -0.00000000	      0.00000000	     30.62565926
      0.24847603	     -0.05990979	      0.00025411	     -0.20135266	     -0.06460618	      0.88294396	     -0.00012921	     -0.22005650	     -0.00000000	      0.00000000	     30.94173416
      0.25003208	     -0.05984587	      0.00025192	     -0.20128852	     -0.06461024	      0.88294442	     -0.00012970	     -0.22004122	     -0.00000000	      0.00000000	     31.18474609
      0.25139082	     -0.05978371	      0.00025266	     -0.20122622	     -0.06461379	      0.88294480	     -0.00013009	     -0.22002815	     -0.00000000	      0.00000000	     31.52849813
      0.25274956	     -0.05972951	      0.00025105	     -0.20117182	     -0.06461735	      0.88294517	     -0.00013046	     -0.22001525	     -0.00000000	      0.00000000	     31.67159583
      0.25410829	     -0.05967194	      0.00025084	     -0.20111408	     -0.06462092	      0.88294551	     -0.00013080	     -0.22000257	     -0.00000000	      0.00000000	     31.98504818
      0.25587351	     -0.05960462	      0.00024897	     -0.20104648	     -0.06462558	      0.88294594	     -0.00013119	     -0.21998638	     -0.00000000	      0.00000000	     32.06566139
      0.25726143	     -0.05954615	      0.00024923	     -0.20098783	     -0.06462926	      0.88294625	     -0.00013146	     -0.21997395	     -0.00000000	      0.00000000	     32.48227592
      0.25864934	     -0.05949590	      0.00024754	     -0.20093735	     -0.06463295	      0.88294655	     -0.00013170	     -0.21996170	     -0.00000000	      0.00000000	     32.71032736
      0.26003726	     -0.05944259	      0.00024731	     -0.20088383	     -0.06463666	      0.88294682	     -0.00013191	     -0.21994971	     -0.00000000	      0.00000000	     32.86628060
      0.26170989	     -0.05938454	      0.00024538	     -0.20082548	     -0.06464116	      0.88294713	     -0.00013211	     -0.21993554	     -0.00000000	      0.00000000	     33.27944161
      0.26319850	     -0.05932933	      0.00024572	     -0.20077004	     -0.06464518	      0.88294739	     -0.00013224	     -0.21992326	     -0.00000000	      0.00000000	     33.27177612
      0.26468712	     -0.05928188	      0.00024320	     -0.20072228	     -0.06464923	      0.88294762	     -0.00013233	     -0.21991123	     -0.00000000	      0.00000000	     33.63043743
      0.26617573	     -0.05922935	      0.00024403	     -0.20066952	     -0.06465330	      0.88294783	     -0.00013237	     -0.21989955	     -0.00000000	      0.00000000	     33.69629913
      0.26766434	     -0.05918693	      0.00024088	     -0.20062676	     -0.06465740	      0.88294803	     -0.00013238	     -0.21988813	     -0.00000000	      0.00000000	     33.98428875
      0.26900236	     -0.05914166	      0.00024185	     -0.20058127	     -0.06466111	      0.88294819	     -0.00013234	     -0.21987819	     -0.00000000	      0.00000000	     34.09918657
      0.27034038	     -0.05910438	      0.00023990	     -0.20054369	     -0.06466485	      0.88294834	     -0.00013227	     -0.21986847	     -0.00000000	      0.00000000	     34.27320521
      0.27167840	     -0.05906463	      0.00023968	     -0.20050368	     -0.06466861	      0.88294847	     -0.00013216	     -0.21985904	     -0.00000000	      0.00000000	     34.38241199
      0.27340384	     -0.05901996	      0.00023757	     -0.20045861	     -0.06467351	      0.88294862	     -0.00013196	     -0.21984725	     -0.00000000	      0.00000000	     34.71319178
      0.27484975	     -0.05897894	      0.00023808	     -0.20041730	     -0.06467765	      0.88294873	     -0.00013175	     -0.21983778	     -0.00000000	      0.00000000	     34.61404593
      0.27629567	     -0.05894572	      0.00023553	     -0.20038372	     -0.06468182	      0.88294883	     -0.00013149	     -0.21982861	     -0.00000000	      0.00000000	     34.88542179
      0.27774158	     -0.05890903	      0.00023601	     -0.20034672	     -0.06468603	      0.88294892	     -0.00013119	     -0.21981983	     -0.00000000	      0.00000000	     34.82640577
      0.27918750	     -0.05887876	      0.00023338	     -0.20031607	     -0.06469028	      0.88294899	     -0.00013085	     -0.21981136	     -0.00000000	      0.00000000	     35.05036154
      0.28063341	     -0.05884576	      0.00023386	     -0.20028274	     -0.06469457	      0.88294906	     -0.00013046	     -0.21980331	     -0.00000000	      0.00000000	     35.08107369
      0.28207933	     -0.05882124	      0.00023100	     -0.20025781	     -0.06469891	      0.88294912	     -0.00013003	     -0.21979562	     -0.00000000	      0.00000000	     35.21415105
      0.28352524	     -0.05879391	      0.00023143	     -0.20023013	     -0.06470329	      0.88294917	     -0.00012955	     -0.21978844	     -0.00000000	      0.00000000	     35.14838468
      0.28497116	     -0.05877522	      0.00022828	     -0.20021101	     -0.06470771	      0.88294922	     -0.00012904	     -0.21978171	     -0.00000000	      0.00000000	     35.32384342
      0.28641707	     -0.05875510	      0.00022876	     -0.20019053	     -0.06471219	      0.88294926	     -0.00012847	     -0.21977558	     -0.00000000	      0.00000000	     35.24938153
      0.28786298	     -0.05874598	      0.00022524	     -0.20018095	     -0.06471671	      0.88294930	     -0.00012787	     -0.21977005	     -0.00000000	      0.00000000	     35.39206368
      0.28930890	     -0.05873766	      0.00022558	     -0.20017225	     -0.06472128	      0.88294934	     -0.00012722	     -0.21976533	     -0.00000000	      0.00000000	     35.25724781
      0.29075481	     -0.05874353	      0.00022144	     -0.20017763	     -0.06472590	      0.88294937	     -0.00012653	     -0.21976149	     -0.00000000	      0.00000000	     35.38342671
      0.29220073	     -0.05875228	      0.00022181	     -0.20018599	     -0.06473058	      0.88294940	     -0.00012580	     -0.21975880	     -0.00000000	      0.00000000	     35.22266484
      0.29364664	     -0.05877556	      0.00021760	     -0.20020878	     -0.06473531	      0.88294943	     -0.00012502	     -0.21975730	     -0.00000000	      0.00000000	     35.32284853
      0.29509256	     -0.05879960	      0.00021878	     -0.20023245	     -0.06474009	      0.88294945	     -0.00012420	     -0.21975720	     -0.00000000	      0.00000000	     35.13841108
      0.29638073	     -0.05883275	      0.00021575	     -0.20026518	     -0.06474440	      0.88294946	     -0.00012344	     -0.21975824	     -0.00000000	      0.00000000	     35.18969284
      0.29766889	     -0.05886820	      0.00021589	     -0.20030029	     -0.06474874	      0.88294947	     -0.00012265	     -0.21976048	     -0.00000000	     -0.00000000	     35.07508016
      0.29923251	     -0.05892113	      0.00021433	     -0.20035278	     -0.06475408	      0.88294946	     -0.00012164	     -0.21976477	     -0.00000000	     -0.00000000	     35.06905239
      0.30079613	     -0.05897916	      0.00021550	     -0.20041044	     -0.06475947	      0.88294942	     -0.00012058	     -0.21977088	     -0.00000000	     -0.00000000	     34.75016082
      0.30235975	     -0.05904758	      0.00021286	     -0.20047841	     -0.06476493	      0.88294937	     -0.00011949	     -0.21977874	     -0.00000000	     -0.00000000	     34.93440830
      0.30359396	     -0.05910111	      0.00021524	     -0.20053170	     -0.06476928	      0.88294930	     -0.00011859	     -0.21978621	     -0.00000000	     -0.00000000	     34.65201462
      0.30482817	     -0.05916151	      0.00021478	     -0.20059181	     -0.06477366	      0.88294921	     -0.00011766	     -0.21979473	     -0.00000000	     -0.00000000	     34.56888801
      0.30654017	     -0.05924900	      0.00021606	     -0.20067895	     -0.06477979	      0.88294904	     -0.00011634	     -0.21980829	     -0.00000000	     -0.00000000	     34.36245929
      0.30804155	     -0.05933450	      0.00021504	     -0.20076410	     -0.06478522	      0.88294884	     -0.00011514	     -0.21982178	     -0.00000000	     -0.00000000	     34.20911518
      0.30954294	     -0.05942117	      0.00021700	     -0.20085052	     -0.06479070	      0.88294860	     -0.00011390	     -0.21983681	     -0.00000000	     -0.00000000	     33.89719161
      0.31104432	     -0.05951723	      0.00021485	     -0.20094626	     -0.06479622	      0.88294830	     -0.00011263	     -0.21985330	     -0.00000000	     -0.00000000	     33.88161758
      0.31234250	     -0.05960030	      0.00021688	     -0.20102914	     -0.06480103	      0.88294800	     -0.00011151	     -0.21986873	     -0.00000000	     -0.00000000	     33.51868543
      0.31364068	     -0.05968924	      0.00021597	     -0.20111785	     -0.06480586	      0.88294765	     -0.00011036	     -0.21988519	     -0.00000000	     -0.00000000	     33.38191041
      0.31525352	     -0.05980287	      0.00021658	     -0.20123124	     -0.06481191	      0.88294716	     -0.00010891	     -0.21990705	     -0.00000000	     -0.00000000	     33.00813943
      0.31686635	     -0.05992445	      0.00021424	     -0.20135255	     -0.06481799	      0.88294658	     -0.00010743	     -0.21993041	     -0.00000000	     -0.00000000	     32.94648620
      0.31817102	     -0.06002219	      0.00021542	     -0.20145016	     -0.06482294	      0.88294606	     -0.00010620	     -0.21995040	     -0.00000000	     -0.00000000	     32.46673763
      0.31947569	     -0.06012541	      0.00021404	     -0.20155320	     -0.06482790	      0.88294548	     -0.00010496	     -0.21997125	     -0.00000000	     -0.00000000	     32.30953153
      0.32111218	     -0.06025771	      0.00021406	     -0.20168534	     -0.06483416	      0.88294468	     -0.00010338	     -0.21999865	     -0.00000000	     -0.00000000	     31.86837302
      0.32274868	     -0.06039584	      0.00021163	     -0.20182328	     -0.06484044	      0.88294379	     -0.00010177	     -0.22002734	     -0.00000000	     -0.00000000	     31.84599932
      0.32405132	     -0.06050527	      0.00021264	     -0.20193265	     -0.06484545	      0.88294302	     -0.00010047	     -0.22005106	     -0.00000000	     -0.00000000	     31.25271732
      0.32535397	     -0.06061818	      0.00021127	     -0.20204546	     -0.06485048	      0.88294219	     -0.00009916	     -0.22007548	     -0.00000000	     -0.00000000	     31.11225240
      0.32702590	     -0.06076621	      0.00021089	     -0.20219342	     -0.06485694	      0.88294105	     -0.00009745	     -0.22010783	     -0.00000000	     -0.00000000	     30.65211603
      0.32850652	     -0.06090132	      0.00020870	     -0.20232844	     -0.06486267	      0.88293996	     -0.00009592	     -0.22013739	     -0.00000000	     -0.00000001	     30.53312812
      0.32998715	     -0.06103782	      0.00020858	     -0.20246494	     -0.06486840	      0.88293880	     -0.00009437	     -0.22016780	     -0.00000000	     -0.00000001	     29.94546044
      0.33146777	     -0.06117580	      0.00020631	     -0.20260288	     -0.06487414	      0.88293758	     -0.00009281	     -0.22019896	     -0.00000000	     -0.00000001	     29.89103093
      0.33294839	     -0.06131650	      0.00020609	     -0.20274361	     -0.06487987	      0.88293630	     -0.00009123	     -0.22023084	     -0.00000000	     -0.00000001	     29.39547353
      0.33442902	     -0.06145883	      0.00020388	     -0.20288595	     -0.06488559	      0.88293495	     -0.00008964	     -0.22026341	     -0.00000000	     -0.00000001	     29.27124775
      0.33590964	     -0.06160239	      0.00020397	     -0.20302960	     -0.06489131	      0.88293355	     -0.00008804	     -0.22029663	     -0.00000000	     -0.00000001	     28.71300291
      0.33739027	     -0.06174607	      0.00020225	     -0.20317335	     -0.06489701	      0.88293209	     -0.00008643	     -0.22033046	     -0.00000000	     -0.00000001	     28.64948326
      0.33887089	     -0.06189114	      0.00020264	     -0.20331857	     -0.06490269	      0.88293059	     -0.00008481	     -0.22036486	     -0.00000000	     -0.00000001	     28.14142057
      0.34035152	     -0.06203571	      0.00020135	     -0.20346327	     -0.06490835	      0.88292903	     -0.00008319	     -0.22039979	     -0.00000000	     -0.00000001	     28.04704609
      0.34183214	     -0.06218037	      0.00020201	     -0.20360812	     -0.06491399	      0.88292744	     -0.00008155	     -0.22043518	     -0.00000000	     -0.00000001	     27.47746897
      0.34331277	     -0.06232302	      0.00020118	     -0.20375096	     -0.06491959	      0.88292581	     -0.00007991	     -0.22047098	     -0.00000000	     -0.00000001	     27.41354753
      0.34479339	     -0.06246611	      0.00020200	     -0.20389430	     -0.06492517	      0.88292415	     -0.00007827	     -0.22050714	     -0.00000000	     -0.00000001	     26.93845752
      0.34627402	     -0.06260788	      0.00020150	     -0.20403631	     -0.06493070	      0.88292246	     -0.00007663	     -0.22054362	     -0.00000000	     -0.00000001	     26.79946067
      0.34775464	     -0.06274957	      0.00020219	     -0.20417829	     -0.06493620	      0.88292075	     -0.00007499	     -0.22058039	     -0.00000000	     -0.00000001	     26.27774151
      0.34923527	     -0.06288889	      0.00020180	     -0.20431790	     -0.06494165	      0.88291902	     -0.00007335	     -0.22061742	     -0.00000000	     -0.00000001	     26.17995354
      0.35101815	     -0.06305748	      0.00020288	     -0.20448691	     -0.06494815	      0.88291693	     -0.00007138	     -0.22066229	     -0.00000000	     -0.00000001	     25.49356571
      0.35241137	     -0.06318483	      0.00020209	     -0.20461456	     -0.06495318	      0.88291529	     -0.00006984	     -0.22069754	     -0.00000000	     -0.00000001	     25.55564986
      0.35380458	     -0.06331238	      0.00020294	     -0.20474247	     -0.06495816	      0.88291364	     -0.00006831	     -0.22073287	     -0.00000000	     -0.00000001	     25.11654889
      0.35548463	     -0.06346313	      0.00020272	     -0.20489366	     -0.06496409	      0.88291166	     -0.00006647	     -0.22077554	     -0.00000000	     -0.00000001	     24.97266875
      0.35716469	     -0.06361271	      0.00020417	     -0.20504374	     -0.06496994	      0.88290970	     -0.00006464	     -0.22081822	     -0.00000000	     -0.00000001	     24.23020421
      0.35853747	     -0.06373049	      0.00020340	     -0.20516190	     -0.06497466	      0.88290810	     -0.00006316	     -0.22085308	     -0.00000000	     -0.00000001	     24.32929958
      0.35991025	     -0.06384954	      0.00020418	     -0.20528139	     -0.06497932	      0.88290653	     -0.00006168	     -0.22088788	     -0.00000000	     -0.00000001	     23.92385320
      0.36160035	     -0.06399148	      0.00020410	     -0.20542386	     -0.06498496	      0.88290461	     -0.00005987	     -0.22093062	     -0.00000000	     -0.00000001	     23.76915768
      0.36329044	     -0.06413191	      0.00020518	     -0.20556489	     -0.06499051	      0.88290272	     -0.00005808	     -0.22097313	     -0.00000000	     -0.00000001	     23.12424362
      0.36474699	     -0.06424759	      0.00020452	     -0.20568105	     -0.06499521	      0.88290113	     -0.00005654	     -0.22100954	     -0.00000000	     -0.00000001	     23.20531738
      0.36620355	     -0.06436393	      0.00020519	     -0.20579794	     -0.06499982	      0.88289957	     -0.00005502	     -0.22104569	     -0.00000000	     -0.00000001	     22.70509301
      0.36766010	     -0.06447656	      0.00020484	     -0.20591110	     -0.06500435	      0.88289804	     -0.00005351	     -0.22108158	     -0.00000000	     -0.00000001	     22.63298340
      0.36911666	     -0.06458832	      0.00020511	     -0.20602344	     -0.06500880	      0.88289654	     -0.00005202	     -0.22111716	     -0.00000000	     -0.00000001	     22.23493996
      0.37087606	     -0.06471870	      0.00020483	     -0.20615451	     -0.06501404	      0.88289478	     -0.00005023	     -0.22115969	     -0.00000000	     -0.00000001	     22.18180048
      0.37263545	     -0.06484642	      0.00020555	     -0.20628299	     -0.06501915	      0.88289308	     -0.00004847	     -0.22120162	     -0.00000000	     -0.00000001	     21.38310755
      0.37407210	     -0.06494260	      0.00020474	     -0.20637976	     -0.06502322	      0.88289174	     -0.00004705	     -0.22123538	     -0.00000000	     -0.00000001	     21.63269241
      0.37550874	     -0.06503804	      0.00020511	     -0.20647585	     -0.06502720	      0.88289043	     -0.00004566	     -0.22126858	     -0.00000000	     -0.00000001	     21.22882488
      0.37726918	     -0.06514679	      0.00020444	     -0.20658538	     -0.06503193	      0.88288889	     -0.00004398	     -0.22130843	     -0.00000000	     -0.00000001	     21.06301189
      0.37876517	     -0.06523142	      0.00020490	     -0.20667071	     -0.06503584	      0.88288763	     -0.00004258	     -0.22134139	     -0.00000000	     -0.00000001	     20.72902433
      0.38026115	     -0.06530700	      0.00020427	     -0.20674699	     -0.06503964	      0.88288641	     -0.00004122	     -0.22137333	     -0.00000000	     -0.00000001	     20.72703895
      0.38175714	     -0.06537555	      0.00020450	     -0.20681628	     -0.06504332	      0.88288524	     -0.00003989	     -0.22140409	     -0.00000000	     -0.00000001	     20.40610678
      0.38359063	     -0.06544673	      0.00020356	     -0.20688834	     -0.06504768	      0.88288388	     -0.00003831	     -0.22144001	     -0.00000000	     -0.00000000	     20.36722229
      0.38518949	     -0.06550298	      0.00020375	     -0.20694539	     -0.06505134	      0.88288275	     -0.00003698	     -0.22146960	     -0.00000000	     -0.00000000	     20.08269745
      0.38678835	     -0.06555118	      0.00020153	     -0.20699435	     -0.06505487	      0.88288169	     -0.00003570	     -0.22149757	     -0.00000000	     -0.00000000	     19.96266279
      0.38838720	     -0.06559428	      0.00020109	     -0.20703824	     -0.06505826	      0.88288068	     -0.00003447	     -0.22152392	     -0.00000000	     -0.00000000	     19.68959798
      0.38998606	     -0.06563019	      0.00019827	     -0.20707490	     -0.06506152	      0.88287974	     -0.00003329	     -0.22154866	     -0.00000000	     -0.00000000	     19.59994431
      0.39158492	     -0.06566314	      0.00019770	     -0.20710865	     -0.06506465	      0.88287887	     -0.00003216	     -0.22157175	     -0.00000000	     -0.00000000	     19.47614447
      0.39318378	     -0.06568758	      0.00019495	     -0.20713384	     -0.06506765	      0.88287807	     -0.00003110	     -0.22159331	     -0.00000000	     -0.00000000	     19.37185515
      0.39478264	     -0.06570993	      0.00019472	     -0.20715699	     -0.06507052	      0.88287734	     -0.00003009	     -0.22161330	     -0.00000000	     -0.00000000	     19.16286565
      0.39638150	     -0.06572464	      0.00019224	     -0.20717246	     -0.06507326	      0.88287669	     -0.00002914	     -0.22163181	     -0.00000000	     -0.00000000	     19.08631030
      0.39798036	     -0.06573494	      0.00019255	     -0.20718358	     -0.06507587	      0.88287611	     -0.00002825	     -0.22164876	     -0.00000000	     -0.00000000	     19.06772027
      0.39957922	     -0.06573995	      0.00019054	     -0.20718936	     -0.06507835	      0.88287560	     -0.00002742	     -0.22166418	     -0.00000000	     -0.00000000	     18.82706185
      0.40117808	     -0.06573741	      0.00019148	     -0.20718764	     -0.06508070	      0.88287517	     -0.00002665	     -0.22167804	     -0.00000000	     -0.00000000	     18.90156417
      0.40277693	     -0.06573194	      0.00018994	     -0.20718293	     -0.06508293	      0.88287482	     -0.00002595	     -0.22169030	     -0.00000000	     -0.00000000	     18.75559548
      0.40437579	     -0.06571766	      0.00019154	     -0.20716949	     -0.06508503	      0.88287455	     -0.00002532	     -0.22170105	     -0.00000000	     -0.00000000	     18.69357853
      0.40597465	     -0.06570006	      0.00019076	     -0.20715266	     -0.06508701	      0.88287435	     -0.00002475	     -0.22171023	     -0.00000000	     -0.00000000	     18.64848924
      0.40757351	     -0.06567499	      0.00019339	     -0.20712842	     -0.06508887	      0.88287422	     -0.00002425	     -0.22171791	     -0.00000000	     -0.00000000	     18.57457368
      0.40917237	     -0.06564613	      0.00019291	     -0.20710033	     -0.06509061	      0.88287418	     -0.00002382	     -0.22172408	     -0.00000000	     -0.00000000	     18.53448225
      0.41077123	     -0.06561017	      0.00019569	     -0.20706519	     -0.06509223	      0.88287421	     -0.00002345	     -0.22172882	     -0.00000000	      0.00000000	     18.48837262
      0.41237009	     -0.06557014	      0.00019535	     -0.20702590	     -0.06509373	      0.88287431	     -0.00002316	     -0.22173212	     -0.00000000	      0.00000000	     18.44370316
      0.41396895	     -0.06552391	      0.00019841	     -0.20698047	     -0.06509513	      0.88287448	     -0.00002294	     -0.22173402	     -0.00000000	      0.00000000	     18.53972927
      0.41556781	     -0.06547386	      0.00019795	     -0.20693113	     -0.06509641	      0.88287473	     -0.00002279	     -0.22173453	     -0.00000000	      0.00000000	     18.35878797
      0.41716666	     -0.06541607	      0.00020122	     -0.20687412	     -0.06509758	      0.88287505	     -0.00002270	     -0.22173368	     -0.00000000	      0.00000000	     18.56053475
      0.41876552	     -0.06535713	      0.00020067	     -0.20681587	     -0.06509865	      0.88287544	     -0.00002269	     -0.22173144	     -0.00000000	      0.00000000	     18.36499681
      0.42036438	     -0.06528836	      0.00020423	     -0.20674785	     -0.06509962	      0.88287589	     -0.00002276	     -0.22172790	     -0.00000000	      0.00000000	     18.55622414
      0.42196324	     -0.06522029	      0.00020384	     -0.20668043	     -0.06510048	      0.88287641	     -0.00002289	     -0.22172301	     -0.00000000	      0.00000000	     18.51851205
      0.42356210	     -0.06514198	      0.00020757	     -0.20660285	     -0.06510125	      0.88287700	     -0.00002310	     -0.22171685	     -0.00000000	      0.00000000	     18.53129954
      0.42516096	     -0.06506398	      0.00020701	     -0.20652546	     -0.06510192	      0.88287765	     -0.00002337	     -0.22170933	     -0.00000000	      0.00000000	     18.73017296
      0.42675982	     -0.06497615	      0.00021101	     -0.20643832	     -0.06510251	      0.88287837	     -0.00002372	     -0.22170054	     -0.00000000	      0.00000000	     18.73004770
      0.42835868	     -0.06488887	      0.00021017	     -0.20635161	     -0.06510300	      0.88287914	     -0.00002414	     -0.22169038	     -0.00000000	      0.00000000	     18.85230603
      0.42995753	     -0.06479199	      0.00021454	     -0.20625540	     -0.06510341	      0.88287997	     -0.00002463	     -0.22167898	     -0.00000000	      0.00000000	     18.93925173
      0.43137106	     -0.06470626	      0.00021395	     -0.20617013	     -0.06510370	      0.88288075	     -0.00002512	     -0.22166776	     -0.00000000	      0.00000000	     19.00779440
      0.43278458	     -0.06461504	      0.00021639	     -0.20607943	     -0.06510393	      0.88288158	     -0.00002567	     -0.22165555	     -0.00000000	      0.00000000	     19.14913267
      0.43449249	     -0.06450286	      0.00021727	     -0.20596782	     -0.06510413	      0.88288263	     -0.00002639	     -0.22163946	     -0.00000000	      0.00000000	     19.21339306
      0.43620041	     -0.06438213	      0.00022026	     -0.20584766	     -0.06510425	      0.88288374	     -0.00002720	     -0.22162194	     -0.00000000	      0.00000000	     19.49346481
      0.43790832	     -0.06426330	      0.00021960	     -0.20572931	     -0.06510429	      0.88288490	     -0.00002808	     -0.22160292	     -0.00000000	      0.00000000	     19.55644828
      0.43929323	     -0.06415757	      0.00022319	     -0.20562403	     -0.06510427	      0.88288589	     -0.00002885	     -0.22158651	     -0.00000000	      0.00000000	     19.74993143
      0.44067814	     -0.06405405	      0.00022365	     -0.20552088	     -0.06510420	      0.88288691	     -0.00002967	     -0.22156915	     -0.00000000	      0.00000001	     19.92540927
      0.44248313	     -0.06391418	      0.00022604	     -0.20538149	     -0.06510405	      0.88288829	     -0.00003080	     -0.22154531	     -0.00000000	      0.00000001	     20.07013583
      0.44403046	     -0.06379427	      0.00022569	     -0.20526193	     -0.06510386	      0.88288952	     -0.00003184	     -0.22152382	     -0.00000000	      0.00000001	     20.27271354
      0.44557778	     -0.06367105	      0.00022800	     -0.20513908	     -0.06510362	      0.88289079	     -0.00003293	     -0.22150150	     -0.00000000	      0.00000001	     20.52475436
      0.44712510	     -0.06355105	      0.00022774	     -0.20501937	     -0.06510334	      0.88289210	     -0.00003407	     -0.22147839	     -0.00000000	      0.00000001	     20.76807690
      0.44867242	     -0.06342859	      0.00023009	     -0.20489724	     -0.06510302	      0.88289345	     -0.00003527	     -0.22145464	     -0.00000000	      0.00000001	     20.92201350
      0.45021974	     -0.06330773	      0.00023023	     -0.20477664	     -0.06510266	      0.88289484	     -0.00003652	     -0.22143029	     -0.00000000	      0.00000001	     21.16307223
      0.45176706	     -0.06318408	      0.00023297	     -0.20465329	     -0.06510227	      0.88289626	     -0.00003783	     -0.22140542	     -0.00000000	      0.00000001	     21.39138068
      0.45331439	     -0.06306398	      0.00023372	     -0.20453342	     -0.06510185	      0.88289771	     -0.00003918	     -0.22138006	     -0.00000000	      0.00000001	     21.74911835
      0.45486171	     -0.06294189	      0.00023716	     -0.20441160	     -0.06510140	      0.88289920	     -0.00004058	     -0.22135434	     -0.00000000	      0.00000001	     21.80638139
      0.45640903	     -0.06282076	      0.00023846	     -0.20429066	     -0.06510092	      0.88290071	     -0.00004203	     -0.22132825	     -0.00000000	      0.00000001	     22.23993824
      0.45795635	     -0.06270034	      0.00024217	     -0.20417048	     -0.06510042	      0.88290225	     -0.00004352	     -0.22130187	     -0.00000000	      0.00000001	     22.42194204
      0.45950367	     -0.06258077	      0.00024331	     -0.20405107	     -0.06509990	      0.88290381	     -0.00004506	     -0.22127526	     -0.00000000	      0.00000001	     22.73424629
      0.46105099	     -0.06245968	      0.00024666	     -0.20393016	     -0.06509936	      0.88290539	     -0.00004665	     -0.22124849	     -0.00000000	      0.00000001	     22.98412978
      0.46259832	     -0.06234309	      0.00024707	     -0.20381368	     -0.06509880	      0.88290699	     -0.00004827	     -0.22122160	     -0.00000000	      0.00000001	     23.40534795
      0.46414564	     -0.06222573	      0.00025024	     -0.20369647	     -0.06509824	      0.88290860	     -0.00004993	     -0.22119468	     -0.00000000	      0.00000001	     23.48166190
      0.46569296	     -0.06210948	      0.00025028	     -0.20358027	     -0.06509766	      0.88291023	     -0.00005163	     -0.22116770	     -0.00000000	      0.00000001	     23.99000238
      0.46724028	     -0.06199374	      0.00025397	     -0.20346466	     -0.06509707	      0.88291186	     -0.00005337	     -0.22114069	     -0.00000000	      0.00000001	     24.24257793
      0.46878760	     -0.06188142	      0.00025410	     -0.20335237	     -0.06509647	      0.88291351	     -0.00005515	     -0.22111367	     -0.00000000	      0.00000001	     24.48371648
      0.47033492	     -0.06176644	      0.00025853	     -0.20323750	     -0.06509588	      0.88291516	     -0.00005695	     -0.22108668	     -0.00000000	      0.00000001	     24.82392180
      0.47167165	     -0.06167175	      0.00025842	     -0.20314280	     -0.06509535	      0.88291658	     -0.00005854	     -0.22106334	     -0.00000000	      0.00000001	     25.14217749
      0.47300838	     -0.06157635	      0.00026077	     -0.20304742	     -0.06509483	      0.88291801	     -0.00006014	     -0.22104006	     -0.00000000	      0.00000001	     25.33914921
      0.47466135	     -0.06146076	      0.00026192	     -0.20293182	     -0.06509419	      0.88291977	     -0.00006216	     -0.22101134	     -0.00000000	      0.00000001	     25.76641835
      0.47631433	     -0.06134686	      0.00026476	     -0.20281793	     -0.06509355	      0.88292153	     -0.00006420	     -0.22098273	     -0.00000000	      0.00000001	     25.83191313
      0.47779235	     -0.06124680	      0.00026466	     -0.20271779	     -0.06509298	      0.88292309	     -0.00006605	     -0.22095727	     -0.00000000	      0.00000001	     26.38200969
      0.47927037	     -0.06114787	      0.00026731	     -0.20261883	     -0.06509241	      0.88292465	     -0.00006791	     -0.22093194	     -0.00000000	      0.00000001	     26.47004324
      0.48074840	     -0.06105104	      0.00026734	     -0.20252189	     -0.06509186	      0.88292621	     -0.00006980	     -0.22090676	     -0.00000000	      0.00000001	     26.86230832
      0.48222642	     -0.06095539	      0.00026968	     -0.20242618	     -0.06509131	      0.88292775	     -0.00007169	     -0.22088174	     -0.00000000	      0.00000001	     27.06460112
      0.48370444	     -0.06086283	      0.00026970	     -0.20233348	     -0.06509077	      0.88292928	     -0.00007360	     -0.22085689	     -0.00000000	      0.00000001	     27.34331405
      0.48518246	     -0.06077030	      0.00027183	     -0.20224086	     -0.06509024	      0.88293080	     -0.00007552	     -0.22083226	     -0.00000000	      0.00000001	     27.53173678
      0.48666048	     -0.06068047	      0.00027188	     -0.20215087	     -0.06508972	      0.88293231	     -0.00007744	     -0.22080781	     -0.00000000	      0.00000001	     27.87913310
      0.48813851	     -0.06059180	      0.00027392	     -0.20206206	     -0.06508921	      0.88293380	     -0.00007937	     -0.22078359	     -0.00000000	      0.00000001	     28.02242414
      0.48961653	     -0.06050597	      0.00027389	     -0.20197603	     -0.06508872	      0.88293527	     -0.00008130	     -0.22075960	     -0.00000000	      0.00000001	     28.34766833
      0.49109455	     -0.06042073	      0.00027586	     -0.20189063	     -0.06508825	      0.88293673	     -0.00008322	     -0.22073587	     -0.00000000	      0.00000001	     28.47140104
      0.49257257	     -0.06033784	      0.00027593	     -0.20180751	     -0.06508779	      0.88293817	     -0.00008514	     -0.22071239	     -0.00000000	      0.00000001	     28.73447401
      0.49405059	     -0.06025595	      0.00027802	     -0.20172543	     -0.06508735	      0.88293960	     -0.00008706	     -0.22068920	     -0.00000000	      0.00000001	     28.90738254
      0.49552861	     -0.06017735	      0.00027799	     -0.20164658	     -0.06508692	      0.88294100	     -0.00008896	     -0.22066630	     -0.00000000	      0.00000001	     29.19918743
      0.49700664	     -0.06009928	      0.00028009	     -0.20156828	     -0.06508652	      0.88294239	     -0.00009085	     -0.22064373	     -0.00000000	      0.00000001	     29.27151973
      0.49848466	     -0.06002368	      0.00027989	     -0.20149239	     -0.06508613	      0.88294375	     -0.00009273	     -0.22062146	     -0.00000000	      0.00000001	     29.56429253
      0.49996268	     -0.05994897	      0.00028198	     -0.20141743	     -0.06508577	      0.88294510	     -0.00009458	     -0.22059952	     -0.00000000	      0.00000001	     29.67896039
      0.50144070	     -0.05987768	      0.00028153	     -0.20134581	     -0.06508542	      0.88294643	     -0.00009642	     -0.22057791	     -0.00000000	      0.00000001	     29.91029632
      0.50291872	     -0.05980626	      0.00028362	     -0.20127411	     -0.06508510	      0.88294773	     -0.00009823	     -0.22055665	     -0.00000000	      0.00000001	     29.98214569
      0.50439674	     -0.05973783	      0.00028287	     -0.20120532	     -0.06508481	      0.88294902	     -0.00010002	     -0.22053573	     -0.00000000	      0.00000001	     30.29162866
      0.50587477	     -0.05967027	      0.00028501	     -0.20113745	     -0.06508454	      0.88295029	     -0.00010178	     -0.22051518	     -0.00000000	      0.00000001	     30.32353805
      0.50735279	     -0.05960614	      0.00028377	     -0.20107292	     -0.06508429	      0.88295154	     -0.00010351	     -0.22049498	     -0.00000000	      0.00000001	     30.60633683
      0.50883081	     -0.05954184	      0.00028603	     -0.20100828	     -0.06508408	      0.88295277	     -0.00010521	     -0.22047518	     -0.00000000	      0.00000001	     30.60625396
      0.51030883	     -0.05948090	      0.00028432	     -0.20094690	     -0.06508389	      0.88295398	     -0.00010688	     -0.22045574	     -0.00000000	      0.00000001	     30.88855626
      0.51163611	     -0.05942614	      0.00028622	     -0.20089182	     -0.06508375	      0.88295505	     -0.00010835	     -0.22043862	     -0.00000000	      0.00000001	     30.90558257
      0.51296338	     -0.05937407	      0.00028551	     -0.20083935	     -0.06508363	      0.88295611	     -0.00010979	     -0.22042180	     -0.00000000	      0.00000001	     31.10284117
      0.51429066	     -0.05932265	      0.00028617	     -0.20078755	     -0.06508353	      0.88295716	     -0.00011120	     -0.22040529	     -0.00000000	      0.00000001	     31.16987127
      0.51614290	     -0.05925457	      0.00028529	     -0.20071889	     -0.06508345	      0.88295859	     -0.00011312	     -0.22038278	     -0.00000000	      0.00000001	     31.44917771
      0.51750554	     -0.05920415	      0.00028672	     -0.20066808	     -0.06508342	      0.88295964	     -0.00011450	     -0.22036662	     -0.00000000	      0.00000001	     31.41652509
      0.51886818	     -0.05915699	      0.00028575	     -0.20062046	     -0.06508342	      0.88296067	     -0.00011584	     -0.22035078	     -0.00000000	      0.00000001	     31.57587678
      0.52023082	     -0.05911039	      0.00028600	     -0.20057342	     -0.06508346	      0.88296169	     -0.00011715	     -0.22033528	     -0.00000000	      0.00000001	     31.64809178
      0.52201783	     -0.05905359	      0.00028427	     -0.20051598	     -0.06508355	      0.88296300	     -0.00011883	     -0.22031545	     -0.00000000	      0.00000000	     31.87255381
      0.52330576	     -0.05901164	      0.00028522	     -0.20047361	     -0.06508365	      0.88296394	     -0.00012000	     -0.22030155	     -0.00000000	      0.00000000	     31.83809224
      0.52459369	     -0.05897298	      0.00028407	     -0.20043448	     -0.06508379	      0.88296487	     -0.00012114	     -0.22028794	     -0.00000000	      0.00000000	     31.99895145
      0.52628534	     -0.05892364	      0.00028413	     -0.20038454	     -0.06508401	      0.88296608	     -0.00012259	     -0.22027055	     -0.00000000	      0.00000000	     32.03537775
      0.52777065	     -0.05888318	      0.00028218	     -0.20034350	     -0.06508426	      0.88296713	     -0.00012383	     -0.22025572	     -0.00000000	      0.00000000	     32.27783311
      0.52925595	     -0.05884320	      0.00028299	     -0.20030299	     -0.06508454	      0.88296817	     -0.00012502	     -0.22024132	     -0.00000000	      0.00000000	     32.18012562
      0.53074125	     -0.05880651	      0.00028024	     -0.20026569	     -0.06508488	      0.88296919	     -0.00012618	     -0.22022732	     -0.00000000	      0.00000000	     32.44637520
      0.53206318	     -0.05877538	      0.00028096	     -0.20023407	     -0.06508522	      0.88297010	     -0.00012718	     -0.22021525	     -0.00000000	      0.00000000	     32.39138476
      0.53338511	     -0.05874783	      0.00027900	     -0.20020597	     -0.06508559	      0.88297100	     -0.00012815	     -0.22020356	     -0.00000000	      0.00000000	     32.51439109
      0.53470704	     -0.05872218	      0.00027844	     -0.20017980	     -0.06508601	      0.88297188	     -0.00012908	     -0.22019229	     -0.00000000	      0.00000000	     32.54193262
      0.53652118	     -0.05869327	      0.00027573	     -0.20015012	     -0.06508664	      0.88297309	     -0.00013032	     -0.22017756	     -0.00000000	      0.00000000	     32.67255410
      0.53781965	     -0.05867410	      0.00027573	     -0.20013044	     -0.06508715	      0.88297395	     -0.00013116	     -0.22016760	     -0.00000000	      0.00000000	     32.62782779
      0.53911811	     -0.05866054	      0.00027361	     -0.20011631	     -0.06508769	      0.88297479	     -0.00013197	     -0.22015816	     -0.00000000	      0.00000000	     32.75452177
      0.54077868	     -0.05865010	      0.00027232	     -0.20010517	     -0.06508845	      0.88297586	     -0.00013295	     -0.22014699	     -0.00000000	      0.00000000	     32.68987219
      0.54222338	     -0.05865010	      0.00026896	     -0.20010451	     -0.06508917	      0.88297679	     -0.00013376	     -0.22013824	     -0.00000000	      0.00000000	     32.89812076
      0.54366807	     -0.05865733	      0.00026796	     -0.20011114	     -0.06508994	      0.88297769	     -0.00013452	     -0.22013059	     -0.00000000	      0.00000000	     32.72367095
      0.54511276	     -0.05867248	      0.00026434	     -0.20012562	     -0.06509077	      0.88297859	     -0.00013523	     -0.22012411	     -0.00000000	      0.00000000	     32.93716877
      0.54655745	     -0.05869421	      0.00026377	     -0.20014676	     -0.06509165	      0.88297947	     -0.00013589	     -0.22011892	     -0.00000000	      0.00000000	     32.78296675
      0.54800215	     -0.05872386	      0.00026037	     -0.20017576	     -0.06509259	      0.88298033	     -0.00013649	     -0.22011506	     -0.00000000	      0.00000000	     32.98979859
      0.54944684	     -0.05875979	      0.00026060	     -0.20021113	     -0.06509360	      0.88298117	     -0.00013704	     -0.22011261	     -0.00000000	      0.00000000	     32.75190730
      0.55089153	     -0.05880254	      0.00025781	     -0.20025325	     -0.06509466	      0.88298199	     -0.00013753	     -0.22011160	     -0.00000000	      0.00000000	     32.99410692
      0.55233622	     -0.05885060	      0.00025940	     -0.20030081	     -0.06509578	      0.88298279	     -0.00013795	     -0.22011205	     -0.00000000	      0.00000000	     32.71663593
      0.55361756	     -0.05889838	      0.00025810	     -0.20034809	     -0.06509682	      0.88298347	     -0.00013828	     -0.22011365	     -0.00000000	      0.00000000	     32.88613007
      0.55489891	     -0.05894959	      0.00025953	     -0.20039887	     -0.06509791	      0.88298413	     -0.00013856	     -0.22011640	     -0.00000000	      0.00000000	     32.72539462
      0.55645864	     -0.05901698	      0.00026034	     -0.20046573	     -0.06509930	      0.88298489	     -0.00013882	     -0.22012122	     -0.00000000	      0.00000000	     32.80767777
      0.55801838	     -0.05908858	      0.00026357	     -0.20053687	     -0.06510075	      0.88298561	     -0.00013901	     -0.22012762	     -0.00000000	      0.00000000	     32.41003149
      0.55937180	     -0.05915238	      0.00026460	     -0.20060025	     -0.06510208	      0.88298620	     -0.00013912	     -0.22013437	     -0.00000000	      0.00000000	     32.63846019
      0.56072523	     -0.05922173	      0.00026792	     -0.20066925	     -0.06510345	      0.88298674	     -0.00013916	     -0.22014219	     -0.00000000	      0.00000000	     32.40669996
      0.56207865	     -0.05929445	      0.00026993	     -0.20074159	     -0.06510487	      0.88298725	     -0.00013915	     -0.22015110	     -0.00000000	      0.00000000	     32.37559033
      0.56373007	     -0.05938914	      0.00027381	     -0.20083588	     -0.06510667	      0.88298780	     -0.00013906	     -0.22016341	     -0.00000000	      0.00000000	     32.13186112
      0.56512861	     -0.05947128	      0.00027525	     -0.20091766	     -0.06510825	      0.88298821	     -0.00013891	     -0.22017506	     -0.00000000	      0.00000000	     32.12550376
      0.56652716	     -0.05955848	      0.00027840	     -0.20100455	     -0.06510989	      0.88298857	     -0.00013871	     -0.22018775	     -0.00000000	      0.00000000	     31.85072791
      0.56792570	     -0.05964844	      0.00027967	     -0.20109417	     -0.06511157	      0.88298887	     -0.00013845	     -0.22020149	     -0.00000000	      0.00000000	     31.79876896
      0.56932425	     -0.05974200	      0.00028191	     -0.20118745	     -0.06511330	      0.88298911	     -0.00013812	     -0.22021622	     -0.00000000	      0.00000000	     31.54363052
      0.57072279	     -0.05983861	      0.00028269	     -0.20128374	     -0.06511508	      0.88298929	     -0.00013774	     -0.22023192	     -0.00000000	      0.00000000	     31.43558332
      0.57242837	     -0.05996315	      0.00028445	     -0.20140795	     -0.06511732	      0.88298942	     -0.00013721	     -0.22025233	     -0.00000000	      0.00000000	     31.04493524
      0.57384266	     -0.06006662	      0.00028368	     -0.20151112	     -0.06511922	      0.88298945	     -0.00013670	     -0.22027031	     -0.00000000	     -0.00000000	     31.01221009
      0.57525696	     -0.06017498	      0.00028459	     -0.20161922	     -0.06512116	      0.88298941	     -0.00013613	     -0.22028914	     -0.00000000	     -0.00000000	     30.72007176
      0.57667125	     -0.06028576	      0.00028339	     -0.20172973	     -0.06512314	      0.88298930	     -0.00013551	     -0.22030884	     -0.00000000	     -0.00000000	     30.51269518
      0.57808554	     -0.06039777	      0.00028351	     -0.20184152	     -0.06512517	      0.88298912	     -0.00013483	     -0.22032933	     -0.00000000	     -0.00000000	     30.28205604
      0.57949984	     -0.06051165	      0.00028215	     -0.20195516	     -0.06512723	      0.88298886	     -0.00013411	     -0.22035056	     -0.00000000	     -0.00000000	     30.04908621
      0.58091413	     -0.06062673	      0.00028183	     -0.20207005	     -0.06512933	      0.88298853	     -0.00013333	     -0.22037247	     -0.00000000	     -0.00000000	     29.82446057
      0.58261267	     -0.06076850	      0.00027994	     -0.20221159	     -0.06513189	      0.88298804	     -0.00013232	     -0.22039963	     -0.00000000	     -0.00000000	     29.29652909
      0.58403405	     -0.06088397	      0.00028003	     -0.20232691	     -0.06513408	      0.88298755	     -0.00013142	     -0.22042303	     -0.00000000	     -0.00000000	     29.16488922
      0.58545543	     -0.06100422	      0.00027806	     -0.20244700	     -0.06513629	      0.88298699	     -0.00013048	     -0.22044696	     -0.00000000	     -0.00000000	     29.05097886
      0.58687682	     -0.06112522	      0.00027778	     -0.20256789	     -0.06513853	      0.88298636	     -0.00012948	     -0.22047148	     -0.00000000	     -0.00000000	     28.62121522
      0.58829820	     -0.06124719	      0.00027627	     -0.20268975	     -0.06514079	      0.88298566	     -0.00012844	     -0.22049654	     -0.00000000	     -0.00000000	     28.51816536
      0.58971958	     -0.06136896	      0.00027608	     -0.20281145	     -0.06514308	      0.88298490	     -0.00012735	     -0.22052213	     -0.00000000	     -0.00000000	     28.04730277
      0.59114097	     -0.06148962	      0.00027514	     -0.20293205	     -0.06514539	      0.88298407	     -0.00012622	     -0.22054816	     -0.00000000	     -0.00000000	     27.94745655
      0.59295024	     -0.06164487	      0.00027557	     -0.20308728	     -0.06514836	      0.88298292	     -0.00012471	     -0.22058191	     -0.00000000	     -0.00000000	     27.28261474
      0.59432376	     -0.06176147	      0.00027418	     -0.20320385	     -0.06515063	      0.88298199	     -0.00012352	     -0.22060796	     -0.00000000	     -0.00000000	     27.36525388
      0.59569727	     -0.06187830	      0.00027485	     -0.20332072	     -0.06515292	      0.88298100	     -0.00012230	     -0.22063439	     -0.00000000	     -0.00000001	     26.93066628
      0.59734910	     -0.06201961	      0.00027400	     -0.20346205	     -0.06515568	      0.88297975	     -0.00012078	     -0.22066662	     -0.00000000	     -0.00000001	     26.71638382
      0.59877028	     -0.06214003	      0.00027504	     -0.20358255	     -0.06515807	      0.88297863	     -0.00011943	     -0.22069474	     -0.00000000	     -0.00000001	     26.28416521
      0.60019146	     -0.06225876	      0.00027456	     -0.20370134	     -0.06516047	      0.88297745	     -0.00011804	     -0.22072316	     -0.00000000	     -0.00000001	     26.19645899
      0.60161264	     -0.06237726	      0.00027552	     -0.20381996	     -0.06516288	      0.88297624	     -0.00011663	     -0.22075184	     -0.00000000	     -0.00000001	     25.76007119
      0.60303382	     -0.06249346	      0.00027543	     -0.20393626	     -0.06516528	      0.88297499	     -0.00011518	     -0.22078075	     -0.00000000	     -0.00000001	     25.62406672
      0.60487164	     -0.06264283	      0.00027678	     -0.20408583	     -0.06516839	      0.88297332	     -0.00011327	     -0.22081840	     -0.00000000	     -0.00000001	     24.97959918
      0.60619627	     -0.06274626	      0.00027620	     -0.20418938	     -0.06517064	      0.88297209	     -0.00011186	     -0.22084569	     -0.00000000	     -0.00000001	     25.04576692
      0.60752089	     -0.06285027	      0.00027705	     -0.20429356	     -0.06517288	      0.88297083	     -0.00011043	     -0.22087305	     -0.00000000	     -0.00000001	     24.68925565
      0.60920752	     -0.06297909	      0.00027728	     -0.20442259	     -0.06517572	      0.88296920	     -0.00010859	     -0.22090798	     -0.00000000	     -0.00000001	     24.46845549
      0.61089414	     -0.06310777	      0.00027872	     -0.20455153	     -0.06517855	      0.88296755	     -0.00010671	     -0.22094292	     -0.00000000	     -0.00000001	     23.96419497
      0.61258077	     -0.06323083	      0.00027788	     -0.20467482	     -0.06518137	      0.88296588	     -0.00010481	     -0.22097791	     -0.00000000	     -0.00000001	     23.92953352
      0.61385735	     -0.06332530	      0.00027972	     -0.20476953	     -0.06518349	      0.88296461	     -0.00010335	     -0.22100437	     -0.00000000	     -0.00000001	     23.52512973
      0.61513393	     -0.06341856	      0.00027976	     -0.20486301	     -0.06518559	      0.88296333	     -0.00010188	     -0.22103086	     -0.00000000	     -0.00000001	     23.29819562
      0.61678413	     -0.06353857	      0.00028060	     -0.20498332	     -0.06518830	      0.88296167	     -0.00009997	     -0.22106510	     -0.00000000	     -0.00000001	     23.09695894
      0.61843432	     -0.06365565	      0.00028086	     -0.20510072	     -0.06519098	      0.88296001	     -0.00009804	     -0.22109931	     -0.00000000	     -0.00000001	     22.54520755
      0.62008452	     -0.06376666	      0.00028224	     -0.20521208	     -0.06519363	      0.88295835	     -0.00009610	     -0.22113338	     -0.00000000	     -0.00000001	     22.53296631
      0.62173471	     -0.06387800	      0.00028199	     -0.20532378	     -0.06519624	      0.88295670	     -0.00009415	     -0.22116720	     -0.00000000	     -0.00000001	     22.13369014
      0.62338491	     -0.06398013	      0.00028455	     -0.20542633	     -0.06519882	      0.88295505	     -0.00009219	     -0.22120070	     -0.00000000	     -0.00000001	     21.73361018
      0.62478573	     -0.06406573	      0.00028367	     -0.20551223	     -0.06520098	      0.88295366	     -0.00009052	     -0.22122874	     -0.00000000	     -0.00000001	     21.69597869
      0.62618655	     -0.06414714	      0.00028522	     -0.20559401	     -0.06520311	      0.88295228	     -0.00008885	     -0.22125641	     -0.00000000	     -0.00000001	     21.45485103
      0.62758737	     -0.06422527	      0.00028535	     -0.20567250	     -0.06520521	      0.88295091	     -0.00008718	     -0.22128364	     -0.00000000	     -0.00000001	     21.18358699
      0.62898819	     -0.06429763	      0.00028609	     -0.20574523	     -0.06520727	      0.88294955	     -0.00008551	     -0.22131032	     -0.00000000	     -0.00000001	     21.04513556
      0.63105616	     -0.06439947	      0.00028609	     -0.20584763	     -0.06521025	      0.88294757	     -0.00008306	     -0.22134854	     -0.00000000	     -0.00000001	     20.39733686
      0.63270338	     -0.06446107	      0.00028771	     -0.20590971	     -0.06521256	      0.88294601	     -0.00008111	     -0.22137777	     -0.00000000	     -0.00000001	     20.56028405
      0.63435059	     -0.06452475	      0.00028617	     -0.20597381	     -0.06521482	      0.88294448	     -0.00007918	     -0.22140563	     -0.00000000	     -0.00000001	     20.33655745
      0.63582761	     -0.06457182	      0.00028718	     -0.20602133	     -0.06521679	      0.88294312	     -0.00007746	     -0.22142952	     -0.00000000	     -0.00000001	     20.04353530
      0.63730463	     -0.06461639	      0.00028489	     -0.20606627	     -0.06521871	      0.88294179	     -0.00007576	     -0.22145229	     -0.00000000	     -0.00000001	     19.83423463
      0.63878165	     -0.06465344	      0.00028391	     -0.20610373	     -0.06522058	      0.88294048	     -0.00007407	     -0.22147393	     -0.00000000	     -0.00000001	     19.71627821
      0.64069337	     -0.06470250	      0.00027894	     -0.20615323	     -0.06522292	      0.88293881	     -0.00007193	     -0.22150021	     -0.00000000	     -0.00000001	     19.67589046
      0.64211546	     -0.06472702	      0.00027750	     -0.20617813	     -0.06522460	      0.88293760	     -0.00007035	     -0.22151867	     -0.00000000	     -0.00000001	     19.27798404
      0.64353756	     -0.06475225	      0.00027260	     -0.20620367	     -0.06522622	      0.88293641	     -0.00006881	     -0.22153597	     -0.00000000	     -0.00000001	     19.15051084
      0.64495965	     -0.06477364	      0.00026842	     -0.20622537	     -0.06522780	      0.88293525	     -0.00006729	     -0.22155224	     -0.00000000	     -0.00000001	     19.08253647
      0.64689770	     -0.06480141	      0.00026033	     -0.20625354	     -0.06522985	      0.88293370	     -0.00006526	     -0.22157281	     -0.00000000	     -0.00000001	     18.70472259
      0.64883575	     -0.06481153	      0.00025565	     -0.20626411	     -0.06523180	      0.88293222	     -0.00006329	     -0.22159161	     -0.00000000	     -0.00000001	     19.00662563
      0.65003126	     -0.06482144	      0.00024829	     -0.20627420	     -0.06523295	      0.88293132	     -0.00006210	     -0.22160211	     -0.00000000	     -0.00000001	     18.58702687
      0.65122677	     -0.06482538	      0.00024367	     -0.20627838	     -0.06523405	      0.88293046	     -0.00006094	     -0.22161190	     -0.00000000	     -0.00000000	     18.51042812
      0.65355069	     -0.06482956	      0.00023461	     -0.20628302	     -0.06523608	      0.88292884	     -0.00005873	     -0.22162897	     -0.00000000	     -0.00000000	     18.17158725
      0.65499387	     -0.06482495	      0.00022995	     -0.20627872	     -0.06523727	      0.88292788	     -0.00005741	     -0.22163828	     -0.00000000	     -0.00000000	     18.36198507
      0.65643706	     -0.06481671	      0.00022512	     -0.20627077	     -0.06523839	      0.88292695	     -0.00005612	     -0.22164659	     -0.00000000	     -0.00000000	     18.18986142
      0.65822595	     -0.06480346	      0.00022012	     -0.20625789	     -0.06523969	      0.88292586	     -0.00005457	     -0.22165548	     -0.00000000	     -0.00000000	     18.14671415
      0.66001485	     -0.06478273	      0.00021492	     -0.20623754	     -0.06524090	      0.88292482	     -0.00005307	     -0.22166287	     -0.00000000	     -0.00000000	     17.86280933
      0.66161415	     -0.06475547	      0.00021218	     -0.20621064	     -0.06524191	      0.88292395	     -0.00005177	     -0.22166824	     -0.00000000	     -0.00000000	     17.92844703
      0.66321344	     -0.06472940	      0.00020844	     -0.20618490	     -0.06524284	      0.88292313	     -0.00005052	     -0.22167237	     -0.00000000	     -0.00000000	     17.82878317
      0.66481274	     -0.06469343	      0.00020643	     -0.20614928	     -0.06524369	      0.88292236	     -0.00004931	     -0.22167538	     -0.00000000	     -0.00000000	     17.88905417
      0.66651755	     -0.06465964	      0.00020224	     -0.20611582	     -0.06524453	      0.88292159	     -0.00004807	     -0.22167728	     -0.00000000	     -0.00000000	     17.84020245
      0.66822236	     -0.06460692	      0.00020134	     -0.20606348	     -0.06524528	      0.88292088	     -0.00004688	     -0.22167808	     -0.00000000	     -0.00000000	     17.80091497
      0.66952596	     -0.06457336	      0.00019757	     -0.20603013	     -0.06524580	      0.88292037	     -0.00004601	     -0.22167774	     -0.00000000	     -0.00000000	     17.71328947
      0.67082955	     -0.06453220	      0.00019577	     -0.20598922	     -0.06524628	      0.88291991	     -0.00004517	     -0.22167673	     -0.00000000	     -0.00000000	     17.77740814
      0.67260214	     -0.06447528	      0.00019223	     -0.20593260	     -0.06524685	      0.88291932	     -0.00004407	     -0.22167424	     -0.00000000	     -0.00000000	     17.62232467
      0.67437474	     -0.06440705	      0.00018946	     -0.20586466	     -0.06524734	      0.88291881	     -0.00004303	     -0.22167047	     -0.00000000	     -0.00000000	     17.80213474
      0.67614733	     -0.06434528	      0.00018446	     -0.20580312	     -0.06524776	      0.88291835	     -0.00004204	     -0.22166528	     -0.00000000	     -0.00000000	     17.78061297
      0.67748964	     -0.06428368	      0.00018316	     -0.20574174	     -0.06524802	      0.88291805	     -0.00004134	     -0.22166063	     -0.00000000	     -0.00000000	     17.83274420
      0.67883196	     -0.06422751	      0.00017984	     -0.20568572	     -0.06524824	      0.88291779	     -0.00004066	     -0.22165517	     -0.00000000	     -0.00000000	     17.78074759
      0.68017428	     -0.06416698	      0.00017709	     -0.20562535	     -0.06524841	      0.88291756	     -0.00004003	     -0.22164901	     -0.00000000	     -0.00000000	     17.89615186
      0.68200871	     -0.06408343	      0.00017293	     -0.20554199	     -0.06524859	      0.88291730	     -0.00003922	     -0.22163950	     -0.00000000	     -0.00000000	     17.76390231
      0.68384313	     -0.06398793	      0.00016961	     -0.20544667	     -0.06524870	      0.88291711	     -0.00003849	     -0.22162875	     -0.00000000	     -0.00000000	     18.03416452
      0.68533788	     -0.06391156	      0.00016576	     -0.20537040	     -0.06524874	      0.88291701	     -0.00003796	     -0.22161891	     -0.00000000	     -0.00000000	     18.00978934
      0.68683263	     -0.06382771	      0.00016275	     -0.20528665	     -0.06524874	      0.88291695	     -0.00003747	     -0.22160825	     -0.00000000	     -0.00000000	     18.24335025
      0.68832738	     -0.06374581	      0.00015859	     -0.20520482	     -0.06524871	      0.88291693	     -0.00003705	     -0.22159674	     -0.00000000	      0.00000000	     18.17539398
      0.68982213	     -0.06365594	      0.00015512	     -0.20511499	     -0.06524864	      0.88291696	     -0.00003669	     -0.22158442	     -0.00000000	      0.00000000	     18.39536932
      0.69173657	     -0.06354378	      0.00014952	     -0.20500286	     -0.06524850	      0.88291707	     -0.00003632	     -0.22156741	     -0.00000000	      0.00000000	     18.52481564
      0.69317312	     -0.06344865	      0.00014644	     -0.20490775	     -0.06524837	      0.88291720	     -0.00003612	     -0.22155380	     -0.00000000	      0.00000000	     18.61337143
      0.69460968	     -0.06335998	      0.00014169	     -0.20481904	     -0.06524822	      0.88291737	     -0.00003598	     -0.22153939	     -0.00000000	      0.00000000	     18.75184250
      0.69634843	     -0.06324663	      0.00013744	     -0.20470567	     -0.06524802	      0.88291763	     -0.00003590	     -0.22152116	     -0.00000000	      0.00000000	     18.97338842
      0.69777493	     -0.06315704	      0.00013221	     -0.20461599	     -0.06524783	      0.88291790	     -0.00003591	     -0.22150550	     -0.00000000	      0.00000000	     19.01011940
      0.69920143	     -0.06306270	      0.00012832	     -0.20452158	     -0.06524764	      0.88291820	     -0.00003598	     -0.22148934	     -0.00000000	      0.00000000	     19.20620140
      0.70062793	     -0.06297192	      0.00012340	     -0.20443069	     -0.06524743	      0.88291856	     -0.00003612	     -0.22147269	     -0.00000000	      0.00000000	     19.36751530
      0.70260568	     -0.06284236	      0.00011783	     -0.20430098	     -0.06524714	      0.88291911	     -0.00003644	     -0.22144895	     -0.00000000	      0.00000000	     19.67218197
      0.70395704	     -0.06275733	      0.00011289	     -0.20421582	     -0.06524694	      0.88291954	     -0.00003673	     -0.22143230	     -0.00000000	      0.00000000	     19.76677208
      0.70530841	     -0.06266893	      0.00010945	     -0.20412729	     -0.06524674	      0.88292001	     -0.00003709	     -0.22141535	     -0.00000000	      0.00000000	     19.93812048
      0.70703456	     -0.06255952	      0.00010461	     -0.20401771	     -0.06524649	      0.88292066	     -0.00003764	     -0.22139332	     -0.00000000	      0.00000000	     20.12709034
      0.70876071	     -0.06244554	      0.00010142	     -0.20390356	     -0.06524625	      0.88292137	     -0.00003829	     -0.22137092	     -0.00000000	      0.00000000	     20.30611172
      0.71016129	     -0.06235692	      0.00009776	     -0.20381478	     -0.06524607	      0.88292199	     -0.00003890	     -0.22135242	     -0.00000000	      0.00000000	     20.53455301
      0.71156188	     -0.06226533	      0.00009564	     -0.20372304	     -0.06524590	      0.88292265	     -0.00003959	     -0.22133373	     -0.00000000	      0.00000000	     20.81758284
      0.71334753	     -0.06215424	      0.00009215	     -0.20361173	     -0.06524571	      0.88292355	     -0.00004056	     -0.22130961	     -0.00000000	      0.00000000	     20.94968515
      0.71468110	     -0.06206628	      0.00009104	     -0.20352364	     -0.06524558	      0.88292425	     -0.00004136	     -0.22129145	     -0.00000000	      0.00000000	     21.33296592
      0.71601466	     -0.06198259	      0.00008910	     -0.20343978	     -0.06524548	      0.88292499	     -0.00004223	     -0.22127314	     -0.00000000	      0.00000000	     21.40395662
      0.71734823	     -0.06189726	      0.00008779	     -0.20335430	     -0.06524539	      0.88292575	     -0.00004317	     -0.22125470	     -0.00000000	      0.00000000	     21.69727438
      0.71923237	     -0.06178121	      0.00008570	     -0.20323799	     -0.06524530	      0.88292687	     -0.00004460	     -0.22122848	     -0.00000000	      0.00000000	     21.75725317
      0.72088400	     -0.06167301	      0.00008473	     -0.20312959	     -0.06524527	      0.88292790	     -0.00004596	     -0.22120539	     -0.00000000	      0.00000000	     22.25544350
      0.72253563	     -0.06157518	      0.00008237	     -0.20303149	     -0.06524527	      0.88292897	     -0.00004743	     -0.22118208	     -0.00000000	      0.00000000	     22.36189664
      0.72389063	     -0.06148671	      0.00008252	     -0.20294285	     -0.06524531	      0.88292987	     -0.00004870	     -0.22116295	     -0.00000000	      0.00000000	     22.78319323
      0.72524564	     -0.06140703	      0.00008120	     -0.20286296	     -0.06524537	      0.88293078	     -0.00005005	     -0.22114372	     -0.00000000	      0.00000000	     22.90432894
      0.72693067	     -0.06130361	      0.00008081	     -0.20275928	     -0.06524550	      0.88293195	     -0.00005181	     -0.22111985	     -0.00000000	      0.00000000	     23.21302260
      0.72836276	     -0.06122016	      0.00007921	     -0.20267557	     -0.06524565	      0.88293297	     -0.00005340	     -0.22109950	     -0.00000000	      0.00000000	     23.35864439
      0.72979484	     -0.06113352	      0.00007885	     -0.20258869	     -0.06524584	      0.88293400	     -0.00005505	     -0.22107919	     -0.00000000	      0.00000000	     23.71809903
      0.73122693	     -0.06105215	      0.00007737	     -0.20250705	     -0.06524607	      0.88293505	     -0.00005678	     -0.22105889	     -0.00000000	      0.00000001	     23.86116814
      0.73265902	     -0.06096904	      0.00007668	     -0.20242366	     -0.06524635	      0.88293611	     -0.00005859	     -0.22103866	     -0.00000000	      0.00000001	     24.15623153
      0.73445088	     -0.06087186	      0.00007477	     -0.20232612	     -0.06524675	      0.88293746	     -0.00006094	     -0.22101345	     -0.00000000	      0.00000001	     24.29144848
      0.73593260	     -0.06078371	      0.00007482	     -0.20223767	     -0.06524715	      0.88293858	     -0.00006298	     -0.22099272	     -0.00000000	      0.00000001	     24.62034990
      0.73741431	     -0.06070576	      0.00007307	     -0.20215939	     -0.06524759	      0.88293972	     -0.00006509	     -0.22097203	     -0.00000000	      0.00000001	     24.85947083
      0.73889603	     -0.06062387	      0.00007302	     -0.20207719	     -0.06524809	      0.88294086	     -0.00006727	     -0.22095151	     -0.00000000	      0.00000001	     25.07751783
      0.74037774	     -0.06054853	      0.00007132	     -0.20200148	     -0.06524865	      0.88294201	     -0.00006952	     -0.22093112	     -0.00000000	      0.00000001	     25.21066167
      0.74185946	     -0.06046756	      0.00007141	     -0.20192019	     -0.06524926	      0.88294317	     -0.00007185	     -0.22091091	     -0.00000000	      0.00000001	     25.57640359
      0.74334117	     -0.06039579	      0.00006978	     -0.20184803	     -0.06524994	      0.88294433	     -0.00007424	     -0.22089080	     -0.00000000	      0.00000001	     25.63333412
      0.74482289	     -0.06031743	      0.00006995	     -0.20176932	     -0.06525067	      0.88294549	     -0.00007671	     -0.22087093	     -0.00000000	      0.00000001	     25.94051665
      0.74630460	     -0.06024807	      0.00006836	     -0.20169955	     -0.06525147	      0.88294665	     -0.00007924	     -0.22085118	     -0.00000000	      0.00000001	     26.10722717
      0.74778632	     -0.06017269	      0.00006879	     -0.20162381	     -0.06525233	      0.88294782	     -0.00008184	     -0.22083169	     -0.00000000	      0.00000001	     26.27755660
      0.74926803	     -0.06010484	      0.00006724	     -0.20155552	     -0.06525326	      0.88294898	     -0.00008450	     -0.22081235	     -0.00000000	      0.00000001	     26.50486248
      0.75074975	     -0.06003284	      0.00006783	     -0.20148313	     -0.06525426	      0.88295015	     -0.00008723	     -0.22079325	     -0.00000000	      0.00000001	     26.69357433
      0.75223146	     -0.05996842	      0.00006624	     -0.20141827	     -0.06525533	      0.88295131	     -0.00009002	     -0.22077436	     -0.00000000	      0.00000001	     26.78262374
      0.75371318	     -0.05989682	      0.00006712	     -0.20134625	     -0.06525647	      0.88295247	     -0.00009287	     -0.22075573	     -0.00000000	      0.00000001	     27.11842367
      0.75519489	     -0.05983632	      0.00006557	     -0.20128528	     -0.06525768	      0.88295363	     -0.00009578	     -0.22073727	     -0.00000000	      0.00000001	     27.20166957
      0.75667661	     -0.05976726	      0.00006675	     -0.20121580	     -0.06525897	      0.88295478	     -0.00009875	     -0.22071914	     -0.00000000	      0.00000001	     27.44282764
      0.75815832	     -0.05970862	      0.00006517	     -0.20115666	     -0.06526033	      0.88295593	     -0.00010177	     -0.22070118	     -0.00000000	      0.00000001	     27.48124541
      0.75964004	     -0.05964146	      0.00006670	     -0.20108906	     -0.06526177	      0.88295708	     -0.00010486	     -0.22068354	     -0.00000000	      0.00000001	     27.86811635
      0.76094585	     -0.05959186	      0.00006547	     -0.20103901	     -0.06526310	      0.88295808	     -0.00010762	     -0.22066816	     -0.00000000	      0.00000001	     27.84196914
      0.76225166	     -0.05953728	      0.00006611	     -0.20098401	     -0.06526450	      0.88295909	     -0.00011042	     -0.22065303	     -0.00000000	      0.00000001	     28.06987244
      0.76387139	     -0.05947530	      0.00006571	     -0.20092147	     -0.06526632	      0.88296032	     -0.00011396	     -0.22063455	     -0.00000000	      0.00000001	     28.14837080
      0.76549112	     -0.05940933	      0.00006695	     -0.20085496	     -0.06526824	      0.88296155	     -0.00011756	     -0.22061643	     -0.00000000	      0.00000001	     28.45256826
      0.76682685	     -0.05936191	      0.00006617	     -0.20080705	     -0.06526990	      0.88296256	     -0.00012057	     -0.22060171	     -0.00000000	      0.00000001	     28.46089315
      0.76816258	     -0.05931024	      0.00006703	     -0.20075492	     -0.06527163	      0.88296357	     -0.00012363	     -0.22058726	     -0.00000000	      0.00000001	     28.67493838
      0.76979076	     -0.05925312	      0.00006695	     -0.20069719	     -0.06527383	      0.88296478	     -0.00012740	     -0.22056996	     -0.00000000	      0.00000001	     28.78248866
      0.77141894	     -0.05919167	      0.00006867	     -0.20063517	     -0.06527614	      0.88296599	     -0.00013123	     -0.22055304	     -0.00000000	      0.00000001	     29.01216822
      0.77268807	     -0.05915012	      0.00006815	     -0.20059313	     -0.06527802	      0.88296693	     -0.00013425	     -0.22054008	     -0.00000000	      0.00000001	     29.02818041
      0.77395719	     -0.05910528	      0.00006916	     -0.20054781	     -0.06527996	      0.88296787	     -0.00013730	     -0.22052736	     -0.00000000	      0.00000001	     29.23850052
      0.77559334	     -0.05905253	      0.00006963	     -0.20049443	     -0.06528257	      0.88296906	     -0.00014127	     -0.22051130	     -0.00000000	      0.00000000	     29.23648624
      0.77722948	     -0.05899562	      0.00007134	     -0.20043690	     -0.06528528	      0.88297025	     -0.00014530	     -0.22049565	     -0.00000000	      0.00000000	     29.76876405
      0.77855151	     -0.05895759	      0.00007128	     -0.20039834	     -0.06528756	      0.88297121	     -0.00014858	     -0.22048324	     -0.00000000	      0.00000000	     29.50884981
      0.77987355	     -0.05891488	      0.00007252	     -0.20035511	     -0.06528992	      0.88297216	     -0.00015189	     -0.22047113	     -0.00000000	      0.00000000	     29.74811830
      0.78147546	     -0.05886879	      0.00007321	     -0.20030837	     -0.06529287	      0.88297330	     -0.00015593	     -0.22045680	     -0.00000000	      0.00000000	     29.84735403
      0.78307736	     -0.05882036	      0.00007496	     -0.20025929	     -0.06529593	      0.88297443	     -0.00016001	     -0.22044287	     -0.00000000	      0.00000000	     30.04558166
      0.78438316	     -0.05878651	      0.00007489	     -0.20022488	     -0.06529851	      0.88297535	     -0.00016335	     -0.22043182	     -0.00000000	      0.00000000	     30.04111471
      0.78568895	     -0.05875114	      0.00007587	     -0.20018897	     -0.06530117	      0.88297626	     -0.00016672	     -0.22042108	     -0.00000000	      0.00000000	     30.28949117
      0.78699475	     -0.05872052	      0.00007630	     -0.20015779	     -0.06530390	      0.88297716	     -0.00017010	     -0.22041067	     -0.00000000	      0.00000000	     30.28066833
      0.78860597	     -0.05868451	      0.00007714	     -0.20012108	     -0.06530737	      0.88297826	     -0.00017429	     -0.22039837	     -0.00000000	      0.00000000	     30.63491979
      0.79021719	     -0.05865515	      0.00007750	     -0.20009102	     -0.06531096	      0.88297935	     -0.00017850	     -0.22038669	     -0.00000000	      0.00000000	     30.30754267
      0.79163254	     -0.05862715	      0.00007839	     -0.20006240	     -0.06531421	      0.88298029	     -0.00018221	     -0.22037704	     -0.00000000	      0.00000000	     30.81534786
      0.79304788	     -0.05861162	      0.00007844	     -0.20004623	     -0.06531754	      0.88298123	     -0.00018593	     -0.22036800	     -0.00000000	      0.00000000	     30.64145873
      0.79446322	     -0.05859679	      0.00007894	     -0.20003077	     -0.06532096	      0.88298215	     -0.00018965	     -0.22035974	     -0.00000000	      0.00000000	     30.96888227
      0.79587856	     -0.05859356	      0.00007881	     -0.20002689	     -0.06532447	      0.88298305	     -0.00019338	     -0.22035235	     -0.00000000	      0.00000000	     30.78549877
      0.79729391	     -0.05859221	      0.00007903	     -0.20002489	     -0.06532807	      0.88298394	     -0.00019711	     -0.22034599	     -0.00000000	      0.00000000	     31.08408298
      0.79870925	     -0.05860207	      0.00007895	     -0.20003411	     -0.06533176	      0.88298481	     -0.00020083	     -0.22034071	     -0.00000000	      0.00000000	     31.00380746
      0.80012459	     -0.05861627	      0.00007921	     -0.20004766	     -0.06533553	      0.88298565	     -0.00020454	     -0.22033664	     -0.00000000	      0.00000000	     31.22634202
      0.80153993	     -0.05864086	      0.00007942	     -0.20007162	     -0.06533938	      0.88298648	     -0.00020825	     -0.22033388	     -0.00000000	      0.00000000	     31.03389734
      0.80295527	     -0.05866889	      0.00008002	     -0.20009902	     -0.06534332	      0.88298728	     -0.00021193	     -0.22033251	     -0.00000000	      0.00000000	     31.29159347
      0.80470808	     -0.05871923	      0.00008121	     -0.20014863	     -0.06534832	      0.88298823	     -0.00021648	     -0.22033278	     -0.00000001	      0.00000000	     31.07590718
      0.80596472	     -0.05875549	      0.00008253	     -0.20018436	     -0.06535197	      0.88298888	     -0.00021971	     -0.22033442	     -0.00000001	      0.00000000	     31.34565841
      0.80722135	     -0.05880087	      0.00008431	     -0.20022925	     -0.06535569	      0.88298950	     -0.00022293	     -0.22033721	     -0.00000001	      0.00000000	     31.28369946
      0.80890374	     -0.05886529	      0.00008745	     -0.20029303	     -0.06536077	      0.88299029	     -0.00022720	     -0.22034281	     -0.00000001	      0.00000000	     31.39130259
      0.81058612	     -0.05894029	      0.00009171	     -0.20036744	     -0.06536595	      0.88299103	     -0.00023143	     -0.22035044	     -0.00000001	      0.00000000	     31.04387113
      0.81175325	     -0.05899299	      0.00009485	     -0.20041974	     -0.06536960	      0.88299150	     -0.00023434	     -0.22035696	     -0.00000001	      0.00000000	     31.35522149
      0.81292037	     -0.05905200	      0.00009865	     -0.20047839	     -0.06537330	      0.88299195	     -0.00023722	     -0.22036447	     -0.00000001	      0.00000000	     31.23689875
      0.81452831	     -0.05913860	      0.00010430	     -0.20056450	     -0.06537848	      0.88299250	     -0.00024114	     -0.22037643	     -0.00000001	      0.00000000	     31.32056871
      0.81613624	     -0.05923268	      0.00011074	     -0.20065814	     -0.06538374	      0.88299299	     -0.00024501	     -0.22039026	     -0.00000000	      0.00000000	     30.81092344
      0.81774418	     -0.05932618	      0.00011695	     -0.20075121	     -0.06538909	      0.88299341	     -0.00024883	     -0.22040588	     -0.00000000	      0.00000000	     31.15959052
      0.81910120	     -0.05941326	      0.00012326	     -0.20083796	     -0.06539366	      0.88299370	     -0.00025201	     -0.22042033	     -0.00000000	      0.00000000	     30.89383833
      0.82045821	     -0.05950171	      0.00012875	     -0.20092609	     -0.06539828	      0.88299394	     -0.00025515	     -0.22043596	     -0.00000000	      0.00000000	     31.00865003
      0.82181523	     -0.05959430	      0.00013495	     -0.20101839	     -0.06540296	      0.88299412	     -0.00025825	     -0.22045270	     -0.00000000	      0.00000000	     30.69224673
      0.82317225	     -0.05968917	      0.00014027	     -0.20111296	     -0.06540768	      0.88299424	     -0.00026131	     -0.22047051	     -0.00000000	      0.00000000	     30.76721059
      0.82494293	     -0.05982063	      0.00014759	     -0.20124407	     -0.06541391	      0.88299430	     -0.00026523	     -0.22049532	     -0.00000000	      0.00000000	     30.27895064
      0.82627313	     -0.05991890	      0.00015156	     -0.20134206	     -0.06541864	      0.88299428	     -0.00026814	     -0.22051507	     -0.00000000	     -0.00000000	     30.52404351
      0.82760334	     -0.06002388	      0.00015624	     -0.20144679	     -0.06542340	      0.88299419	     -0.00027101	     -0.22053571	     -0.00000000	     -0.00000000	     30.24794930
      0.82893354	     -0.06013008	      0.00015977	     -0.20155274	     -0.06542820	      0.88299404	     -0.00027384	     -0.22055726	     -0.00000000	     -0.00000000	     30.17050414
      0.83067763	     -0.06027744	      0.00016447	     -0.20169979	     -0.06543455	      0.88299374	     -0.00027748	     -0.22058680	     -0.00000000	     -0.00000000	     29.84087154
      0.83223749	     -0.06040877	      0.00016672	     -0.20183084	     -0.06544026	      0.88299337	     -0.00028069	     -0.22061449	     -0.00000000	     -0.00000000	     29.76976215
      0.83362153	     -0.06053056	      0.00016999	     -0.20195242	     -0.06544536	      0.88299297	     -0.00028349	     -0.22063996	     -0.00000000	     -0.00000000	     29.50944868
      0.83500557	     -0.06065494	      0.00017132	     -0.20207658	     -0.06545049	      0.88299249	     -0.00028624	     -0.22066628	     -0.00000000	     -0.00000000	     29.50438145
      0.83638961	     -0.06078232	      0.00017373	     -0.20220378	     -0.06545564	      0.88299195	     -0.00028895	     -0.22069342	     -0.00000000	     -0.00000000	     29.11110298
      0.83777366	     -0.06091168	      0.00017477	     -0.20233295	     -0.06546080	      0.88299133	     -0.00029162	     -0.22072134	     -0.00000000	     -0.00000000	     29.10257729
      0.83947842	     -0.06107598	      0.00017690	     -0.20249708	     -0.06546718	      0.88299046	     -0.00029484	     -0.22075681	     -0.00000000	     -0.00000000	     28.51235272
      0.84086023	     -0.06120658	      0.00017712	     -0.20262753	     -0.06547237	      0.88298969	     -0.00029741	     -0.22078636	     -0.00000000	     -0.00000000	     28.63702036
      0.84224203	     -0.06134146	      0.00017881	     -0.20276231	     -0.06547756	      0.88298884	     -0.00029992	     -0.22081653	     -0.00000000	     -0.00000000	     28.30293980
      0.84362384	     -0.06147680	      0.00017937	     -0.20289755	     -0.06548276	      0.88298792	     -0.00030240	     -0.22084733	     -0.00000000	     -0.00000000	     28.21545601
      0.84530343	     -0.06164390	      0.00018145	     -0.20306461	     -0.06548909	      0.88298672	     -0.00030534	     -0.22088554	     -0.00000000	     -0.00000001	     27.72142832
      0.84676043	     -0.06178608	      0.00018205	     -0.20320675	     -0.06549457	      0.88298560	     -0.00030783	     -0.22091933	     -0.00000000	     -0.00000001	     27.67894851
      0.84821744	     -0.06192769	      0.00018484	     -0.20334840	     -0.06550004	      0.88298441	     -0.00031026	     -0.22095357	     -0.00000000	     -0.00000001	     27.43728789
      0.84967444	     -0.06207033	      0.00018631	     -0.20349109	     -0.06550551	      0.88298316	     -0.00031264	     -0.22098821	     -0.00000000	     -0.00000001	     27.38123189
      0.85113145	     -0.06221314	      0.00018957	     -0.20363401	     -0.06551097	      0.88298185	     -0.00031495	     -0.22102325	     -0.00000000	     -0.00000001	     26.87447647
      0.85258845	     -0.06235453	      0.00019152	     -0.20377549	     -0.06551641	      0.88298047	     -0.00031720	     -0.22105867	     -0.00000000	     -0.00000001	     26.91961259
      0.85404545	     -0.06249821	      0.00019506	     -0.20391933	     -0.06552183	      0.88297905	     -0.00031938	     -0.22109444	     -0.00000000	     -0.00000001	     26.64011016
      0.85550246	     -0.06264156	      0.00019745	     -0.20406286	     -0.06552724	      0.88297757	     -0.00032149	     -0.22113057	     -0.00000000	     -0.00000001	     26.33116627
      0.85695946	     -0.06278325	      0.00020098	     -0.20420476	     -0.06553262	      0.88297604	     -0.00032352	     -0.22116702	     -0.00000000	     -0.00000001	     26.21024693
      0.85843614	     -0.06292799	      0.00020374	     -0.20434973	     -0.06553805	      0.88297445	     -0.00032550	     -0.22120423	     -0.00000000	     -0.00000001	     26.11395974
      0.85991282	     -0.06307187	      0.00020745	     -0.20449388	     -0.06554344	      0.88297281	     -0.00032740	     -0.22124172	     -0.00000000	     -0.00000001	     25.64515944
      0.86138950	     -0.06321385	      0.00021025	     -0.20463614	     -0.06554881	      0.88297114	     -0.00032922	     -0.22127946	     -0.00000000	     -0.00000001	     25.67802365
      0.86300394	     -0.06337203	      0.00021424	     -0.20479468	     -0.06555463	      0.88296928	     -0.00033110	     -0.22132098	     -0.00000000	     -0.00000001	     25.41671800
      0.86461837	     -0.06352678	      0.00021695	     -0.20494978	     -0.06556041	      0.88296738	     -0.00033288	     -0.22136281	     -0.00000000	     -0.00000001	     25.06757186
      0.86623281	     -0.06368139	      0.00022163	     -0.20510482	     -0.06556614	      0.88296545	     -0.00033455	     -0.22140485	     -0.00000000	     -0.00000001	     24.97318414
      0.86784725	     -0.06383334	      0.00022345	     -0.20525717	     -0.06557182	      0.88296350	     -0.00033611	     -0.22144708	     -0.00000000	     -0.00000001	     24.79692844
      0.86920331	     -0.06395952	      0.00022815	     -0.20538377	     -0.06557655	      0.88296185	     -0.00033732	     -0.22148266	     -0.00000000	     -0.00000001	     24.49481910
      0.87055936	     -0.06408605	      0.00023032	     -0.20551069	     -0.06558123	      0.88296018	     -0.00033846	     -0.22151830	     -0.00000000	     -0.00000001	     24.37886528
      0.87228625	     -0.06424429	      0.00023483	     -0.20566950	     -0.06558713	      0.88295804	     -0.00033979	     -0.22156377	     -0.00000000	     -0.00000001	     23.95483722
      0.87373533	     -0.06437247	      0.00023694	     -0.20579814	     -0.06559202	      0.88295624	     -0.00034081	     -0.22160189	     -0.00000000	     -0.00000001	     23.88305673
      0.87518442	     -0.06449853	      0.00024064	     -0.20592472	     -0.06559685	      0.88295444	     -0.00034173	     -0.22163989	     -0.00000000	     -0.00000001	     23.70023769
      0.87663351	     -0.06462355	      0.00024295	     -0.20605025	     -0.06560163	      0.88295263	     -0.00034255	     -0.22167774	     -0.00000000	     -0.00000001	     23.58708357
      0.87808259	     -0.06474478	      0.00024598	     -0.20617204	     -0.06560635	      0.88295083	     -0.00034328	     -0.22171542	     -0.00000000	     -0.00000001	     23.19262005
      0.87953168	     -0.06486048	      0.00024830	     -0.20628829	     -0.06561100	      0.88294903	     -0.00034391	     -0.22175280	     -0.00000000	     -0.00000001	     23.16614733
      0.88111730	     -0.06498425	      0.00025135	     -0.20641270	     -0.06561601	      0.88294706	     -0.00034449	     -0.22179323	     -0.00000000	     -0.00000001	     22.95676277
      0.88270293	     -0.06510188	      0.00025374	     -0.20653097	     -0.06562094	      0.88294510	     -0.00034496	     -0.22183307	     -0.00000000	     -0.00000001	     22.52978931
      0.88428855	     -0.06520994	      0.00025644	     -0.20663971	     -0.06562578	      0.88294315	     -0.00034531	     -0.22187215	     -0.00000000	     -0.00000001	     22.50907865
      0.88633843	     -0.06534179	      0.00025828	     -0.20677242	     -0.06563191	      0.88294066	     -0.00034560	     -0.22192123	     -0.00000000	     -0.00000001	     21.99743076
      0.88767492	     -0.06541645	      0.00026065	     -0.20684769	     -0.06563583	      0.88293905	     -0.00034569	     -0.22195219	     -0.00000000	     -0.00000001	     22.07283093
      0.88901142	     -0.06548617	      0.00026140	     -0.20691800	     -0.06563967	      0.88293745	     -0.00034570	     -0.22198221	     -0.00000000	     -0.00000001	     21.88716874
      0.89085323	     -0.06557513	      0.00026220	     -0.20700777	     -0.06564486	      0.88293528	     -0.00034559	     -0.22202188	     -0.00000000	     -0.00000001	     21.70791754
      0.89269504	     -0.06565350	      0.00026080	     -0.20708692	     -0.06564992	      0.88293313	     -0.00034534	     -0.22205957	     -0.00000000	     -0.00000001	     21.38656827
      0.89410235	     -0.06570894	      0.00025979	     -0.20714295	     -0.06565368	      0.88293152	     -0.00034505	     -0.22208701	     -0.00000000	     -0.00000001	     21.37114902
      0.89550966	     -0.06575898	      0.00025726	     -0.20719357	     -0.06565737	      0.88292993	     -0.00034469	     -0.22211330	     -0.00000000	     -0.00000001	     21.09223690
      0.89787547	     -0.06583412	      0.00025240	     -0.20726966	     -0.06566338	      0.88292731	     -0.00034389	     -0.22215493	     -0.00000000	     -0.00000001	     20.98044925
      0.89933847	     -0.06587641	      0.00024673	     -0.20731249	     -0.06566698	      0.88292573	     -0.00034329	     -0.22217894	     -0.00000000	     -0.00000001	     20.54849810
      0.90080147	     -0.06590985	      0.00024174	     -0.20734647	     -0.06567048	      0.88292418	     -0.00034260	     -0.22220171	     -0.00000000	     -0.00000001	     20.52763575
      0.90237800	     -0.06594482	      0.00023449	     -0.20738200	     -0.06567415	      0.88292254	     -0.00034177	     -0.22222486	     -0.00000000	     -0.00000001	     20.45739579
      0.90395453	     -0.06597313	      0.00022743	     -0.20741088	     -0.06567771	      0.88292093	     -0.00034084	     -0.22224665	     -0.00000000	     -0.00000001	     20.06725292
      0.90553106	     -0.06599436	      0.00021921	     -0.20743264	     -0.06568116	      0.88291937	     -0.00033982	     -0.22226702	     -0.00000000	     -0.00000001	     20.14300448
      0.90722210	     -0.06601483	      0.00021125	     -0.20745370	     -0.06568474	      0.88291773	     -0.00033863	     -0.22228725	     -0.00000000	     -0.00000001	     19.97937173
      0.90891314	     -0.06602483	      0.00020282	     -0.20746428	     -0.06568818	      0.88291615	     -0.00033732	     -0.22230590	     -0.00000000	     -0.00000001	     19.83945320
      0.91060418	     -0.06603071	      0.00019541	     -0.20747077	     -0.06569150	      0.88291461	     -0.00033591	     -0.22232290	     -0.00000000	     -0.00000001	     19.53597653
      0.91212541	     -0.06602906	      0.00018824	     -0.20746964	     -0.06569437	      0.88291328	     -0.00033456	     -0.22233683	     -0.00000000	     -0.00000001	     19.67906116
      0.91364663	     -0.06602468	      0.00018218	     -0.20746581	     -0.06569713	      0.88291199	     -0.00033312	     -0.22234943	     -0.00000000	     -0.00000001	     19.42995440
      0.91536506	     -0.06601300	      0.00017544	     -0.20745476	     -0.06570013	      0.88291059	     -0.00033140	     -0.22236218	     -0.00000000	     -0.00000001	     19.26681613
      0.91708349	     -0.06599431	      0.00017059	     -0.20743673	     -0.06570299	      0.88290925	     -0.00032957	     -0.22237332	     -0.00000000	     -0.00000001	     19.19925265
      0.91880193	     -0.06596911	      0.00016643	     -0.20741220	     -0.06570572	      0.88290797	     -0.00032764	     -0.22238284	     -0.00000000	     -0.00000000	     19.13753029
      0.92052036	     -0.06593961	      0.00016432	     -0.20738339	     -0.06570832	      0.88290676	     -0.00032561	     -0.22239077	     -0.00000000	     -0.00000000	     19.04191573
      0.92223879	     -0.06590209	      0.00016064	     -0.20734653	     -0.06571079	      0.88290561	     -0.00032349	     -0.22239717	     -0.00000000	     -0.00000000	     18.98710229
      0.92362491	     -0.06586892	      0.00015956	     -0.20731393	     -0.06571269	      0.88290473	     -0.00032171	     -0.22240116	     -0.00000000	     -0.00000000	     18.94777066
      0.92501102	     -0.06583139	      0.00015738	     -0.20727694	     -0.06571450	      0.88290390	     -0.00031987	     -0.22240415	     -0.00000000	     -0.00000000	     19.00440035
      0.92639713	     -0.06579069	      0.00015566	     -0.20723678	     -0.06571624	      0.88290311	     -0.00031797	     -0.22240616	     -0.00000000	     -0.00000000	     18.87394902
      0.92778325	     -0.06574581	      0.00015382	     -0.20719242	     -0.06571788	      0.88290236	     -0.00031602	     -0.22240716	     -0.00000000	     -0.00000000	     18.93416280
      0.92990183	     -0.06567461	      0.00015104	     -0.20712202	     -0.06572025	      0.88290130	     -0.00031292	     -0.22240683	     -0.00000000	     -0.00000000	     18.56043724
      0.93150093	     -0.06560873	      0.00014874	     -0.20705671	     -0.06572191	      0.88290056	     -0.00031051	     -0.22240509	     -0.00000000	     -0.00000000	     18.91004631
      0.93310003	     -0.06554442	      0.00014644	     -0.20699296	     -0.06572346	      0.88289988	     -0.00030802	     -0.22240199	     -0.00000000	     -0.00000000	     18.80265465
      0.93469913	     -0.06547256	      0.00014380	     -0.20692164	     -0.06572491	      0.88289925	     -0.00030547	     -0.22239763	     -0.00000000	     -0.00000000	     18.98088545
      0.93644060	     -0.06539382	      0.00014077	     -0.20684347	     -0.06572637	      0.88289862	     -0.00030262	     -0.22239141	     -0.00000000	     -0.00000000	     18.79691329
      0.93818207	     -0.06530390	      0.00013782	     -0.20675410	     -0.06572772	      0.88289806	     -0.00029970	     -0.22238373	     -0.00000000	     -0.00000000	     19.17257170
      0.93970909	     -0.06522678	      0.00013471	     -0.20667744	     -0.06572880	      0.88289761	     -0.00029708	     -0.22237571	     -0.00000000	     -0.00000000	     18.96600084
      0.94123612	     -0.06514080	      0.00013186	     -0.20659192	     -0.06572979	      0.88289720	     -0.00029441	     -0.22236658	     -0.00000000	     -0.00000000	     19.13666273
      0.94276314	     -0.06505605	      0.00012833	     -0.20650759	     -0.06573070	      0.88289684	     -0.00029170	     -0.22235631	     -0.00000000	     -0.00000000	     19.09858810
      0.94429016	     -0.06496286	      0.00012520	     -0.20641481	     -0.06573152	      0.88289652	     -0.00028893	     -0.22234496	     -0.00000000	     -0.00000000	     19.30185685
      0.94615825	     -0.06485380	      0.00012036	     -0.20630622	     -0.06573241	      0.88289618	     -0.00028549	     -0.22232949	     -0.00000000	     -0.00000000	     19.25909153
      0.94762368	     -0.06475197	      0.00011758	     -0.20620476	     -0.06573302	      0.88289595	     -0.00028275	     -0.22231636	     -0.00000000	     -0.00000000	     19.43677088
      0.94908911	     -0.06465497	      0.00011368	     -0.20610808	     -0.06573356	      0.88289576	     -0.00027997	     -0.22230205	     -0.00000000	     -0.00000000	     19.55071086
      0.95055453	     -0.06455388	      0.00011036	     -0.20600731	     -0.06573402	      0.88289560	     -0.00027716	     -0.22228677	     -0.00000000	     -0.00000000	     19.67939394
      0.95236571	     -0.06442905	      0.00010527	     -0.20588285	     -0.06573450	      0.88289544	     -0.00027365	     -0.22226661	     -0.00000000	     -0.00000000	     19.69540887
      0.95417688	     -0.06429184	      0.00010150	     -0.20574599	     -0.06573487	      0.88289534	     -0.00027010	     -0.22224512	     -0.00000000	     -0.00000000	     20.18818402
      0.95551324	     -0.06419791	      0.00009665	     -0.20565227	     -0.06573508	      0.88289529	     -0.00026745	     -0.22222831	     -0.00000000	     -0.00000000	     20.06040627
      0.95684959	     -0.06409812	      0.00009291	     -0.20555268	     -0.06573523	      0.88289527	     -0.00026479	     -0.22221089	     -0.00000000	     -0.00000000	     20.26106197
      0.95866115	     -0.06396604	      0.00008699	     -0.20542085	     -0.06573535	      0.88289527	     -0.00026115	     -0.22218637	     -0.00000000	      0.00000000	     20.48187208
      0.96047271	     -0.06382749	      0.00008136	     -0.20528253	     -0.06573538	      0.88289532	     -0.00025749	     -0.22216093	     -0.00000000	      0.00000000	     20.64503461
      0.96183475	     -0.06372990	      0.00007568	     -0.20518506	     -0.06573534	      0.88289539	     -0.00025473	     -0.22214125	     -0.00000000	      0.00000000	     20.91021099
      0.96319679	     -0.06362797	      0.00007094	     -0.20508326	     -0.06573524	      0.88289548	     -0.00025195	     -0.22212123	     -0.00000000	      0.00000000	     20.98456617
      0.96496662	     -0.06349825	      0.00006420	     -0.20495366	     -0.06573504	      0.88289562	     -0.00024833	     -0.22209467	     -0.00000000	      0.00000000	     21.41588294
      0.96673645	     -0.06336751	      0.00005838	     -0.20482306	     -0.06573476	      0.88289581	     -0.00024470	     -0.22206761	     -0.00000000	      0.00000000	     21.30635981
      0.96823330	     -0.06325677	      0.00005247	     -0.20471239	     -0.06573446	      0.88289599	     -0.00024161	     -0.22204435	     -0.00000000	      0.00000000	     21.85524119
      0.96973016	     -0.06314657	      0.00004806	     -0.20460228	     -0.06573411	      0.88289620	     -0.00023853	     -0.22202076	     -0.00000000	      0.00000000	     21.97765481
      0.97122701	     -0.06303843	      0.00004275	     -0.20449420	     -0.06573370	      0.88289643	     -0.00023543	     -0.22199693	     -0.00000000	      0.00000000	     22.17482742
      0.97272387	     -0.06292804	      0.00003864	     -0.20438388	     -0.06573324	      0.88289668	     -0.00023233	     -0.22197286	     -0.00000000	      0.00000000	     22.46578418
      0.97448761	     -0.06280239	      0.00003339	     -0.20425828	     -0.06573263	      0.88289702	     -0.00022868	     -0.22194420	     -0.00000000	      0.00000000	     22.79621357
      0.97625135	     -0.06267239	      0.00003134	     -0.20412839	     -0.06573195	      0.88289738	     -0.00022502	     -0.22191535	     -0.00000000	      0.00000000	     22.93512265
      0.97757580	     -0.06258051	      0.00002803	     -0.20403653	     -0.06573140	      0.88289768	     -0.00022226	     -0.22189351	     -0.00000000	      0.00000000	     23.23889668
      0.97890026	     -0.06248546	      0.00002670	     -0.20394154	     -0.06573082	      0.88289799	     -0.00021951	     -0.22187159	     -0.00000000	      0.00000000	     23.41990063
      0.98067122	     -0.06236195	      0.00002410	     -0.20381807	     -0.06572999	      0.88289845	     -0.00021583	     -0.22184215	     -0.00000000	      0.00000000	     23.76527830
      0.98244217	     -0.06223806	      0.00002314	     -0.20369423	     -0.06572911	      0.88289893	     -0.00021214	     -0.22181263	     -0.00000000	      0.00000000	     24.05738211
      0.98388133	     -0.06214060	      0.00002058	     -0.20359676	     -0.06572835	      0.88289935	     -0.00020915	     -0.22178860	     -0.00000000	      0.00000000	     24.17010231
      0.98532049	     -0.06203915	      0.00002067	     -0.20349534	     -0.06572756	      0.88289979	     -0.00020616	     -0.22176453	     -0.00000000	      0.00000000	     24.46184277
      0.98675965	     -0.06194453	      0.00001932	     -0.20340070	     -0.06572674	      0.88290025	     -0.00020316	     -0.22174041	     -0.00000000	      0.00000000	     24.72124855
      0.98819880	     -0.06184777	      0.00001911	     -0.20330393	     -0.06572589	      0.88290073	     -0.00020017	     -0.22171632	     -0.00000000	      0.00000000	     24.90332233
      0.98997480	     -0.06173377	      0.00001750	     -0.20318986	     -0.06572481	      0.88290136	     -0.00019649	     -0.22168658	     -0.00000000	      0.00000000	     25.30757649
      0.99152109	     -0.06162986	      0.00001794	     -0.20308593	     -0.06572384	      0.88290193	     -0.00019328	     -0.22166076	     -0.00000000	      0.00000000	     25.40972051
      0.99306739	     -0.06153447	      0.00001571	     -0.20299042	     -0.06572284	      0.88290253	     -0.00019008	     -0.22163492	     -0.00000000	      0.00000000	     25.72593347
      0.99461369	     -0.06143295	      0.00001648	     -0.20288885	     -0.06572182	      0.88290315	     -0.00018688	     -0.22160920	     -0.00000000	      0.00000000	     25.97037336
      0.99615998	     -0.06134173	      0.00001406	     -0.20279747	     -0.06572078	      0.88290380	     -0.00018370	     -0.22158348	     -0.00000000	      0.00000000	     26.12621321
      0.99750094	     -0.06125547	      0.00001544	     -0.20271114	     -0.06571986	      0.88290437	     -0.00018095	     -0.22156130	     -0.00000000	      0.00000000	     26.47452281
      0.99884191	     -0.06117690	      0.00001436	     -0.20263244	     -0.06571894	      0.88290497	     -0.00017821	     -0.22153915	     -0.00000000	      0.00000000	     26.56449269
      1.00046026	     -0.06107897	      0.00001462	     -0.20253436	     -0.06571781	      0.88290571	     -0.00017492	     -0.22151256	     -0.00000000	      0.00000000	     26.96989392
      1.00207861	     -0.06098895	      0.00001297	     -0.20244414	     -0.06571668	      0.88290648	     -0.00017167	     -0.22148608	     -0.00000000	      0.00000000	     26.88111672
      1.00353329	     -0.06089975	      0.00001385	     -0.20235477	     -0.06571566	      0.88290718	     -0.00016877	     -0.22146244	     -0.00000000	      0.00000000	     27.38988926
      1.00498798	     -0.06082156	      0.00001226	     -0.20227636	     -0.06571464	      0.88290791	     -0.00016589	     -0.22143885	     -0.00000000	      0.00000000	     27.53004220
      1.00644266	     -0.06073765	      0.00001288	     -0.20219227	     -0.06571362	      0.88290866	     -0.00016305	     -0.22141546	     -0.00000000	      0.00000000	     27.70574859
      1.00789735	     -0.06065976	      0.00001171	     -0.20211413	     -0.06571261	      0.88290942	     -0.00016024	     -0.22139215	     -0.00000000	      0.00000000	     27.94158785
      1.00935203	     -0.06057881	      0.00001229	     -0.20203297	     -0.06571161	      0.88291021	     -0.00015746	     -0.22136901	     -0.00000000	      0.00000000	     28.13556375
      1.01080671	     -0.06050298	      0.00001157	     -0.20195687	     -0.06571062	      0.88291101	     -0.00015473	     -0.22134598	     -0.00000000	      0.00000000	     28.35701735
      1.01226140	     -0.06042471	      0.00001227	     -0.20187836	     -0.06570964	      0.88291182	     -0.00015203	     -0.22132312	     -0.00000000	      0.00000000	     28.46068796
      1.01371608	     -0.06034986	      0.00001199	     -0.20180323	     -0.06570869	      0.88291266	     -0.00014937	     -0.22130037	     -0.00000000	      0.00000000	     28.71499522
      1.01562012	     -0.06024996	      0.00001401	     -0.20170300	     -0.06570747	      0.88291378	     -0.00014596	     -0.22127087	     -0.00000000	      0.00000000	     28.82450595
      1.01686813	     -0.06018941	      0.00001298	     -0.20164216	     -0.06570669	      0.88291452	     -0.00014377	     -0.22125163	     -0.00000000	      0.00000000	     29.04370327
      1.01811613	     -0.06012616	      0.00001411	     -0.20157866	     -0.06570593	      0.88291528	     -0.00014161	     -0.22123252	     -0.00000000	      0.00000000	     29.22536365
      1.01995508	     -0.06003758	      0.00001471	     -0.20148967	     -0.06570486	      0.88291642	     -0.00013850	     -0.22120457	     -0.00000000	      0.00000000	     29.35165206
      1.02143519	     -0.05996428	      0.00001670	     -0.20141607	     -0.06570404	      0.88291736	     -0.00013605	     -0.22118230	     -0.00000000	      0.00000000	     29.66051494
      1.02291529	     -0.05989682	      0.00001699	     -0.20134825	     -0.06570325	      0.88291831	     -0.00013366	     -0.22116018	     -0.00000000	      0.00000000	     29.58619583
      1.02439539	     -0.05982468	      0.00001929	     -0.20127578	     -0.06570250	      0.88291927	     -0.00013132	     -0.22113829	     -0.00000000	      0.00000000	     29.95100541
      1.02587549	     -0.05976097	      0.00001965	     -0.20121167	     -0.06570180	      0.88292025	     -0.00012903	     -0.22111657	     -0.00000000	      0.00000000	     29.87757541
      1.02735559	     -0.05969290	      0.00002214	     -0.20114324	     -0.06570114	      0.88292124	     -0.00012680	     -0.22109514	     -0.00000000	      0.00000000	     30.22277934
      1.02883570	     -0.05963452	      0.00002239	     -0.20108445	     -0.06570053	      0.88292225	     -0.00012463	     -0.22107399	     -0.00000000	      0.00000000	     30.08182792
      1.03031580	     -0.05957091	      0.00002500	     -0.20102045	     -0.06569997	      0.88292327	     -0.00012252	     -0.22105323	     -0.00000000	      0.00000000	     30.45237912
      1.03179590	     -0.05951945	      0.00002505	     -0.20096854	     -0.06569947	      0.88292430	     -0.00012047	     -0.22103284	     -0.00000000	      0.00000000	     30.31926723
      1.03327600	     -0.05946262	      0.00002769	     -0.20091129	     -0.06569902	      0.88292535	     -0.00011847	     -0.22101298	     -0.00000000	      0.00000000	     30.68240079
      1.03475610	     -0.05941932	      0.00002735	     -0.20086750	     -0.06569863	      0.88292640	     -0.00011653	     -0.22099360	     -0.00000000	      0.00000000	     30.45511228
      1.03623621	     -0.05936961	      0.00003022	     -0.20081737	     -0.06569831	      0.88292747	     -0.00011466	     -0.22097490	     -0.00000000	      0.00000000	     30.86216405
      1.03756588	     -0.05934073	      0.00002982	     -0.20078803	     -0.06569807	      0.88292843	     -0.00011302	     -0.22095866	     -0.00000000	      0.00000000	     30.69018924
      1.03889556	     -0.05931239	      0.00003125	     -0.20075925	     -0.06569788	      0.88292940	     -0.00011143	     -0.22094320	     -0.00000000	      0.00000000	     30.86783115
      1.04022523	     -0.05929587	      0.00003136	     -0.20074227	     -0.06569775	      0.88293038	     -0.00010988	     -0.22092862	     -0.00000000	      0.00000001	     30.81929278
      1.04200601	     -0.05928320	      0.00003249	     -0.20072899	     -0.06569766	      0.88293170	     -0.00010788	     -0.22091077	     -0.00000000	      0.00000001	     31.08971073
      1.04343865	     -0.05928833	      0.00003211	     -0.20073359	     -0.06569767	      0.88293276	     -0.00010633	     -0.22089796	     -0.00000000	      0.00000001	     30.78834547
      1.04487129	     -0.05929684	      0.00003355	     -0.20074162	     -0.06569774	      0.88293382	     -0.00010483	     -0.22088674	     -0.00000000	      0.00000001	     31.07588486
      1.04630393	     -0.05931990	      0.00003399	     -0.20076418	     -0.06569787	      0.88293487	     -0.00010338	     -0.22087712	     -0.00000000	      0.00000001	     30.86490999
      1.04773657	     -0.05934607	      0.00003625	     -0.20078989	     -0.06569808	      0.88293592	     -0.00010197	     -0.22086923	     -0.00000000	      0.00000000	     31.08901766
      1.04916921	     -0.05938419	      0.00003809	     -0.20082755	     -0.06569836	      0.88293696	     -0.00010061	     -0.22086306	     -0.00000000	      0.00000000	     30.89330305
      1.05060185	     -0.05942551	      0.00004153	     -0.20086846	     -0.06569871	      0.88293799	     -0.00009930	     -0.22085867	     -0.00000000	      0.00000000	     31.08302712
      1.05203449	     -0.05947692	      0.00004501	     -0.20091948	     -0.06569912	      0.88293900	     -0.00009802	     -0.22085601	     -0.00000000	      0.00000000	     30.86623442
      1.05346713	     -0.05953110	      0.00004989	     -0.20097329	     -0.06569961	      0.88293999	     -0.00009679	     -0.22085510	     -0.00000000	      0.00000000	     31.02005543
      1.05522601	     -0.05961072	      0.00005632	     -0.20105252	     -0.06570030	      0.88294118	     -0.00009533	     -0.22085629	     -0.00000000	      0.00000000	     30.57867025
      1.05662837	     -0.05967145	      0.00006323	     -0.20111297	     -0.06570093	      0.88294209	     -0.00009421	     -0.22085905	     -0.00000000	      0.00000000	     30.95167732
      1.05803073	     -0.05974458	      0.00007017	     -0.20118585	     -0.06570162	      0.88294299	     -0.00009313	     -0.22086328	     -0.00000000	      0.00000000	     30.72439924
      1.05943309	     -0.05981797	      0.00007829	     -0.20125903	     -0.06570238	      0.88294385	     -0.00009208	     -0.22086902	     -0.00000000	      0.00000000	     30.71964659
      1.06114752	     -0.05991871	      0.00008889	     -0.20135954	     -0.06570339	      0.88294486	     -0.00009085	     -0.22087797	     -0.00000000	      0.00000000	     30.61228852
      1.06254977	     -0.06000076	      0.00009813	     -0.20144145	     -0.06570430	      0.88294565	     -0.00008988	     -0.22088687	     -0.00000000	      0.00000000	     30.52287035
      1.06395202	     -0.06009085	      0.00010811	     -0.20153141	     -0.06570526	      0.88294640	     -0.00008895	     -0.22089706	     -0.00000000	      0.00000000	     30.39133473
      1.06535427	     -0.06018146	      0.00011832	     -0.20162192	     -0.06570629	      0.88294711	     -0.00008805	     -0.22090853	     -0.00000000	      0.00000000	     30.28369274
      1.06675652	     -0.06027650	      0.00012953	     -0.20171691	     -0.06570738	      0.88294779	     -0.00008719	     -0.22092115	     -0.00000000	      0.00000000	     30.17713324
      1.06851352	     -0.06040012	      0.00014303	     -0.20184046	     -0.06570884	      0.88294857	     -0.00008616	     -0.22093856	     -0.00000000	      0.00000000	     29.90973215
      1.06982230	     -0.06049478	      0.00015449	     -0.20193513	     -0.06570998	      0.88294911	     -0.00008544	     -0.22095262	     -0.00000000	      0.00000000	     29.82730777
      1.07113108	     -0.06059358	      0.00016454	     -0.20203390	     -0.06571117	      0.88294962	     -0.00008474	     -0.22096757	     -0.00000000	      0.00000000	     29.81457387
      1.07273086	     -0.06071867	      0.00017767	     -0.20215902	     -0.06571270	      0.88295017	     -0.00008393	     -0.22098705	     -0.00000000	      0.00000000	     29.46767007
      1.07433065	     -0.06084618	      0.00018854	     -0.20228652	     -0.06571429	      0.88295066	     -0.00008318	     -0.22100777	     -0.00000000	      0.00000000	     29.70343159
      1.07560672	     -0.06095070	      0.00019888	     -0.20239109	     -0.06571561	      0.88295101	     -0.00008261	     -0.22102513	     -0.00000000	      0.00000000	     29.21962712
      1.07688279	     -0.06105717	      0.00020710	     -0.20249759	     -0.06571698	      0.88295131	     -0.00008207	     -0.22104318	     -0.00000000	      0.00000000	     29.23259978
      1.07850428	     -0.06119602	      0.00021813	     -0.20263650	     -0.06571876	      0.88295163	     -0.00008144	     -0.22106711	     -0.00000000	      0.00000000	     28.86756386
      1.08012577	     -0.06133797	      0.00022677	     -0.20277847	     -0.06572061	      0.88295187	     -0.00008085	     -0.22109207	     -0.00000000	      0.00000000	     29.09344095
      1.08142989	     -0.06145343	      0.00023531	     -0.20289402	     -0.06572213	      0.88295201	     -0.00008042	     -0.22111289	     -0.00000000	      0.00000000	     28.50767781
      1.08273401	     -0.06157054	      0.00024159	     -0.20301118	     -0.06572369	      0.88295210	     -0.00008002	     -0.22113431	     -0.00000000	      0.00000000	     28.50919422
      1.08433314	     -0.06171621	      0.00025021	     -0.20315696	     -0.06572564	      0.88295214	     -0.00007956	     -0.22116136	     -0.00000000	      0.00000000	     28.11123238
      1.08593226	     -0.06186349	      0.00025640	     -0.20330432	     -0.06572764	      0.88295211	     -0.00007916	     -0.22118924	     -0.00000000	     -0.00000000	     28.19715413
      1.08724186	     -0.06198639	      0.00026319	     -0.20342735	     -0.06572930	      0.88295202	     -0.00007886	     -0.22121267	     -0.00000000	     -0.00000000	     27.68112419
      1.08855147	     -0.06211030	      0.00026796	     -0.20355137	     -0.06573099	      0.88295188	     -0.00007858	     -0.22123665	     -0.00000000	     -0.00000000	     27.64255715
      1.09015084	     -0.06226388	      0.00027489	     -0.20370513	     -0.06573308	      0.88295165	     -0.00007828	     -0.22126665	     -0.00000000	     -0.00000000	     27.16044910
      1.09175022	     -0.06241737	      0.00028005	     -0.20385878	     -0.06573520	      0.88295134	     -0.00007801	     -0.22129739	     -0.00000000	     -0.00000000	     27.26424977
      1.09308667	     -0.06254747	      0.00028642	     -0.20398910	     -0.06573699	      0.88295103	     -0.00007781	     -0.22132363	     -0.00000000	     -0.00000000	     26.70269290
      1.09442311	     -0.06267803	      0.00029109	     -0.20411986	     -0.06573879	      0.88295066	     -0.00007763	     -0.22135035	     -0.00000000	     -0.00000000	     26.65794206
      1.09575956	     -0.06280983	      0.00029693	     -0.20425190	     -0.06574060	      0.88295025	     -0.00007747	     -0.22137756	     -0.00000000	     -0.00000000	     26.30204985
      1.09741698	     -0.06297464	      0.00030362	     -0.20441703	     -0.06574285	      0.88294968	     -0.00007729	     -0.22141198	     -0.00000000	     -0.00000000	     26.24735287
      1.09907441	     -0.06313943	      0.00031239	     -0.20458223	     -0.06574511	      0.88294903	     -0.00007713	     -0.22144712	     -0.00000000	     -0.00000000	     25.45548545
      1.10038547	     -0.06326777	      0.00031788	     -0.20471087	     -0.06574689	      0.88294848	     -0.00007701	     -0.22147538	     -0.00000000	     -0.00000000	     25.64445725
      1.10169653	     -0.06339683	      0.00032540	     -0.20484032	     -0.06574868	      0.88294788	     -0.00007690	     -0.22150401	     -0.00000000	     -0.00000000	     25.26333036
      1.10300760	     -0.06352497	      0.00033258	     -0.20496884	     -0.06575045	      0.88294725	     -0.00007679	     -0.22153297	     -0.00000000	     -0.00000000	     25.13164720
      1.10480431	     -0.06370112	      0.00034372	     -0.20514560	     -0.06575287	      0.88294633	     -0.00007665	     -0.22157318	     -0.00000001	     -0.00000000	     24.52575178
      1.10660103	     -0.06387330	      0.00035374	     -0.20531840	     -0.06575526	      0.88294534	     -0.00007651	     -0.22161398	     -0.00000001	     -0.00000000	     24.67328466
      1.10786264	     -0.06399450	      0.00036362	     -0.20544011	     -0.06575692	      0.88294462	     -0.00007640	     -0.22164290	     -0.00000001	     -0.00000000	     24.19425756
      1.10912425	     -0.06411501	      0.00037206	     -0.20556112	     -0.06575856	      0.88294387	     -0.00007629	     -0.22167204	     -0.00000001	     -0.00000000	     24.06326917
      1.11090354	     -0.06428335	      0.00038570	     -0.20573024	     -0.06576084	      0.88294277	     -0.00007611	     -0.22171351	     -0.00000001	     -0.00000000	     23.60824333
      1.11268283	     -0.06444826	      0.00039788	     -0.20589593	     -0.06576307	      0.88294163	     -0.00007592	     -0.22175533	     -0.00000001	     -0.00000000	     23.66735087
      1.11391538	     -0.06456340	      0.00040882	     -0.20601168	     -0.06576457	      0.88294081	     -0.00007577	     -0.22178447	     -0.00000001	     -0.00000000	     23.19032114
      1.11514794	     -0.06467573	      0.00041824	     -0.20612461	     -0.06576605	      0.88293999	     -0.00007561	     -0.22181374	     -0.00000001	     -0.00000000	     23.04196432
      1.11694159	     -0.06483891	      0.00043278	     -0.20628871	     -0.06576813	      0.88293875	     -0.00007534	     -0.22185648	     -0.00000001	     -0.00000000	     22.72988177
      1.11873524	     -0.06499559	      0.00044671	     -0.20644633	     -0.06577014	      0.88293749	     -0.00007504	     -0.22189936	     -0.00000001	     -0.00000000	     22.49528666
      1.12017583	     -0.06512082	      0.00045922	     -0.20657236	     -0.06577168	      0.88293647	     -0.00007476	     -0.22193377	     -0.00000001	     -0.00000000	     22.22476275
      1.12161641	     -0.06523969	      0.00047064	     -0.20669203	     -0.06577317	      0.88293543	     -0.00007445	     -0.22196812	     -0.00000001	     -0.00000000	     22.04349526
      1.12346280	     -0.06538953	      0.00048674	     -0.20684295	     -0.06577497	      0.88293408	     -0.00007400	     -0.22201182	     -0.00000001	     -0.00000000	     21.72815856
      1.12482067	     -0.06549152	      0.00049703	     -0.20694572	     -0.06577622	      0.88293308	     -0.00007363	     -0.22204367	     -0.00000001	     -0.00000001	     21.59740867
      1.12617855	     -0.06559003	      0.00050849	     -0.20704506	     -0.06577740	      0.88293208	     -0.00007323	     -0.22207508	     -0.00000001	     -0.00000001	     21.29310947
      1.12753643	     -0.06568265	      0.00051914	     -0.20713851	     -0.06577851	      0.88293108	     -0.00007280	     -0.22210598	     -0.00000001	     -0.00000001	     21.21142802
      1.12942631	     -0.06580093	      0.00053368	     -0.20725794	     -0.06577992	      0.88292969	     -0.00007213	     -0.22214798	     -0.00000000	     -0.00000001	     20.61043987
      1.13105343	     -0.06588906	      0.00054464	     -0.20734705	     -0.06578102	      0.88292849	     -0.00007149	     -0.22218297	     -0.00000000	     -0.00000000	     20.79334947
      1.13268055	     -0.06596766	      0.00055678	     -0.20742667	     -0.06578200	      0.88292731	     -0.00007081	     -0.22221666	     -0.00000000	     -0.00000000	     20.36106250
      1.13430767	     -0.06603986	      0.00056428	     -0.20749979	     -0.06578286	      0.88292614	     -0.00007007	     -0.22224908	     -0.00000000	     -0.00000000	     20.32297921
      1.13567276	     -0.06609625	      0.00057257	     -0.20755699	     -0.06578348	      0.88292517	     -0.00006941	     -0.22227531	     -0.00000000	     -0.00000000	     20.03022944
      1.13703785	     -0.06614753	      0.00057805	     -0.20760903	     -0.06578401	      0.88292422	     -0.00006871	     -0.22230060	     -0.00000000	     -0.00000000	     19.90264619
      1.13872319	     -0.06620448	      0.00058472	     -0.20766692	     -0.06578454	      0.88292307	     -0.00006779	     -0.22233039	     -0.00000000	     -0.00000000	     19.61836173
      1.14040853	     -0.06625370	      0.00058833	     -0.20771701	     -0.06578491	      0.88292194	     -0.00006683	     -0.22235861	     -0.00000000	     -0.00000000	     19.45836163
      1.14209387	     -0.06629597	      0.00059243	     -0.20776017	     -0.06578514	      0.88292086	     -0.00006580	     -0.22238521	     -0.00000000	     -0.00000000	     19.19506838
      1.14359358	     -0.06632926	      0.00059281	     -0.20779417	     -0.06578521	      0.88291992	     -0.00006485	     -0.22240745	     -0.00000000	     -0.00000000	     19.10229701
      1.14509330	     -0.06635698	      0.00059423	     -0.20782263	     -0.06578516	      0.88291901	     -0.00006385	     -0.22242833	     -0.00000000	     -0.00000000	     18.91533463
      1.14659302	     -0.06638179	      0.00059307	     -0.20784811	     -0.06578499	      0.88291814	     -0.00006281	     -0.22244783	     -0.00000000	     -0.00000000	     18.85453436
      1.14848177	     -0.06640678	      0.00059252	     -0.20787398	     -0.06578458	      0.88291708	     -0.00006144	     -0.22247052	     -0.00000000	     -0.00000000	     18.47506345
      1.14987057	     -0.06641641	      0.00058895	     -0.20788417	     -0.06578415	      0.88291634	     -0.00006039	     -0.22248578	     -0.00000000	     -0.00000000	     18.40880163
      1.15125937	     -0.06642483	      0.00058657	     -0.20789318	     -0.06578361	      0.88291563	     -0.00005930	     -0.22249979	     -0.00000000	     -0.00000000	     18.31223614
      1.15301595	     -0.06643161	      0.00058185	     -0.20790067	     -0.06578276	      0.88291477	     -0.00005788	     -0.22251589	     -0.00000000	     -0.00000000	     18.01053843
      1.15458362	     -0.06642798	      0.00057792	     -0.20789768	     -0.06578185	      0.88291404	     -0.00005655	     -0.22252868	     -0.00000000	     -0.00000000	     17.98037299
      1.15615130	     -0.06642089	      0.00057235	     -0.20789118	     -0.06578079	      0.88291335	     -0.00005519	     -0.22253994	     -0.00000000	     -0.00000000	     17.92211926
      1.15771898	     -0.06640875	      0.00056718	     -0.20787964	     -0.06577958	      0.88291270	     -0.00005377	     -0.22254970	     -0.00000000	     -0.00000000	     17.87188508
      1.15932772	     -0.06639243	      0.00056084	     -0.20786392	     -0.06577818	      0.88291207	     -0.00005227	     -0.22255822	     -0.00000000	     -0.00000000	     17.59751830
      1.16093646	     -0.06636807	      0.00055525	     -0.20784015	     -0.06577662	      0.88291148	     -0.00005072	     -0.22256524	     -0.00000000	     -0.00000000	     17.60691614
      1.16254520	     -0.06634013	      0.00054921	     -0.20781279	     -0.06577491	      0.88291093	     -0.00004912	     -0.22257072	     -0.00000000	     -0.00000000	     17.56487174
      1.16402427	     -0.06631045	      0.00054519	     -0.20778367	     -0.06577319	      0.88291047	     -0.00004760	     -0.22257447	     -0.00000000	     -0.00000000	     17.56206704
      1.16550333	     -0.06627670	      0.00054121	     -0.20775048	     -0.06577135	      0.88291003	     -0.00004604	     -0.22257701	     -0.00000000	     -0.00000000	     17.37154907
      1.16698240	     -0.06623747	      0.00053789	     -0.20771181	     -0.06576937	      0.88290964	     -0.00004442	     -0.22257835	     -0.00000000	     -0.00000000	     17.43648975
      1.16892971	     -0.06618508	      0.00053363	     -0.20766016	     -0.06576656	      0.88290918	     -0.00004222	     -0.22257826	     -0.00000000	     -0.00000000	     17.24346547
      1.17087703	     -0.06611613	      0.00053052	     -0.20759195	     -0.06576354	      0.88290878	     -0.00003992	     -0.22257623	     -0.00000000	     -0.00000000	     17.47589748
      1.17238961	     -0.06606457	      0.00052700	     -0.20754093	     -0.06576104	      0.88290851	     -0.00003807	     -0.22257317	     -0.00000000	     -0.00000000	     17.32880577
      1.17390220	     -0.06600450	      0.00052531	     -0.20748144	     -0.06575841	      0.88290829	     -0.00003615	     -0.22256895	     -0.00000000	     -0.00000000	     17.42413945
      1.17595349	     -0.06592924	      0.00052090	     -0.20740689	     -0.06575464	      0.88290804	     -0.00003346	     -0.22256123	     -0.00000000	     -0.00000000	     17.44099729
      1.17729819	     -0.06586199	      0.00052107	     -0.20734016	     -0.06575205	      0.88290792	     -0.00003162	     -0.22255530	     -0.00000000	     -0.00000000	     17.46272479
      1.17864288	     -0.06579668	      0.00051922	     -0.20727532	     -0.06574936	      0.88290784	     -0.00002974	     -0.22254821	     -0.00000000	     -0.00000000	     17.53993436
      1.18072703	     -0.06569028	      0.00051733	     -0.20716964	     -0.06574500	      0.88290776	     -0.00002670	     -0.22253524	     -0.00000000	     -0.00000000	     17.60800615
      1.18205714	     -0.06562354	      0.00051473	     -0.20710333	     -0.06574211	      0.88290775	     -0.00002470	     -0.22252579	     -0.00000000	      0.00000000	     17.80127432
      1.18338726	     -0.06555079	      0.00051304	     -0.20703101	     -0.06573912	      0.88290776	     -0.00002264	     -0.22251550	     -0.00000000	      0.00000000	     17.77518255
      1.18509020	     -0.06545361	      0.00051041	     -0.20693436	     -0.06573517	      0.88290782	     -0.00001993	     -0.22250097	     -0.00000000	      0.00000000	     18.04988292
      1.18679314	     -0.06535107	      0.00050781	     -0.20683234	     -0.06573109	      0.88290792	     -0.00001713	     -0.22248493	     -0.00000000	      0.00000000	     17.88610306
      1.18849607	     -0.06523922	      0.00050453	     -0.20672097	     -0.06572687	      0.88290806	     -0.00001423	     -0.22246732	     -0.00000000	      0.00000000	     18.31321623
      1.19012939	     -0.06513218	      0.00050167	     -0.20661438	     -0.06572270	      0.88290823	     -0.00001138	     -0.22244888	     -0.00000000	      0.00000000	     18.38282118
      1.19176271	     -0.06501648	      0.00049809	     -0.20649910	     -0.06571841	      0.88290844	     -0.00000844	     -0.22242904	     -0.00000000	      0.00000000	     18.43004177
      1.19339602	     -0.06490106	      0.00049432	     -0.20638407	     -0.06571401	      0.88290869	     -0.00000542	     -0.22240774	     -0.00000000	      0.00000000	     18.76107828
      1.19502934	     -0.06478049	      0.00048978	     -0.20626386	     -0.06570950	      0.88290896	     -0.00000233	     -0.22238518	     -0.00000000	      0.00000000	     18.81604085
      1.19671374	     -0.06465753	      0.00048477	     -0.20614124	     -0.06570474	      0.88290927	      0.00000094	     -0.22236063	     -0.00000000	      0.00000000	     18.94331946
      1.19839815	     -0.06453121	      0.00047892	     -0.20601522	     -0.06569988	      0.88290962	      0.00000430	     -0.22233495	     -0.00000000	      0.00000000	     19.24640955
      1.20008255	     -0.06440839	      0.00047283	     -0.20589268	     -0.06569491	      0.88290999	      0.00000773	     -0.22230821	     -0.00000000	      0.00000000	     19.36305423
      1.20176695	     -0.06427924	      0.00046561	     -0.20576376	     -0.06568984	      0.88291039	      0.00001124	     -0.22228061	     -0.00000000	      0.00000000	     19.77259587
      1.20325062	     -0.06417054	      0.00045827	     -0.20565524	     -0.06568530	      0.88291076	      0.00001439	     -0.22225575	     -0.00000000	      0.00000000	     19.77294494
      1.20473429	     -0.06405870	      0.00045074	     -0.20554354	     -0.06568069	      0.88291115	      0.00001760	     -0.22223052	     -0.00000000	      0.00000000	     19.97485155
      1.20621796	     -0.06395111	      0.00044279	     -0.20543608	     -0.06567601	      0.88291156	      0.00002086	     -0.22220493	     -0.00000000	      0.00000000	     20.23345449
      1.20811678	     -0.06381017	      0.00043281	     -0.20529529	     -0.06566993	      0.88291210	      0.00002511	     -0.22217177	     -0.00000000	      0.00000000	     20.37378487
      1.20953652	     -0.06370579	      0.00042431	     -0.20519099	     -0.06566532	      0.88291252	      0.00002834	     -0.22214663	     -0.00000000	      0.00000000	     20.71033858
      1.21095625	     -0.06360067	      0.00041659	     -0.20508595	     -0.06566066	      0.88291295	      0.00003162	     -0.22212129	     -0.00000000	      0.00000000	     20.90880893
      1.21277119	     -0.06347087	      0.00040621	     -0.20495623	     -0.06565462	      0.88291351	      0.00003587	     -0.22208865	     -0.00000000	      0.00000000	     21.21319673
      1.21439982	     -0.06335032	      0.00039791	     -0.20483576	     -0.06564914	      0.88291403	      0.00003973	     -0.22205918	     -0.00000000	      0.00000000	     21.46800286
      1.21602845	     -0.06323830	      0.00038804	     -0.20472377	     -0.06564360	      0.88291456	      0.00004365	     -0.22202950	     -0.00000000	      0.00000000	     21.68600511
      1.21746643	     -0.06313176	      0.00038118	     -0.20461728	     -0.06563867	      0.88291503	      0.00004714	     -0.22200323	     -0.00000000	      0.00000000	     21.97581517
      1.21890441	     -0.06303317	      0.00037276	     -0.20451871	     -0.06563370	      0.88291551	      0.00005067	     -0.22197683	     -0.00000000	      0.00000000	     22.20702662
      1.22034239	     -0.06293078	      0.00036562	     -0.20441634	     -0.06562869	      0.88291600	      0.00005423	     -0.22195039	     -0.00000000	      0.00000000	     22.44566214
      1.22218486	     -0.06280614	      0.00035520	     -0.20429169	     -0.06562222	      0.88291663	      0.00005883	     -0.22191648	     -0.00000000	      0.00000000	     22.87943342
      1.22369139	     -0.06269997	      0.00034843	     -0.20418554	     -0.06561689	      0.88291715	      0.00006261	     -0.22188886	     -0.00000000	      0.00000000	     22.92521688
      1.22519793	     -0.06260255	      0.00033980	     -0.20408807	     -0.06561153	      0.88291768	      0.00006643	     -0.22186125	     -0.00000000	      0.00000000	     23.22674718
      1.22670447	     -0.06249980	      0.00033338	     -0.20398531	     -0.06560615	      0.88291821	      0.00007026	     -0.22183378	     -0.00000000	      0.00000000	     23.46216858
      1.22821100	     -0.06240400	      0.00032519	     -0.20388945	     -0.06560075	      0.88291875	      0.00007410	     -0.22180632	     -0.00000000	      0.00000000	     23.72982543
      1.22971754	     -0.06230457	      0.00031891	     -0.20378999	     -0.06559532	      0.88291929	      0.00007797	     -0.22177897	     -0.00000000	      0.00000000	     23.97945662
      1.23122407	     -0.06221153	      0.00031095	     -0.20369686	     -0.06558987	      0.88291983	      0.00008184	     -0.22175168	     -0.00000000	      0.00000000	     24.21339174
      1.23273061	     -0.06211573	      0.00030477	     -0.20360100	     -0.06558442	      0.88292037	      0.00008571	     -0.22172449	     -0.00000000	      0.00000000	     24.45544903
      1.23423714	     -0.06202562	      0.00029700	     -0.20351077	     -0.06557895	      0.88292091	      0.00008959	     -0.22169739	     -0.00000000	      0.00000000	     24.61837313
      1.23574368	     -0.06193194	      0.00029118	     -0.20341700	     -0.06557347	      0.88292145	      0.00009348	     -0.22167042	     -0.00000000	      0.00000000	     24.95141063
      1.23725022	     -0.06184610	      0.00028358	     -0.20333102	     -0.06556799	      0.88292200	      0.00009735	     -0.22164353	     -0.00000000	      0.00000000	     25.09383496
      1.23875675	     -0.06175611	      0.00027755	     -0.20324090	     -0.06556250	      0.88292254	      0.00010123	     -0.22161682	     -0.00000000	      0.00000000	     25.41512712
      1.24026329	     -0.06167395	      0.00026955	     -0.20315856	     -0.06555702	      0.88292308	      0.00010509	     -0.22159021	     -0.00000000	      0.00000000	     25.49502348
      1.24176982	     -0.06158678	      0.00026330	     -0.20307121	     -0.06555154	      0.88292363	      0.00010894	     -0.22156379	     -0.00000000	      0.00000000	     25.84847847
      1.24327636	     -0.06150834	      0.00025493	     -0.20299255	     -0.06554607	      0.88292417	      0.00011278	     -0.22153749	     -0.00000000	      0.00000000	     25.93749167
      1.24478289	     -0.06142426	      0.00024870	     -0.20290826	     -0.06554061	      0.88292470	      0.00011661	     -0.22151138	     -0.00000000	      0.00000000	     26.25223329
      1.24628943	     -0.06134940	      0.00024005	     -0.20283314	     -0.06553516	      0.88292524	      0.00012041	     -0.22148539	     -0.00000000	      0.00000000	     26.35712801
      1.24779596	     -0.06126788	      0.00023385	     -0.20275138	     -0.06552972	      0.88292577	      0.00012420	     -0.22145961	     -0.00000000	      0.00000000	     26.61546571
      1.24930250	     -0.06119669	      0.00022472	     -0.20267988	     -0.06552431	      0.88292631	      0.00012796	     -0.22143395	     -0.00000000	      0.00000000	     26.72843628
      1.25080904	     -0.06111778	      0.00021872	     -0.20260069	     -0.06551891	      0.88292683	      0.00013170	     -0.22140852	     -0.00000000	      0.00000000	     27.06000617
      1.25215517	     -0.06105699	      0.00021057	     -0.20253960	     -0.06551411	      0.88292730	      0.00013502	     -0.22138591	     -0.00000000	      0.00000000	     27.07632221
      1.25350131	     -0.06099112	      0.00020447	     -0.20247344	     -0.06550933	      0.88292777	      0.00013831	     -0.22136349	     -0.00000000	      0.00000000	     27.31169094
      1.25484745	     -0.06092980	      0.00019747	     -0.20241182	     -0.06550457	      0.88292823	      0.00014158	     -0.22134121	     -0.00000000	      0.00000000	     27.42427728
      1.25667684	     -0.06084579	      0.00018935	     -0.20232739	     -0.06549814	      0.88292886	      0.00014598	     -0.22131122	     -0.00000000	      0.00000000	     27.72425602
      1.25811114	     -0.06078436	      0.00018173	     -0.20226560	     -0.06549313	      0.88292934	      0.00014939	     -0.22128793	     -0.00000000	      0.00000000	     27.75680691
      1.25954544	     -0.06071976	      0.00017597	     -0.20220065	     -0.06548816	      0.88292982	      0.00015277	     -0.22126486	     -0.00000000	      0.00000000	     27.95069445
      1.26097974	     -0.06066106	      0.00016887	     -0.20214156	     -0.06548322	      0.88293030	      0.00015611	     -0.22124197	     -0.00000000	      0.00000000	     28.05393398
      1.26241403	     -0.06059987	      0.00016326	     -0.20208001	     -0.06547831	      0.88293077	      0.00015942	     -0.22121930	     -0.00000000	      0.00000000	     28.25143129
      1.26384833	     -0.06054321	      0.00015670	     -0.20202294	     -0.06547344	      0.88293124	      0.00016268	     -0.22119683	     -0.00000000	      0.00000000	     28.32446792
      1.26528263	     -0.06048477	      0.00015131	     -0.20196411	     -0.06546862	      0.88293171	      0.00016590	     -0.22117457	     -0.00000000	      0.00000000	     28.48787342
      1.26705662	     -0.06041934	      0.00014338	     -0.20189816	     -0.06546270	      0.88293228	      0.00016982	     -0.22114732	     -0.00000000	      0.00000000	     28.56374330
      1.26840520	     -0.06036388	      0.00013943	     -0.20184233	     -0.06545825	      0.88293270	      0.00017274	     -0.22112685	     -0.00000000	      0.00000000	     28.75363038
      1.26975378	     -0.06031620	      0.00013380	     -0.20179422	     -0.06545383	      0.88293313	      0.00017563	     -0.22110652	     -0.00000000	      0.00000000	     28.84680240
      1.27138937	     -0.06025459	      0.00012886	     -0.20173214	     -0.06544854	      0.88293363	      0.00017906	     -0.22108217	     -0.00000000	      0.00000000	     28.94609988
      1.27302495	     -0.06020242	      0.00012164	     -0.20167941	     -0.06544330	      0.88293414	      0.00018242	     -0.22105804	     -0.00000000	      0.00000000	     29.15002422
      1.27424964	     -0.06015498	      0.00011922	     -0.20163162	     -0.06543942	      0.88293451	      0.00018489	     -0.22104022	     -0.00000000	      0.00000000	     29.15741189
      1.27547433	     -0.06011506	      0.00011496	     -0.20159128	     -0.06543558	      0.88293488	      0.00018732	     -0.22102252	     -0.00000000	      0.00000000	     29.23435932
      1.27722603	     -0.06005647	      0.00011021	     -0.20153213	     -0.06543015	      0.88293540	      0.00019071	     -0.22099752	     -0.00000000	      0.00000000	     29.35314090
      1.27870806	     -0.06001180	      0.00010516	     -0.20148693	     -0.06542562	      0.88293584	      0.00019351	     -0.22097663	     -0.00000000	      0.00000000	     29.42415173
      1.28019009	     -0.05996443	      0.00010193	     -0.20143908	     -0.06542115	      0.88293627	      0.00019623	     -0.22095606	     -0.00000000	      0.00000000	     29.49978384
      1.28167213	     -0.05992463	      0.00009676	     -0.20139873	     -0.06541674	      0.88293670	      0.00019889	     -0.22093576	     -0.00000000	      0.00000000	     29.51206947
      1.28315416	     -0.05988129	      0.00009401	     -0.20135488	     -0.06541239	      0.88293713	      0.00020148	     -0.22091586	     -0.00000000	      0.00000000	     29.68560176
      1.28463619	     -0.05984939	      0.00008849	     -0.20132239	     -0.06540810	      0.88293755	      0.00020399	     -0.22089633	     -0.00000000	      0.00000000	     29.59248758
      1.28611823	     -0.05981061	      0.00008638	     -0.20128310	     -0.06540388	      0.88293798	      0.00020644	     -0.22087733	     -0.00000000	      0.00000000	     29.78381482
      1.28740118	     -0.05978927	      0.00008154	     -0.20126122	     -0.06540028	      0.88293834	      0.00020849	     -0.22086125	     -0.00000000	      0.00000000	     29.70658616
      1.28868414	     -0.05976453	      0.00007893	     -0.20123600	     -0.06539673	      0.88293870	      0.00021049	     -0.22084565	     -0.00000000	      0.00000000	     29.79445155
      1.29028364	     -0.05974407	      0.00007414	     -0.20121490	     -0.06539238	      0.88293915	      0.00021290	     -0.22082686	     -0.00000000	      0.00000000	     29.74147967
      1.29188314	     -0.05972681	      0.00007105	     -0.20119702	     -0.06538811	      0.88293960	      0.00021523	     -0.22080905	     -0.00000000	      0.00000000	     29.90516259
      1.29317962	     -0.05972546	      0.00006616	     -0.20119511	     -0.06538471	      0.88293996	      0.00021705	     -0.22079541	     -0.00000000	      0.00000000	     29.73554898
      1.29447611	     -0.05972495	      0.00006312	     -0.20119406	     -0.06538137	      0.88294032	      0.00021882	     -0.22078263	     -0.00000000	      0.00000000	     29.79293351
      1.29608473	     -0.05973682	      0.00005809	     -0.20120525	     -0.06537730	      0.88294076	      0.00022093	     -0.22076806	     -0.00000000	      0.00000000	     29.71081788
      1.29769335	     -0.05975304	      0.00005529	     -0.20122084	     -0.06537332	      0.88294119	      0.00022296	     -0.22075507	     -0.00000000	      0.00000000	     29.82496416
      1.29897868	     -0.05977810	      0.00005099	     -0.20124534	     -0.06537020	      0.88294153	      0.00022451	     -0.22074587	     -0.00000000	      0.00000000	     29.61377032
      1.30026402	     -0.05980419	      0.00004891	     -0.20127092	     -0.06536714	      0.88294187	      0.00022602	     -0.22073784	     -0.00000000	      0.00000000	     29.68524284
      1.30189086	     -0.05984947	      0.00004544	     -0.20131556	     -0.06536335	      0.88294229	      0.00022784	     -0.22072935	     -0.00000000	      0.00000000	     29.50937359
      1.30333814	     -0.05989148	      0.00004446	     -0.20135704	     -0.06536006	      0.88294265	      0.00022940	     -0.22072343	     -0.00000000	      0.00000000	     29.66031690
      1.30478542	     -0.05994437	      0.00004237	     -0.20140940	     -0.06535684	      0.88294299	      0.00023088	     -0.22071899	     -0.00000000	      0.00000000	     29.33633149
      1.30623270	     -0.05999436	      0.00004297	     -0.20145892	     -0.06535369	      0.88294333	      0.00023231	     -0.22071606	     -0.00000000	      0.00000000	     29.53369302
      1.30767999	     -0.06005701	      0.00004218	     -0.20152109	     -0.06535061	      0.88294365	      0.00023366	     -0.22071452	     -0.00000000	      0.00000000	     29.22601173
      1.30912727	     -0.06011713	      0.00004417	     -0.20158079	     -0.06534760	      0.88294396	      0.00023496	     -0.22071445	     -0.00000000	      0.00000000	     29.38888149
      1.31057455	     -0.06018873	      0.00004473	     -0.20165196	     -0.06534467	      0.88294424	      0.00023619	     -0.22071574	     -0.00000000	      0.00000000	     29.00662186
      1.31202184	     -0.06025571	      0.00004818	     -0.20171858	     -0.06534181	      0.88294452	      0.00023735	     -0.22071842	     -0.00000000	      0.00000000	     29.20105058
      1.31346912	     -0.06033600	      0.00004985	     -0.20179850	     -0.06533902	      0.88294477	      0.00023845	     -0.22072237	     -0.00000000	      0.00000000	     28.83247947
      1.31491640	     -0.06041236	      0.00005428	     -0.20187455	     -0.06533630	      0.88294500	      0.00023949	     -0.22072767	     -0.00000000	      0.00000000	     29.00999907
      1.31636368	     -0.06050031	      0.00005691	     -0.20196217	     -0.06533365	      0.88294521	      0.00024046	     -0.22073420	     -0.00000000	      0.00000000	     28.57679167
      1.31781097	     -0.06058165	      0.00006233	     -0.20204326	     -0.06533107	      0.88294539	      0.00024137	     -0.22074198	     -0.00000000	      0.00000000	     28.77274885
      1.31925825	     -0.06067527	      0.00006593	     -0.20213661	     -0.06532856	      0.88294556	      0.00024220	     -0.22075081	     -0.00000000	      0.00000000	     28.41811580
      1.32070553	     -0.06076288	      0.00007218	     -0.20222402	     -0.06532612	      0.88294570	      0.00024296	     -0.22076077	     -0.00000000	      0.00000000	     28.53193972
      1.32215282	     -0.06086156	      0.00007677	     -0.20232249	     -0.06532375	      0.88294581	      0.00024364	     -0.22077169	     -0.00000000	      0.00000000	     28.15953779
      1.32360010	     -0.06095505	      0.00008358	     -0.20241583	     -0.06532144	      0.88294590	      0.00024424	     -0.22078364	      0.00000000	      0.00000000	     28.27189694
      1.32504738	     -0.06105878	      0.00008870	     -0.20251939	     -0.06531921	      0.88294597	      0.00024477	     -0.22079647	      0.00000000	      0.00000000	     27.90623229
      1.32649466	     -0.06115796	      0.00009558	     -0.20261846	     -0.06531704	      0.88294600	      0.00024520	     -0.22081024	      0.00000000	      0.00000000	     28.03416762
      1.32794195	     -0.06126658	      0.00010077	     -0.20272696	     -0.06531493	      0.88294601	      0.00024555	     -0.22082483	      0.00000000	     -0.00000000	     27.60835336
      1.32938923	     -0.06136923	      0.00010723	     -0.20282954	     -0.06531289	      0.88294599	      0.00024581	     -0.22084027	      0.00000000	     -0.00000000	     27.74220517
      1.33083651	     -0.06148026	      0.00011234	     -0.20294048	     -0.06531091	      0.88294593	      0.00024597	     -0.22085640	      0.00000000	     -0.00000000	     27.44247801
      1.33228380	     -0.06158669	      0.00011833	     -0.20304688	     -0.06530900	      0.88294585	      0.00024604	     -0.22087327	      0.00000000	     -0.00000000	     27.44342543
      1.33373108	     -0.06170007	      0.00012319	     -0.20316021	     -0.06530714	      0.88294573	      0.00024602	     -0.22089073	      0.00000000	     -0.00000000	     27.17472815
      1.33517836	     -0.06180941	      0.00012857	     -0.20326954	     -0.06530534	      0.88294558	      0.00024589	     -0.22090886	      0.00000000	     -0.00000000	     27.08792310
      1.33662565	     -0.06192303	      0.00013328	     -0.20338316	     -0.06530360	      0.88294539	      0.00024566	     -0.22092754	      0.00000000	     -0.00000000	     26.87846253
      1.33807293	     -0.06203501	      0.00013844	     -0.20349517	     -0.06530191	      0.88294516	      0.00024534	     -0.22094678	      0.00000000	     -0.00000000	     26.85579787
      1.33952021	     -0.06215041	      0.00014327	     -0.20361063	     -0.06530027	      0.88294490	      0.00024491	     -0.22096655	      0.00000000	     -0.00000000	     26.47628170
      1.34096749	     -0.06226321	      0.00014848	     -0.20372351	     -0.06529868	      0.88294461	      0.00024438	     -0.22098685	      0.00000000	     -0.00000000	     26.50592814
      1.34283838	     -0.06241605	      0.00015537	     -0.20387650	     -0.06529670	      0.88294417	      0.00024354	     -0.22101383	      0.00000000	     -0.00000000	     25.91325432
      1.34413400	     -0.06251319	      0.00016085	     -0.20397379	     -0.06529537	      0.88294383	      0.00024286	     -0.22103300	      0.00000000	     -0.00000000	     26.10986474
      1.34542961	     -0.06261631	      0.00016671	     -0.20407708	     -0.06529408	      0.88294347	      0.00024210	     -0.22105246	     -0.00000000	     -0.00000000	     25.88617268
      1.34712439	     -0.06274960	      0.00017483	     -0.20421063	     -0.06529244	      0.88294294	      0.00024098	     -0.22107846	     -0.00000000	     -0.00000000	     25.55439153
      1.34881918	     -0.06288093	      0.00018434	     -0.20434230	     -0.06529085	      0.88294237	      0.00023972	     -0.22110501	     -0.00000000	     -0.00000000	     25.35163944
      1.35021604	     -0.06298565	      0.00019193	     -0.20444731	     -0.06528957	      0.88294187	      0.00023858	     -0.22112722	     -0.00000000	     -0.00000000	     25.32178189
      1.35161290	     -0.06309144	      0.00020116	     -0.20455345	     -0.06528833	      0.88294133	      0.00023736	     -0.22114967	     -0.00000000	     -0.00000000	     25.06764729
      1.35300976	     -0.06319505	      0.00021006	     -0.20465743	     -0.06528711	      0.88294077	      0.00023604	     -0.22117237	     -0.00000000	     -0.00000000	     24.88542934
      1.35440662	     -0.06329882	      0.00022009	     -0.20476161	     -0.06528592	      0.88294018	      0.00023463	     -0.22119530	     -0.00000000	     -0.00000000	     24.73129372
      1.35580348	     -0.06340159	      0.00023007	     -0.20486482	     -0.06528475	      0.88293956	      0.00023313	     -0.22121848	     -0.00000000	     -0.00000000	     24.42796277
      1.35720034	     -0.06350188	      0.00024085	     -0.20496557	     -0.06528361	      0.88293891	      0.00023154	     -0.22124186	     -0.00000000	     -0.00000000	     24.33021111
      1.35945111	     -0.06366549	      0.00025795	     -0.20512998	     -0.06528180	      0.88293783	      0.00022881	     -0.22127984	     -0.00000000	     -0.00000000	     24.05219837
      1.36082291	     -0.06375781	      0.00027058	     -0.20522286	     -0.06528072	      0.88293714	      0.00022703	     -0.22130324	     -0.00000000	     -0.00000000	     23.75977991
      1.36219470	     -0.06385318	      0.00028147	     -0.20531875	     -0.06527965	      0.88293643	      0.00022517	     -0.22132667	     -0.00000000	     -0.00000000	     23.55255532
      1.36356650	     -0.06394746	      0.00029357	     -0.20541361	     -0.06527859	      0.88293571	      0.00022323	     -0.22135021	     -0.00000000	     -0.00000000	     23.42356023
      1.36562100	     -0.06408868	      0.00031021	     -0.20555569	     -0.06527702	      0.88293461	      0.00022018	     -0.22138561	     -0.00000000	     -0.00000000	     23.08220413
      1.36684250	     -0.06416998	      0.00032180	     -0.20563756	     -0.06527609	      0.88293394	      0.00021828	     -0.22140671	     -0.00000000	     -0.00000000	     22.96890646
      1.36806399	     -0.06425044	      0.00033204	     -0.20571857	     -0.06527516	      0.88293326	      0.00021632	     -0.22142784	     -0.00000000	     -0.00000000	     22.77204133
      1.36970929	     -0.06435770	      0.00034612	     -0.20582659	     -0.06527391	      0.88293234	      0.00021359	     -0.22145626	     -0.00000000	     -0.00000000	     22.65021691
      1.37135459	     -0.06446272	      0.00035971	     -0.20593239	     -0.06527265	      0.88293141	      0.00021074	     -0.22148459	     -0.00000000	     -0.00000000	     22.08472365
      1.37299990	     -0.06455938	      0.00037368	     -0.20602985	     -0.06527139	      0.88293048	      0.00020779	     -0.22151275	     -0.00000000	     -0.00000000	     22.14368306
      1.37464520	     -0.06465891	      0.00038652	     -0.20613018	     -0.06527011	      0.88292955	      0.00020473	     -0.22154051	     -0.00000000	     -0.00000000	     21.87552963
      1.37629050	     -0.06474857	      0.00040004	     -0.20622068	     -0.06526882	      0.88292861	      0.00020156	     -0.22156796	     -0.00000000	     -0.00000000	     21.59965038
      1.37793581	     -0.06483960	      0.00041145	     -0.20631250	     -0.06526751	      0.88292768	      0.00019829	     -0.22159485	     -0.00000000	     -0.00000000	     21.61225343
      1.37958111	     -0.06491702	      0.00042518	     -0.20639081	     -0.06526618	      0.88292676	      0.00019491	     -0.22162118	     -0.00000000	     -0.00000000	     21.14194907
      1.38098662	     -0.06498165	      0.00043386	     -0.20645613	     -0.06526501	      0.88292598	      0.00019195	     -0.22164297	     -0.00000000	     -0.00000000	     21.14507904
      1.38239214	     -0.06503815	      0.00044446	     -0.20651338	     -0.06526383	      0.88292520	      0.00018891	     -0.22166407	     -0.00000000	     -0.00000000	     21.04071681
      1.38428918	     -0.06510975	      0.00045579	     -0.20658593	     -0.06526219	      0.88292418	      0.00018469	     -0.22169120	     -0.00000000	     -0.00000000	     20.89950922
      1.38576513	     -0.06515090	      0.00046676	     -0.20662788	     -0.06526087	      0.88292339	      0.00018132	     -0.22171118	     -0.00000000	     -0.00000000	     20.64342597
      1.38724109	     -0.06519399	      0.00047373	     -0.20667169	     -0.06525953	      0.88292262	      0.00017787	     -0.22172996	     -0.00000000	     -0.00000000	     20.57243841
      1.38871705	     -0.06522675	      0.00048221	     -0.20670521	     -0.06525815	      0.88292187	      0.00017434	     -0.22174766	     -0.00000000	     -0.00000000	     20.30718697
      1.39019301	     -0.06525927	      0.00048783	     -0.20673842	     -0.06525673	      0.88292114	      0.00017073	     -0.22176415	     -0.00000000	     -0.00000000	     20.37584700
      1.39166897	     -0.06528558	      0.00049379	     -0.20676544	     -0.06525528	      0.88292042	      0.00016704	     -0.22177953	     -0.00000000	     -0.00000000	     19.98128404
      1.39314493	     -0.06530927	      0.00049750	     -0.20678978	     -0.06525378	      0.88291973	      0.00016328	     -0.22179374	     -0.00000000	     -0.00000000	     20.08731717
      1.39462089	     -0.06532912	      0.00050083	     -0.20681028	     -0.06525225	      0.88291906	      0.00015944	     -0.22180683	     -0.00000000	     -0.00000000	     19.72337978
      1.39609684	     -0.06534377	      0.00050238	     -0.20682554	     -0.06525066	      0.88291841	      0.00015552	     -0.22181876	     -0.00000000	     -0.00000000	     19.78352669
      1.39764440	     -0.06535667	      0.00050340	     -0.20683907	     -0.06524895	      0.88291776	      0.00015134	     -0.22183002	     -0.00000000	     -0.00000000	     19.68241524
      1.39919195	     -0.06536544	      0.00050272	     -0.20684843	     -0.06524719	      0.88291713	      0.00014708	     -0.22184003	     -0.00000000	     -0.00000000	     19.44816780
      1.40073950	     -0.06536921	      0.00050157	     -0.20685277	     -0.06524537	      0.88291653	      0.00014274	     -0.22184878	     -0.00000000	     -0.00000000	     19.55641167
      1.40228706	     -0.06537058	      0.00049875	     -0.20685468	     -0.06524349	      0.88291595	      0.00013833	     -0.22185627	     -0.00000000	     -0.00000000	     19.17266666
      1.40383461	     -0.06536410	      0.00049529	     -0.20684873	     -0.06524156	      0.88291540	      0.00013385	     -0.22186256	     -0.00000000	     -0.00000000	     19.17918217
      1.40538216	     -0.06535537	      0.00049043	     -0.20684049	     -0.06523956	      0.88291487	      0.00012929	     -0.22186760	     -0.00000000	     -0.00000000	     19.14457378
      1.40672629	     -0.06534513	      0.00048589	     -0.20683066	     -0.06523778	      0.88291443	      0.00012528	     -0.22187101	     -0.00000000	     -0.00000000	     19.14733938
      1.40807042	     -0.06533081	      0.00048071	     -0.20681675	     -0.06523595	      0.88291400	      0.00012122	     -0.22187354	     -0.00000000	     -0.00000000	     18.96573546
      1.40941454	     -0.06531246	      0.00047511	     -0.20679879	     -0.06523407	      0.88291360	      0.00011712	     -0.22187515	     -0.00000000	     -0.00000000	     19.00763817
      1.41151248	     -0.06527934	      0.00046558	     -0.20676626	     -0.06523103	      0.88291300	      0.00011063	     -0.22187587	     -0.00000000	     -0.00000000	     18.72044104
      1.41361041	     -0.06522859	      0.00045555	     -0.20671607	     -0.06522786	      0.88291244	      0.00010404	     -0.22187445	     -0.00000000	     -0.00000000	     19.38139381
      1.41488282	     -0.06520542	      0.00044925	     -0.20669324	     -0.06522588	      0.88291212	      0.00010000	     -0.22187240	     -0.00000000	     -0.00000000	     18.90159558
      1.41615522	     -0.06517112	      0.00044319	     -0.20665928	     -0.06522385	      0.88291182	      0.00009594	     -0.22186967	     -0.00000000	     -0.00000000	     18.82185569
      1.41776432	     -0.06512631	      0.00043574	     -0.20661489	     -0.06522122	      0.88291146	      0.00009076	     -0.22186508	     -0.00000000	     -0.00000000	     18.96707550
      1.41937343	     -0.06507658	      0.00042874	     -0.20656560	     -0.06521850	      0.88291112	      0.00008554	     -0.22185932	     -0.00000000	     -0.00000000	     18.68345056
      1.42098253	     -0.06502040	      0.00042232	     -0.20650984	     -0.06521571	      0.88291081	      0.00008030	     -0.22185237	     -0.00000000	     -0.00000000	     18.99264857
      1.42259163	     -0.06496385	      0.00041639	     -0.20645374	     -0.06521284	      0.88291053	      0.00007502	     -0.22184425	     -0.00000000	     -0.00000000	     18.71090071
      1.42420073	     -0.06489835	      0.00041109	     -0.20638868	     -0.06520989	      0.88291026	      0.00006972	     -0.22183500	     -0.00000000	     -0.00000000	     18.99613537
      1.42606800	     -0.06482274	      0.00040554	     -0.20631358	     -0.06520636	      0.88290999	      0.00006355	     -0.22182281	     -0.00000000	     -0.00000000	     18.76569385
      1.42770642	     -0.06474293	      0.00040189	     -0.20623423	     -0.06520318	      0.88290978	      0.00005813	     -0.22181089	     -0.00000000	     -0.00000000	     19.11988674
      1.42934484	     -0.06467027	      0.00039831	     -0.20616202	     -0.06519991	      0.88290960	      0.00005269	     -0.22179766	     -0.00000000	     -0.00000000	     19.01103132
      1.43098326	     -0.06457925	      0.00039554	     -0.20607145	     -0.06519656	      0.88290944	      0.00004725	     -0.22178337	     -0.00000000	     -0.00000000	     19.16312606
      1.43239674	     -0.06450686	      0.00039281	     -0.20599943	     -0.06519360	      0.88290932	      0.00004256	     -0.22176998	     -0.00000000	     -0.00000000	     19.23424369
      1.43381022	     -0.06442591	      0.00039051	     -0.20591885	     -0.06519058	      0.88290922	      0.00003787	     -0.22175578	     -0.00000000	     -0.00000000	     19.24954851
      1.43522370	     -0.06434419	      0.00038790	     -0.20583747	     -0.06518750	      0.88290915	      0.00003319	     -0.22174067	     -0.00000000	     -0.00000000	     19.41931109
      1.43711511	     -0.06423023	      0.00038471	     -0.20572396	     -0.06518328	      0.88290907	      0.00002695	     -0.22171916	     -0.00000000	     -0.00000000	     19.40036673
      1.43900653	     -0.06410542	      0.00038041	     -0.20559955	     -0.06517894	      0.88290903	      0.00002073	     -0.22169599	     -0.00000000	     -0.00000000	     19.68716116
      1.44033359	     -0.06401419	      0.00037855	     -0.20550860	     -0.06517583	      0.88290902	      0.00001638	     -0.22167872	     -0.00000000	     -0.00000000	     19.79700798
      1.44166065	     -0.06392365	      0.00037519	     -0.20541830	     -0.06517267	      0.88290903	      0.00001206	     -0.22166067	     -0.00000000	      0.00000000	     19.92005565
      1.44348670	     -0.06379540	      0.00037058	     -0.20529035	     -0.06516823	      0.88290906	      0.00000614	     -0.22163456	     -0.00000000	      0.00000000	     20.20579539
      1.44531274	     -0.06366265	      0.00036467	     -0.20515784	     -0.06516369	      0.88290913	      0.00000027	     -0.22160707	     -0.00000000	      0.00000000	     20.14191461
      1.44681916	     -0.06354569	      0.00036083	     -0.20504108	     -0.06515986	      0.88290921	     -0.00000453	     -0.22158341	     -0.00000000	      0.00000000	     20.46933201
      1.44832559	     -0.06343616	      0.00035507	     -0.20493169	     -0.06515597	      0.88290931	     -0.00000929	     -0.22155887	     -0.00000000	      0.00000000	     20.65804330
      1.44983201	     -0.06332223	      0.00034993	     -0.20481788	     -0.06515201	      0.88290943	     -0.00001401	     -0.22153366	     -0.00000000	      0.00000000	     20.83855079
      1.45133843	     -0.06321025	      0.00034340	     -0.20470598	     -0.06514799	      0.88290958	     -0.00001867	     -0.22150781	     -0.00000000	      0.00000000	     20.99613274
      1.45284486	     -0.06309502	      0.00033703	     -0.20459081	     -0.06514389	      0.88290974	     -0.00002329	     -0.22148144	     -0.00000000	      0.00000000	     21.16886499
      1.45435128	     -0.06298428	      0.00032963	     -0.20448008	     -0.06513974	      0.88290992	     -0.00002785	     -0.22145458	     -0.00000000	      0.00000000	     21.46911152
      1.45621000	     -0.06284337	      0.00032155	     -0.20433919	     -0.06513452	      0.88291018	     -0.00003340	     -0.22142096	     -0.00000000	      0.00000000	     21.75412951
      1.45765708	     -0.06273663	      0.00031357	     -0.20423240	     -0.06513039	      0.88291039	     -0.00003765	     -0.22139438	     -0.00000000	      0.00000000	     21.81086138
      1.45910416	     -0.06262661	      0.00030704	     -0.20412235	     -0.06512620	      0.88291063	     -0.00004185	     -0.22136751	     -0.00000000	      0.00000000	     22.15427723
      1.46055124	     -0.06252140	      0.00029967	     -0.20401709	     -0.06512196	      0.88291088	     -0.00004598	     -0.22134040	     -0.00000000	      0.00000000	     22.26970815
      1.46199832	     -0.06241297	      0.00029313	     -0.20390859	     -0.06511766	      0.88291115	     -0.00005005	     -0.22131310	     -0.00000000	      0.00000000	     22.62009926
      1.46381030	     -0.06228161	      0.00028416	     -0.20377712	     -0.06511221	      0.88291151	     -0.00005506	     -0.22127864	     -0.00000000	      0.00000000	     22.94580583
      1.46527130	     -0.06217406	      0.00027780	     -0.20366949	     -0.06510774	      0.88291181	     -0.00005901	     -0.22125069	     -0.00000000	      0.00000000	     23.18643228
      1.46673231	     -0.06206870	      0.00027057	     -0.20356402	     -0.06510323	      0.88291213	     -0.00006290	     -0.22122261	     -0.00000000	      0.00000000	     23.32986624
      1.46819332	     -0.06196321	      0.00026417	     -0.20345841	     -0.06509867	      0.88291246	     -0.00006671	     -0.22119443	     -0.00000000	      0.00000000	     23.76587866
      1.46965432	     -0.06186090	      0.00025727	     -0.20335597	     -0.06509405	      0.88291280	     -0.00007045	     -0.22116615	     -0.00000000	      0.00000000	     23.80419086
      1.47111533	     -0.06175655	      0.00025108	     -0.20325148	     -0.06508939	      0.88291315	     -0.00007412	     -0.22113782	     -0.00000000	      0.00000000	     24.22755098
      1.47326270	     -0.06161304	      0.00024075	     -0.20310772	     -0.06508244	      0.88291368	     -0.00007937	     -0.22109606	     -0.00000000	      0.00000000	     24.40131801
      1.47440407	     -0.06153135	      0.00023684	     -0.20302592	     -0.06507871	      0.88291397	     -0.00008209	     -0.22107388	     -0.00000000	      0.00000000	     24.81430191
      1.47554545	     -0.06145461	      0.00023196	     -0.20294904	     -0.06507496	      0.88291427	     -0.00008477	     -0.22105168	     -0.00000000	      0.00000000	     24.99051905
      1.47736927	     -0.06133439	      0.00022448	     -0.20282859	     -0.06506890	      0.88291475	     -0.00008895	     -0.22101619	     -0.00000000	      0.00000000	     25.43702006
      1.47919309	     -0.06121758	      0.00021712	     -0.20271154	     -0.06506278	      0.88291524	     -0.00009301	     -0.22098076	     -0.00000000	      0.00000000	     25.33812648
      1.48101691	     -0.06109461	      0.00021033	     -0.20258831	     -0.06505660	      0.88291573	     -0.00009695	     -0.22094544	     -0.00000000	      0.00000000	     26.29908035
      1.48230239	     -0.06101879	      0.00020474	     -0.20251229	     -0.06505220	      0.88291608	     -0.00009965	     -0.22092053	     -0.00000000	      0.00000000	     26.19642979
      1.48358787	     -0.06093868	      0.00019980	     -0.20243198	     -0.06504778	      0.88291643	     -0.00010229	     -0.22089573	     -0.00000000	      0.00000000	     26.55697037
      1.48530017	     -0.06083717	      0.00019278	     -0.20233017	     -0.06504185	      0.88291689	     -0.00010572	     -0.22086281	     -0.00000000	      0.00000000	     26.69819376
      1.48701246	     -0.06073235	      0.00018627	     -0.20222506	     -0.06503587	      0.88291735	     -0.00010905	     -0.22083006	     -0.00000000	      0.00000000	     27.32999998
      1.48843721	     -0.06065345	      0.00018020	     -0.20214589	     -0.06503086	      0.88291773	     -0.00011173	     -0.22080289	     -0.00000000	      0.00000000	     27.41947927
      1.48986197	     -0.06057027	      0.00017509	     -0.20206245	     -0.06502582	      0.88291810	     -0.00011434	     -0.22077588	     -0.00000000	      0.00000000	     27.72748180
      1.49128672	     -0.06049244	      0.00016911	     -0.20198433	     -0.06502075	      0.88291846	     -0.00011689	     -0.22074898	     -0.00000000	      0.00000000	     27.99832641
      1.49306327	     -0.06039537	      0.00016242	     -0.20188691	     -0.06501440	      0.88291889	     -0.00011995	     -0.22071567	     -0.00000000	      0.00000000	     28.37788577
      1.49445983	     -0.06032249	      0.00015592	     -0.20181370	     -0.06500937	      0.88291922	     -0.00012228	     -0.22068967	     -0.00000000	      0.00000000	     28.52807925
      1.49585639	     -0.06024724	      0.00015051	     -0.20173815	     -0.06500433	      0.88291953	     -0.00012454	     -0.22066384	     -0.00000000	      0.00000000	     28.92127158
      1.49755884	     -0.06016561	      0.00014249	     -0.20165610	     -0.06499815	      0.88291990	     -0.00012719	     -0.22063255	     -0.00000000	      0.00000000	     29.17449464
      1.49898124	     -0.06008977	      0.00013729	     -0.20157994	     -0.06499296	      0.88292019	     -0.00012932	     -0.22060672	     -0.00000000	      0.00000000	     29.50964064
      1.50040363	     -0.06002380	      0.00013040	     -0.20151359	     -0.06498776	      0.88292046	     -0.00013137	     -0.22058103	     -0.00000000	      0.00000000	     29.76150359
      1.50182603	     -0.05995477	      0.00012482	     -0.20144421	     -0.06498254	      0.88292071	     -0.00013333	     -0.22055563	     -0.00000000	      0.00000000	     30.01272233
      1.50324842	     -0.05989111	      0.00011816	     -0.20138017	     -0.06497731	      0.88292095	     -0.00013522	     -0.22053045	     -0.00000000	      0.00000000	     30.32480609
      1.50500181	     -0.05981181	      0.00011142	     -0.20130042	     -0.06497085	      0.88292122	     -0.00013742	     -0.22049983	     -0.00000000	      0.00000000	     30.38731514
      1.50636583	     -0.05975311	      0.00010459	     -0.20124131	     -0.06496581	      0.88292141	     -0.00013904	     -0.22047626	     -0.00000000	      0.00000000	     30.80348083
      1.50772985	     -0.05969371	      0.00009937	     -0.20118154	     -0.06496077	      0.88292158	     -0.00014057	     -0.22045296	     -0.00000000	      0.00000000	     31.14899246
      1.50909387	     -0.05963903	      0.00009321	     -0.20112646	     -0.06495572	      0.88292173	     -0.00014203	     -0.22042993	     -0.00000000	      0.00000000	     31.27757262
      1.51079037	     -0.05957044	      0.00008658	     -0.20105738	     -0.06494944	      0.88292190	     -0.00014372	     -0.22040170	     -0.00000000	      0.00000000	     31.82006600
      1.51248687	     -0.05951001	      0.00007835	     -0.20099642	     -0.06494316	      0.88292204	     -0.00014528	     -0.22037390	     -0.00000000	      0.00000000	     31.54751478
      1.51371458	     -0.05945906	      0.00007446	     -0.20094512	     -0.06493861	      0.88292213	     -0.00014632	     -0.22035412	     -0.00000000	      0.00000000	     32.13946842
      1.51494229	     -0.05941587	      0.00006916	     -0.20090154	     -0.06493407	      0.88292221	     -0.00014730	     -0.22033455	     -0.00000000	      0.00000000	     32.24675327
      1.51663380	     -0.05935613	      0.00006273	     -0.20084128	     -0.06492782	      0.88292229	     -0.00014853	     -0.22030803	     -0.00000000	      0.00000000	     32.63863030
      1.51832531	     -0.05930347	      0.00005548	     -0.20078807	     -0.06492158	      0.88292235	     -0.00014962	     -0.22028199	     -0.00000000	      0.00000000	     32.38312663
      1.51973895	     -0.05925157	      0.00005098	     -0.20073573	     -0.06491638	      0.88292238	     -0.00015043	     -0.22026065	     -0.00000000	      0.00000000	     32.99295104
      1.52115259	     -0.05921089	      0.00004491	     -0.20069455	     -0.06491119	      0.88292240	     -0.00015115	     -0.22023958	     -0.00000000	      0.00000000	     33.12432403
      1.52256622	     -0.05916626	      0.00004033	     -0.20064947	     -0.06490601	      0.88292240	     -0.00015177	     -0.22021893	     -0.00000000	     -0.00000000	     33.26290841
      1.52397986	     -0.05912707	      0.00003468	     -0.20060979	     -0.06490085	      0.88292239	     -0.00015230	     -0.22019862	     -0.00000000	     -0.00000000	     33.48136608
      1.52539350	     -0.05908653	      0.00003010	     -0.20056878	     -0.06489571	      0.88292237	     -0.00015274	     -0.22017869	     -0.00000000	     -0.00000000	     33.56305351
      1.52709848	     -0.05904423	      0.00002327	     -0.20052586	     -0.06488953	      0.88292234	     -0.00015314	     -0.22015513	     -0.00000000	     -0.00000000	     33.90303042
      1.52853202	     -0.05900441	      0.00001942	     -0.20048557	     -0.06488437	      0.88292229	     -0.00015338	     -0.22013579	     -0.00000000	     -0.00000000	     33.85568104
      1.52996555	     -0.05897309	      0.00001345	     -0.20045371	     -0.06487923	      0.88292224	     -0.00015353	     -0.22011678	     -0.00000000	     -0.00000000	     34.06283753
      1.53139909	     -0.05893873	      0.00000954	     -0.20041885	     -0.06487411	      0.88292218	     -0.00015359	     -0.22009824	     -0.00000000	     -0.00000000	     34.12735946
      1.53283262	     -0.05891170	      0.00000381	     -0.20039127	     -0.06486902	      0.88292211	     -0.00015356	     -0.22008010	     -0.00000000	     -0.00000000	     34.27780200
      1.53426616	     -0.05888325	     -0.00000016	     -0.20036230	     -0.06486397	      0.88292204	     -0.00015344	     -0.22006247	     -0.00000000	     -0.00000000	     34.30300998
      1.53569969	     -0.05886206	     -0.00000579	     -0.20034055	     -0.06485894	      0.88292196	     -0.00015323	     -0.22004532	     -0.00000000	     -0.00000000	     34.45209546
      1.53713323	     -0.05884017	     -0.00001021	     -0.20031812	     -0.06485396	      0.88292188	     -0.00015294	     -0.22002876	     -0.00000000	     -0.00000000	     34.47005769
      1.53856676	     -0.05882507	     -0.00001601	     -0.20030244	     -0.06484900	      0.88292180	     -0.00015256	     -0.22001274	     -0.00000000	     -0.00000000	     34.58690541
      1.54000030	     -0.05881035	     -0.00002031	     -0.20028717	     -0.06484408	      0.88292171	     -0.00015210	     -0.21999736	     -0.00000000	     -0.00000000	     34.58335298
      1.54143383	     -0.05880339	     -0.00002596	     -0.20027963	     -0.06483921	      0.88292162	     -0.00015156	     -0.21998263	     -0.00000000	     -0.00000000	     34.69778282
      1.54318880	     -0.05879934	     -0.00003071	     -0.20027491	     -0.06483329	      0.88292151	     -0.00015080	     -0.21996569	     -0.00000000	     -0.00000000	     34.54134885
      1.54443756	     -0.05880578	     -0.00003663	     -0.20028081	     -0.06482912	      0.88292143	     -0.00015018	     -0.21995443	     -0.00000000	     -0.00000000	     34.68267577
      1.54568633	     -0.05881523	     -0.00004052	     -0.20028976	     -0.06482498	      0.88292135	     -0.00014950	     -0.21994396	     -0.00000000	     -0.00000000	     34.75853954
      1.54739961	     -0.05884075	     -0.00004711	     -0.20031458	     -0.06481935	      0.88292123	     -0.00014848	     -0.21993101	     -0.00000000	     -0.00000000	     34.66103057
      1.54887626	     -0.05886681	     -0.00005099	     -0.20034008	     -0.06481455	      0.88292112	     -0.00014752	     -0.21992127	     -0.00000000	     -0.00000000	     34.85911242
      1.55035290	     -0.05890524	     -0.00005658	     -0.20037791	     -0.06480980	      0.88292101	     -0.00014648	     -0.21991288	     -0.00000000	     -0.00000000	     34.57218093
      1.55182955	     -0.05894287	     -0.00005922	     -0.20041502	     -0.06480510	      0.88292089	     -0.00014537	     -0.21990595	     -0.00000000	     -0.00000000	     34.86350738
      1.55330619	     -0.05899554	     -0.00006410	     -0.20046713	     -0.06480045	      0.88292077	     -0.00014418	     -0.21990040	     -0.00000000	     -0.00000000	     34.49457628
      1.55478284	     -0.05904279	     -0.00006494	     -0.20051393	     -0.06479585	      0.88292063	     -0.00014292	     -0.21989634	     -0.00000000	     -0.00000000	     34.83088766
      1.55608084	     -0.05909713	     -0.00006805	     -0.20056783	     -0.06479184	      0.88292050	     -0.00014176	     -0.21989386	     -0.00000000	     -0.00000000	     34.50757344
      1.55737883	     -0.05914910	     -0.00006847	     -0.20061942	     -0.06478787	      0.88292035	     -0.00014054	     -0.21989249	     -0.00000000	     -0.00000000	     34.59003566
      1.55897115	     -0.05922220	     -0.00006978	     -0.20069206	     -0.06478306	      0.88292016	     -0.00013897	     -0.21989221	     -0.00000000	     -0.00000000	     34.36467866
      1.56056347	     -0.05929432	     -0.00006835	     -0.20076380	     -0.06477830	      0.88291994	     -0.00013733	     -0.21989350	     -0.00000000	     -0.00000000	     34.60140538
      1.56189027	     -0.05936454	     -0.00006884	     -0.20083368	     -0.06477438	      0.88291974	     -0.00013590	     -0.21989567	     -0.00000000	     -0.00000000	     34.16646891
      1.56321706	     -0.05943249	     -0.00006698	     -0.20090135	     -0.06477050	      0.88291953	     -0.00013443	     -0.21989889	     -0.00000000	     -0.00000000	     34.26616527
      1.56454385	     -0.05950770	     -0.00006577	     -0.20097628	     -0.06476666	      0.88291929	     -0.00013290	     -0.21990310	     -0.00000000	     -0.00000000	     34.05958907
      1.56631547	     -0.05960891	     -0.00006228	     -0.20107717	     -0.06476160	      0.88291895	     -0.00013080	     -0.21991026	     -0.00000000	     -0.00000000	     34.17318784
      1.56773585	     -0.05969796	     -0.00006031	     -0.20116598	     -0.06475758	      0.88291865	     -0.00012905	     -0.21991719	     -0.00000000	     -0.00000000	     33.68448775
      1.56915623	     -0.05978438	     -0.00005636	     -0.20125220	     -0.06475362	      0.88291833	     -0.00012725	     -0.21992517	     -0.00000000	     -0.00000000	     33.83708002
      1.57057661	     -0.05988036	     -0.00005348	     -0.20134799	     -0.06474969	      0.88291798	     -0.00012541	     -0.21993414	     -0.00000000	     -0.00000000	     33.46873763
      1.57199699	     -0.05997509	     -0.00004919	     -0.20144257	     -0.06474581	      0.88291760	     -0.00012352	     -0.21994413	     -0.00000000	     -0.00000000	     33.54496766
      1.57341737	     -0.06007780	     -0.00004551	     -0.20154513	     -0.06474197	      0.88291720	     -0.00012159	     -0.21995507	     -0.00000000	     -0.00000000	     33.20032790
      1.57483775	     -0.06018034	     -0.00004072	     -0.20164757	     -0.06473817	      0.88291677	     -0.00011961	     -0.21996701	     -0.00000000	     -0.00000000	     33.23064754
      1.57625813	     -0.06028882	     -0.00003609	     -0.20175595	     -0.06473442	      0.88291632	     -0.00011760	     -0.21997986	     -0.00000000	     -0.00000000	     32.89131806
      1.57767851	     -0.06039733	     -0.00003076	     -0.20186441	     -0.06473070	      0.88291584	     -0.00011555	     -0.21999361	     -0.00000000	     -0.00000000	     32.89449867
      1.57944633	     -0.06054115	     -0.00002440	     -0.20200819	     -0.06472612	      0.88291520	     -0.00011295	     -0.22001188	     -0.00000000	     -0.00000000	     32.27960622
      1.58086069	     -0.06065039	     -0.00001857	     -0.20211743	     -0.06472250	      0.88291465	     -0.00011084	     -0.22002741	     -0.00000000	     -0.00000000	     32.53808938
      1.58227505	     -0.06076930	     -0.00001310	     -0.20223636	     -0.06471892	      0.88291407	     -0.00010869	     -0.22004360	     -0.00000000	     -0.00000000	     32.21994858
      1.58368941	     -0.06088552	     -0.00000742	     -0.20235263	     -0.06471537	      0.88291347	     -0.00010653	     -0.22006053	     -0.00000000	     -0.00000000	     32.07861494
      1.58510377	     -0.06100555	     -0.00000173	     -0.20247272	     -0.06471184	      0.88291283	     -0.00010433	     -0.22007808	     -0.00000000	     -0.00000000	     31.88060468
      1.58684116	     -0.06115188	      0.00000483	     -0.20261915	     -0.06470756	      0.88291200	     -0.00010161	     -0.22010049	     -0.00000000	     -0.00000000	     31.60484433
      1.58816495	     -0.06126482	      0.00001039	     -0.20273220	     -0.06470432	      0.88291133	     -0.00009951	     -0.22011808	     -0.00000000	     -0.00000000	     31.39479691
      1.58948874	     -0.06137704	      0.00001521	     -0.20284454	     -0.06470110	      0.88291064	     -0.00009740	     -0.22013611	     -0.00000000	     -0.00000000	     31.32062357
      1.59111832	     -0.06151742	      0.00002186	     -0.20298510	     -0.06469716	      0.88290974	     -0.00009479	     -0.22015886	     -0.00000000	     -0.00000000	     30.89522757
      1.59254436	     -0.06163878	      0.00002657	     -0.20310662	     -0.06469373	      0.88290892	     -0.00009249	     -0.22017924	     -0.00000000	     -0.00000000	     30.93486787
      1.59397040	     -0.06176132	      0.00003255	     -0.20322937	     -0.06469032	      0.88290806	     -0.00009019	     -0.22020000	     -0.00000000	     -0.00000000	     30.43670886
      1.59539644	     -0.06188157	      0.00003721	     -0.20334983	     -0.06468693	      0.88290717	     -0.00008787	     -0.22022111	     -0.00000000	     -0.00000000	     30.45621691
      1.59682248	     -0.06200355	      0.00004303	     -0.20347206	     -0.06468354	      0.88290624	     -0.00008555	     -0.22024254	     -0.00000000	     -0.00000000	     30.02837405
      1.59824852	     -0.06212489	      0.00004765	     -0.20359365	     -0.06468016	      0.88290528	     -0.00008323	     -0.22026430	     -0.00000000	     -0.00000000	     29.97725638
      1.59967456	     -0.06224647	      0.00005355	     -0.20371553	     -0.06467679	      0.88290429	     -0.00008091	     -0.22028638	     -0.00000000	     -0.00000000	     29.54485176
      1.60110060	     -0.06236579	      0.00005869	     -0.20383515	     -0.06467342	      0.88290326	     -0.00007858	     -0.22030874	     -0.00000000	     -0.00000000	     29.49173904
      1.60252664	     -0.06248470	      0.00006517	     -0.20395442	     -0.06467004	      0.88290220	     -0.00007626	     -0.22033131	     -0.00000000	     -0.00000001	     29.08281847
      1.60395269	     -0.06260205	      0.00007111	     -0.20407213	     -0.06466667	      0.88290111	     -0.00007394	     -0.22035409	     -0.00000000	     -0.00000001	     28.99454566
      1.60537873	     -0.06271928	      0.00007828	     -0.20418979	     -0.06466328	      0.88289999	     -0.00007163	     -0.22037706	     -0.00000000	     -0.00000001	     28.58869060
      1.60680477	     -0.06283500	      0.00008510	     -0.20430594	     -0.06465989	      0.88289884	     -0.00006931	     -0.22040020	     -0.00000000	     -0.00000001	     28.48906735
      1.60858493	     -0.06297948	      0.00009545	     -0.20445104	     -0.06465564	      0.88289737	     -0.00006643	     -0.22042931	     -0.00000000	     -0.00000001	     27.82169521
      1.60998363	     -0.06308766	      0.00010258	     -0.20455970	     -0.06465228	      0.88289618	     -0.00006418	     -0.22045232	     -0.00000000	     -0.00000001	     27.95260972
      1.61138233	     -0.06319719	      0.00011194	     -0.20466979	     -0.06464890	      0.88289498	     -0.00006193	     -0.22047537	     -0.00000000	     -0.00000001	     27.61534580
      1.61278103	     -0.06330431	      0.00012035	     -0.20477746	     -0.06464550	      0.88289375	     -0.00005969	     -0.22049849	     -0.00000000	     -0.00000001	     27.39306247
      1.61448749	     -0.06343345	      0.00013271	     -0.20490735	     -0.06464132	      0.88289223	     -0.00005697	     -0.22052674	     -0.00000000	     -0.00000001	     27.15898240
      1.61595359	     -0.06354235	      0.00014180	     -0.20501689	     -0.06463769	      0.88289090	     -0.00005464	     -0.22055103	     -0.00000000	     -0.00000001	     26.84190937
      1.61741968	     -0.06364862	      0.00015337	     -0.20512387	     -0.06463403	      0.88288956	     -0.00005232	     -0.22057529	     -0.00000000	     -0.00000001	     26.62164662
      1.61888578	     -0.06375343	      0.00016305	     -0.20522936	     -0.06463033	      0.88288820	     -0.00005002	     -0.22059950	     -0.00000000	     -0.00000001	     26.35242522
      1.62035187	     -0.06385426	      0.00017486	     -0.20533095	     -0.06462659	      0.88288682	     -0.00004773	     -0.22062359	     -0.00000000	     -0.00000001	     26.12919641
      1.62181797	     -0.06395351	      0.00018492	     -0.20543094	     -0.06462281	      0.88288544	     -0.00004545	     -0.22064752	     -0.00000000	     -0.00000001	     25.90083660
      1.62328406	     -0.06404930	      0.00019657	     -0.20552752	     -0.06461898	      0.88288405	     -0.00004319	     -0.22067126	     -0.00000000	     -0.00000001	     25.67615018
      1.62475016	     -0.06414264	      0.00020674	     -0.20562163	     -0.06461510	      0.88288266	     -0.00004095	     -0.22069475	     -0.00000000	     -0.00000001	     25.37697449
      1.62621625	     -0.06423114	      0.00021805	     -0.20571094	     -0.06461117	      0.88288126	     -0.00003872	     -0.22071794	     -0.00000000	     -0.00000001	     25.20968336
      1.62809242	     -0.06434063	      0.00023049	     -0.20582145	     -0.06460605	      0.88287947	     -0.00003590	     -0.22074704	     -0.00000000	     -0.00000001	     24.85777117
      1.62942018	     -0.06441015	      0.00024179	     -0.20589176	     -0.06460237	      0.88287821	     -0.00003392	     -0.22076716	     -0.00000000	     -0.00000001	     24.69057243
      1.63074793	     -0.06447680	      0.00025110	     -0.20595918	     -0.06459863	      0.88287695	     -0.00003196	     -0.22078673	     -0.00000000	     -0.00000001	     24.52774645
      1.63254850	     -0.06455775	      0.00026514	     -0.20604121	     -0.06459348	      0.88287525	     -0.00002932	     -0.22081227	     -0.00000000	     -0.00000001	     24.26313855
      1.63410456	     -0.06462102	      0.00027499	     -0.20610538	     -0.06458895	      0.88287380	     -0.00002707	     -0.22083327	     -0.00000000	     -0.00000001	     24.00203814
      1.63566063	     -0.06467503	      0.00028673	     -0.20616034	     -0.06458434	      0.88287236	     -0.00002485	     -0.22085315	     -0.00000000	     -0.00000001	     23.82772619
      1.63721669	     -0.06472526	      0.00029482	     -0.20621145	     -0.06457964	      0.88287094	     -0.00002265	     -0.22087183	     -0.00000000	     -0.00000001	     23.70730695
      1.63877276	     -0.06476903	      0.00030543	     -0.20625616	     -0.06457486	      0.88286955	     -0.00002049	     -0.22088929	     -0.00000000	     -0.00000001	     23.33725865
      1.64032883	     -0.06480840	      0.00031133	     -0.20629637	     -0.06456998	      0.88286818	     -0.00001835	     -0.22090552	     -0.00000000	     -0.00000001	     23.31661305
      1.64188489	     -0.06484128	      0.00032058	     -0.20633016	     -0.06456502	      0.88286684	     -0.00001624	     -0.22092049	     -0.00000000	     -0.00000001	     23.00242875
      1.64326300	     -0.06486906	      0.00032410	     -0.20635865	     -0.06456055	      0.88286568	     -0.00001439	     -0.22093269	     -0.00000000	     -0.00000001	     22.94482836
      1.64464110	     -0.06489176	      0.00032953	     -0.20638211	     -0.06455600	      0.88286455	     -0.00001257	     -0.22094393	     -0.00000000	     -0.00000001	     22.71752316
      1.64634458	     -0.06491698	      0.00033319	     -0.20640820	     -0.06455028	      0.88286319	     -0.00001035	     -0.22095643	     -0.00000000	     -0.00000001	     22.61404133
      1.64804806	     -0.06493442	      0.00033826	     -0.20642654	     -0.06454444	      0.88286187	     -0.00000817	     -0.22096744	     -0.00000000	     -0.00000001	     22.22663261
      1.64937542	     -0.06494512	      0.00033873	     -0.20643787	     -0.06453980	      0.88286088	     -0.00000649	     -0.22097493	     -0.00000000	     -0.00000001	     22.30950329
      1.65070278	     -0.06495296	      0.00034053	     -0.20644637	     -0.06453509	      0.88285992	     -0.00000484	     -0.22098150	     -0.00000000	     -0.00000000	     22.09222579
      1.65243039	     -0.06495858	      0.00034082	     -0.20645279	     -0.06452885	      0.88285871	     -0.00000272	     -0.22098866	     -0.00000000	     -0.00000000	     22.08459491
      1.65415800	     -0.06496020	      0.00034120	     -0.20645523	     -0.06452247	      0.88285756	     -0.00000063	     -0.22099427	     -0.00000000	     -0.00000000	     21.55584607
      1.65565471	     -0.06495301	      0.00033915	     -0.20644869	     -0.06451684	      0.88285660	      0.00000115	     -0.22099786	     -0.00000000	     -0.00000000	     21.81261579
      1.65715141	     -0.06494531	      0.00033795	     -0.20644166	     -0.06451111	      0.88285569	      0.00000290	     -0.22100023	     -0.00000000	     -0.00000000	     21.51872799
      1.65864811	     -0.06493133	      0.00033470	     -0.20642831	     -0.06450528	      0.88285481	      0.00000461	     -0.22100143	     -0.00000000	     -0.00000000	     21.53559014
      1.66045618	     -0.06491106	      0.00033126	     -0.20640879	     -0.06449810	      0.88285381	      0.00000665	     -0.22100128	     -0.00000000	     -0.00000000	     21.41795942
      1.66195672	     -0.06488638	      0.00032618	     -0.20638469	     -0.06449203	      0.88285302	      0.00000830	     -0.22099987	     -0.00000000	     -0.00000000	     21.34791325
      1.66345726	     -0.06485925	      0.00032219	     -0.20635817	     -0.06448585	      0.88285227	      0.00000992	     -0.22099724	     -0.00000000	     -0.00000000	     21.18465254
      1.66495780	     -0.06482759	      0.00031640	     -0.20632706	     -0.06447957	      0.88285156	      0.00001151	     -0.22099344	     -0.00000000	     -0.00000000	     21.27137074
      1.66645834	     -0.06479221	      0.00031116	     -0.20629226	     -0.06447319	      0.88285090	      0.00001306	     -0.22098848	     -0.00000000	     -0.00000000	     21.02632496
      1.66795887	     -0.06475046	      0.00030482	     -0.20625104	     -0.06446671	      0.88285027	      0.00001458	     -0.22098235	     -0.00000000	     -0.00000000	     21.14479112
      1.67005077	     -0.06468844	      0.00029680	     -0.20618979	     -0.06445749	      0.88284947	      0.00001663	     -0.22097183	     -0.00000000	     -0.00000000	     21.01532821
      1.67135385	     -0.06464372	      0.00029022	     -0.20614549	     -0.06445165	      0.88284902	      0.00001787	     -0.22096416	     -0.00000000	     -0.00000000	     21.06894744
      1.67265693	     -0.06459734	      0.00028491	     -0.20609957	     -0.06444574	      0.88284860	      0.00001909	     -0.22095563	     -0.00000000	     -0.00000000	     21.00259112
      1.67435115	     -0.06453267	      0.00027789	     -0.20603547	     -0.06443793	      0.88284810	      0.00002063	     -0.22094327	     -0.00000000	     -0.00000000	     21.14381780
      1.67604536	     -0.06446491	      0.00027149	     -0.20596830	     -0.06443000	      0.88284765	      0.00002213	     -0.22092951	     -0.00000000	     -0.00000000	     20.82020692
      1.67773958	     -0.06438671	      0.00026512	     -0.20589068	     -0.06442195	      0.88284727	      0.00002357	     -0.22091438	     -0.00000000	     -0.00000000	     21.20318948
      1.67943379	     -0.06431243	      0.00025969	     -0.20581699	     -0.06441377	      0.88284695	      0.00002498	     -0.22089776	     -0.00000000	     -0.00000000	     20.96509567
      1.68094996	     -0.06423232	      0.00025484	     -0.20573739	     -0.06440635	      0.88284671	      0.00002619	     -0.22088178	     -0.00000000	     -0.00000000	     21.14904923
      1.68246612	     -0.06415600	      0.00025059	     -0.20566158	     -0.06439883	      0.88284651	      0.00002737	     -0.22086461	     -0.00000000	     -0.00000000	     21.20739332
      1.68398229	     -0.06407165	      0.00024654	     -0.20557774	     -0.06439122	      0.88284636	      0.00002851	     -0.22084639	     -0.00000000	     -0.00000000	     21.14970587
      1.68549845	     -0.06398557	      0.00024272	     -0.20549217	     -0.06438351	      0.88284626	      0.00002962	     -0.22082703	     -0.00000000	     -0.00000000	     21.30005416
      1.68737002	     -0.06387105	      0.00023862	     -0.20537826	     -0.06437388	      0.88284620	      0.00003093	     -0.22080164	     -0.00000000	     -0.00000000	     21.34232946
      1.68880465	     -0.06378376	      0.00023541	     -0.20529143	     -0.06436640	      0.88284621	      0.00003190	     -0.22078102	     -0.00000000	      0.00000000	     21.43989811
      1.69023928	     -0.06368806	      0.00023302	     -0.20519619	     -0.06435884	      0.88284625	      0.00003284	     -0.22075946	     -0.00000000	      0.00000000	     21.52348796
      1.69200407	     -0.06357156	      0.00022933	     -0.20508022	     -0.06434943	      0.88284635	      0.00003395	     -0.22073156	     -0.00000000	      0.00000000	     21.70028691
      1.69354680	     -0.06345947	      0.00022716	     -0.20496861	     -0.06434112	      0.88284649	      0.00003488	     -0.22070605	     -0.00000000	      0.00000000	     21.68524759
      1.69508954	     -0.06335176	      0.00022336	     -0.20486130	     -0.06433271	      0.88284668	      0.00003578	     -0.22067942	     -0.00000000	      0.00000000	     21.86523178
      1.69663227	     -0.06323586	      0.00022099	     -0.20474584	     -0.06432423	      0.88284691	      0.00003664	     -0.22065184	     -0.00000000	      0.00000000	     22.01232112
      1.69817501	     -0.06312506	      0.00021659	     -0.20463539	     -0.06431566	      0.88284718	      0.00003746	     -0.22062330	     -0.00000000	      0.00000000	     22.03428020
      1.69971774	     -0.06300618	      0.00021387	     -0.20451690	     -0.06430702	      0.88284750	      0.00003826	     -0.22059396	     -0.00000000	      0.00000000	     22.32486988
      1.70126047	     -0.06289485	      0.00020880	     -0.20440588	     -0.06429829	      0.88284785	      0.00003902	     -0.22056381	     -0.00000000	      0.00000000	     22.31150650
      1.70280321	     -0.06277450	      0.00020585	     -0.20428586	     -0.06428949	      0.88284824	      0.00003975	     -0.22053304	     -0.00000000	      0.00000000	     22.66092104
      1.70434594	     -0.06266348	      0.00019991	     -0.20417509	     -0.06428062	      0.88284867	      0.00004044	     -0.22050160	     -0.00000000	      0.00000000	     22.57137962
      1.70588868	     -0.06254162	      0.00019639	     -0.20405351	     -0.06427167	      0.88284914	      0.00004111	     -0.22046967	     -0.00000000	      0.00000000	     22.97794402
      1.70743141	     -0.06243059	      0.00018990	     -0.20394269	     -0.06426266	      0.88284964	      0.00004176	     -0.22043716	     -0.00000000	      0.00000000	     23.02681581
      1.70897415	     -0.06230827	      0.00018672	     -0.20382063	     -0.06425357	      0.88285017	      0.00004237	     -0.22040425	     -0.00000000	      0.00000000	     23.31260821
      1.71034612	     -0.06220810	      0.00018104	     -0.20372061	     -0.06424544	      0.88285067	      0.00004290	     -0.22037458	     -0.00000000	      0.00000000	     23.39292450
      1.71171809	     -0.06210194	      0.00017752	     -0.20361465	     -0.06423726	      0.88285120	      0.00004341	     -0.22034464	     -0.00000000	      0.00000000	     23.63874177
      1.71338366	     -0.06197761	      0.00017196	     -0.20349049	     -0.06422726	      0.88285186	      0.00004400	     -0.22030789	     -0.00000000	      0.00000000	     23.84460318
      1.71504924	     -0.06184814	      0.00016830	     -0.20336123	     -0.06421719	      0.88285256	      0.00004457	     -0.22027079	     -0.00000000	      0.00000000	     24.11467112
      1.71646322	     -0.06174414	      0.00016319	     -0.20325735	     -0.06420859	      0.88285318	      0.00004503	     -0.22023901	     -0.00000000	      0.00000000	     24.24463663
      1.71787721	     -0.06163492	      0.00016018	     -0.20314827	     -0.06419994	      0.88285381	      0.00004548	     -0.22020705	     -0.00000000	      0.00000000	     24.55842105
      1.71929120	     -0.06153028	      0.00015604	     -0.20304375	     -0.06419125	      0.88285447	      0.00004591	     -0.22017489	     -0.00000000	      0.00000000	     24.70169380
      1.72104998	     -0.06139724	      0.00015238	     -0.20291086	     -0.06418037	      0.88285530	      0.00004643	     -0.22013472	     -0.00000000	      0.00000000	     25.15439514
      1.72252823	     -0.06129079	      0.00014795	     -0.20280449	     -0.06417119	      0.88285603	      0.00004686	     -0.22010080	     -0.00000000	      0.00000000	     25.14507676
      1.72400647	     -0.06117916	      0.00014555	     -0.20269297	     -0.06416196	      0.88285677	      0.00004727	     -0.22006683	     -0.00000000	      0.00000000	     25.59739562
      1.72548472	     -0.06107529	      0.00014167	     -0.20258917	     -0.06415269	      0.88285752	      0.00004767	     -0.22003276	     -0.00000000	      0.00000000	     25.63704327
      1.72696297	     -0.06096620	      0.00013969	     -0.20248017	     -0.06414338	      0.88285829	      0.00004806	     -0.21999871	     -0.00000000	      0.00000000	     26.07041531
      1.72844121	     -0.06086438	      0.00013644	     -0.20237839	     -0.06413403	      0.88285908	      0.00004844	     -0.21996462	     -0.00000000	      0.00000000	     26.15536759
      1.72991946	     -0.06075857	      0.00013488	     -0.20227266	     -0.06412465	      0.88285987	      0.00004881	     -0.21993058	     -0.00000000	      0.00000000	     26.57723485
      1.73139770	     -0.06065927	      0.00013212	     -0.20217339	     -0.06411523	      0.88286068	      0.00004917	     -0.21989656	     -0.00000000	      0.00000000	     26.62817772
      1.73287595	     -0.06055639	      0.00013093	     -0.20207056	     -0.06410579	      0.88286149	      0.00004952	     -0.21986263	     -0.00000000	      0.00000000	     27.06025453
      1.73435420	     -0.06046035	      0.00012861	     -0.20197454	     -0.06409631	      0.88286231	      0.00004986	     -0.21982875	     -0.00000000	      0.00000000	     27.19441806
      1.73583244	     -0.06036158	      0.00012753	     -0.20187579	     -0.06408681	      0.88286314	      0.00005019	     -0.21979501	     -0.00000000	      0.00000000	     27.59142359
      1.73731069	     -0.06026888	      0.00012514	     -0.20178307	     -0.06407729	      0.88286397	      0.00005052	     -0.21976138	     -0.00000000	      0.00000000	     27.66798549
      1.73878893	     -0.06017284	      0.00012380	     -0.20168702	     -0.06406774	      0.88286481	      0.00005084	     -0.21972791	     -0.00000000	      0.00000000	     28.11233682
      1.74026718	     -0.06008353	      0.00012109	     -0.20159766	     -0.06405816	      0.88286564	      0.00005115	     -0.21969457	     -0.00000000	      0.00000000	     28.25321913
      1.74174543	     -0.05999167	      0.00011942	     -0.20150575	     -0.06404857	      0.88286648	      0.00005145	     -0.21966143	     -0.00000000	      0.00000000	     28.67506666
      1.74322367	     -0.05990611	      0.00011635	     -0.20142011	     -0.06403896	      0.88286732	      0.00005175	     -0.21962846	     -0.00000000	      0.00000000	     28.73647749
      1.74470192	     -0.05981700	      0.00011437	     -0.20133092	     -0.06402933	      0.88286815	      0.00005203	     -0.21959572	     -0.00000000	      0.00000000	     29.19558835
      1.74618016	     -0.05973491	      0.00011099	     -0.20124871	     -0.06401969	      0.88286898	      0.00005232	     -0.21956316	     -0.00000000	      0.00000000	     29.34214805
      1.74765841	     -0.05965001	      0.00010878	     -0.20116369	     -0.06401003	      0.88286980	      0.00005259	     -0.21953086	     -0.00000000	      0.00000000	     29.73754122
      1.74913666	     -0.05957158	      0.00010512	     -0.20108511	     -0.06400036	      0.88287062	      0.00005287	     -0.21949878	     -0.00000000	      0.00000000	     29.83736498
      1.75061490	     -0.05948943	      0.00010280	     -0.20100282	     -0.06399067	      0.88287143	      0.00005314	     -0.21946697	     -0.00000000	      0.00000000	     30.28813333
      1.75209315	     -0.05941503	      0.00009898	     -0.20092824	     -0.06398098	      0.88287223	      0.00005340	     -0.21943540	     -0.00000000	      0.00000000	     30.34075709
      1.75357139	     -0.05933650	      0.00009662	     -0.20084955	     -0.06397128	      0.88287302	      0.00005367	     -0.21940414	     -0.00000000	      0.00000000	     30.79671186
      1.75504964	     -0.05926583	      0.00009268	     -0.20077868	     -0.06396157	      0.88287379	      0.00005393	     -0.21937314	     -0.00000000	      0.00000000	     30.86801399
      1.75652788	     -0.05919030	      0.00009052	     -0.20070296	     -0.06395186	      0.88287456	      0.00005419	     -0.21934246	     -0.00000000	      0.00000000	     31.29418654
      1.75800613	     -0.05912376	      0.00008656	     -0.20063619	     -0.06394214	      0.88287531	      0.00005446	     -0.21931205	     -0.00000000	      0.00000000	     31.35069846
      1.75948438	     -0.05905169	      0.00008463	     -0.20056392	     -0.06393241	      0.88287604	      0.00005473	     -0.21928201	     -0.00000000	      0.00000000	     31.80730738
      1.76096262	     -0.05898947	      0.00008062	     -0.20050145	     -0.06392269	      0.88287676	      0.00005500	     -0.21925224	     -0.00000000	      0.00000000	     31.77150554
      1.76244087	     -0.05891981	      0.00007902	     -0.20043158	     -0.06391296	      0.88287747	      0.00005527	     -0.21922286	     -0.00000000	      0.00000000	     32.26555345
      1.76391911	     -0.05886197	      0.00007492	     -0.20037346	     -0.06390324	      0.88287815	      0.00005556	     -0.21919375	     -0.00000000	      0.00000000	     32.27828597
      1.76539736	     -0.05879581	      0.00007373	     -0.20030708	     -0.06389351	      0.88287882	      0.00005585	     -0.21916506	     -0.00000000	      0.00000000	     32.73893732
      1.76671124	     -0.05874731	      0.00007024	     -0.20025832	     -0.06388487	      0.88287940	      0.00005611	     -0.21913981	     -0.00000000	      0.00000000	     32.71195012
      1.76802513	     -0.05869402	      0.00006860	     -0.20020480	     -0.06387623	      0.88287997	      0.00005639	     -0.21911488	     -0.00000000	      0.00000000	     33.01886628
      1.76961559	     -0.05863639	      0.00006543	     -0.20014685	     -0.06386578	      0.88288063	      0.00005673	     -0.21908506	     -0.00000000	      0.00000000	     33.09493237
      1.77120605	     -0.05857527	      0.00006395	     -0.20008545	     -0.06385533	      0.88288127	      0.00005709	     -0.21905572	     -0.00000000	      0.00000000	     33.59687294
      1.77254297	     -0.05853230	      0.00006097	     -0.20004219	     -0.06384655	      0.88288179	      0.00005741	     -0.21903136	     -0.00000000	      0.00000000	     33.47832367
      1.77387989	     -0.05848490	      0.00005968	     -0.19999453	     -0.06383778	      0.88288229	      0.00005773	     -0.21900734	     -0.00000000	      0.00000000	     33.79524784
      1.77521680	     -0.05844274	      0.00005752	     -0.19995208	     -0.06382902	      0.88288278	      0.00005807	     -0.21898362	     -0.00000000	      0.00000000	     33.87260989
      1.77697665	     -0.05838567	      0.00005583	     -0.19989465	     -0.06381750	      0.88288339	      0.00005855	     -0.21895290	     -0.00000000	      0.00000000	     34.28275342
      1.77836686	     -0.05834722	      0.00005325	     -0.19985588	     -0.06380840	      0.88288386	      0.00005894	     -0.21892902	     -0.00000000	      0.00000000	     34.15541598
      1.77975708	     -0.05830461	      0.00005215	     -0.19981296	     -0.06379932	      0.88288431	      0.00005935	     -0.21890551	     -0.00000000	      0.00000000	     34.49680573
      1.78114729	     -0.05826840	      0.00004999	     -0.19977643	     -0.06379024	      0.88288474	      0.00005978	     -0.21888234	     -0.00000000	      0.00000000	     34.50514912
      1.78253751	     -0.05823031	      0.00004877	     -0.19973801	     -0.06378118	      0.88288516	      0.00006023	     -0.21885956	     -0.00000000	      0.00000000	     34.77055527
      1.78423040	     -0.05819167	      0.00004625	     -0.19969895	     -0.06377016	      0.88288564	      0.00006080	     -0.21883230	     -0.00000000	      0.00000000	     34.65971199
      1.78561289	     -0.05815564	      0.00004555	     -0.19966259	     -0.06376118	      0.88288601	      0.00006130	     -0.21881051	     -0.00000000	      0.00000000	     35.07631250
      1.78699538	     -0.05812935	      0.00004320	     -0.19963594	     -0.06375220	      0.88288637	      0.00006182	     -0.21878910	     -0.00000000	      0.00000000	     35.08384913
      1.78837787	     -0.05810152	      0.00004189	     -0.19960776	     -0.06374325	      0.88288672	      0.00006236	     -0.21876819	     -0.00000000	      0.00000000	     35.26367669
      1.78976036	     -0.05808000	      0.00003978	     -0.19958586	     -0.06373430	      0.88288705	      0.00006293	     -0.21874777	     -0.00000000	      0.00000000	     35.32271636
      1.79150130	     -0.05805332	      0.00003844	     -0.19955873	     -0.06372306	      0.88288744	      0.00006368	     -0.21872284	     -0.00000000	      0.00000000	     35.51990599
      1.79281704	     -0.05804031	      0.00003608	     -0.19954535	     -0.06371458	      0.88288772	      0.00006428	     -0.21870457	     -0.00000000	      0.00000000	     35.50422213
      1.79413278	     -0.05802572	      0.00003515	     -0.19953041	     -0.06370611	      0.88288799	      0.00006490	     -0.21868685	     -0.00000000	      0.00000000	     35.68576748
      1.79575884	     -0.05801717	      0.00003293	     -0.19952140	     -0.06369567	      0.88288831	      0.00006570	     -0.21866573	     -0.00000000	      0.00000000	     35.66054769
      1.79719914	     -0.05801070	      0.00003216	     -0.19951455	     -0.06368645	      0.88288857	      0.00006643	     -0.21864787	     -0.00000000	      0.00000000	     35.89957485
      1.79863945	     -0.05801705	      0.00002977	     -0.19952047	     -0.06367724	      0.88288882	      0.00006720	     -0.21863087	     -0.00000000	      0.00000000	     35.75473163
      1.80007975	     -0.05802354	      0.00002894	     -0.19952658	     -0.06366805	      0.88288905	      0.00006800	     -0.21861491	     -0.00000000	      0.00000000	     35.99901445
      1.80152005	     -0.05804373	      0.00002659	     -0.19954635	     -0.06365888	      0.88288926	      0.00006883	     -0.21860002	     -0.00000000	      0.00000000	     35.84794713
      1.80296036	     -0.05806316	      0.00002611	     -0.19956540	     -0.06364973	      0.88288946	      0.00006968	     -0.21858634	     -0.00000000	      0.00000000	     36.08844799
      1.80440066	     -0.05809622	      0.00002419	     -0.19959805	     -0.06364061	      0.88288964	      0.00007057	     -0.21857385	     -0.00000000	      0.00000000	     35.88741332
      1.80584097	     -0.05812772	      0.00002435	     -0.19962920	     -0.06363150	      0.88288980	      0.00007149	     -0.21856267	     -0.00000000	      0.00000000	     36.14592571
      1.80728127	     -0.05817255	      0.00002316	     -0.19967366	     -0.06362242	      0.88288994	      0.00007244	     -0.21855273	     -0.00000000	      0.00000000	     35.90635492
      1.80872157	     -0.05821458	      0.00002423	     -0.19971538	     -0.06361335	      0.88289006	      0.00007343	     -0.21854415	     -0.00000000	      0.00000000	     36.17709458
      1.81016188	     -0.05826933	      0.00002405	     -0.19976980	     -0.06360430	      0.88289016	      0.00007444	     -0.21853681	     -0.00000000	      0.00000000	     35.88886340
      1.81160218	     -0.05831941	      0.00002626	     -0.19981962	     -0.06359528	      0.88289023	      0.00007548	     -0.21853077	     -0.00000000	      0.00000000	     36.18533341
      1.81304248	     -0.05838312	      0.00002714	     -0.19988305	     -0.06358627	      0.88289028	      0.00007656	     -0.21852592	     -0.00000000	      0.00000000	     35.83038204
      1.81448279	     -0.05844185	      0.00003014	     -0.19994156	     -0.06357728	      0.88289030	      0.00007766	     -0.21852234	     -0.00000000	      0.00000000	     36.15804329
      1.81592309	     -0.05851395	      0.00003191	     -0.20001343	     -0.06356831	      0.88289030	      0.00007880	     -0.21851990	     -0.00000000	     -0.00000000	     35.73555876
      1.81736340	     -0.05857961	      0.00003581	     -0.20007892	     -0.06355936	      0.88289026	      0.00007996	     -0.21851866	     -0.00000000	     -0.00000000	     36.08771247
      1.81880370	     -0.05865881	      0.00003858	     -0.20015794	     -0.06355043	      0.88289020	      0.00008115	     -0.21851849	     -0.00000000	     -0.00000000	     35.64004689
      1.82024400	     -0.05873094	      0.00004317	     -0.20022994	     -0.06354151	      0.88289011	      0.00008236	     -0.21851944	     -0.00000000	     -0.00000000	     35.99150911
      1.82153071	     -0.05880613	      0.00004654	     -0.20030502	     -0.06353356	      0.88289001	      0.00008347	     -0.21852112	     -0.00000000	     -0.00000000	     35.62193036
      1.82281743	     -0.05887793	      0.00005078	     -0.20037673	     -0.06352562	      0.88288988	      0.00008460	     -0.21852362	     -0.00000000	     -0.00000000	     35.71878606
      1.82439447	     -0.05897247	      0.00005600	     -0.20047120	     -0.06351590	      0.88288969	      0.00008600	     -0.21852767	     -0.00000000	     -0.00000000	     35.48093573
      1.82597151	     -0.05906542	      0.00006168	     -0.20056409	     -0.06350620	      0.88288946	      0.00008744	     -0.21853281	     -0.00000000	     -0.00000000	     35.72727617
      1.82728468	     -0.05914955	      0.00006658	     -0.20064820	     -0.06349814	      0.88288925	      0.00008865	     -0.21853781	     -0.00000000	     -0.00000000	     35.30954255
      1.82859784	     -0.05923170	      0.00007153	     -0.20073034	     -0.06349009	      0.88288901	      0.00008988	     -0.21854349	     -0.00000000	     -0.00000000	     35.41004356
      1.83017455	     -0.05933642	      0.00007791	     -0.20083507	     -0.06348043	      0.88288869	      0.00009138	     -0.21855114	     -0.00000000	     -0.00000000	     35.13313855
      1.83175127	     -0.05943929	      0.00008390	     -0.20093797	     -0.06347079	      0.88288833	      0.00009289	     -0.21855967	     -0.00000000	     -0.00000000	     35.39868165
      1.83300331	     -0.05952581	      0.00008973	     -0.20102455	     -0.06346315	      0.88288803	      0.00009411	     -0.21856701	     -0.00000000	     -0.00000000	     34.97521250
      1.83425536	     -0.05961064	      0.00009504	     -0.20110945	     -0.06345551	      0.88288771	      0.00009534	     -0.21857483	     -0.00000000	     -0.00000000	     35.02439429
      1.83589392	     -0.05972385	      0.00010314	     -0.20122279	     -0.06344552	      0.88288725	      0.00009696	     -0.21858569	     -0.00000000	     -0.00000000	     34.79506459
      1.83736665	     -0.05982436	      0.00010981	     -0.20132342	     -0.06343656	      0.88288682	      0.00009843	     -0.21859600	     -0.00000000	     -0.00000000	     34.90872924
      1.83883938	     -0.05992747	      0.00011834	     -0.20142672	     -0.06342760	      0.88288637	      0.00009992	     -0.21860677	     -0.00000000	     -0.00000000	     34.50485368
      1.84031211	     -0.06002883	      0.00012490	     -0.20152823	     -0.06341865	      0.88288589	      0.00010141	     -0.21861799	     -0.00000000	     -0.00000000	     34.75630998
      1.84157936	     -0.06011863	      0.00013303	     -0.20161824	     -0.06341095	      0.88288546	      0.00010271	     -0.21862799	     -0.00000000	     -0.00000000	     34.40129767
      1.84284661	     -0.06020740	      0.00013979	     -0.20170720	     -0.06340326	      0.88288502	      0.00010401	     -0.21863829	     -0.00000000	     -0.00000000	     34.42874594
      1.84441566	     -0.06031740	      0.00015000	     -0.20181750	     -0.06339374	      0.88288446	      0.00010562	     -0.21865144	     -0.00000000	     -0.00000000	     34.19475909
      1.84598471	     -0.06042529	      0.00015924	     -0.20192569	     -0.06338422	      0.88288389	      0.00010725	     -0.21866496	     -0.00000000	     -0.00000000	     34.34631922
      1.84724879	     -0.06051153	      0.00016934	     -0.20201225	     -0.06337656	      0.88288341	      0.00010856	     -0.21867606	     -0.00000000	     -0.00000000	     33.98333993
      1.84851288	     -0.06059648	      0.00017819	     -0.20209751	     -0.06336890	      0.88288293	      0.00010988	     -0.21868733	     -0.00000000	     -0.00000000	     34.01205443
      1.85010995	     -0.06070416	      0.00019113	     -0.20220562	     -0.06335923	      0.88288231	      0.00011155	     -0.21870178	     -0.00000000	     -0.00000000	     33.76362450
      1.85170701	     -0.06080977	      0.00020293	     -0.20231167	     -0.06334955	      0.88288168	      0.00011322	     -0.21871646	     -0.00000000	     -0.00000000	     33.94388344
      1.85292218	     -0.06088879	      0.00021482	     -0.20239110	     -0.06334219	      0.88288120	      0.00011449	     -0.21872774	     -0.00000000	     -0.00000000	     33.55212463
      1.85413735	     -0.06096601	      0.00022553	     -0.20246872	     -0.06333483	      0.88288072	      0.00011576	     -0.21873909	     -0.00000000	     -0.00000000	     33.54748151
      1.85580909	     -0.06107055	      0.00024226	     -0.20257388	     -0.06332470	      0.88288005	      0.00011751	     -0.21875477	     -0.00000000	     -0.00000000	     33.30164680
      1.85730646	     -0.06116228	      0.00025668	     -0.20266616	     -0.06331563	      0.88287945	      0.00011908	     -0.21876886	     -0.00000000	     -0.00000000	     33.35533513
      1.85880383	     -0.06125319	      0.00027417	     -0.20275771	     -0.06330656	      0.88287885	      0.00012064	     -0.21878299	     -0.00000000	     -0.00000000	     32.89755594
      1.86008818	     -0.06132949	      0.00028717	     -0.20283453	     -0.06329877	      0.88287833	      0.00012197	     -0.21879515	     -0.00000000	     -0.00000000	     33.04321853
      1.86137253	     -0.06140550	      0.00030269	     -0.20291112	     -0.06329098	      0.88287782	      0.00012330	     -0.21880733	     -0.00000000	     -0.00000000	     32.77956369
      1.86292065	     -0.06149578	      0.00032017	     -0.20300209	     -0.06328158	      0.88287720	      0.00012489	     -0.21882206	     -0.00000000	     -0.00000000	     32.76484235
      1.86446877	     -0.06158444	      0.00033978	     -0.20309152	     -0.06327218	      0.88287658	      0.00012646	     -0.21883681	     -0.00000000	     -0.00000000	     32.33470743
      1.86574850	     -0.06165531	      0.00035384	     -0.20316297	     -0.06326440	      0.88287607	      0.00012776	     -0.21884898	     -0.00000000	     -0.00000000	     32.47583287
      1.86702823	     -0.06172485	      0.00036981	     -0.20323316	     -0.06325661	      0.88287556	      0.00012904	     -0.21886112	     -0.00000000	     -0.00000000	     32.20236748
      1.86859529	     -0.06180790	      0.00038786	     -0.20331697	     -0.06324706	      0.88287494	      0.00013059	     -0.21887589	     -0.00000000	     -0.00000000	     32.20014008
      1.87016236	     -0.06188856	      0.00040772	     -0.20339845	     -0.06323750	      0.88287430	      0.00013213	     -0.21889053	     -0.00000000	     -0.00000000	     31.69776134
      1.87145029	     -0.06195158	      0.00042176	     -0.20346211	     -0.06322963	      0.88287378	      0.00013337	     -0.21890243	     -0.00000000	     -0.00000000	     31.86734625
      1.87273822	     -0.06201365	      0.00043760	     -0.20352487	     -0.06322174	      0.88287326	      0.00013460	     -0.21891418	     -0.00000000	     -0.00000000	     31.57945249
      1.87431684	     -0.06208739	      0.00045533	     -0.20359942	     -0.06321206	      0.88287261	      0.00013608	     -0.21892837	     -0.00000000	     -0.00000000	     31.54046174
      1.87589545	     -0.06215907	      0.00047476	     -0.20367197	     -0.06320236	      0.88287196	      0.00013754	     -0.21894231	     -0.00000000	     -0.00000000	     31.04216770
      1.87715654	     -0.06221378	      0.00048777	     -0.20372734	     -0.06319460	      0.88287143	      0.00013868	     -0.21895326	     -0.00000000	     -0.00000000	     31.18259468
      1.87841762	     -0.06226666	      0.00050246	     -0.20378091	     -0.06318681	      0.88287089	      0.00013981	     -0.21896400	     -0.00000000	     -0.00000000	     30.89609883
      1.88003411	     -0.06233078	      0.00051976	     -0.20384589	     -0.06317681	      0.88287020	      0.00014122	     -0.21897743	     -0.00000000	     -0.00000000	     30.85195843
      1.88165060	     -0.06239121	      0.00053850	     -0.20390724	     -0.06316679	      0.88286949	      0.00014260	     -0.21899040	     -0.00000000	     -0.00000000	     30.28377284
      1.88293132	     -0.06243386	      0.00055094	     -0.20395056	     -0.06315882	      0.88286892	      0.00014367	     -0.21900029	     -0.00000000	     -0.00000000	     30.46443689
      1.88421204	     -0.06247432	      0.00056504	     -0.20399175	     -0.06315083	      0.88286834	      0.00014471	     -0.21900978	     -0.00000000	     -0.00000000	     30.20378009
      1.88584141	     -0.06251991	      0.00058134	     -0.20403823	     -0.06314063	      0.88286760	      0.00014601	     -0.21902120	     -0.00000000	     -0.00000000	     30.11178884
      1.88747079	     -0.06256066	      0.00059962	     -0.20407993	     -0.06313040	      0.88286685	      0.00014726	     -0.21903178	     -0.00000000	     -0.00000000	     29.72242906
      1.88872035	     -0.06258741	      0.00061106	     -0.20410735	     -0.06312253	      0.88286626	      0.00014819	     -0.21903931	     -0.00000000	     -0.00000000	     29.74193552
      1.88996991	     -0.06261221	      0.00062390	     -0.20413287	     -0.06311463	      0.88286567	      0.00014910	     -0.21904628	     -0.00000000	     -0.00000000	     29.53327632
      1.89165849	     -0.06264151	      0.00063938	     -0.20416309	     -0.06310392	      0.88286486	      0.00015029	     -0.21905484	     -0.00000000	     -0.00000000	     29.41351029
      1.89334707	     -0.06266814	      0.00065565	     -0.20419066	     -0.06309317	      0.88286405	      0.00015142	     -0.21906236	     -0.00000000	     -0.00000000	     29.08321944
      1.89461910	     -0.06268266	      0.00066498	     -0.20420583	     -0.06308504	      0.88286343	      0.00015225	     -0.21906738	     -0.00000000	     -0.00000000	     29.09826871
      1.89589113	     -0.06269606	      0.00067560	     -0.20421991	     -0.06307688	      0.88286281	      0.00015304	     -0.21907177	     -0.00000000	     -0.00000000	     28.89862389
      1.89758243	     -0.06271116	      0.00068751	     -0.20423586	     -0.06306598	      0.88286198	      0.00015405	     -0.21907667	     -0.00000000	     -0.00000000	     28.87708249
      1.89927372	     -0.06272186	      0.00070063	     -0.20424746	     -0.06305504	      0.88286114	      0.00015501	     -0.21908050	     -0.00000000	     -0.00000000	     28.37595891
      1.90048725	     -0.06272524	      0.00070684	     -0.20425140	     -0.06304716	      0.88286054	      0.00015566	     -0.21908257	     -0.00000000	     -0.00000000	     28.52833971
      1.90170078	     -0.06272772	      0.00071440	     -0.20425448	     -0.06303924	      0.88285995	      0.00015628	     -0.21908403	     -0.00000000	     -0.00000000	     28.39313768
      1.90350418	     -0.06272738	      0.00072364	     -0.20425499	     -0.06302744	      0.88285906	      0.00015716	     -0.21908514	     -0.00000000	     -0.00000000	     28.25575750
      1.90496815	     -0.06272343	      0.00073135	     -0.20425173	     -0.06301780	      0.88285835	      0.00015782	     -0.21908505	     -0.00000000	     -0.00000000	     28.17268709
      1.90643212	     -0.06271575	      0.00073693	     -0.20424469	     -0.06300813	      0.88285764	      0.00015844	     -0.21908407	     -0.00000000	     -0.00000000	     27.99717491
      1.90789609	     -0.06270385	      0.00074302	     -0.20423345	     -0.06299841	      0.88285694	      0.00015901	     -0.21908217	     -0.00000000	     -0.00000000	     27.95501464
      1.90936006	     -0.06268971	      0.00074688	     -0.20421992	     -0.06298864	      0.88285625	      0.00015955	     -0.21907933	     -0.00000000	     -0.00000000	     27.83668806
      1.91082403	     -0.06267142	      0.00075120	     -0.20420224	     -0.06297883	      0.88285557	      0.00016003	     -0.21907554	     -0.00000000	     -0.00000000	     27.78657013
      1.91228800	     -0.06265035	      0.00075336	     -0.20418174	     -0.06296898	      0.88285489	      0.00016048	     -0.21907079	     -0.00000000	     -0.00000000	     27.64912903
      1.91375198	     -0.06262426	      0.00075596	     -0.20415622	     -0.06295908	      0.88285423	      0.00016087	     -0.21906506	      0.00000000	     -0.00000000	     27.62624521
      1.91559412	     -0.06258912	      0.00075602	     -0.20412173	     -0.06294655	      0.88285341	      0.00016131	     -0.21905643	      0.00000000	     -0.00000000	     27.43644480
      1.91686237	     -0.06255724	      0.00075782	     -0.20409033	     -0.06293788	      0.88285286	      0.00016157	     -0.21904958	      0.00000000	     -0.00000000	     27.43315677
      1.91813063	     -0.06252514	      0.00075705	     -0.20405865	     -0.06292918	      0.88285233	      0.00016179	     -0.21904193	      0.00000000	     -0.00000000	     27.45325978
      1.91991581	     -0.06247406	      0.00075637	     -0.20400818	     -0.06291687	      0.88285159	      0.00016204	     -0.21902986	      0.00000000	     -0.00000000	     27.27266433
      1.92137730	     -0.06242835	      0.00075372	     -0.20396290	     -0.06290673	      0.88285101	      0.00016220	     -0.21901882	      0.00000000	     -0.00000000	     27.44927634
      1.92283880	     -0.06237798	      0.00075197	     -0.20391299	     -0.06289655	      0.88285044	      0.00016231	     -0.21900673	      0.00000000	     -0.00000000	     27.15304363
      1.92430030	     -0.06232325	      0.00074807	     -0.20385865	     -0.06288632	      0.88284989	      0.00016237	     -0.21899360	      0.00000000	     -0.00000000	     27.33784947
      1.92576179	     -0.06226522	      0.00074483	     -0.20380103	     -0.06287604	      0.88284936	      0.00016239	     -0.21897941	      0.00000000	     -0.00000000	     27.13148142
      1.92722329	     -0.06220291	      0.00073970	     -0.20373907	     -0.06286571	      0.88284886	      0.00016236	     -0.21896418	      0.00000000	     -0.00000000	     27.28126958
      1.92868478	     -0.06213731	      0.00073497	     -0.20367383	     -0.06285533	      0.88284837	      0.00016229	     -0.21894791	      0.00000000	     -0.00000000	     27.06843511
      1.93014628	     -0.06206680	      0.00072862	     -0.20360363	     -0.06284490	      0.88284791	      0.00016217	     -0.21893060	      0.00000000	     -0.00000000	     27.23049274
      1.93192404	     -0.06197816	      0.00072147	     -0.20351537	     -0.06283214	      0.88284737	      0.00016196	     -0.21890815	      0.00000000	     -0.00000000	     26.89782264
      1.93330713	     -0.06190262	      0.00071343	     -0.20344004	     -0.06282217	      0.88284698	      0.00016175	     -0.21888964	      0.00000000	     -0.00000000	     27.22440759
      1.93469022	     -0.06182659	      0.00070644	     -0.20336425	     -0.06281215	      0.88284661	      0.00016149	     -0.21887022	      0.00000000	     -0.00000000	     27.11486930
      1.93636604	     -0.06173081	      0.00069556	     -0.20326868	     -0.06279996	      0.88284618	      0.00016113	     -0.21884554	      0.00000000	     -0.00000000	     27.20597002
      1.93804185	     -0.06163309	      0.00068602	     -0.20317118	     -0.06278771	      0.88284579	      0.00016072	     -0.21881966	      0.00000000	     -0.00000000	     27.06059302
      1.93930890	     -0.06155660	      0.00067569	     -0.20309477	     -0.06277840	      0.88284552	      0.00016036	     -0.21879934	      0.00000000	     -0.00000000	     27.19786095
      1.94057595	     -0.06148006	      0.00066664	     -0.20301833	     -0.06276905	      0.88284527	      0.00015997	     -0.21877841	      0.00000000	     -0.00000000	     27.17188639
      1.94238583	     -0.06136962	      0.00065169	     -0.20290797	     -0.06275565	      0.88284494	      0.00015936	     -0.21874754	      0.00000000	     -0.00000000	     27.26944620
      1.94395789	     -0.06127281	      0.00063909	     -0.20281122	     -0.06274395	      0.88284468	      0.00015878	     -0.21871987	      0.00000000	     -0.00000000	     27.16677577
      1.94552996	     -0.06117407	      0.00062415	     -0.20271247	     -0.06273219	      0.88284445	      0.00015816	     -0.21869147	      0.00000000	     -0.00000000	     27.40033930
      1.94710202	     -0.06107615	      0.00061117	     -0.20261457	     -0.06272039	      0.88284426	      0.00015749	     -0.21866238	      0.00000000	     -0.00000000	     27.21719742
      1.94848364	     -0.06098722	      0.00059723	     -0.20252557	     -0.06270997	      0.88284411	      0.00015686	     -0.21863631	      0.00000000	     -0.00000000	     27.41280003
      1.94986526	     -0.06089975	      0.00058507	     -0.20243807	     -0.06269952	      0.88284398	      0.00015620	     -0.21860976	      0.00000000	     -0.00000000	     27.43139950
      1.95124688	     -0.06081145	      0.00057181	     -0.20234970	     -0.06268903	      0.88284388	      0.00015551	     -0.21858282	      0.00000000	     -0.00000000	     27.47021424
      1.95309425	     -0.06069443	      0.00055530	     -0.20223259	     -0.06267495	      0.88284377	      0.00015454	     -0.21854621	      0.00000000	     -0.00000000	     27.71126518
      1.95459103	     -0.06059799	      0.00054058	     -0.20213603	     -0.06266349	      0.88284372	      0.00015371	     -0.21851613	      0.00000000	     -0.00000000	     27.55693199
      1.95608781	     -0.06050224	      0.00052780	     -0.20204018	     -0.06265200	      0.88284369	      0.00015285	     -0.21848568	      0.00000000	     -0.00000000	     27.70733532
      1.95758459	     -0.06040675	      0.00051343	     -0.20194456	     -0.06264047	      0.88284368	      0.00015196	     -0.21845493	      0.00000000	      0.00000000	     27.75427801
      1.95908137	     -0.06031200	      0.00050080	     -0.20184969	     -0.06262889	      0.88284370	      0.00015104	     -0.21842390	      0.00000000	      0.00000000	     27.88326684
      1.96057815	     -0.06021688	      0.00048686	     -0.20175440	     -0.06261729	      0.88284373	      0.00015008	     -0.21839263	      0.00000000	      0.00000000	     27.84937718
      1.96207493	     -0.06012106	      0.00047452	     -0.20165843	     -0.06260564	      0.88284379	      0.00014910	     -0.21836113	      0.00000000	      0.00000000	     28.02466390
      1.96357171	     -0.06002269	      0.00046153	     -0.20155989	     -0.06259396	      0.88284387	      0.00014809	     -0.21832936	      0.00000000	      0.00000000	     28.11703183
      1.96506849	     -0.05992207	      0.00045019	     -0.20145912	     -0.06258225	      0.88284396	      0.00014706	     -0.21829722	      0.00000000	      0.00000000	     28.24412644
      1.96656527	     -0.05981770	      0.00043837	     -0.20135457	     -0.06257051	      0.88284408	      0.00014599	     -0.21826467	      0.00000000	      0.00000000	     28.28247608
      1.96806205	     -0.05971351	      0.00042754	     -0.20125020	     -0.06255874	      0.88284421	      0.00014490	     -0.21823171	      0.00000000	      0.00000000	     28.46927892
      1.96955884	     -0.05960861	      0.00041614	     -0.20114509	     -0.06254694	      0.88284435	      0.00014379	     -0.21819840	      0.00000000	      0.00000000	     28.49298119
      1.97105562	     -0.05950772	      0.00040495	     -0.20104397	     -0.06253511	      0.88284451	      0.00014265	     -0.21816485	      0.00000000	      0.00000000	     28.68002125
      1.97255240	     -0.05940751	      0.00039340	     -0.20094352	     -0.06252325	      0.88284469	      0.00014148	     -0.21813119	      0.00000000	      0.00000000	     28.71823017
      1.97404918	     -0.05931133	      0.00038173	     -0.20084706	     -0.06251138	      0.88284488	      0.00014030	     -0.21809746	      0.00000000	      0.00000000	     28.90018032
      1.97554596	     -0.05921136	      0.00037068	     -0.20074681	     -0.06249948	      0.88284508	      0.00013909	     -0.21806370	      0.00000000	      0.00000000	     28.98362317
      1.97704274	     -0.05911842	      0.00035855	     -0.20065355	     -0.06248755	      0.88284530	      0.00013786	     -0.21802987	      0.00000000	      0.00000000	     29.14775962
      1.97853952	     -0.05902316	      0.00034758	     -0.20055798	     -0.06247561	      0.88284553	      0.00013661	     -0.21799614	      0.00000000	      0.00000000	     29.26618955
      1.98003630	     -0.05894158	      0.00033393	     -0.20047600	     -0.06246365	      0.88284577	      0.00013534	     -0.21796255	      0.00000000	      0.00000000	     29.39518475
      1.98131205	     -0.05886571	      0.00032459	     -0.20039984	     -0.06245345	      0.88284598	      0.00013424	     -0.21793418	      0.00000000	      0.00000000	     29.50693873
      1.98258781	     -0.05879865	      0.00031333	     -0.20033243	     -0.06244323	      0.88284620	      0.00013313	     -0.21790598	      0.00000000	      0.00000000	     29.62853455
      1.98419993	     -0.05871186	      0.00030046	     -0.20024522	     -0.06243031	      0.88284649	      0.00013171	     -0.21787069	      0.00000000	      0.00000000	     29.76548186
      1.98581205	     -0.05863396	      0.00028565	     -0.20016683	     -0.06241737	      0.88284679	      0.00013026	     -0.21783569	      0.00000000	      0.00000000	     30.04213889
      1.98708561	     -0.05856597	      0.00027645	     -0.20009851	     -0.06240714	      0.88284703	      0.00012911	     -0.21780832	      0.00000000	      0.00000000	     30.06326957
      1.98835917	     -0.05850575	      0.00026535	     -0.20003791	     -0.06239690	      0.88284727	      0.00012795	     -0.21778111	      0.00000000	      0.00000000	     30.20913103
      1.98999706	     -0.05842592	      0.00025282	     -0.19995762	     -0.06238373	      0.88284759	      0.00012643	     -0.21774642	      0.00000000	      0.00000000	     30.37732035
      1.99163495	     -0.05835530	      0.00023819	     -0.19988647	     -0.06237055	      0.88284792	      0.00012490	     -0.21771200	      0.00000000	      0.00000000	     30.61414943
      1.99284397	     -0.05829601	      0.00023022	     -0.19982686	     -0.06236082	      0.88284817	      0.00012376	     -0.21768684	      0.00000000	      0.00000000	     30.66427979
      1.99405300	     -0.05824409	      0.00022029	     -0.19977456	     -0.06235108	      0.88284842	      0.00012261	     -0.21766180	      0.00000000	      0.00000000	     30.79816844
      1.99578411	     -0.05816819	      0.00020748	     -0.19969814	     -0.06233714	      0.88284878	      0.00012096	     -0.21762627	      0.00000000	      0.00000000	     30.98246750
      1.99724842	     -0.05810973	      0.00019540	     -0.19963920	     -0.06232535	      0.88284909	      0.00011954	     -0.21759644	      0.00000000	      0.00000000	     31.15800006
      1.99871274	     -0.05804721	      0.00018535	     -0.19957624	     -0.06231356	      0.88284940	      0.00011811	     -0.21756690	      0.00000000	      0.00000000	     31.25707744
      2.00017705	     -0.05799274	      0.00017274	     -0.19952126	     -0.06230177	      0.88284971	      0.00011668	     -0.21753757	      0.00000000	      0.00000000	     31.47048315
      2.00164136	     -0.05793219	      0.00016294	     -0.19946027	     -0.06228999	      0.88285002	      0.00011523	     -0.21750855	      0.00000000	      0.00000000	     31.60009426
      2.00310568	     -0.05788293	      0.00014903	     -0.19941045	     -0.06227821	      0.88285034	      0.00011377	     -0.21747972	      0.00000000	      0.00000000	     31.80119684
      2.00436588	     -0.05783260	      0.00013972	     -0.19935970	     -0.06226808	      0.88285061	      0.00011251	     -0.21745518	      0.00000000	      0.00000000	     31.95042412
      2.00562608	     -0.05778991	      0.00012730	     -0.19931651	     -0.06225795	      0.88285087	      0.00011124	     -0.21743080	      0.00000000	      0.00000000	     32.12097032
      2.00721617	     -0.05773308	      0.00011198	     -0.19925904	     -0.06224519	      0.88285121	      0.00010963	     -0.21740035	      0.00000000	      0.00000000	     32.33094643
      2.00880626	     -0.05768409	      0.00009350	     -0.19920934	     -0.06223243	      0.88285155	      0.00010801	     -0.21737018	     -0.00000000	      0.00000000	     32.62078142
      2.01007495	     -0.05763851	      0.00008074	     -0.19916322	     -0.06222226	      0.88285183	      0.00010671	     -0.21734638	     -0.00000000	      0.00000000	     32.71660037
      2.01134363	     -0.05760015	      0.00006528	     -0.19912427	     -0.06221211	      0.88285210	      0.00010541	     -0.21732274	     -0.00000000	      0.00000000	     32.91232603
      2.01295239	     -0.05754869	      0.00004656	     -0.19907206	     -0.06219925	      0.88285246	      0.00010375	     -0.21729308	     -0.00000000	      0.00000000	     33.14111390
      2.01456114	     -0.05750577	      0.00002495	     -0.19902831	     -0.06218641	      0.88285282	      0.00010208	     -0.21726372	     -0.00000000	      0.00000000	     33.43997975
      2.01576954	     -0.05746620	      0.00001149	     -0.19898819	     -0.06217678	      0.88285311	      0.00010083	     -0.21724193	     -0.00000000	      0.00000000	     33.54148864
      2.01697793	     -0.05743356	     -0.00000422	     -0.19895493	     -0.06216717	      0.88285340	      0.00009958	     -0.21722028	     -0.00000000	      0.00000000	     33.73092306
      2.01867058	     -0.05738575	     -0.00002510	     -0.19890628	     -0.06215374	      0.88285382	      0.00009781	     -0.21719029	     -0.00000000	      0.00000000	     33.99784744
      2.02019131	     -0.05734883	     -0.00004563	     -0.19886857	     -0.06214171	      0.88285422	      0.00009623	     -0.21716362	     -0.00000000	      0.00000000	     34.25655562
      2.02171204	     -0.05730517	     -0.00006314	     -0.19882417	     -0.06212971	      0.88285464	      0.00009464	     -0.21713730	     -0.00000000	      0.00000000	     34.45994618
      2.02294048	     -0.05727848	     -0.00008030	     -0.19879680	     -0.06212004	      0.88285500	      0.00009336	     -0.21711620	     -0.00000000	      0.00000000	     34.67214110
      2.02416893	     -0.05724700	     -0.00009506	     -0.19876470	     -0.06211040	      0.88285537	      0.00009208	     -0.21709531	     -0.00000000	      0.00000000	     34.89479062
      2.02579872	     -0.05721056	     -0.00011582	     -0.19872741	     -0.06209765	      0.88285588	      0.00009039	     -0.21706786	     -0.00000000	      0.00000000	     35.15904586
      2.02742852	     -0.05716956	     -0.00013385	     -0.19868561	     -0.06208495	      0.88285643	      0.00008869	     -0.21704077	     -0.00000000	      0.00000000	     35.46729125
      2.02862889	     -0.05714774	     -0.00014926	     -0.19866315	     -0.06207564	      0.88285685	      0.00008744	     -0.21702098	     -0.00000000	      0.00000000	     35.64241171
      2.02982927	     -0.05712102	     -0.00016213	     -0.19863586	     -0.06206635	      0.88285729	      0.00008620	     -0.21700139	     -0.00000000	      0.00000000	     35.84207509
      2.03152135	     -0.05708827	     -0.00018098	     -0.19860226	     -0.06205331	      0.88285793	      0.00008445	     -0.21697406	     -0.00000000	      0.00000000	     36.15388945
      2.03304110	     -0.05705586	     -0.00019542	     -0.19856916	     -0.06204166	      0.88285853	      0.00008289	     -0.21694984	     -0.00000000	      0.00000000	     36.34713854
      2.03456084	     -0.05703215	     -0.00021264	     -0.19854467	     -0.06203006	      0.88285916	      0.00008133	     -0.21692584	     -0.00000000	      0.00000000	     36.69468622
      2.03577766	     -0.05700610	     -0.00022277	     -0.19851808	     -0.06202081	      0.88285967	      0.00008008	     -0.21690688	     -0.00000000	      0.00000000	     36.86161590
      2.03699447	     -0.05698670	     -0.00023512	     -0.19849810	     -0.06201160	      0.88286020	      0.00007884	     -0.21688806	     -0.00000000	      0.00000000	     37.07658015
      2.03862662	     -0.05695819	     -0.00024962	     -0.19846884	     -0.06199931	      0.88286092	      0.00007718	     -0.21686312	     -0.00000000	      0.00000000	     37.34229094
      2.04025878	     -0.05693707	     -0.00026616	     -0.19844693	     -0.06198708	      0.88286166	      0.00007553	     -0.21683848	     -0.00000000	      0.00000000	     37.67347666
      2.04144809	     -0.05691522	     -0.00027462	     -0.19842458	     -0.06197822	      0.88286220	      0.00007434	     -0.21682078	     -0.00000000	      0.00000000	     37.78362200
      2.04263740	     -0.05689953	     -0.00028510	     -0.19840835	     -0.06196939	      0.88286275	      0.00007315	     -0.21680323	     -0.00000000	      0.00000000	     37.97434706
      2.04433389	     -0.05687532	     -0.00029764	     -0.19838342	     -0.06195687	      0.88286353	      0.00007146	     -0.21677853	     -0.00000000	      0.00000000	     38.20725868
      2.04576243	     -0.05685955	     -0.00030915	     -0.19836701	     -0.06194639	      0.88286419	      0.00007004	     -0.21675802	     -0.00000000	      0.00000000	     38.42494204
      2.04719097	     -0.05684008	     -0.00031736	     -0.19834699	     -0.06193597	      0.88286485	      0.00006864	     -0.21673782	     -0.00000000	      0.00000000	     38.55970852
      2.04861951	     -0.05682703	     -0.00032820	     -0.19833331	     -0.06192561	      0.88286550	      0.00006724	     -0.21671787	     -0.00000000	      0.00000000	     38.81460332
      2.05004805	     -0.05680849	     -0.00033494	     -0.19831425	     -0.06191530	      0.88286614	      0.00006585	     -0.21669827	     -0.00000000	      0.00000000	     38.90109883
      2.05147659	     -0.05679867	     -0.00034604	     -0.19830379	     -0.06190506	      0.88286676	      0.00006447	     -0.21667896	     -0.00000000	      0.00000000	     39.17624066
      2.05269378	     -0.05678534	     -0.00035080	     -0.19829004	     -0.06189637	      0.88286728	      0.00006330	     -0.21666282	     -0.00000000	      0.00000000	     39.23049525
      2.05391098	     -0.05677696	     -0.00035823	     -0.19828117	     -0.06188774	      0.88286779	      0.00006214	     -0.21664690	     -0.00000000	      0.00000000	     39.39653348
      2.05546627	     -0.05676541	     -0.00036538	     -0.19826905	     -0.06187677	      0.88286840	      0.00006067	     -0.21662696	     -0.00000000	      0.00000000	     39.52136783
      2.05702157	     -0.05675728	     -0.00037511	     -0.19826028	     -0.06186587	      0.88286899	      0.00005920	     -0.21660742	     -0.00000000	      0.00000000	     39.78993326
      2.05822076	     -0.05674943	     -0.00037919	     -0.19825203	     -0.06185751	      0.88286942	      0.00005808	     -0.21659270	     -0.00000000	      0.00000000	     39.77981705
      2.05941995	     -0.05674484	     -0.00038551	     -0.19824697	     -0.06184920	      0.88286982	      0.00005697	     -0.21657825	     -0.00000000	      0.00000000	     39.93429413
      2.06101255	     -0.05673880	     -0.00039172	     -0.19824037	     -0.06183823	      0.88287033	      0.00005551	     -0.21655950	     -0.00000000	      0.00000000	     40.02176603
      2.06260515	     -0.05673580	     -0.00040001	     -0.19823676	     -0.06182734	      0.88287078	      0.00005405	     -0.21654122	     -0.00000000	      0.00000000	     40.31172664
      2.06373723	     -0.05673257	     -0.00040247	     -0.19823318	     -0.06181965	      0.88287108	      0.00005303	     -0.21652853	     -0.00000000	      0.00000000	     40.24412335
      2.06486932	     -0.05673118	     -0.00040686	     -0.19823140	     -0.06181200	      0.88287135	      0.00005201	     -0.21651607	     -0.00000000	      0.00000000	     40.36628747
      2.06656940	     -0.05672989	     -0.00041172	     -0.19822955	     -0.06180058	      0.88287171	      0.00005049	     -0.21649779	     -0.00000000	      0.00000000	     40.44681182
      2.06798091	     -0.05673043	     -0.00041686	     -0.19822961	     -0.06179117	      0.88287197	      0.00004923	     -0.21648302	     -0.00000000	      0.00000000	     40.61228738
      2.06939243	     -0.05673165	     -0.00041956	     -0.19823041	     -0.06178182	      0.88287218	      0.00004799	     -0.21646861	     -0.00000000	      0.00000000	     40.59684172
      2.07080395	     -0.05673461	     -0.00042435	     -0.19823290	     -0.06177254	      0.88287236	      0.00004675	     -0.21645457	     -0.00000000	      0.00000000	     40.80942276
      2.07221547	     -0.05673817	     -0.00042549	     -0.19823608	     -0.06176332	      0.88287249	      0.00004552	     -0.21644090	     -0.00000000	      0.00000000	     40.72005460
      2.07342818	     -0.05674258	     -0.00042914	     -0.19824010	     -0.06175545	      0.88287258	      0.00004447	     -0.21642946	     -0.00000000	      0.00000000	     40.91195774
      2.07464090	     -0.05674779	     -0.00043014	     -0.19824499	     -0.06174763	      0.88287263	      0.00004342	     -0.21641830	     -0.00000000	      0.00000000	     40.90239012
      2.07615598	     -0.05675632	     -0.00043244	     -0.19825308	     -0.06173792	      0.88287266	      0.00004211	     -0.21640477	     -0.00000000	      0.00000000	     41.03001492
      2.07767106	     -0.05676688	     -0.00043234	     -0.19826327	     -0.06172829	      0.88287264	      0.00004082	     -0.21639172	     -0.00000000	     -0.00000000	     40.96533924
      2.07888667	     -0.05677764	     -0.00043447	     -0.19827369	     -0.06172062	      0.88287260	      0.00003978	     -0.21638162	     -0.00000000	     -0.00000000	     41.13091597
      2.08010228	     -0.05679066	     -0.00043445	     -0.19828643	     -0.06171299	      0.88287253	      0.00003874	     -0.21637190	     -0.00000000	     -0.00000000	     41.10221494
      2.08163947	     -0.05681078	     -0.00043573	     -0.19830615	     -0.06170342	      0.88287240	      0.00003743	     -0.21636019	     -0.00000000	     -0.00000000	     41.21611238
      2.08317666	     -0.05683451	     -0.00043448	     -0.19832956	     -0.06169393	      0.88287223	      0.00003613	     -0.21634919	     -0.00000000	     -0.00000000	     41.11014516
      2.08434548	     -0.05685479	     -0.00043566	     -0.19834954	     -0.06168676	      0.88287207	      0.00003514	     -0.21634132	     -0.00000000	     -0.00000000	     41.26575467
      2.08551430	     -0.05687706	     -0.00043462	     -0.19837157	     -0.06167964	      0.88287189	      0.00003415	     -0.21633391	     -0.00000000	     -0.00000000	     41.23187056
      2.08712167	     -0.05691056	     -0.00043377	     -0.19840474	     -0.06166992	      0.88287161	      0.00003280	     -0.21632446	     -0.00000000	     -0.00000000	     41.31285646
      2.08872905	     -0.05694711	     -0.00042989	     -0.19844105	     -0.06166028	      0.88287128	      0.00003144	     -0.21631589	     -0.00000000	     -0.00000000	     41.18660084
      2.08985050	     -0.05697372	     -0.00042901	     -0.19846744	     -0.06165360	      0.88287103	      0.00003050	     -0.21631043	     -0.00000000	     -0.00000000	     41.32905801
      2.09097195	     -0.05700142	     -0.00042593	     -0.19849500	     -0.06164697	      0.88287076	      0.00002955	     -0.21630539	     -0.00000000	     -0.00000000	     41.29655288
      2.09268014	     -0.05704529	     -0.00042142	     -0.19853866	     -0.06163694	      0.88287032	      0.00002811	     -0.21629848	     -0.00000000	     -0.00000000	     41.35486697
      2.09410025	     -0.05708405	     -0.00041593	     -0.19857729	     -0.06162867	      0.88286992	      0.00002692	     -0.21629345	     -0.00000000	     -0.00000000	     41.26972359
      2.09552036	     -0.05712470	     -0.00041162	     -0.19861779	     -0.06162047	      0.88286949	      0.00002572	     -0.21628908	     -0.00000000	     -0.00000000	     41.38607062
      2.09694047	     -0.05716694	     -0.00040421	     -0.19865998	     -0.06161233	      0.88286904	      0.00002453	     -0.21628535	     -0.00000000	     -0.00000000	     41.22299578
      2.09819373	     -0.05720439	     -0.00039956	     -0.19869734	     -0.06160519	      0.88286862	      0.00002347	     -0.21628258	     -0.00000000	     -0.00000000	     41.35548935
      2.09944700	     -0.05724240	     -0.00039228	     -0.19873534	     -0.06159811	      0.88286818	      0.00002241	     -0.21628026	     -0.00000000	     -0.00000000	     41.25377188
      2.10070026	     -0.05728069	     -0.00038567	     -0.19877361	     -0.06159107	      0.88286773	      0.00002136	     -0.21627837	     -0.00000000	     -0.00000000	     41.28839265
      2.10236841	     -0.05733228	     -0.00037462	     -0.19882524	     -0.06158177	      0.88286709	      0.00001995	     -0.21627647	     -0.00000000	     -0.00000000	     41.17339931
      2.10364793	     -0.05737189	     -0.00036718	     -0.19886488	     -0.06157470	      0.88286659	      0.00001886	     -0.21627547	     -0.00000000	     -0.00000000	     41.26509208
      2.10492746	     -0.05741203	     -0.00035744	     -0.19890509	     -0.06156767	      0.88286607	      0.00001777	     -0.21627483	     -0.00000000	     -0.00000000	     41.14928857
      2.10620698	     -0.05745271	     -0.00034846	     -0.19894585	     -0.06156069	      0.88286553	      0.00001668	     -0.21627455	     -0.00000000	     -0.00000000	     41.17242201
      2.10785348	     -0.05750607	     -0.00033469	     -0.19899938	     -0.06155178	      0.88286482	      0.00001528	     -0.21627472	     -0.00000000	     -0.00000000	     41.02786646
      2.10910887	     -0.05754664	     -0.00032542	     -0.19904005	     -0.06154503	      0.88286427	      0.00001420	     -0.21627522	     -0.00000000	     -0.00000000	     41.11421458
      2.11036426	     -0.05758730	     -0.00031392	     -0.19908089	     -0.06153833	      0.88286370	      0.00001312	     -0.21627601	     -0.00000000	     -0.00000000	     40.99581968
      2.11188692	     -0.05763683	     -0.00030099	     -0.19913061	     -0.06153026	      0.88286300	      0.00001180	     -0.21627733	     -0.00000000	     -0.00000000	     41.03795212
      2.11340958	     -0.05768712	     -0.00028512	     -0.19918118	     -0.06152225	      0.88286228	      0.00001047	     -0.21627905	     -0.00000000	     -0.00000000	     40.80970931
      2.11455374	     -0.05772493	     -0.00027550	     -0.19921914	     -0.06151627	      0.88286173	      0.00000947	     -0.21628059	     -0.00000000	     -0.00000000	     40.91901989
      2.11569791	     -0.05776309	     -0.00026372	     -0.19925752	     -0.06151033	      0.88286118	      0.00000846	     -0.21628232	     -0.00000000	     -0.00000000	     40.82677625
      2.11734542	     -0.05781812	     -0.00024729	     -0.19931287	     -0.06150183	      0.88286037	      0.00000700	     -0.21628515	     -0.00000000	     -0.00000000	     40.82015333
      2.11876746	     -0.05786540	     -0.00023130	     -0.19936048	     -0.06149455	      0.88285966	      0.00000573	     -0.21628788	     -0.00000000	     -0.00000000	     40.67445127
      2.12018951	     -0.05791222	     -0.00021665	     -0.19940761	     -0.06148732	      0.88285894	      0.00000445	     -0.21629084	     -0.00000000	     -0.00000000	     40.74970831
      2.12161156	     -0.05795936	     -0.00019897	     -0.19945515	     -0.06148014	      0.88285821	      0.00000317	     -0.21629403	     -0.00000000	     -0.00000000	     40.52431817
      2.12284921	     -0.05800020	     -0.00018584	     -0.19949628	     -0.06147393	      0.88285758	      0.00000204	     -0.21629699	     -0.00000000	     -0.00000000	     40.61943532
      2.12408686	     -0.05804085	     -0.00017031	     -0.19953730	     -0.06146776	      0.88285693	      0.00000090	     -0.21630011	     -0.00000000	     -0.00000000	     40.48492239
      2.12557765	     -0.05808965	     -0.00015275	     -0.19958653	     -0.06146037	      0.88285615	     -0.00000048	     -0.21630405	     -0.00000000	     -0.00000000	     40.50580767
      2.12706845	     -0.05813874	     -0.00013276	     -0.19963611	     -0.06145303	      0.88285536	     -0.00000188	     -0.21630821	     -0.00000000	     -0.00000000	     40.29780884
      2.12830199	     -0.05817879	     -0.00011814	     -0.19967653	     -0.06144700	      0.88285471	     -0.00000304	     -0.21631180	     -0.00000000	     -0.00000000	     40.38642473
      2.12953554	     -0.05821800	     -0.00010116	     -0.19971618	     -0.06144100	      0.88285405	     -0.00000421	     -0.21631551	     -0.00000000	     -0.00000000	     40.25631744
      2.13105050	     -0.05826463	     -0.00008120	     -0.19976334	     -0.06143367	      0.88285323	     -0.00000566	     -0.21632018	     -0.00000000	     -0.00000000	     40.27909485
      2.13256546	     -0.05831028	     -0.00005853	     -0.19980960	     -0.06142640	      0.88285241	     -0.00000713	     -0.21632493	     -0.00000000	     -0.00000000	     40.05142513
      2.13376432	     -0.05834577	     -0.00004260	     -0.19984554	     -0.06142067	      0.88285175	     -0.00000830	     -0.21632873	     -0.00000000	     -0.00000000	     40.14230984
      2.13496319	     -0.05838088	     -0.00002448	     -0.19988115	     -0.06141497	      0.88285109	     -0.00000948	     -0.21633259	     -0.00000000	     -0.00000000	     40.01427952
      2.13653093	     -0.05842533	     -0.00000168	     -0.19992625	     -0.06140756	      0.88285022	     -0.00001104	     -0.21633767	     -0.00000000	     -0.00000000	     40.01188726
      2.13809867	     -0.05846834	      0.00002369	     -0.19996999	     -0.06140020	      0.88284934	     -0.00001261	     -0.21634277	     -0.00000000	     -0.00000000	     39.74972605
      2.13925984	     -0.05849948	      0.00004032	     -0.20000162	     -0.06139477	      0.88284869	     -0.00001379	     -0.21634655	     -0.00000000	     -0.00000000	     39.84347170
      2.14042102	     -0.05853041	      0.00005888	     -0.20003309	     -0.06138937	      0.88284803	     -0.00001498	     -0.21635034	     -0.00000000	     -0.00000000	     39.71029415
      2.14206271	     -0.05857313	      0.00008419	     -0.20007656	     -0.06138177	      0.88284709	     -0.00001667	     -0.21635570	     -0.00000000	     -0.00000000	     39.67974787
      2.14347748	     -0.05860855	      0.00010735	     -0.20011269	     -0.06137526	      0.88284626	     -0.00001815	     -0.21636031	     -0.00000000	     -0.00000000	     39.47038172
      2.14489225	     -0.05864156	      0.00012820	     -0.20014634	     -0.06136878	      0.88284543	     -0.00001965	     -0.21636492	     -0.00000000	     -0.00000000	     39.54178433
      2.14630702	     -0.05867339	      0.00015108	     -0.20017889	     -0.06136233	      0.88284459	     -0.00002117	     -0.21636953	     -0.00000000	     -0.00000000	     39.24280681
      2.14772179	     -0.05870372	      0.00017065	     -0.20020985	     -0.06135590	      0.88284373	     -0.00002270	     -0.21637414	     -0.00000000	     -0.00000000	     39.42633505
      2.14894003	     -0.05872902	      0.00019005	     -0.20023577	     -0.06135040	      0.88284298	     -0.00002404	     -0.21637807	     -0.00000000	     -0.00000000	     39.11391090
      2.15015826	     -0.05875342	      0.00020707	     -0.20026073	     -0.06134491	      0.88284222	     -0.00002539	     -0.21638196	     -0.00000000	     -0.00000000	     39.14042373
      2.15169150	     -0.05878282	      0.00022941	     -0.20029087	     -0.06133802	      0.88284125	     -0.00002711	     -0.21638679	     -0.00000000	     -0.00000000	     38.93737933
      2.15322473	     -0.05881010	      0.00024934	     -0.20031884	     -0.06133116	      0.88284025	     -0.00002885	     -0.21639149	     -0.00000000	     -0.00000000	     39.05976772
      2.15445920	     -0.05883108	      0.00026719	     -0.20034043	     -0.06132566	      0.88283944	     -0.00003027	     -0.21639518	     -0.00000000	     -0.00000000	     38.74487970
      2.15569368	     -0.05885150	      0.00028263	     -0.20036141	     -0.06132017	      0.88283860	     -0.00003171	     -0.21639876	     -0.00000000	     -0.00000000	     38.76822840
      2.15724650	     -0.05887608	      0.00030284	     -0.20038671	     -0.06131328	      0.88283754	     -0.00003354	     -0.21640313	     -0.00000000	     -0.00000000	     38.54107236
      2.15879931	     -0.05889893	      0.00032035	     -0.20041023	     -0.06130641	      0.88283645	     -0.00003539	     -0.21640731	     -0.00000000	     -0.00000000	     38.68901047
      2.15999570	     -0.05891577	      0.00033579	     -0.20042764	     -0.06130113	      0.88283559	     -0.00003683	     -0.21641041	     -0.00000000	     -0.00000000	     38.34468729
      2.16119208	     -0.05893207	      0.00034894	     -0.20044445	     -0.06129586	      0.88283472	     -0.00003828	     -0.21641341	     -0.00000000	     -0.00000001	     38.34341692
      2.16281091	     -0.05895304	      0.00036736	     -0.20046615	     -0.06128874	      0.88283352	     -0.00004027	     -0.21641729	     -0.00000000	     -0.00000001	     38.12803672
      2.16442974	     -0.05897120	      0.00038339	     -0.20048498	     -0.06128163	      0.88283229	     -0.00004228	     -0.21642096	     -0.00000000	     -0.00000001	     38.27913018
      2.16558917	     -0.05898213	      0.00039706	     -0.20049645	     -0.06127655	      0.88283139	     -0.00004373	     -0.21642340	     -0.00000000	     -0.00000001	     37.93150922
      2.16674860	     -0.05899091	      0.00040879	     -0.20050573	     -0.06127147	      0.88283048	     -0.00004519	     -0.21642566	     -0.00000000	     -0.00000001	     37.92239809
      2.16845546	     -0.05900025	      0.00042665	     -0.20051582	     -0.06126400	      0.88282912	     -0.00004736	     -0.21642856	     -0.00000000	     -0.00000001	     37.73590769
      2.16989255	     -0.05900500	      0.00044006	     -0.20052118	     -0.06125771	      0.88282796	     -0.00004920	     -0.21643056	     -0.00000000	     -0.00000001	     37.78017973
      2.17132963	     -0.05900735	      0.00045473	     -0.20052417	     -0.06125142	      0.88282678	     -0.00005105	     -0.21643214	     -0.00000000	     -0.00000001	     37.51309406
      2.17276672	     -0.05900734	      0.00046660	     -0.20052472	     -0.06124514	      0.88282558	     -0.00005292	     -0.21643327	     -0.00000000	     -0.00000001	     37.65069945
      2.17420381	     -0.05900553	      0.00048068	     -0.20052355	     -0.06123885	      0.88282437	     -0.00005479	     -0.21643394	     -0.00000000	     -0.00000001	     37.28027736
      2.17546345	     -0.05900177	      0.00048990	     -0.20052026	     -0.06123334	      0.88282329	     -0.00005644	     -0.21643413	     -0.00000000	     -0.00000001	     37.43560525
      2.17672309	     -0.05899665	      0.00050067	     -0.20051567	     -0.06122782	      0.88282221	     -0.00005810	     -0.21643396	     -0.00000000	     -0.00000001	     37.24435569
      2.17825182	     -0.05898807	      0.00051163	     -0.20050765	     -0.06122112	      0.88282089	     -0.00006012	     -0.21643324	     -0.00000000	     -0.00000001	     37.27952254
      2.17978054	     -0.05897712	      0.00052376	     -0.20049732	     -0.06121441	      0.88281956	     -0.00006215	     -0.21643195	     -0.00000000	     -0.00000001	     36.98203812
      2.18105843	     -0.05896558	      0.00053116	     -0.20048622	     -0.06120880	      0.88281844	     -0.00006385	     -0.21643041	     -0.00000000	     -0.00000001	     37.13007417
      2.18233631	     -0.05895250	      0.00053992	     -0.20047361	     -0.06120317	      0.88281732	     -0.00006555	     -0.21642846	     -0.00000000	     -0.00000001	     36.93936805
      2.18387443	     -0.05893438	      0.00054826	     -0.20045600	     -0.06119640	      0.88281597	     -0.00006761	     -0.21642553	     -0.00000001	     -0.00000001	     36.99627086
      2.18541255	     -0.05891436	      0.00055773	     -0.20043652	     -0.06118960	      0.88281462	     -0.00006967	     -0.21642198	     -0.00000001	     -0.00000001	     36.67116191
      2.18666995	     -0.05889571	      0.00056254	     -0.20041824	     -0.06118404	      0.88281352	     -0.00007135	     -0.21641860	     -0.00000001	     -0.00000001	     36.84847233
      2.18792735	     -0.05887599	      0.00056862	     -0.20039892	     -0.06117847	      0.88281242	     -0.00007304	     -0.21641481	     -0.00000001	     -0.00000001	     36.68059307
      2.18950142	     -0.05884886	      0.00057398	     -0.20037223	     -0.06117147	      0.88281105	     -0.00007515	     -0.21640945	     -0.00000001	     -0.00000001	     36.73721369
      2.19107549	     -0.05881954	      0.00058031	     -0.20034338	     -0.06116446	      0.88280969	     -0.00007726	     -0.21640341	     -0.00000001	     -0.00000001	     36.41500083
      2.19231851	     -0.05879369	      0.00058242	     -0.20031781	     -0.06115890	      0.88280862	     -0.00007892	     -0.21639814	     -0.00000001	     -0.00000001	     36.60829649
      2.19356153	     -0.05876680	      0.00058593	     -0.20029125	     -0.06115334	      0.88280756	     -0.00008058	     -0.21639243	     -0.00000001	     -0.00000001	     36.45996074
      2.19517191	     -0.05872962	      0.00058866	     -0.20025444	     -0.06114610	      0.88280620	     -0.00008273	     -0.21638436	     -0.00000001	     -0.00000001	     36.50872665
      2.19678228	     -0.05869052	      0.00059255	     -0.20021573	     -0.06113884	      0.88280486	     -0.00008486	     -0.21637554	     -0.00000001	     -0.00000001	     36.17378810
      2.19800296	     -0.05865813	      0.00059263	     -0.20018357	     -0.06113332	      0.88280385	     -0.00008648	     -0.21636836	     -0.00000001	     -0.00000001	     36.37607395
      2.19922365	     -0.05862497	      0.00059384	     -0.20015065	     -0.06112778	      0.88280286	     -0.00008809	     -0.21636074	     -0.00000001	     -0.00000001	     36.25019250
      2.20088368	     -0.05857732	      0.00059337	     -0.20010327	     -0.06112023	      0.88280153	     -0.00009027	     -0.21634967	     -0.00000001	     -0.00000001	     36.30276305
      2.20254372	     -0.05852756	      0.00059357	     -0.20005381	     -0.06111264	      0.88280023	     -0.00009243	     -0.21633780	     -0.00000001	     -0.00000001	     35.97351120
      2.20373363	     -0.05848909	      0.00059072	     -0.20001546	     -0.06110718	      0.88279931	     -0.00009397	     -0.21632879	     -0.00000001	     -0.00000001	     36.20764905
      2.20492355	     -0.05845008	      0.00058899	     -0.19997660	     -0.06110171	      0.88279840	     -0.00009550	     -0.21631937	     -0.00000001	     -0.00000001	     36.10974754
      2.20665582	     -0.05839086	      0.00058457	     -0.19991753	     -0.06109371	      0.88279711	     -0.00009772	     -0.21630491	     -0.00000001	     -0.00000001	     36.15275644
      2.20813625	     -0.05833863	      0.00058100	     -0.19986544	     -0.06108684	      0.88279603	     -0.00009959	     -0.21629187	     -0.00000001	     -0.00000000	     35.95486590
      2.20961667	     -0.05828451	      0.00057474	     -0.19981137	     -0.06107994	      0.88279498	     -0.00010144	     -0.21627822	     -0.00000001	     -0.00000000	     36.15605740
      2.21109710	     -0.05823018	      0.00057001	     -0.19975713	     -0.06107301	      0.88279395	     -0.00010327	     -0.21626399	     -0.00000001	     -0.00000000	     35.81844174
      2.21241246	     -0.05817983	      0.00056278	     -0.19970677	     -0.06106683	      0.88279306	     -0.00010488	     -0.21625089	     -0.00000001	     -0.00000000	     36.05604897
      2.21372783	     -0.05813020	      0.00055689	     -0.19965716	     -0.06106062	      0.88279218	     -0.00010647	     -0.21623738	     -0.00000001	     -0.00000000	     35.90616438
      2.21504319	     -0.05807986	      0.00054923	     -0.19960679	     -0.06105439	      0.88279133	     -0.00010804	     -0.21622350	     -0.00000001	     -0.00000000	     35.97117511
      2.21677027	     -0.05801411	      0.00053959	     -0.19954100	     -0.06104617	      0.88279024	     -0.00011007	     -0.21620477	     -0.00000001	     -0.00000000	     35.80832071
      2.21810778	     -0.05796241	      0.00053007	     -0.19948920	     -0.06103978	      0.88278941	     -0.00011162	     -0.21618991	     -0.00000001	     -0.00000000	     35.99605033
      2.21944529	     -0.05791135	      0.00052163	     -0.19943807	     -0.06103336	      0.88278861	     -0.00011313	     -0.21617478	     -0.00000001	     -0.00000000	     35.83337967
      2.22078280	     -0.05785981	      0.00051176	     -0.19938640	     -0.06102691	      0.88278782	     -0.00011463	     -0.21615939	     -0.00000001	     -0.00000000	     35.93480578
      2.22250779	     -0.05779456	      0.00049958	     -0.19932101	     -0.06101855	      0.88278683	     -0.00011651	     -0.21613922	     -0.00000001	     -0.00000000	     35.72714152
      2.22384606	     -0.05774254	      0.00048826	     -0.19926882	     -0.06101203	      0.88278609	     -0.00011794	     -0.21612335	     -0.00000001	     -0.00000000	     35.98093037
      2.22518434	     -0.05769168	      0.00047803	     -0.19921781	     -0.06100548	      0.88278536	     -0.00011933	     -0.21610730	     -0.00000001	     -0.00000000	     35.84418742
      2.22652262	     -0.05763874	      0.00046672	     -0.19916468	     -0.06099891	      0.88278465	     -0.00012070	     -0.21609107	     -0.00000001	     -0.00000000	     35.96898758
      2.22824925	     -0.05756983	      0.00045310	     -0.19909555	     -0.06099038	      0.88278376	     -0.00012241	     -0.21606980	     -0.00000001	     -0.00000000	     35.79710970
      2.22958893	     -0.05751252	      0.00044142	     -0.19903803	     -0.06098373	      0.88278308	     -0.00012369	     -0.21605302	     -0.00000001	     -0.00000000	     36.06751622
      2.23092861	     -0.05745385	      0.00043122	     -0.19897918	     -0.06097705	      0.88278242	     -0.00012495	     -0.21603594	     -0.00000001	     -0.00000000	     35.96123764
      2.23226830	     -0.05739016	      0.00042055	     -0.19891529	     -0.06097035	      0.88278178	     -0.00012616	     -0.21601848	     -0.00000001	     -0.00000000	     36.11096929
      2.23399376	     -0.05730627	      0.00040800	     -0.19883116	     -0.06096166	      0.88278098	     -0.00012767	     -0.21599536	     -0.00000001	     -0.00000000	     35.97093140
      2.23533305	     -0.05723772	      0.00039729	     -0.19876239	     -0.06095489	      0.88278038	     -0.00012880	     -0.21597696	     -0.00000001	     -0.00000000	     36.25193631
      2.23667233	     -0.05717098	      0.00038756	     -0.19869542	     -0.06094809	      0.88277979	     -0.00012990	     -0.21595819	     -0.00000001	     -0.00000000	     36.16336363
      2.23801161	     -0.05710187	      0.00037727	     -0.19862608	     -0.06094126	      0.88277923	     -0.00013095	     -0.21593910	     -0.00000001	     -0.00000000	     36.32230032
      2.23973164	     -0.05701511	      0.00036469	     -0.19853901	     -0.06093244	      0.88277853	     -0.00013224	     -0.21591416	     -0.00000001	     -0.00000000	     36.21139406
      2.24106371	     -0.05694425	      0.00035443	     -0.19846789	     -0.06092559	      0.88277801	     -0.00013320	     -0.21589457	     -0.00000001	     -0.00000000	     36.50930904
      2.24239578	     -0.05687629	      0.00034479	     -0.19839967	     -0.06091870	      0.88277751	     -0.00013411	     -0.21587472	     -0.00000001	     -0.00000000	     36.44649342
      2.24372785	     -0.05680635	      0.00033495	     -0.19832945	     -0.06091179	      0.88277703	     -0.00013499	     -0.21585468	     -0.00000001	     -0.00000000	     36.61656027
      2.24544913	     -0.05671770	      0.00032266	     -0.19824043	     -0.06090283	      0.88277644	     -0.00013606	     -0.21582849	     -0.00000001	     -0.00000000	     36.54984481
      2.24676475	     -0.05664536	      0.00031341	     -0.19816780	     -0.06089595	      0.88277602	     -0.00013683	     -0.21580825	     -0.00000001	     -0.00000000	     36.85051347
      2.24808037	     -0.05657821	      0.00030410	     -0.19810034	     -0.06088904	      0.88277561	     -0.00013756	     -0.21578782	     -0.00000001	     -0.00000000	     36.80543148
      2.24939599	     -0.05650982	      0.00029496	     -0.19803163	     -0.06088211	      0.88277523	     -0.00013825	     -0.21576729	     -0.00000001	     -0.00000000	     36.97874778
      2.25113513	     -0.05642533	      0.00028247	     -0.19794670	     -0.06087292	      0.88277476	     -0.00013910	     -0.21574005	     -0.00000001	     -0.00000000	     36.92806158
      2.25242483	     -0.05636109	      0.00027359	     -0.19788212	     -0.06086608	      0.88277444	     -0.00013968	     -0.21571987	     -0.00000001	     -0.00000000	     37.21905903
      2.25371453	     -0.05630445	      0.00026385	     -0.19782512	     -0.06085922	      0.88277414	     -0.00014023	     -0.21569975	     -0.00000001	     -0.00000000	     37.19118401
      2.25529150	     -0.05623542	      0.00025243	     -0.19775564	     -0.06085081	      0.88277381	     -0.00014084	     -0.21567537	     -0.00000001	     -0.00000000	     37.44056713
      2.25670244	     -0.05618194	      0.00024109	     -0.19770173	     -0.06084326	      0.88277353	     -0.00014134	     -0.21565378	     -0.00000001	     -0.00000000	     37.33832134
      2.25811339	     -0.05612449	      0.00023113	     -0.19764385	     -0.06083569	      0.88277329	     -0.00014179	     -0.21563250	     -0.00000001	     -0.00000000	     37.63798806
      2.25952434	     -0.05607681	      0.00021957	     -0.19759572	     -0.06082810	      0.88277307	     -0.00014220	     -0.21561145	     -0.00000001	     -0.00000000	     37.53719233
      2.26093528	     -0.05602390	      0.00020997	     -0.19754238	     -0.06082048	      0.88277287	     -0.00014255	     -0.21559073	     -0.00000001	     -0.00000000	     37.83720706
      2.26234623	     -0.05598205	      0.00019816	     -0.19750005	     -0.06081286	      0.88277270	     -0.00014287	     -0.21557026	     -0.00000001	     -0.00000000	     37.71141388
      2.26375718	     -0.05593067	      0.00018924	     -0.19744826	     -0.06080521	      0.88277255	     -0.00014314	     -0.21555010	     -0.00000001	     -0.00000000	     38.05519805
      2.26500049	     -0.05589538	      0.00017888	     -0.19741253	     -0.06079846	      0.88277244	     -0.00014333	     -0.21553247	     -0.00000001	     -0.00000000	     37.95733309
      2.26624380	     -0.05585565	      0.00016984	     -0.19737239	     -0.06079170	      0.88277235	     -0.00014350	     -0.21551505	     -0.00000001	     -0.00000000	     38.14455134
      2.26777649	     -0.05581434	      0.00015624	     -0.19733051	     -0.06078334	      0.88277226	     -0.00014365	     -0.21549382	     -0.00000001	     -0.00000000	     38.19766847
      2.26930918	     -0.05577088	      0.00014303	     -0.19728648	     -0.06077497	      0.88277219	     -0.00014376	     -0.21547298	     -0.00000001	     -0.00000000	     38.50427183
      2.27055796	     -0.05574431	      0.00012934	     -0.19725937	     -0.06076814	      0.88277215	     -0.00014381	     -0.21545624	     -0.00000001	     -0.00000000	     38.43268901
      2.27180674	     -0.05571416	      0.00011672	     -0.19722870	     -0.06076130	      0.88277213	     -0.00014382	     -0.21543982	     -0.00000001	     -0.00000000	     38.61782562
      2.27335768	     -0.05568392	      0.00009883	     -0.19719775	     -0.06075280	      0.88277213	     -0.00014379	     -0.21541981	     -0.00000001	      0.00000000	     38.66524796
      2.27490862	     -0.05564969	      0.00008214	     -0.19716285	     -0.06074428	      0.88277215	     -0.00014371	     -0.21540027	     -0.00000001	      0.00000000	     39.00300804
      2.27610624	     -0.05563190	      0.00006656	     -0.19714446	     -0.06073770	      0.88277219	     -0.00014361	     -0.21538543	     -0.00000001	      0.00000000	     38.91911818
      2.27730386	     -0.05560960	      0.00005241	     -0.19712160	     -0.06073112	      0.88277224	     -0.00014349	     -0.21537085	     -0.00000001	      0.00000000	     39.10043523
      2.27892383	     -0.05558517	      0.00003168	     -0.19709636	     -0.06072221	      0.88277234	     -0.00014327	     -0.21535145	     -0.00000001	      0.00000000	     39.18761547
      2.28054379	     -0.05555683	      0.00001243	     -0.19706725	     -0.06071330	      0.88277248	     -0.00014299	     -0.21533249	     -0.00000001	      0.00000000	     39.55758320
      2.28169253	     -0.05554523	     -0.00000391	     -0.19705505	     -0.06070698	      0.88277260	     -0.00014277	     -0.21531924	     -0.00000001	      0.00000000	     39.48200524
      2.28284126	     -0.05552924	     -0.00001875	     -0.19703847	     -0.06070067	      0.88277273	     -0.00014252	     -0.21530620	     -0.00000001	      0.00000000	     39.65499079
      2.28455643	     -0.05550975	     -0.00004246	     -0.19701808	     -0.06069125	      0.88277297	     -0.00014209	     -0.21528707	     -0.00000001	      0.00000000	     39.79532996
      2.28598456	     -0.05549245	     -0.00006154	     -0.19700004	     -0.06068342	      0.88277320	     -0.00014169	     -0.21527149	     -0.00000001	      0.00000000	     40.04276054
      2.28741269	     -0.05548206	     -0.00008232	     -0.19698886	     -0.06067560	      0.88277346	     -0.00014125	     -0.21525621	     -0.00000001	      0.00000000	     40.07389520
      2.28884082	     -0.05546654	     -0.00010098	     -0.19697261	     -0.06066779	      0.88277375	     -0.00014077	     -0.21524126	     -0.00000001	      0.00000000	     40.39851934
      2.29026895	     -0.05546147	     -0.00012229	     -0.19696674	     -0.06066000	      0.88277408	     -0.00014025	     -0.21522657	     -0.00000001	      0.00000000	     40.35224432
      2.29150283	     -0.05544972	     -0.00013801	     -0.19695437	     -0.06065328	      0.88277438	     -0.00013976	     -0.21521415	     -0.00000001	      0.00000000	     40.65978480
      2.29273671	     -0.05544519	     -0.00015563	     -0.19694917	     -0.06064658	      0.88277471	     -0.00013925	     -0.21520192	     -0.00000001	      0.00000000	     40.72741408
      2.29426438	     -0.05543630	     -0.00017610	     -0.19693947	     -0.06063830	      0.88277515	     -0.00013858	     -0.21518708	     -0.00000001	      0.00000000	     41.00040810
      2.29579205	     -0.05543436	     -0.00019827	     -0.19693670	     -0.06063005	      0.88277562	     -0.00013786	     -0.21517250	     -0.00000001	      0.00000000	     41.03747431
      2.29702816	     -0.05542656	     -0.00021412	     -0.19692827	     -0.06062339	      0.88277603	     -0.00013724	     -0.21516094	     -0.00000001	      0.00000000	     41.35489426
      2.29826427	     -0.05542519	     -0.00023181	     -0.19692623	     -0.06061676	      0.88277646	     -0.00013660	     -0.21514952	     -0.00000001	      0.00000000	     41.43952139
      2.29981270	     -0.05542007	     -0.00025248	     -0.19692030	     -0.06060848	      0.88277702	     -0.00013576	     -0.21513546	     -0.00000001	      0.00000000	     41.73072392
      2.30136113	     -0.05542227	     -0.00027456	     -0.19692166	     -0.06060023	      0.88277762	     -0.00013487	     -0.21512162	     -0.00000001	      0.00000000	     41.74106997
      2.30255181	     -0.05541729	     -0.00028913	     -0.19691610	     -0.06059392	      0.88277810	     -0.00013416	     -0.21511118	     -0.00000001	      0.00000000	     42.04945286
      2.30374249	     -0.05541845	     -0.00030487	     -0.19691664	     -0.06058763	      0.88277859	     -0.00013342	     -0.21510084	     -0.00000001	      0.00000000	     42.12025386
      2.30535482	     -0.05541726	     -0.00032486	     -0.19691465	     -0.06057915	      0.88277929	     -0.00013239	     -0.21508708	     -0.00000001	      0.00000000	     42.39682641
      2.30696715	     -0.05542294	     -0.00034576	     -0.19691951	     -0.06057072	      0.88278002	     -0.00013132	     -0.21507354	     -0.00000001	      0.00000000	     42.38197998
      2.30810839	     -0.05542028	     -0.00035841	     -0.19691633	     -0.06056478	      0.88278054	     -0.00013053	     -0.21506413	     -0.00000001	      0.00000000	     42.69178792
      2.30924964	     -0.05542329	     -0.00037191	     -0.19691880	     -0.06055887	      0.88278108	     -0.00012972	     -0.21505481	     -0.00000001	      0.00000000	     42.76085547
      2.31095255	     -0.05542581	     -0.00039090	     -0.19692052	     -0.06055010	      0.88278190	     -0.00012848	     -0.21504115	     -0.00000001	      0.00000000	     43.00667226
      2.31237496	     -0.05543187	     -0.00040680	     -0.19692592	     -0.06054282	      0.88278260	     -0.00012741	     -0.21502992	     -0.00000001	      0.00000000	     43.03243244
      2.31379737	     -0.05543382	     -0.00042152	     -0.19692725	     -0.06053559	      0.88278331	     -0.00012631	     -0.21501890	     -0.00000000	      0.00000000	     43.33056961
      2.31521978	     -0.05544251	     -0.00043624	     -0.19693532	     -0.06052839	      0.88278403	     -0.00012519	     -0.21500803	     -0.00000000	      0.00000000	     43.24814377
      2.31646910	     -0.05544474	     -0.00044830	     -0.19693702	     -0.06052212	      0.88278466	     -0.00012418	     -0.21499867	     -0.00000000	      0.00000000	     43.54440648
      2.31771843	     -0.05545210	     -0.00045976	     -0.19694387	     -0.06051588	      0.88278529	     -0.00012315	     -0.21498943	     -0.00000000	      0.00000000	     43.53003845
      2.31896775	     -0.05545756	     -0.00047101	     -0.19694882	     -0.06050967	      0.88278593	     -0.00012209	     -0.21498036	     -0.00000000	      0.00000000	     43.69860302
      2.32061876	     -0.05546813	     -0.00048475	     -0.19695876	     -0.06050153	      0.88278676	     -0.00012068	     -0.21496860	     -0.00000000	      0.00000000	     43.70908194
      2.32186330	     -0.05547429	     -0.00049513	     -0.19696443	     -0.06049543	      0.88278738	     -0.00011958	     -0.21495994	     -0.00000000	      0.00000000	     43.92461951
      2.32310785	     -0.05548330	     -0.00050408	     -0.19697299	     -0.06048938	      0.88278800	     -0.00011848	     -0.21495143	     -0.00000000	      0.00000000	     43.91590103
      2.32435239	     -0.05549153	     -0.00051325	     -0.19698078	     -0.06048336	      0.88278861	     -0.00011735	     -0.21494309	     -0.00000000	      0.00000000	     44.04354454
      2.32601623	     -0.05550448	     -0.00052377	     -0.19699317	     -0.06047538	      0.88278940	     -0.00011582	     -0.21493220	     -0.00000000	      0.00000000	     44.05093893
      2.32722762	     -0.05551320	     -0.00053231	     -0.19700146	     -0.06046961	      0.88278997	     -0.00011469	     -0.21492445	     -0.00000000	      0.00000000	     44.22579203
      2.32843902	     -0.05552337	     -0.00053910	     -0.19701126	     -0.06046388	      0.88279052	     -0.00011354	     -0.21491687	     -0.00000000	      0.00000000	     44.22802020
      2.32995801	     -0.05553607	     -0.00054834	     -0.19702347	     -0.06045675	      0.88279120	     -0.00011208	     -0.21490758	     -0.00000000	      0.00000000	     44.37529252
      2.33129534	     -0.05554845	     -0.00055417	     -0.19703547	     -0.06045053	      0.88279177	     -0.00011078	     -0.21489961	     -0.00000000	      0.00000000	     44.34154386
      2.33263266	     -0.05556071	     -0.00056163	     -0.19704731	     -0.06044435	      0.88279232	     -0.00010947	     -0.21489184	     -0.00000000	      0.00000000	     44.49860369
      2.33396999	     -0.05557405	     -0.00056649	     -0.19706031	     -0.06043821	      0.88279286	     -0.00010813	     -0.21488427	     -0.00000000	      0.00000000	     44.45449923
      2.33530731	     -0.05558736	     -0.00057354	     -0.19707321	     -0.06043213	      0.88279336	     -0.00010679	     -0.21487691	     -0.00000000	      0.00000000	     44.62053961
      2.33664463	     -0.05560148	     -0.00057739	     -0.19708702	     -0.06042609	      0.88279385	     -0.00010543	     -0.21486974	     -0.00000000	      0.00000000	     44.55874385
      2.33798196	     -0.05561559	     -0.00058388	     -0.19710075	     -0.06042010	      0.88279431	     -0.00010405	     -0.21486277	     -0.00000000	      0.00000000	     44.73006030
      2.33931928	     -0.05563056	     -0.00058666	     -0.19711543	     -0.06041416	      0.88279474	     -0.00010266	     -0.21485600	     -0.00000000	      0.00000000	     44.64553329
      2.34051098	     -0.05564416	     -0.00059181	     -0.19712871	     -0.06040891	      0.88279511	     -0.00010142	     -0.21485012	     -0.00000000	      0.00000000	     44.77273209
      2.34170267	     -0.05565815	     -0.00059442	     -0.19714245	     -0.06040369	      0.88279546	     -0.00010016	     -0.21484440	     -0.00000000	      0.00000000	     44.75107363
      2.34315364	     -0.05567544	     -0.00059862	     -0.19715940	     -0.06039740	      0.88279586	     -0.00009862	     -0.21483764	     -0.00000000	      0.00000000	     44.83680396
      2.34460461	     -0.05569302	     -0.00060029	     -0.19717672	     -0.06039116	      0.88279623	     -0.00009706	     -0.21483110	     -0.00000000	      0.00000000	     44.79111359
      2.34581291	     -0.05570776	     -0.00060366	     -0.19719119	     -0.06038601	      0.88279651	     -0.00009576	     -0.21482581	     -0.00000000	      0.00000000	     44.90125068
      2.34702121	     -0.05572263	     -0.00060486	     -0.19720584	     -0.06038089	      0.88279678	     -0.00009444	     -0.21482067	     -0.00000000	      0.00000000	     44.87625096
      2.34848152	     -0.05574066	     -0.00060741	     -0.19722360	     -0.06037477	      0.88279708	     -0.00009284	     -0.21481465	     -0.00000000	      0.00000000	     44.95958765
      2.34994183	     -0.05575873	     -0.00060719	     -0.19724146	     -0.06036870	      0.88279735	     -0.00009124	     -0.21480881	     -0.00000000	      0.00000000	     44.89931000
      2.35110558	     -0.05577310	     -0.00060912	     -0.19725562	     -0.06036391	      0.88279754	     -0.00008995	     -0.21480430	     -0.00000000	      0.00000000	     45.00175429
      2.35226934	     -0.05578744	     -0.00060871	     -0.19726980	     -0.06035916	      0.88279772	     -0.00008865	     -0.21479990	     -0.00000000	      0.00000000	     44.97801206
      2.35378656	     -0.05580616	     -0.00060908	     -0.19728830	     -0.06035301	      0.88279794	     -0.00008695	     -0.21479432	     -0.00000000	      0.00000000	     45.04330543
      2.35530379	     -0.05582455	     -0.00060664	     -0.19730654	     -0.06034693	      0.88279813	     -0.00008525	     -0.21478892	     -0.00000000	      0.00000000	     44.97481944
      2.35643158	     -0.05583807	     -0.00060686	     -0.19731991	     -0.06034245	      0.88279825	     -0.00008397	     -0.21478502	     -0.00000000	      0.00000000	     45.07028126
      2.35755937	     -0.05585132	     -0.00060477	     -0.19733307	     -0.06033801	      0.88279837	     -0.00008270	     -0.21478120	     -0.00000000	      0.00000000	     45.04578417
      2.35914566	     -0.05586946	     -0.00060226	     -0.19735107	     -0.06033181	      0.88279851	     -0.00008089	     -0.21477597	     -0.00000000	      0.00000000	     45.09565049
      2.36073195	     -0.05588692	     -0.00059676	     -0.19736847	     -0.06032569	      0.88279863	     -0.00007908	     -0.21477089	     -0.00000000	      0.00000000	     45.00969508
      2.36180709	     -0.05589840	     -0.00059513	     -0.19737986	     -0.06032157	      0.88279869	     -0.00007785	     -0.21476752	     -0.00000000	      0.00000000	     45.10107192
      2.36288222	     -0.05590952	     -0.00059126	     -0.19739095	     -0.06031749	      0.88279875	     -0.00007661	     -0.21476421	     -0.00000000	      0.00000000	     45.07725172
      2.36458915	     -0.05592646	     -0.00058527	     -0.19740785	     -0.06031107	      0.88279883	     -0.00007464	     -0.21475907	     -0.00000000	      0.00000000	     45.10924352
      2.36597882	     -0.05593954	     -0.00057865	     -0.19742094	     -0.06030590	      0.88279888	     -0.00007304	     -0.21475497	     -0.00000000	      0.00000000	     45.05609363
      2.36736849	     -0.05595194	     -0.00057326	     -0.19743332	     -0.06030078	      0.88279891	     -0.00007143	     -0.21475096	     -0.00000000	      0.00000000	     45.13773097
      2.36875816	     -0.05596354	     -0.00056485	     -0.19744499	     -0.06029571	      0.88279893	     -0.00006982	     -0.21474701	     -0.00000000	      0.00000000	     45.03290196
      2.36998280	     -0.05597313	     -0.00055961	     -0.19745459	     -0.06029128	      0.88279894	     -0.00006839	     -0.21474359	     -0.00000000	      0.00000000	     45.12631451
      2.37120744	     -0.05598206	     -0.00055181	     -0.19746359	     -0.06028689	      0.88279894	     -0.00006697	     -0.21474021	     -0.00000000	     -0.00000000	     45.05917103
      2.37243209	     -0.05599035	     -0.00054491	     -0.19747193	     -0.06028254	      0.88279893	     -0.00006554	     -0.21473688	     -0.00000000	     -0.00000000	     45.09180545
      2.37405923	     -0.05600032	     -0.00053362	     -0.19748203	     -0.06027681	      0.88279891	     -0.00006365	     -0.21473251	     -0.00000000	     -0.00000000	     45.02708535
      2.37531272	     -0.05600721	     -0.00052618	     -0.19748898	     -0.06027244	      0.88279889	     -0.00006218	     -0.21472918	     -0.00000000	     -0.00000000	     45.10420259
      2.37656622	     -0.05601334	     -0.00051641	     -0.19749525	     -0.06026811	      0.88279886	     -0.00006072	     -0.21472588	     -0.00000000	     -0.00000000	     45.03577118
      2.37781972	     -0.05601873	     -0.00050750	     -0.19750076	     -0.06026381	      0.88279882	     -0.00005926	     -0.21472261	     -0.00000000	     -0.00000000	     45.06916540
      2.37942189	     -0.05602449	     -0.00049392	     -0.19750672	     -0.06025837	      0.88279877	     -0.00005739	     -0.21471847	     -0.00000000	     -0.00000000	     44.99270411
      2.38065594	     -0.05602810	     -0.00048488	     -0.19751045	     -0.06025423	      0.88279872	     -0.00005595	     -0.21471530	     -0.00000000	     -0.00000000	     45.07123396
      2.38188999	     -0.05603093	     -0.00047354	     -0.19751347	     -0.06025012	      0.88279867	     -0.00005451	     -0.21471215	     -0.00000000	     -0.00000000	     45.00729903
      2.38337360	     -0.05603347	     -0.00046105	     -0.19751620	     -0.06024522	      0.88279861	     -0.00005278	     -0.21470837	     -0.00000000	     -0.00000000	     45.06979260
      2.38485721	     -0.05603505	     -0.00044552	     -0.19751805	     -0.06024037	      0.88279854	     -0.00005105	     -0.21470461	     -0.00000000	     -0.00000000	     44.94933473
      2.38598785	     -0.05603570	     -0.00043601	     -0.19751886	     -0.06023671	      0.88279849	     -0.00004974	     -0.21470176	     -0.00000000	     -0.00000000	     45.04680456
      2.38711849	     -0.05603580	     -0.00042423	     -0.19751917	     -0.06023307	      0.88279844	     -0.00004842	     -0.21469891	     -0.00000000	     -0.00000000	     45.00558225
      2.38871773	     -0.05603537	     -0.00040821	     -0.19751902	     -0.06022798	      0.88279836	     -0.00004657	     -0.21469491	     -0.00000000	     -0.00000000	     45.04387224
      2.39010884	     -0.05603486	     -0.00039252	     -0.19751881	     -0.06022359	      0.88279829	     -0.00004496	     -0.21469147	     -0.00000000	     -0.00000000	     44.97299101
      2.39149995	     -0.05603437	     -0.00037842	     -0.19751858	     -0.06021925	      0.88279823	     -0.00004335	     -0.21468808	     -0.00000000	     -0.00000000	     45.06517213
      2.39289105	     -0.05603433	     -0.00036129	     -0.19751888	     -0.06021494	      0.88279816	     -0.00004175	     -0.21468477	     -0.00000000	     -0.00000000	     44.94266514
      2.39411917	     -0.05603556	     -0.00034858	     -0.19752034	     -0.06021117	      0.88279810	     -0.00004033	     -0.21468195	     -0.00000000	     -0.00000000	     45.03806773
      2.39534729	     -0.05603777	     -0.00033344	     -0.19752286	     -0.06020744	      0.88279804	     -0.00003892	     -0.21467927	     -0.00000000	     -0.00000000	     44.96270359
      2.39657541	     -0.05604095	     -0.00031924	     -0.19752631	     -0.06020373	      0.88279798	     -0.00003752	     -0.21467677	     -0.00000000	     -0.00000000	     44.99152302
      2.39823566	     -0.05604602	     -0.00029802	     -0.19753182	     -0.06019876	      0.88279790	     -0.00003562	     -0.21467367	     -0.00000000	     -0.00000000	     44.91926433
      2.39949770	     -0.05605019	     -0.00028311	     -0.19753629	     -0.06019502	      0.88279784	     -0.00003418	     -0.21467155	     -0.00000000	     -0.00000000	     45.00103192
      2.40075974	     -0.05605439	     -0.00026590	     -0.19754086	     -0.06019132	      0.88279777	     -0.00003275	     -0.21466962	     -0.00000000	     -0.00000000	     44.92763760
      2.40202178	     -0.05605885	     -0.00024955	     -0.19754567	     -0.06018764	      0.88279771	     -0.00003132	     -0.21466789	     -0.00000000	     -0.00000000	     44.96301150
      2.40364739	     -0.05606497	     -0.00022633	     -0.19755229	     -0.06018294	      0.88279762	     -0.00002948	     -0.21466594	     -0.00000000	     -0.00000000	     44.87747232
      2.40488746	     -0.05606970	     -0.00021003	     -0.19755739	     -0.06017939	      0.88279755	     -0.00002808	     -0.21466467	     -0.00000000	     -0.00000000	     44.96429827
      2.40612753	     -0.05607448	     -0.00019147	     -0.19756258	     -0.06017586	      0.88279747	     -0.00002669	     -0.21466359	     -0.00000000	     -0.00000000	     44.89061124
      2.40763022	     -0.05608025	     -0.00017011	     -0.19756884	     -0.06017163	      0.88279738	     -0.00002501	     -0.21466252	     -0.00000000	     -0.00000000	     44.95320621
      2.40913290	     -0.05608581	     -0.00014571	     -0.19757496	     -0.06016743	      0.88279727	     -0.00002333	     -0.21466169	     -0.00000000	     -0.00000000	     44.80663420
      2.41026584	     -0.05609011	     -0.00012968	     -0.19757963	     -0.06016429	      0.88279719	     -0.00002207	     -0.21466122	     -0.00000000	     -0.00000000	     44.90856661
      2.41139878	     -0.05609452	     -0.00011143	     -0.19758447	     -0.06016116	      0.88279709	     -0.00002081	     -0.21466089	     -0.00000000	     -0.00000000	     44.85266679
      2.41302459	     -0.05610116	     -0.00008592	     -0.19759171	     -0.06015672	      0.88279695	     -0.00001901	     -0.21466065	     -0.00000000	     -0.00000000	     44.88039804
      2.41442790	     -0.05610777	     -0.00006216	     -0.19759890	     -0.06015291	      0.88279682	     -0.00001746	     -0.21466068	     -0.00000000	     -0.00000000	     44.78705111
      2.41583122	     -0.05611498	     -0.00003996	     -0.19760664	     -0.06014913	      0.88279668	     -0.00001592	     -0.21466094	     -0.00000000	     -0.00000000	     44.87089548
      2.41723453	     -0.05612163	     -0.00001469	     -0.19761391	     -0.06014538	      0.88279652	     -0.00001439	     -0.21466141	     -0.00000000	     -0.00000000	     44.71710492
      2.41847406	     -0.05612666	      0.00000533	     -0.19761944	     -0.06014209	      0.88279637	     -0.00001304	     -0.21466196	     -0.00000000	     -0.00000000	     44.82308931
      2.41971359	     -0.05613118	      0.00002774	     -0.19762452	     -0.06013882	      0.88279621	     -0.00001169	     -0.21466262	     -0.00000000	     -0.00000000	     44.72394431
      2.42095311	     -0.05613557	      0.00004907	     -0.19762945	     -0.06013557	      0.88279603	     -0.00001035	     -0.21466335	     -0.00000000	     -0.00000000	     44.74474930
      2.42262188	     -0.05614151	      0.00007931	     -0.19763616	     -0.06013122	      0.88279578	     -0.00000856	     -0.21466448	     -0.00000000	     -0.00000000	     44.62592309
      2.42389506	     -0.05614656	      0.00010065	     -0.19764175	     -0.06012792	      0.88279557	     -0.00000720	     -0.21466546	     -0.00000000	     -0.00000000	     44.70521033
      2.42516823	     -0.05615209	      0.00012369	     -0.19764787	     -0.06012464	      0.88279534	     -0.00000584	     -0.21466653	     -0.00000000	     -0.00000000	     44.58488024
      2.42644141	     -0.05615843	      0.00014525	     -0.19765477	     -0.06012137	      0.88279509	     -0.00000450	     -0.21466773	     -0.00000000	     -0.00000000	     44.60358426
      2.42807841	     -0.05616686	      0.00017424	     -0.19766397	     -0.06011719	      0.88279475	     -0.00000278	     -0.21466944	     -0.00000000	     -0.00000000	     44.45097847
      2.42933283	     -0.05617333	      0.00019427	     -0.19767097	     -0.06011401	      0.88279446	     -0.00000147	     -0.21467087	     -0.00000000	     -0.00000000	     44.55089803
      2.43058726	     -0.05617971	      0.00021578	     -0.19767792	     -0.06011084	      0.88279415	     -0.00000017	     -0.21467239	     -0.00000000	     -0.00000000	     44.42318804
      2.43210091	     -0.05618726	      0.00023961	     -0.19768612	     -0.06010702	      0.88279376	      0.00000138	     -0.21467432	     -0.00000000	     -0.00000000	     44.48132673
      2.43361456	     -0.05619441	      0.00026538	     -0.19769396	     -0.06010322	      0.88279333	      0.00000293	     -0.21467635	     -0.00000000	     -0.00000000	     44.22054335
      2.43476636	     -0.05619939	      0.00028192	     -0.19769940	     -0.06010034	      0.88279297	      0.00000409	     -0.21467793	     -0.00000000	     -0.00000000	     44.35721293
      2.43591816	     -0.05620456	      0.00029990	     -0.19770507	     -0.06009747	      0.88279260	      0.00000524	     -0.21467955	     -0.00000000	     -0.00000000	     44.24652360
      2.43754980	     -0.05621219	      0.00032342	     -0.19771336	     -0.06009341	      0.88279205	      0.00000687	     -0.21468190	     -0.00000000	     -0.00000000	     44.24585869
      2.43897032	     -0.05621866	      0.00034452	     -0.19772043	     -0.06008988	      0.88279152	      0.00000827	     -0.21468400	     -0.00000000	     -0.00000000	     44.06567903
      2.44039085	     -0.05622536	      0.00036305	     -0.19772768	     -0.06008636	      0.88279097	      0.00000966	     -0.21468615	     -0.00000000	     -0.00000000	     44.15471154
      2.44181137	     -0.05623192	      0.00038373	     -0.19773483	     -0.06008284	      0.88279039	      0.00001103	     -0.21468834	     -0.00000000	     -0.00000000	     43.88665538
      2.44306377	     -0.05623757	      0.00039879	     -0.19774093	     -0.06007974	      0.88278985	      0.00001223	     -0.21469029	     -0.00000000	     -0.00000000	     44.00073072
      2.44431617	     -0.05624308	      0.00041550	     -0.19774694	     -0.06007665	      0.88278928	      0.00001343	     -0.21469227	     -0.00000000	     -0.00000000	     43.83044003
      2.44556857	     -0.05624868	      0.00043053	     -0.19775301	     -0.06007355	      0.88278869	      0.00001461	     -0.21469425	     -0.00000000	     -0.00000000	     43.82452237
      2.44727144	     -0.05625571	      0.00045170	     -0.19776069	     -0.06006935	      0.88278785	      0.00001620	     -0.21469695	     -0.00000000	     -0.00000000	     43.64099741
      2.44856156	     -0.05626025	      0.00046549	     -0.19776567	     -0.06006616	      0.88278719	      0.00001740	     -0.21469897	     -0.00000000	     -0.00000000	     43.71607054
      2.44985169	     -0.05626398	      0.00048075	     -0.19776988	     -0.06006297	      0.88278650	      0.00001859	     -0.21470093	     -0.00000000	     -0.00000000	     43.55865349
      2.45114182	     -0.05626705	      0.00049431	     -0.19777339	     -0.06005978	      0.88278579	      0.00001976	     -0.21470282	     -0.00000000	     -0.00000000	     43.56465561
      2.45280467	     -0.05627027	      0.00051274	     -0.19777721	     -0.06005566	      0.88278485	      0.00002126	     -0.21470514	     -0.00000000	     -0.00000000	     43.38150288
      2.45407301	     -0.05627254	      0.00052446	     -0.19777989	     -0.06005251	      0.88278411	      0.00002239	     -0.21470681	     -0.00000000	     -0.00000000	     43.45325375
      2.45534135	     -0.05627433	      0.00053771	     -0.19778213	     -0.06004936	      0.88278335	      0.00002352	     -0.21470839	     -0.00000000	     -0.00000000	     43.30778615
      2.45687805	     -0.05627525	      0.00055179	     -0.19778354	     -0.06004554	      0.88278242	      0.00002486	     -0.21471017	     -0.00000000	     -0.00000000	     43.33596983
      2.45841474	     -0.05627472	      0.00056797	     -0.19778356	     -0.06004171	      0.88278146	      0.00002620	     -0.21471176	     -0.00000000	     -0.00000000	     43.08396418
      2.45957626	     -0.05627415	      0.00057709	     -0.19778333	     -0.06003881	      0.88278073	      0.00002719	     -0.21471282	     -0.00000000	     -0.00000000	     43.17805299
      2.46073778	     -0.05627339	      0.00058776	     -0.19778295	     -0.06003590	      0.88277998	      0.00002818	     -0.21471377	     -0.00000000	     -0.00000000	     43.07092127
      2.46239610	     -0.05627189	      0.00060111	     -0.19778194	     -0.06003174	      0.88277891	      0.00002958	     -0.21471493	     -0.00000000	     -0.00000000	     43.05642255
      2.46383259	     -0.05626956	      0.00061330	     -0.19778005	     -0.06002812	      0.88277797	      0.00003077	     -0.21471573	     -0.00000000	     -0.00000000	     42.90996123
      2.46526908	     -0.05626683	      0.00062281	     -0.19777771	     -0.06002450	      0.88277702	      0.00003195	     -0.21471633	     -0.00000000	     -0.00000000	     42.98089728
      2.46670557	     -0.05626377	      0.00063427	     -0.19777508	     -0.06002086	      0.88277606	      0.00003312	     -0.21471674	     -0.00000000	     -0.00000000	     42.76230127
      2.46797269	     -0.05626120	      0.00064100	     -0.19777281	     -0.06001764	      0.88277521	      0.00003413	     -0.21471694	     -0.00000000	     -0.00000000	     42.85293500
      2.46923981	     -0.05625810	      0.00064942	     -0.19777005	     -0.06001441	      0.88277436	      0.00003514	     -0.21471699	     -0.00000000	     -0.00000000	     42.71277158
      2.47050693	     -0.05625460	      0.00065607	     -0.19776685	     -0.06001116	      0.88277351	      0.00003613	     -0.21471688	     -0.00000000	     -0.00000000	     42.71326577
      2.47222202	     -0.05624900	      0.00066573	     -0.19776166	     -0.06000676	      0.88277236	      0.00003746	     -0.21471648	     -0.00000000	     -0.00000000	     42.55848240
      2.47352470	     -0.05624470	      0.00067053	     -0.19775762	     -0.06000340	      0.88277149	      0.00003845	     -0.21471596	     -0.00000000	     -0.00000000	     42.62414219
      2.47482738	     -0.05623982	      0.00067662	     -0.19775303	     -0.06000003	      0.88277061	      0.00003943	     -0.21471526	     -0.00000000	     -0.00000000	     42.48450868
      2.47613006	     -0.05623473	      0.00068075	     -0.19774818	     -0.05999664	      0.88276974	      0.00004040	     -0.21471438	     -0.00000000	     -0.00000000	     42.48873491
      2.47780881	     -0.05622741	      0.00068683	     -0.19774119	     -0.05999226	      0.88276862	      0.00004163	     -0.21471296	     -0.00000000	     -0.00000000	     42.31897253
      2.47908948	     -0.05622150	      0.00068885	     -0.19773545	     -0.05998890	      0.88276777	      0.00004255	     -0.21471166	     -0.00000000	     -0.00000000	     42.39154364
      2.48037014	     -0.05621482	      0.00069216	     -0.19772900	     -0.05998552	      0.88276692	      0.00004346	     -0.21471017	     -0.00000000	     -0.00000000	     42.25733807
      2.48192138	     -0.05620602	      0.00069355	     -0.19772039	     -0.05998141	      0.88276590	      0.00004455	     -0.21470809	     -0.00000000	     -0.00000000	     42.28648407
      2.48347262	     -0.05619586	      0.00069643	     -0.19771046	     -0.05997728	      0.88276489	      0.00004562	     -0.21470572	     -0.00000000	     -0.00000000	     42.04840881
      2.48464309	     -0.05618815	      0.00069515	     -0.19770284	     -0.05997415	      0.88276413	      0.00004642	     -0.21470373	     -0.00000000	     -0.00000000	     42.14616761
      2.48581355	     -0.05617959	      0.00069542	     -0.19769440	     -0.05997100	      0.88276337	      0.00004720	     -0.21470157	     -0.00000000	     -0.00000000	     42.04467764
      2.48749147	     -0.05616634	      0.00069383	     -0.19768128	     -0.05996647	      0.88276229	      0.00004831	     -0.21469813	     -0.00000000	     -0.00000000	     42.02933713
      2.48894193	     -0.05615366	      0.00069301	     -0.19766872	     -0.05996253	      0.88276137	      0.00004925	     -0.21469482	     -0.00000000	     -0.00000000	     41.88122370
      2.49039238	     -0.05614018	      0.00068943	     -0.19765530	     -0.05995857	      0.88276045	      0.00005018	     -0.21469118	     -0.00000000	     -0.00000000	     41.95040270
      2.49184284	     -0.05612511	      0.00068794	     -0.19764033	     -0.05995458	      0.88275955	      0.00005109	     -0.21468720	     -0.00000000	     -0.00000000	     41.73828968
      2.49312053	     -0.05611140	      0.00068319	     -0.19762663	     -0.05995105	      0.88275875	      0.00005188	     -0.21468339	     -0.00000000	     -0.00000000	     41.83219424
      2.49439822	     -0.05609652	      0.00068011	     -0.19761179	     -0.05994750	      0.88275796	      0.00005266	     -0.21467931	     -0.00000000	     -0.00000000	     41.70129142
      2.49567591	     -0.05608119	      0.00067513	     -0.19759645	     -0.05994394	      0.88275718	      0.00005342	     -0.21467493	     -0.00000000	     -0.00000000	     41.70455456
      2.49741131	     -0.05605898	      0.00066906	     -0.19757424	     -0.05993906	      0.88275612	      0.00005445	     -0.21466854	     -0.00000000	     -0.00000000	     41.56808498
      2.49872330	     -0.05604181	      0.00066206	     -0.19755701	     -0.05993536	      0.88275533	      0.00005521	     -0.21466335	     -0.00000000	     -0.00000000	     41.63222243
      2.50003529	     -0.05602385	      0.00065651	     -0.19753902	     -0.05993163	      0.88275454	      0.00005596	     -0.21465788	     -0.00000000	     -0.00000000	     41.51641692
      2.50134728	     -0.05600541	      0.00064907	     -0.19752050	     -0.05992788	      0.88275376	      0.00005670	     -0.21465212	     -0.00000000	     -0.00000000	     41.53390125
      2.50304893	     -0.05597987	      0.00064051	     -0.19749488	     -0.05992299	      0.88275276	      0.00005764	     -0.21464425	     -0.00000000	     -0.00000000	     41.41398386
      2.50433787	     -0.05595921	      0.00063191	     -0.19747410	     -0.05991927	      0.88275201	      0.00005834	     -0.21463795	     -0.00000000	     -0.00000000	     41.49364096
      2.50562681	     -0.05593692	      0.00062512	     -0.19745174	     -0.05991552	      0.88275126	      0.00005903	     -0.21463137	     -0.00000000	     -0.00000000	     41.40246038
      2.50719497	     -0.05590791	      0.00061481	     -0.19742258	     -0.05991094	      0.88275036	      0.00005987	     -0.21462294	     -0.00000000	     -0.00000000	     41.45789541
      2.50860423	     -0.05588052	      0.00060726	     -0.19739510	     -0.05990680	      0.88274957	      0.00006060	     -0.21461498	     -0.00000000	     -0.00000000	     41.34525743
      2.51001348	     -0.05585401	      0.00059691	     -0.19736841	     -0.05990263	      0.88274878	      0.00006133	     -0.21460670	     -0.00000000	     -0.00000000	     41.42767501
      2.51142274	     -0.05582607	      0.00058932	     -0.19734037	     -0.05989844	      0.88274800	      0.00006204	     -0.21459816	     -0.00000000	     -0.00000000	     41.31772278
      2.51283200	     -0.05579684	      0.00057876	     -0.19731095	     -0.05989423	      0.88274723	      0.00006275	     -0.21458934	     -0.00000000	     -0.00000000	     41.43082682
      2.51424126	     -0.05576487	      0.00057155	     -0.19727886	     -0.05989000	      0.88274648	      0.00006345	     -0.21458021	     -0.00000000	     -0.00000000	     41.33379740
      2.51565052	     -0.05573532	      0.00056042	     -0.19724909	     -0.05988575	      0.88274573	      0.00006414	     -0.21457082	     -0.00000000	     -0.00000000	     41.44510703
      2.51705978	     -0.05570539	      0.00055300	     -0.19721904	     -0.05988147	      0.88274500	      0.00006483	     -0.21456126	     -0.00000000	     -0.00000000	     41.34163583
      2.51846904	     -0.05567848	      0.00054111	     -0.19719187	     -0.05987717	      0.88274428	      0.00006550	     -0.21455159	     -0.00000000	     -0.00000000	     41.46802673
      2.51972043	     -0.05565306	      0.00053424	     -0.19716631	     -0.05987334	      0.88274365	      0.00006610	     -0.21454295	     -0.00000000	     -0.00000000	     41.39294563
      2.52097183	     -0.05562844	      0.00052483	     -0.19714148	     -0.05986949	      0.88274303	      0.00006669	     -0.21453425	     -0.00000000	     -0.00000000	     41.45262372
      2.52251343	     -0.05559477	      0.00051542	     -0.19710761	     -0.05986473	      0.88274229	      0.00006741	     -0.21452342	     -0.00000000	     -0.00000000	     41.46553391
      2.52405503	     -0.05556000	      0.00050392	     -0.19707257	     -0.05985994	      0.88274156	      0.00006813	     -0.21451237	     -0.00000001	     -0.00000000	     41.57400885
      2.52532594	     -0.05552847	      0.00049753	     -0.19704090	     -0.05985598	      0.88274098	      0.00006871	     -0.21450308	     -0.00000001	     -0.00000000	     41.55445425
      2.52659685	     -0.05550004	      0.00048847	     -0.19701225	     -0.05985200	      0.88274040	      0.00006929	     -0.21449365	     -0.00000001	     -0.00000000	     41.60835019
      2.52814587	     -0.05546526	      0.00047940	     -0.19697723	     -0.05984714	      0.88273972	      0.00006999	     -0.21448208	     -0.00000001	     -0.00000000	     41.64312202
      2.52969488	     -0.05543302	      0.00046740	     -0.19694469	     -0.05984225	      0.88273906	      0.00007068	     -0.21447042	     -0.00000001	     -0.00000000	     41.75140350
      2.53091103	     -0.05540417	      0.00046135	     -0.19691567	     -0.05983840	      0.88273856	      0.00007122	     -0.21446122	     -0.00000001	     -0.00000000	     41.78660853
      2.53212718	     -0.05537783	      0.00045238	     -0.19688909	     -0.05983453	      0.88273807	      0.00007175	     -0.21445195	     -0.00000001	     -0.00000000	     41.86908339
      2.53374094	     -0.05534202	      0.00044171	     -0.19685298	     -0.05982938	      0.88273744	      0.00007246	     -0.21443959	     -0.00000001	     -0.00000000	     41.98105627
      2.53535470	     -0.05531054	      0.00042734	     -0.19682110	     -0.05982422	      0.88273684	      0.00007316	     -0.21442719	     -0.00000001	     -0.00000000	     42.09527179
      2.53651398	     -0.05528364	      0.00042037	     -0.19679398	     -0.05982050	      0.88273642	      0.00007365	     -0.21441830	     -0.00000001	     -0.00000000	     42.18484276
      2.53767325	     -0.05526084	      0.00041052	     -0.19677090	     -0.05981677	      0.88273602	      0.00007415	     -0.21440938	     -0.00000001	     -0.00000000	     42.25621007
      2.53937736	     -0.05522781	      0.00039700	     -0.19673746	     -0.05981127	      0.88273546	      0.00007487	     -0.21439635	     -0.00000001	     -0.00000000	     42.39418748
      2.54080550	     -0.05520302	      0.00038359	     -0.19671227	     -0.05980665	      0.88273501	      0.00007547	     -0.21438548	     -0.00000001	     -0.00000000	     42.48718305
      2.54223364	     -0.05517375	      0.00037259	     -0.19668265	     -0.05980202	      0.88273460	      0.00007606	     -0.21437465	     -0.00000001	     -0.00000000	     42.66650982
      2.54366179	     -0.05514977	      0.00035786	     -0.19665823	     -0.05979738	      0.88273421	      0.00007665	     -0.21436379	     -0.00000001	     -0.00000000	     42.73480530
      2.54508993	     -0.05511944	      0.00034731	     -0.19662756	     -0.05979274	      0.88273384	      0.00007724	     -0.21435296	     -0.00000001	     -0.00000000	     42.96066616
      2.54629588	     -0.05510138	      0.00033421	     -0.19660909	     -0.05978881	      0.88273356	      0.00007773	     -0.21434379	     -0.00000001	     -0.00000000	     42.97921855
      2.54750183	     -0.05507845	      0.00032398	     -0.19658583	     -0.05978489	      0.88273331	      0.00007821	     -0.21433465	     -0.00000001	     -0.00000000	     43.12601657
      2.54905459	     -0.05505324	      0.00030867	     -0.19656013	     -0.05977983	      0.88273301	      0.00007884	     -0.21432288	     -0.00000001	     -0.00000000	     43.24683449
      2.55060736	     -0.05502271	      0.00029590	     -0.19652917	     -0.05977477	      0.88273275	      0.00007945	     -0.21431114	     -0.00000001	     -0.00000000	     43.50914265
      2.55180314	     -0.05500542	      0.00028278	     -0.19651147	     -0.05977088	      0.88273258	      0.00007992	     -0.21430205	     -0.00000001	     -0.00000000	     43.54355663
      2.55299892	     -0.05498385	      0.00027215	     -0.19648954	     -0.05976698	      0.88273244	      0.00008039	     -0.21429299	     -0.00000001	     -0.00000000	     43.69971952
      2.55458810	     -0.05495987	      0.00025617	     -0.19646504	     -0.05976182	      0.88273228	      0.00008101	     -0.21428094	     -0.00000001	     -0.00000000	     43.82918166
      2.55617728	     -0.05493104	      0.00024294	     -0.19643575	     -0.05975666	      0.88273217	      0.00008162	     -0.21426895	     -0.00000001	     -0.00000000	     44.11337778
      2.55731125	     -0.05491722	      0.00022999	     -0.19642151	     -0.05975298	      0.88273212	      0.00008205	     -0.21426038	     -0.00000001	     -0.00000000	     44.14364858
      2.55844522	     -0.05489868	      0.00021933	     -0.19640260	     -0.05974931	      0.88273209	      0.00008248	     -0.21425184	     -0.00000001	     -0.00000000	     44.30564436
      2.56013724	     -0.05487607	      0.00020180	     -0.19637939	     -0.05974384	      0.88273208	      0.00008311	     -0.21423912	     -0.00000001	      0.00000000	     44.48111841
      2.56155111	     -0.05485591	      0.00018850	     -0.19635877	     -0.05973929	      0.88273211	      0.00008364	     -0.21422860	     -0.00000001	      0.00000000	     44.68426312
      2.56296498	     -0.05484241	      0.00017253	     -0.19634473	     -0.05973475	      0.88273218	      0.00008416	     -0.21421817	     -0.00000001	      0.00000000	     44.79015175
      2.56437885	     -0.05482220	      0.00015971	     -0.19632407	     -0.05973022	      0.88273227	      0.00008468	     -0.21420787	     -0.00000001	      0.00000000	     45.04996174
      2.56579271	     -0.05481186	      0.00014257	     -0.19631316	     -0.05972571	      0.88273239	      0.00008519	     -0.21419761	     -0.00000001	      0.00000000	     45.11504429
      2.56698530	     -0.05479641	      0.00013184	     -0.19629731	     -0.05972192	      0.88273251	      0.00008562	     -0.21418909	     -0.00000001	      0.00000000	     45.32642394
      2.56817789	     -0.05478739	      0.00011815	     -0.19628783	     -0.05971814	      0.88273266	      0.00008605	     -0.21418064	     -0.00000001	      0.00000000	     45.43863925
      2.56971816	     -0.05477217	      0.00010221	     -0.19627205	     -0.05971328	      0.88273286	      0.00008659	     -0.21416987	     -0.00000001	      0.00000000	     45.66572555
      2.57125844	     -0.05476296	      0.00008396	     -0.19626222	     -0.05970844	      0.88273310	      0.00008714	     -0.21415920	     -0.00000001	      0.00000000	     45.78781018
      2.57244717	     -0.05474988	      0.00007355	     -0.19624876	     -0.05970473	      0.88273330	      0.00008756	     -0.21415108	     -0.00000001	      0.00000000	     45.96445056
      2.57363590	     -0.05474255	      0.00006056	     -0.19624098	     -0.05970103	      0.88273351	      0.00008797	     -0.21414300	     -0.00000001	      0.00000000	     46.06859979
      2.57520696	     -0.05473074	      0.00004520	     -0.19622862	     -0.05969616	      0.88273382	      0.00008852	     -0.21413247	     -0.00000001	      0.00000000	     46.26919317
      2.57677801	     -0.05472525	      0.00002713	     -0.19622250	     -0.05969133	      0.88273414	      0.00008907	     -0.21412207	     -0.00000001	      0.00000000	     46.39734031
      2.57789956	     -0.05471639	      0.00001798	     -0.19621329	     -0.05968790	      0.88273438	      0.00008946	     -0.21411479	     -0.00000001	      0.00000000	     46.52854913
      2.57902111	     -0.05471322	      0.00000621	     -0.19620970	     -0.05968449	      0.88273464	      0.00008985	     -0.21410760	     -0.00000001	      0.00000000	     46.62130209
      2.58069227	     -0.05470756	     -0.00000977	     -0.19620346	     -0.05967944	      0.88273503	      0.00009043	     -0.21409712	     -0.00000001	      0.00000000	     46.79307692
      2.58208267	     -0.05470664	     -0.00002472	     -0.19620201	     -0.05967527	      0.88273537	      0.00009091	     -0.21408861	     -0.00000001	      0.00000000	     46.91666023
      2.58347306	     -0.05470302	     -0.00003690	     -0.19619792	     -0.05967113	      0.88273572	      0.00009140	     -0.21408031	     -0.00000001	      0.00000000	     47.04294493
      2.58486346	     -0.05470430	     -0.00005223	     -0.19619867	     -0.05966703	      0.88273608	      0.00009188	     -0.21407217	     -0.00000001	      0.00000000	     47.17653440
      2.58611147	     -0.05470220	     -0.00006218	     -0.19619618	     -0.05966337	      0.88273641	      0.00009232	     -0.21406505	     -0.00000001	      0.00000000	     47.24217475
      2.58735947	     -0.05470394	     -0.00007482	     -0.19619746	     -0.05965974	      0.88273675	      0.00009276	     -0.21405806	     -0.00000001	      0.00000000	     47.35209326
      2.58860748	     -0.05470457	     -0.00008506	     -0.19619768	     -0.05965613	      0.88273709	      0.00009320	     -0.21405123	     -0.00000001	      0.00000000	     47.40557688
      2.59016104	     -0.05470783	     -0.00009950	     -0.19620040	     -0.05965168	      0.88273752	      0.00009374	     -0.21404293	     -0.00000001	      0.00000000	     47.54678186
      2.59140766	     -0.05470934	     -0.00010845	     -0.19620155	     -0.05964815	      0.88273786	      0.00009419	     -0.21403644	     -0.00000001	      0.00000000	     47.56622181
      2.59265428	     -0.05471298	     -0.00011961	     -0.19620476	     -0.05964464	      0.88273822	      0.00009463	     -0.21403009	     -0.00000001	      0.00000000	     47.67699565
      2.59390091	     -0.05471644	     -0.00012892	     -0.19620784	     -0.05964117	      0.88273857	      0.00009508	     -0.21402390	     -0.00000001	      0.00000000	     47.71197126
      2.59546413	     -0.05472255	     -0.00014225	     -0.19621343	     -0.05963685	      0.88273901	      0.00009565	     -0.21401635	     -0.00000001	      0.00000000	     47.85453250
      2.59668353	     -0.05472737	     -0.00015017	     -0.19621790	     -0.05963352	      0.88273935	      0.00009610	     -0.21401065	     -0.00000001	      0.00000000	     47.82998899
      2.59790294	     -0.05473358	     -0.00015992	     -0.19622373	     -0.05963022	      0.88273970	      0.00009655	     -0.21400510	     -0.00000001	      0.00000000	     47.92657139
      2.59912234	     -0.05474002	     -0.00016800	     -0.19622981	     -0.05962695	      0.88274004	      0.00009701	     -0.21399972	     -0.00000001	      0.00000000	     47.93851680
      2.60075340	     -0.05474916	     -0.00017950	     -0.19623847	     -0.05962263	      0.88274050	      0.00009762	     -0.21399274	     -0.00000001	      0.00000000	     48.05097299
      2.60195768	     -0.05475521	     -0.00018540	     -0.19624423	     -0.05961948	      0.88274083	      0.00009808	     -0.21398774	     -0.00000001	      0.00000000	     47.99188713
      2.60316197	     -0.05476171	     -0.00019271	     -0.19625039	     -0.05961635	      0.88274116	      0.00009855	     -0.21398285	     -0.00000001	      0.00000000	     48.05960899
      2.60464295	     -0.05476994	     -0.00019960	     -0.19625827	     -0.05961256	      0.88274156	      0.00009913	     -0.21397699	     -0.00000001	      0.00000000	     48.02970213
      2.60595462	     -0.05477790	     -0.00020726	     -0.19626588	     -0.05960924	      0.88274190	      0.00009964	     -0.21397195	     -0.00000001	      0.00000000	     48.13115963
      2.60726629	     -0.05478630	     -0.00021223	     -0.19627399	     -0.05960595	      0.88274224	      0.00010017	     -0.21396705	     -0.00000001	      0.00000000	     48.05170384
      2.60857795	     -0.05479560	     -0.00021938	     -0.19628295	     -0.05960271	      0.88274258	      0.00010070	     -0.21396231	     -0.00000001	      0.00000000	     48.15360739
      2.60988962	     -0.05480522	     -0.00022362	     -0.19629230	     -0.05959951	      0.88274290	      0.00010123	     -0.21395773	     -0.00000001	      0.00000000	     48.05666339
      2.61120129	     -0.05481523	     -0.00023021	     -0.19630198	     -0.05959634	      0.88274322	      0.00010177	     -0.21395331	     -0.00000001	      0.00000000	     48.16289068
      2.61251295	     -0.05482526	     -0.00023361	     -0.19631176	     -0.05959322	      0.88274353	      0.00010232	     -0.21394904	     -0.00000001	      0.00000000	     48.04816617
      2.61382462	     -0.05483559	     -0.00023972	     -0.19632177	     -0.05959013	      0.88274382	      0.00010287	     -0.21394492	     -0.00000001	      0.00000000	     48.16409066
      2.61513629	     -0.05484594	     -0.00024230	     -0.19633188	     -0.05958709	      0.88274411	      0.00010343	     -0.21394094	     -0.00000001	      0.00000000	     48.02964855
      2.61644795	     -0.05485654	     -0.00024790	     -0.19634217	     -0.05958409	      0.88274439	      0.00010399	     -0.21393709	     -0.00000001	      0.00000000	     48.15033283
      2.61775962	     -0.05486728	     -0.00024954	     -0.19635270	     -0.05958112	      0.88274466	      0.00010456	     -0.21393337	     -0.00000001	      0.00000000	     47.98700254
      2.61893592	     -0.05487712	     -0.00025374	     -0.19636228	     -0.05957850	      0.88274490	      0.00010508	     -0.21393015	     -0.00000001	      0.00000000	     48.06384394
      2.62011222	     -0.05488701	     -0.00025542	     -0.19637199	     -0.05957591	      0.88274512	      0.00010559	     -0.21392703	     -0.00000001	      0.00000000	     47.97623498
      2.62153739	     -0.05489905	     -0.00025861	     -0.19638376	     -0.05957282	      0.88274539	      0.00010623	     -0.21392338	     -0.00000001	      0.00000000	     47.99855253
      2.62296255	     -0.05491076	     -0.00025938	     -0.19639527	     -0.05956978	      0.88274564	      0.00010687	     -0.21391986	     -0.00000001	      0.00000000	     47.87044756
      2.62415953	     -0.05492060	     -0.00026206	     -0.19640489	     -0.05956726	      0.88274584	      0.00010741	     -0.21391699	     -0.00000001	      0.00000000	     47.92864330
      2.62535650	     -0.05493036	     -0.00026236	     -0.19641449	     -0.05956478	      0.88274604	      0.00010796	     -0.21391420	     -0.00000001	      0.00000000	     47.83039275
      2.62655347	     -0.05494011	     -0.00026347	     -0.19642406	     -0.05956233	      0.88274624	      0.00010851	     -0.21391148	     -0.00000001	      0.00000000	     47.82265995
      2.62818927	     -0.05495362	     -0.00026299	     -0.19643737	     -0.05955905	      0.88274649	      0.00010926	     -0.21390787	     -0.00000001	      0.00000000	     47.70314173
      2.62940452	     -0.05496387	     -0.00026391	     -0.19644744	     -0.05955665	      0.88274667	      0.00010983	     -0.21390528	     -0.00000001	      0.00000000	     47.73625034
      2.63061978	     -0.05497407	     -0.00026263	     -0.19645751	     -0.05955428	      0.88274685	      0.00011040	     -0.21390277	     -0.00000001	      0.00000000	     47.63023856
      2.63207998	     -0.05498620	     -0.00026231	     -0.19646946	     -0.05955149	      0.88274706	      0.00011109	     -0.21389985	     -0.00000001	      0.00000000	     47.64009995
      2.63337791	     -0.05499655	     -0.00025964	     -0.19647972	     -0.05954905	      0.88274724	      0.00011170	     -0.21389734	     -0.00000001	      0.00000000	     47.49591052
      2.63467585	     -0.05500641	     -0.00025886	     -0.19648944	     -0.05954666	      0.88274742	      0.00011232	     -0.21389489	     -0.00000001	      0.00000000	     47.53091377
      2.63597378	     -0.05501478	     -0.00025526	     -0.19649772	     -0.05954430	      0.88274759	      0.00011294	     -0.21389247	     -0.00000001	      0.00000000	     47.39059855
      2.63727171	     -0.05502133	     -0.00025329	     -0.19650417	     -0.05954199	      0.88274776	      0.00011357	     -0.21389005	     -0.00000001	      0.00000000	     47.42615075
      2.63856964	     -0.05502740	     -0.00024870	     -0.19651019	     -0.05953972	      0.88274793	      0.00011419	     -0.21388760	     -0.00000001	      0.00000000	     47.27761648
      2.63986758	     -0.05503338	     -0.00024585	     -0.19651607	     -0.05953748	      0.88274810	      0.00011482	     -0.21388514	     -0.00000001	      0.00000000	     47.29847868
      2.64116551	     -0.05503895	     -0.00024050	     -0.19652162	     -0.05953529	      0.88274826	      0.00011545	     -0.21388270	     -0.00000001	      0.00000000	     47.15099057
      2.64246344	     -0.05504398	     -0.00023673	     -0.19652658	     -0.05953314	      0.88274843	      0.00011608	     -0.21388026	     -0.00000001	      0.00000000	     47.16949055
      2.64376138	     -0.05504847	     -0.00023048	     -0.19653106	     -0.05953103	      0.88274859	      0.00011671	     -0.21387784	     -0.00000001	      0.00000000	     47.02444332
      2.64505931	     -0.05505180	     -0.00022566	     -0.19653435	     -0.05952896	      0.88274876	      0.00011734	     -0.21387541	     -0.00000001	      0.00000000	     47.04281463
      2.64635724	     -0.05505359	     -0.00021836	     -0.19653616	     -0.05952693	      0.88274893	      0.00011798	     -0.21387297	     -0.00000001	      0.00000000	     46.90696795
      2.64765518	     -0.05505479	     -0.00021243	     -0.19653735	     -0.05952494	      0.88274910	      0.00011861	     -0.21387050	     -0.00000001	      0.00000000	     46.91734841
      2.64895311	     -0.05505420	     -0.00020419	     -0.19653680	     -0.05952298	      0.88274927	      0.00011925	     -0.21386799	     -0.00000001	      0.00000000	     46.79029004
      2.65025104	     -0.05505181	     -0.00019711	     -0.19653443	     -0.05952107	      0.88274945	      0.00011988	     -0.21386542	     -0.00000001	      0.00000000	     46.80265378
      2.65154897	     -0.05504837	     -0.00018799	     -0.19653105	     -0.05951920	      0.88274963	      0.00012052	     -0.21386278	     -0.00000000	      0.00000000	     46.67812439
      2.65284691	     -0.05504457	     -0.00018006	     -0.19652729	     -0.05951736	      0.88274982	      0.00012115	     -0.21386008	     -0.00000000	      0.00000000	     46.68037948
      2.65414484	     -0.05504000	     -0.00017029	     -0.19652279	     -0.05951557	      0.88275001	      0.00012179	     -0.21385735	     -0.00000000	      0.00000000	     46.56482961
      2.65544277	     -0.05503405	     -0.00016143	     -0.19651690	     -0.05951381	      0.88275020	      0.00012242	     -0.21385457	     -0.00000000	      0.00000000	     46.57037689
      2.65674071	     -0.05502655	     -0.00015080	     -0.19650950	     -0.05951209	      0.88275040	      0.00012305	     -0.21385175	     -0.00000000	      0.00000000	     46.46907532
      2.65803864	     -0.05501769	     -0.00014093	     -0.19650072	     -0.05951041	      0.88275061	      0.00012368	     -0.21384885	     -0.00000000	      0.00000000	     46.47279919
      2.65962191	     -0.05500393	     -0.00012625	     -0.19648712	     -0.05950841	      0.88275088	      0.00012445	     -0.21384521	     -0.00000000	      0.00000000	     46.33614713
      2.66077058	     -0.05499179	     -0.00011721	     -0.19647506	     -0.05950700	      0.88275108	      0.00012500	     -0.21384245	     -0.00000000	      0.00000000	     46.40275343
      2.66191924	     -0.05497797	     -0.00010599	     -0.19646137	     -0.05950561	      0.88275128	      0.00012555	     -0.21383958	     -0.00000000	      0.00000000	     46.32767088
      2.66348118	     -0.05495710	     -0.00009142	     -0.19644065	     -0.05950377	      0.88275158	      0.00012630	     -0.21383549	     -0.00000000	      0.00000000	     46.34059655
      2.66487391	     -0.05493629	     -0.00007628	     -0.19642004	     -0.05950218	      0.88275185	      0.00012696	     -0.21383165	     -0.00000000	      0.00000000	     46.22484522
      2.66626663	     -0.05491392	     -0.00006319	     -0.19639781	     -0.05950063	      0.88275214	      0.00012762	     -0.21382764	     -0.00000000	      0.00000000	     46.33022193
      2.66746587	     -0.05489404	     -0.00004897	     -0.19637812	     -0.05949933	      0.88275239	      0.00012819	     -0.21382407	     -0.00000000	      0.00000000	     46.18016751
      2.66866511	     -0.05487368	     -0.00003654	     -0.19635789	     -0.05949806	      0.88275266	      0.00012875	     -0.21382041	     -0.00000000	      0.00000000	     46.21886041
      2.67011955	     -0.05484677	     -0.00001930	     -0.19633122	     -0.05949657	      0.88275300	      0.00012942	     -0.21381585	     -0.00000000	      0.00000000	     46.14508492
      2.67157400	     -0.05481666	     -0.00000342	     -0.19630129	     -0.05949512	      0.88275335	      0.00013009	     -0.21381111	     -0.00000000	      0.00000000	     46.26118579
      2.67276809	     -0.05479041	      0.00001242	     -0.19627525	     -0.05949396	      0.88275366	      0.00013064	     -0.21380707	     -0.00000000	      0.00000000	     46.13247757
      2.67396217	     -0.05476353	      0.00002653	     -0.19624855	     -0.05949284	      0.88275397	      0.00013118	     -0.21380290	     -0.00000000	      0.00000000	     46.18070587
      2.67544431	     -0.05472953	      0.00004592	     -0.19621481	     -0.05949149	      0.88275438	      0.00013184	     -0.21379759	     -0.00000000	      0.00000000	     46.11652504
      2.67692645	     -0.05469328	      0.00006375	     -0.19617877	     -0.05949019	      0.88275480	      0.00013250	     -0.21379212	     -0.00000000	      0.00000000	     46.25880668
      2.67808888	     -0.05466379	      0.00008051	     -0.19614952	     -0.05948920	      0.88275514	      0.00013300	     -0.21378771	     -0.00000000	      0.00000000	     46.13301790
      2.67925131	     -0.05463438	      0.00009551	     -0.19612029	     -0.05948824	      0.88275550	      0.00013351	     -0.21378323	     -0.00000000	      0.00000000	     46.18402891
      2.68078795	     -0.05459622	      0.00011691	     -0.19608241	     -0.05948702	      0.88275599	      0.00013416	     -0.21377723	     -0.00000000	      0.00000000	     46.13799595
      2.68232459	     -0.05455679	      0.00013678	     -0.19604321	     -0.05948585	      0.88275650	      0.00013481	     -0.21377119	     -0.00000000	      0.00000000	     46.30683615
      2.68345140	     -0.05452667	      0.00015414	     -0.19601333	     -0.05948503	      0.88275688	      0.00013528	     -0.21376672	     -0.00000000	      0.00000000	     46.18106281
      2.68457821	     -0.05449600	      0.00016985	     -0.19598286	     -0.05948423	      0.88275727	      0.00013574	     -0.21376220	     -0.00000000	      0.00000000	     46.23754332
      2.68619002	     -0.05445162	      0.00019375	     -0.19593879	     -0.05948314	      0.88275785	      0.00013638	     -0.21375568	     -0.00000000	      0.00000000	     46.21922585
      2.68757018	     -0.05441406	      0.00021309	     -0.19590146	     -0.05948225	      0.88275836	      0.00013693	     -0.21375006	     -0.00000000	      0.00000000	     46.31614287
      2.68895034	     -0.05437622	      0.00023458	     -0.19586390	     -0.05948140	      0.88275888	      0.00013746	     -0.21374445	     -0.00000000	      0.00000000	     46.24439535
      2.69033049	     -0.05433767	      0.00025383	     -0.19582557	     -0.05948059	      0.88275942	      0.00013798	     -0.21373885	     -0.00000000	      0.00000000	     46.40375583
      2.69171065	     -0.05429832	      0.00027643	     -0.19578652	     -0.05947983	      0.88275996	      0.00013849	     -0.21373324	     -0.00000000	      0.00000000	     46.27554577
      2.69289482	     -0.05426424	      0.00029297	     -0.19575263	     -0.05947920	      0.88276044	      0.00013892	     -0.21372842	     -0.00000000	      0.00000000	     46.42598394
      2.69407899	     -0.05422969	      0.00031169	     -0.19571832	     -0.05947861	      0.88276092	      0.00013934	     -0.21372360	     -0.00000000	      0.00000000	     46.39056365
      2.69557483	     -0.05418530	      0.00033400	     -0.19567418	     -0.05947790	      0.88276153	      0.00013986	     -0.21371751	     -0.00000000	      0.00000000	     46.49420072
      2.69707066	     -0.05414006	      0.00035836	     -0.19562925	     -0.05947724	      0.88276216	      0.00014036	     -0.21371141	     -0.00000000	      0.00000000	     46.41922959
      2.69826651	     -0.05410350	      0.00037551	     -0.19559287	     -0.05947674	      0.88276267	      0.00014075	     -0.21370653	     -0.00000000	      0.00000000	     46.57466822
      2.69946236	     -0.05406676	      0.00039461	     -0.19555636	     -0.05947628	      0.88276318	      0.00014113	     -0.21370165	     -0.00000000	      0.00000000	     46.54519054
      2.70097821	     -0.05402016	      0.00041729	     -0.19551001	     -0.05947573	      0.88276383	      0.00014159	     -0.21369547	     -0.00000000	      0.00000000	     46.66096921
      2.70249406	     -0.05397370	      0.00044195	     -0.19546383	     -0.05947524	      0.88276448	      0.00014204	     -0.21368933	     -0.00000000	      0.00000000	     46.56676340
      2.70364601	     -0.05393898	      0.00045801	     -0.19542926	     -0.05947489	      0.88276498	      0.00014237	     -0.21368469	     -0.00000000	      0.00000000	     46.72773149
      2.70479797	     -0.05390480	      0.00047585	     -0.19539527	     -0.05947458	      0.88276548	      0.00014269	     -0.21368010	     -0.00000000	      0.00000000	     46.70185642
      2.70638550	     -0.05386023	      0.00049874	     -0.19535091	     -0.05947419	      0.88276617	      0.00014310	     -0.21367392	     -0.00000000	      0.00000000	     46.79523716
      2.70797303	     -0.05381677	      0.00052334	     -0.19530770	     -0.05947386	      0.88276685	      0.00014350	     -0.21366797	     -0.00000000	      0.00000000	     46.69557198
      2.70908272	     -0.05378694	      0.00053771	     -0.19527797	     -0.05947365	      0.88276733	      0.00014377	     -0.21366393	     -0.00000000	      0.00000000	     46.87086330
      2.71019241	     -0.05375700	      0.00055381	     -0.19524817	     -0.05947348	      0.88276781	      0.00014402	     -0.21365998	     -0.00000000	      0.00000000	     46.86021209
      2.71187760	     -0.05371396	      0.00057662	     -0.19520530	     -0.05947326	      0.88276852	      0.00014438	     -0.21365420	     -0.00000000	      0.00000000	     46.94903381
      2.71327913	     -0.05367981	      0.00059628	     -0.19517130	     -0.05947312	      0.88276911	      0.00014466	     -0.21364963	     -0.00000000	      0.00000000	     46.89641321
      2.71468065	     -0.05364739	      0.00061367	     -0.19513898	     -0.05947303	      0.88276969	      0.00014493	     -0.21364528	     -0.00000000	      0.00000000	     47.05149858
      2.71608217	     -0.05361606	      0.00063317	     -0.19510779	     -0.05947298	      0.88277026	      0.00014517	     -0.21364117	     -0.00000000	      0.00000000	     46.92484230
      2.71733549	     -0.05359046	      0.00064731	     -0.19508223	     -0.05947296	      0.88277075	      0.00014537	     -0.21363772	     -0.00000000	      0.00000000	     47.10192493
      2.71858881	     -0.05356567	      0.00066327	     -0.19505753	     -0.05947298	      0.88277124	      0.00014556	     -0.21363449	     -0.00000000	      0.00000000	     47.03273251
      2.71984213	     -0.05354257	      0.00067720	     -0.19503446	     -0.05947303	      0.88277172	      0.00014573	     -0.21363150	     -0.00000000	      0.00000000	     47.12807138
      2.72145058	     -0.05351373	      0.00069610	     -0.19500570	     -0.05947314	      0.88277231	      0.00014592	     -0.21362800	     -0.00000000	      0.00000000	     47.07973192
      2.72272843	     -0.05349318	      0.00070838	     -0.19498514	     -0.05947326	      0.88277276	      0.00014606	     -0.21362547	     -0.00000000	      0.00000000	     47.23870030
      2.72400629	     -0.05347385	      0.00072227	     -0.19496583	     -0.05947341	      0.88277320	      0.00014618	     -0.21362319	     -0.00000000	      0.00000000	     47.17258786
      2.72528414	     -0.05345803	      0.00073390	     -0.19494998	     -0.05947360	      0.88277362	      0.00014628	     -0.21362119	     -0.00000000	      0.00000000	     47.25809869
      2.72687400	     -0.05343980	      0.00074964	     -0.19493174	     -0.05947387	      0.88277411	      0.00014639	     -0.21361914	     -0.00000000	      0.00000000	     47.20016338
      2.72813059	     -0.05342853	      0.00075924	     -0.19492040	     -0.05947412	      0.88277449	      0.00014645	     -0.21361786	     -0.00000000	      0.00000000	     47.33995266
      2.72938718	     -0.05341730	      0.00077074	     -0.19490914	     -0.05947440	      0.88277484	      0.00014650	     -0.21361689	     -0.00000000	      0.00000000	     47.29417112
      2.73064377	     -0.05340886	      0.00078028	     -0.19490063	     -0.05947470	      0.88277517	      0.00014654	     -0.21361623	     -0.00000000	      0.00000000	     47.36025771
      2.73229814	     -0.05339820	      0.00079427	     -0.19488991	     -0.05947514	      0.88277558	      0.00014656	     -0.21361583	     -0.00000000	      0.00000000	     47.33036999
      2.73354328	     -0.05339387	      0.00080203	     -0.19488548	     -0.05947551	      0.88277586	      0.00014656	     -0.21361587	     -0.00000000	      0.00000000	     47.43209127
      2.73478842	     -0.05338769	      0.00081197	     -0.19487924	     -0.05947590	      0.88277612	      0.00014655	     -0.21361620	     -0.00000000	      0.00000000	     47.41247155
      2.73629700	     -0.05338387	      0.00082138	     -0.19487530	     -0.05947640	      0.88277640	      0.00014651	     -0.21361692	     -0.00000000	      0.00000000	     47.48631022
      2.73764022	     -0.05337880	      0.00083195	     -0.19487019	     -0.05947688	      0.88277663	      0.00014647	     -0.21361789	     -0.00000000	      0.00000000	     47.45451582
      2.73898345	     -0.05337922	      0.00083891	     -0.19487047	     -0.05947739	      0.88277683	      0.00014640	     -0.21361913	     -0.00000000	      0.00000000	     47.51436535
      2.74032667	     -0.05337656	      0.00084875	     -0.19486774	     -0.05947793	      0.88277700	      0.00014632	     -0.21362066	     -0.00000000	      0.00000000	     47.49519884
      2.74166989	     -0.05338054	      0.00085462	     -0.19487155	     -0.05947849	      0.88277714	      0.00014623	     -0.21362245	     -0.00000000	      0.00000000	     47.52998357
      2.74301311	     -0.05337986	      0.00086371	     -0.19487081	     -0.05947908	      0.88277726	      0.00014612	     -0.21362454	     -0.00000000	      0.00000000	     47.52990646
      2.74435633	     -0.05338775	      0.00086837	     -0.19487850	     -0.05947969	      0.88277735	      0.00014600	     -0.21362686	     -0.00000000	      0.00000000	     47.53524376
      2.74569955	     -0.05339085	      0.00087648	     -0.19488151	     -0.05948032	      0.88277741	      0.00014586	     -0.21362951	     -0.00000000	      0.00000000	     47.54575328
      2.74704277	     -0.05340429	      0.00087969	     -0.19489473	     -0.05948098	      0.88277744	      0.00014570	     -0.21363244	     -0.00000000	      0.00000000	     47.52005165
      2.74838599	     -0.05341074	      0.00088688	     -0.19490107	     -0.05948167	      0.88277745	      0.00014553	     -0.21363573	     -0.00000000	     -0.00000000	     47.55257566
      2.74959431	     -0.05342615	      0.00088889	     -0.19491627	     -0.05948230	      0.88277743	      0.00014537	     -0.21363893	     -0.00000000	     -0.00000000	     47.50146300
      2.75080262	     -0.05343712	      0.00089319	     -0.19492710	     -0.05948295	      0.88277739	      0.00014519	     -0.21364241	     -0.00000000	     -0.00000000	     47.51374769
      2.75201093	     -0.05345268	      0.00089554	     -0.19494246	     -0.05948361	      0.88277733	      0.00014500	     -0.21364612	     -0.00000000	     -0.00000000	     47.48599097
      2.75370053	     -0.05347290	      0.00089963	     -0.19496244	     -0.05948457	      0.88277721	      0.00014471	     -0.21365174	     -0.00000000	     -0.00000000	     47.50070484
      2.75495157	     -0.05349420	      0.00089998	     -0.19498349	     -0.05948530	      0.88277709	      0.00014449	     -0.21365617	     -0.00000000	     -0.00000000	     47.43377134
      2.75620262	     -0.05351164	      0.00090190	     -0.19500073	     -0.05948604	      0.88277694	      0.00014425	     -0.21366087	     -0.00000000	     -0.00000000	     47.44536562
      2.75745367	     -0.05353360	      0.00090176	     -0.19502244	     -0.05948680	      0.88277678	      0.00014400	     -0.21366577	     -0.00000000	     -0.00000000	     47.39980613
      2.75908842	     -0.05355976	      0.00090248	     -0.19504831	     -0.05948781	      0.88277652	      0.00014365	     -0.21367252	     -0.00000000	     -0.00000000	     47.41253505
      2.76031332	     -0.05358629	      0.00090026	     -0.19507456	     -0.05948858	      0.88277631	      0.00014338	     -0.21367778	     -0.00000000	     -0.00000000	     47.31786173
      2.76153822	     -0.05360910	      0.00089947	     -0.19509713	     -0.05948936	      0.88277607	      0.00014309	     -0.21368327	     -0.00000000	     -0.00000000	     47.31614925
      2.76304487	     -0.05364373	      0.00089581	     -0.19513140	     -0.05949033	      0.88277575	      0.00014273	     -0.21369028	     -0.00000000	     -0.00000000	     47.23610375
      2.76439631	     -0.05367094	      0.00089376	     -0.19515832	     -0.05949122	      0.88277543	      0.00014238	     -0.21369683	     -0.00000000	     -0.00000000	     47.25690327
      2.76574776	     -0.05370616	      0.00088850	     -0.19519318	     -0.05949212	      0.88277509	      0.00014203	     -0.21370356	     -0.00000000	     -0.00000000	     47.14589563
      2.76709921	     -0.05373492	      0.00088548	     -0.19522165	     -0.05949303	      0.88277472	      0.00014166	     -0.21371053	     -0.00000000	     -0.00000000	     47.17013204
      2.76845065	     -0.05377251	      0.00087888	     -0.19525886	     -0.05949395	      0.88277432	      0.00014128	     -0.21371764	     -0.00000000	     -0.00000000	     47.04128594
      2.76980210	     -0.05380101	      0.00087509	     -0.19528706	     -0.05949487	      0.88277390	      0.00014088	     -0.21372493	     -0.00000000	     -0.00000000	     47.08432088
      2.77115354	     -0.05383902	      0.00086726	     -0.19532467	     -0.05949581	      0.88277346	      0.00014048	     -0.21373227	     -0.00000000	     -0.00000000	     46.94280913
      2.77250499	     -0.05386654	      0.00086279	     -0.19535189	     -0.05949674	      0.88277300	      0.00014006	     -0.21373972	     -0.00000000	     -0.00000000	     46.99321431
      2.77370952	     -0.05390035	      0.00085518	     -0.19538534	     -0.05949759	      0.88277256	      0.00013968	     -0.21374635	     -0.00000000	     -0.00000000	     46.84796432
      2.77491404	     -0.05392781	      0.00084955	     -0.19541249	     -0.05949843	      0.88277211	      0.00013929	     -0.21375304	     -0.00000000	     -0.00000000	     46.83417413
      2.77638972	     -0.05396578	      0.00084049	     -0.19545004	     -0.05949947	      0.88277154	      0.00013880	     -0.21376121	     -0.00000000	     -0.00000000	     46.73798553
      2.77786539	     -0.05399804	      0.00083285	     -0.19548193	     -0.05950051	      0.88277094	      0.00013829	     -0.21376939	     -0.00000000	     -0.00000000	     46.74856827
      2.77909902	     -0.05403199	      0.00082359	     -0.19551549	     -0.05950138	      0.88277042	      0.00013786	     -0.21377617	     -0.00000000	     -0.00000000	     46.61346730
      2.78033266	     -0.05406027	      0.00081608	     -0.19554344	     -0.05950226	      0.88276988	      0.00013743	     -0.21378296	     -0.00000000	     -0.00000000	     46.59357612
      2.78156629	     -0.05409225	      0.00080696	     -0.19557505	     -0.05950313	      0.88276933	      0.00013698	     -0.21378972	     -0.00000000	     -0.00000000	     46.51201831
      2.78326384	     -0.05413215	      0.00079527	     -0.19561446	     -0.05950433	      0.88276855	      0.00013635	     -0.21379901	     -0.00000000	     -0.00000000	     46.49080776
      2.78452020	     -0.05416649	      0.00078444	     -0.19564839	     -0.05950522	      0.88276795	      0.00013588	     -0.21380584	     -0.00000000	     -0.00000000	     46.37144340
      2.78577656	     -0.05419544	      0.00077510	     -0.19567698	     -0.05950611	      0.88276735	      0.00013540	     -0.21381265	     -0.00000000	     -0.00000000	     46.36072530
      2.78728720	     -0.05423514	      0.00076168	     -0.19571619	     -0.05950717	      0.88276660	      0.00013482	     -0.21382076	     -0.00000000	     -0.00000000	     46.25185072
      2.78863059	     -0.05426456	      0.00075135	     -0.19574522	     -0.05950811	      0.88276592	      0.00013429	     -0.21382794	     -0.00000000	     -0.00000000	     46.27019969
      2.78997399	     -0.05430049	      0.00073839	     -0.19578069	     -0.05950905	      0.88276523	      0.00013376	     -0.21383503	     -0.00000000	     -0.00000000	     46.14985792
      2.79131739	     -0.05432961	      0.00072746	     -0.19580942	     -0.05950998	      0.88276452	      0.00013321	     -0.21384210	     -0.00000000	     -0.00000000	     46.17203478
      2.79266078	     -0.05436517	      0.00071399	     -0.19584453	     -0.05951091	      0.88276381	      0.00013267	     -0.21384907	     -0.00000000	     -0.00000000	     46.05492643
      2.79400418	     -0.05439393	      0.00070258	     -0.19587289	     -0.05951183	      0.88276308	      0.00013211	     -0.21385601	     -0.00000000	     -0.00000000	     46.07947620
      2.79534758	     -0.05442861	      0.00068880	     -0.19590710	     -0.05951274	      0.88276235	      0.00013156	     -0.21386284	     -0.00000000	     -0.00000000	     45.96716688
      2.79669097	     -0.05445669	      0.00067707	     -0.19593479	     -0.05951365	      0.88276161	      0.00013099	     -0.21386965	     -0.00000000	     -0.00000000	     45.99470068
      2.79803437	     -0.05449042	      0.00066318	     -0.19596806	     -0.05951455	      0.88276086	      0.00013043	     -0.21387634	     -0.00000000	     -0.00000000	     45.88572344
      2.79937777	     -0.05451762	      0.00065133	     -0.19599488	     -0.05951544	      0.88276010	      0.00012986	     -0.21388299	     -0.00000000	     -0.00000000	     45.91484118
      2.80072116	     -0.05455017	      0.00063730	     -0.19602697	     -0.05951632	      0.88275934	      0.00012928	     -0.21388950	     -0.00000000	     -0.00000000	     45.82315030
      2.80206456	     -0.05457655	      0.00062493	     -0.19605296	     -0.05951719	      0.88275858	      0.00012870	     -0.21389595	     -0.00000000	     -0.00000000	     45.87046508
      2.80340796	     -0.05460804	      0.00061032	     -0.19608399	     -0.05951806	      0.88275781	      0.00012812	     -0.21390227	     -0.00000000	     -0.00000000	     45.79745120
      2.80475135	     -0.05463385	      0.00059737	     -0.19610939	     -0.05951891	      0.88275705	      0.00012754	     -0.21390852	     -0.00000000	     -0.00000000	     45.84257666
      2.80609475	     -0.05466437	      0.00058255	     -0.19613946	     -0.05951976	      0.88275628	      0.00012695	     -0.21391463	     -0.00000000	     -0.00000000	     45.77142787
      2.80743815	     -0.05468928	      0.00056943	     -0.19616396	     -0.05952059	      0.88275551	      0.00012636	     -0.21392066	     -0.00000000	     -0.00000000	     45.81875539
      2.80878154	     -0.05471826	      0.00055472	     -0.19619250	     -0.05952142	      0.88275475	      0.00012576	     -0.21392655	     -0.00000000	     -0.00000000	     45.75813279
      2.81012494	     -0.05474200	      0.00054155	     -0.19621584	     -0.05952223	      0.88275399	      0.00012516	     -0.21393233	     -0.00000000	     -0.00000000	     45.81505737
      2.81146834	     -0.05476948	      0.00052675	     -0.19624287	     -0.05952304	      0.88275323	      0.00012455	     -0.21393796	     -0.00000000	     -0.00000000	     45.77893203
      2.81281173	     -0.05479211	      0.00051345	     -0.19626511	     -0.05952384	      0.88275248	      0.00012395	     -0.21394348	     -0.00000000	     -0.00000000	     45.83809522
      2.81415513	     -0.05481820	      0.00049885	     -0.19629077	     -0.05952463	      0.88275174	      0.00012333	     -0.21394882	     -0.00000000	     -0.00000000	     45.80691107
      2.81549853	     -0.05483995	      0.00048581	     -0.19631213	     -0.05952541	      0.88275100	      0.00012272	     -0.21395405	     -0.00000000	     -0.00000000	     45.86194056
      2.81684192	     -0.05486487	      0.00047178	     -0.19633664	     -0.05952618	      0.88275028	      0.00012210	     -0.21395911	     -0.00000000	     -0.00000000	     45.83227900
      2.81847340	     -0.05488885	      0.00045699	     -0.19636018	     -0.05952710	      0.88274941	      0.00012133	     -0.21396511	     -0.00000000	     -0.00000000	     45.95468432
      2.81965461	     -0.05491242	      0.00044412	     -0.19638338	     -0.05952776	      0.88274879	      0.00012078	     -0.21396928	     -0.00000000	     -0.00000000	     45.87913823
      2.82083582	     -0.05493051	      0.00043317	     -0.19640116	     -0.05952842	      0.88274817	      0.00012022	     -0.21397339	     -0.00000000	     -0.00000000	     45.94167344
      2.82245139	     -0.05495876	      0.00041697	     -0.19642894	     -0.05952931	      0.88274735	      0.00011944	     -0.21397884	     -0.00000000	     -0.00000000	     45.94781899
      2.82388851	     -0.05497900	      0.00040435	     -0.19644882	     -0.05953009	      0.88274663	      0.00011875	     -0.21398356	     -0.00000000	     -0.00000000	     46.06274541
      2.82532564	     -0.05500661	      0.00038927	     -0.19647601	     -0.05953086	      0.88274593	      0.00011804	     -0.21398811	     -0.00000000	     -0.00000000	     45.99868052
      2.82655652	     -0.05502211	      0.00037917	     -0.19649122	     -0.05953152	      0.88274533	      0.00011743	     -0.21399195	     -0.00000000	     -0.00000000	     46.12918157
      2.82778740	     -0.05504359	      0.00036698	     -0.19651236	     -0.05953217	      0.88274474	      0.00011681	     -0.21399566	     -0.00000000	     -0.00000000	     46.11245334
      2.82928996	     -0.05506473	      0.00035394	     -0.19653314	     -0.05953296	      0.88274404	      0.00011605	     -0.21400009	     -0.00000000	     -0.00000000	     46.21102836
      2.83079252	     -0.05509170	      0.00033886	     -0.19655971	     -0.05953373	      0.88274335	      0.00011528	     -0.21400434	     -0.00000000	     -0.00000000	     46.17157268
      2.83201274	     -0.05510614	      0.00032925	     -0.19657388	     -0.05953436	      0.88274279	      0.00011464	     -0.21400774	     -0.00000000	     -0.00000000	     46.30102209
      2.83323297	     -0.05512631	      0.00031771	     -0.19659374	     -0.05953499	      0.88274224	      0.00011400	     -0.21401101	     -0.00000000	     -0.00000000	     46.29143581
      2.83476763	     -0.05514697	      0.00030476	     -0.19661406	     -0.05953576	      0.88274156	      0.00011318	     -0.21401504	     -0.00000000	     -0.00000000	     46.40459359
      2.83630228	     -0.05517371	      0.00028954	     -0.19664040	     -0.05953653	      0.88274089	      0.00011235	     -0.21401889	     -0.00000000	     -0.00000000	     46.36649997
      2.83748394	     -0.05518659	      0.00028036	     -0.19665305	     -0.05953712	      0.88274038	      0.00011170	     -0.21402181	     -0.00000000	     -0.00000000	     46.50895419
      2.83866559	     -0.05520503	      0.00026912	     -0.19667119	     -0.05953771	      0.88273987	      0.00011104	     -0.21402462	     -0.00000000	     -0.00000000	     46.51351847
      2.84026344	     -0.05522590	      0.00025535	     -0.19669172	     -0.05953850	      0.88273919	      0.00011014	     -0.21402832	     -0.00000000	     -0.00000000	     46.61316863
      2.84186129	     -0.05525270	      0.00023953	     -0.19671811	     -0.05953928	      0.88273852	      0.00010922	     -0.21403185	     -0.00000000	     -0.00000000	     46.57165445
      2.84299819	     -0.05526403	      0.00023095	     -0.19672923	     -0.05953983	      0.88273804	      0.00010856	     -0.21403431	     -0.00000000	     -0.00000000	     46.71604113
      2.84413510	     -0.05528069	      0.00022035	     -0.19674563	     -0.05954038	      0.88273756	      0.00010789	     -0.21403668	     -0.00000000	     -0.00000000	     46.73114069
      2.84582552	     -0.05530193	      0.00020588	     -0.19676651	     -0.05954120	      0.88273685	      0.00010687	     -0.21404010	     -0.00000000	     -0.00000000	     46.83003116
      2.84724447	     -0.05532302	      0.00019268	     -0.19678728	     -0.05954188	      0.88273626	      0.00010601	     -0.21404284	     -0.00000000	     -0.00000000	     46.82198864
      2.84866342	     -0.05533824	      0.00018157	     -0.19680225	     -0.05954256	      0.88273567	      0.00010513	     -0.21404550	     -0.00000000	     -0.00000000	     46.97059659
      2.85008238	     -0.05536062	      0.00016796	     -0.19682430	     -0.05954324	      0.88273508	      0.00010423	     -0.21404802	     -0.00000000	     -0.00000000	     46.92162170
      2.85150133	     -0.05537313	      0.00015807	     -0.19683660	     -0.05954392	      0.88273449	      0.00010332	     -0.21405050	     -0.00000000	     -0.00000000	     47.12407581
      2.85269599	     -0.05539249	      0.00014668	     -0.19685569	     -0.05954449	      0.88273400	      0.00010255	     -0.21405247	     -0.00000000	     -0.00000000	     47.03948587
      2.85389065	     -0.05540546	      0.00013772	     -0.19686847	     -0.05954506	      0.88273350	      0.00010176	     -0.21405440	     -0.00000000	     -0.00000000	     47.12806746
      2.85544381	     -0.05542611	      0.00012456	     -0.19688882	     -0.05954580	      0.88273285	      0.00010072	     -0.21405680	     -0.00000000	     -0.00000000	     47.15816055
      2.85699698	     -0.05544058	      0.00011339	     -0.19690305	     -0.05954654	      0.88273220	      0.00009967	     -0.21405911	     -0.00000000	     -0.00000000	     47.34872331
      2.85819711	     -0.05545860	      0.00010208	     -0.19692082	     -0.05954712	      0.88273169	      0.00009884	     -0.21406079	     -0.00000000	     -0.00000000	     47.29520625
      2.85939724	     -0.05547085	      0.00009301	     -0.19693288	     -0.05954769	      0.88273118	      0.00009800	     -0.21406242	     -0.00000000	     -0.00000000	     47.38893781
      2.86097903	     -0.05549080	      0.00007975	     -0.19695255	     -0.05954845	      0.88273050	      0.00009688	     -0.21406447	     -0.00000000	     -0.00000000	     47.40769716
      2.86256082	     -0.05550405	      0.00006941	     -0.19696561	     -0.05954922	      0.88272983	      0.00009574	     -0.21406644	     -0.00000000	     -0.00000000	     47.58936804
      2.86370398	     -0.05552088	      0.00005925	     -0.19698222	     -0.05954977	      0.88272933	      0.00009490	     -0.21406776	     -0.00000000	     -0.00000000	     47.50099575
      2.86484714	     -0.05553199	      0.00005166	     -0.19699319	     -0.05955032	      0.88272884	      0.00009405	     -0.21406906	     -0.00000000	     -0.00000000	     47.55425620
      2.86652518	     -0.05555107	      0.00003961	     -0.19701203	     -0.05955115	      0.88272810	      0.00009279	     -0.21407084	     -0.00000000	     -0.00000000	     47.57056440
      2.86794094	     -0.05556332	      0.00003116	     -0.19702414	     -0.05955184	      0.88272748	      0.00009171	     -0.21407228	     -0.00000000	     -0.00000000	     47.66794638
      2.86935670	     -0.05558057	      0.00002037	     -0.19704118	     -0.05955254	      0.88272686	      0.00009062	     -0.21407360	     -0.00000000	     -0.00000000	     47.65492394
      2.87077247	     -0.05559068	      0.00001314	     -0.19705116	     -0.05955325	      0.88272623	      0.00008951	     -0.21407488	     -0.00000000	     -0.00000000	     47.76461134
      2.87204339	     -0.05560662	      0.00000342	     -0.19706692	     -0.05955389	      0.88272566	      0.00008850	     -0.21407592	     -0.00000000	     -0.00000000	     47.72565283
      2.87331431	     -0.05561649	     -0.00000300	     -0.19707670	     -0.05955454	      0.88272509	      0.00008748	     -0.21407694	     -0.00000000	     -0.00000000	     47.78460659
      2.87458523	     -0.05562969	     -0.00001106	     -0.19708975	     -0.05955519	      0.88272452	      0.00008644	     -0.21407787	     -0.00000000	     -0.00000000	     47.78629066
      2.87618563	     -0.05564204	     -0.00001825	     -0.19710200	     -0.05955601	      0.88272380	      0.00008512	     -0.21407898	     -0.00000000	     -0.00000000	     47.83157878
      2.87745894	     -0.05565559	     -0.00002614	     -0.19711542	     -0.05955668	      0.88272322	      0.00008406	     -0.21407976	     -0.00000000	     -0.00000000	     47.82922060
      2.87873225	     -0.05566484	     -0.00003093	     -0.19712462	     -0.05955735	      0.88272264	      0.00008298	     -0.21408051	     -0.00000000	     -0.00000000	     47.85011053
      2.88000557	     -0.05567635	     -0.00003752	     -0.19713604	     -0.05955803	      0.88272206	      0.00008190	     -0.21408119	     -0.00000000	     -0.00000000	     47.87958955
      2.88160261	     -0.05568770	     -0.00004316	     -0.19714734	     -0.05955889	      0.88272132	      0.00008051	     -0.21408196	     -0.00000000	     -0.00000000	     47.89036668
      2.88283992	     -0.05569894	     -0.00004985	     -0.19715848	     -0.05955956	      0.88272075	      0.00007943	     -0.21408248	     -0.00000000	     -0.00000000	     47.92702733
      2.88407723	     -0.05570744	     -0.00005372	     -0.19716695	     -0.05956024	      0.88272018	      0.00007834	     -0.21408296	     -0.00000000	     -0.00000000	     47.90920703
      2.88556656	     -0.05571909	     -0.00006016	     -0.19717853	     -0.05956106	      0.88271948	      0.00007700	     -0.21408346	     -0.00000000	     -0.00000000	     47.95209732
      2.88705589	     -0.05572807	     -0.00006302	     -0.19718753	     -0.05956190	      0.88271879	      0.00007565	     -0.21408388	     -0.00000000	     -0.00000000	     47.89142853
      2.88817788	     -0.05573668	     -0.00006828	     -0.19719607	     -0.05956253	      0.88271826	      0.00007462	     -0.21408414	     -0.00000000	     -0.00000000	     47.94861065
      2.88929988	     -0.05574355	     -0.00007094	     -0.19720295	     -0.05956318	      0.88271773	      0.00007358	     -0.21408436	     -0.00000000	     -0.00000000	     47.92172371
      2.89091162	     -0.05575342	     -0.00007563	     -0.19721280	     -0.05956411	      0.88271697	      0.00007208	     -0.21408458	     -0.00000000	     -0.00000000	     47.94856557
      2.89229832	     -0.05576082	     -0.00007783	     -0.19722023	     -0.05956492	      0.88271632	      0.00007076	     -0.21408469	     -0.00000000	     -0.00000000	     47.89153459
      2.89368502	     -0.05576853	     -0.00008188	     -0.19722792	     -0.05956574	      0.88271566	      0.00006944	     -0.21408471	     -0.00000000	     -0.00000000	     47.95708451
      2.89507172	     -0.05577503	     -0.00008268	     -0.19723450	     -0.05956657	      0.88271500	      0.00006810	     -0.21408467	     -0.00000000	     -0.00000000	     47.85046869
      2.89629535	     -0.05578119	     -0.00008592	     -0.19724065	     -0.05956731	      0.88271442	      0.00006690	     -0.21408456	     -0.00000000	     -0.00000000	     47.91918559
      2.89751898	     -0.05578657	     -0.00008655	     -0.19724609	     -0.05956805	      0.88271384	      0.00006570	     -0.21408439	     -0.00000000	     -0.00000000	     47.84626840
      2.89874261	     -0.05579198	     -0.00008825	     -0.19725154	     -0.05956881	      0.88271326	      0.00006449	     -0.21408417	     -0.00000000	     -0.00000000	     47.86139753
      2.90038688	     -0.05579859	     -0.00008864	     -0.19725826	     -0.05956983	      0.88271248	      0.00006284	     -0.21408380	     -0.00000000	     -0.00000000	     47.77990606
      2.90163922	     -0.05580345	     -0.00009038	     -0.19726316	     -0.05957062	      0.88271188	      0.00006158	     -0.21408345	     -0.00000000	     -0.00000000	     47.82855897
      2.90289157	     -0.05580772	     -0.00008987	     -0.19726752	     -0.05957141	      0.88271129	      0.00006030	     -0.21408305	     -0.00000000	     -0.00000000	     47.74067399
      2.90414392	     -0.05581170	     -0.00009035	     -0.19727158	     -0.05957221	      0.88271070	      0.00005902	     -0.21408259	     -0.00000000	     -0.00000000	     47.74362790
      2.90575911	     -0.05581617	     -0.00008884	     -0.19727619	     -0.05957325	      0.88270994	      0.00005735	     -0.21408192	     -0.00000000	     -0.00000000	     47.63133632
      2.90698744	     -0.05581938	     -0.00008930	     -0.19727948	     -0.05957405	      0.88270936	      0.00005607	     -0.21408135	     -0.00000000	     -0.00000000	     47.67038142
      2.90821577	     -0.05582207	     -0.00008761	     -0.19728229	     -0.05957486	      0.88270879	      0.00005478	     -0.21408073	     -0.00000000	     -0.00000000	     47.57046399
      2.90970832	     -0.05582481	     -0.00008683	     -0.19728515	     -0.05957585	      0.88270810	      0.00005321	     -0.21407991	     -0.00000000	     -0.00000000	     47.57546674
      2.91105144	     -0.05582668	     -0.00008390	     -0.19728718	     -0.05957675	      0.88270749	      0.00005178	     -0.21407910	     -0.00000000	     -0.00000000	     47.42929032
      2.91239455	     -0.05582802	     -0.00008299	     -0.19728864	     -0.05957766	      0.88270688	      0.00005034	     -0.21407821	     -0.00000000	     -0.00000000	     47.46240856
      2.91373767	     -0.05582875	     -0.00007922	     -0.19728956	     -0.05957857	      0.88270628	      0.00004890	     -0.21407726	     -0.00000000	     -0.00000000	     47.29310745
      2.91508078	     -0.05582927	     -0.00007793	     -0.19729020	     -0.05957949	      0.88270568	      0.00004745	     -0.21407624	     -0.00000000	     -0.00000000	     47.33584350
      2.91642390	     -0.05582930	     -0.00007341	     -0.19729043	     -0.05958042	      0.88270510	      0.00004599	     -0.21407515	     -0.00000000	     -0.00000000	     47.14426112
      2.91776701	     -0.05582902	     -0.00007177	     -0.19729027	     -0.05958136	      0.88270452	      0.00004452	     -0.21407400	     -0.00000000	     -0.00000000	     47.20318194
      2.91911013	     -0.05582800	     -0.00006650	     -0.19728947	     -0.05958230	      0.88270396	      0.00004305	     -0.21407278	     -0.00000000	     -0.00000000	     46.98908287
      2.92045324	     -0.05582628	     -0.00006466	     -0.19728788	     -0.05958325	      0.88270340	      0.00004157	     -0.21407148	     -0.00000000	     -0.00000000	     47.06776733
      2.92164915	     -0.05582280	     -0.00005957	     -0.19728460	     -0.05958411	      0.88270292	      0.00004025	     -0.21407023	     -0.00000000	     -0.00000000	     46.87580982
      2.92284506	     -0.05581857	     -0.00005649	     -0.19728052	     -0.05958496	      0.88270244	      0.00003893	     -0.21406888	     -0.00000000	     -0.00000000	     46.86104400
      2.92431419	     -0.05581313	     -0.00005099	     -0.19727531	     -0.05958602	      0.88270188	      0.00003729	     -0.21406708	     -0.00000000	     -0.00000000	     46.71451759
      2.92578333	     -0.05580787	     -0.00004731	     -0.19727023	     -0.05958709	      0.88270133	      0.00003565	     -0.21406517	     -0.00000000	     -0.00000000	     46.72801753
      2.92700479	     -0.05580328	     -0.00004177	     -0.19726584	     -0.05958799	      0.88270089	      0.00003429	     -0.21406352	     -0.00000000	     -0.00000000	     46.53201934
      2.92822626	     -0.05579733	     -0.00003798	     -0.19726005	     -0.05958889	      0.88270047	      0.00003292	     -0.21406181	     -0.00000000	     -0.00000000	     46.51609387
      2.92970025	     -0.05578660	     -0.00003119	     -0.19724956	     -0.05958998	      0.88269997	      0.00003126	     -0.21405960	     -0.00000000	     -0.00000000	     46.37076547
      2.93117424	     -0.05577297	     -0.00002612	     -0.19723613	     -0.05959108	      0.88269951	      0.00002960	     -0.21405716	     -0.00000000	     -0.00000000	     46.41220162
      2.93235445	     -0.05576123	     -0.00001934	     -0.19722461	     -0.05959197	      0.88269915	      0.00002827	     -0.21405503	     -0.00000000	     -0.00000000	     46.20599131
      2.93353466	     -0.05574950	     -0.00001442	     -0.19721306	     -0.05959286	      0.88269881	      0.00002694	     -0.21405277	     -0.00000000	     -0.00000000	     46.17170090
      2.93506413	     -0.05573385	     -0.00000640	     -0.19719766	     -0.05959403	      0.88269839	      0.00002521	     -0.21404970	     -0.00000000	     -0.00000000	     46.01632195
      2.93659361	     -0.05571832	     -0.00000025	     -0.19718234	     -0.05959520	      0.88269801	      0.00002348	     -0.21404651	     -0.00000000	     -0.00000000	     46.04427673
      2.93774029	     -0.05570612	      0.00000706	     -0.19717036	     -0.05959609	      0.88269775	      0.00002219	     -0.21404406	     -0.00000000	     -0.00000000	     45.83469538
      2.93888698	     -0.05569378	      0.00001265	     -0.19715819	     -0.05959698	      0.88269750	      0.00002090	     -0.21404156	     -0.00000000	     -0.00000000	     45.79595454
      2.94048256	     -0.05567635	      0.00002191	     -0.19714103	     -0.05959824	      0.88269720	      0.00001910	     -0.21403804	     -0.00000000	     -0.00000000	     45.64138185
      2.94207814	     -0.05565718	      0.00002975	     -0.19712209	     -0.05959950	      0.88269693	      0.00001730	     -0.21403445	     -0.00000000	     -0.00000000	     45.69686860
      2.94317405	     -0.05564295	      0.00003798	     -0.19710808	     -0.05960037	      0.88269677	      0.00001607	     -0.21403192	     -0.00000000	     -0.00000000	     45.47447700
      2.94426996	     -0.05562815	      0.00004456	     -0.19709346	     -0.05960125	      0.88269662	      0.00001484	     -0.21402934	     -0.00000000	     -0.00000000	     45.43298230
      2.94597826	     -0.05560389	      0.00005616	     -0.19706951	     -0.05960263	      0.88269644	      0.00001293	     -0.21402522	     -0.00000000	     -0.00000000	     45.28696307
      2.94738082	     -0.05558129	      0.00006513	     -0.19704714	     -0.05960378	      0.88269633	      0.00001137	     -0.21402172	     -0.00000000	     -0.00000000	     45.27819307
      2.94878338	     -0.05555580	      0.00007643	     -0.19702193	     -0.05960493	      0.88269626	      0.00000981	     -0.21401805	     -0.00000000	     -0.00000000	     45.10707018
      2.95018594	     -0.05552874	      0.00008562	     -0.19699509	     -0.05960609	      0.88269622	      0.00000826	     -0.21401419	     -0.00000000	     -0.00000000	     45.15651504
      2.95142860	     -0.05550443	      0.00009653	     -0.19697104	     -0.05960713	      0.88269621	      0.00000689	     -0.21401063	     -0.00000000	      0.00000000	     44.95290648
      2.95267126	     -0.05548085	      0.00010533	     -0.19694767	     -0.05960818	      0.88269623	      0.00000553	     -0.21400698	     -0.00000000	      0.00000000	     44.94493580
      2.95391393	     -0.05545793	      0.00011554	     -0.19692498	     -0.05960923	      0.88269628	      0.00000418	     -0.21400330	     -0.00000000	      0.00000000	     44.81952912
      2.95554273	     -0.05542773	      0.00012763	     -0.19689503	     -0.05961062	      0.88269639	      0.00000241	     -0.21399847	     -0.00000000	      0.00000000	     44.81172703
      2.95681135	     -0.05540356	      0.00013907	     -0.19687111	     -0.05961171	      0.88269650	      0.00000104	     -0.21399470	     -0.00000000	      0.00000000	     44.63956159
      2.95807996	     -0.05537901	      0.00014879	     -0.19684676	     -0.05961281	      0.88269665	     -0.00000031	     -0.21399093	     -0.00000000	      0.00000000	     44.64763875
      2.95934858	     -0.05535363	      0.00016010	     -0.19682161	     -0.05961392	      0.88269682	     -0.00000166	     -0.21398714	     -0.00000000	      0.00000000	     44.53765077
      2.96095645	     -0.05532093	      0.00017304	     -0.19678917	     -0.05961534	      0.88269709	     -0.00000336	     -0.21398230	     -0.00000000	      0.00000000	     44.55885072
      2.96220443	     -0.05529443	      0.00018530	     -0.19676291	     -0.05961645	      0.88269732	     -0.00000466	     -0.21397853	     -0.00000000	      0.00000000	     44.39586082
      2.96345241	     -0.05526709	      0.00019594	     -0.19673577	     -0.05961756	      0.88269758	     -0.00000596	     -0.21397471	     -0.00000000	      0.00000000	     44.41027996
      2.96470038	     -0.05523905	      0.00020795	     -0.19670796	     -0.05961869	      0.88269787	     -0.00000724	     -0.21397086	     -0.00000000	      0.00000000	     44.31505553
      2.96637919	     -0.05520025	      0.00022291	     -0.19666942	     -0.05962022	      0.88269830	     -0.00000896	     -0.21396561	     -0.00000000	      0.00000000	     44.33724946
      2.96762041	     -0.05517126	      0.00023591	     -0.19664068	     -0.05962135	      0.88269865	     -0.00001021	     -0.21396168	     -0.00000000	      0.00000000	     44.17382741
      2.96886164	     -0.05514243	      0.00024723	     -0.19661204	     -0.05962250	      0.88269902	     -0.00001145	     -0.21395774	     -0.00000000	      0.00000000	     44.18221597
      2.97038197	     -0.05510855	      0.00026268	     -0.19657842	     -0.05962392	      0.88269950	     -0.00001296	     -0.21395293	     -0.00000000	      0.00000000	     44.03852785
      2.97173381	     -0.05507940	      0.00027458	     -0.19654945	     -0.05962519	      0.88269996	     -0.00001428	     -0.21394874	     -0.00000000	      0.00000000	     44.08977815
      2.97308566	     -0.05505058	      0.00028885	     -0.19652087	     -0.05962647	      0.88270045	     -0.00001560	     -0.21394464	     -0.00000000	      0.00000000	     43.92438976
      2.97443751	     -0.05502287	      0.00030066	     -0.19649332	     -0.05962776	      0.88270097	     -0.00001690	     -0.21394064	     -0.00000000	      0.00000000	     43.99087474
      2.97578935	     -0.05499646	      0.00031491	     -0.19646713	     -0.05962906	      0.88270150	     -0.00001818	     -0.21393679	     -0.00000000	      0.00000000	     43.81513197
      2.97714120	     -0.05497059	      0.00032653	     -0.19644141	     -0.05963037	      0.88270207	     -0.00001945	     -0.21393310	     -0.00000000	      0.00000000	     43.90444285
      2.97849305	     -0.05494384	      0.00034104	     -0.19641488	     -0.05963170	      0.88270265	     -0.00002071	     -0.21392955	     -0.00000000	      0.00000000	     43.73163765
      2.97984489	     -0.05491771	      0.00035261	     -0.19638888	     -0.05963303	      0.88270326	     -0.00002195	     -0.21392610	     -0.00000000	      0.00000000	     43.83638139
      2.98119674	     -0.05489284	      0.00036701	     -0.19636422	     -0.05963438	      0.88270389	     -0.00002318	     -0.21392278	     -0.00000000	      0.00000000	     43.64196063
      2.98254859	     -0.05486986	      0.00037812	     -0.19634135	     -0.05963574	      0.88270454	     -0.00002440	     -0.21391965	     -0.00000000	      0.00000000	     43.75903753
      2.98390043	     -0.05484795	      0.00039230	     -0.19631963	     -0.05963711	      0.88270521	     -0.00002560	     -0.21391673	     -0.00000000	      0.00000000	     43.55631747
      2.98525228	     -0.05482493	      0.00040330	     -0.19629671	     -0.05963849	      0.88270589	     -0.00002679	     -0.21391399	     -0.00000000	      0.00000000	     43.70812760
      2.98660413	     -0.05480087	      0.00041780	     -0.19627284	     -0.05963988	      0.88270660	     -0.00002797	     -0.21391139	     -0.00000000	      0.00000000	     43.50029514
      2.98795597	     -0.05477700	      0.00042866	     -0.19624906	     -0.05964128	      0.88270731	     -0.00002913	     -0.21390889	     -0.00000000	      0.00000000	     43.66437394
      2.98930782	     -0.05475364	      0.00044296	     -0.19622588	     -0.05964270	      0.88270804	     -0.00003028	     -0.21390652	     -0.00000000	      0.00000000	     43.43521108
      2.99065967	     -0.05473146	      0.00045323	     -0.19620376	     -0.05964413	      0.88270879	     -0.00003142	     -0.21390430	     -0.00000000	      0.00000000	     43.61201367
      2.99201151	     -0.05471061	      0.00046706	     -0.19618306	     -0.05964557	      0.88270954	     -0.00003255	     -0.21390225	     -0.00000000	      0.00000000	     43.36126360
      2.99322231	     -0.05469426	      0.00047584	     -0.19616676	     -0.05964686	      0.88271023	     -0.00003354	     -0.21390061	     -0.00000000	      0.00000000	     43.48186470
      2.99443310	     -0.05468044	      0.00048643	     -0.19615302	     -0.05964817	      0.88271093	     -0.00003453	     -0.21389921	     -0.00000000	      0.00000000	     43.36275906
      2.99592015	     -0.05466685	      0.00049736	     -0.19613947	     -0.05964979	      0.88271179	     -0.00003573	     -0.21389789	     -0.00000000	      0.00000000	     43.40516276
      2.99740720	     -0.05465558	      0.00050981	     -0.19612828	     -0.05965142	      0.88271267	     -0.00003692	     -0.21389704	     -0.00000000	      0.00000000	     43.23833699
      2.99864874	     -0.05464739	      0.00051757	     -0.19612009	     -0.05965280	      0.88271340	     -0.00003790	     -0.21389670	     -0.00000000	      0.00000000	     43.36565017
      2.99989029	     -0.05464038	      0.00052707	     -0.19611313	     -0.05965418	      0.88271414	     -0.00003886	     -0.21389666	     -0.00000000	      0.00000000	     43.26031333
      3.00113183	     -0.05463468	      0.00053508	     -0.19610744	     -0.05965558	      0.88271489	     -0.00003982	     -0.21389695	     -0.00000000	      0.00000000	     43.29604692
      3.00283733	     -0.05462867	      0.00054708	     -0.19610146	     -0.05965751	      0.88271591	     -0.00004112	     -0.21389784	     -0.00000000	      0.00000000	     43.18457245
      3.00409891	     -0.05462560	      0.00055394	     -0.19609836	     -0.05965894	      0.88271667	     -0.00004208	     -0.21389887	     -0.00000000	      0.00000000	     43.29667784
      3.00536049	     -0.05462356	      0.00056232	     -0.19609634	     -0.05966039	      0.88271743	     -0.00004302	     -0.21390020	     -0.00000000	      0.00000000	     43.19578707
      3.00687942	     -0.05462280	      0.00057034	     -0.19609554	     -0.05966215	      0.88271835	     -0.00004414	     -0.21390219	     -0.00000000	      0.00000000	     43.28075062
      3.00822666	     -0.05462376	      0.00057904	     -0.19609651	     -0.05966371	      0.88271916	     -0.00004512	     -0.21390433	     -0.00000000	      0.00000000	     43.12593970
      3.00957390	     -0.05462696	      0.00058505	     -0.19609966	     -0.05966529	      0.88271997	     -0.00004609	     -0.21390682	     -0.00000000	      0.00000000	     43.23793034
      3.01092115	     -0.05463162	      0.00059297	     -0.19610431	     -0.05966687	      0.88272077	     -0.00004705	     -0.21390967	     -0.00000000	      0.00000000	     43.09039322
      3.01226839	     -0.05463792	      0.00059829	     -0.19611053	     -0.05966847	      0.88272158	     -0.00004800	     -0.21391289	     -0.00000000	      0.00000000	     43.20070237
      3.01361564	     -0.05464550	      0.00060549	     -0.19611809	     -0.05967007	      0.88272237	     -0.00004894	     -0.21391647	     -0.00000000	      0.00000000	     43.05565262
      3.01496288	     -0.05465448	      0.00061030	     -0.19612700	     -0.05967168	      0.88272316	     -0.00004987	     -0.21392039	     -0.00000000	      0.00000000	     43.15393646
      3.01631013	     -0.05466451	      0.00061704	     -0.19613700	     -0.05967330	      0.88272395	     -0.00005079	     -0.21392465	     -0.00000000	      0.00000000	     43.00432540
      3.01765737	     -0.05467612	      0.00062143	     -0.19614852	     -0.05967493	      0.88272473	     -0.00005170	     -0.21392924	     -0.00000000	      0.00000000	     43.09322315
      3.01900461	     -0.05468906	      0.00062748	     -0.19616142	     -0.05967656	      0.88272550	     -0.00005259	     -0.21393414	     -0.00000000	      0.00000000	     42.95174093
      3.02035186	     -0.05470362	      0.00063107	     -0.19617587	     -0.05967821	      0.88272627	     -0.00005348	     -0.21393937	     -0.00000000	      0.00000000	     43.04315882
      3.02169910	     -0.05471898	      0.00063620	     -0.19619118	     -0.05967986	      0.88272702	     -0.00005436	     -0.21394491	     -0.00000000	      0.00000000	     42.91397100
      3.02304635	     -0.05473508	      0.00063902	     -0.19620717	     -0.05968151	      0.88272777	     -0.00005524	     -0.21395073	     -0.00000000	      0.00000000	     43.00546266
      3.02439359	     -0.05475201	      0.00064332	     -0.19622402	     -0.05968318	      0.88272851	     -0.00005610	     -0.21395682	     -0.00000000	      0.00000000	     42.87817157
      3.02574084	     -0.05477009	      0.00064546	     -0.19624198	     -0.05968485	      0.88272924	     -0.00005695	     -0.21396316	     -0.00000000	      0.00000000	     42.95509114
      3.02708808	     -0.05478882	      0.00064908	     -0.19626062	     -0.05968652	      0.88272996	     -0.00005780	     -0.21396974	     -0.00000000	      0.00000000	     42.83118689
      3.02843533	     -0.05480835	      0.00065064	     -0.19628002	     -0.05968820	      0.88273067	     -0.00005864	     -0.21397655	     -0.00000000	      0.00000000	     42.90773952
      3.02978257	     -0.05482828	      0.00065346	     -0.19629986	     -0.05968989	      0.88273137	     -0.00005947	     -0.21398355	     -0.00000000	      0.00000000	     42.79776340
      3.03112981	     -0.05484857	      0.00065420	     -0.19632000	     -0.05969157	      0.88273207	     -0.00006029	     -0.21399073	     -0.00000000	      0.00000000	     42.87650373
      3.03247706	     -0.05486889	      0.00065604	     -0.19634020	     -0.05969327	      0.88273275	     -0.00006110	     -0.21399806	     -0.00000000	      0.00000000	     42.78080361
      3.03382430	     -0.05489039	      0.00065580	     -0.19636154	     -0.05969496	      0.88273342	     -0.00006191	     -0.21400552	     -0.00000000	      0.00000000	     42.85139233
      3.03517155	     -0.05491313	      0.00065650	     -0.19638415	     -0.05969666	      0.88273409	     -0.00006272	     -0.21401313	     -0.00000000	      0.00000000	     42.75478438
      3.03651879	     -0.05493641	      0.00065539	     -0.19640724	     -0.05969837	      0.88273474	     -0.00006351	     -0.21402088	     -0.00000000	      0.00000000	     42.81793466
      3.03786604	     -0.05495994	      0.00065530	     -0.19643063	     -0.05970007	      0.88273539	     -0.00006430	     -0.21402876	     -0.00000000	      0.00000000	     42.72967905
      3.03921328	     -0.05498348	      0.00065358	     -0.19645398	     -0.05970178	      0.88273603	     -0.00006508	     -0.21403673	     -0.00000000	      0.00000000	     42.78993965
      3.04056052	     -0.05500672	      0.00065281	     -0.19647707	     -0.05970349	      0.88273666	     -0.00006586	     -0.21404477	     -0.00000000	      0.00000000	     42.71094093
      3.04219045	     -0.05503470	      0.00064933	     -0.19650479	     -0.05970556	      0.88273742	     -0.00006680	     -0.21405455	     -0.00000000	      0.00000000	     42.84985265
      3.04337300	     -0.05505496	      0.00064860	     -0.19652493	     -0.05970706	      0.88273796	     -0.00006747	     -0.21406167	     -0.00000000	      0.00000000	     42.69012338
      3.04455555	     -0.05507563	      0.00064561	     -0.19654542	     -0.05970856	      0.88273849	     -0.00006814	     -0.21406881	     -0.00000000	      0.00000000	     42.74380167
      3.04617326	     -0.05510425	      0.00064217	     -0.19657380	     -0.05971062	      0.88273921	     -0.00006905	     -0.21407860	     -0.00000000	      0.00000000	     42.68122271
      3.04761328	     -0.05512996	      0.00063700	     -0.19659925	     -0.05971245	      0.88273985	     -0.00006985	     -0.21408734	     -0.00000000	      0.00000000	     42.79870593
      3.04905330	     -0.05515601	      0.00063397	     -0.19662510	     -0.05971428	      0.88274047	     -0.00007065	     -0.21409608	     -0.00000000	      0.00000000	     42.63422797
      3.05028473	     -0.05517890	      0.00062829	     -0.19664775	     -0.05971584	      0.88274100	     -0.00007134	     -0.21410357	     -0.00000000	      0.00000000	     42.77282869
      3.05151616	     -0.05520157	      0.00062444	     -0.19667024	     -0.05971740	      0.88274153	     -0.00007202	     -0.21411106	     -0.00000000	      0.00000000	     42.69428338
      3.05302303	     -0.05522966	      0.00061772	     -0.19669804	     -0.05971931	      0.88274217	     -0.00007284	     -0.21412023	     -0.00000000	      0.00000000	     42.77278738
      3.05452991	     -0.05525786	      0.00061271	     -0.19672601	     -0.05972121	      0.88274279	     -0.00007366	     -0.21412939	      0.00000000	      0.00000000	     42.63323672
      3.05575138	     -0.05528098	      0.00060589	     -0.19674888	     -0.05972275	      0.88274330	     -0.00007433	     -0.21413680	      0.00000000	      0.00000000	     42.76869090
      3.05697285	     -0.05530374	      0.00060079	     -0.19677143	     -0.05972429	      0.88274380	     -0.00007499	     -0.21414420	      0.00000000	      0.00000000	     42.70447406
      3.05851210	     -0.05533185	      0.00059236	     -0.19679924	     -0.05972622	      0.88274442	     -0.00007582	     -0.21415346	      0.00000000	      0.00000000	     42.79665389
      3.06005135	     -0.05535890	      0.00058570	     -0.19682604	     -0.05972815	      0.88274503	     -0.00007665	     -0.21416264	      0.00000000	      0.00000000	     42.66731869
      3.06123527	     -0.05537942	      0.00057778	     -0.19684629	     -0.05972962	      0.88274550	     -0.00007729	     -0.21416961	      0.00000000	      0.00000000	     42.80981830
      3.06241919	     -0.05539947	      0.00057162	     -0.19686613	     -0.05973109	      0.88274596	     -0.00007792	     -0.21417651	      0.00000000	      0.00000000	     42.75942741
      3.06402185	     -0.05542638	      0.00056160	     -0.19689271	     -0.05973307	      0.88274657	     -0.00007878	     -0.21418571	      0.00000000	      0.00000000	     42.83419102
      3.06562451	     -0.05545297	      0.00055322	     -0.19691902	     -0.05973505	      0.88274718	     -0.00007963	     -0.21419476	      0.00000000	      0.00000000	     42.71357304
      3.06676598	     -0.05547200	      0.00054438	     -0.19693778	     -0.05973645	      0.88274760	     -0.00008024	     -0.21420112	      0.00000000	      0.00000000	     42.86064311
      3.06790745	     -0.05549075	      0.00053721	     -0.19695632	     -0.05973784	      0.88274802	     -0.00008084	     -0.21420740	      0.00000000	      0.00000000	     42.83342162
      3.06960063	     -0.05551843	      0.00052511	     -0.19698363	     -0.05973989	      0.88274864	     -0.00008174	     -0.21421657	      0.00000000	      0.00000000	     42.90654232
      3.07102420	     -0.05554133	      0.00051583	     -0.19700626	     -0.05974161	      0.88274914	     -0.00008249	     -0.21422416	      0.00000000	      0.00000000	     42.85532324
      3.07244776	     -0.05556415	      0.00050434	     -0.19702875	     -0.05974331	      0.88274964	     -0.00008324	     -0.21423162	      0.00000000	      0.00000000	     42.98803062
      3.07387132	     -0.05558652	      0.00049514	     -0.19705085	     -0.05974500	      0.88275013	     -0.00008399	     -0.21423897	      0.00000000	      0.00000000	     42.89083814
      3.07529489	     -0.05560866	      0.00048243	     -0.19707264	     -0.05974668	      0.88275061	     -0.00008474	     -0.21424620	      0.00000000	      0.00000000	     43.09943786
      3.07649417	     -0.05562678	      0.00047464	     -0.19709055	     -0.05974809	      0.88275101	     -0.00008537	     -0.21425219	      0.00000000	      0.00000000	     42.98448036
      3.07769346	     -0.05564480	      0.00046466	     -0.19710830	     -0.05974949	      0.88275140	     -0.00008600	     -0.21425808	      0.00000000	      0.00000000	     43.06435413
      3.07925139	     -0.05566760	      0.00045292	     -0.19713080	     -0.05975129	      0.88275190	     -0.00008682	     -0.21426560	      0.00000000	      0.00000000	     43.06329594
      3.08080933	     -0.05568983	      0.00043913	     -0.19715267	     -0.05975307	      0.88275239	     -0.00008763	     -0.21427295	      0.00000000	      0.00000000	     43.22621994
      3.08201711	     -0.05570633	      0.00043091	     -0.19716896	     -0.05975444	      0.88275276	     -0.00008826	     -0.21427853	      0.00000000	      0.00000000	     43.13925117
      3.08322489	     -0.05572240	      0.00042079	     -0.19718477	     -0.05975580	      0.88275313	     -0.00008890	     -0.21428400	      0.00000000	      0.00000000	     43.22092237
      3.08480858	     -0.05574235	      0.00040893	     -0.19720442	     -0.05975757	      0.88275360	     -0.00008972	     -0.21429098	      0.00000000	      0.00000000	     43.22806188
      3.08639227	     -0.05576115	      0.00039493	     -0.19722288	     -0.05975931	      0.88275406	     -0.00009055	     -0.21429774	      0.00000000	      0.00000000	     43.41665003
      3.08754486	     -0.05577384	      0.00038752	     -0.19723540	     -0.05976057	      0.88275439	     -0.00009115	     -0.21430251	      0.00000000	      0.00000000	     43.31822911
      3.08869746	     -0.05578600	      0.00037840	     -0.19724734	     -0.05976182	      0.88275472	     -0.00009176	     -0.21430714	      0.00000000	      0.00000000	     43.38330310
      3.09037568	     -0.05580254	      0.00036648	     -0.19726361	     -0.05976362	      0.88275518	     -0.00009263	     -0.21431363	      0.00000000	      0.00000000	     43.39499822
      3.09180053	     -0.05581583	      0.00035522	     -0.19727664	     -0.05976513	      0.88275556	     -0.00009338	     -0.21431892	      0.00000000	      0.00000000	     43.50351536
      3.09322539	     -0.05582838	      0.00034596	     -0.19728899	     -0.05976662	      0.88275594	     -0.00009413	     -0.21432399	      0.00000000	      0.00000000	     43.46343920
      3.09465025	     -0.05584065	      0.00033407	     -0.19730098	     -0.05976809	      0.88275630	     -0.00009488	     -0.21432886	      0.00000000	      0.00000000	     43.62574935
      3.09607511	     -0.05585230	      0.00032543	     -0.19731245	     -0.05976955	      0.88275666	     -0.00009563	     -0.21433354	      0.00000000	      0.00000000	     43.53734494
      3.09727926	     -0.05586212	      0.00031509	     -0.19732203	     -0.05977076	      0.88275696	     -0.00009627	     -0.21433736	      0.00000000	      0.00000000	     43.67258567
      3.09848341	     -0.05587157	      0.00030699	     -0.19733132	     -0.05977197	      0.88275724	     -0.00009691	     -0.21434105	      0.00000000	      0.00000000	     43.65767573
      3.10004079	     -0.05588366	      0.00029522	     -0.19734316	     -0.05977350	      0.88275761	     -0.00009773	     -0.21434565	      0.00000000	      0.00000000	     43.74733018
      3.10159817	     -0.05589535	      0.00028556	     -0.19735466	     -0.05977501	      0.88275796	     -0.00009856	     -0.21435006	      0.00000000	      0.00000000	     43.70569853
      3.10280857	     -0.05590448	      0.00027554	     -0.19736357	     -0.05977618	      0.88275823	     -0.00009921	     -0.21435337	      0.00000000	      0.00000000	     43.84060635
      3.10401896	     -0.05591335	      0.00026745	     -0.19737227	     -0.05977732	      0.88275849	     -0.00009986	     -0.21435659	      0.00000000	      0.00000000	     43.83951697
[truncated: 251,516 more chars]
