# Supplementary material for: A Neural Controller Model Considering the Vestibulospinal Tract in Human Postural Control
Source: Front Comput Neurosci. 2022 Feb 25;16:785099. doi: 10.3389/fncom.2022.785099 (PMC8913724; doi:10.3389/fncom.2022.785099)
Supplement: Supplementary file 8 [file Data_Sheet_3.zip › SimulationResults/VST-/3.558/opt_3/jiang_CoPpositon_pos.sto]

CoP
version=1
nRows=3476
nColumns=11
inDegrees=no

This file contains CoP trajectory (of origin) and orientations.

Units are S.I. units (seconds, meters, Newtons, ...)
Angles are in degrees.

endheader
time	cop-x	cop-z	cop-x-calcn-r	com-x	com-y	com-z	com-x-calcn-r	com-x-vel	com-y-vel	s_torques
      0.00059958	     -0.05944329	      0.00015799	     -0.20090614	     -0.06381464	      0.88297115	     -0.00011704	     -0.21907107	     -0.00000000	      0.00000000	     31.73783850
      0.00119917	     -0.05847726	      0.00021814	     -0.19994120	     -0.06381468	      0.88297135	     -0.00011702	     -0.21904083	     -0.00000000	      0.00000000	     36.81007322
      0.00218537	     -0.05753679	      0.00026648	     -0.19900064	     -0.06381483	      0.88297198	     -0.00011698	     -0.21897214	     -0.00000000	      0.00000001	     48.56936338
      0.00345404	     -0.05708771	      0.00027927	     -0.19854947	     -0.06381530	      0.88297331	     -0.00011689	     -0.21887804	     -0.00000000	      0.00000001	     57.47742655
      0.00580266	     -0.05721490	      0.00025494	     -0.19867105	     -0.06381708	      0.88297715	     -0.00011666	     -0.21874304	     -0.00000000	      0.00000001	     49.78962324
      0.00681477	     -0.05734317	      0.00024389	     -0.19879702	     -0.06381821	      0.88297922	     -0.00011654	     -0.21870410	     -0.00000000	      0.00000001	     41.94568017
      0.00805975	     -0.05747873	      0.00023537	     -0.19893007	     -0.06381987	      0.88298202	     -0.00011637	     -0.21866803	     -0.00000000	      0.00000002	     34.17198194
      0.01026441	     -0.05760718	      0.00023103	     -0.19905490	     -0.06382347	      0.88298742	     -0.00011604	     -0.21862471	     -0.00000000	      0.00000002	     25.14153160
      0.01146525	     -0.05763134	      0.00023330	     -0.19907745	     -0.06382574	      0.88299048	     -0.00011583	     -0.21860745	     -0.00000000	      0.00000002	     22.09775022
      0.01266608	     -0.05763856	      0.00023589	     -0.19908322	     -0.06382820	      0.88299355	     -0.00011562	     -0.21859273	     -0.00000000	      0.00000002	     20.39661164
      0.01449976	     -0.05763964	      0.00024005	     -0.19908238	     -0.06383229	      0.88299820	     -0.00011528	     -0.21857361	     -0.00000000	      0.00000002	     19.44606731
      0.01594105	     -0.05763671	      0.00024143	     -0.19907813	     -0.06383573	      0.88300175	     -0.00011500	     -0.21856090	     -0.00000000	      0.00000002	     20.11664150
      0.01738234	     -0.05763908	      0.00024287	     -0.19907935	     -0.06383936	      0.88300514	     -0.00011471	     -0.21855001	     -0.00000000	      0.00000002	     21.40433039
      0.01882364	     -0.05764204	      0.00024186	     -0.19908131	     -0.06384313	      0.88300836	     -0.00011441	     -0.21854091	     -0.00000000	      0.00000001	     23.85944644
      0.02026493	     -0.05765014	      0.00024140	     -0.19908861	     -0.06384701	      0.88301135	     -0.00011410	     -0.21853349	     -0.00000000	      0.00000001	     26.54046096
      0.02170622	     -0.05765689	      0.00023815	     -0.19909468	     -0.06385099	      0.88301411	     -0.00011379	     -0.21852768	     -0.00000000	      0.00000001	     30.20919048
      0.02314752	     -0.05766640	      0.00023572	     -0.19910370	     -0.06385502	      0.88301662	     -0.00011347	     -0.21852326	     -0.00000000	      0.00000001	     33.63219253
      0.02458881	     -0.05767114	      0.00023081	     -0.19910806	     -0.06385910	      0.88301887	     -0.00011315	     -0.21852009	     -0.00000000	      0.00000001	     37.75517013
      0.02603010	     -0.05767738	      0.00022728	     -0.19911410	     -0.06386319	      0.88302083	     -0.00011282	     -0.21851792	     -0.00000000	      0.00000001	     41.16319697
      0.02747139	     -0.05767734	      0.00022113	     -0.19911392	     -0.06386728	      0.88302252	     -0.00011249	     -0.21851660	     -0.00000000	      0.00000001	     44.96137682
      0.02876176	     -0.05767815	      0.00021729	     -0.19911473	     -0.06387092	      0.88302380	     -0.00011219	     -0.21851595	     -0.00000000	      0.00000001	     47.44922873
      0.03005212	     -0.05767440	      0.00021207	     -0.19911103	     -0.06387454	      0.88302485	     -0.00011189	     -0.21851570	     -0.00000000	      0.00000000	     49.91194238
      0.03162193	     -0.05766834	      0.00020679	     -0.19910512	     -0.06387891	      0.88302583	     -0.00011151	     -0.21851579	     -0.00000000	      0.00000000	     52.02815724
      0.03319174	     -0.05765713	      0.00020055	     -0.19909410	     -0.06388322	      0.88302650	     -0.00011113	     -0.21851618	     -0.00000000	      0.00000000	     53.73705113
      0.03450290	     -0.05764800	      0.00019708	     -0.19908518	     -0.06388678	      0.88302682	     -0.00011080	     -0.21851665	     -0.00000000	      0.00000000	     54.26521914
      0.03581407	     -0.05763510	      0.00019274	     -0.19907249	     -0.06389030	      0.88302694	     -0.00011047	     -0.21851722	     -0.00000000	      0.00000000	     54.66078795
      0.03712523	     -0.05762184	      0.00018964	     -0.19905945	     -0.06389377	      0.88302686	     -0.00011013	     -0.21851786	     -0.00000000	     -0.00000000	     54.51230503
      0.03892923	     -0.05760023	      0.00018531	     -0.19903813	     -0.06389850	      0.88302646	     -0.00010966	     -0.21851888	     -0.00000000	     -0.00000000	     54.00908588
      0.04025052	     -0.05758526	      0.00018383	     -0.19902336	     -0.06390192	      0.88302597	     -0.00010930	     -0.21851971	     -0.00000000	     -0.00000000	     53.12004570
      0.04157182	     -0.05756799	      0.00018163	     -0.19900624	     -0.06390531	      0.88302532	     -0.00010893	     -0.21852066	     -0.00000000	     -0.00000000	     52.28957570
      0.04318034	     -0.05754707	      0.00018070	     -0.19898549	     -0.06390942	      0.88302435	     -0.00010847	     -0.21852197	     -0.00000000	     -0.00000000	     51.00986089
      0.04459141	     -0.05752675	      0.00017919	     -0.19896525	     -0.06391300	      0.88302334	     -0.00010806	     -0.21852330	     -0.00000000	     -0.00000001	     49.95071457
      0.04600249	     -0.05750838	      0.00017978	     -0.19894694	     -0.06391658	      0.88302222	     -0.00010764	     -0.21852483	     -0.00000000	     -0.00000001	     48.78218168
      0.04741357	     -0.05748882	      0.00017931	     -0.19892737	     -0.06392016	      0.88302099	     -0.00010721	     -0.21852664	     -0.00000000	     -0.00000001	     47.80535174
      0.04882464	     -0.05747127	      0.00018074	     -0.19890978	     -0.06392375	      0.88301968	     -0.00010677	     -0.21852875	     -0.00000000	     -0.00000001	     46.76111720
      0.05023572	     -0.05745263	      0.00018083	     -0.19889103	     -0.06392736	      0.88301830	     -0.00010633	     -0.21853121	     -0.00000000	     -0.00000001	     45.93480813
      0.05164679	     -0.05743593	      0.00018266	     -0.19887420	     -0.06393100	      0.88301686	     -0.00010587	     -0.21853400	     -0.00000000	     -0.00000001	     45.05922205
      0.05305787	     -0.05741852	      0.00018289	     -0.19885658	     -0.06393467	      0.88301540	     -0.00010541	     -0.21853713	     -0.00000000	     -0.00000001	     44.40060800
      0.05446895	     -0.05740339	      0.00018484	     -0.19884123	     -0.06393838	      0.88301391	     -0.00010494	     -0.21854059	     -0.00000000	     -0.00000001	     43.67752134
      0.05588002	     -0.05738765	      0.00018491	     -0.19882518	     -0.06394214	      0.88301242	     -0.00010446	     -0.21854439	     -0.00000000	     -0.00000001	     43.19074989
      0.05729110	     -0.05737216	      0.00018674	     -0.19880938	     -0.06394596	      0.88301094	     -0.00010398	     -0.21854847	     -0.00000000	     -0.00000001	     42.62834864
      0.05870217	     -0.05735497	      0.00018653	     -0.19879180	     -0.06394983	      0.88300948	     -0.00010349	     -0.21855280	     -0.00000000	     -0.00000001	     42.29557974
      0.06011325	     -0.05733949	      0.00018818	     -0.19877594	     -0.06395377	      0.88300806	     -0.00010299	     -0.21855730	     -0.00000000	     -0.00000001	     41.84206759
      0.06152433	     -0.05732366	      0.00018733	     -0.19875963	     -0.06395778	      0.88300667	     -0.00010249	     -0.21856199	     -0.00000000	     -0.00000001	     41.63249463
      0.06293540	     -0.05730981	      0.00018861	     -0.19874533	     -0.06396187	      0.88300534	     -0.00010199	     -0.21856681	     -0.00000000	     -0.00000001	     41.26824902
      0.06434648	     -0.05729544	      0.00018703	     -0.19873043	     -0.06396603	      0.88300406	     -0.00010148	     -0.21857177	     -0.00000000	     -0.00000001	     41.17226471
      0.06575756	     -0.05728327	      0.00018789	     -0.19871774	     -0.06397028	      0.88300286	     -0.00010097	     -0.21857681	     -0.00000000	     -0.00000001	     40.88387784
      0.06716863	     -0.05727017	      0.00018568	     -0.19870405	     -0.06397461	      0.88300172	     -0.00010045	     -0.21858193	     -0.00000000	     -0.00000001	     40.87019202
      0.06843254	     -0.05726035	      0.00018620	     -0.19869373	     -0.06397856	      0.88300076	     -0.00009999	     -0.21858653	     -0.00000000	     -0.00000000	     40.64806205
      0.06969644	     -0.05725060	      0.00018489	     -0.19868344	     -0.06398258	      0.88299987	     -0.00009952	     -0.21859117	     -0.00000000	     -0.00000000	     40.60108722
      0.07122694	     -0.05724060	      0.00018464	     -0.19867280	     -0.06398755	      0.88299888	     -0.00009895	     -0.21859680	     -0.00000000	     -0.00000000	     40.46374485
      0.07275743	     -0.05723079	      0.00018275	     -0.19866230	     -0.06399262	      0.88299797	     -0.00009838	     -0.21860248	     -0.00000000	     -0.00000000	     40.44862834
      0.07403932	     -0.05722354	      0.00018326	     -0.19865451	     -0.06399696	      0.88299729	     -0.00009790	     -0.21860723	     -0.00000000	     -0.00000000	     40.33478073
      0.07532120	     -0.05721562	      0.00018206	     -0.19864601	     -0.06400137	      0.88299667	     -0.00009742	     -0.21861196	     -0.00000000	     -0.00000000	     40.32206216
      0.07686039	     -0.05720641	      0.00018211	     -0.19863613	     -0.06400678	      0.88299601	     -0.00009683	     -0.21861757	     -0.00000000	     -0.00000000	     40.27602512
      0.07839959	     -0.05719577	      0.00018034	     -0.19862478	     -0.06401229	      0.88299543	     -0.00009624	     -0.21862306	     -0.00000000	     -0.00000000	     40.29279045
      0.07963930	     -0.05718719	      0.00018124	     -0.19861567	     -0.06401682	      0.88299502	     -0.00009577	     -0.21862736	     -0.00000000	     -0.00000000	     40.23196749
      0.08087901	     -0.05718243	      0.00018023	     -0.19861034	     -0.06402142	      0.88299467	     -0.00009529	     -0.21863160	     -0.00000000	     -0.00000000	     40.19135162
      0.08247295	     -0.05721749	      0.00017892	     -0.19864463	     -0.06402745	      0.88299427	     -0.00009467	     -0.21863770	     -0.00000000	     -0.00000000	     39.77151169
      0.08406690	     -0.05736088	      0.00017273	     -0.19878712	     -0.06403360	      0.88299394	     -0.00009405	     -0.21864747	     -0.00000000	     -0.00000000	     39.03918971
      0.08527601	     -0.05754864	      0.00016930	     -0.19897420	     -0.06403835	      0.88299372	     -0.00009357	     -0.21865982	     -0.00000000	     -0.00000000	     38.31835792
      0.08648512	     -0.05778558	      0.00016470	     -0.19921046	     -0.06404317	      0.88299351	     -0.00009309	     -0.21867776	     -0.00000000	     -0.00000000	     37.92911593
      0.08815693	     -0.05815314	      0.00016283	     -0.19957724	     -0.06404995	      0.88299320	     -0.00009241	     -0.21871230	     -0.00000000	     -0.00000000	     37.44439142
      0.08982874	     -0.05852423	      0.00016347	     -0.19994773	     -0.06405685	      0.88299283	     -0.00009174	     -0.21875709	     -0.00000000	     -0.00000000	     37.33960660
      0.09103014	     -0.05878004	      0.00016890	     -0.20020327	     -0.06406187	      0.88299250	     -0.00009125	     -0.21879446	     -0.00000000	     -0.00000000	     36.67441330
      0.09223154	     -0.05902399	      0.00017431	     -0.20044700	     -0.06406694	      0.88299211	     -0.00009076	     -0.21883524	     -0.00000000	     -0.00000000	     36.25422532
      0.09400472	     -0.05936026	      0.00018535	     -0.20078310	     -0.06407450	      0.88299140	     -0.00009005	     -0.21890008	     -0.00000000	     -0.00000000	     34.96098965
      0.09551703	     -0.05962733	      0.00019405	     -0.20105006	     -0.06408103	      0.88299064	     -0.00008945	     -0.21895853	     -0.00000000	     -0.00000000	     33.96036237
      0.09702933	     -0.05988056	      0.00020398	     -0.20130325	     -0.06408760	      0.88298974	     -0.00008887	     -0.21901893	     -0.00000000	     -0.00000000	     32.30492170
      0.09854164	     -0.06012343	      0.00020989	     -0.20154602	     -0.06409423	      0.88298870	     -0.00008830	     -0.21908066	     -0.00000000	     -0.00000001	     31.08071379
      0.10005395	     -0.06035561	      0.00021693	     -0.20177817	     -0.06410090	      0.88298752	     -0.00008776	     -0.21914326	     -0.00000000	     -0.00000001	     29.55953574
      0.10139195	     -0.06055783	      0.00021831	     -0.20198027	     -0.06410684	      0.88298635	     -0.00008730	     -0.21919902	     -0.00000000	     -0.00000001	     28.75525699
      0.10272996	     -0.06075461	      0.00022026	     -0.20217698	     -0.06411280	      0.88298508	     -0.00008686	     -0.21925490	     -0.00000000	     -0.00000001	     27.69239850
      0.10406797	     -0.06094657	      0.00021962	     -0.20236884	     -0.06411879	      0.88298370	     -0.00008644	     -0.21931063	     -0.00000000	     -0.00000001	     27.01346280
      0.10585435	     -0.06119747	      0.00021784	     -0.20261964	     -0.06412681	      0.88298171	     -0.00008592	     -0.21938435	     -0.00000000	     -0.00000001	     26.07736036
      0.10742863	     -0.06141001	      0.00021337	     -0.20283207	     -0.06413389	      0.88297982	     -0.00008550	     -0.21944835	     -0.00000000	     -0.00000001	     25.67240613
      0.10900291	     -0.06161754	      0.00020998	     -0.20303955	     -0.06414099	      0.88297782	     -0.00008510	     -0.21951105	     -0.00000000	     -0.00000001	     25.38042106
      0.11057719	     -0.06182132	      0.00020326	     -0.20324326	     -0.06414809	      0.88297571	     -0.00008474	     -0.21957226	     -0.00000000	     -0.00000001	     25.19295895
      0.11191556	     -0.06199099	      0.00019990	     -0.20341295	     -0.06415412	      0.88297384	     -0.00008445	     -0.21962299	     -0.00000000	     -0.00000001	     24.90804172
      0.11325393	     -0.06215630	      0.00019483	     -0.20357829	     -0.06416014	      0.88297190	     -0.00008418	     -0.21967243	     -0.00000000	     -0.00000001	     24.73385791
      0.11497693	     -0.06236546	      0.00018982	     -0.20378755	     -0.06416788	      0.88296931	     -0.00008387	     -0.21973411	     -0.00000000	     -0.00000001	     24.41160691
      0.11669992	     -0.06256834	      0.00018375	     -0.20399055	     -0.06417560	      0.88296664	     -0.00008358	     -0.21979361	     -0.00000000	     -0.00000001	     23.94244445
      0.11802932	     -0.06271839	      0.00018178	     -0.20414077	     -0.06418153	      0.88296453	     -0.00008338	     -0.21983799	     -0.00000000	     -0.00000001	     23.64534631
      0.11935871	     -0.06286503	      0.00017909	     -0.20428760	     -0.06418744	      0.88296238	     -0.00008320	     -0.21988105	     -0.00000000	     -0.00000001	     23.33512730
      0.12107779	     -0.06304888	      0.00017766	     -0.20447175	     -0.06419504	      0.88295956	     -0.00008298	     -0.21993488	     -0.00000000	     -0.00000001	     22.62285613
      0.12279687	     -0.06321957	      0.00017661	     -0.20464277	     -0.06420261	      0.88295671	     -0.00008278	     -0.21998666	     -0.00000000	     -0.00000001	     22.26656075
      0.12426470	     -0.06335976	      0.00017814	     -0.20478333	     -0.06420903	      0.88295425	     -0.00008264	     -0.22002927	     -0.00000000	     -0.00000001	     21.68127224
      0.12573253	     -0.06348840	      0.00017914	     -0.20491233	     -0.06421542	      0.88295179	     -0.00008251	     -0.22007044	     -0.00000000	     -0.00000001	     21.33301357
      0.12720037	     -0.06361035	      0.00018162	     -0.20503469	     -0.06422177	      0.88294934	     -0.00008239	     -0.22011017	     -0.00000000	     -0.00000001	     20.80644314
      0.12866820	     -0.06372142	      0.00018395	     -0.20514616	     -0.06422808	      0.88294691	     -0.00008230	     -0.22014849	     -0.00000000	     -0.00000001	     20.50782024
      0.13063589	     -0.06385962	      0.00018887	     -0.20528496	     -0.06423648	      0.88294370	     -0.00008220	     -0.22019770	     -0.00000000	     -0.00000001	     19.90843693
      0.13197236	     -0.06393925	      0.00019104	     -0.20536498	     -0.06424215	      0.88294156	     -0.00008216	     -0.22022974	     -0.00000000	     -0.00000001	     19.69752876
      0.13330884	     -0.06401630	      0.00019448	     -0.20544244	     -0.06424778	      0.88293947	     -0.00008213	     -0.22026065	     -0.00000000	     -0.00000001	     19.43232155
      0.13498451	     -0.06410272	      0.00019815	     -0.20552937	     -0.06425480	      0.88293692	     -0.00008211	     -0.22029792	     -0.00000000	     -0.00000001	     19.18302018
      0.13666843	     -0.06418171	      0.00020216	     -0.20560887	     -0.06426179	      0.88293445	     -0.00008213	     -0.22033372	     -0.00000000	     -0.00000001	     18.80266997
      0.13835234	     -0.06424833	      0.00020500	     -0.20567599	     -0.06426874	      0.88293210	     -0.00008217	     -0.22036795	     -0.00000000	     -0.00000001	     18.57444255
      0.13984925	     -0.06430157	      0.00020805	     -0.20572968	     -0.06427486	      0.88293012	     -0.00008224	     -0.22039702	     -0.00000000	     -0.00000001	     18.39434038
      0.14134616	     -0.06434972	      0.00020993	     -0.20577825	     -0.06428095	      0.88292825	     -0.00008233	     -0.22042487	     -0.00000000	     -0.00000001	     18.34652251
      0.14284308	     -0.06439255	      0.00021218	     -0.20582151	     -0.06428699	      0.88292648	     -0.00008245	     -0.22045155	     -0.00000000	     -0.00000001	     18.09561593
      0.14469358	     -0.06443925	      0.00021353	     -0.20586871	     -0.06429439	      0.88292447	     -0.00008263	     -0.22048291	     -0.00000000	     -0.00000001	     17.91483924
      0.14604548	     -0.06446909	      0.00021512	     -0.20589894	     -0.06429976	      0.88292312	     -0.00008278	     -0.22050474	     -0.00000000	     -0.00000001	     17.75829427
      0.14739738	     -0.06449616	      0.00021572	     -0.20592637	     -0.06430509	      0.88292187	     -0.00008296	     -0.22052564	     -0.00000000	     -0.00000001	     17.74692300
      0.14930490	     -0.06453277	      0.00021696	     -0.20596350	     -0.06431255	      0.88292028	     -0.00008325	     -0.22055367	     -0.00000000	     -0.00000001	     17.41312461
      0.15095886	     -0.06455672	      0.00021690	     -0.20598787	     -0.06431896	      0.88291907	     -0.00008354	     -0.22057662	     -0.00000000	     -0.00000000	     17.59040178
      0.15244329	     -0.06458045	      0.00021794	     -0.20601201	     -0.06432466	      0.88291811	     -0.00008382	     -0.22059610	     -0.00000000	     -0.00000000	     17.30564785
      0.15392771	     -0.06460032	      0.00021768	     -0.20603227	     -0.06433031	      0.88291728	     -0.00008413	     -0.22061467	     -0.00000000	     -0.00000000	     17.36231436
      0.15576363	     -0.06462642	      0.00021882	     -0.20605889	     -0.06433724	      0.88291641	     -0.00008455	     -0.22063644	     -0.00000000	     -0.00000000	     17.25363413
      0.15717511	     -0.06464105	      0.00021812	     -0.20607389	     -0.06434251	      0.88291586	     -0.00008490	     -0.22065228	     -0.00000000	     -0.00000000	     17.15754228
      0.15858659	     -0.06465743	      0.00021874	     -0.20609067	     -0.06434774	      0.88291540	     -0.00008527	     -0.22066737	     -0.00000000	     -0.00000000	     17.13125057
      0.16045996	     -0.06467960	      0.00021906	     -0.20611337	     -0.06435461	      0.88291493	     -0.00008579	     -0.22068638	     -0.00000000	     -0.00000000	     17.08714867
      0.16185633	     -0.06469464	      0.00022059	     -0.20612884	     -0.06435967	      0.88291468	     -0.00008621	     -0.22069988	     -0.00000000	     -0.00000000	     16.99803005
      0.16325270	     -0.06470781	      0.00022094	     -0.20614242	     -0.06436468	      0.88291450	     -0.00008665	     -0.22071281	     -0.00000000	     -0.00000000	     17.05754134
      0.16526530	     -0.06472728	      0.00022248	     -0.20616253	     -0.06437182	      0.88291437	     -0.00008732	     -0.22073057	     -0.00000000	     -0.00000000	     16.86383373
      0.16662182	     -0.06473466	      0.00022265	     -0.20617032	     -0.06437657	      0.88291434	     -0.00008780	     -0.22074194	     -0.00000000	      0.00000000	     17.04971893
      0.16797835	     -0.06474042	      0.00022364	     -0.20617652	     -0.06438127	      0.88291437	     -0.00008830	     -0.22075273	     -0.00000000	      0.00000000	     16.98778002
      0.16977042	     -0.06473730	      0.00022489	     -0.20617400	     -0.06438740	      0.88291447	     -0.00008898	     -0.22076598	     -0.00000000	      0.00000000	     17.02646507
      0.17137209	     -0.06472041	      0.00022663	     -0.20615765	     -0.06439281	      0.88291461	     -0.00008963	     -0.22077648	     -0.00000000	      0.00000000	     16.98902635
      0.17297376	     -0.06468807	      0.00022832	     -0.20612587	     -0.06439813	      0.88291480	     -0.00009030	     -0.22078536	     -0.00000000	      0.00000000	     17.22347415
      0.17457543	     -0.06464293	      0.00023021	     -0.20608129	     -0.06440339	      0.88291503	     -0.00009100	     -0.22079230	     -0.00000000	      0.00000000	     17.15644015
      0.17617710	     -0.06457944	      0.00023187	     -0.20601835	     -0.06440857	      0.88291529	     -0.00009172	     -0.22079705	     -0.00000000	      0.00000000	     17.47182461
      0.17777878	     -0.06450629	      0.00023330	     -0.20594574	     -0.06441367	      0.88291558	     -0.00009247	     -0.22079942	     -0.00000000	      0.00000000	     17.42466383
      0.17938045	     -0.06441740	      0.00023422	     -0.20585737	     -0.06441870	      0.88291590	     -0.00009325	     -0.22079938	     -0.00000000	      0.00000000	     17.62492336
      0.18098212	     -0.06432411	      0.00023490	     -0.20576456	     -0.06442366	      0.88291624	     -0.00009405	     -0.22079695	     -0.00000000	      0.00000000	     17.82363474
      0.18258379	     -0.06422317	      0.00023491	     -0.20566407	     -0.06442856	      0.88291662	     -0.00009488	     -0.22079231	     -0.00000000	      0.00000000	     17.91878502
      0.18418546	     -0.06412046	      0.00023537	     -0.20556180	     -0.06443339	      0.88291701	     -0.00009572	     -0.22078566	     -0.00000000	      0.00000000	     18.07004508
      0.18578713	     -0.06400991	      0.00023536	     -0.20545166	     -0.06443815	      0.88291743	     -0.00009659	     -0.22077719	     -0.00000000	      0.00000000	     18.24093134
      0.18738880	     -0.06390027	      0.00023634	     -0.20534242	     -0.06444286	      0.88291788	     -0.00009747	     -0.22076700	     -0.00000000	      0.00000000	     18.53138208
      0.18899047	     -0.06378707	      0.00023616	     -0.20522958	     -0.06444752	      0.88291836	     -0.00009836	     -0.22075530	     -0.00000000	      0.00000000	     18.68831706
      0.19059214	     -0.06367284	      0.00023785	     -0.20511573	     -0.06445212	      0.88291885	     -0.00009928	     -0.22074226	     -0.00000000	      0.00000000	     18.76838212
      0.19196160	     -0.06357090	      0.00023809	     -0.20501407	     -0.06445601	      0.88291930	     -0.00010006	     -0.22073015	     -0.00000000	      0.00000000	     19.05110937
      0.19333106	     -0.06347211	      0.00023935	     -0.20491557	     -0.06445987	      0.88291976	     -0.00010086	     -0.22071721	     -0.00000000	      0.00000000	     19.17670589
      0.19470052	     -0.06337046	      0.00024037	     -0.20481418	     -0.06446370	      0.88292024	     -0.00010166	     -0.22070358	     -0.00000000	      0.00000000	     19.39095276
      0.19650582	     -0.06323964	      0.00024202	     -0.20468370	     -0.06446869	      0.88292089	     -0.00010272	     -0.22068461	     -0.00000000	      0.00000000	     19.72899508
      0.19831111	     -0.06310126	      0.00024361	     -0.20454565	     -0.06447364	      0.88292157	     -0.00010380	     -0.22066477	     -0.00000000	      0.00000000	     19.95311242
      0.19981221	     -0.06299025	      0.00024473	     -0.20443487	     -0.06447771	      0.88292215	     -0.00010469	     -0.22064763	     -0.00000000	      0.00000000	     20.11219917
      0.20131331	     -0.06287657	      0.00024601	     -0.20432141	     -0.06448176	      0.88292275	     -0.00010559	     -0.22063008	     -0.00000000	      0.00000000	     20.49968869
      0.20281441	     -0.06276839	      0.00024743	     -0.20421345	     -0.06448578	      0.88292336	     -0.00010648	     -0.22061216	     -0.00000000	      0.00000000	     20.69895952
      0.20431551	     -0.06265505	      0.00024932	     -0.20410031	     -0.06448977	      0.88292399	     -0.00010738	     -0.22059401	     -0.00000000	      0.00000000	     20.96719632
      0.20581660	     -0.06254544	      0.00025111	     -0.20399089	     -0.06449374	      0.88292462	     -0.00010828	     -0.22057557	     -0.00000000	      0.00000000	     21.36267836
      0.20731770	     -0.06243514	      0.00025288	     -0.20388077	     -0.06449768	      0.88292527	     -0.00010917	     -0.22055695	     -0.00000000	      0.00000000	     21.49983885
      0.20881880	     -0.06232521	      0.00025454	     -0.20377099	     -0.06450161	      0.88292592	     -0.00011006	     -0.22053818	     -0.00000000	      0.00000000	     21.93651007
      0.21076578	     -0.06218925	      0.00025648	     -0.20363521	     -0.06450667	      0.88292679	     -0.00011121	     -0.22051363	     -0.00000000	      0.00000000	     22.21162413
      0.21225312	     -0.06208041	      0.00025782	     -0.20352649	     -0.06451052	      0.88292746	     -0.00011208	     -0.22049496	     -0.00000000	      0.00000000	     22.53761574
      0.21374045	     -0.06197106	      0.00025911	     -0.20341723	     -0.06451435	      0.88292813	     -0.00011294	     -0.22047610	     -0.00000000	      0.00000000	     23.01876123
      0.21522779	     -0.06187060	      0.00026036	     -0.20331687	     -0.06451817	      0.88292881	     -0.00011380	     -0.22045719	     -0.00000000	      0.00000000	     23.16409340
      0.21671513	     -0.06176716	      0.00026125	     -0.20321349	     -0.06452197	      0.88292950	     -0.00011465	     -0.22043837	     -0.00000001	      0.00000000	     23.72146538
      0.21820247	     -0.06166921	      0.00026234	     -0.20311560	     -0.06452577	      0.88293018	     -0.00011548	     -0.22041956	     -0.00000001	      0.00000000	     23.90947960
      0.21968981	     -0.06156839	      0.00026311	     -0.20301482	     -0.06452955	      0.88293087	     -0.00011631	     -0.22040086	     -0.00000001	      0.00000000	     24.32624946
      0.22117714	     -0.06147093	      0.00026409	     -0.20291740	     -0.06453332	      0.88293155	     -0.00011712	     -0.22038219	     -0.00000001	      0.00000000	     24.64995954
      0.22276617	     -0.06136752	      0.00026464	     -0.20281401	     -0.06453734	      0.88293228	     -0.00011797	     -0.22036232	     -0.00000001	      0.00000000	     25.16232013
      0.22435520	     -0.06126884	      0.00026547	     -0.20271534	     -0.06454135	      0.88293301	     -0.00011880	     -0.22034255	     -0.00000001	      0.00000000	     25.20056623
      0.22594423	     -0.06116489	      0.00026567	     -0.20261138	     -0.06454535	      0.88293373	     -0.00011962	     -0.22032294	     -0.00000001	      0.00000000	     25.91693322
      0.22730778	     -0.06108438	      0.00026643	     -0.20253086	     -0.06454877	      0.88293434	     -0.00012030	     -0.22030614	     -0.00000001	      0.00000000	     26.12156019
      0.22867134	     -0.06100025	      0.00026678	     -0.20244671	     -0.06455219	      0.88293495	     -0.00012097	     -0.22028951	     -0.00000001	      0.00000000	     26.48280717
      0.23003489	     -0.06092003	      0.00026733	     -0.20236647	     -0.06455561	      0.88293555	     -0.00012162	     -0.22027298	     -0.00000000	      0.00000000	     26.78308562
      0.23184273	     -0.06081369	      0.00026778	     -0.20226008	     -0.06456013	      0.88293634	     -0.00012246	     -0.22025131	     -0.00000000	      0.00000000	     27.35636259
      0.23338186	     -0.06072777	      0.00026831	     -0.20217410	     -0.06456397	      0.88293699	     -0.00012315	     -0.22023301	     -0.00000000	      0.00000000	     27.47228899
      0.23492099	     -0.06063916	      0.00026839	     -0.20208542	     -0.06456781	      0.88293763	     -0.00012382	     -0.22021493	     -0.00000000	      0.00000000	     28.00493891
      0.23646013	     -0.06055783	      0.00026896	     -0.20200403	     -0.06457165	      0.88293826	     -0.00012446	     -0.22019701	     -0.00000000	      0.00000000	     28.19831538
      0.23773958	     -0.06048656	      0.00026887	     -0.20193268	     -0.06457483	      0.88293877	     -0.00012498	     -0.22018229	     -0.00000000	      0.00000000	     28.67579643
      0.23901904	     -0.06041955	      0.00026911	     -0.20186560	     -0.06457802	      0.88293926	     -0.00012548	     -0.22016770	     -0.00000000	      0.00000000	     28.84644293
      0.24060113	     -0.06033674	      0.00026915	     -0.20178268	     -0.06458196	      0.88293986	     -0.00012608	     -0.22014985	     -0.00000000	      0.00000000	     29.35316661
      0.24218323	     -0.06025797	      0.00026940	     -0.20170381	     -0.06458589	      0.88294044	     -0.00012665	     -0.22013224	     -0.00000000	      0.00000000	     29.33419102
      0.24376532	     -0.06017515	      0.00026919	     -0.20162086	     -0.06458983	      0.88294099	     -0.00012719	     -0.22011488	     -0.00000000	      0.00000000	     30.02545612
      0.24534742	     -0.06010195	      0.00026966	     -0.20154753	     -0.06459378	      0.88294153	     -0.00012769	     -0.22009768	     -0.00000000	      0.00000000	     30.25837170
      0.24666235	     -0.06003561	      0.00026922	     -0.20148107	     -0.06459706	      0.88294195	     -0.00012809	     -0.22008364	     -0.00000000	      0.00000000	     30.50017825
      0.24797728	     -0.05997485	      0.00026940	     -0.20142018	     -0.06460034	      0.88294236	     -0.00012846	     -0.22006973	     -0.00000000	      0.00000000	     30.75122155
      0.24963938	     -0.05989752	      0.00026899	     -0.20134267	     -0.06460450	      0.88294286	     -0.00012890	     -0.22005244	     -0.00000000	      0.00000000	     31.04134567
      0.25130149	     -0.05982438	      0.00026922	     -0.20126935	     -0.06460867	      0.88294333	     -0.00012930	     -0.22003541	     -0.00000000	      0.00000000	     31.48249927
      0.25258911	     -0.05976539	      0.00026832	     -0.20121020	     -0.06461191	      0.88294367	     -0.00012958	     -0.22002244	     -0.00000000	      0.00000000	     31.57398207
      0.25387673	     -0.05971038	      0.00026825	     -0.20115504	     -0.06461515	      0.88294400	     -0.00012983	     -0.22000962	     -0.00000000	      0.00000000	     31.79283462
      0.25549981	     -0.05964081	      0.00026766	     -0.20108524	     -0.06461926	      0.88294440	     -0.00013011	     -0.21999375	     -0.00000000	      0.00000000	     32.14780272
      0.25712290	     -0.05957640	      0.00026767	     -0.20102062	     -0.06462338	      0.88294476	     -0.00013034	     -0.21997816	     -0.00000000	      0.00000000	     32.23929023
      0.25856347	     -0.05951511	      0.00026672	     -0.20095911	     -0.06462706	      0.88294507	     -0.00013051	     -0.21996462	     -0.00000000	      0.00000000	     32.61880138
      0.26000405	     -0.05946028	      0.00026679	     -0.20090407	     -0.06463075	      0.88294535	     -0.00013064	     -0.21995128	     -0.00000000	      0.00000000	     32.81159300
      0.26144462	     -0.05940407	      0.00026586	     -0.20084763	     -0.06463446	      0.88294562	     -0.00013073	     -0.21993823	     -0.00000000	      0.00000000	     32.97209268
      0.26288520	     -0.05935102	      0.00026583	     -0.20079435	     -0.06463819	      0.88294587	     -0.00013078	     -0.21992543	     -0.00000000	      0.00000000	     33.20556680
      0.26432577	     -0.05929787	      0.00026485	     -0.20074095	     -0.06464194	      0.88294609	     -0.00013079	     -0.21991291	     -0.00000000	      0.00000000	     33.45187220
      0.26576635	     -0.05924846	      0.00026477	     -0.20069129	     -0.06464572	      0.88294630	     -0.00013076	     -0.21990065	     -0.00000000	      0.00000000	     33.59754629
      0.26720692	     -0.05919852	      0.00026376	     -0.20064107	     -0.06464952	      0.88294650	     -0.00013069	     -0.21988870	     -0.00000000	      0.00000000	     33.76094203
      0.26864750	     -0.05915147	      0.00026365	     -0.20059376	     -0.06465334	      0.88294667	     -0.00013057	     -0.21987704	     -0.00000000	      0.00000000	     33.96493114
      0.27008807	     -0.05910523	      0.00026260	     -0.20054722	     -0.06465720	      0.88294683	     -0.00013041	     -0.21986569	     -0.00000000	      0.00000000	     34.06972843
      0.27152865	     -0.05906155	      0.00026241	     -0.20050326	     -0.06466108	      0.88294697	     -0.00013020	     -0.21985464	     -0.00000000	      0.00000000	     34.27315763
      0.27296922	     -0.05901851	      0.00026133	     -0.20045990	     -0.06466500	      0.88294710	     -0.00012995	     -0.21984393	     -0.00000000	      0.00000000	     34.38072626
      0.27440980	     -0.05897770	      0.00026114	     -0.20041879	     -0.06466895	      0.88294722	     -0.00012966	     -0.21983353	     -0.00000000	      0.00000000	     34.53745293
      0.27614401	     -0.05893074	      0.00025934	     -0.20037141	     -0.06467375	      0.88294734	     -0.00012925	     -0.21982148	     -0.00000000	      0.00000000	     34.60850356
      0.27737595	     -0.05889901	      0.00025968	     -0.20033942	     -0.06467719	      0.88294742	     -0.00012891	     -0.21981322	     -0.00000000	      0.00000000	     34.73323590
      0.27860789	     -0.05886814	      0.00025871	     -0.20030824	     -0.06468066	      0.88294749	     -0.00012855	     -0.21980523	     -0.00000000	      0.00000000	     34.86344804
      0.28033885	     -0.05882837	      0.00025816	     -0.20026805	     -0.06468559	      0.88294758	     -0.00012798	     -0.21979445	     -0.00000000	      0.00000000	     34.91484663
      0.28183843	     -0.05879515	      0.00025656	     -0.20023443	     -0.06468991	      0.88294765	     -0.00012743	     -0.21978559	     -0.00000000	      0.00000000	     35.08013619
      0.28333800	     -0.05876612	      0.00025633	     -0.20020501	     -0.06469427	      0.88294772	     -0.00012684	     -0.21977717	     -0.00000000	      0.00000000	     34.97352881
      0.28483757	     -0.05873878	      0.00025410	     -0.20017724	     -0.06469869	      0.88294778	     -0.00012620	     -0.21976926	     -0.00000000	      0.00000000	     35.29157073
      0.28614534	     -0.05872001	      0.00025408	     -0.20015812	     -0.06470258	      0.88294783	     -0.00012560	     -0.21976282	     -0.00000000	      0.00000000	     35.09551994
      0.28745311	     -0.05870235	      0.00025255	     -0.20014007	     -0.06470651	      0.88294788	     -0.00012496	     -0.21975684	     -0.00000000	      0.00000000	     35.25125048
      0.28876088	     -0.05868978	      0.00025174	     -0.20012713	     -0.06471048	      0.88294792	     -0.00012429	     -0.21975137	     -0.00000000	      0.00000000	     35.18976108
      0.29053412	     -0.05868010	      0.00024948	     -0.20011690	     -0.06471593	      0.88294799	     -0.00012332	     -0.21974493	     -0.00000000	      0.00000000	     35.37994214
      0.29192800	     -0.05868173	      0.00024860	     -0.20011812	     -0.06472027	      0.88294804	     -0.00012252	     -0.21974082	     -0.00000000	      0.00000000	     35.09241792
      0.29332188	     -0.05868902	      0.00024641	     -0.20012496	     -0.06472466	      0.88294809	     -0.00012167	     -0.21973768	     -0.00000000	      0.00000000	     35.27930726
      0.29471575	     -0.05870561	      0.00024542	     -0.20014114	     -0.06472910	      0.88294813	     -0.00012078	     -0.21973564	     -0.00000000	      0.00000000	     35.03372189
      0.29610963	     -0.05872864	      0.00024357	     -0.20016372	     -0.06473360	      0.88294817	     -0.00011985	     -0.21973481	     -0.00000000	      0.00000000	     35.17545971
      0.29750351	     -0.05876059	      0.00024279	     -0.20019526	     -0.06473814	      0.88294821	     -0.00011889	     -0.21973529	     -0.00000000	      0.00000000	     34.92471511
      0.29889738	     -0.05879842	      0.00024159	     -0.20023267	     -0.06474273	      0.88294824	     -0.00011788	     -0.21973716	     -0.00000000	      0.00000000	     35.02576488
      0.30029126	     -0.05884436	      0.00024122	     -0.20027822	     -0.06474737	      0.88294825	     -0.00011684	     -0.21974044	     -0.00000000	      0.00000000	     34.77266598
      0.30168513	     -0.05889560	      0.00024044	     -0.20032906	     -0.06475207	      0.88294825	     -0.00011576	     -0.21974519	     -0.00000000	     -0.00000000	     34.84247633
      0.30341606	     -0.05896946	      0.00024048	     -0.20040247	     -0.06475796	      0.88294823	     -0.00011437	     -0.21975312	     -0.00000000	     -0.00000000	     34.30892535
      0.30481199	     -0.05902973	      0.00023953	     -0.20046236	     -0.06476276	      0.88294818	     -0.00011321	     -0.21976114	     -0.00000000	     -0.00000000	     34.63528313
      0.30620791	     -0.05909920	      0.00023990	     -0.20053150	     -0.06476762	      0.88294810	     -0.00011202	     -0.21977052	     -0.00000000	     -0.00000000	     34.32944061
      0.30760384	     -0.05917176	      0.00023911	     -0.20060372	     -0.06477251	      0.88294799	     -0.00011079	     -0.21978131	     -0.00000000	     -0.00000000	     34.25023120
      0.30899976	     -0.05925023	      0.00023922	     -0.20068188	     -0.06477745	      0.88294784	     -0.00010953	     -0.21979347	     -0.00000000	     -0.00000000	     34.04057792
      0.31068986	     -0.05935072	      0.00023819	     -0.20078199	     -0.06478347	      0.88294760	     -0.00010797	     -0.21981000	     -0.00000000	     -0.00000000	     33.77995144
      0.31204037	     -0.05943460	      0.00023881	     -0.20086561	     -0.06478833	      0.88294736	     -0.00010669	     -0.21982457	     -0.00000000	     -0.00000000	     33.55081699
      0.31339089	     -0.05952295	      0.00023787	     -0.20095368	     -0.06479322	      0.88294707	     -0.00010538	     -0.21984031	     -0.00000000	     -0.00000000	     33.47481197
      0.31474140	     -0.05961570	      0.00023775	     -0.20104619	     -0.06479815	      0.88294674	     -0.00010405	     -0.21985723	     -0.00000000	     -0.00000000	     33.13316859
      0.31647859	     -0.05973911	      0.00023639	     -0.20116929	     -0.06480452	      0.88294623	     -0.00010230	     -0.21988063	     -0.00000000	     -0.00000000	     33.06748349
      0.31785474	     -0.05984127	      0.00023651	     -0.20127125	     -0.06480960	      0.88294577	     -0.00010088	     -0.21990041	     -0.00000000	     -0.00000000	     32.47844992
      0.31923088	     -0.05994483	      0.00023528	     -0.20137459	     -0.06481471	      0.88294524	     -0.00009945	     -0.21992124	     -0.00000000	     -0.00000000	     32.44635904
      0.32060703	     -0.06005336	      0.00023486	     -0.20148294	     -0.06481984	      0.88294466	     -0.00009799	     -0.21994306	     -0.00000000	     -0.00000000	     32.02237505
      0.32228028	     -0.06018888	      0.00023313	     -0.20161824	     -0.06482610	      0.88294387	     -0.00009619	     -0.21997090	     -0.00000000	     -0.00000000	     31.95590062
      0.32371487	     -0.06031005	      0.00023268	     -0.20173928	     -0.06483149	      0.88294311	     -0.00009462	     -0.21999587	     -0.00000000	     -0.00000000	     31.30138320
      0.32514947	     -0.06043227	      0.00023084	     -0.20186134	     -0.06483690	      0.88294229	     -0.00009303	     -0.22002183	     -0.00000000	     -0.00000000	     31.29671165
      0.32658406	     -0.06055968	      0.00023022	     -0.20198864	     -0.06484232	      0.88294140	     -0.00009143	     -0.22004871	     -0.00000000	     -0.00000000	     30.75588485
      0.32801865	     -0.06068790	      0.00022843	     -0.20211675	     -0.06484775	      0.88294044	     -0.00008980	     -0.22007650	     -0.00000000	     -0.00000000	     30.67793233
      0.32945325	     -0.06081909	      0.00022765	     -0.20224788	     -0.06485319	      0.88293942	     -0.00008816	     -0.22010510	     -0.00000000	     -0.00000001	     30.17597615
      0.33088784	     -0.06095028	      0.00022616	     -0.20237901	     -0.06485863	      0.88293833	     -0.00008650	     -0.22013447	     -0.00000000	     -0.00000001	     30.05863206
      0.33232243	     -0.06108466	      0.00022552	     -0.20251337	     -0.06486407	      0.88293717	     -0.00008483	     -0.22016453	     -0.00000000	     -0.00000001	     29.57417162
      0.33375703	     -0.06121950	      0.00022431	     -0.20264821	     -0.06486951	      0.88293596	     -0.00008314	     -0.22019528	     -0.00000000	     -0.00000001	     29.43126556
      0.33552441	     -0.06139120	      0.00022351	     -0.20281994	     -0.06487621	      0.88293439	     -0.00008105	     -0.22023405	     -0.00000000	     -0.00000001	     28.66671642
      0.33698039	     -0.06152887	      0.00022160	     -0.20295763	     -0.06488171	      0.88293303	     -0.00007931	     -0.22026669	     -0.00000000	     -0.00000001	     28.77602706
      0.33843636	     -0.06167243	      0.00022102	     -0.20310127	     -0.06488720	      0.88293162	     -0.00007756	     -0.22029987	     -0.00000000	     -0.00000001	     28.34136269
      0.33989234	     -0.06181467	      0.00021929	     -0.20324358	     -0.06489268	      0.88293016	     -0.00007580	     -0.22033363	     -0.00000000	     -0.00000001	     28.04992907
      0.34134832	     -0.06195780	      0.00021872	     -0.20338684	     -0.06489813	      0.88292866	     -0.00007403	     -0.22036791	     -0.00000000	     -0.00000001	     27.75650593
      0.34280429	     -0.06210013	      0.00021742	     -0.20352930	     -0.06490356	      0.88292712	     -0.00007226	     -0.22040266	     -0.00000000	     -0.00000001	     27.46033608
      0.34460551	     -0.06227639	      0.00021725	     -0.20370579	     -0.06491023	      0.88292517	     -0.00007006	     -0.22044621	     -0.00000000	     -0.00000001	     27.20793585
      0.34602902	     -0.06241283	      0.00021564	     -0.20384240	     -0.06491548	      0.88292359	     -0.00006832	     -0.22048102	     -0.00000000	     -0.00000001	     26.79154194
      0.34745253	     -0.06254927	      0.00021572	     -0.20397907	     -0.06492068	      0.88292199	     -0.00006658	     -0.22051610	     -0.00000000	     -0.00000001	     26.47750042
      0.34887604	     -0.06268494	      0.00021467	     -0.20411497	     -0.06492585	      0.88292038	     -0.00006484	     -0.22055144	     -0.00000000	     -0.00000001	     26.29446753
      0.35058649	     -0.06284729	      0.00021455	     -0.20427765	     -0.06493201	      0.88291841	     -0.00006274	     -0.22059419	     -0.00000000	     -0.00000001	     25.67146583
      0.35229695	     -0.06300516	      0.00021244	     -0.20443582	     -0.06493811	      0.88291644	     -0.00006065	     -0.22063721	     -0.00000000	     -0.00000001	     25.78905445
      0.35360600	     -0.06312788	      0.00021293	     -0.20455885	     -0.06494272	      0.88291493	     -0.00005906	     -0.22067027	     -0.00000000	     -0.00000001	     25.20424545
      0.35491506	     -0.06324788	      0.00021192	     -0.20467914	     -0.06494729	      0.88291341	     -0.00005747	     -0.22070345	     -0.00000000	     -0.00000001	     25.04847483
      0.35671205	     -0.06341161	      0.00021163	     -0.20484331	     -0.06495350	      0.88291134	     -0.00005529	     -0.22074913	     -0.00000000	     -0.00000001	     24.55493706
      0.35850904	     -0.06357198	      0.00020972	     -0.20500412	     -0.06495961	      0.88290929	     -0.00005312	     -0.22079490	     -0.00000000	     -0.00000001	     24.54913859
      0.35983862	     -0.06369019	      0.00021054	     -0.20512274	     -0.06496406	      0.88290779	     -0.00005152	     -0.22082879	     -0.00000000	     -0.00000001	     23.99561356
      0.36116821	     -0.06380583	      0.00020964	     -0.20523875	     -0.06496846	      0.88290630	     -0.00004992	     -0.22086266	     -0.00000000	     -0.00000001	     23.82271430
      0.36300976	     -0.06396278	      0.00020984	     -0.20539628	     -0.06497446	      0.88290427	     -0.00004773	     -0.22090946	     -0.00000000	     -0.00000001	     23.42776847
      0.36461873	     -0.06409644	      0.00020840	     -0.20553045	     -0.06497960	      0.88290253	     -0.00004582	     -0.22095015	     -0.00000000	     -0.00000001	     23.22419683
      0.36622771	     -0.06422841	      0.00020942	     -0.20566299	     -0.06498465	      0.88290083	     -0.00004393	     -0.22099062	     -0.00000000	     -0.00000001	     22.91069833
      0.36783668	     -0.06435878	      0.00020712	     -0.20579389	     -0.06498959	      0.88289916	     -0.00004204	     -0.22103085	     -0.00000000	     -0.00000001	     22.60137658
      0.36927265	     -0.06447038	      0.00020858	     -0.20590605	     -0.06499392	      0.88289771	     -0.00004038	     -0.22106651	     -0.00000000	     -0.00000001	     22.35761075
      0.37070862	     -0.06458225	      0.00020736	     -0.20601846	     -0.06499816	      0.88289630	     -0.00003872	     -0.22110186	     -0.00000000	     -0.00000001	     22.14107791
      0.37214460	     -0.06468916	      0.00020784	     -0.20612595	     -0.06500232	      0.88289492	     -0.00003708	     -0.22113690	     -0.00000000	     -0.00000001	     21.85882487
      0.37401559	     -0.06482426	      0.00020673	     -0.20626180	     -0.06500760	      0.88289318	     -0.00003496	     -0.22118191	     -0.00000000	     -0.00000001	     21.65185613
      0.37548163	     -0.06492317	      0.00020773	     -0.20636136	     -0.06501162	      0.88289186	     -0.00003333	     -0.22121659	     -0.00000000	     -0.00000001	     21.30553683
      0.37694766	     -0.06501928	      0.00020665	     -0.20645808	     -0.06501555	      0.88289059	     -0.00003171	     -0.22125065	     -0.00000000	     -0.00000001	     21.23983845
      0.37841370	     -0.06510990	      0.00020693	     -0.20654938	     -0.06501937	      0.88288935	     -0.00003012	     -0.22128403	     -0.00000000	     -0.00000001	     20.85367997
      0.37987973	     -0.06519331	      0.00020634	     -0.20663345	     -0.06502309	      0.88288817	     -0.00002856	     -0.22131661	     -0.00000000	     -0.00000001	     20.80105966
      0.38203715	     -0.06530429	      0.00020698	     -0.20674547	     -0.06502837	      0.88288650	     -0.00002631	     -0.22136277	     -0.00000000	     -0.00000001	     20.25535750
      0.38330224	     -0.06535906	      0.00020575	     -0.20680082	     -0.06503136	      0.88288557	     -0.00002503	     -0.22138869	     -0.00000000	     -0.00000000	     20.39400940
      0.38456733	     -0.06540998	      0.00020563	     -0.20685236	     -0.06503427	      0.88288467	     -0.00002377	     -0.22141365	     -0.00000000	     -0.00000000	     20.18907372
      0.38639650	     -0.06547482	      0.00020454	     -0.20691808	     -0.06503833	      0.88288343	     -0.00002200	     -0.22144796	     -0.00000000	     -0.00000000	     20.13003511
      0.38822566	     -0.06553441	      0.00020305	     -0.20697855	     -0.06504222	      0.88288228	     -0.00002028	     -0.22148017	     -0.00000000	     -0.00000000	     19.50293229
      0.38986504	     -0.06557351	      0.00020109	     -0.20701843	     -0.06504556	      0.88288131	     -0.00001881	     -0.22150726	     -0.00000000	     -0.00000000	     19.87683904
      0.39150442	     -0.06561504	      0.00019947	     -0.20706075	     -0.06504877	      0.88288041	     -0.00001738	     -0.22153254	     -0.00000000	     -0.00000000	     19.34909182
      0.39314380	     -0.06564405	      0.00019716	     -0.20709053	     -0.06505183	      0.88287959	     -0.00001601	     -0.22155620	     -0.00000000	     -0.00000000	     19.57371395
      0.39461239	     -0.06567101	      0.00019599	     -0.20711822	     -0.06505446	      0.88287891	     -0.00001483	     -0.22157596	     -0.00000000	     -0.00000000	     19.17558687
      0.39608098	     -0.06568945	      0.00019447	     -0.20713737	     -0.06505698	      0.88287828	     -0.00001370	     -0.22159447	     -0.00000000	     -0.00000000	     19.23175435
      0.39754958	     -0.06570562	      0.00019353	     -0.20715426	     -0.06505940	      0.88287772	     -0.00001262	     -0.22161168	     -0.00000000	     -0.00000000	     19.03532408
      0.39940896	     -0.06571654	      0.00019233	     -0.20716609	     -0.06506229	      0.88287710	     -0.00001132	     -0.22163159	     -0.00000000	     -0.00000000	     19.04921753
      0.40126834	     -0.06572581	      0.00019235	     -0.20717631	     -0.06506502	      0.88287658	     -0.00001011	     -0.22164937	     -0.00000000	     -0.00000000	     18.78711601
      0.40262045	     -0.06571957	      0.00019149	     -0.20717072	     -0.06506690	      0.88287626	     -0.00000928	     -0.22166101	     -0.00000000	     -0.00000000	     18.77677313
      0.40397256	     -0.06571479	      0.00019155	     -0.20716662	     -0.06506868	      0.88287600	     -0.00000849	     -0.22167146	     -0.00000000	     -0.00000000	     18.73016502
      0.40591021	     -0.06570055	      0.00019160	     -0.20715334	     -0.06507109	      0.88287571	     -0.00000744	     -0.22168458	     -0.00000000	     -0.00000000	     18.57932945
      0.40784786	     -0.06567750	      0.00019360	     -0.20713128	     -0.06507332	      0.88287553	     -0.00000649	     -0.22169548	     -0.00000000	     -0.00000000	     18.77442051
      0.40920939	     -0.06565411	      0.00019380	     -0.20710856	     -0.06507478	      0.88287547	     -0.00000587	     -0.22170177	     -0.00000000	     -0.00000000	     18.50958316
      0.41057093	     -0.06562805	      0.00019478	     -0.20708317	     -0.06507616	      0.88287547	     -0.00000531	     -0.22170696	     -0.00000000	      0.00000000	     18.51315263
      0.41253616	     -0.06558578	      0.00019587	     -0.20704186	     -0.06507799	      0.88287555	     -0.00000458	     -0.22171266	     -0.00000000	      0.00000000	     18.27310009
      0.41419430	     -0.06554052	      0.00019727	     -0.20699739	     -0.06507941	      0.88287571	     -0.00000404	     -0.22171583	     -0.00000000	      0.00000000	     18.49852275
      0.41585245	     -0.06549147	      0.00019792	     -0.20694911	     -0.06508071	      0.88287594	     -0.00000358	     -0.22171746	     -0.00000000	      0.00000000	     18.53837794
      0.41751059	     -0.06543967	      0.00020004	     -0.20689810	     -0.06508189	      0.88287624	     -0.00000319	     -0.22171761	     -0.00000000	      0.00000000	     18.44948333
      0.41898248	     -0.06538443	      0.00020061	     -0.20684352	     -0.06508284	      0.88287657	     -0.00000291	     -0.22171657	     -0.00000000	      0.00000000	     18.55340085
      0.42045436	     -0.06532831	      0.00020242	     -0.20678808	     -0.06508370	      0.88287696	     -0.00000268	     -0.22171434	     -0.00000000	      0.00000000	     18.49949748
      0.42224336	     -0.06525335	      0.00020377	     -0.20671390	     -0.06508464	      0.88287751	     -0.00000249	     -0.22171018	     -0.00000000	      0.00000000	     18.62245397
      0.42403236	     -0.06517484	      0.00020621	     -0.20663618	     -0.06508545	      0.88287814	     -0.00000238	     -0.22170436	     -0.00000000	      0.00000000	     18.45124255
      0.42544390	     -0.06510385	      0.00020685	     -0.20656576	     -0.06508600	      0.88287869	     -0.00000236	     -0.22169863	     -0.00000000	      0.00000000	     18.69247752
      0.42685543	     -0.06503389	      0.00020852	     -0.20649638	     -0.06508649	      0.88287929	     -0.00000239	     -0.22169187	     -0.00000000	      0.00000000	     18.76337985
      0.42867248	     -0.06493762	      0.00020994	     -0.20640083	     -0.06508701	      0.88288013	     -0.00000251	     -0.22168175	     -0.00000000	      0.00000000	     18.74421151
      0.43029300	     -0.06484680	      0.00021198	     -0.20631063	     -0.06508738	      0.88288094	     -0.00000269	     -0.22167133	     -0.00000000	      0.00000000	     18.94490870
      0.43191353	     -0.06475028	      0.00021296	     -0.20621471	     -0.06508766	      0.88288181	     -0.00000294	     -0.22165962	     -0.00000000	      0.00000000	     19.04771623
      0.43353405	     -0.06465195	      0.00021528	     -0.20611697	     -0.06508787	      0.88288273	     -0.00000326	     -0.22164657	     -0.00000000	      0.00000000	     19.28765838
      0.43515458	     -0.06454543	      0.00021621	     -0.20601100	     -0.06508799	      0.88288371	     -0.00000364	     -0.22163226	     -0.00000000	      0.00000000	     19.25381947
      0.43677511	     -0.06443812	      0.00021906	     -0.20590425	     -0.06508804	      0.88288473	     -0.00000410	     -0.22161660	     -0.00000000	      0.00000000	     19.61958572
      0.43839563	     -0.06432343	      0.00021975	     -0.20579006	     -0.06508802	      0.88288581	     -0.00000462	     -0.22159966	     -0.00000000	      0.00000000	     19.57210673
      0.43979755	     -0.06422323	      0.00022239	     -0.20569031	     -0.06508795	      0.88288679	     -0.00000513	     -0.22158394	     -0.00000000	      0.00000000	     19.85732198
      0.44119946	     -0.06411915	      0.00022356	     -0.20558663	     -0.06508782	      0.88288779	     -0.00000568	     -0.22156729	     -0.00000000	      0.00000000	     19.91689356
      0.44260138	     -0.06401341	      0.00022533	     -0.20548128	     -0.06508766	      0.88288884	     -0.00000628	     -0.22154971	     -0.00000000	      0.00000001	     20.15756786
      0.44467464	     -0.06385575	      0.00022670	     -0.20532416	     -0.06508733	      0.88289044	     -0.00000725	     -0.22152221	     -0.00000000	      0.00000001	     20.17427824
      0.44613299	     -0.06374035	      0.00022850	     -0.20520911	     -0.06508705	      0.88289162	     -0.00000799	     -0.22150188	     -0.00000000	      0.00000001	     20.56365849
      0.44759133	     -0.06362705	      0.00022915	     -0.20509612	     -0.06508672	      0.88289282	     -0.00000879	     -0.22148081	     -0.00000000	      0.00000001	     20.80149439
      0.44948953	     -0.06348042	      0.00023165	     -0.20494992	     -0.06508625	      0.88289445	     -0.00000989	     -0.22145246	     -0.00000000	      0.00000001	     20.93849006
      0.45084257	     -0.06337361	      0.00023208	     -0.20484335	     -0.06508587	      0.88289563	     -0.00001072	     -0.22143168	     -0.00000000	      0.00000001	     21.30574948
      0.45219561	     -0.06326866	      0.00023382	     -0.20473866	     -0.06508547	      0.88289685	     -0.00001159	     -0.22141045	     -0.00000000	      0.00000001	     21.43914469
      0.45396626	     -0.06313008	      0.00023591	     -0.20460040	     -0.06508491	      0.88289848	     -0.00001279	     -0.22138212	     -0.00000000	      0.00000001	     21.81619452
      0.45573691	     -0.06299622	      0.00023913	     -0.20446684	     -0.06508431	      0.88290014	     -0.00001405	     -0.22135318	     -0.00000000	      0.00000001	     22.00680917
      0.45725836	     -0.06287486	      0.00024058	     -0.20434570	     -0.06508377	      0.88290160	     -0.00001519	     -0.22132802	     -0.00000000	      0.00000001	     22.31230759
      0.45877981	     -0.06275785	      0.00024379	     -0.20422893	     -0.06508320	      0.88290309	     -0.00001637	     -0.22130247	     -0.00000000	      0.00000001	     22.56451357
      0.46030126	     -0.06264069	      0.00024534	     -0.20411195	     -0.06508261	      0.88290460	     -0.00001759	     -0.22127667	     -0.00000000	      0.00000001	     22.86499452
      0.46182271	     -0.06252490	      0.00024828	     -0.20399636	     -0.06508201	      0.88290612	     -0.00001885	     -0.22125068	     -0.00000000	      0.00000001	     23.13210952
      0.46334416	     -0.06240891	      0.00024931	     -0.20388050	     -0.06508138	      0.88290766	     -0.00002016	     -0.22122457	     -0.00000000	      0.00000001	     23.48547839
      0.46486561	     -0.06229552	      0.00025170	     -0.20376726	     -0.06508075	      0.88290922	     -0.00002150	     -0.22119840	     -0.00000000	      0.00000001	     23.68281092
      0.46638706	     -0.06218212	      0.00025243	     -0.20365395	     -0.06508010	      0.88291078	     -0.00002288	     -0.22117219	     -0.00000000	      0.00000001	     24.08547106
      0.46790851	     -0.06207011	      0.00025534	     -0.20354208	     -0.06507944	      0.88291236	     -0.00002430	     -0.22114597	     -0.00000000	      0.00000001	     24.28202126
      0.46942996	     -0.06195778	      0.00025654	     -0.20342981	     -0.06507878	      0.88291394	     -0.00002575	     -0.22111972	     -0.00000000	      0.00000001	     24.62712552
      0.47095141	     -0.06184779	      0.00025956	     -0.20331992	     -0.06507811	      0.88291552	     -0.00002723	     -0.22109347	     -0.00000000	      0.00000001	     24.90877314
      0.47247286	     -0.06173871	      0.00026046	     -0.20321087	     -0.06507743	      0.88291711	     -0.00002875	     -0.22106724	     -0.00000000	      0.00000001	     25.25330574
      0.47399431	     -0.06163175	      0.00026347	     -0.20310398	     -0.06507676	      0.88291870	     -0.00003029	     -0.22104103	     -0.00000000	      0.00000001	     25.54900098
      0.47551576	     -0.06152579	      0.00026401	     -0.20299801	     -0.06507608	      0.88292028	     -0.00003186	     -0.22101489	     -0.00000000	      0.00000001	     25.76845213
      0.47703721	     -0.06142046	      0.00026701	     -0.20289270	     -0.06507541	      0.88292186	     -0.00003345	     -0.22098881	     -0.00000000	      0.00000001	     26.09908477
      0.47855866	     -0.06131779	      0.00026717	     -0.20278999	     -0.06507473	      0.88292344	     -0.00003506	     -0.22096282	     -0.00000000	      0.00000001	     26.48805908
      0.48008011	     -0.06121683	      0.00027035	     -0.20268903	     -0.06507407	      0.88292501	     -0.00003670	     -0.22093696	     -0.00000000	      0.00000001	     26.58257678
      0.48160156	     -0.06111723	      0.00027003	     -0.20258934	     -0.06507340	      0.88292656	     -0.00003835	     -0.22091123	     -0.00000000	      0.00000001	     27.12068167
      0.48291732	     -0.06103260	      0.00027269	     -0.20250469	     -0.06507284	      0.88292790	     -0.00003979	     -0.22088910	     -0.00000000	      0.00000001	     27.13320177
      0.48423307	     -0.06094911	      0.00027333	     -0.20242111	     -0.06507228	      0.88292923	     -0.00004124	     -0.22086708	     -0.00000000	      0.00000001	     27.47280819
      0.48587530	     -0.06084746	      0.00027536	     -0.20231937	     -0.06507159	      0.88293088	     -0.00004306	     -0.22083980	     -0.00000000	      0.00000001	     27.60706156
      0.48751753	     -0.06074741	      0.00027583	     -0.20221917	     -0.06507092	      0.88293250	     -0.00004489	     -0.22081274	     -0.00000000	      0.00000001	     28.17357927
      0.48890196	     -0.06066489	      0.00027813	     -0.20213656	     -0.06507036	      0.88293386	     -0.00004644	     -0.22079013	     -0.00000000	      0.00000001	     28.09696375
      0.49028639	     -0.06058348	      0.00027862	     -0.20205499	     -0.06506982	      0.88293520	     -0.00004799	     -0.22076770	     -0.00000000	      0.00000001	     28.47387962
      0.49167083	     -0.06050429	      0.00028020	     -0.20197567	     -0.06506928	      0.88293653	     -0.00004954	     -0.22074549	     -0.00000000	      0.00000001	     28.57516340
      0.49338632	     -0.06040801	      0.00028093	     -0.20187917	     -0.06506864	      0.88293816	     -0.00005145	     -0.22071825	     -0.00000000	      0.00000001	     29.05593185
      0.49486114	     -0.06032727	      0.00028294	     -0.20179826	     -0.06506811	      0.88293953	     -0.00005309	     -0.22069512	     -0.00000000	      0.00000001	     28.93713637
      0.49633597	     -0.06024703	      0.00028323	     -0.20171779	     -0.06506759	      0.88294089	     -0.00005472	     -0.22067227	     -0.00000000	      0.00000001	     29.40750459
      0.49781080	     -0.06017066	      0.00028533	     -0.20164123	     -0.06506709	      0.88294223	     -0.00005634	     -0.22064971	     -0.00000000	      0.00000001	     29.32312109
      0.49928562	     -0.06009396	      0.00028544	     -0.20156426	     -0.06506661	      0.88294355	     -0.00005794	     -0.22062748	     -0.00000000	      0.00000001	     29.76050773
      0.50076045	     -0.06002113	      0.00028745	     -0.20149120	     -0.06506615	      0.88294485	     -0.00005953	     -0.22060557	     -0.00000000	      0.00000001	     29.75994362
      0.50223527	     -0.05994873	      0.00028733	     -0.20141851	     -0.06506571	      0.88294613	     -0.00006110	     -0.22058400	     -0.00000000	      0.00000001	     30.13657493
      0.50371010	     -0.05987937	      0.00028927	     -0.20134887	     -0.06506530	      0.88294739	     -0.00006266	     -0.22056278	     -0.00000000	      0.00000001	     30.05258429
      0.50518493	     -0.05980968	      0.00028882	     -0.20127886	     -0.06506491	      0.88294863	     -0.00006418	     -0.22054191	     -0.00000000	      0.00000001	     30.48601693
      0.50665975	     -0.05974412	      0.00029073	     -0.20121300	     -0.06506454	      0.88294985	     -0.00006569	     -0.22052139	     -0.00000000	      0.00000001	     30.38667432
      0.50813458	     -0.05967847	      0.00028990	     -0.20114698	     -0.06506420	      0.88295106	     -0.00006716	     -0.22050124	     -0.00000000	      0.00000001	     30.82453125
      0.50960941	     -0.05961645	      0.00029188	     -0.20108465	     -0.06506389	      0.88295224	     -0.00006861	     -0.22048146	     -0.00000000	      0.00000001	     30.66585039
      0.51092625	     -0.05956049	      0.00029109	     -0.20102833	     -0.06506363	      0.88295329	     -0.00006988	     -0.22046413	     -0.00000000	      0.00000001	     31.02843861
      0.51224308	     -0.05950749	      0.00029201	     -0.20097500	     -0.06506339	      0.88295431	     -0.00007113	     -0.22044708	     -0.00000000	      0.00000001	     31.03689905
      0.51355992	     -0.05945521	      0.00029196	     -0.20092236	     -0.06506318	      0.88295533	     -0.00007235	     -0.22043035	     -0.00000000	      0.00000001	     31.22846287
      0.51536855	     -0.05938645	      0.00029278	     -0.20085311	     -0.06506294	      0.88295670	     -0.00007398	     -0.22040786	     -0.00000000	      0.00000001	     31.19919044
      0.51679841	     -0.05933269	      0.00029209	     -0.20079893	     -0.06506278	      0.88295777	     -0.00007524	     -0.22039050	     -0.00000000	      0.00000001	     31.58620787
      0.51822828	     -0.05928152	      0.00029297	     -0.20074735	     -0.06506265	      0.88295883	     -0.00007646	     -0.22037349	     -0.00000000	      0.00000000	     31.49543153
      0.51965814	     -0.05923075	      0.00029203	     -0.20069612	     -0.06506255	      0.88295987	     -0.00007766	     -0.22035684	     -0.00000000	      0.00000000	     31.77815553
      0.52108801	     -0.05918273	      0.00029245	     -0.20064767	     -0.06506249	      0.88296089	     -0.00007882	     -0.22034054	     -0.00000000	      0.00000000	     31.72797986
      0.52251787	     -0.05913527	      0.00029154	     -0.20059973	     -0.06506247	      0.88296191	     -0.00007995	     -0.22032460	     -0.00000000	      0.00000000	     31.99529583
      0.52394774	     -0.05909035	      0.00029179	     -0.20055435	     -0.06506248	      0.88296292	     -0.00008105	     -0.22030902	     -0.00000000	      0.00000000	     31.90287731
      0.52537760	     -0.05904593	      0.00029079	     -0.20050942	     -0.06506253	      0.88296391	     -0.00008211	     -0.22029381	     -0.00000000	      0.00000000	     32.18469571
      0.52680747	     -0.05900433	      0.00029085	     -0.20046734	     -0.06506261	      0.88296489	     -0.00008314	     -0.22027895	     -0.00000000	      0.00000000	     32.10430823
      0.52823733	     -0.05896332	      0.00028976	     -0.20042582	     -0.06506274	      0.88296587	     -0.00008414	     -0.22026447	     -0.00000000	      0.00000000	     32.37023660
      0.52966720	     -0.05892524	      0.00028957	     -0.20038723	     -0.06506291	      0.88296683	     -0.00008511	     -0.22025036	     -0.00000000	      0.00000000	     32.27109093
      0.53109706	     -0.05888777	      0.00028829	     -0.20034921	     -0.06506313	      0.88296779	     -0.00008604	     -0.22023661	     -0.00000000	      0.00000000	     32.53559610
      0.53252693	     -0.05885368	      0.00028792	     -0.20031460	     -0.06506338	      0.88296873	     -0.00008694	     -0.22022325	     -0.00000000	      0.00000000	     32.43779262
      0.53395679	     -0.05882093	      0.00028649	     -0.20028129	     -0.06506368	      0.88296967	     -0.00008781	     -0.22021030	     -0.00000000	      0.00000000	     32.68658171
      0.53538666	     -0.05879216	      0.00028590	     -0.20025198	     -0.06506403	      0.88297060	     -0.00008865	     -0.22019779	     -0.00000000	      0.00000000	     32.56788928
      0.53681652	     -0.05876517	      0.00028427	     -0.20022442	     -0.06506442	      0.88297153	     -0.00008945	     -0.22018576	     -0.00000000	      0.00000000	     32.81512783
      0.53824639	     -0.05874280	      0.00028350	     -0.20020149	     -0.06506486	      0.88297244	     -0.00009022	     -0.22017425	     -0.00000000	      0.00000000	     32.69481193
      0.53967625	     -0.05872286	      0.00028170	     -0.20018096	     -0.06506535	      0.88297335	     -0.00009095	     -0.22016330	     -0.00000000	      0.00000000	     32.93184831
      0.54110612	     -0.05870952	      0.00028066	     -0.20016704	     -0.06506590	      0.88297424	     -0.00009165	     -0.22015300	     -0.00000000	      0.00000000	     32.78273531
      0.54253598	     -0.05870092	      0.00027851	     -0.20015783	     -0.06506649	      0.88297513	     -0.00009230	     -0.22014346	     -0.00000000	      0.00000000	     33.00946788
      0.54396585	     -0.05870060	      0.00027721	     -0.20015692	     -0.06506714	      0.88297601	     -0.00009292	     -0.22013480	     -0.00000000	      0.00000000	     32.84579042
      0.54539571	     -0.05870649	      0.00027487	     -0.20016220	     -0.06506784	      0.88297687	     -0.00009349	     -0.22012716	     -0.00000000	      0.00000000	     33.05769124
      0.54682558	     -0.05872134	      0.00027356	     -0.20017646	     -0.06506859	      0.88297773	     -0.00009402	     -0.22012064	     -0.00000000	      0.00000000	     32.86581306
      0.54825544	     -0.05874119	      0.00027145	     -0.20019570	     -0.06506941	      0.88297857	     -0.00009449	     -0.22011536	     -0.00000000	      0.00000000	     33.08220771
      0.54968531	     -0.05876908	      0.00027064	     -0.20022302	     -0.06507028	      0.88297939	     -0.00009492	     -0.22011133	     -0.00000000	      0.00000000	     32.87613115
      0.55111517	     -0.05880135	      0.00026919	     -0.20025471	     -0.06507121	      0.88298019	     -0.00009529	     -0.22010862	     -0.00000000	      0.00000000	     33.08104843
      0.55254504	     -0.05884051	      0.00026944	     -0.20029335	     -0.06507219	      0.88298097	     -0.00009561	     -0.22010723	     -0.00000000	      0.00000000	     32.83498753
      0.55397490	     -0.05888350	      0.00026909	     -0.20033580	     -0.06507324	      0.88298173	     -0.00009588	     -0.22010717	     -0.00000000	      0.00000000	     33.02722290
      0.55540477	     -0.05893339	      0.00027049	     -0.20038521	     -0.06507434	      0.88298246	     -0.00009608	     -0.22010844	     -0.00000000	      0.00000000	     32.75079574
      0.55683463	     -0.05898681	      0.00027122	     -0.20043814	     -0.06507551	      0.88298316	     -0.00009623	     -0.22011103	     -0.00000000	      0.00000000	     32.92840866
      0.55826450	     -0.05904746	      0.00027352	     -0.20049835	     -0.06507673	      0.88298383	     -0.00009632	     -0.22011496	     -0.00000000	      0.00000000	     32.60679673
      0.55969436	     -0.05911145	      0.00027478	     -0.20056189	     -0.06507801	      0.88298446	     -0.00009635	     -0.22012024	     -0.00000000	      0.00000000	     32.77927049
      0.56112423	     -0.05918209	      0.00027749	     -0.20063214	     -0.06507935	      0.88298505	     -0.00009632	     -0.22012686	     -0.00000000	      0.00000000	     32.43351050
      0.56255409	     -0.05925521	      0.00027899	     -0.20070484	     -0.06508074	      0.88298559	     -0.00009624	     -0.22013478	     -0.00000000	      0.00000000	     32.58725876
      0.56398396	     -0.05933337	      0.00028196	     -0.20078264	     -0.06508219	      0.88298609	     -0.00009609	     -0.22014395	     -0.00000000	      0.00000000	     32.19493254
      0.56541382	     -0.05941308	      0.00028350	     -0.20086197	     -0.06508370	      0.88298653	     -0.00009588	     -0.22015432	     -0.00000000	      0.00000000	     32.33419964
      0.56684369	     -0.05949764	      0.00028634	     -0.20094619	     -0.06508526	      0.88298692	     -0.00009562	     -0.22016581	     -0.00000000	      0.00000000	     31.92787289
      0.56827355	     -0.05958426	      0.00028750	     -0.20103246	     -0.06508687	      0.88298725	     -0.00009530	     -0.22017841	     -0.00000000	      0.00000000	     32.03081881
      0.56970342	     -0.05967612	      0.00028970	     -0.20112402	     -0.06508854	      0.88298751	     -0.00009492	     -0.22019206	     -0.00000000	      0.00000000	     31.56950095
      0.57113328	     -0.05976978	      0.00029009	     -0.20121734	     -0.06509025	      0.88298771	     -0.00009448	     -0.22020677	     -0.00000000	      0.00000000	     31.65446339
      0.57256315	     -0.05986877	      0.00029142	     -0.20131604	     -0.06509201	      0.88298785	     -0.00009399	     -0.22022248	     -0.00000000	      0.00000000	     31.22137420
      0.57399301	     -0.05997007	      0.00029105	     -0.20141702	     -0.06509382	      0.88298791	     -0.00009344	     -0.22023917	     -0.00000000	      0.00000000	     31.24647573
      0.57542288	     -0.06007525	      0.00029170	     -0.20152193	     -0.06509568	      0.88298791	     -0.00009284	     -0.22025682	     -0.00000000	     -0.00000000	     30.75155376
      0.57685274	     -0.06018127	      0.00029079	     -0.20162766	     -0.06509757	      0.88298783	     -0.00009219	     -0.22027537	     -0.00000000	     -0.00000000	     30.77408408
      0.57828261	     -0.06029168	      0.00029077	     -0.20173782	     -0.06509951	      0.88298768	     -0.00009148	     -0.22029476	     -0.00000000	     -0.00000000	     30.34897246
      0.57971247	     -0.06040369	      0.00028945	     -0.20184958	     -0.06510150	      0.88298745	     -0.00009073	     -0.22031499	     -0.00000000	     -0.00000000	     30.28987668
      0.58114234	     -0.06051887	      0.00028920	     -0.20196454	     -0.06510351	      0.88298716	     -0.00008992	     -0.22033601	     -0.00000000	     -0.00000000	     29.80036953
      0.58257220	     -0.06063459	      0.00028789	     -0.20208005	     -0.06510557	      0.88298678	     -0.00008906	     -0.22035779	     -0.00000000	     -0.00000000	     29.75897901
      0.58400207	     -0.06075304	      0.00028738	     -0.20219832	     -0.06510766	      0.88298634	     -0.00008816	     -0.22038028	     -0.00000000	     -0.00000000	     29.34169765
      0.58543193	     -0.06087201	      0.00028608	     -0.20231712	     -0.06510978	      0.88298582	     -0.00008720	     -0.22040344	     -0.00000000	     -0.00000000	     29.25372258
      0.58686180	     -0.06099215	      0.00028560	     -0.20243712	     -0.06511193	      0.88298523	     -0.00008620	     -0.22042723	     -0.00000000	     -0.00000000	     28.77369322
      0.58829166	     -0.06111120	      0.00028453	     -0.20255605	     -0.06511411	      0.88298457	     -0.00008516	     -0.22045158	     -0.00000000	     -0.00000000	     28.69839373
      0.59016861	     -0.06127120	      0.00028456	     -0.20271594	     -0.06511701	      0.88298361	     -0.00008372	     -0.22048435	     -0.00000000	     -0.00000000	     28.03158292
      0.59141502	     -0.06137628	      0.00028304	     -0.20282093	     -0.06511896	      0.88298290	     -0.00008273	     -0.22050661	     -0.00000000	     -0.00000000	     28.11773926
      0.59266143	     -0.06148243	      0.00028297	     -0.20292705	     -0.06512092	      0.88298215	     -0.00008170	     -0.22052924	     -0.00000000	     -0.00000000	     27.78112564
      0.59438071	     -0.06162941	      0.00028232	     -0.20307398	     -0.06512366	      0.88298103	     -0.00008024	     -0.22056103	     -0.00000000	     -0.00000000	     27.60809896
      0.59609999	     -0.06177606	      0.00028325	     -0.20322066	     -0.06512641	      0.88297984	     -0.00007872	     -0.22059345	     -0.00000000	     -0.00000000	     26.83954140
      0.59746534	     -0.06188985	      0.00028247	     -0.20333445	     -0.06512861	      0.88297883	     -0.00007747	     -0.22061961	     -0.00000000	     -0.00000001	     26.99037770
      0.59883069	     -0.06200557	      0.00028341	     -0.20345024	     -0.06513083	      0.88297778	     -0.00007620	     -0.22064609	     -0.00000000	     -0.00000001	     26.55499259
      0.60019604	     -0.06211967	      0.00028357	     -0.20356439	     -0.06513305	      0.88297669	     -0.00007489	     -0.22067287	     -0.00000000	     -0.00000001	     26.40443927
      0.60194031	     -0.06226500	      0.00028490	     -0.20370985	     -0.06513589	      0.88297524	     -0.00007319	     -0.22070747	     -0.00000000	     -0.00000001	     25.77746252
      0.60338663	     -0.06237968	      0.00028494	     -0.20382462	     -0.06513826	      0.88297399	     -0.00007174	     -0.22073641	     -0.00000000	     -0.00000001	     25.83422429
      0.60483295	     -0.06249616	      0.00028614	     -0.20394124	     -0.06514062	      0.88297270	     -0.00007026	     -0.22076549	     -0.00000000	     -0.00000001	     25.38678477
      0.60627928	     -0.06261072	      0.00028612	     -0.20405593	     -0.06514299	      0.88297139	     -0.00006876	     -0.22079476	     -0.00000000	     -0.00000001	     25.27739560
      0.60772560	     -0.06272522	      0.00028692	     -0.20417059	     -0.06514535	      0.88297004	     -0.00006724	     -0.22082420	     -0.00000000	     -0.00000001	     24.84993174
      0.60917192	     -0.06283809	      0.00028690	     -0.20428362	     -0.06514771	      0.88296867	     -0.00006569	     -0.22085378	     -0.00000000	     -0.00000001	     24.73064009
      0.61061824	     -0.06295040	      0.00028741	     -0.20439612	     -0.06515006	      0.88296728	     -0.00006412	     -0.22088352	     -0.00000000	     -0.00000001	     24.28001475
      0.61206456	     -0.06306031	      0.00028741	     -0.20450623	     -0.06515240	      0.88296587	     -0.00006254	     -0.22091337	     -0.00000000	     -0.00000001	     24.16605290
      0.61393236	     -0.06320487	      0.00028801	     -0.20465107	     -0.06515540	      0.88296403	     -0.00006047	     -0.22095203	     -0.00000000	     -0.00000001	     23.48711598
      0.61547224	     -0.06331523	      0.00028730	     -0.20476166	     -0.06515786	      0.88296251	     -0.00005875	     -0.22098402	     -0.00000000	     -0.00000001	     23.55522214
      0.61701212	     -0.06342817	      0.00028818	     -0.20487487	     -0.06516030	      0.88296097	     -0.00005701	     -0.22101592	     -0.00000000	     -0.00000001	     23.18155694
      0.61855200	     -0.06353695	      0.00028738	     -0.20498391	     -0.06516271	      0.88295944	     -0.00005526	     -0.22104779	     -0.00000000	     -0.00000001	     22.94127658
      0.62009188	     -0.06364364	      0.00028848	     -0.20509092	     -0.06516510	      0.88295790	     -0.00005350	     -0.22107954	     -0.00000000	     -0.00000001	     22.63506672
      0.62163175	     -0.06374958	      0.00028749	     -0.20519715	     -0.06516747	      0.88295636	     -0.00005173	     -0.22111112	     -0.00000000	     -0.00000001	     22.49214080
      0.62317163	     -0.06385112	      0.00028889	     -0.20529905	     -0.06516980	      0.88295483	     -0.00004995	     -0.22114254	     -0.00000000	     -0.00000001	     22.00571693
      0.62453576	     -0.06393892	      0.00028816	     -0.20538713	     -0.06517184	      0.88295349	     -0.00004838	     -0.22117014	     -0.00000000	     -0.00000001	     22.01480420
      0.62589990	     -0.06402426	      0.00028884	     -0.20547281	     -0.06517385	      0.88295214	     -0.00004680	     -0.22119750	     -0.00000000	     -0.00000001	     21.61267424
      0.62726403	     -0.06410514	      0.00028891	     -0.20555401	     -0.06517583	      0.88295081	     -0.00004522	     -0.22122455	     -0.00000000	     -0.00000001	     21.51614813
      0.62925318	     -0.06421901	      0.00028979	     -0.20566839	     -0.06517865	      0.88294888	     -0.00004292	     -0.22126325	     -0.00000000	     -0.00000001	     20.89562887
      0.63086159	     -0.06429991	      0.00028933	     -0.20574970	     -0.06518089	      0.88294734	     -0.00004106	     -0.22129379	     -0.00000000	     -0.00000001	     21.05967437
      0.63246999	     -0.06438017	      0.00029054	     -0.20583042	     -0.06518307	      0.88294582	     -0.00003922	     -0.22132342	     -0.00000000	     -0.00000001	     20.65715223
      0.63391150	     -0.06443994	      0.00028983	     -0.20589057	     -0.06518498	      0.88294447	     -0.00003757	     -0.22134919	     -0.00000000	     -0.00000001	     20.55344302
      0.63535300	     -0.06449674	      0.00029037	     -0.20594778	     -0.06518685	      0.88294314	     -0.00003593	     -0.22137401	     -0.00000000	     -0.00000001	     20.24723160
      0.63679450	     -0.06454627	      0.00028961	     -0.20599771	     -0.06518867	      0.88294183	     -0.00003431	     -0.22139785	     -0.00000000	     -0.00000001	     20.15113339
      0.63872790	     -0.06460889	      0.00028885	     -0.20606087	     -0.06519103	      0.88294010	     -0.00003216	     -0.22142813	     -0.00000000	     -0.00000001	     19.98552657
      0.64026169	     -0.06464738	      0.00028636	     -0.20609975	     -0.06519284	      0.88293876	     -0.00003047	     -0.22145089	     -0.00000000	     -0.00000001	     19.62474745
      0.64179547	     -0.06468191	      0.00028478	     -0.20613469	     -0.06519459	      0.88293744	     -0.00002881	     -0.22147230	     -0.00000000	     -0.00000001	     19.48007927
      0.64332925	     -0.06471566	      0.00028075	     -0.20616880	     -0.06519628	      0.88293615	     -0.00002717	     -0.22149247	     -0.00000000	     -0.00000001	     19.49411816
      0.64486304	     -0.06474461	      0.00027744	     -0.20619813	     -0.06519791	      0.88293489	     -0.00002556	     -0.22151148	     -0.00000000	     -0.00000001	     19.06835316
      0.64639682	     -0.06476852	      0.00027209	     -0.20622237	     -0.06519947	      0.88293366	     -0.00002399	     -0.22152931	     -0.00000000	     -0.00000001	     19.19225840
      0.64793061	     -0.06478921	      0.00026752	     -0.20624341	     -0.06520096	      0.88293247	     -0.00002244	     -0.22154594	     -0.00000000	     -0.00000001	     18.86390047
      0.64946439	     -0.06480456	      0.00026160	     -0.20625908	     -0.06520239	      0.88293131	     -0.00002093	     -0.22156139	     -0.00000000	     -0.00000001	     18.81960934
      0.65132819	     -0.06481963	      0.00025595	     -0.20627457	     -0.06520404	      0.88292995	     -0.00001914	     -0.22157858	     -0.00000000	     -0.00000000	     18.54666017
      0.65263718	     -0.06482430	      0.00025054	     -0.20627949	     -0.06520513	      0.88292903	     -0.00001791	     -0.22158961	     -0.00000000	     -0.00000000	     18.60684957
      0.65394616	     -0.06482777	      0.00024644	     -0.20628325	     -0.06520618	      0.88292814	     -0.00001671	     -0.22159978	     -0.00000000	     -0.00000000	     18.44892270
      0.65571239	     -0.06482634	      0.00024079	     -0.20628219	     -0.06520750	      0.88292699	     -0.00001513	     -0.22161219	     -0.00000000	     -0.00000000	     18.41859284
      0.65747863	     -0.06482441	      0.00023575	     -0.20628065	     -0.06520874	      0.88292589	     -0.00001359	     -0.22162304	     -0.00000000	     -0.00000000	     18.26842227
      0.65924486	     -0.06480747	      0.00023090	     -0.20626410	     -0.06520989	      0.88292485	     -0.00001211	     -0.22163253	     -0.00000000	     -0.00000000	     18.12941931
      0.66082636	     -0.06479166	      0.00022761	     -0.20624865	     -0.06521084	      0.88292398	     -0.00001082	     -0.22163962	     -0.00000000	     -0.00000000	     18.08619365
      0.66240786	     -0.06476977	      0.00022396	     -0.20622711	     -0.06521171	      0.88292315	     -0.00000957	     -0.22164554	     -0.00000000	     -0.00000000	     18.01683019
      0.66398935	     -0.06474744	      0.00022147	     -0.20620514	     -0.06521251	      0.88292238	     -0.00000837	     -0.22165029	     -0.00000000	     -0.00000000	     17.98347245
      0.66557085	     -0.06471619	      0.00021856	     -0.20617423	     -0.06521324	      0.88292165	     -0.00000720	     -0.22165398	     -0.00000000	     -0.00000000	     17.91046017
      0.66715235	     -0.06468399	      0.00021630	     -0.20614238	     -0.06521390	      0.88292098	     -0.00000608	     -0.22165653	     -0.00000000	     -0.00000000	     17.79920078
      0.66873385	     -0.06464269	      0.00021363	     -0.20610141	     -0.06521449	      0.88292035	     -0.00000499	     -0.22165800	     -0.00000000	     -0.00000000	     17.91570407
      0.67031535	     -0.06460332	      0.00021141	     -0.20606236	     -0.06521501	      0.88291978	     -0.00000395	     -0.22165833	     -0.00000000	     -0.00000000	     17.82761314
      0.67189685	     -0.06455417	      0.00020889	     -0.20601352	     -0.06521546	      0.88291926	     -0.00000295	     -0.22165765	     -0.00000000	     -0.00000000	     17.77831842
      0.67347835	     -0.06450468	      0.00020667	     -0.20596433	     -0.06521585	      0.88291879	     -0.00000199	     -0.22165585	     -0.00000000	     -0.00000000	     17.79629024
      0.67505985	     -0.06444740	      0.00020379	     -0.20590732	     -0.06521616	      0.88291837	     -0.00000108	     -0.22165301	     -0.00000000	     -0.00000000	     17.82860672
      0.67664135	     -0.06439199	      0.00020100	     -0.20585217	     -0.06521642	      0.88291800	     -0.00000021	     -0.22164910	     -0.00000000	     -0.00000000	     17.81152096
      0.67822285	     -0.06432690	      0.00019808	     -0.20578731	     -0.06521661	      0.88291768	      0.00000062	     -0.22164424	     -0.00000000	     -0.00000000	     17.93207931
      0.67980434	     -0.06426418	      0.00019499	     -0.20572481	     -0.06521674	      0.88291741	      0.00000140	     -0.22163831	     -0.00000000	     -0.00000000	     17.82404576
      0.68138584	     -0.06418991	      0.00019227	     -0.20565075	     -0.06521682	      0.88291719	      0.00000213	     -0.22163143	     -0.00000000	     -0.00000000	     18.07602551
      0.68296734	     -0.06412249	      0.00018877	     -0.20558350	     -0.06521683	      0.88291702	      0.00000281	     -0.22162349	     -0.00000000	     -0.00000000	     17.96646758
      0.68454884	     -0.06403979	      0.00018598	     -0.20550097	     -0.06521680	      0.88291690	      0.00000344	     -0.22161470	     -0.00000000	     -0.00000000	     18.07907035
      0.68596825	     -0.06397171	      0.00018256	     -0.20543302	     -0.06521673	      0.88291683	      0.00000396	     -0.22160590	     -0.00000000	     -0.00000000	     18.17913883
      0.68738765	     -0.06389506	      0.00017977	     -0.20535648	     -0.06521662	      0.88291680	      0.00000443	     -0.22159638	     -0.00000000	     -0.00000000	     18.17004483
      0.68880706	     -0.06381774	      0.00017651	     -0.20527926	     -0.06521647	      0.88291681	      0.00000485	     -0.22158605	     -0.00000000	      0.00000000	     18.32127733
      0.69085780	     -0.06369905	      0.00017247	     -0.20516069	     -0.06521621	      0.88291690	      0.00000537	     -0.22156978	     -0.00000000	      0.00000000	     18.31498919
      0.69229177	     -0.06361452	      0.00016839	     -0.20507619	     -0.06521599	      0.88291700	      0.00000566	     -0.22155741	     -0.00000000	      0.00000000	     18.54668096
      0.69372573	     -0.06352514	      0.00016510	     -0.20498685	     -0.06521574	      0.88291715	      0.00000590	     -0.22154428	     -0.00000000	      0.00000000	     18.71016677
      0.69544825	     -0.06342034	      0.00016003	     -0.20488205	     -0.06521541	      0.88291739	      0.00000610	     -0.22152753	     -0.00000000	      0.00000000	     18.70761274
      0.69692698	     -0.06332409	      0.00015639	     -0.20478578	     -0.06521511	      0.88291764	      0.00000621	     -0.22151240	     -0.00000000	      0.00000000	     19.02655692
      0.69840571	     -0.06323073	      0.00015169	     -0.20469238	     -0.06521479	      0.88291793	      0.00000625	     -0.22149658	     -0.00000000	      0.00000000	     19.05878386
      0.69988444	     -0.06313451	      0.00014773	     -0.20459611	     -0.06521445	      0.88291827	      0.00000622	     -0.22148017	     -0.00000000	      0.00000000	     19.35669002
      0.70136317	     -0.06304078	      0.00014320	     -0.20450231	     -0.06521411	      0.88291866	      0.00000612	     -0.22146320	     -0.00000000	      0.00000000	     19.35036672
      0.70284190	     -0.06294337	      0.00013925	     -0.20440481	     -0.06521375	      0.88291909	      0.00000595	     -0.22144575	     -0.00000000	      0.00000000	     19.63250725
      0.70467465	     -0.06282736	      0.00013392	     -0.20428867	     -0.06521331	      0.88291969	      0.00000564	     -0.22142348	     -0.00000000	      0.00000000	     19.86888197
      0.70612375	     -0.06273204	      0.00013074	     -0.20419326	     -0.06521296	      0.88292021	      0.00000532	     -0.22140547	     -0.00000000	      0.00000000	     20.05552131
      0.70757285	     -0.06263986	      0.00012706	     -0.20410095	     -0.06521261	      0.88292077	      0.00000493	     -0.22138712	     -0.00000000	      0.00000000	     20.14084036
      0.70902195	     -0.06254460	      0.00012446	     -0.20400558	     -0.06521226	      0.88292138	      0.00000447	     -0.22136846	     -0.00000000	      0.00000000	     20.47324506
      0.71047105	     -0.06245260	      0.00012165	     -0.20391346	     -0.06521193	      0.88292202	      0.00000393	     -0.22134951	     -0.00000000	      0.00000000	     20.53503448
      0.71192015	     -0.06235847	      0.00011958	     -0.20381921	     -0.06521160	      0.88292271	      0.00000333	     -0.22133032	     -0.00000000	      0.00000000	     20.85574344
      0.71373854	     -0.06224507	      0.00011689	     -0.20370564	     -0.06521121	      0.88292363	      0.00000247	     -0.22130594	     -0.00000000	      0.00000000	     20.91745755
      0.71530657	     -0.06213839	      0.00011588	     -0.20359883	     -0.06521090	      0.88292447	      0.00000163	     -0.22128467	     -0.00000000	      0.00000000	     21.30905127
      0.71687461	     -0.06204077	      0.00011382	     -0.20350104	     -0.06521060	      0.88292535	      0.00000071	     -0.22126308	     -0.00000000	      0.00000000	     21.48607969
      0.71827049	     -0.06194924	      0.00011324	     -0.20340937	     -0.06521036	      0.88292617	     -0.00000018	     -0.22124375	     -0.00000000	      0.00000000	     21.85283321
      0.71966637	     -0.06186225	      0.00011187	     -0.20332222	     -0.06521015	      0.88292701	     -0.00000114	     -0.22122429	     -0.00000000	      0.00000000	     21.90984477
      0.72106225	     -0.06177210	      0.00011115	     -0.20323192	     -0.06520995	      0.88292789	     -0.00000216	     -0.22120473	     -0.00000000	      0.00000000	     22.24802527
      0.72296972	     -0.06165527	      0.00010964	     -0.20311485	     -0.06520973	      0.88292913	     -0.00000368	     -0.22117782	     -0.00000000	      0.00000000	     22.35034132
      0.72433415	     -0.06156628	      0.00010977	     -0.20302569	     -0.06520960	      0.88293004	     -0.00000484	     -0.22115851	     -0.00000000	      0.00000000	     22.79881877
      0.72569857	     -0.06148374	      0.00010896	     -0.20294297	     -0.06520950	      0.88293098	     -0.00000606	     -0.22113912	     -0.00000000	      0.00000000	     22.92337700
      0.72734648	     -0.06138182	      0.00010862	     -0.20284081	     -0.06520943	      0.88293214	     -0.00000763	     -0.22111565	     -0.00000000	      0.00000000	     23.30825860
      0.72899439	     -0.06128606	      0.00010720	     -0.20274480	     -0.06520940	      0.88293332	     -0.00000929	     -0.22109215	     -0.00000000	      0.00000000	     23.36961697
      0.73045143	     -0.06119441	      0.00010718	     -0.20265292	     -0.06520941	      0.88293439	     -0.00001084	     -0.22107140	     -0.00000000	      0.00000001	     23.75281927
      0.73190847	     -0.06111249	      0.00010561	     -0.20257074	     -0.06520947	      0.88293547	     -0.00001245	     -0.22105060	     -0.00000000	      0.00000001	     23.98081926
      0.73336552	     -0.06102585	      0.00010524	     -0.20248386	     -0.06520957	      0.88293657	     -0.00001414	     -0.22102989	     -0.00000000	      0.00000001	     24.16717586
      0.73482256	     -0.06094427	      0.00010379	     -0.20240199	     -0.06520971	      0.88293768	     -0.00001590	     -0.22100920	     -0.00000000	      0.00000001	     24.45824182
      0.73627961	     -0.06086140	      0.00010321	     -0.20231885	     -0.06520990	      0.88293881	     -0.00001773	     -0.22098859	     -0.00000000	      0.00000001	     24.64271566
      0.73773665	     -0.06078209	      0.00010179	     -0.20223922	     -0.06521014	      0.88293994	     -0.00001963	     -0.22096806	     -0.00000000	      0.00000001	     24.84762457
      0.73919369	     -0.06070175	      0.00010114	     -0.20215858	     -0.06521043	      0.88294108	     -0.00002160	     -0.22094764	     -0.00000000	      0.00000001	     25.15117382
      0.74065074	     -0.06062509	      0.00009989	     -0.20208160	     -0.06521077	      0.88294222	     -0.00002364	     -0.22092731	     -0.00000000	      0.00000001	     25.24677635
      0.74210778	     -0.06054621	      0.00009947	     -0.20200240	     -0.06521116	      0.88294338	     -0.00002574	     -0.22090713	     -0.00000000	      0.00000001	     25.57687376
      0.74404064	     -0.06045241	      0.00009784	     -0.20190814	     -0.06521176	      0.88294491	     -0.00002862	     -0.22088051	     -0.00000000	      0.00000001	     25.58978749
      0.74528142	     -0.06038291	      0.00009816	     -0.20183837	     -0.06521221	      0.88294589	     -0.00003053	     -0.22086365	     -0.00000000	      0.00000001	     25.96914202
      0.74652220	     -0.06032219	      0.00009747	     -0.20177733	     -0.06521269	      0.88294688	     -0.00003249	     -0.22084685	     -0.00000000	      0.00000001	     26.15819921
      0.74836254	     -0.06023115	      0.00009733	     -0.20168585	     -0.06521349	      0.88294834	     -0.00003547	     -0.22082220	     -0.00000000	      0.00000001	     26.31905666
      0.74995887	     -0.06015761	      0.00009616	     -0.20161187	     -0.06521426	      0.88294961	     -0.00003814	     -0.22080103	     -0.00000000	      0.00000001	     26.72103906
      0.75155519	     -0.06007760	      0.00009705	     -0.20153147	     -0.06521511	      0.88295087	     -0.00004087	     -0.22078015	     -0.00000000	      0.00000001	     26.76178960
      0.75290907	     -0.06001843	      0.00009558	     -0.20147190	     -0.06521589	      0.88295194	     -0.00004325	     -0.22076259	     -0.00000000	      0.00000001	     26.99687767
      0.75426296	     -0.05995491	      0.00009604	     -0.20140802	     -0.06521673	      0.88295300	     -0.00004567	     -0.22074525	     -0.00000000	      0.00000001	     27.14080893
      0.75561684	     -0.05989592	      0.00009547	     -0.20134863	     -0.06521762	      0.88295406	     -0.00004814	     -0.22072809	     -0.00000000	      0.00000001	     27.34306223
      0.75737770	     -0.05981844	      0.00009599	     -0.20127066	     -0.06521888	      0.88295543	     -0.00005142	     -0.22070613	     -0.00000000	      0.00000001	     27.32717187
      0.75881982	     -0.05975684	      0.00009510	     -0.20120860	     -0.06521998	      0.88295654	     -0.00005417	     -0.22068837	     -0.00000000	      0.00000001	     27.63265742
      0.76026194	     -0.05969373	      0.00009598	     -0.20114507	     -0.06522116	      0.88295765	     -0.00005697	     -0.22067086	     -0.00000000	      0.00000001	     27.90301056
      0.76170406	     -0.05963665	      0.00009535	     -0.20108752	     -0.06522241	      0.88295875	     -0.00005981	     -0.22065358	     -0.00000000	      0.00000001	     27.92163822
      0.76314618	     -0.05957636	      0.00009619	     -0.20102678	     -0.06522373	      0.88295984	     -0.00006271	     -0.22063659	     -0.00000000	      0.00000001	     28.25071713
      0.76458830	     -0.05952144	      0.00009578	     -0.20097138	     -0.06522513	      0.88296093	     -0.00006565	     -0.22061985	     -0.00000000	      0.00000001	     28.17189280
      0.76603042	     -0.05946243	      0.00009663	     -0.20091191	     -0.06522661	      0.88296201	     -0.00006864	     -0.22060340	     -0.00000000	      0.00000001	     28.49780248
      0.76777848	     -0.05940032	      0.00009587	     -0.20084917	     -0.06522850	      0.88296331	     -0.00007233	     -0.22058379	     -0.00000000	      0.00000001	     28.59164450
      0.76905176	     -0.05934866	      0.00009743	     -0.20079711	     -0.06522996	      0.88296425	     -0.00007505	     -0.22056982	     -0.00000000	      0.00000001	     28.74668760
      0.77032504	     -0.05930360	      0.00009733	     -0.20075158	     -0.06523147	      0.88296519	     -0.00007781	     -0.22055602	     -0.00000000	      0.00000000	     28.88859136
      0.77202548	     -0.05924164	      0.00009846	     -0.20068903	     -0.06523360	      0.88296643	     -0.00008154	     -0.22053798	     -0.00000000	      0.00000000	     28.92714774
      0.77372592	     -0.05918420	      0.00009782	     -0.20063094	     -0.06523584	      0.88296766	     -0.00008533	     -0.22052030	     -0.00000000	      0.00000000	     29.23635033
      0.77496495	     -0.05913903	      0.00009970	     -0.20058534	     -0.06523755	      0.88296855	     -0.00008812	     -0.22050769	     -0.00000000	      0.00000000	     29.33455746
      0.77620398	     -0.05909844	      0.00009989	     -0.20054428	     -0.06523931	      0.88296944	     -0.00009094	     -0.22049527	     -0.00000000	      0.00000000	     29.41438424
      0.77789238	     -0.05904325	      0.00010114	     -0.20048846	     -0.06524183	      0.88297064	     -0.00009483	     -0.22047871	     -0.00000000	      0.00000000	     29.60653095
      0.77958077	     -0.05899169	      0.00010119	     -0.20043623	     -0.06524446	      0.88297183	     -0.00009876	     -0.22046256	     -0.00000000	      0.00000000	     29.61511116
      0.78094584	     -0.05894551	      0.00010313	     -0.20038955	     -0.06524668	      0.88297278	     -0.00010196	     -0.22044982	     -0.00000000	      0.00000000	     29.87441613
      0.78231090	     -0.05890663	      0.00010304	     -0.20035011	     -0.06524897	      0.88297373	     -0.00010519	     -0.22043732	     -0.00000000	      0.00000000	     29.94227235
      0.78367596	     -0.05886567	      0.00010417	     -0.20030860	     -0.06525135	      0.88297467	     -0.00010845	     -0.22042512	     -0.00000000	      0.00000000	     30.10989553
      0.78533481	     -0.05882166	      0.00010444	     -0.20026391	     -0.06525434	      0.88297581	     -0.00011243	     -0.22041068	     -0.00000000	      0.00000000	     30.16476990
      0.78699366	     -0.05877192	      0.00010664	     -0.20021352	     -0.06525745	      0.88297693	     -0.00011644	     -0.22039673	     -0.00000000	      0.00000000	     30.33689985
      0.78819440	     -0.05874482	      0.00010606	     -0.20018589	     -0.06525978	      0.88297774	     -0.00011937	     -0.22038687	     -0.00000000	      0.00000000	     30.44807625
      0.78939514	     -0.05871572	      0.00010688	     -0.20015629	     -0.06526217	      0.88297854	     -0.00012230	     -0.22037732	     -0.00000000	      0.00000000	     30.56034001
      0.79110694	     -0.05867954	      0.00010736	     -0.20011938	     -0.06526568	      0.88297967	     -0.00012649	     -0.22036425	     -0.00000000	      0.00000000	     30.70693159
      0.79281875	     -0.05864609	      0.00010859	     -0.20008520	     -0.06526933	      0.88298079	     -0.00013071	     -0.22035188	     -0.00000000	      0.00000000	     30.86585086
      0.79423430	     -0.05862446	      0.00010823	     -0.20006293	     -0.06527244	      0.88298169	     -0.00013420	     -0.22034224	     -0.00000000	      0.00000000	     30.86405427
      0.79564985	     -0.05860341	      0.00010923	     -0.20004128	     -0.06527563	      0.88298259	     -0.00013770	     -0.22033325	     -0.00000000	      0.00000000	     31.01897603
      0.79706541	     -0.05859389	      0.00010882	     -0.20003111	     -0.06527892	      0.88298347	     -0.00014120	     -0.22032494	     -0.00000000	      0.00000000	     31.12340168
      0.79848096	     -0.05858588	      0.00010936	     -0.20002248	     -0.06528229	      0.88298434	     -0.00014470	     -0.22031753	     -0.00000000	      0.00000000	     31.09884502
      0.79989651	     -0.05858779	      0.00010884	     -0.20002374	     -0.06528574	      0.88298519	     -0.00014820	     -0.22031106	     -0.00000000	      0.00000000	     31.22652284
      0.80161279	     -0.05859597	      0.00010950	     -0.20003116	     -0.06529005	      0.88298620	     -0.00015243	     -0.22030472	     -0.00000000	      0.00000000	     31.40753453
      0.80289575	     -0.05861443	      0.00010865	     -0.20004902	     -0.06529335	      0.88298693	     -0.00015558	     -0.22030112	     -0.00000000	      0.00000000	     31.31004631
      0.80417870	     -0.05863376	      0.00010923	     -0.20006779	     -0.06529671	      0.88298764	     -0.00015872	     -0.22029860	     -0.00000000	      0.00000000	     31.41255902
      0.80580969	     -0.05866916	      0.00010962	     -0.20010247	     -0.06530109	      0.88298852	     -0.00016270	     -0.22029699	     -0.00000000	      0.00000000	     31.39535505
      0.80744067	     -0.05870770	      0.00011153	     -0.20014035	     -0.06530558	      0.88298935	     -0.00016664	     -0.22029724	     -0.00000000	      0.00000000	     31.50426960
      0.80879584	     -0.05875296	      0.00011227	     -0.20018504	     -0.06530939	      0.88299002	     -0.00016990	     -0.22029884	     -0.00000000	      0.00000000	     31.46425798
      0.81015101	     -0.05879762	      0.00011465	     -0.20022918	     -0.06531327	      0.88299065	     -0.00017313	     -0.22030183	     -0.00000000	      0.00000000	     31.47812962
      0.81150617	     -0.05885061	      0.00011696	     -0.20028166	     -0.06531722	      0.88299125	     -0.00017634	     -0.22030613	     -0.00000000	      0.00000000	     31.49697673
      0.81324023	     -0.05892346	      0.00012142	     -0.20035391	     -0.06532238	      0.88299196	     -0.00018039	     -0.22031361	     -0.00000000	      0.00000000	     31.30153025
      0.81461382	     -0.05898662	      0.00012494	     -0.20041661	     -0.06532654	      0.88299248	     -0.00018357	     -0.22032104	     -0.00000000	      0.00000000	     31.35302560
      0.81598740	     -0.05905231	      0.00012956	     -0.20048187	     -0.06533076	      0.88299295	     -0.00018670	     -0.22032978	     -0.00000000	      0.00000000	     31.48290117
      0.81736099	     -0.05912553	      0.00013420	     -0.20055468	     -0.06533505	      0.88299338	     -0.00018981	     -0.22033982	     -0.00000000	      0.00000000	     31.24349407
      0.81873457	     -0.05920085	      0.00013931	     -0.20062961	     -0.06533940	      0.88299375	     -0.00019287	     -0.22035115	     -0.00000000	      0.00000000	     31.34470545
      0.82042453	     -0.05930257	      0.00014574	     -0.20073089	     -0.06534483	      0.88299415	     -0.00019659	     -0.22036682	     -0.00000000	      0.00000000	     30.90019704
      0.82185704	     -0.05938695	      0.00015116	     -0.20081490	     -0.06534951	      0.88299441	     -0.00019970	     -0.22038157	     -0.00000000	      0.00000000	     31.21593539
      0.82328954	     -0.05948264	      0.00015639	     -0.20091023	     -0.06535423	      0.88299462	     -0.00020276	     -0.22039756	     -0.00000000	      0.00000000	     30.86161732
      0.82472205	     -0.05957959	      0.00016105	     -0.20100683	     -0.06535902	      0.88299476	     -0.00020579	     -0.22041488	     -0.00000000	      0.00000000	     31.01579280
      0.82615456	     -0.05968351	      0.00016600	     -0.20111043	     -0.06536386	      0.88299482	     -0.00020876	     -0.22043345	     -0.00000000	      0.00000000	     30.57015089
      0.82758706	     -0.05978751	      0.00017002	     -0.20121411	     -0.06536874	      0.88299482	     -0.00021170	     -0.22045323	     -0.00000000	     -0.00000000	     30.73982679
      0.82901957	     -0.05989825	      0.00017432	     -0.20132455	     -0.06537367	      0.88299474	     -0.00021459	     -0.22047416	     -0.00000000	     -0.00000000	     30.37147773
      0.83045207	     -0.06001029	      0.00017741	     -0.20143629	     -0.06537865	      0.88299459	     -0.00021744	     -0.22049620	     -0.00000000	     -0.00000000	     30.35629544
      0.83188458	     -0.06012642	      0.00018097	     -0.20155214	     -0.06538366	      0.88299436	     -0.00022024	     -0.22051930	     -0.00000000	     -0.00000000	     30.08712263
      0.83331709	     -0.06024516	      0.00018311	     -0.20167060	     -0.06538871	      0.88299406	     -0.00022300	     -0.22054339	     -0.00000000	     -0.00000000	     30.07819684
      0.83474959	     -0.06036658	      0.00018587	     -0.20179177	     -0.06539379	      0.88299367	     -0.00022571	     -0.22056844	     -0.00000000	     -0.00000000	     29.70413012
      0.83618210	     -0.06049080	      0.00018710	     -0.20191574	     -0.06539890	      0.88299321	     -0.00022838	     -0.22059441	     -0.00000000	     -0.00000000	     29.61150345
      0.83761460	     -0.06061898	      0.00018893	     -0.20204370	     -0.06540404	      0.88299267	     -0.00023101	     -0.22062129	     -0.00000000	     -0.00000000	     29.38310807
      0.83935425	     -0.06077710	      0.00018936	     -0.20220154	     -0.06541031	      0.88299190	     -0.00023414	     -0.22065511	     -0.00000000	     -0.00000000	     29.30964593
      0.84061937	     -0.06089490	      0.00019136	     -0.20231920	     -0.06541488	      0.88299127	     -0.00023637	     -0.22068045	     -0.00000000	     -0.00000000	     28.93528854
      0.84188449	     -0.06101252	      0.00019181	     -0.20243667	     -0.06541947	      0.88299058	     -0.00023857	     -0.22070640	     -0.00000000	     -0.00000000	     28.80083598
      0.84354778	     -0.06117116	      0.00019316	     -0.20259515	     -0.06542551	      0.88298959	     -0.00024140	     -0.22074136	     -0.00000000	     -0.00000000	     28.49738897
      0.84521107	     -0.06133028	      0.00019340	     -0.20275413	     -0.06543157	      0.88298849	     -0.00024417	     -0.22077726	     -0.00000000	     -0.00000000	     28.27561672
      0.84687436	     -0.06148976	      0.00019634	     -0.20291356	     -0.06543763	      0.88298730	     -0.00024688	     -0.22081401	     -0.00000000	     -0.00000001	     27.96888875
      0.84812610	     -0.06161168	      0.00019592	     -0.20303542	     -0.06544219	      0.88298634	     -0.00024887	     -0.22084215	     -0.00000000	     -0.00000001	     27.90022377
      0.84937784	     -0.06173370	      0.00019764	     -0.20315743	     -0.06544675	      0.88298533	     -0.00025082	     -0.22087072	     -0.00000000	     -0.00000001	     27.66184702
      0.85117979	     -0.06191178	      0.00019907	     -0.20333552	     -0.06545331	      0.88298380	     -0.00025356	     -0.22091252	     -0.00000000	     -0.00000001	     27.44348083
      0.85267613	     -0.06205582	      0.00020209	     -0.20347964	     -0.06545874	      0.88298245	     -0.00025576	     -0.22094781	     -0.00000000	     -0.00000001	     27.09205745
      0.85417248	     -0.06220219	      0.00020336	     -0.20362607	     -0.06546416	      0.88298103	     -0.00025790	     -0.22098349	     -0.00000000	     -0.00000001	     27.16236533
      0.85566882	     -0.06234711	      0.00020711	     -0.20377115	     -0.06546957	      0.88297956	     -0.00025997	     -0.22101959	     -0.00000000	     -0.00000001	     26.55975309
      0.85716517	     -0.06249283	      0.00020828	     -0.20391698	     -0.06547495	      0.88297804	     -0.00026197	     -0.22105604	     -0.00000000	     -0.00000001	     26.74751108
      0.85866151	     -0.06263913	      0.00021215	     -0.20406350	     -0.06548031	      0.88297646	     -0.00026390	     -0.22109287	     -0.00000000	     -0.00000001	     26.12433103
      0.86015786	     -0.06278475	      0.00021328	     -0.20420928	     -0.06548565	      0.88297484	     -0.00026574	     -0.22113004	     -0.00000000	     -0.00000001	     26.29840440
      0.86165420	     -0.06293129	      0.00021752	     -0.20435610	     -0.06549096	      0.88297318	     -0.00026751	     -0.22116757	     -0.00000000	     -0.00000001	     25.75309486
      0.86315054	     -0.06307496	      0.00021903	     -0.20450000	     -0.06549624	      0.88297147	     -0.00026919	     -0.22120539	     -0.00000000	     -0.00000001	     25.80694594
      0.86464689	     -0.06321962	      0.00022369	     -0.20464499	     -0.06550148	      0.88296974	     -0.00027079	     -0.22124345	     -0.00000000	     -0.00000001	     25.50248521
      0.86614323	     -0.06336167	      0.00022551	     -0.20478734	     -0.06550669	      0.88296798	     -0.00027230	     -0.22128175	     -0.00000000	     -0.00000001	     25.26346037
      0.86763958	     -0.06350258	      0.00023005	     -0.20492863	     -0.06551185	      0.88296619	     -0.00027372	     -0.22132022	     -0.00000000	     -0.00000001	     25.08496549
      0.86913592	     -0.06364415	      0.00023180	     -0.20507055	     -0.06551698	      0.88296438	     -0.00027505	     -0.22135887	     -0.00000000	     -0.00000001	     24.78832123
      0.87063227	     -0.06378119	      0.00023594	     -0.20520800	     -0.06552205	      0.88296256	     -0.00027629	     -0.22139765	     -0.00000000	     -0.00000001	     24.61724660
      0.87212861	     -0.06391939	      0.00023774	     -0.20534659	     -0.06552708	      0.88296072	     -0.00027744	     -0.22143649	     -0.00000000	     -0.00000001	     24.60957105
      0.87362495	     -0.06405348	      0.00024159	     -0.20548114	     -0.06553206	      0.88295887	     -0.00027849	     -0.22147539	     -0.00000000	     -0.00000001	     24.07936090
      0.87512130	     -0.06418513	      0.00024347	     -0.20561324	     -0.06553698	      0.88295701	     -0.00027944	     -0.22151423	     -0.00000000	     -0.00000001	     24.17935010
      0.87661764	     -0.06431611	      0.00024689	     -0.20574473	     -0.06554185	      0.88295515	     -0.00028030	     -0.22155300	     -0.00000000	     -0.00000001	     23.62770266
      0.87811399	     -0.06444229	      0.00024863	     -0.20587139	     -0.06554665	      0.88295329	     -0.00028106	     -0.22159166	     -0.00000000	     -0.00000001	     23.68729843
      0.87961033	     -0.06456794	      0.00025151	     -0.20599756	     -0.06555139	      0.88295143	     -0.00028172	     -0.22163011	     -0.00000000	     -0.00000001	     23.45553444
      0.88110668	     -0.06468868	      0.00025314	     -0.20611884	     -0.06555607	      0.88294958	     -0.00028229	     -0.22166834	     -0.00000000	     -0.00000001	     23.12347114
      0.88260302	     -0.06480578	      0.00025544	     -0.20623650	     -0.06556068	      0.88294773	     -0.00028276	     -0.22170621	     -0.00000000	     -0.00000001	     23.04671302
      0.88417481	     -0.06492609	      0.00025692	     -0.20635740	     -0.06556544	      0.88294580	     -0.00028315	     -0.22174554	     -0.00000000	     -0.00000001	     22.60304694
      0.88574660	     -0.06503715	      0.00025890	     -0.20646909	     -0.06557012	      0.88294387	     -0.00028344	     -0.22178426	     -0.00000000	     -0.00000001	     22.52967296
      0.88731840	     -0.06514396	      0.00025982	     -0.20657652	     -0.06557472	      0.88294197	     -0.00028362	     -0.22182220	     -0.00000000	     -0.00000001	     22.39844305
      0.88929272	     -0.06526615	      0.00026242	     -0.20669955	     -0.06558037	      0.88293960	     -0.00028370	     -0.22186857	     -0.00000000	     -0.00000001	     22.07575982
      0.89071994	     -0.06534658	      0.00026172	     -0.20678056	     -0.06558436	      0.88293791	     -0.00028365	     -0.22190097	     -0.00000000	     -0.00000001	     21.90063282
      0.89214716	     -0.06541963	      0.00026296	     -0.20685422	     -0.06558828	      0.88293623	     -0.00028353	     -0.22193232	     -0.00000000	     -0.00000001	     21.69364303
      0.89357439	     -0.06548716	      0.00026257	     -0.20692235	     -0.06559212	      0.88293458	     -0.00028332	     -0.22196254	     -0.00000000	     -0.00000001	     21.58888865
      0.89542381	     -0.06556786	      0.00026200	     -0.20700384	     -0.06559698	      0.88293246	     -0.00028293	     -0.22199996	     -0.00000000	     -0.00000001	     21.41313662
      0.89727323	     -0.06563896	      0.00025844	     -0.20707568	     -0.06560170	      0.88293039	     -0.00028240	     -0.22203539	     -0.00000000	     -0.00000001	     20.99713358
      0.89861789	     -0.06568457	      0.00025685	     -0.20712184	     -0.06560505	      0.88292890	     -0.00028194	     -0.22205988	     -0.00000000	     -0.00000001	     21.03038027
      0.89996255	     -0.06572729	      0.00025298	     -0.20716506	     -0.06560831	      0.88292744	     -0.00028141	     -0.22208331	     -0.00000000	     -0.00000001	     20.80157947
      0.90171829	     -0.06577868	      0.00024738	     -0.20721711	     -0.06561246	      0.88292557	     -0.00028062	     -0.22211230	     -0.00000000	     -0.00000001	     20.85376705
      0.90347403	     -0.06582376	      0.00024005	     -0.20726281	     -0.06561648	      0.88292375	     -0.00027972	     -0.22213951	     -0.00000000	     -0.00000001	     20.21078316
      0.90513065	     -0.06585654	      0.00023294	     -0.20729617	     -0.06562015	      0.88292206	     -0.00027877	     -0.22216360	     -0.00000000	     -0.00000001	     20.44877582
      0.90678727	     -0.06588874	      0.00022399	     -0.20732892	     -0.06562370	      0.88292042	     -0.00027772	     -0.22218615	     -0.00000000	     -0.00000001	     19.98827299
      0.90844389	     -0.06591145	      0.00021617	     -0.20735219	     -0.06562712	      0.88291883	     -0.00027657	     -0.22220723	     -0.00000000	     -0.00000001	     20.23985602
      0.91010051	     -0.06593223	      0.00020751	     -0.20737353	     -0.06563043	      0.88291728	     -0.00027533	     -0.22222679	     -0.00000000	     -0.00000001	     19.72686033
      0.91175712	     -0.06593981	      0.00020106	     -0.20738171	     -0.06563360	      0.88291578	     -0.00027400	     -0.22224488	     -0.00000000	     -0.00000001	     19.77453751
      0.91341374	     -0.06595042	      0.00019272	     -0.20739288	     -0.06563666	      0.88291434	     -0.00027257	     -0.22226136	     -0.00000000	     -0.00000001	     19.61366972
      0.91507036	     -0.06594514	      0.00018768	     -0.20738823	     -0.06563960	      0.88291294	     -0.00027105	     -0.22227639	     -0.00000000	     -0.00000001	     19.48857481
      0.91654708	     -0.06594376	      0.00018107	     -0.20738736	     -0.06564211	      0.88291175	     -0.00026962	     -0.22228845	     -0.00000000	     -0.00000001	     19.38130105
      0.91802380	     -0.06593191	      0.00017713	     -0.20737607	     -0.06564452	      0.88291060	     -0.00026811	     -0.22229935	     -0.00000000	     -0.00000001	     19.43439658
      0.91950053	     -0.06591887	      0.00017269	     -0.20736359	     -0.06564684	      0.88290950	     -0.00026654	     -0.22230906	     -0.00000000	     -0.00000000	     19.15856582
      0.92097725	     -0.06589757	      0.00016999	     -0.20734288	     -0.06564906	      0.88290844	     -0.00026490	     -0.22231759	     -0.00000000	     -0.00000000	     19.22710192
      0.92324229	     -0.06586302	      0.00016611	     -0.20730923	     -0.06565228	      0.88290691	     -0.00026225	     -0.22232833	     -0.00000000	     -0.00000000	     19.06513973
      0.92456946	     -0.06583152	      0.00016549	     -0.20727828	     -0.06565407	      0.88290607	     -0.00026062	     -0.22233342	     -0.00000000	     -0.00000000	     19.05616117
      0.92589663	     -0.06580138	      0.00016377	     -0.20724867	     -0.06565578	      0.88290527	     -0.00025895	     -0.22233752	     -0.00000000	     -0.00000000	     18.97379484
      0.92753188	     -0.06575870	      0.00016212	     -0.20720663	     -0.06565778	      0.88290434	     -0.00025682	     -0.22234132	     -0.00000000	     -0.00000000	     19.07623965
      0.92916713	     -0.06571233	      0.00016022	     -0.20716089	     -0.06565967	      0.88290347	     -0.00025461	     -0.22234373	     -0.00000000	     -0.00000000	     18.78340865
      0.93080238	     -0.06565746	      0.00015852	     -0.20710664	     -0.06566144	      0.88290265	     -0.00025233	     -0.22234478	     -0.00000000	     -0.00000000	     18.98446354
      0.93243763	     -0.06560230	      0.00015636	     -0.20705207	     -0.06566311	      0.88290190	     -0.00024999	     -0.22234444	     -0.00000000	     -0.00000000	     18.84022179
      0.93407288	     -0.06553943	      0.00015450	     -0.20698980	     -0.06566467	      0.88290120	     -0.00024758	     -0.22234278	     -0.00000000	     -0.00000000	     19.05098768
      0.93570813	     -0.06547445	      0.00015217	     -0.20692538	     -0.06566612	      0.88290056	     -0.00024510	     -0.22233976	     -0.00000000	     -0.00000000	     18.85203787
      0.93734337	     -0.06540269	      0.00014980	     -0.20685417	     -0.06566746	      0.88289997	     -0.00024256	     -0.22233543	     -0.00000000	     -0.00000000	     19.10372384
      0.93897862	     -0.06532925	      0.00014692	     -0.20678126	     -0.06566870	      0.88289944	     -0.00023996	     -0.22232977	     -0.00000000	     -0.00000000	     18.98224183
      0.94061387	     -0.06524699	      0.00014438	     -0.20669952	     -0.06566984	      0.88289896	     -0.00023731	     -0.22232283	     -0.00000000	     -0.00000000	     19.02089256
      0.94224912	     -0.06516647	      0.00014100	     -0.20661948	     -0.06567088	      0.88289853	     -0.00023460	     -0.22231453	     -0.00000000	     -0.00000000	     19.03963652
      0.94388437	     -0.06507495	      0.00013865	     -0.20652845	     -0.06567182	      0.88289815	     -0.00023184	     -0.22230500	     -0.00000000	     -0.00000000	     19.34078923
      0.94533617	     -0.06499772	      0.00013521	     -0.20645161	     -0.06567257	      0.88289785	     -0.00022935	     -0.22229542	     -0.00000000	     -0.00000000	     19.14507998
      0.94678797	     -0.06491021	      0.00013279	     -0.20636450	     -0.06567325	      0.88289759	     -0.00022682	     -0.22228488	     -0.00000000	     -0.00000000	     19.38174216
      0.94853684	     -0.06480684	      0.00012884	     -0.20626157	     -0.06567397	      0.88289733	     -0.00022373	     -0.22227080	     -0.00000000	     -0.00000000	     19.30697724
      0.95028571	     -0.06469023	      0.00012619	     -0.20614540	     -0.06567458	      0.88289711	     -0.00022059	     -0.22225533	     -0.00000000	     -0.00000000	     19.66344843
      0.95162204	     -0.06460562	      0.00012244	     -0.20606108	     -0.06567499	      0.88289698	     -0.00021816	     -0.22224248	     -0.00000000	     -0.00000000	     19.59843503
      0.95295837	     -0.06451304	      0.00011991	     -0.20596880	     -0.06567533	      0.88289687	     -0.00021571	     -0.22222882	     -0.00000000	     -0.00000000	     19.80459196
      0.95475281	     -0.06438950	      0.00011569	     -0.20584563	     -0.06567570	      0.88289677	     -0.00021239	     -0.22220919	     -0.00000000	     -0.00000000	     19.79999397
      0.95654724	     -0.06425621	      0.00011216	     -0.20571269	     -0.06567597	      0.88289672	     -0.00020904	     -0.22218822	     -0.00000000	     -0.00000000	     20.21611963
      0.95796570	     -0.06415838	      0.00010780	     -0.20561509	     -0.06567612	      0.88289671	     -0.00020636	     -0.22217066	     -0.00000000	      0.00000000	     20.28937826
      0.95938417	     -0.06405316	      0.00010447	     -0.20551011	     -0.06567620	      0.88289673	     -0.00020368	     -0.22215244	     -0.00000000	      0.00000000	     20.35150004
      0.96109095	     -0.06392976	      0.00009934	     -0.20538694	     -0.06567623	      0.88289679	     -0.00020042	     -0.22212961	     -0.00000000	      0.00000000	     20.68955248
      0.96279774	     -0.06380318	      0.00009488	     -0.20526058	     -0.06567617	      0.88289689	     -0.00019715	     -0.22210597	     -0.00000000	      0.00000000	     20.62377880
      0.96450453	     -0.06367989	      0.00008801	     -0.20513744	     -0.06567604	      0.88289702	     -0.00019387	     -0.22208161	     -0.00000000	      0.00000000	     20.98837173
      0.96592761	     -0.06357135	      0.00008487	     -0.20502907	     -0.06567587	      0.88289716	     -0.00019112	     -0.22206084	     -0.00000000	      0.00000000	     21.20587642
      0.96735069	     -0.06346994	      0.00007960	     -0.20492776	     -0.06567565	      0.88289733	     -0.00018837	     -0.22203965	     -0.00000000	      0.00000000	     21.43176741
      0.96877377	     -0.06336454	      0.00007571	     -0.20482248	     -0.06567537	      0.88289752	     -0.00018560	     -0.22201814	     -0.00000000	      0.00000000	     21.57111226
      0.97049550	     -0.06323984	      0.00007005	     -0.20469788	     -0.06567498	      0.88289778	     -0.00018226	     -0.22199167	     -0.00000000	      0.00000000	     21.95951569
      0.97221723	     -0.06311375	      0.00006619	     -0.20457192	     -0.06567451	      0.88289808	     -0.00017890	     -0.22196482	     -0.00000000	      0.00000000	     21.94868595
      0.97369764	     -0.06300726	      0.00006159	     -0.20446550	     -0.06567406	      0.88289836	     -0.00017601	     -0.22194141	     -0.00000000	      0.00000000	     22.32302119
      0.97517806	     -0.06289804	      0.00005992	     -0.20435639	     -0.06567356	      0.88289867	     -0.00017312	     -0.22191776	     -0.00000000	      0.00000000	     22.63680181
      0.97665847	     -0.06279420	      0.00005689	     -0.20425262	     -0.06567302	      0.88289900	     -0.00017023	     -0.22189389	     -0.00000000	      0.00000000	     22.74858276
      0.97813888	     -0.06268698	      0.00005557	     -0.20414549	     -0.06567243	      0.88289936	     -0.00016733	     -0.22186989	     -0.00000000	      0.00000000	     23.11536779
      0.97961930	     -0.06258372	      0.00005339	     -0.20404228	     -0.06567180	      0.88289975	     -0.00016443	     -0.22184573	     -0.00000000	      0.00000000	     23.18984177
      0.98109971	     -0.06247720	      0.00005241	     -0.20393583	     -0.06567114	      0.88290016	     -0.00016153	     -0.22182146	     -0.00000000	      0.00000000	     23.57540015
      0.98307939	     -0.06234377	      0.00005017	     -0.20380245	     -0.06567019	      0.88290075	     -0.00015765	     -0.22178879	     -0.00000000	      0.00000000	     23.58280034
      0.98432399	     -0.06225246	      0.00005096	     -0.20371120	     -0.06566956	      0.88290114	     -0.00015521	     -0.22176823	     -0.00000000	      0.00000000	     24.05163911
      0.98556860	     -0.06216770	      0.00005037	     -0.20362647	     -0.06566892	      0.88290155	     -0.00015278	     -0.22174759	     -0.00000000	      0.00000000	     24.23233419
      0.98745051	     -0.06204010	      0.00005021	     -0.20349889	     -0.06566789	      0.88290221	     -0.00014909	     -0.22171633	     -0.00000000	      0.00000000	     24.58670198
      0.98933242	     -0.06191679	      0.00004894	     -0.20337556	     -0.06566682	      0.88290290	     -0.00014541	     -0.22168504	     -0.00000000	      0.00000000	     24.76809503
      0.99064007	     -0.06182624	      0.00004965	     -0.20328502	     -0.06566606	      0.88290340	     -0.00014286	     -0.22166332	     -0.00000000	      0.00000000	     25.10609423
      0.99194772	     -0.06174202	      0.00004899	     -0.20320076	     -0.06566527	      0.88290392	     -0.00014030	     -0.22164156	     -0.00000000	      0.00000000	     25.24128060
      0.99359330	     -0.06163504	      0.00004889	     -0.20309372	     -0.06566426	      0.88290460	     -0.00013709	     -0.22161423	     -0.00000000	      0.00000000	     25.66626422
      0.99523889	     -0.06153369	      0.00004849	     -0.20299230	     -0.06566322	      0.88290531	     -0.00013389	     -0.22158693	     -0.00000000	      0.00000000	     25.58941350
      0.99688447	     -0.06142470	      0.00004962	     -0.20288325	     -0.06566216	      0.88290604	     -0.00013070	     -0.22155975	     -0.00000000	      0.00000000	     26.20276167
      0.99828274	     -0.06134347	      0.00004868	     -0.20280190	     -0.06566125	      0.88290668	     -0.00012801	     -0.22153663	     -0.00000000	      0.00000000	     26.27729938
      0.99968101	     -0.06125603	      0.00004934	     -0.20271437	     -0.06566033	      0.88290734	     -0.00012532	     -0.22151366	     -0.00000000	      0.00000000	     26.48868040
      1.00107928	     -0.06117377	      0.00004885	     -0.20263197	     -0.06565940	      0.88290801	     -0.00012265	     -0.22149073	     -0.00000000	      0.00000000	     26.73324460
      1.00289890	     -0.06106516	      0.00004949	     -0.20252320	     -0.06565819	      0.88290892	     -0.00011921	     -0.22146109	     -0.00000000	      0.00000000	     26.86542103
      1.00430259	     -0.06098502	      0.00004845	     -0.20244288	     -0.06565725	      0.88290963	     -0.00011658	     -0.22143829	     -0.00000000	      0.00000000	     27.15937687
      1.00570628	     -0.06090276	      0.00004911	     -0.20236047	     -0.06565631	      0.88291037	     -0.00011397	     -0.22141561	     -0.00000000	      0.00000000	     27.45514029
      1.00710997	     -0.06082510	      0.00004866	     -0.20228262	     -0.06565538	      0.88291112	     -0.00011139	     -0.22139304	     -0.00000000	      0.00000000	     27.53712295
      1.00851366	     -0.06074572	      0.00004910	     -0.20220305	     -0.06565445	      0.88291188	     -0.00010884	     -0.22137058	     -0.00000000	      0.00000000	     27.85102029
      1.01028751	     -0.06065179	      0.00004883	     -0.20210885	     -0.06565329	      0.88291286	     -0.00010566	     -0.22134237	     -0.00000000	      0.00000000	     27.78214660
      1.01181120	     -0.06056408	      0.00005014	     -0.20202092	     -0.06565231	      0.88291373	     -0.00010297	     -0.22131833	     -0.00000000	      0.00000000	     28.30998501
      1.01333489	     -0.06048779	      0.00004955	     -0.20194436	     -0.06565135	      0.88291461	     -0.00010032	     -0.22129436	     -0.00000000	      0.00000000	     28.40527628
      1.01485858	     -0.06040319	      0.00005166	     -0.20185953	     -0.06565041	      0.88291551	     -0.00009772	     -0.22127062	     -0.00000000	      0.00000000	     28.64104376
      1.01638227	     -0.06032929	      0.00005094	     -0.20178531	     -0.06564949	      0.88291642	     -0.00009516	     -0.22124697	     -0.00000000	      0.00000000	     28.78517838
      1.01769775	     -0.06025798	      0.00005321	     -0.20171379	     -0.06564873	      0.88291722	     -0.00009299	     -0.22122672	     -0.00000000	      0.00000000	     28.99054657
      1.01901324	     -0.06019366	      0.00005366	     -0.20164920	     -0.06564798	      0.88291803	     -0.00009086	     -0.22120657	     -0.00000000	      0.00000000	     29.10618163
      1.02066701	     -0.06010977	      0.00005578	     -0.20156500	     -0.06564708	      0.88291906	     -0.00008824	     -0.22118143	     -0.00000000	      0.00000000	     29.30600107
      1.02232078	     -0.06003262	      0.00005624	     -0.20148748	     -0.06564622	      0.88292011	     -0.00008567	     -0.22115647	     -0.00000000	      0.00000000	     29.46121660
      1.02363989	     -0.05996578	      0.00005888	     -0.20142039	     -0.06564557	      0.88292096	     -0.00008368	     -0.22113676	     -0.00000000	      0.00000000	     29.63286461
      1.02495900	     -0.05990513	      0.00005983	     -0.20135943	     -0.06564496	      0.88292182	     -0.00008172	     -0.22111717	     -0.00000000	      0.00000000	     29.71159444
      1.02661338	     -0.05982699	      0.00006237	     -0.20128092	     -0.06564423	      0.88292291	     -0.00007932	     -0.22109284	     -0.00000000	      0.00000000	     29.93510234
      1.02826777	     -0.05975593	      0.00006324	     -0.20120943	     -0.06564356	      0.88292401	     -0.00007700	     -0.22106875	     -0.00000000	      0.00000000	     29.94138021
      1.02960639	     -0.05969119	      0.00006621	     -0.20114439	     -0.06564307	      0.88292491	     -0.00007517	     -0.22104951	     -0.00000000	      0.00000000	     30.17273421
      1.03094501	     -0.05963549	      0.00006723	     -0.20108832	     -0.06564261	      0.88292583	     -0.00007338	     -0.22103040	     -0.00000000	      0.00000000	     30.24096697
      1.03259697	     -0.05956418	      0.00006983	     -0.20101658	     -0.06564211	      0.88292697	     -0.00007124	     -0.22100720	     -0.00000000	      0.00000000	     30.40737929
      1.03424892	     -0.05950448	      0.00007006	     -0.20095636	     -0.06564169	      0.88292812	     -0.00006918	     -0.22098437	     -0.00000000	      0.00000000	     30.46855472
      1.03548765	     -0.05945280	      0.00007287	     -0.20090436	     -0.06564141	      0.88292899	     -0.00006767	     -0.22096764	     -0.00000000	      0.00000000	     30.60389112
      1.03672637	     -0.05941055	      0.00007371	     -0.20086173	     -0.06564118	      0.88292987	     -0.00006621	     -0.22095119	     -0.00000000	      0.00000000	     30.64973145
      1.03849878	     -0.05935119	      0.00007603	     -0.20080183	     -0.06564093	      0.88293114	     -0.00006419	     -0.22092833	     -0.00000000	      0.00000000	     30.79166080
      1.04002374	     -0.05930998	      0.00007664	     -0.20076011	     -0.06564079	      0.88293224	     -0.00006251	     -0.22090933	     -0.00000000	      0.00000000	     30.82604800
      1.04154870	     -0.05927014	      0.00007906	     -0.20071979	     -0.06564073	      0.88293335	     -0.00006089	     -0.22089118	     -0.00000000	      0.00000000	     30.89239569
      1.04307366	     -0.05924673	      0.00007853	     -0.20069582	     -0.06564073	      0.88293446	     -0.00005934	     -0.22087398	     -0.00000000	      0.00000000	     30.93083378
      1.04442694	     -0.05922714	      0.00008066	     -0.20067579	     -0.06564080	      0.88293546	     -0.00005800	     -0.22085978	     -0.00000000	      0.00000001	     31.01081802
      1.04578023	     -0.05922243	      0.00008041	     -0.20067058	     -0.06564094	      0.88293645	     -0.00005672	     -0.22084664	     -0.00000000	      0.00000001	     31.00613687
      1.04713352	     -0.05922248	      0.00008157	     -0.20067016	     -0.06564113	      0.88293745	     -0.00005547	     -0.22083478	     -0.00000000	      0.00000001	     31.04349851
      1.04891142	     -0.05924007	      0.00008178	     -0.20068709	     -0.06564148	      0.88293876	     -0.00005390	     -0.22082126	     -0.00000000	      0.00000000	     31.12656186
      1.05035250	     -0.05925893	      0.00008432	     -0.20070548	     -0.06564185	      0.88293981	     -0.00005268	     -0.22081221	     -0.00000000	      0.00000000	     31.06211829
      1.05179358	     -0.05929197	      0.00008509	     -0.20073802	     -0.06564229	      0.88294085	     -0.00005150	     -0.22080486	     -0.00000000	      0.00000000	     31.08235473
      1.05323465	     -0.05932697	      0.00008880	     -0.20077259	     -0.06564280	      0.88294189	     -0.00005036	     -0.22079931	     -0.00000000	      0.00000000	     31.07733111
      1.05467573	     -0.05937303	      0.00009126	     -0.20081820	     -0.06564339	      0.88294291	     -0.00004927	     -0.22079548	     -0.00000000	      0.00000000	     31.07483664
      1.05611681	     -0.05942137	      0.00009643	     -0.20086617	     -0.06564405	      0.88294391	     -0.00004822	     -0.22079342	     -0.00000000	      0.00000000	     31.03448141
      1.05755788	     -0.05947933	      0.00010074	     -0.20092375	     -0.06564479	      0.88294489	     -0.00004720	     -0.22079306	     -0.00000000	      0.00000000	     31.03753886
      1.05899896	     -0.05953997	      0.00010750	     -0.20098408	     -0.06564560	      0.88294585	     -0.00004623	     -0.22079443	     -0.00000000	      0.00000000	     30.92222703
      1.06044004	     -0.05960793	      0.00011366	     -0.20105173	     -0.06564648	      0.88294678	     -0.00004529	     -0.22079743	     -0.00000000	      0.00000000	     30.93746000
      1.06227387	     -0.05969934	      0.00012528	     -0.20114286	     -0.06564771	      0.88294792	     -0.00004415	     -0.22080361	     -0.00000000	      0.00000000	     30.63271791
      1.06351258	     -0.05976670	      0.00013086	     -0.20120999	     -0.06564860	      0.88294867	     -0.00004341	     -0.22080919	     -0.00000000	      0.00000000	     30.75122374
      1.06475128	     -0.05983665	      0.00013927	     -0.20127978	     -0.06564955	      0.88294938	     -0.00004270	     -0.22081588	     -0.00000000	      0.00000000	     30.68027773
      1.06652548	     -0.05994334	      0.00015087	     -0.20138627	     -0.06565100	      0.88295036	     -0.00004172	     -0.22082733	     -0.00000000	      0.00000000	     30.55809220
      1.06802444	     -0.06003626	      0.00016307	     -0.20147908	     -0.06565231	      0.88295114	     -0.00004094	     -0.22083862	     -0.00000000	      0.00000000	     30.39780739
      1.06952340	     -0.06013278	      0.00017338	     -0.20157548	     -0.06565368	      0.88295187	     -0.00004020	     -0.22085127	     -0.00000000	      0.00000000	     30.32057606
      1.07102235	     -0.06023189	      0.00018661	     -0.20167455	     -0.06565513	      0.88295256	     -0.00003950	     -0.22086519	     -0.00000000	      0.00000000	     30.15750916
      1.07252131	     -0.06033753	      0.00019619	     -0.20178008	     -0.06565665	      0.88295319	     -0.00003884	     -0.22088035	     -0.00000000	      0.00000000	     30.10768312
      1.07384474	     -0.06043171	      0.00020770	     -0.20187425	     -0.06565805	      0.88295370	     -0.00003829	     -0.22089474	     -0.00000000	      0.00000000	     29.88487894
      1.07516817	     -0.06053047	      0.00021634	     -0.20197296	     -0.06565950	      0.88295416	     -0.00003778	     -0.22091001	     -0.00000000	      0.00000000	     29.84012940
      1.07649159	     -0.06063184	      0.00022600	     -0.20207431	     -0.06566099	      0.88295458	     -0.00003729	     -0.22092616	     -0.00000000	      0.00000000	     29.64911996
      1.07828518	     -0.06077366	      0.00023688	     -0.20221609	     -0.06566310	      0.88295507	     -0.00003669	     -0.22094939	     -0.00000000	      0.00000000	     29.55080244
      1.07962805	     -0.06088282	      0.00024621	     -0.20232526	     -0.06566473	      0.88295538	     -0.00003627	     -0.22096773	     -0.00000000	      0.00000000	     29.28458973
      1.08097091	     -0.06099408	      0.00025330	     -0.20243649	     -0.06566640	      0.88295563	     -0.00003589	     -0.22098685	     -0.00000000	      0.00000000	     29.18034085
      1.08231378	     -0.06110865	      0.00026087	     -0.20255107	     -0.06566812	      0.88295583	     -0.00003555	     -0.22100673	     -0.00000000	      0.00000000	     28.96435459
      1.08408105	     -0.06126351	      0.00026888	     -0.20270592	     -0.06567044	      0.88295601	     -0.00003514	     -0.22103406	     -0.00000000	      0.00000000	     28.86806425
      1.08556503	     -0.06139567	      0.00027668	     -0.20283813	     -0.06567243	      0.88295608	     -0.00003484	     -0.22105796	     -0.00000000	      0.00000000	     28.40959554
      1.08704901	     -0.06153092	      0.00028172	     -0.20297338	     -0.06567447	      0.88295609	     -0.00003457	     -0.22108270	     -0.00000000	     -0.00000000	     28.44900289
      1.08853300	     -0.06166818	      0.00028920	     -0.20311073	     -0.06567655	      0.88295603	     -0.00003435	     -0.22110828	     -0.00000000	     -0.00000000	     28.00544522
      1.09001698	     -0.06180812	      0.00029325	     -0.20325071	     -0.06567866	      0.88295589	     -0.00003415	     -0.22113464	     -0.00000000	     -0.00000000	     27.99122662
      1.09134402	     -0.06193259	      0.00029969	     -0.20337530	     -0.06568057	      0.88295572	     -0.00003400	     -0.22115885	     -0.00000000	     -0.00000000	     27.56261048
      1.09267106	     -0.06205871	      0.00030389	     -0.20350151	     -0.06568251	      0.88295549	     -0.00003388	     -0.22118360	     -0.00000000	     -0.00000000	     27.50319243
      1.09399809	     -0.06218492	      0.00030926	     -0.20362785	     -0.06568446	      0.88295520	     -0.00003378	     -0.22120889	     -0.00000000	     -0.00000000	     27.19048296
      1.09577779	     -0.06235568	      0.00031524	     -0.20379880	     -0.06568711	      0.88295474	     -0.00003367	     -0.22124352	     -0.00000000	     -0.00000000	     27.13059872
      1.09717347	     -0.06248771	      0.00032171	     -0.20393105	     -0.06568920	      0.88295431	     -0.00003360	     -0.22127126	     -0.00000000	     -0.00000000	     26.54926397
      1.09856915	     -0.06262080	      0.00032660	     -0.20406435	     -0.06569130	      0.88295383	     -0.00003356	     -0.22129944	     -0.00000000	     -0.00000000	     26.50435664
      1.09996482	     -0.06275607	      0.00033286	     -0.20419988	     -0.06569341	      0.88295329	     -0.00003353	     -0.22132809	     -0.00000000	     -0.00000000	     26.17730361
      1.10166724	     -0.06292141	      0.00033952	     -0.20436554	     -0.06569599	      0.88295258	     -0.00003350	     -0.22136372	     -0.00000000	     -0.00000000	     25.95447705
      1.10314652	     -0.06306352	      0.00034743	     -0.20450801	     -0.06569823	      0.88295189	     -0.00003349	     -0.22139520	     -0.00000000	     -0.00000000	     25.49972236
      1.10462581	     -0.06320603	      0.00035370	     -0.20465087	     -0.06570047	      0.88295116	     -0.00003348	     -0.22142714	     -0.00000000	     -0.00000000	     25.49584365
      1.10610509	     -0.06334940	      0.00036254	     -0.20479466	     -0.06570269	      0.88295038	     -0.00003348	     -0.22145955	     -0.00000000	     -0.00000000	     25.07946679
      1.10758437	     -0.06349297	      0.00036953	     -0.20493865	     -0.06570491	      0.88294956	     -0.00003348	     -0.22149242	     -0.00000000	     -0.00000000	     24.89119753
      1.10906366	     -0.06363728	      0.00037895	     -0.20508345	     -0.06570711	      0.88294869	     -0.00003347	     -0.22152575	     -0.00000000	     -0.00000000	     24.59390992
      1.11054294	     -0.06378100	      0.00038674	     -0.20522765	     -0.06570928	      0.88294779	     -0.00003345	     -0.22155956	     -0.00000000	     -0.00000000	     24.36366608
      1.11202223	     -0.06392274	      0.00039701	     -0.20536995	     -0.06571143	      0.88294685	     -0.00003343	     -0.22159377	     -0.00000000	     -0.00000000	     24.08357243
      1.11350151	     -0.06406409	      0.00040581	     -0.20551186	     -0.06571355	      0.88294588	     -0.00003339	     -0.22162831	     -0.00000000	     -0.00000000	     23.86403087
      1.11498079	     -0.06420236	      0.00041675	     -0.20565076	     -0.06571563	      0.88294489	     -0.00003334	     -0.22166314	     -0.00000000	     -0.00000000	     23.56209742
      1.11646008	     -0.06434014	      0.00042630	     -0.20578915	     -0.06571768	      0.88294386	     -0.00003327	     -0.22169818	     -0.00000000	     -0.00000000	     23.47323010
      1.11793936	     -0.06447532	      0.00043759	     -0.20592503	     -0.06571968	      0.88294282	     -0.00003318	     -0.22173341	     -0.00000000	     -0.00000000	     22.96687720
      1.11941865	     -0.06460837	      0.00044736	     -0.20605874	     -0.06572163	      0.88294175	     -0.00003306	     -0.22176877	     -0.00000000	     -0.00000000	     22.97735370
      1.12119962	     -0.06476737	      0.00046147	     -0.20621864	     -0.06572390	      0.88294044	     -0.00003288	     -0.22181150	     -0.00000000	     -0.00000001	     22.51740526
      1.12251544	     -0.06488323	      0.00046954	     -0.20633511	     -0.06572553	      0.88293946	     -0.00003272	     -0.22184311	     -0.00000000	     -0.00000001	     22.45442318
      1.12383126	     -0.06499543	      0.00047968	     -0.20644800	     -0.06572710	      0.88293847	     -0.00003253	     -0.22187473	     -0.00000000	     -0.00000001	     22.15399991
      1.12545176	     -0.06513074	      0.00049109	     -0.20658416	     -0.06572896	      0.88293724	     -0.00003226	     -0.22191356	     -0.00000000	     -0.00000001	     22.05889469
      1.12707225	     -0.06526219	      0.00050348	     -0.20671650	     -0.06573074	      0.88293601	     -0.00003195	     -0.22195219	     -0.00000000	     -0.00000001	     21.43252734
      1.12869274	     -0.06538457	      0.00051400	     -0.20683975	     -0.06573242	      0.88293477	     -0.00003159	     -0.22199046	     -0.00000000	     -0.00000001	     21.58836141
      1.13031323	     -0.06550121	      0.00052701	     -0.20695734	     -0.06573400	      0.88293353	     -0.00003117	     -0.22202813	     -0.00000000	     -0.00000001	     21.10963851
      1.13175458	     -0.06559894	      0.00053550	     -0.20705586	     -0.06573531	      0.88293242	     -0.00003076	     -0.22206100	     -0.00000000	     -0.00000001	     21.12938212
      1.13319594	     -0.06568690	      0.00054602	     -0.20714468	     -0.06573654	      0.88293132	     -0.00003031	     -0.22209316	     -0.00000000	     -0.00000001	     20.76039448
      1.13463729	     -0.06576817	      0.00055428	     -0.20722676	     -0.06573768	      0.88293023	     -0.00002982	     -0.22212446	     -0.00000000	     -0.00000001	     20.71145279
      1.13637170	     -0.06585749	      0.00056547	     -0.20731711	     -0.06573892	      0.88292893	     -0.00002918	     -0.22216086	     -0.00000000	     -0.00000001	     20.27437070
      1.13786110	     -0.06592414	      0.00057232	     -0.20738459	     -0.06573987	      0.88292783	     -0.00002858	     -0.22219089	     -0.00000000	     -0.00000001	     20.35036481
      1.13935050	     -0.06598550	      0.00057965	     -0.20744679	     -0.06574072	      0.88292674	     -0.00002793	     -0.22221980	     -0.00000000	     -0.00000000	     19.87321053
      1.14083991	     -0.06604125	      0.00058435	     -0.20750332	     -0.06574145	      0.88292567	     -0.00002725	     -0.22224761	     -0.00000000	     -0.00000000	     19.90366721
      1.14264290	     -0.06610543	      0.00059052	     -0.20756846	     -0.06574220	      0.88292441	     -0.00002636	     -0.22227968	     -0.00000000	     -0.00000000	     19.63231979
      1.14418347	     -0.06614920	      0.00059231	     -0.20761299	     -0.06574269	      0.88292337	     -0.00002556	     -0.22230571	     -0.00000000	     -0.00000000	     19.43044914
      1.14572405	     -0.06618926	      0.00059509	     -0.20765382	     -0.06574307	      0.88292235	     -0.00002472	     -0.22233035	     -0.00000000	     -0.00000000	     19.16371250
      1.14726462	     -0.06622507	      0.00059450	     -0.20769032	     -0.06574331	      0.88292136	     -0.00002383	     -0.22235363	     -0.00000000	     -0.00000000	     19.18519351
      1.14880519	     -0.06625761	      0.00059473	     -0.20772357	     -0.06574342	      0.88292041	     -0.00002290	     -0.22237551	     -0.00000000	     -0.00000000	     18.88403528
      1.15034577	     -0.06628279	      0.00059234	     -0.20774941	     -0.06574340	      0.88291949	     -0.00002193	     -0.22239601	     -0.00000000	     -0.00000000	     18.82353732
      1.15188634	     -0.06630409	      0.00059041	     -0.20777139	     -0.06574325	      0.88291861	     -0.00002091	     -0.22241505	     -0.00000000	     -0.00000000	     18.56899772
      1.15342691	     -0.06631961	      0.00058646	     -0.20778752	     -0.06574296	      0.88291776	     -0.00001986	     -0.22243264	     -0.00000000	     -0.00000000	     18.51689669
      1.15496749	     -0.06633028	      0.00058273	     -0.20779882	     -0.06574253	      0.88291695	     -0.00001877	     -0.22244876	     -0.00000000	     -0.00000000	     18.28661745
      1.15650806	     -0.06633553	      0.00057750	     -0.20780466	     -0.06574196	      0.88291618	     -0.00001763	     -0.22246341	     -0.00000000	     -0.00000000	     18.27977871
      1.15824463	     -0.06633573	      0.00057203	     -0.20780553	     -0.06574115	      0.88291535	     -0.00001630	     -0.22247820	     -0.00000000	     -0.00000000	     18.13612381
      1.15998119	     -0.06633288	      0.00056463	     -0.20780330	     -0.06574016	      0.88291457	     -0.00001492	     -0.22249112	     -0.00000000	     -0.00000000	     18.07663013
      1.16151228	     -0.06632023	      0.00056011	     -0.20779125	     -0.06573913	      0.88291393	     -0.00001366	     -0.22250113	     -0.00000000	     -0.00000000	     17.78582002
      1.16304337	     -0.06630418	      0.00055388	     -0.20777574	     -0.06573797	      0.88291333	     -0.00001235	     -0.22250967	     -0.00000000	     -0.00000000	     17.82722003
      1.16457446	     -0.06628481	      0.00054939	     -0.20775696	     -0.06573666	      0.88291277	     -0.00001100	     -0.22251683	     -0.00000000	     -0.00000000	     17.77739689
      1.16610555	     -0.06626139	      0.00054428	     -0.20773410	     -0.06573522	      0.88291224	     -0.00000961	     -0.22252268	     -0.00000000	     -0.00000000	     17.63685905
      1.16765742	     -0.06623254	      0.00054090	     -0.20770586	     -0.06573361	      0.88291176	     -0.00000814	     -0.22252726	     -0.00000000	     -0.00000000	     17.72973005
      1.16920930	     -0.06619824	      0.00053751	     -0.20767216	     -0.06573187	      0.88291131	     -0.00000662	     -0.22253051	     -0.00000000	     -0.00000000	     17.48770319
      1.17076117	     -0.06615941	      0.00053480	     -0.20763393	     -0.06572998	      0.88291091	     -0.00000505	     -0.22253240	     -0.00000000	     -0.00000000	     17.65261945
      1.17263447	     -0.06610815	      0.00053160	     -0.20758340	     -0.06572752	      0.88291048	     -0.00000307	     -0.22253295	     -0.00000000	     -0.00000000	     17.50274976
      1.17450776	     -0.06604739	      0.00052906	     -0.20752336	     -0.06572486	      0.88291012	     -0.00000100	     -0.22253166	     -0.00000000	     -0.00000000	     17.49810684
      1.17611770	     -0.06599300	      0.00052633	     -0.20746957	     -0.06572242	      0.88290986	      0.00000085	     -0.22252901	     -0.00000000	     -0.00000000	     17.51227413
      1.17772764	     -0.06593100	      0.00052481	     -0.20740818	     -0.06571984	      0.88290964	      0.00000277	     -0.22252504	     -0.00000000	     -0.00000000	     17.58307528
      1.17933757	     -0.06586687	      0.00052244	     -0.20734463	     -0.06571712	      0.88290947	      0.00000477	     -0.22251972	     -0.00000000	     -0.00000000	     17.67585686
      1.18090344	     -0.06579987	      0.00052091	     -0.20727820	     -0.06571435	      0.88290934	      0.00000678	     -0.22251328	     -0.00000000	     -0.00000000	     17.79575506
      1.18246931	     -0.06572891	      0.00051890	     -0.20720779	     -0.06571145	      0.88290926	      0.00000886	     -0.22250561	     -0.00000000	     -0.00000000	     17.68550131
      1.18403519	     -0.06565142	      0.00051710	     -0.20713084	     -0.06570843	      0.88290922	      0.00001102	     -0.22249667	     -0.00000000	     -0.00000000	     17.90335472
      1.18592078	     -0.06555585	      0.00051427	     -0.20703589	     -0.06570463	      0.88290921	      0.00001371	     -0.22248420	     -0.00000000	      0.00000000	     18.00022307
      1.18780637	     -0.06544914	      0.00051194	     -0.20692979	     -0.06570066	      0.88290927	      0.00001650	     -0.22246989	     -0.00000000	      0.00000000	     18.01379329
      1.18942142	     -0.06535844	      0.00050834	     -0.20683956	     -0.06569713	      0.88290936	      0.00001898	     -0.22245606	     -0.00000000	      0.00000000	     18.22256781
      1.19103647	     -0.06525624	      0.00050666	     -0.20673785	     -0.06569348	      0.88290948	      0.00002154	     -0.22244089	     -0.00000000	      0.00000000	     18.32302501
      1.19265152	     -0.06515683	      0.00050281	     -0.20663888	     -0.06568972	      0.88290964	      0.00002417	     -0.22242425	     -0.00000000	      0.00000000	     18.54507556
      1.19426657	     -0.06504582	      0.00050075	     -0.20652832	     -0.06568585	      0.88290983	      0.00002687	     -0.22240630	     -0.00000000	      0.00000000	     18.61118005
      1.19588162	     -0.06493804	      0.00049596	     -0.20642092	     -0.06568187	      0.88291005	      0.00002965	     -0.22238689	     -0.00000000	      0.00000000	     18.76623459
      1.19749667	     -0.06481825	      0.00049339	     -0.20630153	     -0.06567779	      0.88291030	      0.00003251	     -0.22236618	     -0.00000000	      0.00000000	     19.05329176
      1.19911172	     -0.06470879	      0.00048707	     -0.20619237	     -0.06567361	      0.88291058	      0.00003543	     -0.22234413	     -0.00000000	      0.00000000	     19.07875066
      1.20072677	     -0.06458427	      0.00048392	     -0.20606821	     -0.06566934	      0.88291089	      0.00003843	     -0.22232106	     -0.00000000	      0.00000000	     19.40184527
      1.20212494	     -0.06448800	      0.00047745	     -0.20597215	     -0.06566556	      0.88291118	      0.00004107	     -0.22230014	     -0.00000000	      0.00000000	     19.44811012
      1.20352312	     -0.06438322	      0.00047298	     -0.20586761	     -0.06566172	      0.88291148	      0.00004377	     -0.22227858	     -0.00000000	      0.00000000	     19.63112883
      1.20531273	     -0.06425339	      0.00046420	     -0.20573799	     -0.06565671	      0.88291190	      0.00004729	     -0.22225008	     -0.00000000	      0.00000000	     19.91533917
      1.20685945	     -0.06413582	      0.00045801	     -0.20562063	     -0.06565230	      0.88291228	      0.00005039	     -0.22222497	     -0.00000000	      0.00000000	     20.04597008
      1.20840617	     -0.06402659	      0.00044942	     -0.20551154	     -0.06564783	      0.88291268	      0.00005355	     -0.22219937	     -0.00000000	      0.00000000	     20.15470586
      1.20995289	     -0.06391091	      0.00044290	     -0.20539601	     -0.06564328	      0.88291309	      0.00005676	     -0.22217341	     -0.00000000	      0.00000000	     20.51230036
      1.21149960	     -0.06380161	      0.00043412	     -0.20528681	     -0.06563868	      0.88291352	      0.00006002	     -0.22214704	     -0.00000000	      0.00000000	     20.57732371
      1.21304632	     -0.06368625	      0.00042687	     -0.20517157	     -0.06563401	      0.88291397	      0.00006332	     -0.22212041	     -0.00000000	      0.00000000	     20.96106306
      1.21459304	     -0.06357756	      0.00041779	     -0.20506295	     -0.06562929	      0.88291443	      0.00006668	     -0.22209351	     -0.00000000	      0.00000000	     21.06534869
      1.21613976	     -0.06346335	      0.00041055	     -0.20494884	     -0.06562451	      0.88291490	      0.00007007	     -0.22206644	     -0.00000000	      0.00000000	     21.34881990
      1.21768648	     -0.06335575	      0.00040164	     -0.20484128	     -0.06561969	      0.88291538	      0.00007351	     -0.22203913	     -0.00000000	      0.00000000	     21.57293300
      1.21923319	     -0.06324351	      0.00039495	     -0.20472912	     -0.06561482	      0.88291588	      0.00007698	     -0.22201170	     -0.00000000	      0.00000000	     21.93450784
      1.22077991	     -0.06313838	      0.00038659	     -0.20462401	     -0.06560990	      0.88291639	      0.00008049	     -0.22198410	     -0.00000000	      0.00000000	     21.96370998
      1.22232663	     -0.06302590	      0.00038042	     -0.20451160	     -0.06560495	      0.88291690	      0.00008403	     -0.22195645	     -0.00000000	      0.00000000	     22.41127787
      1.22387335	     -0.06292334	      0.00037209	     -0.20440904	     -0.06559996	      0.88291743	      0.00008760	     -0.22192864	     -0.00000000	      0.00000000	     22.56572508
      1.22542006	     -0.06281270	      0.00036591	     -0.20429843	     -0.06559494	      0.88291796	      0.00009119	     -0.22190091	     -0.00000000	      0.00000000	     22.85519195
      1.22696678	     -0.06271287	      0.00035729	     -0.20419856	     -0.06558989	      0.88291851	      0.00009480	     -0.22187314	     -0.00000000	      0.00000000	     23.04037427
      1.22851350	     -0.06260520	      0.00035171	     -0.20409091	     -0.06558481	      0.88291905	      0.00009843	     -0.22184552	     -0.00000000	      0.00000000	     23.38244822
      1.23006022	     -0.06250984	      0.00034299	     -0.20399547	     -0.06557971	      0.88291961	      0.00010208	     -0.22181787	     -0.00000000	      0.00000000	     23.62672442
      1.23160693	     -0.06240371	      0.00033831	     -0.20388935	     -0.06557460	      0.88292017	      0.00010574	     -0.22179038	     -0.00000000	      0.00000000	     23.81585750
      1.23297945	     -0.06232025	      0.00033083	     -0.20380581	     -0.06557004	      0.88292067	      0.00010899	     -0.22176595	     -0.00000000	      0.00000000	     24.07097367
      1.23435197	     -0.06223143	      0.00032621	     -0.20371696	     -0.06556548	      0.88292117	      0.00011224	     -0.22174163	     -0.00000000	      0.00000000	     24.29475760
      1.23602139	     -0.06213103	      0.00031874	     -0.20361646	     -0.06555991	      0.88292179	      0.00011621	     -0.22171209	     -0.00000000	      0.00000000	     24.57922374
      1.23769081	     -0.06202573	      0.00031363	     -0.20351110	     -0.06555434	      0.88292241	      0.00012017	     -0.22168273	     -0.00000000	      0.00000000	     24.69749879
      1.23901206	     -0.06194953	      0.00030672	     -0.20343476	     -0.06554993	      0.88292290	      0.00012329	     -0.22165951	     -0.00000000	      0.00000000	     24.98439928
      1.24033331	     -0.06187043	      0.00030178	     -0.20335556	     -0.06554552	      0.88292340	      0.00012642	     -0.22163640	     -0.00000000	      0.00000000	     25.22587360
      1.24202582	     -0.06177503	      0.00029391	     -0.20325998	     -0.06553987	      0.88292403	      0.00013041	     -0.22160692	     -0.00000000	      0.00000000	     25.36583543
      1.24371833	     -0.06167487	      0.00028782	     -0.20315965	     -0.06553423	      0.88292466	      0.00013438	     -0.22157763	     -0.00000000	      0.00000000	     25.89054879
      1.24505570	     -0.06160533	      0.00028049	     -0.20308992	     -0.06552978	      0.88292516	      0.00013751	     -0.22155456	     -0.00000000	      0.00000000	     25.81554662
      1.24639307	     -0.06153063	      0.00027497	     -0.20301504	     -0.06552534	      0.88292565	      0.00014063	     -0.22153163	     -0.00000000	      0.00000000	     26.08325433
      1.24806278	     -0.06144379	      0.00026664	     -0.20292794	     -0.06551981	      0.88292627	      0.00014449	     -0.22150316	     -0.00000000	      0.00000000	     26.26845899
      1.24973248	     -0.06135341	      0.00026010	     -0.20283731	     -0.06551430	      0.88292689	      0.00014833	     -0.22147489	     -0.00000000	      0.00000000	     26.52904115
      1.25107580	     -0.06128833	      0.00025258	     -0.20277196	     -0.06550988	      0.88292738	      0.00015140	     -0.22145226	     -0.00000000	      0.00000000	     26.63510603
      1.25241911	     -0.06121902	      0.00024690	     -0.20270242	     -0.06550548	      0.88292787	      0.00015445	     -0.22142978	     -0.00000000	      0.00000000	     26.87766757
      1.25407430	     -0.06114019	      0.00023849	     -0.20262325	     -0.06550009	      0.88292847	      0.00015817	     -0.22140224	     -0.00000000	      0.00000000	     26.95704509
      1.25572950	     -0.06105599	      0.00023221	     -0.20253873	     -0.06549473	      0.88292906	      0.00016186	     -0.22137496	     -0.00000000	      0.00000000	     27.43629927
      1.25701374	     -0.06099978	      0.00022501	     -0.20248221	     -0.06549059	      0.88292952	      0.00016470	     -0.22135389	     -0.00000000	      0.00000000	     27.31050552
      1.25829797	     -0.06093863	      0.00021972	     -0.20242079	     -0.06548648	      0.88292998	      0.00016751	     -0.22133300	     -0.00000000	      0.00000000	     27.53610558
      1.26000212	     -0.06086303	      0.00021184	     -0.20234478	     -0.06548106	      0.88293058	      0.00017120	     -0.22130547	     -0.00000000	      0.00000000	     27.62601847
      1.26150420	     -0.06079394	      0.00020638	     -0.20227535	     -0.06547632	      0.88293110	      0.00017441	     -0.22128145	     -0.00000000	      0.00000000	     27.94265236
      1.26300629	     -0.06073220	      0.00019932	     -0.20221322	     -0.06547162	      0.88293162	      0.00017758	     -0.22125762	     -0.00000000	      0.00000000	     27.85866281
      1.26450837	     -0.06066387	      0.00019452	     -0.20214453	     -0.06546695	      0.88293214	      0.00018071	     -0.22123406	     -0.00000000	      0.00000000	     28.23752053
      1.26601046	     -0.06060670	      0.00018737	     -0.20208693	     -0.06546233	      0.88293265	      0.00018379	     -0.22121066	     -0.00000000	      0.00000000	     28.15870815
      1.26736072	     -0.06054766	      0.00018352	     -0.20202755	     -0.06545822	      0.88293311	      0.00018652	     -0.22118987	     -0.00000000	      0.00000000	     28.46426360
      1.26871098	     -0.06049642	      0.00017787	     -0.20197592	     -0.06545414	      0.88293356	      0.00018921	     -0.22116923	     -0.00000000	      0.00000000	     28.45308992
      1.27006124	     -0.06044218	      0.00017357	     -0.20192131	     -0.06545010	      0.88293401	      0.00019185	     -0.22114879	     -0.00000000	      0.00000000	     28.66290731
      1.27176419	     -0.06038016	      0.00016710	     -0.20185878	     -0.06544506	      0.88293457	      0.00019513	     -0.22112326	     -0.00000000	      0.00000000	     28.60190685
      1.27324683	     -0.06032045	      0.00016327	     -0.20179864	     -0.06544072	      0.88293505	      0.00019791	     -0.22110132	     -0.00000000	      0.00000000	     28.95958914
      1.27472946	     -0.06027100	      0.00015739	     -0.20174872	     -0.06543644	      0.88293553	      0.00020064	     -0.22107954	     -0.00000000	      0.00000000	     28.90275498
      1.27621210	     -0.06021382	      0.00015430	     -0.20169110	     -0.06543221	      0.88293601	      0.00020331	     -0.22105806	     -0.00000000	      0.00000000	     29.18580466
      1.27769474	     -0.06016813	      0.00014835	     -0.20164491	     -0.06542803	      0.88293648	      0.00020591	     -0.22103676	     -0.00000000	      0.00000000	     29.04079708
      1.27900104	     -0.06011913	      0.00014601	     -0.20159552	     -0.06542440	      0.88293689	      0.00020815	     -0.22101825	     -0.00000000	      0.00000000	     29.31318914
      1.28030733	     -0.06007829	      0.00014174	     -0.20155422	     -0.06542081	      0.88293730	      0.00021034	     -0.22099989	     -0.00000000	      0.00000000	     29.28831234
      1.28188134	     -0.06002570	      0.00013820	     -0.20150111	     -0.06541655	      0.88293780	      0.00021291	     -0.22097806	     -0.00000000	      0.00000000	     29.48985834
      1.28345534	     -0.05998136	      0.00013298	     -0.20145621	     -0.06541236	      0.88293828	      0.00021540	     -0.22095651	     -0.00000000	      0.00000000	     29.31644329
      1.28481091	     -0.05993626	      0.00013077	     -0.20141066	     -0.06540880	      0.88293870	      0.00021749	     -0.22093826	     -0.00000000	      0.00000000	     29.60112041
      1.28616648	     -0.05990094	      0.00012655	     -0.20137483	     -0.06540530	      0.88293912	      0.00021951	     -0.22092023	     -0.00000000	      0.00000000	     29.56405414
      1.28752206	     -0.05986332	      0.00012374	     -0.20133672	     -0.06540185	      0.88293954	      0.00022147	     -0.22090253	     -0.00000000	      0.00000000	     29.66188705
      1.28922337	     -0.05982462	      0.00011870	     -0.20129736	     -0.06539760	      0.88294006	      0.00022385	     -0.22088079	     -0.00000000	      0.00000000	     29.63177853
      1.29056813	     -0.05979182	      0.00011649	     -0.20126407	     -0.06539430	      0.88294047	      0.00022566	     -0.22086406	     -0.00000000	      0.00000000	     29.76418230
      1.29191289	     -0.05976708	      0.00011259	     -0.20123879	     -0.06539106	      0.88294088	      0.00022741	     -0.22084774	     -0.00000000	      0.00000000	     29.71251902
      1.29325765	     -0.05974223	      0.00010988	     -0.20121341	     -0.06538788	      0.88294130	      0.00022910	     -0.22083190	     -0.00000000	      0.00000000	     29.78257624
      1.29500313	     -0.05972063	      0.00010499	     -0.20119111	     -0.06538385	      0.88294183	      0.00023121	     -0.22081214	     -0.00000000	      0.00000000	     29.70535244
      1.29640302	     -0.05970434	      0.00010254	     -0.20117426	     -0.06538068	      0.88294226	      0.00023283	     -0.22079711	     -0.00000000	      0.00000000	     29.79809934
      1.29780291	     -0.05970282	      0.00009785	     -0.20117213	     -0.06537758	      0.88294269	      0.00023438	     -0.22078289	     -0.00000000	      0.00000000	     29.72377140
      1.29920280	     -0.05970415	      0.00009474	     -0.20117288	     -0.06537456	      0.88294312	      0.00023586	     -0.22076974	     -0.00000000	      0.00000000	     29.74636373
      1.30060269	     -0.05971701	      0.00009032	     -0.20118513	     -0.06537159	      0.88294355	      0.00023729	     -0.22075773	     -0.00000000	      0.00000000	     29.68535180
      1.30200258	     -0.05973316	      0.00008734	     -0.20120070	     -0.06536870	      0.88294397	      0.00023865	     -0.22074697	     -0.00000000	      0.00000000	     29.68066003
      1.30372067	     -0.05976664	      0.00008250	     -0.20123344	     -0.06536525	      0.88294449	      0.00024023	     -0.22073553	     -0.00000000	      0.00000000	     29.60640821
      1.30503185	     -0.05979279	      0.00008121	     -0.20125908	     -0.06536269	      0.88294488	      0.00024138	     -0.22072820	     -0.00000000	      0.00000000	     29.62999768
      1.30634302	     -0.05982900	      0.00007861	     -0.20129476	     -0.06536018	      0.88294527	      0.00024247	     -0.22072204	     -0.00000000	      0.00000000	     29.52609278
      1.30796461	     -0.05987568	      0.00007767	     -0.20134085	     -0.06535718	      0.88294573	      0.00024375	     -0.22071613	     -0.00000000	      0.00000000	     29.56348441
      1.30942154	     -0.05992714	      0.00007605	     -0.20139177	     -0.06535455	      0.88294615	      0.00024483	     -0.22071234	     -0.00000000	      0.00000000	     29.35700124
      1.31087847	     -0.05997653	      0.00007727	     -0.20144070	     -0.06535201	      0.88294654	      0.00024586	     -0.22071002	     -0.00000000	      0.00000000	     29.42421485
      1.31233540	     -0.06003745	      0.00007694	     -0.20150113	     -0.06534953	      0.88294693	      0.00024681	     -0.22070906	     -0.00000000	      0.00000000	     29.22389502
      1.31379234	     -0.06009644	      0.00007957	     -0.20155970	     -0.06534714	      0.88294730	      0.00024771	     -0.22070954	     -0.00000000	      0.00000000	     29.30870406
      1.31524927	     -0.06016774	      0.00008029	     -0.20163057	     -0.06534482	      0.88294766	      0.00024854	     -0.22071138	     -0.00000000	      0.00000000	     29.01843018
      1.31670620	     -0.06023560	      0.00008410	     -0.20169807	     -0.06534258	      0.88294800	      0.00024931	     -0.22071464	     -0.00000000	      0.00000000	     29.11106070
      1.31816313	     -0.06031719	      0.00008557	     -0.20177926	     -0.06534041	      0.88294832	      0.00025001	     -0.22071923	     -0.00000000	      0.00000000	     28.85043353
      1.31962007	     -0.06039365	      0.00009047	     -0.20185542	     -0.06533831	      0.88294862	      0.00025064	     -0.22072522	     -0.00000000	      0.00000000	     28.93868892
      1.32107700	     -0.06048161	      0.00009317	     -0.20194304	     -0.06533629	      0.88294890	      0.00025120	     -0.22073242	      0.00000000	      0.00000000	     28.61945466
      1.32253393	     -0.06056237	      0.00009944	     -0.20202356	     -0.06533435	      0.88294915	      0.00025168	     -0.22074085	      0.00000000	      0.00000000	     28.70517742
      1.32399087	     -0.06065565	      0.00010306	     -0.20211657	     -0.06533248	      0.88294938	      0.00025208	     -0.22075031	      0.00000000	      0.00000000	     28.38058164
      1.32544780	     -0.06074278	      0.00010989	     -0.20220351	     -0.06533068	      0.88294959	      0.00025241	     -0.22076089	      0.00000000	      0.00000000	     28.50417881
      1.32690473	     -0.06084244	      0.00011390	     -0.20230293	     -0.06532895	      0.88294976	      0.00025265	     -0.22077244	      0.00000000	      0.00000000	     28.12234618
      1.32836166	     -0.06093392	      0.00012082	     -0.20239427	     -0.06532730	      0.88294991	      0.00025280	     -0.22078501	      0.00000000	      0.00000000	     28.20663739
      1.32981860	     -0.06103850	      0.00012470	     -0.20249864	     -0.06532571	      0.88295002	      0.00025286	     -0.22079841	      0.00000000	      0.00000000	     27.93498064
      1.33127553	     -0.06113665	      0.00013102	     -0.20259668	     -0.06532419	      0.88295010	      0.00025283	     -0.22081278	      0.00000000	      0.00000000	     27.91850379
      1.33273246	     -0.06124667	      0.00013438	     -0.20270653	     -0.06532274	      0.88295014	      0.00025271	     -0.22082794	      0.00000000	      0.00000000	     27.70934742
      1.33418939	     -0.06135087	      0.00013988	     -0.20281063	     -0.06532136	      0.88295014	      0.00025248	     -0.22084400	      0.00000000	     -0.00000000	     27.56039271
      1.33564633	     -0.06146247	      0.00014294	     -0.20292210	     -0.06532004	      0.88295011	      0.00025216	     -0.22086079	      0.00000000	     -0.00000000	     27.39480808
      1.33710326	     -0.06156976	      0.00014797	     -0.20302933	     -0.06531878	      0.88295004	      0.00025174	     -0.22087831	      0.00000000	     -0.00000000	     27.38149932
      1.33856019	     -0.06168314	      0.00015105	     -0.20314264	     -0.06531758	      0.88294993	      0.00025122	     -0.22089644	      0.00000000	     -0.00000000	     27.02203460
      1.34001712	     -0.06179010	      0.00015590	     -0.20324958	     -0.06531644	      0.88294977	      0.00025060	     -0.22091517	      0.00000000	     -0.00000000	     27.04605535
      1.34147406	     -0.06190531	      0.00015904	     -0.20336476	     -0.06531535	      0.88294957	      0.00024987	     -0.22093439	      0.00000000	     -0.00000000	     26.77478049
      1.34293099	     -0.06201593	      0.00016352	     -0.20347541	     -0.06531432	      0.88294933	      0.00024904	     -0.22095421	      0.00000000	     -0.00000000	     26.63400091
      1.34438792	     -0.06213101	      0.00016690	     -0.20359051	     -0.06531334	      0.88294905	      0.00024811	     -0.22097451	      0.00000000	     -0.00000000	     26.39232811
      1.34584486	     -0.06224486	      0.00017148	     -0.20370445	     -0.06531241	      0.88294873	      0.00024707	     -0.22099535	      0.00000000	     -0.00000000	     26.36106511
      1.34730179	     -0.06236259	      0.00017558	     -0.20382227	     -0.06531152	      0.88294836	      0.00024594	     -0.22101673	     -0.00000000	     -0.00000000	     25.92693352
      1.34875872	     -0.06247528	      0.00018108	     -0.20393511	     -0.06531068	      0.88294795	      0.00024470	     -0.22103863	     -0.00000000	     -0.00000000	     25.94218300
      1.35037383	     -0.06260589	      0.00018720	     -0.20406592	     -0.06530979	      0.88294745	      0.00024321	     -0.22106341	     -0.00000000	     -0.00000000	     25.70630017
      1.35198893	     -0.06272898	      0.00019522	     -0.20418928	     -0.06530895	      0.88294690	      0.00024160	     -0.22108879	     -0.00000000	     -0.00000000	     25.36834923
      1.35360404	     -0.06285935	      0.00020239	     -0.20431992	     -0.06530815	      0.88294630	      0.00023986	     -0.22111457	     -0.00000000	     -0.00000000	     25.28656036
      1.35505515	     -0.06296478	      0.00021128	     -0.20442569	     -0.06530747	      0.88294573	      0.00023821	     -0.22113823	     -0.00000000	     -0.00000000	     25.02893279
      1.35650625	     -0.06307639	      0.00021916	     -0.20453763	     -0.06530682	      0.88294512	      0.00023646	     -0.22116206	     -0.00000000	     -0.00000000	     24.77039626
      1.35795736	     -0.06318269	      0.00022866	     -0.20464433	     -0.06530619	      0.88294448	      0.00023461	     -0.22118621	     -0.00000000	     -0.00000000	     24.64760613
      1.35940846	     -0.06329125	      0.00023790	     -0.20475329	     -0.06530559	      0.88294380	      0.00023267	     -0.22121057	     -0.00000000	     -0.00000000	     24.42449502
      1.36129759	     -0.06342797	      0.00025154	     -0.20489062	     -0.06530484	      0.88294289	      0.00023001	     -0.22124271	     -0.00000000	     -0.00000000	     24.13154106
      1.36264264	     -0.06352192	      0.00026075	     -0.20498500	     -0.06530433	      0.88294221	      0.00022803	     -0.22126569	     -0.00000000	     -0.00000000	     23.86368214
      1.36398770	     -0.06361616	      0.00027079	     -0.20507971	     -0.06530382	      0.88294151	      0.00022596	     -0.22128878	     -0.00000000	     -0.00000000	     23.79386934
      1.36567634	     -0.06373685	      0.00028329	     -0.20520102	     -0.06530321	      0.88294061	      0.00022327	     -0.22131799	     -0.00000000	     -0.00000000	     23.39204035
      1.36736497	     -0.06385178	      0.00029613	     -0.20531659	     -0.06530260	      0.88293968	      0.00022046	     -0.22134744	     -0.00000000	     -0.00000000	     23.17292655
      1.36874721	     -0.06394689	      0.00030648	     -0.20541224	     -0.06530211	      0.88293891	      0.00021807	     -0.22137162	     -0.00000000	     -0.00000000	     23.00233895
      1.37012944	     -0.06404006	      0.00031672	     -0.20550596	     -0.06530163	      0.88293812	      0.00021560	     -0.22139588	     -0.00000000	     -0.00000000	     22.95851665
      1.37190912	     -0.06416188	      0.00033005	     -0.20562852	     -0.06530101	      0.88293710	      0.00021232	     -0.22142718	     -0.00000000	     -0.00000000	     22.45981944
      1.37339865	     -0.06425724	      0.00034063	     -0.20572451	     -0.06530048	      0.88293624	      0.00020947	     -0.22145343	     -0.00000000	     -0.00000000	     22.44614756
      1.37488817	     -0.06435303	      0.00035172	     -0.20582095	     -0.06529995	      0.88293537	      0.00020654	     -0.22147957	     -0.00000000	     -0.00000000	     22.20080791
      1.37637770	     -0.06444644	      0.00036193	     -0.20591501	     -0.06529941	      0.88293451	      0.00020353	     -0.22150561	     -0.00000000	     -0.00000000	     22.18929816
      1.37786722	     -0.06453828	      0.00037263	     -0.20600754	     -0.06529886	      0.88293364	      0.00020043	     -0.22153151	     -0.00000000	     -0.00000000	     21.69118700
      1.37935675	     -0.06462403	      0.00038252	     -0.20609396	     -0.06529830	      0.88293277	      0.00019725	     -0.22155718	     -0.00000000	     -0.00000000	     21.77522114
      1.38084627	     -0.06471087	      0.00039270	     -0.20618150	     -0.06529771	      0.88293191	      0.00019399	     -0.22158252	     -0.00000000	     -0.00000000	     21.40667036
      1.38233580	     -0.06478984	      0.00040205	     -0.20626117	     -0.06529711	      0.88293106	      0.00019064	     -0.22160752	     -0.00000000	     -0.00000000	     21.27259732
      1.38382532	     -0.06486449	      0.00041179	     -0.20633654	     -0.06529648	      0.88293022	      0.00018722	     -0.22163198	     -0.00000000	     -0.00000000	     21.17122652
      1.38561309	     -0.06495103	      0.00042204	     -0.20642393	     -0.06529569	      0.88292922	      0.00018301	     -0.22166047	     -0.00000000	     -0.00000000	     20.94841931
      1.38716824	     -0.06501211	      0.00043199	     -0.20648579	     -0.06529497	      0.88292836	      0.00017925	     -0.22168443	     -0.00000000	     -0.00000000	     20.64490733
      1.38872340	     -0.06506836	      0.00043962	     -0.20654278	     -0.06529421	      0.88292753	      0.00017541	     -0.22170727	     -0.00000000	     -0.00000000	     20.65159626
      1.39027855	     -0.06511828	      0.00044856	     -0.20659348	     -0.06529342	      0.88292671	      0.00017149	     -0.22172894	     -0.00000000	     -0.00000000	     20.27844524
      1.39183371	     -0.06516019	      0.00045445	     -0.20663610	     -0.06529258	      0.88292591	      0.00016748	     -0.22174935	     -0.00000000	     -0.00000000	     20.40843164
      1.39338887	     -0.06520023	      0.00046157	     -0.20667690	     -0.06529171	      0.88292513	      0.00016340	     -0.22176844	     -0.00000000	     -0.00000000	     20.07338010
      1.39494402	     -0.06523250	      0.00046505	     -0.20670983	     -0.06529078	      0.88292437	      0.00015922	     -0.22178629	     -0.00000000	     -0.00000000	     20.03484256
      1.39649918	     -0.06526168	      0.00046999	     -0.20673972	     -0.06528981	      0.88292363	      0.00015497	     -0.22180283	     -0.00000000	     -0.00000000	     19.91318088
      1.39805433	     -0.06528833	      0.00047101	     -0.20676699	     -0.06528879	      0.88292292	      0.00015064	     -0.22181810	     -0.00000000	     -0.00000000	     19.71539839
      1.39960949	     -0.06530837	      0.00047375	     -0.20678769	     -0.06528771	      0.88292224	      0.00014623	     -0.22183213	     -0.00000000	     -0.00000000	     19.66606663
      1.40116465	     -0.06532810	      0.00047235	     -0.20680799	     -0.06528658	      0.88292158	      0.00014175	     -0.22184487	     -0.00000000	     -0.00000000	     19.57673210
      1.40271980	     -0.06533997	      0.00047274	     -0.20682047	     -0.06528539	      0.88292095	      0.00013719	     -0.22185639	     -0.00000000	     -0.00000000	     19.28930127
      1.40427496	     -0.06534883	      0.00046917	     -0.20682984	     -0.06528414	      0.88292033	      0.00013256	     -0.22186661	     -0.00000000	     -0.00000000	     19.41495146
      1.40583011	     -0.06535377	      0.00046734	     -0.20683535	     -0.06528284	      0.88291975	      0.00012786	     -0.22187557	     -0.00000000	     -0.00000000	     19.03236382
      1.40738527	     -0.06535207	      0.00046169	     -0.20683413	     -0.06528147	      0.88291919	      0.00012309	     -0.22188324	     -0.00000000	     -0.00000000	     19.22027099
      1.40894043	     -0.06534705	      0.00045769	     -0.20682962	     -0.06528003	      0.88291865	      0.00011825	     -0.22188967	     -0.00000000	     -0.00000000	     18.96860518
      1.41049558	     -0.06533717	      0.00045044	     -0.20682018	     -0.06527853	      0.88291813	      0.00011336	     -0.22189487	     -0.00000000	     -0.00000000	     18.96142472
      1.41205074	     -0.06532389	      0.00044500	     -0.20680737	     -0.06527696	      0.88291764	      0.00010841	     -0.22189883	     -0.00000000	     -0.00000000	     18.97505984
      1.41360589	     -0.06530416	      0.00043702	     -0.20678806	     -0.06527531	      0.88291717	      0.00010341	     -0.22190160	     -0.00000000	     -0.00000000	     18.83210729
      1.41497812	     -0.06528429	      0.00043137	     -0.20676858	     -0.06527381	      0.88291678	      0.00009896	     -0.22190301	     -0.00000000	     -0.00000000	     18.90902654
      1.41635035	     -0.06526021	      0.00042478	     -0.20674487	     -0.06527224	      0.88291640	      0.00009447	     -0.22190351	     -0.00000000	     -0.00000000	     18.74130131
      1.41772258	     -0.06523340	      0.00041867	     -0.20671845	     -0.06527062	      0.88291604	      0.00008995	     -0.22190308	     -0.00000000	     -0.00000000	     18.82116522
      1.41955571	     -0.06519554	      0.00041078	     -0.20668110	     -0.06526837	      0.88291559	      0.00008387	     -0.22190118	     -0.00000000	     -0.00000000	     18.53067835
      1.42108884	     -0.06515098	      0.00040523	     -0.20663697	     -0.06526640	      0.88291524	      0.00007875	     -0.22189836	     -0.00000000	     -0.00000000	     18.87968465
      1.42262196	     -0.06511029	      0.00039968	     -0.20659672	     -0.06526436	      0.88291491	      0.00007361	     -0.22189436	     -0.00000000	     -0.00000000	     18.73204308
      1.42415508	     -0.06506265	      0.00039498	     -0.20654953	     -0.06526225	      0.88291461	      0.00006845	     -0.22188938	     -0.00000000	     -0.00000000	     18.66526803
      1.42568821	     -0.06501095	      0.00039068	     -0.20649827	     -0.06526006	      0.88291433	      0.00006327	     -0.22188335	     -0.00000000	     -0.00000000	     18.77962837
      1.42710504	     -0.06496092	      0.00038726	     -0.20644866	     -0.06525797	      0.88291409	      0.00005847	     -0.22187685	     -0.00000000	     -0.00000000	     18.87874364
      1.42852187	     -0.06490686	      0.00038456	     -0.20639503	     -0.06525582	      0.88291387	      0.00005367	     -0.22186950	     -0.00000000	     -0.00000000	     18.75117391
      1.42993871	     -0.06484812	      0.00038235	     -0.20633672	     -0.06525360	      0.88291367	      0.00004886	     -0.22186127	     -0.00000000	     -0.00000000	     18.88951446
      1.43167554	     -0.06477437	      0.00037987	     -0.20626349	     -0.06525079	      0.88291346	      0.00004296	     -0.22184998	     -0.00000000	     -0.00000000	     18.99323535
      1.43341237	     -0.06469410	      0.00037779	     -0.20618374	     -0.06524789	      0.88291327	      0.00003707	     -0.22183745	     -0.00000000	     -0.00000000	     18.81770864
      1.43514920	     -0.06460630	      0.00037558	     -0.20609641	     -0.06524488	      0.88291311	      0.00003119	     -0.22182362	     -0.00000000	     -0.00000000	     19.14445005
      1.43688602	     -0.06452070	      0.00037361	     -0.20601129	     -0.06524178	      0.88291297	      0.00002532	     -0.22180841	     -0.00000000	     -0.00000000	     19.25976292
      1.43862285	     -0.06442225	      0.00037131	     -0.20591330	     -0.06523858	      0.88291287	      0.00001947	     -0.22179207	     -0.00000000	     -0.00000000	     19.14610191
      1.44037851	     -0.06431464	      0.00037029	     -0.20580614	     -0.06523525	      0.88291279	      0.00001359	     -0.22177408	     -0.00000000	     -0.00000000	     19.60507831
      1.44189642	     -0.06422830	      0.00036700	     -0.20572012	     -0.06523228	      0.88291275	      0.00000854	     -0.22175736	     -0.00000000	     -0.00000000	     19.56035916
      1.44341433	     -0.06412981	      0.00036546	     -0.20562199	     -0.06522924	      0.88291273	      0.00000351	     -0.22173975	     -0.00000000	     -0.00000000	     19.61508375
      1.44493223	     -0.06403157	      0.00036178	     -0.20552402	     -0.06522613	      0.88291273	     -0.00000149	     -0.22172109	     -0.00000000	      0.00000000	     19.83708500
      1.44671265	     -0.06390839	      0.00035910	     -0.20540118	     -0.06522238	      0.88291275	     -0.00000730	     -0.22169793	     -0.00000000	      0.00000000	     20.10635396
      1.44826866	     -0.06380238	      0.00035411	     -0.20529539	     -0.06521902	      0.88291279	     -0.00001233	     -0.22167649	     -0.00000000	      0.00000000	     20.18777926
      1.44982468	     -0.06368560	      0.00035180	     -0.20517887	     -0.06521559	      0.88291286	     -0.00001732	     -0.22165407	     -0.00000000	      0.00000000	     20.25051302
      1.45138069	     -0.06357530	      0.00034619	     -0.20506872	     -0.06521208	      0.88291295	     -0.00002226	     -0.22163060	     -0.00000000	      0.00000000	     20.60245664
      1.45293671	     -0.06345622	      0.00034296	     -0.20494983	     -0.06520849	      0.88291306	     -0.00002714	     -0.22160632	     -0.00000000	      0.00000000	     20.65716095
      1.45449273	     -0.06334283	      0.00033654	     -0.20483652	     -0.06520484	      0.88291319	     -0.00003196	     -0.22158120	     -0.00000000	      0.00000000	     20.91901730
      1.45604874	     -0.06322471	      0.00033229	     -0.20471853	     -0.06520111	      0.88291335	     -0.00003673	     -0.22155541	     -0.00000000	      0.00000000	     21.04330976
      1.45760476	     -0.06311109	      0.00032473	     -0.20460492	     -0.06519730	      0.88291353	     -0.00004143	     -0.22152897	     -0.00000000	      0.00000000	     21.37968541
      1.45916077	     -0.06299272	      0.00031951	     -0.20448661	     -0.06519343	      0.88291373	     -0.00004606	     -0.22150210	     -0.00000000	      0.00000000	     21.45766448
      1.46071679	     -0.06287871	      0.00031150	     -0.20437257	     -0.06518949	      0.88291395	     -0.00005063	     -0.22147475	     -0.00000000	      0.00000000	     21.77925381
      1.46227281	     -0.06276253	      0.00030601	     -0.20425640	     -0.06518548	      0.88291420	     -0.00005513	     -0.22144703	     -0.00000000	      0.00000000	     22.00075485
      1.46382882	     -0.06264905	      0.00029782	     -0.20414285	     -0.06518141	      0.88291447	     -0.00005955	     -0.22141897	     -0.00000000	      0.00000000	     22.16681051
      1.46538484	     -0.06253184	      0.00029249	     -0.20402561	     -0.06517727	      0.88291476	     -0.00006389	     -0.22139062	     -0.00000000	      0.00000000	     22.65074625
      1.46694085	     -0.06242107	      0.00028420	     -0.20391474	     -0.06517307	      0.88291507	     -0.00006816	     -0.22136198	     -0.00000000	      0.00000000	     22.59514070
      1.46831759	     -0.06231757	      0.00027947	     -0.20381118	     -0.06516931	      0.88291536	     -0.00007187	     -0.22133649	     -0.00000000	      0.00000000	     23.08171635
      1.46969432	     -0.06221960	      0.00027319	     -0.20371311	     -0.06516549	      0.88291566	     -0.00007551	     -0.22131083	     -0.00000000	      0.00000000	     23.14133437
      1.47107105	     -0.06211937	      0.00026788	     -0.20361280	     -0.06516164	      0.88291598	     -0.00007909	     -0.22128505	     -0.00000000	      0.00000000	     23.50148498
      1.47312612	     -0.06197739	      0.00025910	     -0.20347065	     -0.06515580	      0.88291648	     -0.00008431	     -0.22124639	     -0.00000000	      0.00000000	     23.58042496
      1.47455601	     -0.06187184	      0.00025462	     -0.20336500	     -0.06515167	      0.88291684	     -0.00008785	     -0.22121941	     -0.00000000	      0.00000000	     24.14584928
      1.47598590	     -0.06177523	      0.00024856	     -0.20326824	     -0.06514751	      0.88291721	     -0.00009133	     -0.22119230	     -0.00000000	      0.00000000	     24.37647293
      1.47741579	     -0.06167602	      0.00024377	     -0.20316891	     -0.06514330	      0.88291760	     -0.00009472	     -0.22116518	     -0.00000000	      0.00000000	     24.60343994
      1.47915075	     -0.06156122	      0.00023695	     -0.20305390	     -0.06513814	      0.88291808	     -0.00009875	     -0.22113222	     -0.00000000	      0.00000000	     25.05117043
      1.48088572	     -0.06144222	      0.00023244	     -0.20293475	     -0.06513292	      0.88291856	     -0.00010267	     -0.22109929	     -0.00000000	      0.00000000	     25.11073290
      1.48225683	     -0.06135517	      0.00022615	     -0.20284750	     -0.06512876	      0.88291896	     -0.00010569	     -0.22107321	     -0.00000000	      0.00000000	     25.53863921
      1.48362794	     -0.06126427	      0.00022241	     -0.20275645	     -0.06512456	      0.88291935	     -0.00010864	     -0.22104720	     -0.00000000	      0.00000000	     25.83428775
      1.48536185	     -0.06115911	      0.00021550	     -0.20265103	     -0.06511921	      0.88291986	     -0.00011227	     -0.22101432	     -0.00000000	      0.00000000	     26.13737951
      1.48681159	     -0.06106356	      0.00021185	     -0.20255530	     -0.06511469	      0.88292028	     -0.00011523	     -0.22098698	     -0.00000000	      0.00000000	     26.42192515
      1.48826133	     -0.06097735	      0.00020594	     -0.20246884	     -0.06511014	      0.88292070	     -0.00011811	     -0.22095964	     -0.00000000	      0.00000000	     26.72694857
      1.48971107	     -0.06088925	      0.00020201	     -0.20238054	     -0.06510556	      0.88292111	     -0.00012092	     -0.22093242	     -0.00000000	      0.00000000	     27.00210805
      1.49116081	     -0.06080533	      0.00019658	     -0.20229636	     -0.06510095	      0.88292152	     -0.00012365	     -0.22090530	     -0.00000000	      0.00000000	     27.23729296
      1.49261056	     -0.06071985	      0.00019216	     -0.20221065	     -0.06509631	      0.88292193	     -0.00012631	     -0.22087832	     -0.00000000	      0.00000000	     27.61327780
      1.49455127	     -0.06061501	      0.00018397	     -0.20210541	     -0.06509005	      0.88292245	     -0.00012974	     -0.22084237	     -0.00000000	      0.00000000	     27.88247415
      1.49580036	     -0.06054175	      0.00018078	     -0.20203194	     -0.06508600	      0.88292278	     -0.00013187	     -0.22081944	     -0.00000000	      0.00000000	     28.27047138
      1.49704945	     -0.06047592	      0.00017562	     -0.20196584	     -0.06508194	      0.88292310	     -0.00013394	     -0.22079659	     -0.00000000	      0.00000000	     28.45850324
      1.49888703	     -0.06037772	      0.00016901	     -0.20186726	     -0.06507593	      0.88292355	     -0.00013687	     -0.22076329	     -0.00000000	      0.00000000	     28.92994039
      1.50072461	     -0.06029113	      0.00015984	     -0.20178020	     -0.06506989	      0.88292398	     -0.00013966	     -0.22073024	     -0.00000000	      0.00000000	     29.10178007
      1.50188511	     -0.06022660	      0.00015690	     -0.20171544	     -0.06506607	      0.88292423	     -0.00014135	     -0.22070966	     -0.00000000	      0.00000000	     29.45112315
      1.50304561	     -0.06017058	      0.00015191	     -0.20165914	     -0.06506223	      0.88292448	     -0.00014298	     -0.22068916	     -0.00000000	      0.00000000	     29.64271553
      1.50469910	     -0.06009220	      0.00014527	     -0.20158034	     -0.06505676	      0.88292481	     -0.00014521	     -0.22066027	     -0.00000000	      0.00000000	     30.07269066
      1.50635259	     -0.06001850	      0.00013828	     -0.20150622	     -0.06505127	      0.88292512	     -0.00014731	     -0.22063175	     -0.00000000	      0.00000000	     30.01216234
      1.50800608	     -0.05994040	      0.00013200	     -0.20142769	     -0.06504577	      0.88292541	     -0.00014928	     -0.22060366	     -0.00000000	      0.00000000	     30.62630050
      1.50965957	     -0.05987302	      0.00012432	     -0.20135985	     -0.06504027	      0.88292567	     -0.00015113	     -0.22057587	     -0.00000000	      0.00000000	     30.72959439
      1.51095125	     -0.05981462	      0.00012013	     -0.20130111	     -0.06503597	      0.88292585	     -0.00015249	     -0.22055450	     -0.00000000	      0.00000000	     31.17498507
      1.51224293	     -0.05976321	      0.00011467	     -0.20124933	     -0.06503167	      0.88292603	     -0.00015377	     -0.22053337	     -0.00000000	      0.00000000	     31.29862912
      1.51388992	     -0.05969649	      0.00010872	     -0.20118214	     -0.06502620	      0.88292622	     -0.00015528	     -0.22050683	     -0.00000000	      0.00000000	     31.71470855
      1.51553690	     -0.05963673	      0.00010184	     -0.20112190	     -0.06502073	      0.88292640	     -0.00015667	     -0.22048071	     -0.00000000	      0.00000000	     31.53923013
      1.51693449	     -0.05957857	      0.00009764	     -0.20106334	     -0.06501609	      0.88292653	     -0.00015774	     -0.22045894	     -0.00000000	      0.00000000	     32.10841422
      1.51833207	     -0.05953074	      0.00009198	     -0.20101508	     -0.06501146	      0.88292664	     -0.00015872	     -0.22043742	     -0.00000000	      0.00000000	     32.24921296
      1.51972965	     -0.05947930	      0.00008763	     -0.20096323	     -0.06500685	      0.88292674	     -0.00015961	     -0.22041627	     -0.00000000	      0.00000000	     32.40123733
      1.52112724	     -0.05943258	      0.00008247	     -0.20091607	     -0.06500225	      0.88292683	     -0.00016040	     -0.22039542	     -0.00000000	      0.00000000	     32.64150868
      1.52291074	     -0.05937275	      0.00007723	     -0.20085570	     -0.06499639	      0.88292692	     -0.00016128	     -0.22036933	     -0.00000000	      0.00000000	     32.60116039
      1.52427167	     -0.05933009	      0.00007178	     -0.20081257	     -0.06499195	      0.88292697	     -0.00016185	     -0.22034976	     -0.00000000	      0.00000000	     32.93277899
      1.52563260	     -0.05928651	      0.00006792	     -0.20076856	     -0.06498752	      0.88292702	     -0.00016233	     -0.22033050	     -0.00000000	      0.00000000	     33.19265535
      1.52699353	     -0.05924755	      0.00006308	     -0.20072915	     -0.06498311	      0.88292705	     -0.00016272	     -0.22031156	     -0.00000000	      0.00000000	     33.22017786
      1.52866889	     -0.05919846	      0.00005818	     -0.20067949	     -0.06497772	      0.88292708	     -0.00016309	     -0.22028871	     -0.00000000	      0.00000000	     33.64080264
      1.53016894	     -0.05916042	      0.00005258	     -0.20064092	     -0.06497292	      0.88292710	     -0.00016331	     -0.22026866	     -0.00000000	      0.00000000	     33.40147998
      1.53166899	     -0.05911717	      0.00004888	     -0.20059717	     -0.06496815	      0.88292711	     -0.00016343	     -0.22024904	     -0.00000000	      0.00000000	     33.89544136
      1.53316904	     -0.05908530	      0.00004296	     -0.20056474	     -0.06496341	      0.88292711	     -0.00016345	     -0.22022979	     -0.00000000	      0.00000000	     33.59727374
      1.53450353	     -0.05904824	      0.00004005	     -0.20052723	     -0.06495923	      0.88292711	     -0.00016338	     -0.22021305	     -0.00000000	     -0.00000000	     33.99717976
      1.53583802	     -0.05902088	      0.00003523	     -0.20049936	     -0.06495507	      0.88292711	     -0.00016325	     -0.22019659	     -0.00000000	     -0.00000000	     33.98634701
      1.53717251	     -0.05899144	      0.00003126	     -0.20046943	     -0.06495095	      0.88292710	     -0.00016303	     -0.22018050	     -0.00000000	     -0.00000000	     34.11356030
      1.53896828	     -0.05896028	      0.00002452	     -0.20043756	     -0.06494546	      0.88292708	     -0.00016263	     -0.22015941	     -0.00000000	     -0.00000000	     34.13652626
      1.54033503	     -0.05893395	      0.00002093	     -0.20041072	     -0.06494131	      0.88292707	     -0.00016223	     -0.22014388	     -0.00000000	     -0.00000000	     34.29497966
      1.54170178	     -0.05891646	      0.00001566	     -0.20039268	     -0.06493721	      0.88292706	     -0.00016177	     -0.22012876	     -0.00000000	     -0.00000000	     34.29837844
      1.54306854	     -0.05889755	      0.00001162	     -0.20037324	     -0.06493315	      0.88292705	     -0.00016123	     -0.22011416	     -0.00000000	     -0.00000000	     34.36452454
      1.54481787	     -0.05888395	      0.00000493	     -0.20035891	     -0.06492800	      0.88292704	     -0.00016043	     -0.22009619	     -0.00000000	     -0.00000000	     34.48554187
      1.54615297	     -0.05887150	      0.00000165	     -0.20034595	     -0.06492412	      0.88292703	     -0.00015975	     -0.22008317	     -0.00000000	     -0.00000000	     34.42594140
      1.54748807	     -0.05887109	     -0.00000361	     -0.20034497	     -0.06492029	      0.88292702	     -0.00015900	     -0.22007077	     -0.00000000	     -0.00000000	     34.45544753
      1.54911118	     -0.05887441	     -0.00000841	     -0.20034764	     -0.06491568	      0.88292701	     -0.00015801	     -0.22005678	     -0.00000000	     -0.00000000	     34.44910155
      1.55073430	     -0.05889383	     -0.00001570	     -0.20036634	     -0.06491113	      0.88292700	     -0.00015692	     -0.22004406	     -0.00000000	     -0.00000000	     34.50820195
      1.55195705	     -0.05890465	     -0.00001810	     -0.20037670	     -0.06490775	      0.88292699	     -0.00015605	     -0.22003548	     -0.00000000	     -0.00000000	     34.47139565
      1.55317981	     -0.05892689	     -0.00002241	     -0.20039844	     -0.06490441	      0.88292698	     -0.00015512	     -0.22002770	     -0.00000000	     -0.00000000	     34.44775873
      1.55490771	     -0.05896404	     -0.00002690	     -0.20043492	     -0.06489975	      0.88292697	     -0.00015373	     -0.22001829	     -0.00000000	     -0.00000000	     34.45006736
      1.55637914	     -0.05900640	     -0.00003146	     -0.20047669	     -0.06489584	      0.88292695	     -0.00015247	     -0.22001178	     -0.00000000	     -0.00000000	     34.38794783
      1.55785056	     -0.05905083	     -0.00003371	     -0.20052061	     -0.06489199	      0.88292692	     -0.00015114	     -0.22000673	     -0.00000000	     -0.00000000	     34.37602900
      1.55932199	     -0.05910497	     -0.00003718	     -0.20057421	     -0.06488820	      0.88292688	     -0.00014974	     -0.22000309	     -0.00000000	     -0.00000000	     34.23093985
      1.56079341	     -0.05915801	     -0.00003767	     -0.20062680	     -0.06488446	      0.88292683	     -0.00014827	     -0.22000089	     -0.00000000	     -0.00000000	     34.32235828
      1.56226484	     -0.05922253	     -0.00003987	     -0.20069084	     -0.06488078	      0.88292677	     -0.00014675	     -0.22000003	     -0.00000000	     -0.00000000	     34.09786320
      1.56373627	     -0.05928448	     -0.00003865	     -0.20075240	     -0.06487715	      0.88292669	     -0.00014516	     -0.22000057	     -0.00000000	     -0.00000000	     34.18518990
      1.56520769	     -0.05935945	     -0.00003981	     -0.20082694	     -0.06487358	      0.88292659	     -0.00014351	     -0.22000242	     -0.00000000	     -0.00000000	     33.87323267
      1.56667912	     -0.05942950	     -0.00003694	     -0.20089667	     -0.06487007	      0.88292647	     -0.00014179	     -0.22000565	     -0.00000000	     -0.00000000	     34.04740241
      1.56815055	     -0.05951509	     -0.00003712	     -0.20098188	     -0.06486661	      0.88292633	     -0.00014003	     -0.22001014	     -0.00000000	     -0.00000000	     33.67073214
      1.56944816	     -0.05958510	     -0.00003363	     -0.20105165	     -0.06486361	      0.88292618	     -0.00013842	     -0.22001524	     -0.00000000	     -0.00000000	     33.74363806
      1.57074577	     -0.05966417	     -0.00003193	     -0.20113047	     -0.06486065	      0.88292602	     -0.00013678	     -0.22002128	     -0.00000000	     -0.00000000	     33.54415394
      1.57234609	     -0.05976172	     -0.00002777	     -0.20122776	     -0.06485705	      0.88292579	     -0.00013469	     -0.22003006	     -0.00000000	     -0.00000000	     33.47818780
      1.57394641	     -0.05986867	     -0.00002475	     -0.20133445	     -0.06485352	      0.88292553	     -0.00013255	     -0.22004021	     -0.00000000	     -0.00000000	     33.16019431
      1.57536727	     -0.05995994	     -0.00001927	     -0.20142556	     -0.06485044	      0.88292526	     -0.00013060	     -0.22005039	     -0.00000000	     -0.00000000	     33.15509493
      1.57678812	     -0.06006222	     -0.00001569	     -0.20152766	     -0.06484741	      0.88292497	     -0.00012861	     -0.22006155	     -0.00000000	     -0.00000000	     32.92180830
      1.57820897	     -0.06016140	     -0.00000967	     -0.20162674	     -0.06484442	      0.88292464	     -0.00012658	     -0.22007373	     -0.00000000	     -0.00000000	     32.76854075
      1.57962982	     -0.06026822	     -0.00000504	     -0.20173344	     -0.06484148	      0.88292428	     -0.00012452	     -0.22008682	     -0.00000000	     -0.00000000	     32.59809151
      1.58105067	     -0.06037478	      0.00000096	     -0.20183993	     -0.06483858	      0.88292389	     -0.00012243	     -0.22010085	     -0.00000000	     -0.00000000	     32.37776216
      1.58277385	     -0.06051154	      0.00000645	     -0.20197660	     -0.06483512	      0.88292337	     -0.00011984	     -0.22011899	     -0.00000000	     -0.00000000	     32.27472311
      1.58420478	     -0.06062130	      0.00001332	     -0.20208635	     -0.06483229	      0.88292290	     -0.00011767	     -0.22013498	     -0.00000000	     -0.00000000	     31.95136239
      1.58563571	     -0.06073864	      0.00001730	     -0.20220364	     -0.06482951	      0.88292238	     -0.00011547	     -0.22015167	     -0.00000000	     -0.00000000	     31.82146255
      1.58706664	     -0.06085380	      0.00002325	     -0.20231881	     -0.06482676	      0.88292183	     -0.00011325	     -0.22016910	     -0.00000000	     -0.00000000	     31.55232588
      1.58849757	     -0.06097436	      0.00002683	     -0.20243935	     -0.06482404	      0.88292124	     -0.00011101	     -0.22018719	     -0.00000000	     -0.00000000	     31.42372917
      1.58992850	     -0.06109352	      0.00003182	     -0.20255855	     -0.06482135	      0.88292060	     -0.00010876	     -0.22020594	     -0.00000000	     -0.00000000	     31.12239234
      1.59135943	     -0.06121632	      0.00003497	     -0.20268137	     -0.06481870	      0.88291992	     -0.00010649	     -0.22022529	     -0.00000000	     -0.00000000	     31.00484825
      1.59310737	     -0.06136655	      0.00004066	     -0.20283170	     -0.06481549	      0.88291904	     -0.00010371	     -0.22024975	     -0.00000000	     -0.00000000	     30.43129643
      1.59447468	     -0.06148446	      0.00004240	     -0.20294963	     -0.06481300	      0.88291830	     -0.00010152	     -0.22026942	     -0.00000000	     -0.00000000	     30.49755744
      1.59584199	     -0.06160163	      0.00004676	     -0.20306691	     -0.06481053	      0.88291752	     -0.00009933	     -0.22028951	     -0.00000000	     -0.00000000	     30.23464606
      1.59720930	     -0.06172031	      0.00004940	     -0.20318569	     -0.06480808	      0.88291670	     -0.00009714	     -0.22030999	     -0.00000000	     -0.00000000	     29.99960288
      1.59894974	     -0.06186995	      0.00005478	     -0.20333553	     -0.06480497	      0.88291560	     -0.00009434	     -0.22033660	     -0.00000000	     -0.00000000	     29.79023899
      1.60037384	     -0.06199355	      0.00005715	     -0.20345928	     -0.06480244	      0.88291465	     -0.00009205	     -0.22035877	     -0.00000000	     -0.00000000	     29.43526835
      1.60179794	     -0.06211442	      0.00006240	     -0.20358038	     -0.06479992	      0.88291366	     -0.00008977	     -0.22038128	     -0.00000000	     -0.00000000	     29.22131846
      1.60322204	     -0.06223643	      0.00006586	     -0.20370261	     -0.06479741	      0.88291263	     -0.00008748	     -0.22040406	     -0.00000000	     -0.00000001	     28.94733734
      1.60464614	     -0.06235596	      0.00007141	     -0.20382242	     -0.06479489	      0.88291157	     -0.00008520	     -0.22042711	     -0.00000000	     -0.00000001	     28.72513288
      1.60607024	     -0.06247575	      0.00007588	     -0.20394250	     -0.06479237	      0.88291046	     -0.00008293	     -0.22045038	     -0.00000000	     -0.00000001	     28.43241869
      1.60780066	     -0.06261829	      0.00008372	     -0.20408548	     -0.06478931	      0.88290907	     -0.00008017	     -0.22047892	     -0.00000000	     -0.00000001	     28.24458927
      1.60922536	     -0.06273521	      0.00008836	     -0.20420274	     -0.06478678	      0.88290789	     -0.00007791	     -0.22050259	     -0.00000000	     -0.00000001	     27.88025288
      1.61065006	     -0.06284916	      0.00009581	     -0.20431712	     -0.06478423	      0.88290668	     -0.00007565	     -0.22052638	     -0.00000000	     -0.00000001	     27.67113263
      1.61207477	     -0.06296390	      0.00010158	     -0.20443227	     -0.06478167	      0.88290545	     -0.00007341	     -0.22055029	     -0.00000000	     -0.00000001	     27.39063904
      1.61349947	     -0.06307629	      0.00010917	     -0.20454513	     -0.06477909	      0.88290418	     -0.00007117	     -0.22057431	     -0.00000000	     -0.00000001	     27.18455527
      1.61524725	     -0.06321465	      0.00011720	     -0.20468408	     -0.06477590	      0.88290259	     -0.00006844	     -0.22060391	     -0.00000000	     -0.00000001	     26.73834600
      1.61664992	     -0.06332051	      0.00012614	     -0.20479048	     -0.06477331	      0.88290130	     -0.00006626	     -0.22062776	     -0.00000000	     -0.00000001	     26.59591553
      1.61805259	     -0.06342859	      0.00013309	     -0.20489907	     -0.06477069	      0.88289999	     -0.00006409	     -0.22065163	     -0.00000000	     -0.00000001	     26.44783444
      1.61945527	     -0.06353338	      0.00014187	     -0.20500444	     -0.06476804	      0.88289866	     -0.00006194	     -0.22067556	     -0.00000000	     -0.00000001	     26.09064911
      1.62085794	     -0.06363582	      0.00014985	     -0.20510746	     -0.06476536	      0.88289731	     -0.00005979	     -0.22069945	     -0.00000000	     -0.00000001	     25.97980654
      1.62263198	     -0.06376409	      0.00016119	     -0.20523652	     -0.06476192	      0.88289560	     -0.00005710	     -0.22072958	     -0.00000000	     -0.00000001	     25.37371621
      1.62417080	     -0.06386979	      0.00016941	     -0.20534288	     -0.06475887	      0.88289410	     -0.00005479	     -0.22075563	     -0.00000000	     -0.00000001	     25.48212108
      1.62570962	     -0.06397576	      0.00017998	     -0.20544960	     -0.06475578	      0.88289260	     -0.00005249	     -0.22078150	     -0.00000000	     -0.00000001	     25.10247391
      1.62724844	     -0.06407808	      0.00018777	     -0.20555262	     -0.06475263	      0.88289109	     -0.00005021	     -0.22080721	     -0.00000000	     -0.00000001	     24.88594204
      1.62878726	     -0.06417522	      0.00019889	     -0.20565055	     -0.06474942	      0.88288959	     -0.00004796	     -0.22083267	     -0.00000000	     -0.00000001	     24.58637357
      1.63014407	     -0.06425901	      0.00020577	     -0.20573499	     -0.06474654	      0.88288826	     -0.00004598	     -0.22085483	     -0.00000000	     -0.00000001	     24.52001567
      1.63150087	     -0.06433888	      0.00021471	     -0.20581558	     -0.06474361	      0.88288694	     -0.00004403	     -0.22087670	     -0.00000000	     -0.00000001	     24.19142518
      1.63285767	     -0.06441553	      0.00022252	     -0.20589293	     -0.06474062	      0.88288563	     -0.00004209	     -0.22089820	     -0.00000000	     -0.00000001	     24.07250963
      1.63464758	     -0.06451162	      0.00023367	     -0.20598998	     -0.06473659	      0.88288391	     -0.00003955	     -0.22092590	     -0.00000000	     -0.00000001	     23.54680387
      1.63643748	     -0.06459530	      0.00024306	     -0.20607460	     -0.06473246	      0.88288220	     -0.00003705	     -0.22095267	     -0.00000000	     -0.00000001	     23.71827989
      1.63773866	     -0.06465385	      0.00025181	     -0.20613389	     -0.06472939	      0.88288098	     -0.00003525	     -0.22097136	     -0.00000000	     -0.00000001	     23.29939171
      1.63903984	     -0.06470509	      0.00025889	     -0.20618584	     -0.06472626	      0.88287978	     -0.00003347	     -0.22098939	     -0.00000000	     -0.00000001	     23.17308001
      1.64082225	     -0.06476870	      0.00026904	     -0.20625045	     -0.06472187	      0.88287816	     -0.00003106	     -0.22101278	     -0.00000000	     -0.00000001	     22.90434539
      1.64260467	     -0.06482184	      0.00027720	     -0.20630456	     -0.06471737	      0.88287657	     -0.00002868	     -0.22103461	     -0.00000000	     -0.00000001	     22.72979659
      1.64408125	     -0.06486101	      0.00028504	     -0.20634456	     -0.06471355	      0.88287528	     -0.00002674	     -0.22105141	     -0.00000000	     -0.00000001	     22.50068119
      1.64555782	     -0.06489577	      0.00029022	     -0.20638010	     -0.06470964	      0.88287403	     -0.00002482	     -0.22106707	     -0.00000000	     -0.00000001	     22.37206038
      1.64703440	     -0.06492648	      0.00029595	     -0.20641159	     -0.06470564	      0.88287281	     -0.00002293	     -0.22108156	     -0.00000000	     -0.00000001	     22.13636294
      1.64851098	     -0.06495283	      0.00029971	     -0.20643870	     -0.06470156	      0.88287162	     -0.00002106	     -0.22109489	     -0.00000000	     -0.00000001	     22.05167540
      1.65035009	     -0.06498347	      0.00030417	     -0.20647026	     -0.06469635	      0.88287019	     -0.00001878	     -0.22110984	     -0.00000000	     -0.00000001	     21.71313473
      1.65192376	     -0.06499984	      0.00030510	     -0.20648737	     -0.06469178	      0.88286901	     -0.00001687	     -0.22112126	     -0.00000000	     -0.00000001	     21.68649798
      1.65349744	     -0.06501474	      0.00030716	     -0.20650303	     -0.06468710	      0.88286787	     -0.00001499	     -0.22113130	     -0.00000000	     -0.00000000	     21.41433618
      1.65507111	     -0.06502382	      0.00030593	     -0.20651279	     -0.06468231	      0.88286678	     -0.00001315	     -0.22114002	     -0.00000000	     -0.00000000	     21.53616821
      1.65664479	     -0.06503138	      0.00030622	     -0.20652108	     -0.06467742	      0.88286573	     -0.00001135	     -0.22114737	     -0.00000000	     -0.00000000	     21.14244669
      1.65821846	     -0.06503069	      0.00030311	     -0.20652104	     -0.06467242	      0.88286472	     -0.00000960	     -0.22115344	     -0.00000000	     -0.00000000	     21.22708234
      1.65979214	     -0.06502731	      0.00030201	     -0.20651835	     -0.06466731	      0.88286377	     -0.00000789	     -0.22115811	     -0.00000000	     -0.00000000	     20.86458585
      1.66136581	     -0.06501750	      0.00029733	     -0.20650915	     -0.06466208	      0.88286285	     -0.00000623	     -0.22116144	     -0.00000000	     -0.00000000	     21.07441216
      1.66293949	     -0.06500409	      0.00029499	     -0.20649641	     -0.06465675	      0.88286199	     -0.00000462	     -0.22116341	     -0.00000000	     -0.00000000	     20.71908685
      1.66451317	     -0.06498363	      0.00028888	     -0.20647653	     -0.06465130	      0.88286117	     -0.00000306	     -0.22116402	     -0.00000000	     -0.00000000	     20.82898904
      1.66608684	     -0.06496023	      0.00028531	     -0.20645377	     -0.06464575	      0.88286039	     -0.00000155	     -0.22116327	     -0.00000000	     -0.00000000	     20.58509699
      1.66766052	     -0.06492989	      0.00027818	     -0.20642398	     -0.06464008	      0.88285967	     -0.00000009	     -0.22116117	     -0.00000000	     -0.00000000	     20.68725169
      1.66923419	     -0.06489679	      0.00027393	     -0.20639149	     -0.06463430	      0.88285899	      0.00000132	     -0.22115772	     -0.00000000	     -0.00000000	     20.52201900
      1.67080787	     -0.06485797	      0.00026635	     -0.20635320	     -0.06462842	      0.88285836	      0.00000268	     -0.22115298	     -0.00000000	     -0.00000000	     20.60447682
      1.67238154	     -0.06481566	      0.00026222	     -0.20631150	     -0.06462242	      0.88285778	      0.00000399	     -0.22114695	     -0.00000000	     -0.00000000	     20.48164587
      1.67395522	     -0.06476820	      0.00025514	     -0.20626458	     -0.06461632	      0.88285725	      0.00000525	     -0.22113964	     -0.00000000	     -0.00000000	     20.51727219
      1.67552889	     -0.06471618	      0.00025182	     -0.20621317	     -0.06461010	      0.88285677	      0.00000645	     -0.22113108	     -0.00000000	     -0.00000000	     20.43067312
      1.67710257	     -0.06465866	      0.00024575	     -0.20615619	     -0.06460378	      0.88285634	      0.00000761	     -0.22112125	     -0.00000000	     -0.00000000	     20.45364359
      1.67867624	     -0.06459804	      0.00024321	     -0.20609619	     -0.06459736	      0.88285596	      0.00000871	     -0.22111016	     -0.00000000	     -0.00000000	     20.51226845
      1.68024992	     -0.06453287	      0.00023806	     -0.20603157	     -0.06459083	      0.88285563	      0.00000976	     -0.22109784	     -0.00000000	     -0.00000000	     20.37618818
      1.68182360	     -0.06446141	      0.00023639	     -0.20596073	     -0.06458420	      0.88285536	      0.00001077	     -0.22108429	     -0.00000000	     -0.00000000	     20.49105249
      1.68339727	     -0.06438822	      0.00023215	     -0.20588808	     -0.06457747	      0.88285514	      0.00001173	     -0.22106949	     -0.00000000	     -0.00000000	     20.62958007
      1.68497095	     -0.06431038	      0.00023115	     -0.20581085	     -0.06457064	      0.88285497	      0.00001263	     -0.22105353	     -0.00000000	     -0.00000000	     20.43048699
      1.68654462	     -0.06422647	      0.00022813	     -0.20572749	     -0.06456372	      0.88285485	      0.00001349	     -0.22103638	     -0.00000000	     -0.00000000	     20.72270496
      1.68811830	     -0.06414152	      0.00022778	     -0.20564314	     -0.06455669	      0.88285478	      0.00001430	     -0.22101803	     -0.00000000	     -0.00000000	     20.58676192
      1.68969197	     -0.06404979	      0.00022518	     -0.20555194	     -0.06454957	      0.88285476	      0.00001507	     -0.22099856	     -0.00000000	      0.00000000	     20.73630262
      1.69126565	     -0.06395479	      0.00022483	     -0.20545751	     -0.06454236	      0.88285479	      0.00001579	     -0.22097790	     -0.00000000	      0.00000000	     20.78254083
      1.69283932	     -0.06385638	      0.00022232	     -0.20535959	     -0.06453506	      0.88285487	      0.00001646	     -0.22095609	     -0.00000000	      0.00000000	     20.96658122
      1.69441300	     -0.06375475	      0.00022168	     -0.20525850	     -0.06452767	      0.88285499	      0.00001709	     -0.22093317	     -0.00000000	      0.00000000	     20.86999003
      1.69598667	     -0.06364704	      0.00021919	     -0.20515125	     -0.06452020	      0.88285516	      0.00001767	     -0.22090915	     -0.00000000	      0.00000000	     21.19177974
      1.69756035	     -0.06353923	      0.00021828	     -0.20504392	     -0.06451263	      0.88285538	      0.00001821	     -0.22088401	     -0.00000000	      0.00000000	     21.09137961
      1.69913403	     -0.06342503	      0.00021567	     -0.20493014	     -0.06450499	      0.88285565	      0.00001870	     -0.22085782	     -0.00000000	      0.00000000	     21.40159829
      1.70070770	     -0.06331070	      0.00021440	     -0.20481625	     -0.06449726	      0.88285595	      0.00001916	     -0.22083059	     -0.00000000	      0.00000000	     21.42111905
      1.70228138	     -0.06319125	      0.00021157	     -0.20469717	     -0.06448946	      0.88285631	      0.00001957	     -0.22080239	     -0.00000000	      0.00000000	     21.60125636
      1.70385505	     -0.06307393	      0.00020934	     -0.20458022	     -0.06448158	      0.88285670	      0.00001994	     -0.22077325	     -0.00000000	      0.00000000	     21.75433484
      1.70542873	     -0.06295290	      0.00020579	     -0.20445951	     -0.06447363	      0.88285713	      0.00002028	     -0.22074333	     -0.00000000	      0.00000000	     21.92798225
      1.70700240	     -0.06283504	      0.00020272	     -0.20434196	     -0.06446560	      0.88285760	      0.00002058	     -0.22071264	     -0.00000000	      0.00000000	     22.04690627
      1.70857608	     -0.06271252	      0.00019882	     -0.20421971	     -0.06445751	      0.88285811	      0.00002084	     -0.22068131	     -0.00000000	      0.00000000	     22.34169176
      1.71014975	     -0.06259591	      0.00019517	     -0.20410335	     -0.06444935	      0.88285865	      0.00002107	     -0.22064935	     -0.00000000	      0.00000000	     22.38515725
      1.71172343	     -0.06247198	      0.00019145	     -0.20397965	     -0.06444113	      0.88285923	      0.00002127	     -0.22061693	     -0.00000000	      0.00000000	     22.67388594
      1.71329710	     -0.06235540	      0.00018743	     -0.20386328	     -0.06443284	      0.88285985	      0.00002144	     -0.22058399	     -0.00000000	      0.00000000	     22.87943108
      1.71487078	     -0.06223215	      0.00018423	     -0.20374023	     -0.06442450	      0.88286049	      0.00002158	     -0.22055070	     -0.00000000	      0.00000000	     23.12761357
      1.71623967	     -0.06213187	      0.00018055	     -0.20364011	     -0.06441719	      0.88286107	      0.00002168	     -0.22052143	     -0.00000000	      0.00000000	     23.25163017
      1.71760856	     -0.06202649	      0.00017786	     -0.20353488	     -0.06440984	      0.88286168	      0.00002177	     -0.22049195	     -0.00000000	      0.00000000	     23.49575213
      1.71930141	     -0.06190040	      0.00017399	     -0.20340895	     -0.06440070	      0.88286246	      0.00002184	     -0.22045518	     -0.00000000	      0.00000000	     23.75482106
      1.72099425	     -0.06176986	      0.00017128	     -0.20327858	     -0.06439150	      0.88286327	      0.00002189	     -0.22041815	     -0.00000000	      0.00000000	     24.04300852
      1.72239740	     -0.06166768	      0.00016785	     -0.20317650	     -0.06438384	      0.88286396	      0.00002191	     -0.22038725	     -0.00000000	      0.00000000	     24.22635551
      1.72380056	     -0.06156107	      0.00016583	     -0.20307000	     -0.06437613	      0.88286467	      0.00002192	     -0.22035624	     -0.00000000	      0.00000000	     24.48892090
      1.72520371	     -0.06145818	      0.00016327	     -0.20296721	     -0.06436840	      0.88286540	      0.00002191	     -0.22032511	     -0.00000000	      0.00000000	     24.71508287
      1.72707024	     -0.06132037	      0.00016117	     -0.20282953	     -0.06435805	      0.88286639	      0.00002188	     -0.22028359	     -0.00000000	      0.00000000	     25.10208736
      1.72854712	     -0.06121470	      0.00015868	     -0.20272393	     -0.06434983	      0.88286719	      0.00002184	     -0.22025066	     -0.00000000	      0.00000000	     25.22213848
      1.73002400	     -0.06110498	      0.00015795	     -0.20261431	     -0.06434157	      0.88286801	      0.00002179	     -0.22021771	     -0.00000000	      0.00000000	     25.62677972
      1.73150088	     -0.06100357	      0.00015590	     -0.20251295	     -0.06433329	      0.88286884	      0.00002172	     -0.22018472	     -0.00000000	      0.00000000	     25.76865486
      1.73297776	     -0.06089764	      0.00015516	     -0.20240708	     -0.06432498	      0.88286968	      0.00002164	     -0.22015180	     -0.00000000	      0.00000000	     26.09629222
      1.73445464	     -0.06079787	      0.00015348	     -0.20230734	     -0.06431664	      0.88287053	      0.00002155	     -0.22011889	     -0.00000000	      0.00000000	     26.35714443
      1.73593152	     -0.06069547	      0.00015333	     -0.20220499	     -0.06430828	      0.88287139	      0.00002145	     -0.22008608	     -0.00000000	      0.00000000	     26.63612030
      1.73773789	     -0.06057917	      0.00015124	     -0.20208868	     -0.06429802	      0.88287245	      0.00002131	     -0.22004600	     -0.00000000	      0.00000000	     27.06412023
      1.73904128	     -0.06048831	      0.00015184	     -0.20199787	     -0.06429060	      0.88287322	      0.00002119	     -0.22001724	     -0.00000000	      0.00000000	     27.19428728
      1.74034467	     -0.06040496	      0.00015046	     -0.20191448	     -0.06428317	      0.88287399	      0.00002108	     -0.21998852	     -0.00000000	      0.00000000	     27.45811910
      1.74207532	     -0.06029407	      0.00014955	     -0.20180357	     -0.06427327	      0.88287502	      0.00002091	     -0.21995056	     -0.00000000	      0.00000000	     27.80424796
      1.74380596	     -0.06019049	      0.00014661	     -0.20169990	     -0.06426336	      0.88287604	      0.00002073	     -0.21991281	     -0.00000000	      0.00000000	     28.01889399
      1.74513641	     -0.06010404	      0.00014653	     -0.20161342	     -0.06425572	      0.88287683	      0.00002058	     -0.21988399	     -0.00000000	      0.00000000	     28.37881761
      1.74646687	     -0.06002638	      0.00014432	     -0.20153566	     -0.06424807	      0.88287761	      0.00002043	     -0.21985528	     -0.00000000	      0.00000000	     28.64268921
      1.74816738	     -0.05992508	      0.00014276	     -0.20143427	     -0.06423829	      0.88287861	      0.00002023	     -0.21981888	     -0.00000000	      0.00000000	     28.88692568
      1.74986790	     -0.05983223	      0.00013867	     -0.20134123	     -0.06422848	      0.88287959	      0.00002002	     -0.21978273	     -0.00000000	      0.00000000	     29.36329349
      1.75114488	     -0.05975624	      0.00013825	     -0.20126516	     -0.06422112	      0.88288032	      0.00001987	     -0.21975584	     -0.00000000	      0.00000000	     29.49946135
      1.75242187	     -0.05968767	      0.00013568	     -0.20119644	     -0.06421374	      0.88288105	      0.00001971	     -0.21972909	     -0.00000000	      0.00000000	     29.75241403
      1.75417357	     -0.05959251	      0.00013338	     -0.20110110	     -0.06420362	      0.88288202	      0.00001949	     -0.21969276	     -0.00000000	      0.00000000	     30.01086714
      1.75592527	     -0.05950640	      0.00012878	     -0.20101473	     -0.06419349	      0.88288298	      0.00001928	     -0.21965677	     -0.00000000	      0.00000000	     30.54865417
      1.75717673	     -0.05943784	      0.00012830	     -0.20094605	     -0.06418625	      0.88288366	      0.00001913	     -0.21963139	     -0.00000000	      0.00000000	     30.56186591
      1.75842820	     -0.05937662	      0.00012571	     -0.20088464	     -0.06417900	      0.88288432	      0.00001898	     -0.21960616	     -0.00000000	      0.00000000	     30.78882112
      1.76014925	     -0.05929282	      0.00012327	     -0.20080060	     -0.06416904	      0.88288522	      0.00001878	     -0.21957184	     -0.00000000	      0.00000000	     31.14967232
      1.76187031	     -0.05921625	      0.00011935	     -0.20072374	     -0.06415908	      0.88288609	      0.00001860	     -0.21953798	     -0.00000000	      0.00000000	     31.26026979
      1.76323659	     -0.05914888	      0.00011858	     -0.20065618	     -0.06415117	      0.88288676	      0.00001846	     -0.21951146	     -0.00000000	      0.00000000	     31.59985874
      1.76460287	     -0.05909082	      0.00011571	     -0.20059787	     -0.06414326	      0.88288742	      0.00001833	     -0.21948517	     -0.00000000	      0.00000000	     31.82514320
      1.76596914	     -0.05903042	      0.00011425	     -0.20053725	     -0.06413535	      0.88288806	      0.00001821	     -0.21945923	     -0.00000000	      0.00000000	     31.99973942
      1.76773868	     -0.05895893	      0.00011102	     -0.20046542	     -0.06412511	      0.88288886	      0.00001808	     -0.21942605	     -0.00000000	      0.00000000	     32.42208305
      1.76919669	     -0.05889629	      0.00011041	     -0.20040254	     -0.06411669	      0.88288950	      0.00001798	     -0.21939916	     -0.00000000	      0.00000000	     32.42653795
      1.77065469	     -0.05884199	      0.00010740	     -0.20034794	     -0.06410826	      0.88289012	      0.00001791	     -0.21937257	     -0.00000000	      0.00000000	     32.73026427
      1.77211270	     -0.05878364	      0.00010696	     -0.20028933	     -0.06409985	      0.88289072	      0.00001785	     -0.21934641	     -0.00000000	      0.00000000	     32.84177858
      1.77357071	     -0.05873260	      0.00010418	     -0.20023796	     -0.06409143	      0.88289130	      0.00001782	     -0.21932057	     -0.00000000	      0.00000000	     33.10682408
      1.77502872	     -0.05867796	      0.00010394	     -0.20018304	     -0.06408303	      0.88289186	      0.00001781	     -0.21929516	     -0.00000000	      0.00000000	     33.22474261
      1.77648672	     -0.05863101	      0.00010132	     -0.20013575	     -0.06407464	      0.88289240	      0.00001782	     -0.21927009	     -0.00000000	      0.00000000	     33.47490128
      1.77794473	     -0.05858018	      0.00010125	     -0.20008463	     -0.06406626	      0.88289292	      0.00001786	     -0.21924546	     -0.00000000	      0.00000000	     33.55868349
      1.77940274	     -0.05853672	      0.00009871	     -0.20004081	     -0.06405788	      0.88289342	      0.00001792	     -0.21922119	     -0.00000000	      0.00000000	     33.80969447
      1.78086074	     -0.05848956	      0.00009881	     -0.19999334	     -0.06404952	      0.88289389	      0.00001801	     -0.21919736	     -0.00000000	      0.00000000	     33.90212832
      1.78231875	     -0.05845012	      0.00009629	     -0.19995352	     -0.06404117	      0.88289435	      0.00001814	     -0.21917390	     -0.00000000	      0.00000000	     34.13582146
      1.78377676	     -0.05840661	      0.00009652	     -0.19990969	     -0.06403283	      0.88289480	      0.00001829	     -0.21915089	     -0.00000000	      0.00000000	     34.18579704
      1.78523476	     -0.05837097	      0.00009384	     -0.19987364	     -0.06402451	      0.88289522	      0.00001847	     -0.21912826	     -0.00000000	      0.00000000	     34.41978831
      1.78669277	     -0.05833119	      0.00009413	     -0.19983353	     -0.06401620	      0.88289563	      0.00001869	     -0.21910610	     -0.00000000	      0.00000000	     34.48973911
      1.78815078	     -0.05830046	      0.00009106	     -0.19980236	     -0.06400791	      0.88289602	      0.00001894	     -0.21908433	     -0.00000000	      0.00000000	     34.68969750
      1.78960879	     -0.05826584	      0.00009131	     -0.19976738	     -0.06399964	      0.88289640	      0.00001922	     -0.21906309	     -0.00000000	      0.00000000	     34.70095463
      1.79106679	     -0.05824173	      0.00008791	     -0.19974281	     -0.06399138	      0.88289676	      0.00001953	     -0.21904231	     -0.00000000	      0.00000000	     34.90342055
      1.79252480	     -0.05821341	      0.00008830	     -0.19971413	     -0.06398314	      0.88289710	      0.00001988	     -0.21902216	     -0.00000000	      0.00000000	     34.95224587
      1.79398281	     -0.05819687	      0.00008461	     -0.19969710	     -0.06397492	      0.88289744	      0.00002026	     -0.21900255	     -0.00000000	      0.00000000	     35.11439629
      1.79544081	     -0.05817475	      0.00008540	     -0.19967461	     -0.06396672	      0.88289776	      0.00002067	     -0.21898363	     -0.00000000	      0.00000000	     35.11980783
      1.79689882	     -0.05816559	      0.00008147	     -0.19966496	     -0.06395854	      0.88289807	      0.00002112	     -0.21896531	     -0.00000000	      0.00000000	     35.28776194
      1.79820007	     -0.05815336	      0.00008214	     -0.19965239	     -0.06395125	      0.88289833	      0.00002155	     -0.21894961	     -0.00000000	      0.00000000	     35.31380274
      1.79950133	     -0.05815245	      0.00007966	     -0.19965105	     -0.06394399	      0.88289859	      0.00002201	     -0.21893451	     -0.00000000	      0.00000000	     35.38880293
      1.80107453	     -0.05815489	      0.00007870	     -0.19965303	     -0.06393523	      0.88289888	      0.00002260	     -0.21891730	     -0.00000000	      0.00000000	     35.40531139
      1.80264772	     -0.05817154	      0.00007495	     -0.19966914	     -0.06392649	      0.88289917	      0.00002322	     -0.21890130	     -0.00000000	      0.00000000	     35.57571758
      1.80398022	     -0.05818555	      0.00007508	     -0.19968279	     -0.06391912	      0.88289939	      0.00002379	     -0.21888888	     -0.00000000	      0.00000000	     35.48196496
      1.80531272	     -0.05821035	      0.00007252	     -0.19970715	     -0.06391176	      0.88289961	      0.00002438	     -0.21887745	     -0.00000000	      0.00000000	     35.57533536
      1.80664522	     -0.05823681	      0.00007204	     -0.19973324	     -0.06390442	      0.88289981	      0.00002500	     -0.21886710	     -0.00000000	      0.00000000	     35.57575575
      1.80839634	     -0.05828169	      0.00006998	     -0.19977760	     -0.06389481	      0.88290006	      0.00002585	     -0.21885510	     -0.00000000	      0.00000000	     35.70867099
      1.80977119	     -0.05831806	      0.00007126	     -0.19981365	     -0.06388728	      0.88290023	      0.00002656	     -0.21884700	     -0.00000000	      0.00000000	     35.57406190
      1.81114605	     -0.05836348	      0.00007022	     -0.19985869	     -0.06387978	      0.88290039	      0.00002730	     -0.21884002	     -0.00000000	      0.00000000	     35.66847659
      1.81252090	     -0.05841029	      0.00007171	     -0.19990520	     -0.06387230	      0.88290053	      0.00002806	     -0.21883420	     -0.00000000	      0.00000000	     35.60799825
      1.81417344	     -0.05847586	      0.00007169	     -0.19997037	     -0.06386333	      0.88290068	      0.00002902	     -0.21882871	     -0.00000000	      0.00000000	     35.71842081
      1.81554053	     -0.05853055	      0.00007488	     -0.20002482	     -0.06385593	      0.88290077	      0.00002985	     -0.21882542	     -0.00000000	      0.00000000	     35.52831990
      1.81690763	     -0.05859292	      0.00007552	     -0.20008690	     -0.06384855	      0.88290085	      0.00003070	     -0.21882321	     -0.00000000	      0.00000000	     35.60710880
      1.81827472	     -0.05865640	      0.00007872	     -0.20015017	     -0.06384119	      0.88290090	      0.00003158	     -0.21882210	     -0.00000000	      0.00000000	     35.49778491
      1.81991656	     -0.05873949	      0.00008079	     -0.20023297	     -0.06383238	      0.88290093	      0.00003267	     -0.21882213	     -0.00000000	      0.00000000	     35.59097224
      1.82127914	     -0.05880897	      0.00008552	     -0.20030231	     -0.06382508	      0.88290092	      0.00003360	     -0.21882327	     -0.00000000	     -0.00000000	     35.34394310
      1.82264172	     -0.05888320	      0.00008800	     -0.20037635	     -0.06381780	      0.88290090	      0.00003456	     -0.21882535	     -0.00000000	     -0.00000000	     35.42758761
      1.82400430	     -0.05895765	      0.00009289	     -0.20045068	     -0.06381054	      0.88290084	      0.00003554	     -0.21882833	     -0.00000000	     -0.00000000	     35.27591888
      1.82564045	     -0.05905141	      0.00009703	     -0.20054428	     -0.06380184	      0.88290074	      0.00003674	     -0.21883298	     -0.00000000	     -0.00000000	     35.36921572
      1.82699156	     -0.05913059	      0.00010295	     -0.20062340	     -0.06379467	      0.88290063	      0.00003776	     -0.21883771	     -0.00000000	     -0.00000000	     35.06624909
      1.82834268	     -0.05921389	      0.00010665	     -0.20070660	     -0.06378752	      0.88290050	      0.00003880	     -0.21884320	     -0.00000000	     -0.00000000	     35.14290472
      1.82969380	     -0.05929912	      0.00011214	     -0.20079179	     -0.06378039	      0.88290033	      0.00003985	     -0.21884947	     -0.00000000	     -0.00000000	     34.95740382
      1.83134399	     -0.05940625	      0.00011729	     -0.20089885	     -0.06377169	      0.88290010	      0.00004116	     -0.21885810	     -0.00000000	     -0.00000000	     35.04619121
      1.83268789	     -0.05949450	      0.00012370	     -0.20098711	     -0.06376462	      0.88289988	      0.00004224	     -0.21886588	     -0.00000000	     -0.00000000	     34.71745297
      1.83403179	     -0.05958463	      0.00012831	     -0.20107722	     -0.06375756	      0.88289964	      0.00004333	     -0.21887426	     -0.00000000	     -0.00000000	     34.79523396
      1.83537570	     -0.05967633	      0.00013448	     -0.20116896	     -0.06375052	      0.88289937	      0.00004444	     -0.21888323	     -0.00000000	     -0.00000000	     34.59813622
      1.83703806	     -0.05979200	      0.00014067	     -0.20128467	     -0.06374182	      0.88289901	      0.00004583	     -0.21889506	     -0.00000000	     -0.00000000	     34.67998165
      1.83837625	     -0.05988743	      0.00014754	     -0.20138018	     -0.06373483	      0.88289869	      0.00004696	     -0.21890519	     -0.00000000	     -0.00000000	     34.33280285
      1.83971443	     -0.05998425	      0.00015273	     -0.20147707	     -0.06372785	      0.88289835	      0.00004810	     -0.21891585	     -0.00000000	     -0.00000000	     34.40285655
      1.84105262	     -0.06008227	      0.00015948	     -0.20157521	     -0.06372088	      0.88289799	      0.00004924	     -0.21892701	     -0.00000000	     -0.00000000	     34.19843848
      1.84272715	     -0.06020469	      0.00016699	     -0.20169778	     -0.06371217	      0.88289751	      0.00005069	     -0.21894163	     -0.00000000	     -0.00000000	     34.27383042
      1.84406069	     -0.06030178	      0.00017515	     -0.20179506	     -0.06370524	      0.88289711	      0.00005186	     -0.21895371	     -0.00000000	     -0.00000000	     33.92015425
      1.84539422	     -0.06039778	      0.00018199	     -0.20189123	     -0.06369832	      0.88289669	      0.00005303	     -0.21896612	     -0.00000000	     -0.00000000	     33.98340284
      1.84672776	     -0.06049394	      0.00019046	     -0.20198762	     -0.06369141	      0.88289626	      0.00005421	     -0.21897882	     -0.00000000	     -0.00000000	     33.76844989
      1.84841281	     -0.06061509	      0.00020044	     -0.20210907	     -0.06368269	      0.88289569	      0.00005571	     -0.21899527	     -0.00000000	     -0.00000000	     33.81709362
      1.84974247	     -0.06071046	      0.00021063	     -0.20220475	     -0.06367581	      0.88289522	      0.00005691	     -0.21900855	     -0.00000000	     -0.00000000	     33.43649761
      1.85107214	     -0.06080498	      0.00021960	     -0.20229956	     -0.06366894	      0.88289475	      0.00005811	     -0.21902207	     -0.00000000	     -0.00000000	     33.48158192
      1.85240180	     -0.06089938	      0.00023013	     -0.20239430	     -0.06366207	      0.88289426	      0.00005932	     -0.21903581	     -0.00000000	     -0.00000000	     33.24884073
      1.85410104	     -0.06101784	      0.00024298	     -0.20251321	     -0.06365330	      0.88289363	      0.00006087	     -0.21905364	     -0.00000000	     -0.00000000	     33.29518442
      1.85542957	     -0.06110920	      0.00025515	     -0.20260500	     -0.06364645	      0.88289312	      0.00006209	     -0.21906775	     -0.00000000	     -0.00000000	     32.89149658
      1.85675811	     -0.06119931	      0.00026594	     -0.20269551	     -0.06363960	      0.88289260	      0.00006332	     -0.21908199	     -0.00000000	     -0.00000000	     32.93180485
      1.85808665	     -0.06128901	      0.00027814	     -0.20278566	     -0.06363276	      0.88289207	      0.00006455	     -0.21909635	     -0.00000000	     -0.00000000	     32.68247502
      1.85979398	     -0.06140280	      0.00029270	     -0.20290002	     -0.06362396	      0.88289139	      0.00006614	     -0.21911500	     -0.00000000	     -0.00000000	     32.71654426
      1.86112550	     -0.06149051	      0.00030595	     -0.20298823	     -0.06361711	      0.88289084	      0.00006738	     -0.21912966	     -0.00000000	     -0.00000000	     32.27746229
      1.86245702	     -0.06157675	      0.00031771	     -0.20307496	     -0.06361025	      0.88289029	      0.00006862	     -0.21914442	     -0.00000000	     -0.00000000	     32.30608757
      1.86378853	     -0.06166210	      0.00033081	     -0.20316084	     -0.06360339	      0.88288973	      0.00006986	     -0.21915926	     -0.00000000	     -0.00000000	     32.02694475
      1.86550112	     -0.06176976	      0.00034640	     -0.20326917	     -0.06359456	      0.88288899	      0.00007145	     -0.21917843	     -0.00000000	     -0.00000000	     32.04506490
      1.86684096	     -0.06185224	      0.00036023	     -0.20335223	     -0.06358764	      0.88288840	      0.00007270	     -0.21919347	     -0.00000000	     -0.00000000	     31.57175384
      1.86818079	     -0.06193299	      0.00037235	     -0.20343354	     -0.06358073	      0.88288781	      0.00007394	     -0.21920852	     -0.00000000	     -0.00000000	     31.59464733
      1.86952063	     -0.06201275	      0.00038560	     -0.20351388	     -0.06357380	      0.88288721	      0.00007517	     -0.21922356	     -0.00000000	     -0.00000000	     31.29310082
      1.87122550	     -0.06211200	      0.00040100	     -0.20361388	     -0.06356497	      0.88288642	      0.00007673	     -0.21924266	     -0.00000000	     -0.00000000	     31.30142346
      1.87257722	     -0.06218870	      0.00041485	     -0.20369121	     -0.06355797	      0.88288579	      0.00007796	     -0.21925775	     -0.00000000	     -0.00000000	     30.79905610
      1.87392894	     -0.06226311	      0.00042705	     -0.20376624	     -0.06355094	      0.88288515	      0.00007918	     -0.21927276	     -0.00000000	     -0.00000000	     30.81700819
      1.87528066	     -0.06233616	      0.00044046	     -0.20383994	     -0.06354391	      0.88288449	      0.00008038	     -0.21928767	     -0.00000000	     -0.00000000	     30.49213135
      1.87696942	     -0.06242550	      0.00045568	     -0.20393008	     -0.06353510	      0.88288366	      0.00008188	     -0.21930613	     -0.00000000	     -0.00000000	     30.49613898
      1.87833530	     -0.06249544	      0.00046956	     -0.20400072	     -0.06352795	      0.88288297	      0.00008307	     -0.21932091	     -0.00000000	     -0.00000000	     29.98562957
      1.87970118	     -0.06256286	      0.00048161	     -0.20406881	     -0.06352079	      0.88288227	      0.00008424	     -0.21933552	     -0.00000000	     -0.00000000	     30.01074747
      1.88106707	     -0.06262816	      0.00049483	     -0.20413482	     -0.06351361	      0.88288156	      0.00008540	     -0.21934992	     -0.00000000	     -0.00000000	     29.67896236
      1.88273111	     -0.06270374	      0.00050935	     -0.20421124	     -0.06350483	      0.88288068	      0.00008679	     -0.21936712	     -0.00000000	     -0.00000000	     29.70427367
      1.88411600	     -0.06276250	      0.00052305	     -0.20427075	     -0.06349749	      0.88287993	      0.00008792	     -0.21938108	     -0.00000000	     -0.00000000	     29.20052457
      1.88550090	     -0.06281651	      0.00053498	     -0.20432548	     -0.06349013	      0.88287917	      0.00008904	     -0.21939461	     -0.00000000	     -0.00000000	     29.24755333
      1.88688579	     -0.06286620	      0.00054834	     -0.20437593	     -0.06348274	      0.88287840	      0.00009013	     -0.21940765	     -0.00000000	     -0.00000000	     28.90567404
      1.88827068	     -0.06291090	      0.00056060	     -0.20442138	     -0.06347532	      0.88287762	      0.00009119	     -0.21942009	     -0.00000000	     -0.00000000	     28.86770004
      1.88998655	     -0.06296106	      0.00057690	     -0.20447252	     -0.06346609	      0.88287664	      0.00009248	     -0.21943460	     -0.00000000	     -0.00000000	     28.36232105
      1.89139004	     -0.06299491	      0.00058826	     -0.20450712	     -0.06345850	      0.88287583	      0.00009350	     -0.21944564	     -0.00000000	     -0.00000000	     28.51772258
      1.89279354	     -0.06302744	      0.00060093	     -0.20454044	     -0.06345088	      0.88287501	      0.00009450	     -0.21945590	     -0.00000000	     -0.00000000	     28.21260975
      1.89419703	     -0.06305565	      0.00061154	     -0.20456940	     -0.06344322	      0.88287418	      0.00009546	     -0.21946539	     -0.00000000	     -0.00000000	     28.12825658
      1.89560053	     -0.06308122	      0.00062263	     -0.20459574	     -0.06343553	      0.88287335	      0.00009639	     -0.21947407	     -0.00000000	     -0.00000000	     27.92026795
      1.89734187	     -0.06310855	      0.00063407	     -0.20462397	     -0.06342593	      0.88287232	      0.00009750	     -0.21948376	     -0.00000000	     -0.00000000	     27.79967051
      1.89873527	     -0.06312579	      0.00064422	     -0.20464195	     -0.06341821	      0.88287149	      0.00009835	     -0.21949060	     -0.00000000	     -0.00000000	     27.51087689
      1.90012866	     -0.06314089	      0.00065176	     -0.20465775	     -0.06341045	      0.88287066	      0.00009916	     -0.21949661	     -0.00000000	     -0.00000000	     27.54897112
      1.90152205	     -0.06315292	      0.00065983	     -0.20467048	     -0.06340264	      0.88286983	      0.00009994	     -0.21950180	     -0.00000000	     -0.00000000	     27.25782870
      1.90291544	     -0.06316160	      0.00066625	     -0.20467983	     -0.06339480	      0.88286900	      0.00010067	     -0.21950615	     -0.00000000	     -0.00000000	     27.25525018
      1.90468754	     -0.06316984	      0.00067456	     -0.20468893	     -0.06338476	      0.88286796	      0.00010156	     -0.21951046	     -0.00000000	     -0.00000000	     26.78969840
      1.90613257	     -0.06316937	      0.00067894	     -0.20468910	     -0.06337652	      0.88286711	      0.00010223	     -0.21951293	     -0.00000000	     -0.00000000	     27.00054732
      1.90757760	     -0.06316839	      0.00068422	     -0.20468879	     -0.06336823	      0.88286627	      0.00010285	     -0.21951442	     -0.00000000	     -0.00000000	     26.75606517
      1.90902262	     -0.06316295	      0.00068708	     -0.20468397	     -0.06335990	      0.88286544	      0.00010343	     -0.21951497	     -0.00000000	     -0.00000000	     26.69086708
      1.91046765	     -0.06315422	      0.00069049	     -0.20467587	     -0.06335151	      0.88286462	      0.00010397	     -0.21951455	     -0.00000000	     -0.00000000	     26.54077221
      1.91191268	     -0.06314202	      0.00069191	     -0.20466425	     -0.06334307	      0.88286381	      0.00010445	     -0.21951317	     -0.00000000	     -0.00000000	     26.48492394
      1.91368965	     -0.06312368	      0.00069420	     -0.20464663	     -0.06333263	      0.88286283	      0.00010499	     -0.21951012	     -0.00000000	     -0.00000000	     26.32074069
      1.91504347	     -0.06310375	      0.00069343	     -0.20462719	     -0.06332462	      0.88286209	      0.00010535	     -0.21950683	     -0.00000000	     -0.00000000	     26.29511087
      1.91639730	     -0.06308217	      0.00069354	     -0.20460613	     -0.06331656	      0.88286137	      0.00010567	     -0.21950265	     -0.00000000	     -0.00000000	     26.12376197
      1.91804267	     -0.06305257	      0.00069136	     -0.20457709	     -0.06330671	      0.88286051	      0.00010599	     -0.21949642	     -0.00000000	     -0.00000000	     26.22392868
      1.91968805	     -0.06301948	      0.00068976	     -0.20454458	     -0.06329679	      0.88285967	      0.00010626	     -0.21948895	     -0.00000000	     -0.00000000	     25.72521335
      1.92110305	     -0.06298421	      0.00068560	     -0.20450973	     -0.06328819	      0.88285897	      0.00010643	     -0.21948153	     -0.00000000	     -0.00000000	     26.03125987
      1.92251805	     -0.06294860	      0.00068275	     -0.20447457	     -0.06327955	      0.88285829	      0.00010656	     -0.21947315	     -0.00000000	     -0.00000000	     25.86201297
      1.92393305	     -0.06290865	      0.00067795	     -0.20443502	     -0.06327085	      0.88285762	      0.00010665	     -0.21946387	     -0.00000000	     -0.00000000	     25.81550463
      1.92564985	     -0.06285592	      0.00067282	     -0.20438279	     -0.06326023	      0.88285683	      0.00010668	     -0.21945136	     -0.00000000	     -0.00000000	     25.82686307
      1.92719187	     -0.06280398	      0.00066573	     -0.20433123	     -0.06325062	      0.88285614	      0.00010666	     -0.21943895	     -0.00000000	     -0.00000000	     25.66564278
      1.92873389	     -0.06274675	      0.00066044	     -0.20427441	     -0.06324095	      0.88285548	      0.00010658	     -0.21942543	     -0.00000000	     -0.00000000	     25.69120064
      1.93027591	     -0.06268721	      0.00065164	     -0.20421519	     -0.06323121	      0.88285484	      0.00010644	     -0.21941079	     -0.00000000	     -0.00000000	     25.59630696
      1.93181794	     -0.06262015	      0.00064551	     -0.20414851	     -0.06322141	      0.88285422	      0.00010625	     -0.21939503	     -0.00000000	     -0.00000000	     25.55666062
      1.93335996	     -0.06255197	      0.00063489	     -0.20408058	     -0.06321154	      0.88285363	      0.00010600	     -0.21937811	     -0.00000000	     -0.00000000	     25.71769721
      1.93472543	     -0.06248594	      0.00062833	     -0.20401484	     -0.06320275	      0.88285312	      0.00010573	     -0.21936220	     -0.00000000	     -0.00000000	     25.50116589
      1.93609090	     -0.06241763	      0.00061866	     -0.20394673	     -0.06319391	      0.88285263	      0.00010542	     -0.21934539	      0.00000000	     -0.00000000	     25.61567553
      1.93776143	     -0.06232927	      0.00060788	     -0.20385862	     -0.06318303	      0.88285207	      0.00010499	     -0.21932364	      0.00000000	     -0.00000000	     25.50187773
      1.93943195	     -0.06223692	      0.00059410	     -0.20376644	     -0.06317208	      0.88285153	      0.00010449	     -0.21930055	      0.00000000	     -0.00000000	     25.70882306
      1.94080458	     -0.06215687	      0.00058501	     -0.20368658	     -0.06316302	      0.88285111	      0.00010404	     -0.21928063	      0.00000000	     -0.00000000	     25.55660544
      1.94217721	     -0.06207575	      0.00057313	     -0.20360555	     -0.06315392	      0.88285071	      0.00010354	     -0.21925985	      0.00000000	     -0.00000000	     25.67492830
      1.94388657	     -0.06197165	      0.00055976	     -0.20350159	     -0.06314251	      0.88285025	      0.00010287	     -0.21923288	      0.00000000	     -0.00000000	     25.61255835
      1.94559593	     -0.06186672	      0.00054316	     -0.20339669	     -0.06313103	      0.88284983	      0.00010214	     -0.21920474	      0.00000000	     -0.00000000	     25.78410437
      1.94687049	     -0.06178507	      0.00053375	     -0.20331513	     -0.06312243	      0.88284953	      0.00010155	     -0.21918309	      0.00000000	     -0.00000000	     25.70414787
      1.94814506	     -0.06170469	      0.00052202	     -0.20323477	     -0.06311378	      0.88284926	      0.00010094	     -0.21916087	      0.00000000	     -0.00000000	     25.81061938
      1.94994648	     -0.06158995	      0.00050651	     -0.20312005	     -0.06310150	      0.88284892	      0.00010002	     -0.21912862	      0.00000000	     -0.00000000	     25.74698773
      1.95150496	     -0.06148946	      0.00049194	     -0.20301954	     -0.06309081	      0.88284865	      0.00009917	     -0.21909995	      0.00000000	     -0.00000000	     26.04751265
      1.95306345	     -0.06138842	      0.00047924	     -0.20291851	     -0.06308006	      0.88284842	      0.00009828	     -0.21907064	      0.00000000	     -0.00000000	     25.82038124
      1.95462193	     -0.06128558	      0.00046468	     -0.20281561	     -0.06306927	      0.88284822	      0.00009735	     -0.21904074	      0.00000000	     -0.00000000	     26.15543484
      1.95618041	     -0.06118404	      0.00045273	     -0.20271405	     -0.06305842	      0.88284805	      0.00009638	     -0.21901030	      0.00000000	     -0.00000000	     26.06108017
      1.95773889	     -0.06108223	      0.00043792	     -0.20261214	     -0.06304752	      0.88284791	      0.00009537	     -0.21897941	      0.00000000	     -0.00000000	     26.22782888
      1.95929737	     -0.06097772	      0.00042708	     -0.20250760	     -0.06303657	      0.88284781	      0.00009432	     -0.21894809	      0.00000000	     -0.00000000	     26.31495904
      1.96085586	     -0.06087730	      0.00041198	     -0.20240704	     -0.06302557	      0.88284774	      0.00009324	     -0.21891636	      0.00000000	     -0.00000000	     26.42842001
      1.96222676	     -0.06078476	      0.00040315	     -0.20231446	     -0.06301586	      0.88284770	      0.00009226	     -0.21888820	      0.00000000	     -0.00000000	     26.51011000
      1.96359766	     -0.06069605	      0.00039128	     -0.20222563	     -0.06300611	      0.88284768	      0.00009125	     -0.21885978	      0.00000000	     -0.00000000	     26.57932110
      1.96527382	     -0.06058415	      0.00037964	     -0.20211363	     -0.06299415	      0.88284768	      0.00008999	     -0.21882479	      0.00000000	      0.00000000	     26.74684157
      1.96694997	     -0.06048031	      0.00036441	     -0.20200959	     -0.06298214	      0.88284772	      0.00008868	     -0.21878947	      0.00000000	      0.00000000	     26.83315931
      1.96818995	     -0.06039467	      0.00035743	     -0.20192388	     -0.06297322	      0.88284776	      0.00008770	     -0.21876327	      0.00000000	      0.00000000	     26.90956895
      1.96942993	     -0.06031568	      0.00034773	     -0.20184475	     -0.06296427	      0.88284782	      0.00008669	     -0.21873691	      0.00000000	      0.00000000	     27.01459961
      1.97118883	     -0.06020269	      0.00033554	     -0.20173158	     -0.06295155	      0.88284793	      0.00008524	     -0.21869940	      0.00000000	      0.00000000	     27.19900935
      1.97294772	     -0.06009598	      0.00032144	     -0.20162463	     -0.06293877	      0.88284806	      0.00008375	     -0.21866176	      0.00000000	      0.00000000	     27.20778047
      1.97424927	     -0.06000870	      0.00031397	     -0.20153722	     -0.06292929	      0.88284818	      0.00008263	     -0.21863388	      0.00000000	      0.00000000	     27.41729926
      1.97555082	     -0.05993020	      0.00030403	     -0.20145852	     -0.06291978	      0.88284830	      0.00008149	     -0.21860590	      0.00000000	      0.00000000	     27.53664584
      1.97726362	     -0.05982366	      0.00029274	     -0.20135175	     -0.06290723	      0.88284849	      0.00007996	     -0.21856912	      0.00000000	      0.00000000	     27.69298652
      1.97876247	     -0.05973746	      0.00028071	     -0.20126528	     -0.06289623	      0.88284866	      0.00007860	     -0.21853690	      0.00000000	      0.00000000	     27.82541249
      1.98026132	     -0.05964418	      0.00027168	     -0.20117178	     -0.06288519	      0.88284885	      0.00007722	     -0.21850478	      0.00000000	      0.00000000	     28.00806488
      1.98176017	     -0.05956253	      0.00025888	     -0.20108981	     -0.06287413	      0.88284905	      0.00007582	     -0.21847263	      0.00000000	      0.00000000	     28.04894610
      1.98305068	     -0.05948420	      0.00025113	     -0.20101127	     -0.06286459	      0.88284923	      0.00007460	     -0.21844509	      0.00000000	      0.00000000	     28.27898963
      1.98434119	     -0.05941413	      0.00024095	     -0.20094092	     -0.06285503	      0.88284941	      0.00007336	     -0.21841758	      0.00000000	      0.00000000	     28.37052193
      1.98596625	     -0.05932248	      0.00022981	     -0.20084894	     -0.06284297	      0.88284966	      0.00007179	     -0.21838309	      0.00000000	      0.00000000	     28.57836360
      1.98759130	     -0.05923979	      0.00021644	     -0.20076586	     -0.06283089	      0.88284992	      0.00007020	     -0.21834871	      0.00000000	      0.00000000	     28.69876365
      1.98887562	     -0.05916706	      0.00020872	     -0.20069288	     -0.06282132	      0.88285013	      0.00006893	     -0.21832171	      0.00000000	      0.00000000	     28.88371563
      1.99015994	     -0.05910274	      0.00019884	     -0.20062825	     -0.06281175	      0.88285035	      0.00006765	     -0.21829478	      0.00000000	      0.00000000	     28.98264860
      1.99181093	     -0.05901702	      0.00018782	     -0.20054214	     -0.06279943	      0.88285064	      0.00006599	     -0.21826039	      0.00000000	      0.00000000	     29.22033078
      1.99346192	     -0.05894225	      0.00017430	     -0.20046692	     -0.06278709	      0.88285094	      0.00006431	     -0.21822616	      0.00000000	      0.00000000	     29.30752429
      1.99465711	     -0.05887864	      0.00016755	     -0.20040305	     -0.06277815	      0.88285117	      0.00006308	     -0.21820161	      0.00000000	      0.00000000	     29.49027709
      1.99585230	     -0.05882337	      0.00015880	     -0.20034745	     -0.06276921	      0.88285140	      0.00006185	     -0.21817713	      0.00000000	      0.00000000	     29.62424054
      1.99761770	     -0.05874088	      0.00014707	     -0.20026451	     -0.06275599	      0.88285175	      0.00006002	     -0.21814124	      0.00000000	      0.00000000	     29.85248152
      1.99911995	     -0.05867553	      0.00013597	     -0.20019874	     -0.06274473	      0.88285205	      0.00005845	     -0.21811093	      0.00000000	      0.00000000	     29.98967596
      2.00062220	     -0.05860709	      0.00012669	     -0.20012990	     -0.06273347	      0.88285237	      0.00005687	     -0.21808087	      0.00000000	      0.00000000	     30.21219306
      2.00212444	     -0.05854708	      0.00011490	     -0.20006943	     -0.06272221	      0.88285269	      0.00005528	     -0.21805102	      0.00000000	      0.00000000	     30.28443986
      2.00347115	     -0.05848693	      0.00010690	     -0.20000892	     -0.06271212	      0.88285298	      0.00005384	     -0.21802451	      0.00000000	      0.00000000	     30.55386788
      2.00481785	     -0.05843548	      0.00009654	     -0.19995704	     -0.06270202	      0.88285327	      0.00005240	     -0.21799817	      0.00000000	      0.00000000	     30.66016144
      2.00616455	     -0.05838089	      0.00008764	     -0.19990205	     -0.06269193	      0.88285357	      0.00005096	     -0.21797207	      0.00000000	      0.00000000	     30.84287220
      2.00783390	     -0.05831975	      0.00007446	     -0.19984035	     -0.06267942	      0.88285395	      0.00004916	     -0.21794000	      0.00000000	      0.00000000	     31.03041434
      2.00919179	     -0.05826641	      0.00006458	     -0.19978656	     -0.06266925	      0.88285426	      0.00004769	     -0.21791419	      0.00000000	      0.00000000	     31.25513536
      2.01054968	     -0.05821963	      0.00005175	     -0.19973927	     -0.06265909	      0.88285457	      0.00004621	     -0.21788858	      0.00000000	      0.00000000	     31.40878511
      2.01190758	     -0.05817046	      0.00003938	     -0.19968958	     -0.06264893	      0.88285488	      0.00004473	     -0.21786323	      0.00000000	      0.00000000	     31.64788711
      2.01356859	     -0.05811681	      0.00002158	     -0.19963522	     -0.06263651	      0.88285528	      0.00004292	     -0.21783252	      0.00000000	      0.00000000	     31.82184857
      2.01492982	     -0.05806855	      0.00000814	     -0.19958641	     -0.06262635	      0.88285561	      0.00004143	     -0.21780766	      0.00000000	      0.00000000	     32.08537795
      2.01629105	     -0.05802727	     -0.00000760	     -0.19954451	     -0.06261620	      0.88285595	      0.00003994	     -0.21778300	      0.00000000	      0.00000000	     32.23371122
      2.01765228	     -0.05798302	     -0.00002223	     -0.19949966	     -0.06260606	      0.88285629	      0.00003845	     -0.21775861	      0.00000000	      0.00000000	     32.47601247
      2.01928682	     -0.05793616	     -0.00004155	     -0.19945203	     -0.06259390	      0.88285672	      0.00003666	     -0.21772961	      0.00000000	      0.00000000	     32.64569180
      2.02063997	     -0.05789289	     -0.00005560	     -0.19940817	     -0.06258386	      0.88285709	      0.00003518	     -0.21770589	     -0.00000000	      0.00000000	     32.91312404
      2.02199313	     -0.05785626	     -0.00007119	     -0.19937090	     -0.06257384	      0.88285748	      0.00003370	     -0.21768237	     -0.00000000	      0.00000000	     33.05281991
      2.02334628	     -0.05781669	     -0.00008492	     -0.19933073	     -0.06256383	      0.88285788	      0.00003223	     -0.21765910	     -0.00000000	      0.00000000	     33.29362675
      2.02498816	     -0.05777482	     -0.00010257	     -0.19928811	     -0.06255173	      0.88285839	      0.00003044	     -0.21763114	     -0.00000000	      0.00000000	     33.46625732
      2.02633894	     -0.05773587	     -0.00011500	     -0.19924858	     -0.06254180	      0.88285883	      0.00002897	     -0.21760841	     -0.00000000	      0.00000000	     33.75103873
      2.02768972	     -0.05770354	     -0.00012912	     -0.19921562	     -0.06253190	      0.88285929	      0.00002751	     -0.21758587	     -0.00000000	      0.00000000	     33.91084853
      2.02904051	     -0.05766825	     -0.00014170	     -0.19917974	     -0.06252203	      0.88285976	      0.00002605	     -0.21756356	     -0.00000000	      0.00000000	     34.17604894
      2.03067993	     -0.05763149	     -0.00015790	     -0.19914224	     -0.06251008	      0.88286036	      0.00002429	     -0.21753677	     -0.00000000	      0.00000000	     34.34958217
      2.03202393	     -0.05759694	     -0.00016887	     -0.19910713	     -0.06250033	      0.88286087	      0.00002285	     -0.21751506	     -0.00000000	      0.00000000	     34.63411013
      2.03336794	     -0.05756893	     -0.00018124	     -0.19907852	     -0.06249061	      0.88286140	      0.00002142	     -0.21749354	     -0.00000000	      0.00000000	     34.77771778
      2.03471194	     -0.05753805	     -0.00019191	     -0.19904708	     -0.06248092	      0.88286194	      0.00001999	     -0.21747226	     -0.00000000	      0.00000000	     35.02888360
      2.03636204	     -0.05750615	     -0.00020584	     -0.19901447	     -0.06246908	      0.88286263	      0.00001825	     -0.21744641	     -0.00000000	      0.00000000	     35.18973160
      2.03769921	     -0.05747602	     -0.00021473	     -0.19898381	     -0.06245952	      0.88286319	      0.00001684	     -0.21742573	     -0.00000000	      0.00000000	     35.46552180
      2.03903637	     -0.05745242	     -0.00022477	     -0.19895966	     -0.06245000	      0.88286377	      0.00001544	     -0.21740524	     -0.00000000	      0.00000000	     35.58436700
      2.04037353	     -0.05742620	     -0.00023317	     -0.19893292	     -0.06244052	      0.88286436	      0.00001405	     -0.21738499	     -0.00000000	      0.00000000	     35.81715763
      2.04203880	     -0.05739949	     -0.00024452	     -0.19890554	     -0.06242877	      0.88286510	      0.00001232	     -0.21736007	     -0.00000000	      0.00000000	     35.95768383
      2.04336737	     -0.05737412	     -0.00025146	     -0.19887968	     -0.06241944	      0.88286569	      0.00001095	     -0.21734046	     -0.00000000	      0.00000000	     36.22002676
      2.04469594	     -0.05735504	     -0.00025951	     -0.19886008	     -0.06241015	      0.88286629	      0.00000958	     -0.21732105	     -0.00000000	      0.00000000	     36.31408529
      2.04602451	     -0.05733344	     -0.00026601	     -0.19883799	     -0.06240090	      0.88286688	      0.00000822	     -0.21730189	     -0.00000000	      0.00000000	     36.52401650
      2.04771181	     -0.05731178	     -0.00027504	     -0.19881569	     -0.06238922	      0.88286763	      0.00000650	     -0.21727787	     -0.00000000	      0.00000000	     36.63384353
      2.04903107	     -0.05729078	     -0.00028029	     -0.19879423	     -0.06238013	      0.88286821	      0.00000516	     -0.21725938	     -0.00000000	      0.00000000	     36.88370542
      2.05035033	     -0.05727588	     -0.00028673	     -0.19877885	     -0.06237109	      0.88286878	      0.00000382	     -0.21724111	     -0.00000000	      0.00000000	     36.95611830
      2.05166959	     -0.05725875	     -0.00029196	     -0.19876126	     -0.06236209	      0.88286934	      0.00000249	     -0.21722309	     -0.00000000	      0.00000000	     37.14748277
      2.05338421	     -0.05724217	     -0.00029950	     -0.19874406	     -0.06235046	      0.88287005	      0.00000076	     -0.21720003	     -0.00000000	      0.00000000	     37.22502344
      2.05469244	     -0.05722565	     -0.00030365	     -0.19872711	     -0.06234163	      0.88287057	     -0.00000056	     -0.21718275	     -0.00000000	      0.00000000	     37.45902753
      2.05600066	     -0.05721497	     -0.00030881	     -0.19871597	     -0.06233285	      0.88287108	     -0.00000187	     -0.21716569	     -0.00000000	      0.00000000	     37.50252868
      2.05730889	     -0.05720227	     -0.00031288	     -0.19870283	     -0.06232412	      0.88287157	     -0.00000318	     -0.21714891	     -0.00000000	      0.00000000	     37.66624963
      2.05905861	     -0.05718977	     -0.00031893	     -0.19868973	     -0.06231251	      0.88287219	     -0.00000494	     -0.21712687	     -0.00000000	      0.00000000	     37.71146139
      2.06035325	     -0.05717746	     -0.00032203	     -0.19867701	     -0.06230398	      0.88287262	     -0.00000623	     -0.21711091	     -0.00000000	      0.00000000	     37.92270887
      2.06164789	     -0.05717069	     -0.00032607	     -0.19866981	     -0.06229549	      0.88287303	     -0.00000753	     -0.21709523	     -0.00000000	      0.00000000	     37.94284332
      2.06323081	     -0.05716004	     -0.00032967	     -0.19865867	     -0.06228517	      0.88287350	     -0.00000911	     -0.21707647	     -0.00000000	      0.00000000	     38.14949323
      2.06464219	     -0.05715578	     -0.00033364	     -0.19865394	     -0.06227603	      0.88287389	     -0.00001052	     -0.21706011	     -0.00000000	      0.00000000	     38.10068607
      2.06605357	     -0.05714782	     -0.00033620	     -0.19864555	     -0.06226695	      0.88287425	     -0.00001193	     -0.21704419	     -0.00000000	      0.00000000	     38.31641053
      2.06746496	     -0.05714753	     -0.00033938	     -0.19864482	     -0.06225793	      0.88287458	     -0.00001334	     -0.21702865	     -0.00000000	      0.00000000	     38.25894844
      2.06887634	     -0.05714221	     -0.00034110	     -0.19863909	     -0.06224896	      0.88287488	     -0.00001475	     -0.21701356	     -0.00000000	      0.00000000	     38.49927041
      2.07028772	     -0.05714531	     -0.00034336	     -0.19864176	     -0.06224005	      0.88287514	     -0.00001616	     -0.21699885	     -0.00000000	      0.00000000	     38.39599173
      2.07169911	     -0.05714295	     -0.00034440	     -0.19863902	     -0.06223120	      0.88287538	     -0.00001758	     -0.21698459	     -0.00000000	      0.00000000	     38.66342929
      2.07311049	     -0.05715091	     -0.00034597	     -0.19864658	     -0.06222240	      0.88287558	     -0.00001899	     -0.21697075	     -0.00000000	      0.00000000	     38.51225498
      2.07452187	     -0.05715351	     -0.00034666	     -0.19864880	     -0.06221367	      0.88287575	     -0.00002041	     -0.21695744	     -0.00000000	      0.00000000	     38.81347881
      2.07576218	     -0.05716615	     -0.00034762	     -0.19866110	     -0.06220604	      0.88287588	     -0.00002166	     -0.21694616	     -0.00000000	      0.00000000	     38.66014820
      2.07700248	     -0.05717789	     -0.00034831	     -0.19867252	     -0.06219846	      0.88287598	     -0.00002292	     -0.21693540	     -0.00000000	      0.00000000	     38.78502373
      2.07855273	     -0.05720060	     -0.00034912	     -0.19869481	     -0.06218905	      0.88287607	     -0.00002449	     -0.21692271	     -0.00000000	      0.00000000	     38.74462936
      2.08010297	     -0.05722373	     -0.00034967	     -0.19871755	     -0.06217971	      0.88287612	     -0.00002606	     -0.21691095	     -0.00000000	      0.00000000	     38.96405820
      2.08135474	     -0.05724888	     -0.00034947	     -0.19874240	     -0.06217222	      0.88287613	     -0.00002733	     -0.21690209	     -0.00000000	      0.00000000	     38.81208379
      2.08260652	     -0.05727259	     -0.00034919	     -0.19876582	     -0.06216478	      0.88287612	     -0.00002861	     -0.21689383	     -0.00000000	     -0.00000000	     38.92600678
      2.08417277	     -0.05730786	     -0.00034800	     -0.19880076	     -0.06215553	      0.88287607	     -0.00003020	     -0.21688431	     -0.00000000	     -0.00000000	     38.86826796
      2.08573902	     -0.05734273	     -0.00034688	     -0.19883531	     -0.06214635	      0.88287599	     -0.00003181	     -0.21687571	     -0.00000000	     -0.00000000	     39.09289174
      2.08692921	     -0.05737434	     -0.00034468	     -0.19886672	     -0.06213942	      0.88287590	     -0.00003303	     -0.21686976	     -0.00000000	     -0.00000000	     38.91360673
      2.08811940	     -0.05740549	     -0.00034291	     -0.19889766	     -0.06213254	      0.88287579	     -0.00003425	     -0.21686432	     -0.00000000	     -0.00000000	     38.99009237
      2.08976845	     -0.05745346	     -0.00033932	     -0.19894539	     -0.06212307	      0.88287561	     -0.00003595	     -0.21685764	     -0.00000000	     -0.00000000	     38.93712693
      2.09141749	     -0.05750268	     -0.00033626	     -0.19899436	     -0.06211367	      0.88287539	     -0.00003766	     -0.21685197	     -0.00000000	     -0.00000000	     39.14427340
      2.09254825	     -0.05754023	     -0.00033222	     -0.19903179	     -0.06210728	      0.88287522	     -0.00003883	     -0.21684865	     -0.00000000	     -0.00000000	     38.94819598
      2.09367900	     -0.05757745	     -0.00032902	     -0.19906889	     -0.06210092	      0.88287503	     -0.00004001	     -0.21684578	     -0.00000000	     -0.00000000	     38.98850033
      2.09545026	     -0.05763832	     -0.00032232	     -0.19912961	     -0.06209102	      0.88287470	     -0.00004186	     -0.21684216	     -0.00000000	     -0.00000000	     38.94811296
      2.09688836	     -0.05768840	     -0.00031688	     -0.19917960	     -0.06208305	      0.88287441	     -0.00004337	     -0.21683997	     -0.00000000	     -0.00000000	     38.99914246
      2.09832647	     -0.05774012	     -0.00030939	     -0.19923129	     -0.06207514	      0.88287409	     -0.00004488	     -0.21683840	     -0.00000000	     -0.00000000	     38.89309946
      2.09976458	     -0.05779203	     -0.00030331	     -0.19928314	     -0.06206728	      0.88287375	     -0.00004640	     -0.21683742	     -0.00000000	     -0.00000000	     38.99731414
      2.10120268	     -0.05784608	     -0.00029401	     -0.19933722	     -0.06205948	      0.88287339	     -0.00004792	     -0.21683700	     -0.00000000	     -0.00000000	     38.81381988
      2.10241995	     -0.05789193	     -0.00028835	     -0.19938305	     -0.06205292	      0.88287307	     -0.00004921	     -0.21683708	     -0.00000000	     -0.00000000	     38.91598209
      2.10363722	     -0.05793890	     -0.00028039	     -0.19943007	     -0.06204640	      0.88287273	     -0.00005051	     -0.21683754	     -0.00000000	     -0.00000000	     38.83485822
      2.10519434	     -0.05799941	     -0.00027091	     -0.19949064	     -0.06203811	      0.88287229	     -0.00005218	     -0.21683866	     -0.00000000	     -0.00000000	     38.86195279
      2.10675146	     -0.05805977	     -0.00025850	     -0.19955115	     -0.06202988	      0.88287182	     -0.00005386	     -0.21684032	     -0.00000000	     -0.00000000	     38.71911569
      2.10796781	     -0.05810648	     -0.00025061	     -0.19959794	     -0.06202349	      0.88287144	     -0.00005518	     -0.21684194	     -0.00000000	     -0.00000000	     38.79512936
      2.10918417	     -0.05815285	     -0.00024043	     -0.19964446	     -0.06201714	      0.88287105	     -0.00005650	     -0.21684381	     -0.00000000	     -0.00000000	     38.71417924
      2.11077182	     -0.05821390	     -0.00022802	     -0.19970570	     -0.06200890	      0.88287052	     -0.00005824	     -0.21684661	     -0.00000000	     -0.00000000	     38.73215642
      2.11235946	     -0.05827632	     -0.00021307	     -0.19976838	     -0.06200072	      0.88286998	     -0.00005999	     -0.21684982	     -0.00000000	     -0.00000000	     38.55396028
      2.11351889	     -0.05832220	     -0.00020439	     -0.19981441	     -0.06199479	      0.88286957	     -0.00006127	     -0.21685243	     -0.00000000	     -0.00000000	     38.63112002
      2.11467831	     -0.05836805	     -0.00019349	     -0.19986047	     -0.06198889	      0.88286916	     -0.00006256	     -0.21685525	     -0.00000000	     -0.00000000	     38.55804304
      2.11635950	     -0.05843455	     -0.00017823	     -0.19992727	     -0.06198038	      0.88286855	     -0.00006444	     -0.21685968	     -0.00000000	     -0.00000000	     38.55231151
      2.11779089	     -0.05849070	     -0.00016327	     -0.19998375	     -0.06197318	      0.88286802	     -0.00006605	     -0.21686375	     -0.00000000	     -0.00000000	     38.42788339
      2.11922227	     -0.05854685	     -0.00014984	     -0.20004020	     -0.06196603	      0.88286748	     -0.00006767	     -0.21686808	     -0.00000000	     -0.00000000	     38.48788491
      2.12065366	     -0.05860253	     -0.00013331	     -0.20009626	     -0.06195893	      0.88286693	     -0.00006930	     -0.21687264	     -0.00000000	     -0.00000000	     38.30775361
      2.12193406	     -0.05865251	     -0.00012086	     -0.20014654	     -0.06195260	      0.88286644	     -0.00007077	     -0.21687690	     -0.00000000	     -0.00000000	     38.38424577
      2.12321447	     -0.05870206	     -0.00010577	     -0.20019647	     -0.06194631	      0.88286593	     -0.00007224	     -0.21688135	     -0.00000000	     -0.00000000	     38.26566497
      2.12449488	     -0.05875114	     -0.00009167	     -0.20024590	     -0.06194006	      0.88286543	     -0.00007373	     -0.21688595	     -0.00000000	     -0.00000000	     38.27442426
      2.12614773	     -0.05881323	     -0.00007117	     -0.20030854	     -0.06193203	      0.88286477	     -0.00007565	     -0.21689208	     -0.00000000	     -0.00000000	     38.14583671
      2.12744941	     -0.05886173	     -0.00005643	     -0.20035744	     -0.06192574	      0.88286424	     -0.00007718	     -0.21689702	     -0.00000000	     -0.00000000	     38.20385706
      2.12875110	     -0.05890749	     -0.00003956	     -0.20040367	     -0.06191948	      0.88286371	     -0.00007872	     -0.21690208	     -0.00000000	     -0.00000000	     38.07821440
      2.13005278	     -0.05895326	     -0.00002384	     -0.20044988	     -0.06191325	      0.88286317	     -0.00008027	     -0.21690724	     -0.00000000	     -0.00000000	     38.07330537
      2.13169411	     -0.05900991	     -0.00000166	     -0.20050717	     -0.06190544	      0.88286249	     -0.00008223	     -0.21691393	     -0.00000000	     -0.00000000	     37.90210590
      2.13297228	     -0.05905377	      0.00001404	     -0.20055149	     -0.06189939	      0.88286195	     -0.00008377	     -0.21691925	     -0.00000000	     -0.00000000	     37.95798282
      2.13425045	     -0.05909670	      0.00003202	     -0.20059495	     -0.06189337	      0.88286141	     -0.00008532	     -0.21692465	     -0.00000000	     -0.00000000	     37.80863972
      2.13552861	     -0.05913931	      0.00004905	     -0.20063807	     -0.06188737	      0.88286086	     -0.00008687	     -0.21693012	     -0.00000000	     -0.00000000	     37.79314841
      2.13724984	     -0.05919564	      0.00007376	     -0.20069516	     -0.06187933	      0.88286011	     -0.00008898	     -0.21693760	     -0.00000000	     -0.00000000	     37.59893481
      2.13851989	     -0.05923692	      0.00009017	     -0.20073696	     -0.06187342	      0.88285955	     -0.00009055	     -0.21694317	     -0.00000000	     -0.00000000	     37.66859113
      2.13978995	     -0.05927724	      0.00010842	     -0.20077786	     -0.06186754	      0.88285899	     -0.00009213	     -0.21694880	     -0.00000000	     -0.00000000	     37.50755757
      2.14135241	     -0.05932665	      0.00012911	     -0.20082795	     -0.06186033	      0.88285827	     -0.00009408	     -0.21695577	     -0.00000000	     -0.00000000	     37.53119701
      2.14274249	     -0.05936924	      0.00014929	     -0.20087119	     -0.06185394	      0.88285763	     -0.00009583	     -0.21696202	     -0.00000000	     -0.00000000	     37.28373095
      2.14413258	     -0.05941069	      0.00016682	     -0.20091324	     -0.06184756	      0.88285697	     -0.00009760	     -0.21696828	     -0.00000000	     -0.00000000	     37.37714942
      2.14552266	     -0.05945028	      0.00018671	     -0.20095350	     -0.06184121	      0.88285629	     -0.00009937	     -0.21697452	     -0.00000000	     -0.00000000	     37.11649643
      2.14691274	     -0.05948879	      0.00020365	     -0.20099262	     -0.06183488	      0.88285560	     -0.00010115	     -0.21698070	     -0.00000000	     -0.00000000	     37.22434489
      2.14830283	     -0.05952494	      0.00022313	     -0.20102946	     -0.06182856	      0.88285489	     -0.00010295	     -0.21698682	     -0.00000000	     -0.00000000	     36.93373429
      2.14969291	     -0.05955986	      0.00023926	     -0.20106497	     -0.06182226	      0.88285416	     -0.00010475	     -0.21699281	     -0.00000000	     -0.00000000	     37.05882508
      2.15108299	     -0.05959268	      0.00025800	     -0.20109849	     -0.06181597	      0.88285340	     -0.00010656	     -0.21699867	     -0.00000000	     -0.00000000	     36.74499983
      2.15247308	     -0.05962499	      0.00027298	     -0.20113139	     -0.06180969	      0.88285263	     -0.00010839	     -0.21700439	     -0.00000000	     -0.00000000	     36.88304154
      2.15386316	     -0.05965588	      0.00029071	     -0.20116296	     -0.06180342	      0.88285184	     -0.00011022	     -0.21700998	     -0.00000000	     -0.00000000	     36.54683562
      2.15525325	     -0.05968673	      0.00030456	     -0.20119439	     -0.06179715	      0.88285102	     -0.00011206	     -0.21701544	     -0.00000000	     -0.00000000	     36.68573940
      2.15664333	     -0.05971592	      0.00032140	     -0.20122425	     -0.06179089	      0.88285018	     -0.00011390	     -0.21702079	     -0.00000000	     -0.00000000	     36.34046657
      2.15803341	     -0.05974416	      0.00033445	     -0.20125307	     -0.06178464	      0.88284931	     -0.00011575	     -0.21702599	     -0.00000000	     -0.00000000	     36.47937673
      2.15942350	     -0.05976972	      0.00035063	     -0.20127930	     -0.06177838	      0.88284842	     -0.00011761	     -0.21703104	     -0.00000000	     -0.00000000	     36.13812602
      2.16081358	     -0.05979284	      0.00036311	     -0.20130302	     -0.06177213	      0.88284751	     -0.00011947	     -0.21703585	     -0.00000000	     -0.00000000	     36.27758905
      2.16220367	     -0.05981196	      0.00037879	     -0.20132281	     -0.06176587	      0.88284657	     -0.00012133	     -0.21704036	     -0.00000000	     -0.00000000	     35.95085750
      2.16359375	     -0.05982816	      0.00039079	     -0.20133960	     -0.06175961	      0.88284561	     -0.00012320	     -0.21704450	     -0.00000000	     -0.00000000	     36.08431180
      2.16498383	     -0.05984095	      0.00040574	     -0.20135306	     -0.06175335	      0.88284463	     -0.00012507	     -0.21704823	     -0.00000000	     -0.00000000	     35.77150062
      2.16637392	     -0.05985180	      0.00041696	     -0.20136449	     -0.06174708	      0.88284362	     -0.00012694	     -0.21705151	     -0.00000000	     -0.00000000	     35.88885361
      2.16776400	     -0.05985986	      0.00043085	     -0.20137321	     -0.06174080	      0.88284260	     -0.00012881	     -0.21705435	     -0.00000000	     -0.00000001	     35.59509078
      2.16915408	     -0.05986625	      0.00044114	     -0.20138016	     -0.06173452	      0.88284155	     -0.00013068	     -0.21705673	     -0.00000000	     -0.00000001	     35.69839501
      2.17054417	     -0.05987015	      0.00045378	     -0.20138469	     -0.06172822	      0.88284049	     -0.00013254	     -0.21705866	     -0.00000000	     -0.00000001	     35.42933296
      2.17193425	     -0.05987261	      0.00046292	     -0.20138770	     -0.06172191	      0.88283941	     -0.00013441	     -0.21706010	     -0.00000000	     -0.00000001	     35.51767965
      2.17332434	     -0.05987243	      0.00047418	     -0.20138812	     -0.06171558	      0.88283831	     -0.00013627	     -0.21706108	     -0.00000000	     -0.00000001	     35.27425115
      2.17471442	     -0.05987060	      0.00048229	     -0.20138682	     -0.06170925	      0.88283720	     -0.00013812	     -0.21706156	     -0.00000000	     -0.00000001	     35.34618248
      2.17610450	     -0.05986621	      0.00049218	     -0.20138299	     -0.06170289	      0.88283608	     -0.00013998	     -0.21706155	     -0.00000000	     -0.00000001	     35.12590967
      2.17749459	     -0.05986019	      0.00049917	     -0.20137747	     -0.06169652	      0.88283495	     -0.00014182	     -0.21706102	     -0.00000000	     -0.00000001	     35.18519027
      2.17888467	     -0.05985156	      0.00050755	     -0.20136939	     -0.06169013	      0.88283381	     -0.00014366	     -0.21705999	     -0.00000000	     -0.00000001	     34.99318159
      2.18027475	     -0.05984131	      0.00051339	     -0.20135961	     -0.06168371	      0.88283267	     -0.00014549	     -0.21705842	     -0.00000000	     -0.00000001	     35.03306846
      2.18166484	     -0.05982828	      0.00052051	     -0.20134709	     -0.06167728	      0.88283152	     -0.00014731	     -0.21705633	     -0.00000000	     -0.00000001	     34.87003447
      2.18305492	     -0.05981333	      0.00052562	     -0.20133260	     -0.06167082	      0.88283036	     -0.00014912	     -0.21705368	     -0.00000000	     -0.00000001	     34.89048828
      2.18444501	     -0.05979560	      0.00053182	     -0.20131535	     -0.06166434	      0.88282921	     -0.00015091	     -0.21705048	     -0.00000000	     -0.00000001	     34.73914193
      2.18611628	     -0.05977235	      0.00053625	     -0.20129260	     -0.06165651	      0.88282782	     -0.00015306	     -0.21704585	     -0.00000000	     -0.00000001	     34.81902060
      2.18737161	     -0.05975166	      0.00054119	     -0.20127233	     -0.06165061	      0.88282677	     -0.00015466	     -0.21704185	     -0.00000000	     -0.00000001	     34.59272360
      2.18862693	     -0.05973003	      0.00054354	     -0.20125106	     -0.06164468	      0.88282574	     -0.00015624	     -0.21703736	     -0.00000001	     -0.00000001	     34.62345802
      2.19028266	     -0.05969856	      0.00054714	     -0.20122006	     -0.06163682	      0.88282437	     -0.00015831	     -0.21703071	     -0.00000001	     -0.00000001	     34.48452744
      2.19193838	     -0.05966499	      0.00054728	     -0.20118687	     -0.06162893	      0.88282302	     -0.00016035	     -0.21702322	     -0.00000001	     -0.00000001	     34.63925791
      2.19311079	     -0.05963798	      0.00054959	     -0.20116019	     -0.06162331	      0.88282207	     -0.00016179	     -0.21701743	     -0.00000001	     -0.00000001	     34.38557802
      2.19428320	     -0.05961032	      0.00054937	     -0.20113279	     -0.06161766	      0.88282112	     -0.00016320	     -0.21701120	     -0.00000001	     -0.00000001	     34.39837119
      2.19608485	     -0.05956479	      0.00054911	     -0.20108766	     -0.06160895	      0.88281968	     -0.00016535	     -0.21700080	     -0.00000001	     -0.00000001	     34.29734796
      2.19758601	     -0.05952432	      0.00054690	     -0.20104747	     -0.06160164	      0.88281850	     -0.00016711	     -0.21699136	     -0.00000001	     -0.00000001	     34.32503920
      2.19908716	     -0.05948067	      0.00054604	     -0.20100412	     -0.06159429	      0.88281733	     -0.00016884	     -0.21698122	     -0.00000001	     -0.00000001	     34.16347575
      2.20058832	     -0.05943555	      0.00054167	     -0.20095921	     -0.06158690	      0.88281618	     -0.00017055	     -0.21697037	     -0.00000001	     -0.00000001	     34.26846792
      2.20189651	     -0.05939309	      0.00054008	     -0.20091698	     -0.06158043	      0.88281520	     -0.00017201	     -0.21696034	     -0.00000001	     -0.00000001	     34.07507393
      2.20320470	     -0.05934960	      0.00053559	     -0.20087365	     -0.06157392	      0.88281422	     -0.00017345	     -0.21694977	     -0.00000001	     -0.00000001	     34.14317413
      2.20477667	     -0.05929458	      0.00053118	     -0.20081884	     -0.06156605	      0.88281307	     -0.00017514	     -0.21693638	     -0.00000001	     -0.00000000	     34.01390289
      2.20634863	     -0.05923758	      0.00052372	     -0.20076195	     -0.06155813	      0.88281194	     -0.00017680	     -0.21692220	     -0.00000001	     -0.00000000	     34.16527873
      2.20765325	     -0.05918700	      0.00051960	     -0.20071152	     -0.06155153	      0.88281101	     -0.00017815	     -0.21690986	     -0.00000001	     -0.00000000	     33.96479604
      2.20895786	     -0.05913548	      0.00051268	     -0.20066007	     -0.06154488	      0.88281011	     -0.00017947	     -0.21689698	     -0.00000001	     -0.00000000	     34.03052418
      2.21056350	     -0.05906993	      0.00050519	     -0.20059462	     -0.06153665	      0.88280901	     -0.00018106	     -0.21688042	     -0.00000001	     -0.00000000	     33.93754391
      2.21216913	     -0.05900419	      0.00049448	     -0.20052889	     -0.06152837	      0.88280794	     -0.00018261	     -0.21686313	     -0.00000001	     -0.00000000	     34.06000517
      2.21341960	     -0.05895059	      0.00048839	     -0.20047534	     -0.06152188	      0.88280712	     -0.00018378	     -0.21684920	     -0.00000001	     -0.00000000	     33.89076455
      2.21467008	     -0.05889763	      0.00047975	     -0.20042236	     -0.06151536	      0.88280632	     -0.00018493	     -0.21683486	     -0.00000001	     -0.00000000	     33.94749563
      2.21636328	     -0.05882534	      0.00046861	     -0.20035005	     -0.06150647	      0.88280525	     -0.00018644	     -0.21681490	     -0.00000001	     -0.00000000	     33.86991885
      2.21805649	     -0.05875340	      0.00045444	     -0.20027799	     -0.06149752	      0.88280421	     -0.00018789	     -0.21679432	     -0.00000001	     -0.00000000	     34.07603734
      2.21927662	     -0.05869995	      0.00044653	     -0.20022451	     -0.06149103	      0.88280348	     -0.00018891	     -0.21677917	     -0.00000001	     -0.00000000	     33.87592060
      2.22049674	     -0.05864729	      0.00043615	     -0.20017175	     -0.06148450	      0.88280276	     -0.00018990	     -0.21676375	     -0.00000001	     -0.00000000	     33.92875172
      2.22227459	     -0.05857017	      0.00042169	     -0.20009450	     -0.06147494	      0.88280173	     -0.00019128	     -0.21674084	     -0.00000001	     -0.00000000	     33.91837185
      2.22377846	     -0.05850564	      0.00040769	     -0.20002978	     -0.06146679	      0.88280089	     -0.00019240	     -0.21672111	     -0.00000001	     -0.00000000	     33.97404144
      2.22528232	     -0.05844010	      0.00039573	     -0.19996411	     -0.06145859	      0.88280006	     -0.00019348	     -0.21670110	     -0.00000001	     -0.00000000	     33.92727861
      2.22678618	     -0.05837598	      0.00038075	     -0.19989977	     -0.06145034	      0.88279926	     -0.00019451	     -0.21668081	     -0.00000001	     -0.00000000	     34.02484499
      2.22829005	     -0.05831055	      0.00036946	     -0.19983420	     -0.06144204	      0.88279847	     -0.00019549	     -0.21666031	     -0.00000000	     -0.00000000	     33.94323292
      2.22956863	     -0.05825629	      0.00035638	     -0.19977973	     -0.06143495	      0.88279782	     -0.00019628	     -0.21664270	     -0.00000000	     -0.00000000	     34.05769591
      2.23084722	     -0.05820154	      0.00034585	     -0.19972481	     -0.06142781	      0.88279718	     -0.00019704	     -0.21662497	     -0.00000000	     -0.00000000	     34.05326505
      2.23249386	     -0.05813248	      0.00033060	     -0.19965550	     -0.06141857	      0.88279638	     -0.00019796	     -0.21660196	     -0.00000000	     -0.00000000	     34.12002168
      2.23414050	     -0.05806277	      0.00031786	     -0.19958559	     -0.06140927	      0.88279560	     -0.00019882	     -0.21657881	     -0.00000000	     -0.00000000	     34.13444022
      2.23541422	     -0.05801087	      0.00030505	     -0.19953344	     -0.06140204	      0.88279502	     -0.00019945	     -0.21656080	     -0.00000000	     -0.00000000	     34.18965024
      2.23668793	     -0.05795810	      0.00029469	     -0.19948049	     -0.06139477	      0.88279445	     -0.00020003	     -0.21654273	     -0.00000000	     -0.00000000	     34.21672958
      2.23837556	     -0.05789009	      0.00027934	     -0.19941217	     -0.06138509	      0.88279371	     -0.00020075	     -0.21651870	     -0.00000000	     -0.00000000	     34.30480780
      2.24006320	     -0.05781924	      0.00026725	     -0.19934109	     -0.06137534	      0.88279300	     -0.00020140	     -0.21649457	     -0.00000000	     -0.00000000	     34.32699051
      2.24125724	     -0.05776879	      0.00025564	     -0.19929039	     -0.06136841	      0.88279250	     -0.00020182	     -0.21647737	     -0.00000000	     -0.00000000	     34.39941438
      2.24245128	     -0.05771579	      0.00024677	     -0.19923721	     -0.06136145	      0.88279203	     -0.00020221	     -0.21646001	     -0.00000000	     -0.00000000	     34.47279609
      2.24427002	     -0.05763464	      0.00023227	     -0.19915573	     -0.06135079	      0.88279132	     -0.00020273	     -0.21643323	     -0.00000000	     -0.00000000	     34.55899415
      2.24578174	     -0.05756506	      0.00022196	     -0.19908592	     -0.06134188	      0.88279076	     -0.00020311	     -0.21641068	     -0.00000000	     -0.00000000	     34.65990932
      2.24729346	     -0.05749843	      0.00020918	     -0.19901898	     -0.06133292	      0.88279021	     -0.00020343	     -0.21638788	     -0.00000000	     -0.00000000	     34.68116321
      2.24880519	     -0.05742973	      0.00019980	     -0.19895004	     -0.06132392	      0.88278969	     -0.00020370	     -0.21636492	     -0.00000000	     -0.00000000	     34.86509640
      2.25013211	     -0.05737579	      0.00018781	     -0.19889578	     -0.06131599	      0.88278925	     -0.00020390	     -0.21634467	     -0.00000000	     -0.00000000	     34.80599890
      2.25145903	     -0.05731862	      0.00017888	     -0.19883835	     -0.06130803	      0.88278883	     -0.00020405	     -0.21632443	     -0.00000000	     -0.00000000	     34.96195818
      2.25278595	     -0.05726498	      0.00016816	     -0.19878441	     -0.06130003	      0.88278842	     -0.00020416	     -0.21630415	     -0.00000000	     -0.00000000	     34.98449637
      2.25452821	     -0.05719314	      0.00015617	     -0.19871221	     -0.06128949	      0.88278792	     -0.00020425	     -0.21627756	     -0.00000000	     -0.00000000	     35.21900552
      2.25586306	     -0.05714406	      0.00014453	     -0.19866277	     -0.06128137	      0.88278756	     -0.00020427	     -0.21625720	     -0.00000000	     -0.00000000	     35.11670906
      2.25719792	     -0.05709159	      0.00013538	     -0.19861000	     -0.06127323	      0.88278722	     -0.00020425	     -0.21623693	     -0.00000000	     -0.00000000	     35.30876323
      2.25853278	     -0.05704450	      0.00012455	     -0.19856257	     -0.06126507	      0.88278690	     -0.00020419	     -0.21621672	     -0.00000000	     -0.00000000	     35.31534657
      2.26024610	     -0.05698163	      0.00011262	     -0.19849929	     -0.06125455	      0.88278652	     -0.00020405	     -0.21619096	     -0.00000000	     -0.00000000	     35.57158806
      2.26155255	     -0.05694035	      0.00010143	     -0.19845764	     -0.06124649	      0.88278625	     -0.00020390	     -0.21617142	     -0.00000000	     -0.00000000	     35.44754067
      2.26285900	     -0.05689578	      0.00009246	     -0.19841274	     -0.06123842	      0.88278600	     -0.00020372	     -0.21615201	     -0.00000000	     -0.00000000	     35.62522509
      2.26443621	     -0.05685014	      0.00007967	     -0.19836666	     -0.06122865	      0.88278573	     -0.00020345	     -0.21612878	     -0.00000000	     -0.00000000	     35.58908525
      2.26583629	     -0.05680652	      0.00007039	     -0.19832267	     -0.06121994	      0.88278551	     -0.00020316	     -0.21610841	     -0.00000000	     -0.00000000	     35.82744984
      2.26723637	     -0.05677145	      0.00005869	     -0.19828718	     -0.06121122	      0.88278532	     -0.00020283	     -0.21608823	     -0.00000000	     -0.00000000	     35.72480680
      2.26863645	     -0.05673138	      0.00004920	     -0.19824674	     -0.06120248	      0.88278514	     -0.00020246	     -0.21606832	     -0.00000000	     -0.00000000	     35.97637059
      2.27003653	     -0.05669933	      0.00003692	     -0.19821424	     -0.06119371	      0.88278499	     -0.00020205	     -0.21604858	     -0.00000000	     -0.00000000	     35.91534922
      2.27143661	     -0.05666231	      0.00002609	     -0.19817680	     -0.06118493	      0.88278487	     -0.00020160	     -0.21602910	     -0.00000000	     -0.00000000	     36.18485989
      2.27283669	     -0.05663356	      0.00001196	     -0.19814754	     -0.06117613	      0.88278476	     -0.00020111	     -0.21600979	     -0.00000000	     -0.00000000	     36.14448565
      2.27423677	     -0.05659973	     -0.00000093	     -0.19811322	     -0.06116731	      0.88278468	     -0.00020058	     -0.21599074	     -0.00000000	     -0.00000000	     36.42818539
      2.27563685	     -0.05657393	     -0.00001686	     -0.19808687	     -0.06115848	      0.88278462	     -0.00020002	     -0.21597187	     -0.00000000	     -0.00000000	     36.38444661
      2.27703693	     -0.05654257	     -0.00003121	     -0.19805498	     -0.06114963	      0.88278458	     -0.00019941	     -0.21595324	     -0.00000000	     -0.00000000	     36.66725918
      2.27843701	     -0.05651925	     -0.00004816	     -0.19803106	     -0.06114078	      0.88278457	     -0.00019877	     -0.21593477	     -0.00000000	      0.00000000	     36.60925545
      2.27983709	     -0.05648992	     -0.00006322	     -0.19800118	     -0.06113191	      0.88278458	     -0.00019809	     -0.21591654	     -0.00000000	      0.00000000	     36.89848172
      2.28123717	     -0.05646877	     -0.00008087	     -0.19797941	     -0.06112304	      0.88278462	     -0.00019738	     -0.21589845	     -0.00000000	      0.00000000	     36.84430409
      2.28263725	     -0.05644118	     -0.00009639	     -0.19795126	     -0.06111417	      0.88278469	     -0.00019663	     -0.21588059	     -0.00000000	      0.00000000	     37.14327533
      2.28403733	     -0.05642208	     -0.00011457	     -0.19793151	     -0.06110529	      0.88278479	     -0.00019584	     -0.21586285	     -0.00000000	      0.00000000	     37.10048824
      2.28543741	     -0.05639607	     -0.00013074	     -0.19790491	     -0.06109641	      0.88278492	     -0.00019502	     -0.21584532	     -0.00000000	      0.00000000	     37.43219108
      2.28683749	     -0.05637888	     -0.00014979	     -0.19788704	     -0.06108754	      0.88278508	     -0.00019417	     -0.21582791	     -0.00000000	      0.00000000	     37.40192275
      2.28823757	     -0.05635411	     -0.00016637	     -0.19786167	     -0.06107867	      0.88278528	     -0.00019329	     -0.21581070	     -0.00000000	      0.00000000	     37.74299296
      2.28963765	     -0.05633814	     -0.00018556	     -0.19784502	     -0.06106981	      0.88278551	     -0.00019238	     -0.21579359	     -0.00000000	      0.00000000	     37.69991478
      2.29103773	     -0.05631438	     -0.00020202	     -0.19782064	     -0.06106095	      0.88278578	     -0.00019143	     -0.21577669	     -0.00000000	      0.00000000	     38.05109126
      2.29243781	     -0.05630080	     -0.00022128	     -0.19780638	     -0.06105211	      0.88278608	     -0.00019045	     -0.21575991	     -0.00000000	      0.00000000	     38.01159735
      2.29383789	     -0.05627842	     -0.00023763	     -0.19778338	     -0.06104328	      0.88278641	     -0.00018944	     -0.21574335	     -0.00000000	      0.00000000	     38.39251678
      2.29523797	     -0.05626667	     -0.00025666	     -0.19777095	     -0.06103446	      0.88278679	     -0.00018841	     -0.21572688	     -0.00000000	      0.00000000	     38.33670471
      2.29663805	     -0.05624503	     -0.00027221	     -0.19774871	     -0.06102567	      0.88278720	     -0.00018734	     -0.21571061	     -0.00000000	      0.00000000	     38.73015934
      2.29803813	     -0.05623505	     -0.00029083	     -0.19773805	     -0.06101689	      0.88278764	     -0.00018624	     -0.21569441	     -0.00000000	      0.00000000	     38.67088931
      2.29928823	     -0.05621692	     -0.00030490	     -0.19771938	     -0.06100908	      0.88278807	     -0.00018524	     -0.21568011	     -0.00000000	      0.00000000	     39.00864386
      2.30053834	     -0.05620585	     -0.00032095	     -0.19770771	     -0.06100128	      0.88278853	     -0.00018422	     -0.21566590	     -0.00000000	      0.00000000	     39.07977511
      2.30206682	     -0.05618890	     -0.00033907	     -0.19769008	     -0.06099177	      0.88278912	     -0.00018294	     -0.21564874	     -0.00000000	      0.00000000	     39.36280125
      2.30359530	     -0.05617848	     -0.00035817	     -0.19767893	     -0.06098230	      0.88278975	     -0.00018162	     -0.21563174	     -0.00000000	      0.00000000	     39.38463999
      2.30486477	     -0.05616365	     -0.00037193	     -0.19766356	     -0.06097446	      0.88279030	     -0.00018051	     -0.21561781	     -0.00000000	      0.00000000	     39.71396986
      2.30613423	     -0.05615506	     -0.00038662	     -0.19765439	     -0.06096664	      0.88279088	     -0.00017937	     -0.21560398	     -0.00000000	      0.00000000	     39.75853248
      2.30766542	     -0.05614085	     -0.00040241	     -0.19763954	     -0.06095725	      0.88279161	     -0.00017798	     -0.21558749	     -0.00000000	      0.00000000	     40.05581037
      2.30919662	     -0.05613353	     -0.00041875	     -0.19763157	     -0.06094791	      0.88279236	     -0.00017655	     -0.21557115	     -0.00000000	      0.00000000	     40.00936821
      2.31041482	     -0.05612134	     -0.00042995	     -0.19761889	     -0.06094050	      0.88279299	     -0.00017539	     -0.21555832	     -0.00000000	      0.00000000	     40.34611848
      2.31163302	     -0.05611494	     -0.00044164	     -0.19761200	     -0.06093312	      0.88279362	     -0.00017422	     -0.21554558	     -0.00000000	      0.00000000	     40.38957353
      2.31321373	     -0.05610400	     -0.00045588	     -0.19760044	     -0.06092359	      0.88279447	     -0.00017267	     -0.21552925	     -0.00000000	      0.00000000	     40.66051759
      2.31479444	     -0.05609884	     -0.00046977	     -0.19759467	     -0.06091412	      0.88279534	     -0.00017109	     -0.21551310	     -0.00000000	      0.00000000	     40.59243555
      2.31594716	     -0.05608996	     -0.00047930	     -0.19758535	     -0.06090724	      0.88279598	     -0.00016993	     -0.21550149	     -0.00000000	      0.00000000	     40.91018417
      2.31709989	     -0.05608550	     -0.00048839	     -0.19758047	     -0.06090039	      0.88279663	     -0.00016874	     -0.21548997	     -0.00000000	      0.00000000	     40.95021967
      2.31875600	     -0.05607808	     -0.00050094	     -0.19757246	     -0.06089061	      0.88279757	     -0.00016702	     -0.21547364	     -0.00000000	      0.00000000	     41.16172450
      2.32014826	     -0.05607448	     -0.00051036	     -0.19756839	     -0.06088243	      0.88279837	     -0.00016555	     -0.21546011	     -0.00000000	      0.00000000	     41.15950078
      2.32154051	     -0.05606932	     -0.00052020	     -0.19756274	     -0.06087429	      0.88279916	     -0.00016406	     -0.21544678	     -0.00000000	      0.00000000	     41.40838010
      2.32293277	     -0.05606736	     -0.00052807	     -0.19756034	     -0.06086621	      0.88279996	     -0.00016255	     -0.21543364	     -0.00000000	      0.00000000	     41.34464278
      2.32432502	     -0.05606355	     -0.00053734	     -0.19755606	     -0.06085817	      0.88280074	     -0.00016102	     -0.21542072	     -0.00000000	      0.00000000	     41.64136250
      2.32552538	     -0.05606296	     -0.00054270	     -0.19755513	     -0.06085127	      0.88280141	     -0.00015969	     -0.21540974	     -0.00000000	      0.00000000	     41.54989485
      2.32672575	     -0.05606163	     -0.00054913	     -0.19755343	     -0.06084442	      0.88280208	     -0.00015834	     -0.21539893	     -0.00000000	      0.00000000	     41.69199860
      2.32821658	     -0.05606149	     -0.00055537	     -0.19755287	     -0.06083595	      0.88280288	     -0.00015665	     -0.21538573	     -0.00000000	      0.00000000	     41.71660719
      2.32970742	     -0.05606150	     -0.00056294	     -0.19755243	     -0.06082754	      0.88280367	     -0.00015495	     -0.21537279	     -0.00000000	      0.00000000	     41.94048988
      2.33089764	     -0.05606290	     -0.00056650	     -0.19755353	     -0.06082087	      0.88280429	     -0.00015357	     -0.21536265	     -0.00000000	      0.00000000	     41.87496151
      2.33208786	     -0.05606442	     -0.00057153	     -0.19755472	     -0.06081423	      0.88280489	     -0.00015218	     -0.21535269	     -0.00000000	      0.00000000	     41.99139492
      2.33360913	     -0.05606739	     -0.00057621	     -0.19755730	     -0.06080580	      0.88280563	     -0.00015039	     -0.21534022	     -0.00000000	      0.00000000	     42.01572963
      2.33513039	     -0.05607109	     -0.00058261	     -0.19756058	     -0.06079744	      0.88280635	     -0.00014858	     -0.21532804	     -0.00000000	      0.00000000	     42.22201066
      2.33626942	     -0.05607478	     -0.00058467	     -0.19756402	     -0.06079121	      0.88280686	     -0.00014721	     -0.21531912	     -0.00000000	      0.00000000	     42.14454954
      2.33740844	     -0.05607870	     -0.00058827	     -0.19756765	     -0.06078502	      0.88280736	     -0.00014583	     -0.21531037	     -0.00000000	      0.00000000	     42.22796307
      2.33900707	     -0.05608500	     -0.00059164	     -0.19757359	     -0.06077639	      0.88280803	     -0.00014388	     -0.21529836	     -0.00000000	      0.00000000	     42.25284584
      2.34060570	     -0.05609199	     -0.00059616	     -0.19758019	     -0.06076784	      0.88280866	     -0.00014192	     -0.21528669	     -0.00000000	      0.00000000	     42.45245701
      2.34169017	     -0.05609723	     -0.00059620	     -0.19758524	     -0.06076207	      0.88280907	     -0.00014057	     -0.21527895	     -0.00000000	      0.00000000	     42.34843131
      2.34277463	     -0.05610269	     -0.00059781	     -0.19759048	     -0.06075634	      0.88280946	     -0.00013922	     -0.21527137	     -0.00000000	      0.00000000	     42.40685011
      2.34449146	     -0.05611194	     -0.00059890	     -0.19759941	     -0.06074733	      0.88281005	     -0.00013707	     -0.21525967	     -0.00000000	      0.00000000	     42.43731359
      2.34588562	     -0.05611987	     -0.00060066	     -0.19760706	     -0.06074007	      0.88281050	     -0.00013531	     -0.21525044	     -0.00000000	      0.00000000	     42.53856931
      2.34727977	     -0.05612812	     -0.00060020	     -0.19761510	     -0.06073287	      0.88281092	     -0.00013353	     -0.21524143	     -0.00000000	      0.00000000	     42.50912414
      2.34867393	     -0.05613659	     -0.00060174	     -0.19762330	     -0.06072572	      0.88281132	     -0.00013175	     -0.21523266	     -0.00000000	      0.00000000	     42.65527411
      2.34991290	     -0.05614425	     -0.00060018	     -0.19763079	     -0.06071942	      0.88281165	     -0.00013015	     -0.21522504	     -0.00000000	      0.00000000	     42.59231653
      2.35115187	     -0.05615208	     -0.00060052	     -0.19763841	     -0.06071316	      0.88281197	     -0.00012855	     -0.21521758	     -0.00000000	      0.00000000	     42.68740998
      2.35239084	     -0.05615988	     -0.00059911	     -0.19764605	     -0.06070694	      0.88281227	     -0.00012694	     -0.21521028	     -0.00000000	      0.00000000	     42.68514137
      2.35399053	     -0.05616991	     -0.00059825	     -0.19765585	     -0.06069898	      0.88281262	     -0.00012485	     -0.21520108	     -0.00000000	      0.00000000	     42.79825459
      2.35524995	     -0.05617767	     -0.00059523	     -0.19766349	     -0.06069276	      0.88281289	     -0.00012319	     -0.21519401	     -0.00000000	      0.00000000	     42.74792034
      2.35650937	     -0.05618531	     -0.00059364	     -0.19767097	     -0.06068658	      0.88281314	     -0.00012153	     -0.21518708	     -0.00000000	      0.00000000	     42.83626218
      2.35776879	     -0.05619271	     -0.00059011	     -0.19767827	     -0.06068045	      0.88281337	     -0.00011987	     -0.21518029	     -0.00000000	      0.00000000	     42.82213409
      2.35935458	     -0.05620162	     -0.00058656	     -0.19768703	     -0.06067280	      0.88281364	     -0.00011776	     -0.21517193	     -0.00000000	      0.00000000	     42.93372155
      2.36059339	     -0.05620817	     -0.00058127	     -0.19769353	     -0.06066687	      0.88281384	     -0.00011610	     -0.21516554	     -0.00000000	      0.00000000	     42.86792551
      2.36183221	     -0.05621433	     -0.00057733	     -0.19769961	     -0.06066099	      0.88281403	     -0.00011445	     -0.21515927	     -0.00000000	      0.00000000	     42.94385986
      2.36307102	     -0.05622004	     -0.00057162	     -0.19770529	     -0.06065514	      0.88281421	     -0.00011278	     -0.21515310	     -0.00000000	      0.00000000	     42.92861089
      2.36472496	     -0.05622702	     -0.00056470	     -0.19771222	     -0.06064741	      0.88281443	     -0.00011055	     -0.21514503	     -0.00000000	      0.00000000	     43.02935016
      2.36595680	     -0.05623167	     -0.00055719	     -0.19771688	     -0.06064170	      0.88281459	     -0.00010888	     -0.21513913	     -0.00000000	      0.00000000	     42.95926284
      2.36718863	     -0.05623587	     -0.00055105	     -0.19772107	     -0.06063603	      0.88281473	     -0.00010721	     -0.21513332	     -0.00000000	      0.00000000	     43.03062610
      2.36869064	     -0.05624026	     -0.00054134	     -0.19772550	     -0.06062918	      0.88281490	     -0.00010517	     -0.21512635	     -0.00000000	      0.00000000	     42.99568666
      2.37003055	     -0.05624354	     -0.00053403	     -0.19772879	     -0.06062311	      0.88281503	     -0.00010334	     -0.21512023	     -0.00000000	      0.00000000	     43.10461509
      2.37137046	     -0.05624615	     -0.00052393	     -0.19773148	     -0.06061710	      0.88281516	     -0.00010151	     -0.21511420	     -0.00000000	      0.00000000	     43.03194824
      2.37271038	     -0.05624816	     -0.00051581	     -0.19773352	     -0.06061113	      0.88281529	     -0.00009968	     -0.21510825	     -0.00000000	      0.00000000	     43.14783265
      2.37405029	     -0.05624945	     -0.00050465	     -0.19773492	     -0.06060521	      0.88281540	     -0.00009784	     -0.21510237	     -0.00000000	      0.00000000	     43.06350576
      2.37539020	     -0.05625015	     -0.00049568	     -0.19773569	     -0.06059934	      0.88281551	     -0.00009599	     -0.21509657	     -0.00000000	      0.00000000	     43.18536186
      2.37673011	     -0.05625032	     -0.00048349	     -0.19773600	     -0.06059351	      0.88281561	     -0.00009415	     -0.21509083	     -0.00000000	      0.00000000	     43.08884331
      2.37807003	     -0.05625002	     -0.00047370	     -0.19773578	     -0.06058774	      0.88281571	     -0.00009230	     -0.21508517	     -0.00000000	      0.00000000	     43.21692780
      2.37940994	     -0.05624914	     -0.00046047	     -0.19773507	     -0.06058201	      0.88281581	     -0.00009045	     -0.21507958	     -0.00000000	      0.00000000	     43.11059811
      2.38074985	     -0.05624817	     -0.00044991	     -0.19773421	     -0.06057632	      0.88281590	     -0.00008860	     -0.21507406	     -0.00000000	      0.00000000	     43.24460074
      2.38208976	     -0.05624774	     -0.00043583	     -0.19773398	     -0.06057068	      0.88281598	     -0.00008674	     -0.21506864	     -0.00000000	      0.00000000	     43.12414685
      2.38342968	     -0.05624799	     -0.00042465	     -0.19773435	     -0.06056509	      0.88281607	     -0.00008489	     -0.21506337	     -0.00000000	      0.00000000	     43.26450240
      2.38476959	     -0.05624870	     -0.00040973	     -0.19773529	     -0.06055955	      0.88281615	     -0.00008303	     -0.21505825	     -0.00000000	      0.00000000	     43.13754335
      2.38610950	     -0.05625004	     -0.00039782	     -0.19773678	     -0.06055404	      0.88281623	     -0.00008117	     -0.21505332	     -0.00000000	      0.00000000	     43.28561976
      2.38744942	     -0.05625178	     -0.00038196	     -0.19773877	     -0.06054859	      0.88281631	     -0.00007931	     -0.21504858	     -0.00000000	      0.00000000	     43.14958667
      2.38878933	     -0.05625404	     -0.00036924	     -0.19774120	     -0.06054317	      0.88281639	     -0.00007745	     -0.21504404	     -0.00000000	      0.00000000	     43.30314851
      2.39012924	     -0.05625734	     -0.00035256	     -0.19774478	     -0.06053780	      0.88281647	     -0.00007559	     -0.21503973	     -0.00000000	      0.00000000	     43.15436532
      2.39146915	     -0.05626217	     -0.00033921	     -0.19774981	     -0.06053248	      0.88281654	     -0.00007373	     -0.21503568	     -0.00000000	      0.00000000	     43.30783193
      2.39280907	     -0.05626860	     -0.00032174	     -0.19775654	     -0.06052720	      0.88281662	     -0.00007187	     -0.21503193	     -0.00000000	      0.00000000	     43.14934524
      2.39414898	     -0.05627659	     -0.00030764	     -0.19776474	     -0.06052196	      0.88281669	     -0.00007001	     -0.21502851	     -0.00000000	      0.00000000	     43.30689518
      2.39548889	     -0.05628576	     -0.00028927	     -0.19777426	     -0.06051676	      0.88281676	     -0.00006815	     -0.21502544	     -0.00000000	      0.00000000	     43.14408825
      2.39682880	     -0.05629599	     -0.00027425	     -0.19778474	     -0.06051160	      0.88281682	     -0.00006629	     -0.21502274	     -0.00000000	      0.00000000	     43.30578577
      2.39816872	     -0.05630689	     -0.00025486	     -0.19779601	     -0.06050648	      0.88281688	     -0.00006442	     -0.21502040	     -0.00000000	      0.00000000	     43.13826042
      2.39950863	     -0.05631873	     -0.00023885	     -0.19780814	     -0.06050141	      0.88281694	     -0.00006256	     -0.21501841	     -0.00000000	      0.00000000	     43.29863441
      2.40084854	     -0.05633061	     -0.00021846	     -0.19782043	     -0.06049637	      0.88281699	     -0.00006070	     -0.21501677	     -0.00000000	      0.00000000	     43.12881616
      2.40218846	     -0.05634245	     -0.00020139	     -0.19783260	     -0.06049137	      0.88281703	     -0.00005884	     -0.21501545	     -0.00000000	      0.00000000	     43.29086355
      2.40352837	     -0.05635448	     -0.00017995	     -0.19784508	     -0.06048641	      0.88281706	     -0.00005698	     -0.21501444	     -0.00000000	      0.00000000	     43.11611501
      2.40486828	     -0.05636727	     -0.00016186	     -0.19785823	     -0.06048148	      0.88281709	     -0.00005513	     -0.21501372	     -0.00000000	      0.00000000	     43.27261001
      2.40620819	     -0.05638062	     -0.00013965	     -0.19787206	     -0.06047659	      0.88281710	     -0.00005327	     -0.21501330	     -0.00000000	      0.00000000	     43.09701499
      2.40754811	     -0.05639422	     -0.00012072	     -0.19788606	     -0.06047174	      0.88281711	     -0.00005142	     -0.21501319	     -0.00000000	      0.00000000	     43.25236634
      2.40888802	     -0.05640722	     -0.00009773	     -0.19789958	     -0.06046692	      0.88281711	     -0.00004956	     -0.21501333	     -0.00000000	     -0.00000000	     43.08463436
      2.41022793	     -0.05641972	     -0.00007790	     -0.19791251	     -0.06046213	      0.88281709	     -0.00004771	     -0.21501370	     -0.00000000	     -0.00000000	     43.23815145
      2.41156784	     -0.05643226	     -0.00005427	     -0.19792559	     -0.06045738	      0.88281706	     -0.00004587	     -0.21501428	     -0.00000000	     -0.00000000	     43.06859092
      2.41290776	     -0.05644487	     -0.00003378	     -0.19793867	     -0.06045266	      0.88281701	     -0.00004402	     -0.21501505	     -0.00000000	     -0.00000000	     43.21313494
      2.41424767	     -0.05645733	     -0.00000963	     -0.19795169	     -0.06044797	      0.88281696	     -0.00004218	     -0.21501600	     -0.00000000	     -0.00000000	     43.04821475
      2.41558758	     -0.05647031	      0.00001148	     -0.19796516	     -0.06044331	      0.88281688	     -0.00004034	     -0.21501712	     -0.00000000	     -0.00000000	     43.18087167
      2.41692750	     -0.05648361	      0.00003598	     -0.19797905	     -0.06043868	      0.88281679	     -0.00003851	     -0.21501841	     -0.00000000	     -0.00000000	     43.00707085
      2.41826741	     -0.05649690	      0.00005763	     -0.19799285	     -0.06043408	      0.88281669	     -0.00003668	     -0.21501987	     -0.00000000	     -0.00000000	     43.13631361
      2.41960732	     -0.05650990	      0.00008228	     -0.19800645	     -0.06042951	      0.88281656	     -0.00003486	     -0.21502148	     -0.00000000	     -0.00000000	     42.97053773
      2.42094723	     -0.05652318	      0.00010403	     -0.19802026	     -0.06042496	      0.88281642	     -0.00003305	     -0.21502321	     -0.00000000	     -0.00000000	     43.09657353
      2.42228715	     -0.05653645	      0.00012844	     -0.19803415	     -0.06042044	      0.88281626	     -0.00003124	     -0.21502507	     -0.00000000	     -0.00000000	     42.92982598
      2.42362706	     -0.05654963	      0.00015008	     -0.19804787	     -0.06041594	      0.88281608	     -0.00002943	     -0.21502704	     -0.00000000	     -0.00000000	     43.05524810
      2.42496697	     -0.05656274	      0.00017396	     -0.19806158	     -0.06041147	      0.88281588	     -0.00002764	     -0.21502911	     -0.00000000	     -0.00000000	     42.89102882
      2.42630688	     -0.05657615	      0.00019515	     -0.19807553	     -0.06040702	      0.88281565	     -0.00002585	     -0.21503127	     -0.00000000	     -0.00000000	     43.00462375
      2.42764680	     -0.05658958	      0.00021820	     -0.19808956	     -0.06040258	      0.88281540	     -0.00002408	     -0.21503353	     -0.00000000	     -0.00000000	     42.84321549
      2.42898671	     -0.05660289	      0.00023875	     -0.19810341	     -0.06039817	      0.88281513	     -0.00002231	     -0.21503587	     -0.00000000	     -0.00000000	     42.94618012
      2.43032662	     -0.05661602	      0.00026084	     -0.19811713	     -0.06039378	      0.88281483	     -0.00002055	     -0.21503830	     -0.00000000	     -0.00000000	     42.79221250
      2.43166653	     -0.05662899	      0.00028073	     -0.19813063	     -0.06038940	      0.88281451	     -0.00001880	     -0.21504079	     -0.00000000	     -0.00000000	     42.87698836
      2.43300645	     -0.05664160	      0.00030191	     -0.19814382	     -0.06038504	      0.88281415	     -0.00001707	     -0.21504333	     -0.00000000	     -0.00000000	     42.72749334
      2.43434636	     -0.05665357	      0.00032105	     -0.19815632	     -0.06038070	      0.88281377	     -0.00001534	     -0.21504592	     -0.00000000	     -0.00000000	     42.79718513
      2.43568627	     -0.05666497	      0.00034117	     -0.19816828	     -0.06037637	      0.88281337	     -0.00001363	     -0.21504852	     -0.00000000	     -0.00000000	     42.66061911
      2.43702619	     -0.05667610	      0.00035949	     -0.19817993	     -0.06037205	      0.88281293	     -0.00001192	     -0.21505113	     -0.00000000	     -0.00000000	     42.70520765
      2.43836610	     -0.05668677	      0.00037853	     -0.19819115	     -0.06036774	      0.88281247	     -0.00001023	     -0.21505374	     -0.00000000	     -0.00000000	     42.58043604
      2.44000868	     -0.05669965	      0.00039926	     -0.19820464	     -0.06036247	      0.88281186	     -0.00000817	     -0.21505694	     -0.00000000	     -0.00000000	     42.68987297
      2.44120679	     -0.05670895	      0.00041594	     -0.19821444	     -0.06035863	      0.88281139	     -0.00000668	     -0.21505927	     -0.00000000	     -0.00000000	     42.46122170
      2.44240489	     -0.05671806	      0.00043039	     -0.19822399	     -0.06035480	      0.88281089	     -0.00000521	     -0.21506159	     -0.00000000	     -0.00000000	     42.48716320
      2.44401623	     -0.05672984	      0.00045042	     -0.19823638	     -0.06034966	      0.88281019	     -0.00000323	     -0.21506470	     -0.00000000	     -0.00000000	     42.34300136
      2.44545591	     -0.05674010	      0.00046605	     -0.19824715	     -0.06034507	      0.88280954	     -0.00000149	     -0.21506744	     -0.00000000	     -0.00000000	     42.42830217
      2.44689560	     -0.05674988	      0.00048358	     -0.19825748	     -0.06034049	      0.88280885	      0.00000024	     -0.21507013	     -0.00000000	     -0.00000000	     42.18139427
      2.44815094	     -0.05675830	      0.00049576	     -0.19826631	     -0.06033650	      0.88280822	      0.00000173	     -0.21507244	     -0.00000000	     -0.00000000	     42.29996417
      2.44940627	     -0.05676623	      0.00050963	     -0.19827470	     -0.06033251	      0.88280757	      0.00000322	     -0.21507470	     -0.00000000	     -0.00000000	     42.15014674
      2.45066161	     -0.05677330	      0.00052196	     -0.19828220	     -0.06032852	      0.88280690	      0.00000469	     -0.21507689	     -0.00000000	     -0.00000000	     42.15564940
      2.45238662	     -0.05678092	      0.00053981	     -0.19829043	     -0.06032304	      0.88280595	      0.00000669	     -0.21507974	     -0.00000000	     -0.00000000	     42.00066417
      2.45367832	     -0.05678543	      0.00055112	     -0.19829535	     -0.06031893	      0.88280521	      0.00000817	     -0.21508171	     -0.00000000	     -0.00000000	     42.07374551
      2.45497002	     -0.05678906	      0.00056385	     -0.19829944	     -0.06031482	      0.88280446	      0.00000964	     -0.21508352	     -0.00000000	     -0.00000000	     41.93267904
      2.45626172	     -0.05679174	      0.00057498	     -0.19830253	     -0.06031071	      0.88280368	      0.00001110	     -0.21508516	     -0.00000000	     -0.00000000	     41.94012535
      2.45795167	     -0.05679342	      0.00059060	     -0.19830479	     -0.06030533	      0.88280264	      0.00001298	     -0.21508701	     -0.00000000	     -0.00000000	     41.77524268
      2.45922123	     -0.05679350	      0.00060003	     -0.19830525	     -0.06030129	      0.88280185	      0.00001438	     -0.21508816	     -0.00000000	     -0.00000000	     41.85675071
      2.46049080	     -0.05679266	      0.00061085	     -0.19830482	     -0.06029724	      0.88280104	      0.00001577	     -0.21508909	     -0.00000000	     -0.00000000	     41.73056800
      2.46204515	     -0.05679082	      0.00062174	     -0.19830344	     -0.06029227	      0.88280003	      0.00001744	     -0.21508992	     -0.00000000	     -0.00000000	     41.76977932
      2.46344219	     -0.05678786	      0.00063236	     -0.19830090	     -0.06028780	      0.88279911	      0.00001894	     -0.21509039	     -0.00000000	     -0.00000000	     41.59538034
      2.46483923	     -0.05678508	      0.00063976	     -0.19829847	     -0.06028332	      0.88279818	      0.00002041	     -0.21509063	     -0.00000000	     -0.00000000	     41.67812474
      2.46623628	     -0.05678194	      0.00064912	     -0.19829574	     -0.06027883	      0.88279723	      0.00002187	     -0.21509065	     -0.00000000	     -0.00000000	     41.47629560
      2.46763332	     -0.05677843	      0.00065501	     -0.19829254	     -0.06027434	      0.88279628	      0.00002331	     -0.21509045	     -0.00000000	     -0.00000000	     41.59166571
      2.46903036	     -0.05677424	      0.00066335	     -0.19828872	     -0.06026983	      0.88279533	      0.00002473	     -0.21509003	     -0.00000000	     -0.00000000	     41.36775644
      2.47042741	     -0.05676970	      0.00066774	     -0.19828446	     -0.06026531	      0.88279437	      0.00002613	     -0.21508937	     -0.00000000	     -0.00000000	     41.50859887
      2.47182445	     -0.05676441	      0.00067518	     -0.19827953	     -0.06026079	      0.88279340	      0.00002752	     -0.21508848	     -0.00000000	     -0.00000000	     41.25181101
      2.47307037	     -0.05675927	      0.00067806	     -0.19827461	     -0.06025674	      0.88279254	      0.00002875	     -0.21508747	     -0.00000000	     -0.00000000	     41.35699465
      2.47431628	     -0.05675324	      0.00068252	     -0.19826885	     -0.06025268	      0.88279167	      0.00002995	     -0.21508627	     -0.00000000	     -0.00000000	     41.22869830
      2.47584096	     -0.05674537	      0.00068562	     -0.19826124	     -0.06024770	      0.88279061	      0.00003141	     -0.21508452	     -0.00000000	     -0.00000000	     41.25472888
      2.47736564	     -0.05673628	      0.00068992	     -0.19825244	     -0.06024271	      0.88278955	      0.00003285	     -0.21508247	     -0.00000000	     -0.00000000	     41.06708207
      2.47864402	     -0.05672777	      0.00069058	     -0.19824410	     -0.06023851	      0.88278867	      0.00003404	     -0.21508049	     -0.00000000	     -0.00000000	     41.16164388
      2.47992240	     -0.05671818	      0.00069279	     -0.19823472	     -0.06023429	      0.88278778	      0.00003522	     -0.21507825	     -0.00000000	     -0.00000000	     41.02940757
      2.48120078	     -0.05670759	      0.00069324	     -0.19822430	     -0.06023006	      0.88278689	      0.00003638	     -0.21507575	     -0.00000000	     -0.00000000	     41.03538254
      2.48294700	     -0.05669132	      0.00069447	     -0.19820828	     -0.06022427	      0.88278569	      0.00003794	     -0.21507186	     -0.00000000	     -0.00000000	     40.88568705
      2.48424967	     -0.05667812	      0.00069296	     -0.19819519	     -0.06021993	      0.88278479	      0.00003908	     -0.21506859	     -0.00000000	     -0.00000000	     40.96565178
      2.48555235	     -0.05666351	      0.00069272	     -0.19818074	     -0.06021557	      0.88278389	      0.00004021	     -0.21506500	     -0.00000000	     -0.00000000	     40.84373171
      2.48685502	     -0.05664765	      0.00069067	     -0.19816498	     -0.06021120	      0.88278300	      0.00004133	     -0.21506105	     -0.00000000	     -0.00000000	     40.85845030
      2.48858542	     -0.05662460	      0.00068855	     -0.19814208	     -0.06020537	      0.88278182	      0.00004278	     -0.21505526	     -0.00000000	     -0.00000000	     40.71557100
      2.48986839	     -0.05660635	      0.00068439	     -0.19812388	     -0.06020103	      0.88278095	      0.00004384	     -0.21505054	     -0.00000000	     -0.00000000	     40.80023011
      2.49115136	     -0.05658693	      0.00068148	     -0.19810453	     -0.06019667	      0.88278008	      0.00004489	     -0.21504546	     -0.00000000	     -0.00000000	     40.68805685
      2.49273320	     -0.05656184	      0.00067547	     -0.19807947	     -0.06019127	      0.88277902	      0.00004616	     -0.21503870	     -0.00000000	     -0.00000000	     40.72978476
      2.49414466	     -0.05653829	      0.00067126	     -0.19805597	     -0.06018643	      0.88277807	      0.00004727	     -0.21503220	     -0.00000000	     -0.00000000	     40.57030818
      2.49555613	     -0.05651436	      0.00066393	     -0.19803200	     -0.06018158	      0.88277713	      0.00004836	     -0.21502529	     -0.00000000	     -0.00000000	     40.66201456
      2.49696760	     -0.05648983	      0.00065850	     -0.19800748	     -0.06017670	      0.88277620	      0.00004944	     -0.21501799	     -0.00000000	     -0.00000000	     40.48882204
      2.49837906	     -0.05646535	      0.00065001	     -0.19798293	     -0.06017180	      0.88277527	      0.00005050	     -0.21501031	     -0.00000000	     -0.00000000	     40.59658640
      2.49979053	     -0.05644049	      0.00064402	     -0.19795806	     -0.06016688	      0.88277434	      0.00005154	     -0.21500230	     -0.00000000	     -0.00000000	     40.40466410
      2.50120200	     -0.05641569	      0.00063414	     -0.19793314	     -0.06016194	      0.88277342	      0.00005257	     -0.21499397	     -0.00000000	     -0.00000000	     40.53855163
      2.50261347	     -0.05638961	      0.00062746	     -0.19790702	     -0.06015697	      0.88277251	      0.00005358	     -0.21498534	     -0.00000000	     -0.00000000	     40.35445414
      2.50402493	     -0.05636390	      0.00061665	     -0.19788117	     -0.06015199	      0.88277160	      0.00005458	     -0.21497641	     -0.00000000	     -0.00000000	     40.49633431
      2.50529477	     -0.05634004	      0.00060984	     -0.19785724	     -0.06014748	      0.88277078	      0.00005546	     -0.21496815	     -0.00000000	     -0.00000000	     40.33950034
      2.50656460	     -0.05631475	      0.00060062	     -0.19783183	     -0.06014296	      0.88276998	      0.00005633	     -0.21495967	     -0.00000000	     -0.00000000	     40.39751019
      2.50809580	     -0.05628139	      0.00059129	     -0.19779836	     -0.06013748	      0.88276901	      0.00005737	     -0.21494909	     -0.00000000	     -0.00000000	     40.33443622
      2.50962700	     -0.05624627	      0.00057979	     -0.19776307	     -0.06013198	      0.88276805	      0.00005839	     -0.21493809	     -0.00000000	     -0.00000000	     40.43898320
      2.51092214	     -0.05621529	      0.00057253	     -0.19773199	     -0.06012731	      0.88276724	      0.00005924	     -0.21492848	     -0.00000000	     -0.00000000	     40.32707888
      2.51221727	     -0.05618414	      0.00056302	     -0.19770070	     -0.06012261	      0.88276644	      0.00006009	     -0.21491860	     -0.00000000	     -0.00000000	     40.37900991
      2.51351241	     -0.05615211	      0.00055487	     -0.19766854	     -0.06011790	      0.88276565	      0.00006092	     -0.21490849	     -0.00000000	     -0.00000000	     40.34434566
      2.51525796	     -0.05610830	      0.00054234	     -0.19762452	     -0.06011153	      0.88276459	      0.00006202	     -0.21489449	     -0.00000000	     -0.00000000	     40.41173439
      2.51657151	     -0.05607482	      0.00053482	     -0.19759092	     -0.06010671	      0.88276380	      0.00006284	     -0.21488373	     -0.00000001	     -0.00000000	     40.34546959
      2.51788505	     -0.05604084	      0.00052537	     -0.19755677	     -0.06010187	      0.88276303	      0.00006366	     -0.21487278	     -0.00000001	     -0.00000000	     40.40991987
      2.51919860	     -0.05600463	      0.00051748	     -0.19752041	     -0.06009702	      0.88276226	      0.00006446	     -0.21486162	     -0.00000001	     -0.00000000	     40.41518762
      2.52093861	     -0.05595453	      0.00050559	     -0.19747008	     -0.06009057	      0.88276125	      0.00006551	     -0.21484647	     -0.00000001	     -0.00000000	     40.51775583
      2.52222915	     -0.05591494	      0.00049906	     -0.19743037	     -0.06008576	      0.88276052	      0.00006628	     -0.21483495	     -0.00000001	     -0.00000000	     40.50040674
      2.52351969	     -0.05587594	      0.00049049	     -0.19739119	     -0.06008094	      0.88275980	      0.00006704	     -0.21482319	     -0.00000001	     -0.00000000	     40.56269793
      2.52511078	     -0.05582911	      0.00048162	     -0.19734416	     -0.06007498	      0.88275892	      0.00006797	     -0.21480846	     -0.00000001	     -0.00000000	     40.58049069
      2.52652547	     -0.05579049	      0.00047142	     -0.19730529	     -0.06006966	      0.88275816	      0.00006878	     -0.21479525	     -0.00000001	     -0.00000000	     40.65296585
      2.52794017	     -0.05575007	      0.00046414	     -0.19726469	     -0.06006433	      0.88275741	      0.00006959	     -0.21478199	     -0.00000001	     -0.00000000	     40.68796417
      2.52935486	     -0.05571122	      0.00045387	     -0.19722559	     -0.06005897	      0.88275667	      0.00007038	     -0.21476865	     -0.00000001	     -0.00000000	     40.75858884
      2.53076955	     -0.05567071	      0.00044705	     -0.19718489	     -0.06005361	      0.88275596	      0.00007117	     -0.21475526	     -0.00000001	     -0.00000000	     40.82053801
      2.53218425	     -0.05563280	      0.00043665	     -0.19714670	     -0.06004823	      0.88275525	      0.00007195	     -0.21474182	     -0.00000001	     -0.00000000	     40.87615779
      2.53359894	     -0.05559127	      0.00043046	     -0.19710499	     -0.06004283	      0.88275457	      0.00007272	     -0.21472832	     -0.00000001	     -0.00000000	     40.97958761
      2.53501363	     -0.05555377	      0.00041963	     -0.19706718	     -0.06003743	      0.88275390	      0.00007349	     -0.21471473	     -0.00000001	     -0.00000000	     41.02369497
      2.53627772	     -0.05551695	      0.00041374	     -0.19703017	     -0.06003258	      0.88275331	      0.00007417	     -0.21470254	     -0.00000001	     -0.00000000	     41.13434302
      2.53754180	     -0.05548473	      0.00040434	     -0.19699767	     -0.06002773	      0.88275274	      0.00007484	     -0.21469031	     -0.00000001	     -0.00000000	     41.19621449
      2.53906351	     -0.05544504	      0.00039451	     -0.19695767	     -0.06002188	      0.88275208	      0.00007564	     -0.21467563	     -0.00000001	     -0.00000000	     41.35274024
      2.54058522	     -0.05541161	      0.00038096	     -0.19692382	     -0.06001602	      0.88275144	      0.00007644	     -0.21466100	     -0.00000001	     -0.00000000	     41.40095208
      2.54184408	     -0.05538108	      0.00037265	     -0.19689301	     -0.06001116	      0.88275092	      0.00007709	     -0.21464901	     -0.00000001	     -0.00000000	     41.57178816
      2.54310295	     -0.05535708	      0.00036097	     -0.19686865	     -0.06000630	      0.88275043	      0.00007774	     -0.21463712	     -0.00000001	     -0.00000000	     41.62274991
      2.54463766	     -0.05532584	      0.00034863	     -0.19683700	     -0.06000036	      0.88274985	      0.00007852	     -0.21462282	     -0.00000001	     -0.00000000	     41.81133842
      2.54617237	     -0.05530160	      0.00033292	     -0.19681226	     -0.05999442	      0.88274930	      0.00007929	     -0.21460871	     -0.00000001	     -0.00000000	     41.81902222
      2.54737110	     -0.05527599	      0.00032400	     -0.19678635	     -0.05998977	      0.88274889	      0.00007990	     -0.21459784	     -0.00000001	     -0.00000000	     42.02811183
      2.54856982	     -0.05525548	      0.00031232	     -0.19676545	     -0.05998513	      0.88274849	      0.00008049	     -0.21458703	     -0.00000001	     -0.00000000	     42.09584824
      2.55016740	     -0.05522505	      0.00029846	     -0.19673455	     -0.05997893	      0.88274800	      0.00008128	     -0.21457276	     -0.00000001	     -0.00000000	     42.29638728
      2.55176497	     -0.05520181	      0.00028146	     -0.19671076	     -0.05997274	      0.88274754	      0.00008207	     -0.21455857	     -0.00000001	     -0.00000000	     42.32750526
      2.55291185	     -0.05517905	      0.00027233	     -0.19668768	     -0.05996829	      0.88274724	      0.00008262	     -0.21454851	     -0.00000001	     -0.00000000	     42.55156247
      2.55405874	     -0.05516161	      0.00026064	     -0.19666985	     -0.05996385	      0.88274695	      0.00008318	     -0.21453849	     -0.00000001	     -0.00000000	     42.63463809
      2.55574317	     -0.05513371	      0.00024467	     -0.19664140	     -0.05995733	      0.88274656	      0.00008398	     -0.21452389	     -0.00000001	     -0.00000000	     42.85062532
      2.55716475	     -0.05511439	      0.00022943	     -0.19662157	     -0.05995183	      0.88274626	      0.00008466	     -0.21451164	     -0.00000001	     -0.00000000	     42.92491023
      2.55858634	     -0.05508893	      0.00021646	     -0.19659566	     -0.05994634	      0.88274599	      0.00008533	     -0.21449949	     -0.00000001	     -0.00000000	     43.19807083
      2.56000792	     -0.05507033	      0.00020023	     -0.19657652	     -0.05994086	      0.88274575	      0.00008599	     -0.21448731	     -0.00000001	     -0.00000000	     43.22854933
      2.56127627	     -0.05504828	      0.00018863	     -0.19655404	     -0.05993598	      0.88274556	      0.00008659	     -0.21447652	     -0.00000001	     -0.00000000	     43.48343617
      2.56254462	     -0.05503406	      0.00017404	     -0.19653934	     -0.05993111	      0.88274539	      0.00008717	     -0.21446578	     -0.00000001	     -0.00000000	     43.55553110
      2.56381297	     -0.05501618	      0.00016094	     -0.19652100	     -0.05992625	      0.88274525	      0.00008775	     -0.21445515	     -0.00000001	     -0.00000000	     43.76096351
      2.56545269	     -0.05499824	      0.00014195	     -0.19650240	     -0.05991998	      0.88274510	      0.00008850	     -0.21444149	     -0.00000001	     -0.00000000	     43.88684526
      2.56673939	     -0.05498085	      0.00012905	     -0.19648456	     -0.05991507	      0.88274500	      0.00008909	     -0.21443091	     -0.00000001	     -0.00000000	     44.13186342
      2.56802610	     -0.05497101	      0.00011369	     -0.19647420	     -0.05991018	      0.88274493	      0.00008967	     -0.21442043	     -0.00000001	     -0.00000000	     44.20296676
      2.56931281	     -0.05495890	      0.00009997	     -0.19646160	     -0.05990531	      0.88274488	      0.00009025	     -0.21441014	     -0.00000001	     -0.00000000	     44.40902880
      2.57094185	     -0.05494954	      0.00008054	     -0.19645157	     -0.05989915	      0.88274484	      0.00009099	     -0.21439732	     -0.00000001	     -0.00000000	     44.52573446
      2.57220440	     -0.05493777	      0.00006768	     -0.19643934	     -0.05989441	      0.88274484	      0.00009156	     -0.21438758	     -0.00000001	      0.00000000	     44.78099165
      2.57346695	     -0.05493218	      0.00005263	     -0.19643323	     -0.05988967	      0.88274485	      0.00009212	     -0.21437796	     -0.00000001	      0.00000000	     44.86568441
      2.57472950	     -0.05492391	      0.00003909	     -0.19642448	     -0.05988496	      0.88274488	      0.00009269	     -0.21436850	     -0.00000001	      0.00000000	     45.05839552
      2.57643184	     -0.05491829	      0.00001907	     -0.19641817	     -0.05987864	      0.88274495	      0.00009345	     -0.21435593	     -0.00000001	      0.00000000	     45.18124273
      2.57768144	     -0.05491021	      0.00000683	     -0.19640965	     -0.05987402	      0.88274502	      0.00009401	     -0.21434689	     -0.00000001	      0.00000000	     45.40706774
      2.57893105	     -0.05490811	     -0.00000728	     -0.19640705	     -0.05986942	      0.88274511	      0.00009457	     -0.21433796	     -0.00000001	      0.00000000	     45.48351465
      2.58047296	     -0.05490238	     -0.00002235	     -0.19640077	     -0.05986377	      0.88274523	      0.00009526	     -0.21432718	     -0.00000001	      0.00000000	     45.71277663
      2.58183614	     -0.05490347	     -0.00003793	     -0.19640131	     -0.05985881	      0.88274536	      0.00009587	     -0.21431781	     -0.00000001	      0.00000000	     45.76190236
      2.58319933	     -0.05489902	     -0.00005034	     -0.19639639	     -0.05985388	      0.88274550	      0.00009649	     -0.21430865	     -0.00000001	      0.00000000	     45.97825179
      2.58456251	     -0.05490190	     -0.00006586	     -0.19639873	     -0.05984897	      0.88274565	      0.00009711	     -0.21429964	     -0.00000001	      0.00000000	     46.02909788
      2.58592570	     -0.05489857	     -0.00007782	     -0.19639494	     -0.05984410	      0.88274582	      0.00009773	     -0.21429083	     -0.00000001	      0.00000000	     46.23294815
      2.58728889	     -0.05490300	     -0.00009321	     -0.19639883	     -0.05983925	      0.88274601	      0.00009836	     -0.21428215	     -0.00000001	      0.00000000	     46.27028109
      2.58865207	     -0.05490071	     -0.00010411	     -0.19639610	     -0.05983444	      0.88274620	      0.00009899	     -0.21427368	     -0.00000001	      0.00000000	     46.44256080
      2.59001526	     -0.05490669	     -0.00011911	     -0.19640155	     -0.05982966	      0.88274640	      0.00009962	     -0.21426532	     -0.00000001	      0.00000000	     46.48141857
      2.59137845	     -0.05490521	     -0.00012862	     -0.19639966	     -0.05982491	      0.88274662	      0.00010026	     -0.21425717	     -0.00000001	      0.00000000	     46.61834896
      2.59256744	     -0.05491101	     -0.00014092	     -0.19640501	     -0.05982080	      0.88274682	      0.00010082	     -0.21425016	     -0.00000001	      0.00000000	     46.65498974
      2.59375642	     -0.05491319	     -0.00014980	     -0.19640683	     -0.05981672	      0.88274702	      0.00010139	     -0.21424329	     -0.00000001	      0.00000000	     46.71698665
      2.59524347	     -0.05491966	     -0.00016262	     -0.19641279	     -0.05981165	      0.88274728	      0.00010210	     -0.21423488	     -0.00000001	      0.00000000	     46.79834019
      2.59673051	     -0.05492438	     -0.00017221	     -0.19641710	     -0.05980663	      0.88274755	      0.00010282	     -0.21422671	     -0.00000001	      0.00000000	     46.83957103
      2.59789943	     -0.05493169	     -0.00018264	     -0.19642399	     -0.05980271	      0.88274776	      0.00010340	     -0.21422042	     -0.00000001	      0.00000000	     46.91838251
      2.59906834	     -0.05493716	     -0.00019033	     -0.19642913	     -0.05979882	      0.88274798	      0.00010398	     -0.21421429	     -0.00000001	      0.00000000	     46.94286302
      2.60058465	     -0.05494620	     -0.00020173	     -0.19643769	     -0.05979382	      0.88274827	      0.00010473	     -0.21420653	     -0.00000001	      0.00000000	     47.03301114
      2.60210096	     -0.05495436	     -0.00020990	     -0.19644546	     -0.05978886	      0.88274856	      0.00010550	     -0.21419900	     -0.00000001	      0.00000000	     47.00111764
      2.60320181	     -0.05496227	     -0.00021853	     -0.19645301	     -0.05978530	      0.88274877	      0.00010606	     -0.21419366	     -0.00000001	      0.00000000	     47.09238356
      2.60430265	     -0.05496960	     -0.00022473	     -0.19646005	     -0.05978176	      0.88274898	      0.00010663	     -0.21418846	     -0.00000001	      0.00000000	     47.08521669
      2.60591483	     -0.05498140	     -0.00023467	     -0.19647139	     -0.05977662	      0.88274929	      0.00010747	     -0.21418106	     -0.00000001	      0.00000000	     47.14432283
      2.60727516	     -0.05499188	     -0.00024123	     -0.19648154	     -0.05977234	      0.88274954	      0.00010819	     -0.21417503	     -0.00000001	      0.00000000	     47.09168501
      2.60863550	     -0.05500341	     -0.00024927	     -0.19649268	     -0.05976809	      0.88274980	      0.00010891	     -0.21416920	     -0.00000001	      0.00000000	     47.17051838
      2.60999583	     -0.05501487	     -0.00025421	     -0.19650384	     -0.05976389	      0.88275004	      0.00010964	     -0.21416357	     -0.00000001	      0.00000000	     47.06704745
      2.61135617	     -0.05502735	     -0.00026218	     -0.19651595	     -0.05975973	      0.88275029	      0.00011037	     -0.21415813	     -0.00000001	      0.00000000	     47.20331083
      2.61250511	     -0.05503791	     -0.00026551	     -0.19652628	     -0.05975625	      0.88275049	      0.00011100	     -0.21415369	     -0.00000001	      0.00000000	     47.07078608
      2.61365405	     -0.05504899	     -0.00027071	     -0.19653707	     -0.05975280	      0.88275069	      0.00011163	     -0.21414937	     -0.00000001	      0.00000000	     47.10301825
      2.61513766	     -0.05506341	     -0.00027556	     -0.19655118	     -0.05974840	      0.88275094	      0.00011245	     -0.21414400	     -0.00000001	      0.00000000	     47.03858418
      2.61662128	     -0.05507822	     -0.00028192	     -0.19656563	     -0.05974404	      0.88275118	      0.00011328	     -0.21413883	     -0.00000001	      0.00000000	     47.12628979
      2.61777061	     -0.05508976	     -0.00028410	     -0.19657697	     -0.05974071	      0.88275136	      0.00011393	     -0.21413497	     -0.00000001	      0.00000000	     46.98873685
      2.61891994	     -0.05510161	     -0.00028792	     -0.19658857	     -0.05973740	      0.88275153	      0.00011458	     -0.21413122	     -0.00000001	      0.00000000	     47.00367066
      2.62043264	     -0.05511752	     -0.00029125	     -0.19660420	     -0.05973311	      0.88275175	      0.00011545	     -0.21412646	     -0.00000001	      0.00000000	     46.92217050
      2.62194535	     -0.05513352	     -0.00029626	     -0.19661987	     -0.05972886	      0.88275197	      0.00011632	     -0.21412189	     -0.00000001	      0.00000000	     47.01692271
      2.62303993	     -0.05514483	     -0.00029695	     -0.19663102	     -0.05972583	      0.88275212	      0.00011695	     -0.21411868	     -0.00000001	      0.00000000	     46.85834928
      2.62413451	     -0.05515610	     -0.00029921	     -0.19664209	     -0.05972283	      0.88275226	      0.00011759	     -0.21411555	     -0.00000001	      0.00000000	     46.85863348
      2.62573921	     -0.05517269	     -0.00030092	     -0.19665843	     -0.05971848	      0.88275247	      0.00011853	     -0.21411109	     -0.00000001	      0.00000000	     46.77355442
      2.62709590	     -0.05518675	     -0.00030313	     -0.19667226	     -0.05971485	      0.88275264	      0.00011933	     -0.21410745	     -0.00000001	      0.00000000	     46.79425649
      2.62845258	     -0.05520056	     -0.00030292	     -0.19668590	     -0.05971127	      0.88275280	      0.00012014	     -0.21410392	     -0.00000001	      0.00000000	     46.66641741
      2.62980927	     -0.05521396	     -0.00030466	     -0.19669907	     -0.05970773	      0.88275296	      0.00012095	     -0.21410048	     -0.00000001	      0.00000000	     46.73221612
      2.63116596	     -0.05522697	     -0.00030267	     -0.19671196	     -0.05970425	      0.88275312	      0.00012176	     -0.21409712	     -0.00000001	      0.00000000	     46.54584601
      2.63231224	     -0.05523778	     -0.00030359	     -0.19672260	     -0.05970134	      0.88275325	      0.00012245	     -0.21409434	     -0.00000001	      0.00000000	     46.60343862
      2.63345853	     -0.05524826	     -0.00030207	     -0.19673297	     -0.05969846	      0.88275337	      0.00012314	     -0.21409162	     -0.00000001	      0.00000000	     46.50649215
      2.63494093	     -0.05526089	     -0.00030088	     -0.19674544	     -0.05969479	      0.88275353	      0.00012403	     -0.21408816	     -0.00000001	      0.00000000	     46.49625430
      2.63642334	     -0.05527233	     -0.00029707	     -0.19675678	     -0.05969118	      0.88275369	      0.00012493	     -0.21408474	     -0.00000001	      0.00000000	     46.33688198
      2.63757671	     -0.05528047	     -0.00029600	     -0.19676480	     -0.05968840	      0.88275382	      0.00012564	     -0.21408211	     -0.00000001	      0.00000000	     46.38058319
      2.63873008	     -0.05528760	     -0.00029261	     -0.19677187	     -0.05968566	      0.88275394	      0.00012634	     -0.21407948	     -0.00000001	      0.00000000	     46.28179197
      2.64023849	     -0.05529555	     -0.00028899	     -0.19677973	     -0.05968213	      0.88275410	      0.00012726	     -0.21407603	     -0.00000001	      0.00000000	     46.26694056
      2.64174690	     -0.05530275	     -0.00028257	     -0.19678689	     -0.05967866	      0.88275427	      0.00012818	     -0.21407256	     -0.00000001	      0.00000000	     46.08432145
      2.64285058	     -0.05530805	     -0.00028004	     -0.19679212	     -0.05967616	      0.88275439	      0.00012886	     -0.21407003	     -0.00000001	      0.00000000	     46.12448940
      2.64395426	     -0.05531331	     -0.00027532	     -0.19679736	     -0.05967368	      0.88275451	      0.00012953	     -0.21406753	     -0.00000001	      0.00000000	     46.02684461
      2.64554941	     -0.05532037	     -0.00026894	     -0.19680437	     -0.05967016	      0.88275470	      0.00013051	     -0.21406397	     -0.00000001	      0.00000000	     45.98369287
      2.64691060	     -0.05532432	     -0.00026145	     -0.19680833	     -0.05966721	      0.88275486	      0.00013135	     -0.21406097	     -0.00000001	      0.00000000	     45.85392630
      2.64827178	     -0.05532573	     -0.00025511	     -0.19680973	     -0.05966431	      0.88275503	      0.00013218	     -0.21405794	     -0.00000001	      0.00000000	     45.88628710
      2.64963297	     -0.05532443	     -0.00024549	     -0.19680850	     -0.05966145	      0.88275520	      0.00013301	     -0.21405484	     -0.00000001	      0.00000000	     45.71589493
      2.65099415	     -0.05532072	     -0.00023836	     -0.19680479	     -0.05965864	      0.88275538	      0.00013384	     -0.21405163	     -0.00000001	      0.00000000	     45.81693976
      2.65214897	     -0.05531533	     -0.00022875	     -0.19679950	     -0.05965629	      0.88275554	      0.00013455	     -0.21404880	     -0.00000001	      0.00000000	     45.63897471
      2.65330378	     -0.05530836	     -0.00022075	     -0.19679259	     -0.05965397	      0.88275570	      0.00013525	     -0.21404585	     -0.00000001	      0.00000000	     45.64466423
      2.65479057	     -0.05529794	     -0.00020852	     -0.19678228	     -0.05965104	      0.88275592	      0.00013616	     -0.21404188	     -0.00000001	      0.00000000	     45.53772349
      2.65627737	     -0.05528535	     -0.00019754	     -0.19676977	     -0.05964816	      0.88275616	      0.00013706	     -0.21403775	     -0.00000001	      0.00000000	     45.60705655
      2.65744488	     -0.05527403	     -0.00018613	     -0.19675859	     -0.05964594	      0.88275635	      0.00013777	     -0.21403438	     -0.00000001	      0.00000000	     45.44513711
      2.65861239	     -0.05526224	     -0.00017634	     -0.19674689	     -0.05964376	      0.88275655	      0.00013847	     -0.21403092	     -0.00000001	      0.00000000	     45.45194292
      2.66012110	     -0.05524580	     -0.00016177	     -0.19673061	     -0.05964098	      0.88275682	      0.00013937	     -0.21402634	     -0.00000001	      0.00000000	     45.35318266
      2.66162982	     -0.05522703	     -0.00014864	     -0.19671195	     -0.05963826	      0.88275711	      0.00014027	     -0.21402163	     -0.00000001	      0.00000000	     45.45287522
      2.66275206	     -0.05521111	     -0.00013587	     -0.19669620	     -0.05963628	      0.88275734	      0.00014094	     -0.21401803	     -0.00000001	      0.00000000	     45.29349241
      2.66387430	     -0.05519380	     -0.00012459	     -0.19667901	     -0.05963433	      0.88275757	      0.00014160	     -0.21401433	     -0.00000001	      0.00000000	     45.30752243
      2.66546182	     -0.05516797	     -0.00010697	     -0.19665340	     -0.05963162	      0.88275792	      0.00014253	     -0.21400892	     -0.00000001	      0.00000000	     45.23007018
      2.66683116	     -0.05514393	     -0.00009250	     -0.19662952	     -0.05962933	      0.88275824	      0.00014333	     -0.21400412	     -0.00000000	      0.00000000	     45.28442200
      2.66820050	     -0.05511793	     -0.00007555	     -0.19660374	     -0.05962709	      0.88275858	      0.00014412	     -0.21399918	     -0.00000000	      0.00000000	     45.17421621
      2.66956984	     -0.05509079	     -0.00006065	     -0.19657677	     -0.05962489	      0.88275893	      0.00014491	     -0.21399410	     -0.00000000	      0.00000000	     45.28190665
      2.67093918	     -0.05506219	     -0.00004212	     -0.19654843	     -0.05962274	      0.88275930	      0.00014568	     -0.21398889	     -0.00000000	      0.00000000	     45.12598241
      2.67211113	     -0.05503584	     -0.00002875	     -0.19652223	     -0.05962094	      0.88275964	      0.00014634	     -0.21398433	     -0.00000000	      0.00000000	     45.23866493
      2.67328309	     -0.05500710	     -0.00001283	     -0.19649370	     -0.05961918	      0.88275998	      0.00014700	     -0.21397963	     -0.00000000	      0.00000000	     45.18717064
      2.67477159	     -0.05496764	      0.00000657	     -0.19645448	     -0.05961698	      0.88276044	      0.00014782	     -0.21397344	     -0.00000000	      0.00000000	     45.25441112
      2.67626010	     -0.05492676	      0.00002834	     -0.19641391	     -0.05961484	      0.88276092	      0.00014864	     -0.21396699	     -0.00000000	      0.00000000	     45.15579764
      2.67744496	     -0.05489350	      0.00004363	     -0.19638084	     -0.05961318	      0.88276131	      0.00014928	     -0.21396172	     -0.00000000	      0.00000000	     45.27199301
      2.67862982	     -0.05485996	      0.00006106	     -0.19634753	     -0.05961155	      0.88276173	      0.00014991	     -0.21395633	     -0.00000000	      0.00000000	     45.22418999
      2.68013846	     -0.05481744	      0.00008205	     -0.19630526	     -0.05960953	      0.88276227	      0.00015070	     -0.21394937	     -0.00000000	      0.00000000	     45.30053881
      2.68164710	     -0.05477421	      0.00010555	     -0.19626236	     -0.05960756	      0.88276283	      0.00015149	     -0.21394234	     -0.00000000	      0.00000000	     45.20566342
      2.68278864	     -0.05474026	      0.00012118	     -0.19622858	     -0.05960611	      0.88276328	      0.00015207	     -0.21393696	     -0.00000000	      0.00000000	     45.34176470
      2.68393018	     -0.05470511	      0.00013909	     -0.19619368	     -0.05960469	      0.88276373	      0.00015265	     -0.21393153	     -0.00000000	      0.00000000	     45.32216522
      2.68551098	     -0.05465463	      0.00016312	     -0.19614350	     -0.05960279	      0.88276438	      0.00015343	     -0.21392389	     -0.00000000	      0.00000000	     45.41306993
      2.68709177	     -0.05460208	      0.00018969	     -0.19609131	     -0.05960094	      0.88276505	      0.00015420	     -0.21391610	     -0.00000000	      0.00000000	     45.33513660
      2.68819118	     -0.05456477	      0.00020588	     -0.19605419	     -0.05959970	      0.88276553	      0.00015472	     -0.21391058	     -0.00000000	      0.00000000	     45.48030148
      2.68929059	     -0.05452751	      0.00022398	     -0.19601716	     -0.05959848	      0.88276601	      0.00015524	     -0.21390501	     -0.00000000	      0.00000000	     45.47345803
      2.69097185	     -0.05447197	      0.00025066	     -0.19596194	     -0.05959668	      0.88276678	      0.00015602	     -0.21389645	     -0.00000000	      0.00000000	     45.55513047
      2.69236522	     -0.05442663	      0.00027396	     -0.19591690	     -0.05959524	      0.88276742	      0.00015664	     -0.21388939	     -0.00000000	      0.00000000	     45.52614834
      2.69375858	     -0.05438084	      0.00029556	     -0.19587135	     -0.05959385	      0.88276808	      0.00015725	     -0.21388236	     -0.00000000	      0.00000000	     45.67699065
      2.69515195	     -0.05433414	      0.00031977	     -0.19582496	     -0.05959251	      0.88276875	      0.00015785	     -0.21387536	     -0.00000000	      0.00000000	     45.60223517
      2.69639786	     -0.05429169	      0.00033893	     -0.19578271	     -0.05959135	      0.88276936	      0.00015837	     -0.21386911	     -0.00000000	      0.00000000	     45.77402704
      2.69764376	     -0.05424939	      0.00036022	     -0.19574067	     -0.05959023	      0.88276998	      0.00015888	     -0.21386286	     -0.00000000	      0.00000000	     45.73685719
      2.69888967	     -0.05420776	      0.00037999	     -0.19569925	     -0.05958915	      0.88277060	      0.00015937	     -0.21385665	     -0.00000000	      0.00000000	     45.83707218
      2.70048810	     -0.05415453	      0.00040681	     -0.19564632	     -0.05958782	      0.88277141	      0.00015999	     -0.21384878	     -0.00000000	      0.00000000	     45.82431395
      2.70175890	     -0.05411212	      0.00042625	     -0.19560411	     -0.05958681	      0.88277205	      0.00016046	     -0.21384258	     -0.00000000	      0.00000000	     45.99097964
      2.70302970	     -0.05406941	      0.00044758	     -0.19556162	     -0.05958584	      0.88277270	      0.00016092	     -0.21383644	     -0.00000000	      0.00000000	     45.96549404
      2.70430049	     -0.05402719	      0.00046731	     -0.19551959	     -0.05958491	      0.88277336	      0.00016136	     -0.21383037	     -0.00000000	      0.00000000	     46.08280786
      2.70588166	     -0.05397546	      0.00049325	     -0.19546813	     -0.05958381	      0.88277417	      0.00016189	     -0.21382291	     -0.00000000	      0.00000000	     46.05634708
      2.70713388	     -0.05393515	      0.00051165	     -0.19542796	     -0.05958298	      0.88277481	      0.00016229	     -0.21381711	     -0.00000000	      0.00000000	     46.22981448
      2.70838610	     -0.05389507	      0.00053180	     -0.19538808	     -0.05958219	      0.88277546	      0.00016268	     -0.21381140	     -0.00000000	      0.00000000	     46.20144611
      2.70963832	     -0.05385591	      0.00055042	     -0.19534907	     -0.05958144	      0.88277610	      0.00016304	     -0.21380579	     -0.00000000	      0.00000000	     46.30659228
      2.71128336	     -0.05380612	      0.00057596	     -0.19529949	     -0.05958051	      0.88277693	      0.00016351	     -0.21379861	     -0.00000000	      0.00000000	     46.27766787
      2.71253017	     -0.05377056	      0.00059299	     -0.19526404	     -0.05957986	      0.88277756	      0.00016384	     -0.21379335	     -0.00000000	      0.00000000	     46.44613213
      2.71377697	     -0.05373647	      0.00061146	     -0.19523009	     -0.05957924	      0.88277819	      0.00016415	     -0.21378828	     -0.00000000	      0.00000000	     46.40897264
      2.71527951	     -0.05369712	      0.00063136	     -0.19519084	     -0.05957854	      0.88277892	      0.00016450	     -0.21378245	     -0.00000000	      0.00000000	     46.57226419
      2.71662921	     -0.05366295	      0.00065055	     -0.19515679	     -0.05957796	      0.88277958	      0.00016480	     -0.21377747	     -0.00000000	      0.00000000	     46.49137637
      2.71797892	     -0.05363184	      0.00066659	     -0.19512571	     -0.05957743	      0.88278022	      0.00016508	     -0.21377277	     -0.00000000	      0.00000000	     46.67654370
      2.71932862	     -0.05360287	      0.00068451	     -0.19509683	     -0.05957694	      0.88278084	      0.00016533	     -0.21376838	     -0.00000000	      0.00000000	     46.57157575
      2.72067832	     -0.05357668	      0.00069916	     -0.19507064	     -0.05957649	      0.88278145	      0.00016557	     -0.21376433	     -0.00000000	      0.00000000	     46.77042626
      2.72202802	     -0.05355101	      0.00071616	     -0.19504503	     -0.05957609	      0.88278205	      0.00016578	     -0.21376062	     -0.00000000	      0.00000000	     46.65797946
      2.72337772	     -0.05352873	      0.00072958	     -0.19502272	     -0.05957572	      0.88278262	      0.00016598	     -0.21375725	     -0.00000000	      0.00000000	     46.85254207
      2.72472742	     -0.05350785	      0.00074542	     -0.19500187	     -0.05957540	      0.88278317	      0.00016615	     -0.21375425	     -0.00000000	      0.00000000	     46.72334809
      2.72607712	     -0.05349095	      0.00075721	     -0.19498490	     -0.05957512	      0.88278370	      0.00016630	     -0.21375163	     -0.00000000	      0.00000000	     46.91956322
      2.72742682	     -0.05347411	      0.00077184	     -0.19496806	     -0.05957488	      0.88278420	      0.00016643	     -0.21374941	     -0.00000000	      0.00000000	     46.79253348
      2.72877653	     -0.05346020	      0.00078239	     -0.19495405	     -0.05957468	      0.88278468	      0.00016654	     -0.21374754	     -0.00000000	      0.00000000	     46.99467352
      2.73012623	     -0.05344457	      0.00079620	     -0.19493840	     -0.05957451	      0.88278513	      0.00016663	     -0.21374600	     -0.00000000	      0.00000000	     46.88383251
      2.73147593	     -0.05343322	      0.00080552	     -0.19492693	     -0.05957439	      0.88278555	      0.00016670	     -0.21374476	     -0.00000000	      0.00000000	     47.06986621
      2.73282563	     -0.05342079	      0.00081841	     -0.19491446	     -0.05957430	      0.88278595	      0.00016676	     -0.21374386	     -0.00000000	      0.00000000	     46.96045104
      2.73417533	     -0.05341461	      0.00082635	     -0.19490813	     -0.05957425	      0.88278632	      0.00016679	     -0.21374328	     -0.00000000	      0.00000000	     47.12323902
      2.73552503	     -0.05340560	      0.00083842	     -0.19489908	     -0.05957424	      0.88278665	      0.00016680	     -0.21374308	     -0.00000000	      0.00000000	     47.03923988
      2.73687473	     -0.05340370	      0.00084513	     -0.19489699	     -0.05957426	      0.88278696	      0.00016679	     -0.21374319	     -0.00000000	      0.00000000	     47.17712537
      2.73808556	     -0.05339831	      0.00085505	     -0.19489154	     -0.05957430	      0.88278720	      0.00016677	     -0.21374361	     -0.00000000	      0.00000000	     47.12539139
      2.73929640	     -0.05339793	      0.00086161	     -0.19489101	     -0.05957438	      0.88278743	      0.00016674	     -0.21374428	     -0.00000000	      0.00000000	     47.17551479
      2.74076178	     -0.05339573	      0.00087121	     -0.19488869	     -0.05957450	      0.88278766	      0.00016668	     -0.21374543	     -0.00000000	      0.00000000	     47.19558353
      2.74222717	     -0.05339992	      0.00087738	     -0.19489268	     -0.05957466	      0.88278786	      0.00016660	     -0.21374692	     -0.00000000	      0.00000000	     47.24639595
      2.74344184	     -0.05339948	      0.00088535	     -0.19489215	     -0.05957482	      0.88278799	      0.00016652	     -0.21374845	     -0.00000000	      0.00000000	     47.25191328
      2.74465651	     -0.05340527	      0.00089016	     -0.19489776	     -0.05957501	      0.88278810	      0.00016642	     -0.21375019	     -0.00000000	      0.00000000	     47.26045291
      2.74613210	     -0.05341035	      0.00089756	     -0.19490268	     -0.05957526	      0.88278819	      0.00016628	     -0.21375266	     -0.00000000	      0.00000000	     47.29096513
      2.74760769	     -0.05342425	      0.00090121	     -0.19491632	     -0.05957555	      0.88278825	      0.00016613	     -0.21375548	     -0.00000000	      0.00000000	     47.27749126
      2.74876986	     -0.05343012	      0.00090680	     -0.19492206	     -0.05957580	      0.88278827	      0.00016599	     -0.21375800	     -0.00000000	      0.00000000	     47.31352067
      2.74993202	     -0.05344201	      0.00090950	     -0.19493375	     -0.05957607	      0.88278826	      0.00016585	     -0.21376074	     -0.00000000	     -0.00000000	     47.30289225
      2.75147020	     -0.05345515	      0.00091414	     -0.19494666	     -0.05957646	      0.88278821	      0.00016563	     -0.21376469	     -0.00000000	     -0.00000000	     47.33330139
      2.75300837	     -0.05347587	      0.00091552	     -0.19496707	     -0.05957687	      0.88278813	      0.00016540	     -0.21376894	     -0.00000000	     -0.00000000	     47.28536296
      2.75413176	     -0.05348517	      0.00091892	     -0.19497622	     -0.05957719	      0.88278804	      0.00016522	     -0.21377227	     -0.00000000	     -0.00000000	     47.32995622
      2.75525514	     -0.05350118	      0.00091956	     -0.19499201	     -0.05957753	      0.88278793	      0.00016502	     -0.21377576	     -0.00000000	     -0.00000000	     47.30161012
      2.75687118	     -0.05352352	      0.00092071	     -0.19501403	     -0.05957804	      0.88278773	      0.00016472	     -0.21378109	     -0.00000000	     -0.00000000	     47.31446315
      2.75824945	     -0.05354863	      0.00091940	     -0.19503883	     -0.05957850	      0.88278753	      0.00016445	     -0.21378592	     -0.00000000	     -0.00000000	     47.25153290
      2.75962771	     -0.05357072	      0.00091929	     -0.19506064	     -0.05957898	      0.88278729	      0.00016416	     -0.21379107	     -0.00000000	     -0.00000000	     47.28405314
      2.76100597	     -0.05360226	      0.00091572	     -0.19509181	     -0.05957947	      0.88278703	      0.00016386	     -0.21379649	     -0.00000000	     -0.00000000	     47.18401887
      2.76238423	     -0.05362673	      0.00091479	     -0.19511600	     -0.05957998	      0.88278673	      0.00016354	     -0.21380225	     -0.00000000	     -0.00000000	     47.25188714
      2.76357088	     -0.05365756	      0.00091026	     -0.19514648	     -0.05958044	      0.88278645	      0.00016325	     -0.21380739	     -0.00000000	     -0.00000000	     47.13262370
      2.76475753	     -0.05368292	      0.00090752	     -0.19517156	     -0.05958090	      0.88278615	      0.00016295	     -0.21381275	     -0.00000000	     -0.00000000	     47.13923640
      2.76624763	     -0.05371992	      0.00090184	     -0.19520816	     -0.05958150	      0.88278574	      0.00016257	     -0.21381969	     -0.00000000	     -0.00000000	     47.06632852
      2.76773773	     -0.05375213	      0.00089749	     -0.19524000	     -0.05958211	      0.88278530	      0.00016216	     -0.21382688	     -0.00000000	     -0.00000000	     47.10670489
      2.76893784	     -0.05378505	      0.00089108	     -0.19527256	     -0.05958261	      0.88278492	      0.00016183	     -0.21383276	     -0.00000000	     -0.00000000	     46.98694941
      2.77013796	     -0.05381250	      0.00088627	     -0.19529970	     -0.05958312	      0.88278451	      0.00016148	     -0.21383877	     -0.00000000	     -0.00000000	     46.98380595
      2.77164627	     -0.05385179	      0.00087803	     -0.19533855	     -0.05958377	      0.88278398	      0.00016103	     -0.21384641	     -0.00000000	     -0.00000000	     46.89753369
      2.77315459	     -0.05388488	      0.00087134	     -0.19537124	     -0.05958443	      0.88278341	      0.00016057	     -0.21385417	     -0.00000000	     -0.00000000	     46.94290875
      2.77431629	     -0.05391780	      0.00086318	     -0.19540379	     -0.05958495	      0.88278295	      0.00016020	     -0.21386016	     -0.00000000	     -0.00000000	     46.80646190
      2.77547799	     -0.05394499	      0.00085669	     -0.19543065	     -0.05958546	      0.88278248	      0.00015983	     -0.21386619	     -0.00000000	     -0.00000000	     46.79054067
      2.77705100	     -0.05398536	      0.00084608	     -0.19547054	     -0.05958617	      0.88278180	      0.00015931	     -0.21387435	     -0.00000000	     -0.00000000	     46.69093243
      2.77862401	     -0.05401954	      0.00083696	     -0.19550429	     -0.05958688	      0.88278110	      0.00015878	     -0.21388253	     -0.00000000	     -0.00000000	     46.73094144
      2.77974783	     -0.05405134	      0.00082750	     -0.19553570	     -0.05958739	      0.88278058	      0.00015839	     -0.21388831	     -0.00000000	     -0.00000000	     46.57857697
      2.78087166	     -0.05407765	      0.00081964	     -0.19556169	     -0.05958790	      0.88278004	      0.00015800	     -0.21389410	     -0.00000000	     -0.00000000	     46.55343572
      2.78253122	     -0.05412003	      0.00080636	     -0.19560353	     -0.05958866	      0.88277922	      0.00015741	     -0.21390260	     -0.00000000	     -0.00000000	     46.45074081
      2.78393232	     -0.05415229	      0.00079593	     -0.19563537	     -0.05958929	      0.88277851	      0.00015690	     -0.21390975	     -0.00000000	     -0.00000000	     46.44316828
      2.78533341	     -0.05418994	      0.00078317	     -0.19567254	     -0.05958993	      0.88277778	      0.00015638	     -0.21391684	     -0.00000000	     -0.00000000	     46.31970897
      2.78673450	     -0.05421991	      0.00077269	     -0.19570210	     -0.05959056	      0.88277702	      0.00015586	     -0.21392390	     -0.00000000	     -0.00000000	     46.35550339
      2.78799196	     -0.05425439	      0.00076037	     -0.19573614	     -0.05959112	      0.88277633	      0.00015539	     -0.21393014	     -0.00000000	     -0.00000000	     46.21293691
      2.78924941	     -0.05428238	      0.00075002	     -0.19576374	     -0.05959169	      0.88277563	      0.00015491	     -0.21393637	     -0.00000000	     -0.00000000	     46.21543935
      2.79050686	     -0.05431441	      0.00073798	     -0.19579535	     -0.05959224	      0.88277491	      0.00015442	     -0.21394252	     -0.00000000	     -0.00000000	     46.13105999
      2.79211358	     -0.05435035	      0.00072387	     -0.19583078	     -0.05959295	      0.88277398	      0.00015380	     -0.21395034	     -0.00000000	     -0.00000000	     46.13243320
      2.79339656	     -0.05438427	      0.00071058	     -0.19586426	     -0.05959350	      0.88277322	      0.00015330	     -0.21395649	     -0.00000000	     -0.00000000	     46.00599140
      2.79467953	     -0.05441207	      0.00069920	     -0.19589166	     -0.05959405	      0.88277244	      0.00015280	     -0.21396261	     -0.00000000	     -0.00000000	     46.01258533
      2.79596251	     -0.05444391	      0.00068624	     -0.19592307	     -0.05959459	      0.88277166	      0.00015229	     -0.21396865	     -0.00000000	     -0.00000000	     45.92676153
      2.79755082	     -0.05447812	      0.00067180	     -0.19595679	     -0.05959526	      0.88277068	      0.00015166	     -0.21397607	     -0.00000000	     -0.00000000	     45.94480971
      2.79881569	     -0.05451079	      0.00065823	     -0.19598902	     -0.05959577	      0.88276989	      0.00015115	     -0.21398188	     -0.00000000	     -0.00000000	     45.82403347
      2.80008057	     -0.05453739	      0.00064661	     -0.19601524	     -0.05959628	      0.88276909	      0.00015064	     -0.21398765	     -0.00000000	     -0.00000000	     45.83739457
      2.80134545	     -0.05456738	      0.00063366	     -0.19604481	     -0.05959678	      0.88276829	      0.00015013	     -0.21399333	     -0.00000000	     -0.00000000	     45.76800139
      2.80299705	     -0.05460123	      0.00061832	     -0.19607816	     -0.05959742	      0.88276722	      0.00014947	     -0.21400064	     -0.00000000	     -0.00000000	     45.79512505
      2.80425617	     -0.05463192	      0.00060476	     -0.19610843	     -0.05959789	      0.88276641	      0.00014896	     -0.21400609	     -0.00000000	     -0.00000000	     45.68402926
      2.80551529	     -0.05465663	      0.00059309	     -0.19613277	     -0.05959836	      0.88276559	      0.00014844	     -0.21401147	     -0.00000000	     -0.00000000	     45.70588667
      2.80702649	     -0.05469056	      0.00057727	     -0.19616622	     -0.05959890	      0.88276459	      0.00014783	     -0.21401777	     -0.00000000	     -0.00000000	     45.62932076
      2.80853770	     -0.05471631	      0.00056370	     -0.19619154	     -0.05959942	      0.88276360	      0.00014721	     -0.21402396	     -0.00000000	     -0.00000000	     45.75333751
      2.80968047	     -0.05474352	      0.00055044	     -0.19621835	     -0.05959981	      0.88276284	      0.00014674	     -0.21402848	     -0.00000000	     -0.00000000	     45.62938323
      2.81082324	     -0.05476455	      0.00053901	     -0.19623904	     -0.05960019	      0.88276208	      0.00014627	     -0.21403295	     -0.00000000	     -0.00000000	     45.66191846
      2.81246268	     -0.05479737	      0.00052124	     -0.19627133	     -0.05960071	      0.88276099	      0.00014559	     -0.21403916	     -0.00000000	     -0.00000000	     45.63925004
      2.81388017	     -0.05482153	      0.00050717	     -0.19629507	     -0.05960115	      0.88276005	      0.00014500	     -0.21404440	     -0.00000000	     -0.00000000	     45.70601348
      2.81529766	     -0.05485121	      0.00049119	     -0.19632429	     -0.05960158	      0.88275911	      0.00014441	     -0.21404946	     -0.00000000	     -0.00000000	     45.63612939
      2.81671515	     -0.05487257	      0.00047792	     -0.19634526	     -0.05960198	      0.88275817	      0.00014381	     -0.21405443	     -0.00000000	     -0.00000000	     45.77064958
      2.81795540	     -0.05489893	      0.00046357	     -0.19637121	     -0.05960233	      0.88275736	      0.00014329	     -0.21405861	     -0.00000000	     -0.00000000	     45.68437787
      2.81919566	     -0.05491864	      0.00045153	     -0.19639058	     -0.05960266	      0.88275655	      0.00014277	     -0.21406272	     -0.00000000	     -0.00000000	     45.75538284
      2.82043592	     -0.05494161	      0.00043850	     -0.19641317	     -0.05960299	      0.88275574	      0.00014224	     -0.21406671	     -0.00000000	     -0.00000000	     45.74094701
      2.82214969	     -0.05496876	      0.00042229	     -0.19643987	     -0.05960342	      0.88275463	      0.00014151	     -0.21407206	     -0.00000000	     -0.00000000	     45.83720668
      2.82342506	     -0.05499367	      0.00040874	     -0.19646440	     -0.05960372	      0.88275382	      0.00014096	     -0.21407588	     -0.00000000	     -0.00000000	     45.78189005
      2.82470042	     -0.05501289	      0.00039713	     -0.19648329	     -0.05960402	      0.88275301	      0.00014040	     -0.21407963	     -0.00000000	     -0.00000000	     45.87396877
      2.82597579	     -0.05503550	      0.00038432	     -0.19650555	     -0.05960431	      0.88275221	      0.00013985	     -0.21408324	     -0.00000000	     -0.00000000	     45.87969388
      2.82765030	     -0.05506018	      0.00036926	     -0.19652983	     -0.05960467	      0.88275117	      0.00013911	     -0.21408785	     -0.00000000	     -0.00000000	     46.01512448
      2.82889987	     -0.05508382	      0.00035613	     -0.19655312	     -0.05960492	      0.88275041	      0.00013856	     -0.21409113	     -0.00000000	     -0.00000000	     45.97641776
      2.83014944	     -0.05510187	      0.00034495	     -0.19657087	     -0.05960517	      0.88274965	      0.00013800	     -0.21409434	     -0.00000000	     -0.00000000	     46.07479329
      2.83168832	     -0.05512856	      0.00032978	     -0.19659717	     -0.05960546	      0.88274873	      0.00013730	     -0.21409813	     -0.00000000	     -0.00000000	     46.07607011
      2.83306322	     -0.05514662	      0.00031826	     -0.19661493	     -0.05960571	      0.88274791	      0.00013667	     -0.21410142	     -0.00000000	     -0.00000000	     46.22207293
      2.83443811	     -0.05517139	      0.00030434	     -0.19663935	     -0.05960595	      0.88274711	      0.00013603	     -0.21410454	     -0.00000000	     -0.00000000	     46.19263944
      2.83581301	     -0.05518830	      0.00029299	     -0.19665597	     -0.05960618	      0.88274631	      0.00013539	     -0.21410758	     -0.00000000	     -0.00000000	     46.36543207
      2.83718791	     -0.05521325	      0.00027867	     -0.19668056	     -0.05960639	      0.88274552	      0.00013473	     -0.21411046	     -0.00000000	     -0.00000000	     46.32618664
      2.83856281	     -0.05522898	      0.00026732	     -0.19669602	     -0.05960660	      0.88274473	      0.00013407	     -0.21411327	     -0.00000000	     -0.00000000	     46.52199498
      2.83993770	     -0.05525407	      0.00025265	     -0.19672075	     -0.05960680	      0.88274396	      0.00013340	     -0.21411591	     -0.00000000	     -0.00000000	     46.45520421
      2.84131260	     -0.05526846	      0.00024164	     -0.19673488	     -0.05960699	      0.88274318	      0.00013272	     -0.21411849	     -0.00000000	     -0.00000000	     46.67002154
      2.84254385	     -0.05529033	      0.00022874	     -0.19675645	     -0.05960715	      0.88274250	      0.00013210	     -0.21412065	     -0.00000000	     -0.00000000	     46.60080331
      2.84377511	     -0.05530544	      0.00021817	     -0.19677131	     -0.05960730	      0.88274181	      0.00013148	     -0.21412275	     -0.00000000	     -0.00000000	     46.71402803
      2.84526643	     -0.05532824	      0.00020379	     -0.19679378	     -0.05960747	      0.88274099	      0.00013071	     -0.21412515	     -0.00000000	     -0.00000000	     46.72612036
      2.84675776	     -0.05534477	      0.00019138	     -0.19681005	     -0.05960764	      0.88274017	      0.00012993	     -0.21412745	     -0.00000000	     -0.00000000	     46.91364464
      2.84801175	     -0.05536546	      0.00017852	     -0.19683044	     -0.05960777	      0.88273948	      0.00012926	     -0.21412925	     -0.00000000	     -0.00000000	     46.86034796
      2.84926574	     -0.05537981	      0.00016782	     -0.19684456	     -0.05960790	      0.88273879	      0.00012858	     -0.21413099	     -0.00000000	     -0.00000000	     46.98190722
      2.85051974	     -0.05539757	      0.00015585	     -0.19686206	     -0.05960802	      0.88273810	      0.00012790	     -0.21413262	     -0.00000000	     -0.00000000	     47.00896917
      2.85223111	     -0.05541718	      0.00014111	     -0.19688135	     -0.05960817	      0.88273717	      0.00012695	     -0.21413475	     -0.00000000	     -0.00000000	     47.16692033
      2.85350487	     -0.05543661	      0.00012848	     -0.19690051	     -0.05960828	      0.88273647	      0.00012623	     -0.21413621	     -0.00000000	     -0.00000000	     47.13514940
      2.85477863	     -0.05545035	      0.00011791	     -0.19691404	     -0.05960839	      0.88273577	      0.00012550	     -0.21413761	     -0.00000000	     -0.00000000	     47.25545189
      2.85605240	     -0.05546741	      0.00010634	     -0.19693086	     -0.05960848	      0.88273508	      0.00012476	     -0.21413892	     -0.00000000	     -0.00000000	     47.27400011
      2.85775559	     -0.05548537	      0.00009284	     -0.19694857	     -0.05960861	      0.88273414	      0.00012376	     -0.21414058	     -0.00000000	     -0.00000000	     47.43362520
      2.85900758	     -0.05550372	      0.00008120	     -0.19696668	     -0.05960870	      0.88273345	      0.00012301	     -0.21414168	     -0.00000000	     -0.00000000	     47.39381125
      2.86025957	     -0.05551652	      0.00007165	     -0.19697931	     -0.05960878	      0.88273276	      0.00012225	     -0.21414274	     -0.00000000	     -0.00000000	     47.50691948
      2.86181239	     -0.05553687	      0.00005842	     -0.19699941	     -0.05960888	      0.88273190	      0.00012129	     -0.21414394	     -0.00000000	     -0.00000000	     47.51986352
      2.86319020	     -0.05554920	      0.00004884	     -0.19701158	     -0.05960897	      0.88273114	      0.00012043	     -0.21414495	     -0.00000000	     -0.00000000	     47.67872474
      2.86456801	     -0.05556824	      0.00003682	     -0.19703039	     -0.05960905	      0.88273037	      0.00011956	     -0.21414583	     -0.00000000	     -0.00000000	     47.65042366
      2.86594582	     -0.05557953	      0.00002749	     -0.19704153	     -0.05960913	      0.88272959	      0.00011867	     -0.21414667	     -0.00000000	     -0.00000000	     47.83271452
      2.86732363	     -0.05559865	      0.00001520	     -0.19706042	     -0.05960920	      0.88272881	      0.00011778	     -0.21414739	     -0.00000000	     -0.00000000	     47.78642527
      2.86870144	     -0.05560883	      0.00000629	     -0.19707048	     -0.05960928	      0.88272803	      0.00011687	     -0.21414807	     -0.00000000	     -0.00000000	     47.96880328
      2.87007925	     -0.05562803	     -0.00000581	     -0.19708946	     -0.05960935	      0.88272725	      0.00011594	     -0.21414863	     -0.00000000	     -0.00000000	     47.88746910
      2.87145706	     -0.05563706	     -0.00001372	     -0.19709839	     -0.05960942	      0.88272646	      0.00011501	     -0.21414916	     -0.00000000	     -0.00000000	     48.07038331
      2.87283486	     -0.05565668	     -0.00002522	     -0.19711781	     -0.05960950	      0.88272566	      0.00011406	     -0.21414956	     -0.00000000	     -0.00000000	     47.95180720
      2.87406002	     -0.05566460	     -0.00003120	     -0.19712567	     -0.05960956	      0.88272495	      0.00011321	     -0.21414991	     -0.00000000	     -0.00000000	     48.07160942
      2.87528518	     -0.05567864	     -0.00003929	     -0.19713959	     -0.05960963	      0.88272424	      0.00011234	     -0.21415016	     -0.00000000	     -0.00000000	     48.03394856
      2.87678967	     -0.05569093	     -0.00004689	     -0.19715181	     -0.05960971	      0.88272337	      0.00011127	     -0.21415041	     -0.00000000	     -0.00000000	     48.11577800
      2.87829416	     -0.05570853	     -0.00005657	     -0.19716927	     -0.05960979	      0.88272249	      0.00011018	     -0.21415055	     -0.00000000	     -0.00000000	     48.06513237
      2.87953736	     -0.05571602	     -0.00006148	     -0.19717673	     -0.05960986	      0.88272176	      0.00010927	     -0.21415063	     -0.00000000	     -0.00000000	     48.18079600
      2.88078057	     -0.05572894	     -0.00006891	     -0.19718956	     -0.05960994	      0.88272103	      0.00010835	     -0.21415062	     -0.00000000	     -0.00000000	     48.16671210
      2.88229179	     -0.05573971	     -0.00007542	     -0.19720028	     -0.05961003	      0.88272014	      0.00010722	     -0.21415055	     -0.00000000	     -0.00000000	     48.23319942
      2.88380301	     -0.05575600	     -0.00008437	     -0.19721646	     -0.05961012	      0.88271924	      0.00010607	     -0.21415036	     -0.00000000	     -0.00000000	     48.18038373
      2.88498789	     -0.05576182	     -0.00008745	     -0.19722231	     -0.05961020	      0.88271854	      0.00010517	     -0.21415019	     -0.00000000	     -0.00000000	     48.23552211
      2.88617276	     -0.05577236	     -0.00009292	     -0.19723280	     -0.05961028	      0.88271783	      0.00010425	     -0.21414994	     -0.00000000	     -0.00000000	     48.21633829
      2.88774704	     -0.05578287	     -0.00009784	     -0.19724331	     -0.05961039	      0.88271689	      0.00010301	     -0.21414954	     -0.00000000	     -0.00000000	     48.23852653
      2.88932131	     -0.05579739	     -0.00010536	     -0.19725777	     -0.05961051	      0.88271595	      0.00010176	     -0.21414904	     -0.00000000	     -0.00000000	     48.24150226
      2.89044210	     -0.05580211	     -0.00010680	     -0.19726255	     -0.05961059	      0.88271528	      0.00010086	     -0.21414865	     -0.00000000	     -0.00000000	     48.24365132
      2.89156289	     -0.05581005	     -0.00011065	     -0.19727048	     -0.05961068	      0.88271461	      0.00009996	     -0.21414820	     -0.00000000	     -0.00000000	     48.24838092
      2.89323171	     -0.05581957	     -0.00011445	     -0.19728004	     -0.05961082	      0.88271361	      0.00009859	     -0.21414743	     -0.00000000	     -0.00000000	     48.24344082
      2.89461763	     -0.05582855	     -0.00011873	     -0.19728904	     -0.05961094	      0.88271277	      0.00009745	     -0.21414670	     -0.00000000	     -0.00000000	     48.25918159
      2.89600354	     -0.05583487	     -0.00012011	     -0.19729543	     -0.05961106	      0.88271194	      0.00009629	     -0.21414591	     -0.00000000	     -0.00000000	     48.22148374
      2.89738946	     -0.05584317	     -0.00012411	     -0.19730376	     -0.05961119	      0.88271111	      0.00009512	     -0.21414503	     -0.00000000	     -0.00000000	     48.26564227
      2.89877537	     -0.05584822	     -0.00012384	     -0.19730892	     -0.05961133	      0.88271028	      0.00009394	     -0.21414408	     -0.00000000	     -0.00000000	     48.18773293
      2.89996317	     -0.05585446	     -0.00012682	     -0.19731519	     -0.05961145	      0.88270957	      0.00009292	     -0.21414320	     -0.00000000	     -0.00000000	     48.23117334
      2.90115097	     -0.05585888	     -0.00012695	     -0.19731972	     -0.05961157	      0.88270886	      0.00009189	     -0.21414226	     -0.00000000	     -0.00000000	     48.18051221
      2.90264194	     -0.05586481	     -0.00012839	     -0.19732573	     -0.05961173	      0.88270798	      0.00009059	     -0.21414100	     -0.00000000	     -0.00000000	     48.19774221
      2.90413290	     -0.05586926	     -0.00012705	     -0.19733035	     -0.05961189	      0.88270709	      0.00008928	     -0.21413965	     -0.00000000	     -0.00000000	     48.10172409
      2.90532007	     -0.05587354	     -0.00012838	     -0.19733470	     -0.05961202	      0.88270639	      0.00008823	     -0.21413851	     -0.00000000	     -0.00000000	     48.14829410
      2.90650724	     -0.05587685	     -0.00012726	     -0.19733814	     -0.05961216	      0.88270570	      0.00008717	     -0.21413732	     -0.00000000	     -0.00000000	     48.07898829
      2.90802454	     -0.05588116	     -0.00012704	     -0.19734259	     -0.05961234	      0.88270481	      0.00008581	     -0.21413573	     -0.00000000	     -0.00000000	     48.08499409
      2.90954184	     -0.05588458	     -0.00012406	     -0.19734622	     -0.05961253	      0.88270393	      0.00008443	     -0.21413406	     -0.00000000	     -0.00000000	     47.94604511
      2.91068220	     -0.05588746	     -0.00012419	     -0.19734919	     -0.05961267	      0.88270327	      0.00008340	     -0.21413276	     -0.00000000	     -0.00000000	     47.98668089
      2.91182256	     -0.05588976	     -0.00012205	     -0.19735165	     -0.05961281	      0.88270262	      0.00008235	     -0.21413143	     -0.00000000	     -0.00000000	     47.90418861
      2.91341461	     -0.05589287	     -0.00011993	     -0.19735495	     -0.05961302	      0.88270171	      0.00008089	     -0.21412951	     -0.00000000	     -0.00000000	     47.87337107
      2.91500666	     -0.05589536	     -0.00011524	     -0.19735769	     -0.05961323	      0.88270082	      0.00007942	     -0.21412752	     -0.00000000	     -0.00000000	     47.69465661
      2.91609852	     -0.05589712	     -0.00011446	     -0.19735957	     -0.05961338	      0.88270022	      0.00007840	     -0.21412613	     -0.00000000	     -0.00000000	     47.72589287
      2.91719038	     -0.05589851	     -0.00011163	     -0.19736112	     -0.05961353	      0.88269962	      0.00007738	     -0.21412471	     -0.00000000	     -0.00000000	     47.63383753
      2.91889282	     -0.05590048	     -0.00010791	     -0.19736332	     -0.05961377	      0.88269870	      0.00007579	     -0.21412244	     -0.00000000	     -0.00000000	     47.56077142
      2.92028987	     -0.05590182	     -0.00010347	     -0.19736490	     -0.05961397	      0.88269795	      0.00007447	     -0.21412054	     -0.00000000	     -0.00000000	     47.40928005
      2.92168691	     -0.05590297	     -0.00010063	     -0.19736623	     -0.05961417	      0.88269722	      0.00007315	     -0.21411860	     -0.00000000	     -0.00000000	     47.39632328
      2.92308395	     -0.05590352	     -0.00009496	     -0.19736704	     -0.05961438	      0.88269651	      0.00007183	     -0.21411663	     -0.00000000	     -0.00000000	     47.18422906
      2.92432247	     -0.05590367	     -0.00009235	     -0.19736734	     -0.05961457	      0.88269589	      0.00007065	     -0.21411485	     -0.00000000	     -0.00000000	     47.19057269
      2.92556100	     -0.05590328	     -0.00008739	     -0.19736718	     -0.05961475	      0.88269528	      0.00006947	     -0.21411303	     -0.00000000	     -0.00000000	     47.02292549
      2.92679952	     -0.05590254	     -0.00008359	     -0.19736662	     -0.05961495	      0.88269469	      0.00006828	     -0.21411117	     -0.00000000	     -0.00000000	     46.96296774
      2.92841935	     -0.05590082	     -0.00007681	     -0.19736520	     -0.05961520	      0.88269393	      0.00006673	     -0.21410868	     -0.00000000	     -0.00000000	     46.76130330
      2.92968279	     -0.05589879	     -0.00007306	     -0.19736335	     -0.05961540	      0.88269337	      0.00006552	     -0.21410670	     -0.00000000	     -0.00000000	     46.74205430
      2.93094623	     -0.05589588	     -0.00006716	     -0.19736068	     -0.05961561	      0.88269282	      0.00006430	     -0.21410466	     -0.00000000	     -0.00000000	     46.56534734
      2.93220967	     -0.05589230	     -0.00006236	     -0.19735731	     -0.05961582	      0.88269229	      0.00006309	     -0.21410258	     -0.00000000	     -0.00000000	     46.50311399
      2.93380990	     -0.05588668	     -0.00005428	     -0.19735199	     -0.05961609	      0.88269165	      0.00006155	     -0.21409987	     -0.00000000	     -0.00000000	     46.29353283
      2.93505247	     -0.05588133	     -0.00004960	     -0.19734684	     -0.05961630	      0.88269118	      0.00006035	     -0.21409770	     -0.00000000	     -0.00000000	     46.28323822
      2.93629504	     -0.05587445	     -0.00004269	     -0.19734021	     -0.05961651	      0.88269073	      0.00005915	     -0.21409545	     -0.00000000	     -0.00000000	     46.11616757
      2.93753761	     -0.05586679	     -0.00003672	     -0.19733277	     -0.05961673	      0.88269030	      0.00005796	     -0.21409312	     -0.00000000	     -0.00000000	     46.04706613
      2.93920817	     -0.05585453	     -0.00002671	     -0.19732085	     -0.05961703	      0.88268977	      0.00005635	     -0.21408985	     -0.00000000	     -0.00000000	     45.83849098
      2.94044353	     -0.05584367	     -0.00002069	     -0.19731021	     -0.05961726	      0.88268940	      0.00005517	     -0.21408731	     -0.00000000	     -0.00000000	     45.82688714
      2.94167890	     -0.05583104	     -0.00001250	     -0.19729785	     -0.05961749	      0.88268906	      0.00005398	     -0.21408464	     -0.00000000	     -0.00000000	     45.66468096
      2.94319206	     -0.05581381	     -0.00000368	     -0.19728090	     -0.05961778	      0.88268868	      0.00005254	     -0.21408119	     -0.00000000	     -0.00000000	     45.61168489
      2.94453760	     -0.05579592	      0.00000655	     -0.19726332	     -0.05961804	      0.88268838	      0.00005126	     -0.21407794	     -0.00000000	     -0.00000000	     45.40597545
      2.94588314	     -0.05577645	      0.00001493	     -0.19724411	     -0.05961831	      0.88268811	      0.00004998	     -0.21407449	     -0.00000000	     -0.00000000	     45.39927731
      2.94722868	     -0.05575514	      0.00002611	     -0.19722313	     -0.05961858	      0.88268788	      0.00004871	     -0.21407086	     -0.00000000	     -0.00000000	     45.18267377
      2.94857422	     -0.05573213	      0.00003512	     -0.19720038	     -0.05961886	      0.88268769	      0.00004744	     -0.21406702	     -0.00000000	     -0.00000000	     45.19142130
      2.94991976	     -0.05570859	      0.00004700	     -0.19717716	     -0.05961914	      0.88268753	      0.00004618	     -0.21406301	     -0.00000000	     -0.00000000	     44.96037485
      2.95126530	     -0.05568547	      0.00005624	     -0.19715430	     -0.05961943	      0.88268742	      0.00004493	     -0.21405887	     -0.00000000	     -0.00000000	     44.97395111
      2.95261084	     -0.05566237	      0.00006855	     -0.19713151	     -0.05961973	      0.88268734	      0.00004368	     -0.21405465	     -0.00000000	     -0.00000000	     44.73283535
      2.95395637	     -0.05563924	      0.00007806	     -0.19710862	     -0.05962004	      0.88268730	      0.00004245	     -0.21405038	     -0.00000000	     -0.00000000	     44.76373099
      2.95530191	     -0.05561480	      0.00009103	     -0.19708451	     -0.05962035	      0.88268731	      0.00004122	     -0.21404606	     -0.00000000	      0.00000000	     44.52232230
      2.95664745	     -0.05558819	      0.00010121	     -0.19705814	     -0.05962067	      0.88268735	      0.00004000	     -0.21404166	     -0.00000000	      0.00000000	     44.58027637
      2.95799299	     -0.05555966	      0.00011511	     -0.19702994	     -0.05962099	      0.88268743	      0.00003879	     -0.21403714	     -0.00000000	      0.00000000	     44.33413321
      2.95933853	     -0.05552923	      0.00012594	     -0.19699976	     -0.05962133	      0.88268756	      0.00003759	     -0.21403247	     -0.00000000	      0.00000000	     44.40747260
      2.96068407	     -0.05549684	      0.00014069	     -0.19696771	     -0.05962167	      0.88268773	      0.00003640	     -0.21402764	     -0.00000000	      0.00000000	     44.15580403
      2.96202961	     -0.05546420	      0.00015193	     -0.19693530	     -0.05962202	      0.88268794	      0.00003522	     -0.21402266	     -0.00000000	      0.00000000	     44.23759486
      2.96337515	     -0.05543213	      0.00016703	     -0.19690356	     -0.05962239	      0.88268819	      0.00003405	     -0.21401757	     -0.00000000	      0.00000000	     43.97083191
      2.96458182	     -0.05540355	      0.00017755	     -0.19687519	     -0.05962272	      0.88268845	      0.00003302	     -0.21401297	     -0.00000000	      0.00000000	     44.02062055
      2.96578849	     -0.05537461	      0.00019047	     -0.19684652	     -0.05962306	      0.88268874	      0.00003199	     -0.21400833	     -0.00000000	      0.00000000	     43.88170137
      2.96726548	     -0.05533623	      0.00020521	     -0.19680842	     -0.05962348	      0.88268914	      0.00003075	     -0.21400260	     -0.00000000	      0.00000000	     43.88289739
      2.96874248	     -0.05529406	      0.00022246	     -0.19676659	     -0.05962392	      0.88268959	      0.00002952	     -0.21399669	     -0.00000000	      0.00000000	     43.71176141
      2.96997956	     -0.05525793	      0.00023477	     -0.19673069	     -0.05962429	      0.88269000	      0.00002850	     -0.21399159	     -0.00000000	      0.00000000	     43.76984133
      2.97121665	     -0.05522200	      0.00024917	     -0.19669503	     -0.05962468	      0.88269045	      0.00002750	     -0.21398638	     -0.00000000	      0.00000000	     43.64047830
      2.97245373	     -0.05518607	      0.00026246	     -0.19665933	     -0.05962507	      0.88269093	      0.00002650	     -0.21398111	     -0.00000000	      0.00000000	     43.62991730
      2.97414387	     -0.05513777	      0.00028206	     -0.19661138	     -0.05962562	      0.88269163	      0.00002516	     -0.21397385	     -0.00000000	      0.00000000	     43.48456878
      2.97540030	     -0.05510257	      0.00029491	     -0.19657637	     -0.05962605	      0.88269219	      0.00002418	     -0.21396846	     -0.00000000	      0.00000000	     43.53807347
      2.97665672	     -0.05506786	      0.00030956	     -0.19654190	     -0.05962648	      0.88269279	      0.00002321	     -0.21396310	     -0.00000000	      0.00000000	     43.42043988
      2.97816564	     -0.05502666	      0.00032546	     -0.19650094	     -0.05962701	      0.88269354	      0.00002206	     -0.21395675	     -0.00000000	      0.00000000	     43.45601194
      2.97950735	     -0.05498952	      0.00034161	     -0.19646405	     -0.05962750	      0.88269424	      0.00002105	     -0.21395117	     -0.00000000	      0.00000000	     43.30411543
      2.98084906	     -0.05495189	      0.00035561	     -0.19642661	     -0.05962800	      0.88269497	      0.00002005	     -0.21394564	     -0.00000000	      0.00000000	     43.37759200
      2.98219077	     -0.05491528	      0.00037179	     -0.19639024	     -0.05962852	      0.88269574	      0.00001906	     -0.21394016	     -0.00000000	      0.00000000	     43.21717770
      2.98353248	     -0.05488157	      0.00038544	     -0.19635669	     -0.05962904	      0.88269653	      0.00001809	     -0.21393482	     -0.00000000	      0.00000000	     43.27859944
      2.98487420	     -0.05484946	      0.00040110	     -0.19632479	     -0.05962958	      0.88269735	      0.00001713	     -0.21392969	     -0.00000000	      0.00000000	     43.12687890
      2.98621591	     -0.05481827	      0.00041448	     -0.19629375	     -0.05963014	      0.88269820	      0.00001618	     -0.21392478	     -0.00000000	      0.00000000	     43.20275553
      2.98755762	     -0.05478732	      0.00042995	     -0.19626299	     -0.05963071	      0.88269908	      0.00001525	     -0.21392008	     -0.00000000	      0.00000000	     43.06015286
      2.98889933	     -0.05475765	      0.00044320	     -0.19623345	     -0.05963129	      0.88269997	      0.00001433	     -0.21391558	     -0.00000000	      0.00000000	     43.13322883
      2.99024105	     -0.05473024	      0.00045824	     -0.19620621	     -0.05963188	      0.88270089	      0.00001342	     -0.21391134	     -0.00000000	      0.00000000	     42.98279311
      2.99158276	     -0.05470400	      0.00047111	     -0.19618008	     -0.05963250	      0.88270183	      0.00001252	     -0.21390737	     -0.00000000	      0.00000000	     43.05769605
      2.99292447	     -0.05468000	      0.00048564	     -0.19615622	     -0.05963312	      0.88270279	      0.00001163	     -0.21390369	     -0.00000000	      0.00000000	     42.90927073
      2.99426618	     -0.05465877	      0.00049782	     -0.19613507	     -0.05963376	      0.88270376	      0.00001076	     -0.21390035	     -0.00000000	      0.00000000	     42.97625701
      2.99560789	     -0.05463965	      0.00051159	     -0.19611607	     -0.05963442	      0.88270476	      0.00000990	     -0.21389739	     -0.00000000	      0.00000001	     42.83415663
      2.99694961	     -0.05462117	      0.00052337	     -0.19609765	     -0.05963509	      0.88270576	      0.00000904	     -0.21389479	     -0.00000000	      0.00000001	     42.91133084
      2.99829132	     -0.05460384	      0.00053665	     -0.19608042	     -0.05963578	      0.88270678	      0.00000820	     -0.21389253	     -0.00000000	      0.00000001	     42.78108923
      2.99963303	     -0.05458781	      0.00054784	     -0.19606444	     -0.05963648	      0.88270780	      0.00000737	     -0.21389061	     -0.00000000	      0.00000001	     42.85576269
      3.00097474	     -0.05457252	      0.00056036	     -0.19604923	     -0.05963719	      0.88270884	      0.00000655	     -0.21388901	     -0.00000000	      0.00000001	     42.73873580
      3.00231645	     -0.05455786	      0.00057092	     -0.19603460	     -0.05963792	      0.88270988	      0.00000574	     -0.21388772	     -0.00000000	      0.00000001	     42.81520690
      3.00365817	     -0.05454378	      0.00058271	     -0.19602058	     -0.05963867	      0.88271093	      0.00000494	     -0.21388671	     -0.00000000	      0.00000001	     42.70596868
      3.00499988	     -0.05452937	      0.00059277	     -0.19600617	     -0.05963943	      0.88271198	      0.00000415	     -0.21388596	     -0.00000000	      0.00000001	     42.78643050
      3.00634159	     -0.05451513	      0.00060398	     -0.19599198	     -0.05964020	      0.88271304	      0.00000337	     -0.21388542	     -0.00000000	      0.00000001	     42.68831984
      3.00768330	     -0.05450258	      0.00061317	     -0.19597941	     -0.05964099	      0.88271410	      0.00000259	     -0.21388511	     -0.00000000	      0.00000001	     42.75939208
      3.00902502	     -0.05449227	      0.00062310	     -0.19596911	     -0.05964179	      0.88271516	      0.00000183	     -0.21388504	     -0.00000000	      0.00000001	     42.66557251
      3.01036673	     -0.05448427	      0.00063121	     -0.19596107	     -0.05964261	      0.88271622	      0.00000107	     -0.21388528	     -0.00000000	      0.00000001	     42.72610188
      3.01170844	     -0.05447696	      0.00064029	     -0.19595373	     -0.05964344	      0.88271728	      0.00000033	     -0.21388581	     -0.00000000	      0.00000001	     42.64899343
      3.01332474	     -0.05446682	      0.00064906	     -0.19594351	     -0.05964447	      0.88271856	     -0.00000056	     -0.21388677	     -0.00000000	      0.00000001	     42.81292214
      3.01450541	     -0.05445825	      0.00065753	     -0.19593495	     -0.05964523	      0.88271949	     -0.00000121	     -0.21388762	     -0.00000000	      0.00000001	     42.65848876
      3.01568609	     -0.05445053	      0.00066384	     -0.19592716	     -0.05964600	      0.88272042	     -0.00000185	     -0.21388858	     -0.00000000	      0.00000001	     42.71787829
      3.01728977	     -0.05444226	      0.00067306	     -0.19591882	     -0.05964706	      0.88272168	     -0.00000270	     -0.21389008	     -0.00000000	      0.00000001	     42.64982118
      3.01872130	     -0.05443796	      0.00067901	     -0.19591441	     -0.05964803	      0.88272280	     -0.00000346	     -0.21389169	     -0.00000000	      0.00000001	     42.76829225
      3.02015284	     -0.05443495	      0.00068708	     -0.19591133	     -0.05964901	      0.88272391	     -0.00000421	     -0.21389358	     -0.00000000	      0.00000001	     42.60263162
      3.02138030	     -0.05443354	      0.00069086	     -0.19590979	     -0.05964986	      0.88272487	     -0.00000485	     -0.21389541	     -0.00000000	      0.00000001	     42.75826905
      3.02260777	     -0.05443272	      0.00069636	     -0.19590887	     -0.05965073	      0.88272582	     -0.00000548	     -0.21389744	     -0.00000000	      0.00000001	     42.68111324
      3.02410438	     -0.05443322	      0.00070081	     -0.19590920	     -0.05965180	      0.88272698	     -0.00000624	     -0.21390017	     -0.00000000	      0.00000001	     42.77704334
      3.02560099	     -0.05443519	      0.00070672	     -0.19591105	     -0.05965289	      0.88272813	     -0.00000700	     -0.21390317	     -0.00000000	      0.00000001	     42.63763376
      3.02681704	     -0.05443881	      0.00070853	     -0.19591449	     -0.05965378	      0.88272906	     -0.00000761	     -0.21390583	     -0.00000000	      0.00000001	     42.78592102
      3.02803308	     -0.05444380	      0.00071192	     -0.19591934	     -0.05965469	      0.88272998	     -0.00000821	     -0.21390871	     -0.00000000	      0.00000001	     42.71508303
      3.02956164	     -0.05445112	      0.00071416	     -0.19592644	     -0.05965585	      0.88273114	     -0.00000897	     -0.21391262	     -0.00000000	      0.00000001	     42.80745088
      3.03109020	     -0.05445973	      0.00071802	     -0.19593487	     -0.05965702	      0.88273229	     -0.00000972	     -0.21391685	     -0.00000000	      0.00000001	     42.66117245
      3.03226725	     -0.05446749	      0.00071803	     -0.19594241	     -0.05965793	      0.88273318	     -0.00001029	     -0.21392030	     -0.00000000	      0.00000001	     42.81694606
      3.03344430	     -0.05447557	      0.00071968	     -0.19595032	     -0.05965885	      0.88273405	     -0.00001086	     -0.21392393	     -0.00000000	      0.00000001	     42.76872199
      3.03503588	     -0.05448703	      0.00072004	     -0.19596151	     -0.05966012	      0.88273523	     -0.00001162	     -0.21392907	     -0.00000000	      0.00000001	     42.85734932
      3.03662746	     -0.05449974	      0.00072185	     -0.19597400	     -0.05966139	      0.88273641	     -0.00001238	     -0.21393447	     -0.00000000	      0.00000000	     42.71752504
      3.03775925	     -0.05450974	      0.00072016	     -0.19598375	     -0.05966231	      0.88273723	     -0.00001292	     -0.21393846	     -0.00000000	      0.00000000	     42.87601075
      3.03889104	     -0.05451993	      0.00072008	     -0.19599375	     -0.05966324	      0.88273806	     -0.00001345	     -0.21394258	     -0.00000000	      0.00000000	     42.84223030
      3.04057571	     -0.05453607	      0.00071830	     -0.19600956	     -0.05966463	      0.88273927	     -0.00001424	     -0.21394890	     -0.00000000	      0.00000000	     42.91429886
      3.04198871	     -0.05455042	      0.00071748	     -0.19602365	     -0.05966581	      0.88274029	     -0.00001489	     -0.21395438	     -0.00000000	      0.00000000	     42.84131443
      3.04340171	     -0.05456582	      0.00071415	     -0.19603874	     -0.05966701	      0.88274129	     -0.00001555	     -0.21396002	     -0.00000000	      0.00000000	     42.98345270
      3.04481471	     -0.05458152	      0.00071285	     -0.19605418	     -0.05966821	      0.88274229	     -0.00001620	     -0.21396580	     -0.00000000	      0.00000000	     42.85429807
      3.04622771	     -0.05459802	      0.00070776	     -0.19607033	     -0.05966942	      0.88274328	     -0.00001685	     -0.21397170	     -0.00000000	      0.00000000	     43.08567373
      3.04741709	     -0.05461185	      0.00070627	     -0.19608393	     -0.05967045	      0.88274411	     -0.00001739	     -0.21397675	     -0.00000000	      0.00000000	     42.93018682
      3.04860647	     -0.05462664	      0.00070225	     -0.19609844	     -0.05967149	      0.88274494	     -0.00001793	     -0.21398187	     -0.00000000	      0.00000000	     43.01303843
      3.05015334	     -0.05464749	      0.00069779	     -0.19611895	     -0.05967285	      0.88274600	     -0.00001864	     -0.21398865	     -0.00000000	      0.00000000	     42.97302552
      3.05170021	     -0.05467077	      0.00069053	     -0.19614181	     -0.05967422	      0.88274705	     -0.00001934	     -0.21399559	     -0.00000000	      0.00000000	     43.15369674
      3.05289554	     -0.05468945	      0.00068694	     -0.19616023	     -0.05967528	      0.88274786	     -0.00001988	     -0.21400108	     -0.00000000	      0.00000000	     43.01976208
      3.05409086	     -0.05470911	      0.00068098	     -0.19617957	     -0.05967635	      0.88274866	     -0.00002042	     -0.21400667	     -0.00000000	      0.00000000	     43.10169525
      3.05566713	     -0.05473558	      0.00067394	     -0.19620564	     -0.05967777	      0.88274970	     -0.00002113	     -0.21401420	     -0.00000000	      0.00000000	     43.07615817
      3.05724339	     -0.05476252	      0.00066417	     -0.19623212	     -0.05967920	      0.88275073	     -0.00002184	     -0.21402185	     -0.00000000	      0.00000000	     43.28272708
      3.05838417	     -0.05478135	      0.00065950	     -0.19625068	     -0.05968024	      0.88275147	     -0.00002235	     -0.21402744	     -0.00000000	      0.00000000	     43.14318726
      3.05952495	     -0.05480049	      0.00065260	     -0.19626950	     -0.05968128	      0.88275220	     -0.00002287	     -0.21403307	     -0.00000000	      0.00000000	     43.21250379
      3.06119747	     -0.05482830	      0.00064316	     -0.19629687	     -0.05968281	      0.88275325	     -0.00002362	     -0.21404134	     -0.00000000	      0.00000000	     43.20614217
      3.06261455	     -0.05485210	      0.00063346	     -0.19632026	     -0.05968412	      0.88275413	     -0.00002426	     -0.21404835	     -0.00000000	      0.00000000	     43.32269583
      3.06403164	     -0.05487565	      0.00062542	     -0.19634344	     -0.05968542	      0.88275499	     -0.00002490	     -0.21405535	     -0.00000000	      0.00000000	     43.24627877
      3.06544872	     -0.05489976	      0.00061442	     -0.19636712	     -0.05968673	      0.88275584	     -0.00002554	     -0.21406232	     -0.00000000	      0.00000000	     43.42342710
      3.06671971	     -0.05492109	      0.00060705	     -0.19638812	     -0.05968791	      0.88275660	     -0.00002611	     -0.21406856	     -0.00000000	      0.00000000	     43.31245837
      3.06799070	     -0.05494307	      0.00059712	     -0.19640972	     -0.05968909	      0.88275733	     -0.00002669	     -0.21407478	     -0.00000000	      0.00000000	     43.42293974
      3.06926169	     -0.05496495	      0.00058830	     -0.19643125	     -0.05969027	      0.88275806	     -0.00002726	     -0.21408098	     -0.00000000	      0.00000000	     43.40702019
      3.07088746	     -0.05499329	      0.00057463	     -0.19645909	     -0.05969178	      0.88275897	     -0.00002800	     -0.21408888	     -0.00000000	      0.00000000	     43.55848256
      3.07218366	     -0.05501543	      0.00056513	     -0.19648086	     -0.05969298	      0.88275968	     -0.00002859	     -0.21409515	     -0.00000000	      0.00000000	     43.50050909
      3.07347986	     -0.05503782	      0.00055328	     -0.19650283	     -0.05969418	      0.88276038	     -0.00002918	     -0.21410137	     -0.00000000	      0.00000000	     43.62677235
      3.07477607	     -0.05505970	      0.00054277	     -0.19652434	     -0.05969539	      0.88276106	     -0.00002977	     -0.21410755	     -0.00000000	      0.00000000	     43.61814677
      3.07638128	     -0.05508664	      0.00052792	     -0.19655076	     -0.05969687	      0.88276189	     -0.00003050	     -0.21411512	     -0.00000000	      0.00000000	     43.76597290
      3.07765562	     -0.05510718	      0.00051818	     -0.19657097	     -0.05969805	      0.88276253	     -0.00003109	     -0.21412106	     -0.00000000	      0.00000000	     43.70745148
      3.07892997	     -0.05512766	      0.00050634	     -0.19659105	     -0.05969922	      0.88276315	     -0.00003167	     -0.21412692	     -0.00000000	      0.00000000	     43.82471780
      3.08020431	     -0.05514739	      0.00049583	     -0.19661042	     -0.05970040	      0.88276377	     -0.00003226	     -0.21413270	     -0.00000000	      0.00000000	     43.83687726
      3.08187780	     -0.05517277	      0.00048035	     -0.19663531	     -0.05970193	      0.88276455	     -0.00003303	     -0.21414015	      0.00000000	      0.00000000	     43.99435980
      3.08314441	     -0.05519104	      0.00047043	     -0.19665325	     -0.05970309	      0.88276513	     -0.00003362	     -0.21414567	      0.00000000	      0.00000000	     43.96040354
      3.08441101	     -0.05520929	      0.00045849	     -0.19667112	     -0.05970424	      0.88276570	     -0.00003421	     -0.21415108	      0.00000000	      0.00000000	     44.07756717
      3.08593987	     -0.05523048	      0.00044580	     -0.19669190	     -0.05970563	      0.88276636	     -0.00003492	     -0.21415748	      0.00000000	      0.00000000	     44.08940358
      3.08730982	     -0.05524946	      0.00043225	     -0.19671047	     -0.05970686	      0.88276694	     -0.00003556	     -0.21416307	      0.00000000	      0.00000000	     44.25226871
      3.08867978	     -0.05526774	      0.00042101	     -0.19672840	     -0.05970809	      0.88276751	     -0.00003621	     -0.21416855	      0.00000000	      0.00000000	     44.23067460
      3.09004973	     -0.05528630	      0.00040725	     -0.19674655	     -0.05970932	      0.88276806	     -0.00003686	     -0.21417391	      0.00000000	      0.00000000	     44.38602938
      3.09141969	     -0.05530414	      0.00039634	     -0.19676406	     -0.05971053	      0.88276859	     -0.00003751	     -0.21417917	      0.00000000	      0.00000000	     44.34654378
      3.09278964	     -0.05532229	      0.00038275	     -0.19678181	     -0.05971174	      0.88276912	     -0.00003816	     -0.21418431	      0.00000000	      0.00000000	     44.50869588
      3.09415959	     -0.05533969	      0.00037218	     -0.19679889	     -0.05971294	      0.88276962	     -0.00003882	     -0.21418937	      0.00000000	      0.00000000	     44.46697204
      3.09552955	     -0.05535745	      0.00035861	     -0.19681627	     -0.05971414	      0.88277012	     -0.00003948	     -0.21419432	      0.00000000	      0.00000000	     44.64138707
      3.09689950	     -0.05537445	      0.00034810	     -0.19683297	     -0.05971532	      0.88277060	     -0.00004014	     -0.21419919	      0.00000000	      0.00000000	     44.60566188
      3.09826946	     -0.05539190	      0.00033430	     -0.19685003	     -0.05971650	      0.88277107	     -0.00004081	     -0.21420396	      0.00000000	      0.00000000	     44.78752974
      3.09963941	     -0.05540852	      0.00032416	     -0.19686637	     -0.05971767	      0.88277152	     -0.00004148	     -0.21420865	      0.00000000	      0.00000000	     44.72645719
      3.10100936	     -0.05542561	      0.00031078	     -0.19688309	     -0.05971883	      0.88277196	     -0.00004215	     -0.21421325	      0.00000000	      0.00000000	     44.90174685
      3.10237932	     -0.05544183	      0.00030140	     -0.19689906	     -0.05971998	      0.88277239	     -0.00004283	     -0.21421778	      0.00000000	      0.00000000	     44.82932195
      3.10374927	     -0.05545862	      0.00028845	     -0.19691550	     -0.05972113	      0.88277280	     -0.00004352	     -0.21422222	      0.00000000	      0.00000000	     45.01242385
      3.10511923	     -0.05547453	      0.00027967	     -0.19693117	     -0.05972226	      0.88277320	     -0.00004421	     -0.21422659	      0.00000000	      0.00000000	     44.93908870
      3.10634177	     -0.05548926	      0.00026845	     -0.19694561	     -0.05972326	      0.88277355	     -0.00004483	     -0.21423043	      0.00000000	      0.00000000	     45.08922880
      3.10756431	     -0.05550352	      0.00025963	     -0.19695965	     -0.05972426	      0.88277388	     -0.00004545	     -0.21423420	      0.00000000	      0.00000000	     45.09024030
      3.10906844	     -0.05552133	      0.00024730	     -0.19697714	     -0.05972547	      0.88277428	     -0.00004622	     -0.21423877	      0.00000000	      0.00000000	     45.20078110
      3.11057257	     -0.05553866	      0.00023734	     -0.19699422	     -0.05972667	      0.88277466	     -0.00004700	     -0.21424326	      0.00000000	      0.00000000	     45.17317029
[truncated: 250,394 more chars]
