# Supplementary material for: A Neural Controller Model Considering the Vestibulospinal Tract in Human Postural Control
Source: Front Comput Neurosci. 2022 Feb 25;16:785099. doi: 10.3389/fncom.2022.785099 (PMC8913724; doi:10.3389/fncom.2022.785099)
Supplement: Supplementary file 8 [file Data_Sheet_3.zip › SimulationResults/VST-/3.558/opt_4/jiang_CoPpositon_pos.sto]

CoP
version=1
nRows=3483
nColumns=11
inDegrees=no

This file contains CoP trajectory (of origin) and orientations.

Units are S.I. units (seconds, meters, Newtons, ...)
Angles are in degrees.

endheader
time	cop-x	cop-z	cop-x-calcn-r	com-x	com-y	com-z	com-x-calcn-r	com-x-vel	com-y-vel	s_torques
      0.00059956	     -0.05944334	      0.00015799	     -0.20090618	     -0.06381464	      0.88297115	     -0.00011704	     -0.21907107	     -0.00000000	      0.00000000	     31.73898164
      0.00119911	     -0.05847727	      0.00021815	     -0.19994121	     -0.06381468	      0.88297135	     -0.00011702	     -0.21904083	     -0.00000000	      0.00000000	     36.81689459
      0.00218534	     -0.05753647	      0.00026654	     -0.19900032	     -0.06381483	      0.88297198	     -0.00011698	     -0.21897214	     -0.00000000	      0.00000001	     48.60297002
      0.00345403	     -0.05708667	      0.00027945	     -0.19854844	     -0.06381530	      0.88297331	     -0.00011689	     -0.21887803	     -0.00000000	      0.00000001	     57.56952986
      0.00580161	     -0.05721181	      0.00025541	     -0.19866796	     -0.06381708	      0.88297715	     -0.00011666	     -0.21874302	     -0.00000000	      0.00000001	     49.96559055
      0.00681417	     -0.05733929	      0.00024445	     -0.19879314	     -0.06381821	      0.88297922	     -0.00011654	     -0.21870403	     -0.00000000	      0.00000001	     42.13536422
      0.00805941	     -0.05747388	      0.00023600	     -0.19892521	     -0.06381987	      0.88298202	     -0.00011637	     -0.21866791	     -0.00000000	      0.00000002	     34.35301472
      0.01026126	     -0.05760075	      0.00023167	     -0.19904845	     -0.06382347	      0.88298740	     -0.00011603	     -0.21862460	     -0.00000000	      0.00000002	     25.30765295
      0.01146432	     -0.05762429	      0.00023386	     -0.19907036	     -0.06382574	      0.88299046	     -0.00011583	     -0.21860731	     -0.00000000	      0.00000002	     22.22834196
      0.01266738	     -0.05763097	      0.00023631	     -0.19907559	     -0.06382821	      0.88299354	     -0.00011562	     -0.21859258	     -0.00000000	      0.00000002	     20.51232155
      0.01449781	     -0.05763158	      0.00024011	     -0.19907425	     -0.06383229	      0.88299817	     -0.00011527	     -0.21857357	     -0.00000000	      0.00000002	     19.54786901
      0.01593758	     -0.05762836	      0.00024118	     -0.19906969	     -0.06383574	      0.88300170	     -0.00011499	     -0.21856095	     -0.00000000	      0.00000002	     20.22384651
      0.01737735	     -0.05763066	      0.00024222	     -0.19907084	     -0.06383936	      0.88300508	     -0.00011470	     -0.21855017	     -0.00000000	      0.00000002	     21.51567721
      0.01881712	     -0.05763373	      0.00024087	     -0.19907289	     -0.06384313	      0.88300827	     -0.00011439	     -0.21854122	     -0.00000000	      0.00000001	     23.98901497
      0.02025689	     -0.05764205	      0.00023995	     -0.19908040	     -0.06384701	      0.88301124	     -0.00011408	     -0.21853397	     -0.00000000	      0.00000001	     26.69787487
      0.02169666	     -0.05764913	      0.00023637	     -0.19908679	     -0.06385098	      0.88301398	     -0.00011376	     -0.21852834	     -0.00000000	      0.00000001	     30.39025305
      0.02313643	     -0.05765901	      0.00023356	     -0.19909617	     -0.06385502	      0.88301645	     -0.00011344	     -0.21852411	     -0.00000000	      0.00000001	     33.86081054
      0.02457620	     -0.05766423	      0.00022838	     -0.19910099	     -0.06385908	      0.88301867	     -0.00011311	     -0.21852115	     -0.00000000	      0.00000001	     38.00327935
      0.02601597	     -0.05767090	      0.00022446	     -0.19910744	     -0.06386317	      0.88302060	     -0.00011277	     -0.21851920	     -0.00000000	      0.00000001	     41.46984001
      0.02745574	     -0.05767140	      0.00021817	     -0.19910781	     -0.06386725	      0.88302226	     -0.00011243	     -0.21851810	     -0.00000000	      0.00000001	     45.27298059
      0.02889551	     -0.05767293	      0.00021375	     -0.19910934	     -0.06387131	      0.88302363	     -0.00011209	     -0.21851762	     -0.00000000	      0.00000001	     48.03995480
      0.03033528	     -0.05766755	      0.00020716	     -0.19910402	     -0.06387534	      0.88302472	     -0.00011173	     -0.21851764	     -0.00000000	      0.00000000	     50.90575527
      0.03162128	     -0.05766372	      0.00020326	     -0.19910033	     -0.06387891	      0.88302547	     -0.00011141	     -0.21851793	     -0.00000000	      0.00000000	     52.43925457
      0.03290728	     -0.05765544	      0.00019826	     -0.19909221	     -0.06388244	      0.88302600	     -0.00011108	     -0.21851842	     -0.00000000	      0.00000000	     53.84155433
      0.03448098	     -0.05764439	      0.00019348	     -0.19908140	     -0.06388671	      0.88302636	     -0.00011067	     -0.21851919	     -0.00000000	      0.00000000	     54.69427843
      0.03605468	     -0.05762866	      0.00018820	     -0.19906592	     -0.06389091	      0.88302643	     -0.00011025	     -0.21852010	     -0.00000000	     -0.00000000	     55.17676486
      0.03736141	     -0.05761642	      0.00018579	     -0.19905392	     -0.06389436	      0.88302628	     -0.00010990	     -0.21852092	     -0.00000000	     -0.00000000	     54.83293970
      0.03866813	     -0.05760087	      0.00018270	     -0.19903857	     -0.06389777	      0.88302595	     -0.00010953	     -0.21852182	     -0.00000000	     -0.00000000	     54.45718006
      0.04024506	     -0.05758266	      0.00018070	     -0.19902060	     -0.06390184	      0.88302533	     -0.00010908	     -0.21852300	     -0.00000000	     -0.00000000	     53.50727342
      0.04182199	     -0.05756124	      0.00017802	     -0.19899936	     -0.06390588	      0.88302449	     -0.00010861	     -0.21852434	     -0.00000000	     -0.00000000	     52.56139778
      0.04306891	     -0.05754545	      0.00017805	     -0.19898371	     -0.06390904	      0.88302369	     -0.00010823	     -0.21852549	     -0.00000000	     -0.00000000	     51.46854945
      0.04431584	     -0.05752752	      0.00017718	     -0.19896586	     -0.06391220	      0.88302277	     -0.00010785	     -0.21852675	     -0.00000000	     -0.00000001	     50.53057201
      0.04595814	     -0.05750591	      0.00017721	     -0.19894431	     -0.06391634	      0.88302142	     -0.00010733	     -0.21852863	     -0.00000000	     -0.00000001	     49.19410987
      0.04760044	     -0.05748321	      0.00017627	     -0.19892159	     -0.06392049	      0.88301993	     -0.00010679	     -0.21853084	     -0.00000000	     -0.00000001	     47.98654900
      0.04879096	     -0.05746849	      0.00017747	     -0.19890683	     -0.06392351	      0.88301878	     -0.00010640	     -0.21853266	     -0.00000000	     -0.00000001	     47.09407581
      0.04998149	     -0.05745330	      0.00017769	     -0.19889155	     -0.06392654	      0.88301759	     -0.00010599	     -0.21853470	     -0.00000000	     -0.00000001	     46.36460465
      0.05171433	     -0.05743353	      0.00017900	     -0.19887159	     -0.06393098	      0.88301578	     -0.00010539	     -0.21853808	     -0.00000000	     -0.00000001	     45.29633451
      0.05317266	     -0.05741665	      0.00017941	     -0.19885449	     -0.06393476	      0.88301422	     -0.00010488	     -0.21854135	     -0.00000000	     -0.00000001	     44.62004831
      0.05463098	     -0.05740183	      0.00018114	     -0.19883942	     -0.06393858	      0.88301264	     -0.00010436	     -0.21854496	     -0.00000000	     -0.00000001	     43.87141953
      0.05608930	     -0.05738567	      0.00018125	     -0.19882293	     -0.06394245	      0.88301107	     -0.00010382	     -0.21854894	     -0.00000000	     -0.00000001	     43.39167305
      0.05754762	     -0.05737198	      0.00018334	     -0.19880891	     -0.06394639	      0.88300950	     -0.00010328	     -0.21855322	     -0.00000000	     -0.00000001	     42.76975294
      0.05880775	     -0.05735836	      0.00018302	     -0.19879494	     -0.06394984	      0.88300817	     -0.00010281	     -0.21855718	     -0.00000000	     -0.00000001	     42.50631438
      0.06006787	     -0.05734679	      0.00018410	     -0.19878301	     -0.06395334	      0.88300687	     -0.00010233	     -0.21856134	     -0.00000000	     -0.00000001	     42.11199737
      0.06162768	     -0.05733155	      0.00018430	     -0.19876728	     -0.06395776	      0.88300530	     -0.00010174	     -0.21856675	     -0.00000000	     -0.00000001	     41.82190380
      0.06318750	     -0.05731805	      0.00018584	     -0.19875327	     -0.06396226	      0.88300381	     -0.00010113	     -0.21857235	     -0.00000000	     -0.00000001	     41.44287322
      0.06444141	     -0.05730532	      0.00018532	     -0.19874009	     -0.06396595	      0.88300266	     -0.00010064	     -0.21857698	     -0.00000000	     -0.00000001	     41.32171815
      0.06569533	     -0.05729441	      0.00018616	     -0.19872872	     -0.06396970	      0.88300156	     -0.00010015	     -0.21858166	     -0.00000000	     -0.00000001	     41.10916447
      0.06728398	     -0.05728004	      0.00018608	     -0.19871374	     -0.06397455	      0.88300026	     -0.00009952	     -0.21858765	     -0.00000000	     -0.00000001	     40.97712230
      0.06887263	     -0.05726789	      0.00018744	     -0.19870099	     -0.06397951	      0.88299905	     -0.00009888	     -0.21859367	     -0.00000000	     -0.00000000	     40.76734542
      0.07007347	     -0.05725707	      0.00018657	     -0.19868966	     -0.06398334	      0.88299820	     -0.00009840	     -0.21859822	     -0.00000000	     -0.00000000	     40.72508358
      0.07127430	     -0.05724784	      0.00018703	     -0.19867994	     -0.06398722	      0.88299741	     -0.00009791	     -0.21860274	     -0.00000000	     -0.00000000	     40.62409558
      0.07294060	     -0.05723466	      0.00018665	     -0.19866605	     -0.06399273	      0.88299641	     -0.00009723	     -0.21860896	     -0.00000000	     -0.00000000	     40.57420272
      0.07460691	     -0.05722336	      0.00018777	     -0.19865407	     -0.06399836	      0.88299553	     -0.00009654	     -0.21861506	     -0.00000000	     -0.00000000	     40.45417150
      0.07575341	     -0.05721401	      0.00018662	     -0.19864420	     -0.06400231	      0.88299498	     -0.00009607	     -0.21861920	     -0.00000000	     -0.00000000	     40.44884498
      0.07689992	     -0.05720619	      0.00018687	     -0.19863588	     -0.06400633	      0.88299449	     -0.00009559	     -0.21862326	     -0.00000000	     -0.00000000	     40.39250587
      0.07868209	     -0.05719389	      0.00018658	     -0.19862280	     -0.06401269	      0.88299381	     -0.00009485	     -0.21862945	     -0.00000000	     -0.00000000	     40.36567117
      0.08014172	     -0.05718515	      0.00018726	     -0.19861342	     -0.06401802	      0.88299334	     -0.00009423	     -0.21863439	     -0.00000000	     -0.00000000	     40.28491968
      0.08160134	     -0.05719060	      0.00018607	     -0.19861819	     -0.06402345	      0.88299294	     -0.00009361	     -0.21863945	     -0.00000000	     -0.00000000	     40.14318542
      0.08306097	     -0.05725970	      0.00018472	     -0.19868657	     -0.06402898	      0.88299259	     -0.00009299	     -0.21864595	     -0.00000000	     -0.00000000	     39.48007961
      0.08452059	     -0.05742571	      0.00017867	     -0.19885174	     -0.06403462	      0.88299230	     -0.00009237	     -0.21865681	     -0.00000000	     -0.00000000	     38.83273955
      0.08577231	     -0.05764132	      0.00017546	     -0.19906666	     -0.06403954	      0.88299207	     -0.00009182	     -0.21867171	     -0.00000000	     -0.00000000	     38.08521169
      0.08702403	     -0.05789914	      0.00017169	     -0.19932380	     -0.06404453	      0.88299185	     -0.00009128	     -0.21869281	     -0.00000000	     -0.00000000	     37.79482913
      0.08860735	     -0.05824872	      0.00017118	     -0.19967271	     -0.06405095	      0.88299154	     -0.00009058	     -0.21872834	     -0.00000000	     -0.00000000	     37.31275151
      0.09019067	     -0.05859544	      0.00017291	     -0.20001889	     -0.06405747	      0.88299116	     -0.00008988	     -0.21877257	     -0.00000000	     -0.00000000	     37.19857482
      0.09149529	     -0.05886715	      0.00017926	     -0.20029034	     -0.06406291	      0.88299079	     -0.00008930	     -0.21881422	     -0.00000000	     -0.00000000	     36.38923881
      0.09279991	     -0.05912328	      0.00018556	     -0.20054626	     -0.06406841	      0.88299033	     -0.00008873	     -0.21885947	     -0.00000000	     -0.00000000	     35.90293501
      0.09439754	     -0.05941793	      0.00019589	     -0.20084077	     -0.06407521	      0.88298965	     -0.00008803	     -0.21891853	     -0.00000000	     -0.00000000	     34.58428862
      0.09599517	     -0.05969542	      0.00020435	     -0.20111814	     -0.06408208	      0.88298882	     -0.00008734	     -0.21898047	     -0.00000000	     -0.00000000	     33.35827273
      0.09731571	     -0.05991144	      0.00021285	     -0.20133411	     -0.06408780	      0.88298801	     -0.00008679	     -0.21903319	     -0.00000000	     -0.00000000	     32.02098377
      0.09863625	     -0.06012180	      0.00021838	     -0.20154440	     -0.06409356	      0.88298710	     -0.00008624	     -0.21908685	     -0.00000000	     -0.00000000	     30.99436370
      0.09995679	     -0.06032517	      0.00022358	     -0.20174770	     -0.06409936	      0.88298608	     -0.00008572	     -0.21914117	     -0.00000000	     -0.00000001	     29.72160142
      0.10166369	     -0.06058040	      0.00022722	     -0.20200282	     -0.06410690	      0.88298461	     -0.00008507	     -0.21921189	     -0.00000000	     -0.00000001	     28.65097441
      0.10337059	     -0.06082770	      0.00022984	     -0.20225003	     -0.06411448	      0.88298297	     -0.00008445	     -0.21928265	     -0.00000000	     -0.00000001	     26.94803021
      0.10462773	     -0.06100175	      0.00022875	     -0.20242397	     -0.06412009	      0.88298167	     -0.00008402	     -0.21933449	     -0.00000000	     -0.00000001	     26.80686467
      0.10588486	     -0.06117498	      0.00022772	     -0.20259713	     -0.06412571	      0.88298028	     -0.00008361	     -0.21938586	     -0.00000000	     -0.00000001	     26.18366129
      0.10749362	     -0.06139107	      0.00022460	     -0.20281313	     -0.06413293	      0.88297839	     -0.00008311	     -0.21945068	     -0.00000000	     -0.00000001	     25.85980225
      0.10910238	     -0.06160308	      0.00022082	     -0.20302508	     -0.06414015	      0.88297638	     -0.00008265	     -0.21951418	     -0.00000000	     -0.00000001	     25.16068218
      0.11071114	     -0.06180490	      0.00021564	     -0.20322685	     -0.06414738	      0.88297426	     -0.00008221	     -0.21957613	     -0.00000000	     -0.00000001	     25.16287716
      0.11231989	     -0.06200686	      0.00021131	     -0.20342883	     -0.06415461	      0.88297205	     -0.00008181	     -0.21963623	     -0.00000000	     -0.00000001	     24.99908079
      0.11376389	     -0.06218092	      0.00020621	     -0.20360291	     -0.06416109	      0.88296999	     -0.00008147	     -0.21968862	     -0.00000000	     -0.00000001	     24.55276284
      0.11520789	     -0.06235228	      0.00020264	     -0.20377436	     -0.06416755	      0.88296787	     -0.00008116	     -0.21973941	     -0.00000000	     -0.00000001	     24.45195776
      0.11665188	     -0.06251871	      0.00019870	     -0.20394091	     -0.06417400	      0.88296568	     -0.00008086	     -0.21978864	     -0.00000000	     -0.00000001	     24.05337049
      0.11842581	     -0.06271924	      0.00019590	     -0.20414165	     -0.06418190	      0.88296294	     -0.00008053	     -0.21984696	     -0.00000000	     -0.00000001	     23.75799021
      0.11977486	     -0.06286098	      0.00019381	     -0.20428358	     -0.06418788	      0.88296081	     -0.00008029	     -0.21988980	     -0.00000000	     -0.00000001	     23.23187420
      0.12112392	     -0.06300029	      0.00019316	     -0.20442313	     -0.06419384	      0.88295866	     -0.00008008	     -0.21993125	     -0.00000000	     -0.00000001	     22.74215494
      0.12247297	     -0.06313287	      0.00019294	     -0.20455598	     -0.06419978	      0.88295648	     -0.00007987	     -0.21997140	     -0.00000000	     -0.00000001	     22.41226155
      0.12438397	     -0.06331198	      0.00019422	     -0.20473553	     -0.06420815	      0.88295338	     -0.00007961	     -0.22002613	     -0.00000000	     -0.00000001	     21.50618554
      0.12597048	     -0.06344428	      0.00019587	     -0.20486820	     -0.06421505	      0.88295081	     -0.00007941	     -0.22006970	     -0.00000000	     -0.00000001	     21.27427328
      0.12755700	     -0.06357178	      0.00019872	     -0.20499613	     -0.06422191	      0.88294825	     -0.00007924	     -0.22011156	     -0.00000000	     -0.00000001	     20.75764421
      0.12914352	     -0.06368683	      0.00020148	     -0.20511160	     -0.06422874	      0.88294571	     -0.00007909	     -0.22015182	     -0.00000000	     -0.00000001	     20.54273200
      0.13073004	     -0.06379533	      0.00020559	     -0.20522058	     -0.06423552	      0.88294322	     -0.00007896	     -0.22019053	     -0.00000000	     -0.00000001	     19.90045802
      0.13231656	     -0.06388785	      0.00020886	     -0.20531354	     -0.06424226	      0.88294078	     -0.00007886	     -0.22022776	     -0.00000000	     -0.00000001	     19.92045128
      0.13390308	     -0.06397968	      0.00021345	     -0.20540585	     -0.06424896	      0.88293840	     -0.00007878	     -0.22026344	     -0.00000000	     -0.00000001	     19.33466070
      0.13532332	     -0.06404686	      0.00021619	     -0.20547344	     -0.06425491	      0.88293634	     -0.00007873	     -0.22029424	     -0.00000000	     -0.00000001	     19.25488040
      0.13674356	     -0.06411255	      0.00021967	     -0.20553955	     -0.06426083	      0.88293435	     -0.00007870	     -0.22032386	     -0.00000000	     -0.00000001	     18.98232441
      0.13816381	     -0.06416956	      0.00022235	     -0.20559697	     -0.06426672	      0.88293244	     -0.00007869	     -0.22035243	     -0.00000000	     -0.00000001	     18.80135730
      0.13994200	     -0.06423470	      0.00022575	     -0.20566261	     -0.06427404	      0.88293017	     -0.00007872	     -0.22038666	     -0.00000000	     -0.00000001	     18.40392511
      0.14172020	     -0.06428924	      0.00022785	     -0.20571763	     -0.06428130	      0.88292805	     -0.00007878	     -0.22041925	     -0.00000000	     -0.00000001	     18.52034955
      0.14306618	     -0.06432731	      0.00022988	     -0.20575608	     -0.06428676	      0.88292654	     -0.00007885	     -0.22044282	     -0.00000000	     -0.00000001	     18.13757701
      0.14441216	     -0.06436006	      0.00023119	     -0.20578918	     -0.06429219	      0.88292514	     -0.00007894	     -0.22046548	     -0.00000000	     -0.00000001	     18.11758567
      0.14632416	     -0.06440541	      0.00023293	     -0.20583505	     -0.06429984	      0.88292330	     -0.00007911	     -0.22049610	     -0.00000000	     -0.00000001	     17.88664202
      0.14798628	     -0.06443379	      0.00023382	     -0.20586386	     -0.06430643	      0.88292187	     -0.00007929	     -0.22052133	     -0.00000000	     -0.00000001	     17.85418526
      0.14964840	     -0.06446762	      0.00023497	     -0.20589812	     -0.06431297	      0.88292059	     -0.00007951	     -0.22054515	     -0.00000000	     -0.00000000	     17.66649411
      0.15109224	     -0.06448451	      0.00023542	     -0.20591539	     -0.06431861	      0.88291960	     -0.00007972	     -0.22056491	     -0.00000000	     -0.00000000	     17.60590044
      0.15253607	     -0.06450567	      0.00023610	     -0.20593692	     -0.06432421	      0.88291872	     -0.00007996	     -0.22058362	     -0.00000000	     -0.00000000	     17.49151244
      0.15397991	     -0.06452360	      0.00023645	     -0.20595523	     -0.06432976	      0.88291796	     -0.00008022	     -0.22060144	     -0.00000000	     -0.00000000	     17.46149931
      0.15551539	     -0.06454386	      0.00023697	     -0.20597589	     -0.06433562	      0.88291726	     -0.00008053	     -0.22061946	     -0.00000000	     -0.00000000	     17.48216446
      0.15705087	     -0.06456232	      0.00023724	     -0.20599477	     -0.06434143	      0.88291668	     -0.00008087	     -0.22063663	     -0.00000000	     -0.00000000	     17.24743910
      0.15858635	     -0.06457843	      0.00023786	     -0.20601129	     -0.06434719	      0.88291621	     -0.00008123	     -0.22065295	     -0.00000000	     -0.00000000	     17.35468914
      0.16012183	     -0.06459615	      0.00023819	     -0.20602944	     -0.06435290	      0.88291585	     -0.00008162	     -0.22066845	     -0.00000000	     -0.00000000	     17.23265099
      0.16175054	     -0.06461333	      0.00023913	     -0.20604708	     -0.06435889	      0.88291557	     -0.00008207	     -0.22068417	     -0.00000000	     -0.00000000	     17.25386619
      0.16337926	     -0.06462899	      0.00023966	     -0.20606321	     -0.06436482	      0.88291539	     -0.00008254	     -0.22069912	     -0.00000000	     -0.00000000	     17.08852332
      0.16500797	     -0.06464242	      0.00024110	     -0.20607713	     -0.06437069	      0.88291530	     -0.00008304	     -0.22071339	     -0.00000000	     -0.00000000	     17.07810841
      0.16663668	     -0.06465384	      0.00024160	     -0.20608903	     -0.06437649	      0.88291529	     -0.00008358	     -0.22072697	     -0.00000000	      0.00000000	     17.08637835
      0.16826540	     -0.06465718	      0.00024378	     -0.20609290	     -0.06438222	      0.88291536	     -0.00008414	     -0.22073976	     -0.00000000	      0.00000000	     17.12089327
      0.16989411	     -0.06465412	      0.00024423	     -0.20609036	     -0.06438788	      0.88291548	     -0.00008473	     -0.22075151	     -0.00000000	      0.00000000	     17.21521497
      0.17138702	     -0.06463659	      0.00024682	     -0.20607334	     -0.06439301	      0.88291564	     -0.00008530	     -0.22076118	     -0.00000000	      0.00000000	     17.18021238
      0.17287993	     -0.06460843	      0.00024791	     -0.20604567	     -0.06439807	      0.88291584	     -0.00008589	     -0.22076945	     -0.00000000	      0.00000000	     17.36292082
      0.17481510	     -0.06455134	      0.00025162	     -0.20598927	     -0.06440454	      0.88291614	     -0.00008670	     -0.22077773	     -0.00000000	      0.00000000	     17.35670631
      0.17607986	     -0.06450308	      0.00025187	     -0.20594140	     -0.06440871	      0.88291637	     -0.00008725	     -0.22078142	     -0.00000000	      0.00000000	     17.59924834
      0.17734463	     -0.06444500	      0.00025337	     -0.20588376	     -0.06441284	      0.88291661	     -0.00008781	     -0.22078366	     -0.00000000	      0.00000000	     17.61771687
      0.17890750	     -0.06436448	      0.00025440	     -0.20580372	     -0.06441788	      0.88291694	     -0.00008854	     -0.22078433	     -0.00000000	      0.00000000	     17.87996144
      0.18047037	     -0.06427635	      0.00025503	     -0.20571606	     -0.06442286	      0.88291729	     -0.00008928	     -0.22078278	     -0.00000000	      0.00000000	     17.79870638
      0.18203324	     -0.06417941	      0.00025531	     -0.20561956	     -0.06442777	      0.88291767	     -0.00009005	     -0.22077911	     -0.00000000	      0.00000000	     18.06678452
      0.18359611	     -0.06408168	      0.00025556	     -0.20552224	     -0.06443263	      0.88291807	     -0.00009084	     -0.22077344	     -0.00000000	      0.00000000	     18.28961045
      0.18515898	     -0.06397658	      0.00025593	     -0.20541755	     -0.06443742	      0.88291850	     -0.00009165	     -0.22076603	     -0.00000000	      0.00000000	     18.43387247
      0.18672185	     -0.06387277	      0.00025609	     -0.20531410	     -0.06444216	      0.88291896	     -0.00009247	     -0.22075694	     -0.00000000	      0.00000000	     18.62026060
      0.18828472	     -0.06376222	      0.00025684	     -0.20520392	     -0.06444685	      0.88291943	     -0.00009332	     -0.22074643	     -0.00000000	      0.00000000	     18.82493492
      0.18984759	     -0.06365271	      0.00025725	     -0.20509476	     -0.06445149	      0.88291993	     -0.00009418	     -0.22073455	     -0.00000000	      0.00000000	     18.91775806
      0.19160735	     -0.06352741	      0.00025849	     -0.20496983	     -0.06445666	      0.88292052	     -0.00009516	     -0.22071977	     -0.00000000	      0.00000000	     19.24303846
      0.19336710	     -0.06340125	      0.00025910	     -0.20484401	     -0.06446177	      0.88292114	     -0.00009615	     -0.22070365	     -0.00000000	      0.00000000	     19.28342100
      0.19474257	     -0.06329880	      0.00026085	     -0.20474183	     -0.06446573	      0.88292164	     -0.00009694	     -0.22069023	     -0.00000000	      0.00000000	     19.69157549
      0.19611804	     -0.06319801	      0.00026194	     -0.20464129	     -0.06446966	      0.88292216	     -0.00009773	     -0.22067618	     -0.00000000	      0.00000000	     19.82402398
      0.19797529	     -0.06306290	      0.00026379	     -0.20450650	     -0.06447493	      0.88292288	     -0.00009880	     -0.22065631	     -0.00000000	      0.00000000	     20.12327045
      0.19983254	     -0.06292698	      0.00026477	     -0.20437087	     -0.06448014	      0.88292363	     -0.00009988	     -0.22063569	     -0.00000000	      0.00000000	     20.23655027
      0.20118762	     -0.06282149	      0.00026689	     -0.20426558	     -0.06448392	      0.88292419	     -0.00010068	     -0.22062022	     -0.00000000	      0.00000000	     20.64083680
      0.20254269	     -0.06272393	      0.00026844	     -0.20416822	     -0.06448767	      0.88292476	     -0.00010147	     -0.22060441	     -0.00000000	      0.00000000	     20.90876826
      0.20437234	     -0.06258955	      0.00027096	     -0.20403409	     -0.06449271	      0.88292554	     -0.00010254	     -0.22058276	     -0.00000000	      0.00000000	     21.15452444
      0.20600061	     -0.06247293	      0.00027265	     -0.20391765	     -0.06449717	      0.88292626	     -0.00010349	     -0.22056316	     -0.00000000	      0.00000000	     21.58675661
      0.20762888	     -0.06235191	      0.00027505	     -0.20379682	     -0.06450160	      0.88292698	     -0.00010444	     -0.22054340	     -0.00000000	      0.00000000	     21.93083137
      0.20895686	     -0.06225861	      0.00027617	     -0.20370365	     -0.06450519	      0.88292758	     -0.00010521	     -0.22052711	     -0.00000000	      0.00000000	     22.08665433
      0.21028485	     -0.06216262	      0.00027770	     -0.20360777	     -0.06450878	      0.88292819	     -0.00010598	     -0.22051074	     -0.00000000	      0.00000000	     22.46691039
      0.21194937	     -0.06204707	      0.00027918	     -0.20349236	     -0.06451325	      0.88292895	     -0.00010694	     -0.22049016	     -0.00000001	      0.00000000	     22.64506881
      0.21361389	     -0.06192761	      0.00028082	     -0.20337299	     -0.06451771	      0.88292973	     -0.00010788	     -0.22046957	     -0.00000001	      0.00000000	     23.28107598
      0.21527841	     -0.06181829	      0.00028186	     -0.20326376	     -0.06452215	      0.88293050	     -0.00010882	     -0.22044888	     -0.00000001	      0.00000000	     23.34611256
      0.21658657	     -0.06172525	      0.00028302	     -0.20317078	     -0.06452562	      0.88293111	     -0.00010955	     -0.22043270	     -0.00000001	      0.00000000	     23.85296561
      0.21789472	     -0.06163923	      0.00028377	     -0.20308481	     -0.06452909	      0.88293173	     -0.00011028	     -0.22041650	     -0.00000001	      0.00000000	     24.07674556
      0.21958420	     -0.06152670	      0.00028473	     -0.20297232	     -0.06453357	      0.88293252	     -0.00011119	     -0.22039567	     -0.00000001	      0.00000000	     24.51803423
      0.22127368	     -0.06141951	      0.00028520	     -0.20286515	     -0.06453802	      0.88293331	     -0.00011210	     -0.22037488	     -0.00000001	      0.00000000	     24.70683307
      0.22268873	     -0.06132689	      0.00028576	     -0.20277254	     -0.06454175	      0.88293397	     -0.00011284	     -0.22035757	     -0.00000001	      0.00000000	     25.29291758
      0.22410377	     -0.06123968	      0.00028592	     -0.20268532	     -0.06454547	      0.88293462	     -0.00011357	     -0.22034033	     -0.00000001	      0.00000000	     25.50682565
      0.22551881	     -0.06115132	      0.00028621	     -0.20259694	     -0.06454919	      0.88293527	     -0.00011428	     -0.22032320	     -0.00000001	      0.00000000	     25.93419088
      0.22734713	     -0.06104377	      0.00028632	     -0.20248935	     -0.06455398	      0.88293610	     -0.00011518	     -0.22030124	     -0.00000001	      0.00000000	     26.34195876
      0.22874817	     -0.06095718	      0.00028648	     -0.20240273	     -0.06455764	      0.88293673	     -0.00011586	     -0.22028457	     -0.00000001	      0.00000000	     26.65948406
      0.23014921	     -0.06087787	      0.00028650	     -0.20232337	     -0.06456130	      0.88293734	     -0.00011651	     -0.22026799	     -0.00000001	      0.00000000	     26.98673909
      0.23155025	     -0.06079665	      0.00028656	     -0.20224210	     -0.06456496	      0.88293795	     -0.00011715	     -0.22025159	     -0.00000001	      0.00000000	     27.35379731
      0.23334466	     -0.06069867	      0.00028661	     -0.20214404	     -0.06456964	      0.88293871	     -0.00011794	     -0.22023079	     -0.00000001	      0.00000000	     27.66364891
      0.23477698	     -0.06061711	      0.00028653	     -0.20206241	     -0.06457337	      0.88293930	     -0.00011855	     -0.22021441	     -0.00000001	      0.00000000	     28.09367328
      0.23620931	     -0.06054129	      0.00028645	     -0.20198651	     -0.06457710	      0.88293987	     -0.00011914	     -0.22019816	     -0.00000000	      0.00000000	     28.41839948
      0.23764164	     -0.06046420	      0.00028631	     -0.20190933	     -0.06458083	      0.88294043	     -0.00011971	     -0.22018210	     -0.00000000	      0.00000000	     28.70782187
      0.23907397	     -0.06039060	      0.00028616	     -0.20183563	     -0.06458455	      0.88294097	     -0.00012025	     -0.22016619	     -0.00000000	      0.00000000	     29.04314881
      0.24089846	     -0.06029601	      0.00028586	     -0.20174091	     -0.06458930	      0.88294164	     -0.00012092	     -0.22014624	     -0.00000000	      0.00000000	     29.42358964
      0.24218935	     -0.06023257	      0.00028590	     -0.20167737	     -0.06459267	      0.88294209	     -0.00012137	     -0.22013227	     -0.00000000	      0.00000000	     29.65153553
      0.24348023	     -0.06016813	      0.00028571	     -0.20161281	     -0.06459603	      0.88294253	     -0.00012179	     -0.22011845	     -0.00000000	      0.00000000	     30.00438121
      0.24514578	     -0.06008899	      0.00028561	     -0.20153353	     -0.06460037	      0.88294308	     -0.00012231	     -0.22010086	     -0.00000000	      0.00000000	     30.15460256
      0.24681133	     -0.06000761	      0.00028519	     -0.20145198	     -0.06460472	      0.88294360	     -0.00012280	     -0.22008354	     -0.00000000	      0.00000000	     30.86031340
      0.24812290	     -0.05994911	      0.00028507	     -0.20139335	     -0.06460816	      0.88294399	     -0.00012315	     -0.22007007	     -0.00000000	      0.00000000	     30.78040459
      0.24943448	     -0.05988830	      0.00028459	     -0.20133239	     -0.06461160	      0.88294436	     -0.00012348	     -0.22005679	     -0.00000000	      0.00000000	     31.18128942
      0.25107737	     -0.05981665	      0.00028428	     -0.20126055	     -0.06461591	      0.88294481	     -0.00012385	     -0.22004040	     -0.00000000	      0.00000000	     31.28646723
      0.25272026	     -0.05974253	      0.00028348	     -0.20118622	     -0.06462024	      0.88294522	     -0.00012418	     -0.22002431	     -0.00000000	      0.00000000	     31.97646764
      0.25400731	     -0.05968986	      0.00028345	     -0.20113339	     -0.06462365	      0.88294553	     -0.00012441	     -0.22001188	     -0.00000000	      0.00000000	     31.85970636
      0.25529436	     -0.05963507	      0.00028291	     -0.20107842	     -0.06462706	      0.88294583	     -0.00012461	     -0.21999966	     -0.00000000	      0.00000000	     32.22062770
      0.25693541	     -0.05956930	      0.00028257	     -0.20101242	     -0.06463143	      0.88294618	     -0.00012483	     -0.21998433	     -0.00000000	      0.00000000	     32.30855756
      0.25857646	     -0.05950226	      0.00028161	     -0.20094513	     -0.06463581	      0.88294650	     -0.00012499	     -0.21996933	     -0.00000000	      0.00000000	     32.97141459
      0.25988569	     -0.05945304	      0.00028158	     -0.20089572	     -0.06463933	      0.88294674	     -0.00012509	     -0.21995758	     -0.00000000	      0.00000000	     32.80036203
      0.26119493	     -0.05940245	      0.00028085	     -0.20084491	     -0.06464286	      0.88294697	     -0.00012515	     -0.21994604	     -0.00000000	      0.00000000	     33.15493907
      0.26280274	     -0.05934461	      0.00028043	     -0.20078681	     -0.06464723	      0.88294722	     -0.00012518	     -0.21993216	     -0.00000000	      0.00000000	     33.19885134
      0.26441056	     -0.05928589	      0.00027921	     -0.20072780	     -0.06465161	      0.88294745	     -0.00012516	     -0.21991863	     -0.00000000	      0.00000000	     33.80336549
      0.26571109	     -0.05924219	      0.00027913	     -0.20068388	     -0.06465519	      0.88294762	     -0.00012511	     -0.21990794	     -0.00000000	      0.00000000	     33.61688310
      0.26701161	     -0.05919754	      0.00027825	     -0.20063897	     -0.06465878	      0.88294777	     -0.00012502	     -0.21989748	     -0.00000000	      0.00000000	     33.93368852
      0.26863363	     -0.05914620	      0.00027771	     -0.20058734	     -0.06466329	      0.88294795	     -0.00012486	     -0.21988477	     -0.00000000	      0.00000000	     33.96710452
      0.27008910	     -0.05909957	      0.00027657	     -0.20054040	     -0.06466737	      0.88294809	     -0.00012467	     -0.21987371	     -0.00000000	      0.00000000	     34.38052862
      0.27154457	     -0.05905742	      0.00027624	     -0.20049796	     -0.06467147	      0.88294821	     -0.00012443	     -0.21986295	     -0.00000000	      0.00000000	     34.22741220
      0.27300004	     -0.05901302	      0.00027498	     -0.20045324	     -0.06467561	      0.88294832	     -0.00012414	     -0.21985254	     -0.00000000	      0.00000000	     34.66065158
      0.27445551	     -0.05897449	      0.00027466	     -0.20041440	     -0.06467979	      0.88294841	     -0.00012382	     -0.21984244	     -0.00000000	      0.00000000	     34.59893981
      0.27591097	     -0.05893446	      0.00027322	     -0.20037402	     -0.06468400	      0.88294849	     -0.00012344	     -0.21983271	     -0.00000000	      0.00000000	     34.93177696
      0.27736644	     -0.05889950	      0.00027297	     -0.20033873	     -0.06468825	      0.88294856	     -0.00012302	     -0.21982332	     -0.00000000	      0.00000000	     34.77670146
      0.27882191	     -0.05886211	      0.00027136	     -0.20030098	     -0.06469253	      0.88294862	     -0.00012255	     -0.21981430	     -0.00000000	      0.00000000	     35.19295659
      0.28027738	     -0.05883129	      0.00027123	     -0.20026981	     -0.06469686	      0.88294867	     -0.00012203	     -0.21980564	     -0.00000000	      0.00000000	     34.92189648
      0.28173285	     -0.05879808	      0.00026921	     -0.20023621	     -0.06470123	      0.88294871	     -0.00012147	     -0.21979740	     -0.00000000	      0.00000000	     35.37236656
      0.28302718	     -0.05877526	      0.00026885	     -0.20021306	     -0.06470515	      0.88294874	     -0.00012093	     -0.21979042	     -0.00000000	      0.00000000	     35.17029079
      0.28432151	     -0.05875253	      0.00026732	     -0.20018997	     -0.06470911	      0.88294876	     -0.00012036	     -0.21978384	     -0.00000000	      0.00000000	     35.34466513
      0.28588717	     -0.05873066	      0.00026627	     -0.20016768	     -0.06471395	      0.88294878	     -0.00011961	     -0.21977645	     -0.00000000	      0.00000000	     35.23987059
      0.28745284	     -0.05871265	      0.00026406	     -0.20014920	     -0.06471884	      0.88294881	     -0.00011882	     -0.21976978	     -0.00000000	      0.00000000	     35.56641045
      0.28875471	     -0.05870497	      0.00026331	     -0.20014115	     -0.06472295	      0.88294882	     -0.00011811	     -0.21976488	     -0.00000000	      0.00000000	     35.25318371
      0.29005658	     -0.05870048	      0.00026147	     -0.20013626	     -0.06472711	      0.88294883	     -0.00011738	     -0.21976066	     -0.00000000	      0.00000000	     35.41647044
      0.29163666	     -0.05870472	      0.00026005	     -0.20014004	     -0.06473221	      0.88294884	     -0.00011643	     -0.21975657	     -0.00000000	      0.00000000	     35.21000184
      0.29321675	     -0.05871625	      0.00025761	     -0.20015106	     -0.06473737	      0.88294885	     -0.00011543	     -0.21975378	     -0.00000000	      0.00000000	     35.56028056
      0.29450073	     -0.05873496	      0.00025704	     -0.20016941	     -0.06474161	      0.88294885	     -0.00011459	     -0.21975258	     -0.00000000	     -0.00000000	     35.13372268
      0.29578472	     -0.05875816	      0.00025547	     -0.20019220	     -0.06474589	      0.88294884	     -0.00011370	     -0.21975244	     -0.00000000	     -0.00000000	     35.24883695
      0.29738614	     -0.05879748	      0.00025449	     -0.20023107	     -0.06475129	      0.88294883	     -0.00011256	     -0.21975382	     -0.00000000	     -0.00000000	     35.00421478
      0.29882464	     -0.05883831	      0.00025291	     -0.20027147	     -0.06475620	      0.88294880	     -0.00011148	     -0.21975660	     -0.00000000	     -0.00000000	     35.19554192
      0.30026315	     -0.05888738	      0.00025247	     -0.20032015	     -0.06476115	      0.88294875	     -0.00011037	     -0.21976085	     -0.00000000	     -0.00000000	     34.78119165
      0.30170165	     -0.05893946	      0.00025102	     -0.20037182	     -0.06476616	      0.88294868	     -0.00010922	     -0.21976659	     -0.00000000	     -0.00000000	     35.00185122
      0.30314015	     -0.05900090	      0.00025078	     -0.20043289	     -0.06477121	      0.88294859	     -0.00010802	     -0.21977380	     -0.00000000	     -0.00000000	     34.61605343
      0.30457865	     -0.05906597	      0.00024947	     -0.20049758	     -0.06477632	      0.88294847	     -0.00010679	     -0.21978252	     -0.00000000	     -0.00000000	     34.75805688
      0.30601716	     -0.05913906	      0.00024942	     -0.20057033	     -0.06478147	      0.88294832	     -0.00010553	     -0.21979274	     -0.00000000	     -0.00000000	     34.26942647
      0.30745566	     -0.05921440	      0.00024812	     -0.20064532	     -0.06478666	      0.88294812	     -0.00010423	     -0.21980445	     -0.00000000	     -0.00000000	     34.43770756
      0.30889416	     -0.05929801	      0.00024803	     -0.20072862	     -0.06479190	      0.88294789	     -0.00010289	     -0.21981760	     -0.00000000	     -0.00000000	     33.93800121
      0.31033266	     -0.05938397	      0.00024659	     -0.20081426	     -0.06479717	      0.88294761	     -0.00010152	     -0.21983220	     -0.00000000	     -0.00000000	     34.05148658
      0.31177117	     -0.05947759	      0.00024642	     -0.20090760	     -0.06480249	      0.88294728	     -0.00010012	     -0.21984820	     -0.00000000	     -0.00000000	     33.48078828
      0.31320967	     -0.05957269	      0.00024497	     -0.20100240	     -0.06480784	      0.88294689	     -0.00009869	     -0.21986559	     -0.00000000	     -0.00000000	     33.57822987
      0.31464817	     -0.05967489	      0.00024483	     -0.20110437	     -0.06481322	      0.88294645	     -0.00009722	     -0.21988430	     -0.00000000	     -0.00000000	     33.03156737
      0.31608667	     -0.05977874	      0.00024346	     -0.20120797	     -0.06481863	      0.88294595	     -0.00009573	     -0.21990430	     -0.00000000	     -0.00000000	     33.05844643
      0.31752518	     -0.05988862	      0.00024332	     -0.20131764	     -0.06482408	      0.88294539	     -0.00009421	     -0.21992553	     -0.00000000	     -0.00000000	     32.47699060
      0.31896368	     -0.05999976	      0.00024195	     -0.20142856	     -0.06482955	      0.88294476	     -0.00009267	     -0.21994795	     -0.00000000	     -0.00000000	     32.48632830
      0.32040218	     -0.06011726	      0.00024161	     -0.20154590	     -0.06483504	      0.88294407	     -0.00009110	     -0.21997149	     -0.00000000	     -0.00000000	     31.94882637
      0.32184068	     -0.06023580	      0.00024013	     -0.20166426	     -0.06484055	      0.88294331	     -0.00008950	     -0.21999614	     -0.00000000	     -0.00000000	     31.90219452
      0.32327918	     -0.06035919	      0.00023951	     -0.20178752	     -0.06484608	      0.88294249	     -0.00008789	     -0.22002180	     -0.00000000	     -0.00000000	     31.35526192
      0.32471769	     -0.06048330	      0.00023796	     -0.20191149	     -0.06485162	      0.88294159	     -0.00008625	     -0.22004844	     -0.00000000	     -0.00000000	     31.28755292
      0.32615619	     -0.06061266	      0.00023727	     -0.20204076	     -0.06485718	      0.88294063	     -0.00008459	     -0.22007601	     -0.00000000	     -0.00000000	     30.77931246
      0.32759469	     -0.06074292	      0.00023592	     -0.20217093	     -0.06486274	      0.88293960	     -0.00008291	     -0.22010447	     -0.00000000	     -0.00000001	     30.65843174
      0.32903319	     -0.06087657	      0.00023532	     -0.20230453	     -0.06486831	      0.88293851	     -0.00008121	     -0.22013377	     -0.00000000	     -0.00000001	     30.14858681
      0.33047170	     -0.06101059	      0.00023413	     -0.20243851	     -0.06487388	      0.88293735	     -0.00007950	     -0.22016386	     -0.00000000	     -0.00000001	     30.02538749
      0.33225184	     -0.06118246	      0.00023353	     -0.20261039	     -0.06488077	      0.88293583	     -0.00007735	     -0.22020210	     -0.00000000	     -0.00000001	     29.26178754
      0.33364941	     -0.06131377	      0.00023198	     -0.20274170	     -0.06488617	      0.88293458	     -0.00007565	     -0.22023288	     -0.00000000	     -0.00000001	     29.36720573
      0.33504699	     -0.06145094	      0.00023141	     -0.20287891	     -0.06489157	      0.88293327	     -0.00007394	     -0.22026422	     -0.00000000	     -0.00000001	     28.94483116
      0.33644456	     -0.06158643	      0.00023009	     -0.20301445	     -0.06489695	      0.88293191	     -0.00007222	     -0.22029612	     -0.00000000	     -0.00000001	     28.68450099
      0.33823419	     -0.06176227	      0.00022934	     -0.20319040	     -0.06490383	      0.88293011	     -0.00007000	     -0.22033765	     -0.00000000	     -0.00000001	     28.38332256
      0.33971634	     -0.06190586	      0.00022740	     -0.20333410	     -0.06490950	      0.88292856	     -0.00006815	     -0.22037261	     -0.00000000	     -0.00000001	     27.98653524
      0.34119848	     -0.06205171	      0.00022684	     -0.20348009	     -0.06491514	      0.88292696	     -0.00006629	     -0.22040801	     -0.00000000	     -0.00000001	     27.68640022
      0.34268062	     -0.06219755	      0.00022484	     -0.20362607	     -0.06492076	      0.88292533	     -0.00006442	     -0.22044386	     -0.00000000	     -0.00000001	     27.35354173
      0.34416277	     -0.06234350	      0.00022426	     -0.20377221	     -0.06492634	      0.88292367	     -0.00006255	     -0.22048014	     -0.00000000	     -0.00000001	     27.05199389
      0.34564491	     -0.06248912	      0.00022256	     -0.20391803	     -0.06493189	      0.88292198	     -0.00006068	     -0.22051682	     -0.00000000	     -0.00000001	     26.75737469
      0.34712705	     -0.06263411	      0.00022207	     -0.20406326	     -0.06493740	      0.88292026	     -0.00005880	     -0.22055385	     -0.00000000	     -0.00000001	     26.45858634
      0.34860920	     -0.06277743	      0.00022078	     -0.20420683	     -0.06494287	      0.88291853	     -0.00005692	     -0.22059117	     -0.00000000	     -0.00000001	     26.08506565
      0.35009134	     -0.06291806	      0.00022059	     -0.20434776	     -0.06494828	      0.88291678	     -0.00005504	     -0.22062871	     -0.00000000	     -0.00000001	     25.85210868
      0.35208229	     -0.06310723	      0.00021880	     -0.20453733	     -0.06495548	      0.88291443	     -0.00005252	     -0.22067940	     -0.00000000	     -0.00000001	     25.32879645
      0.35339891	     -0.06322780	      0.00021981	     -0.20465823	     -0.06496019	      0.88291287	     -0.00005086	     -0.22071306	     -0.00000000	     -0.00000001	     25.13886931
      0.35471553	     -0.06334970	      0.00021898	     -0.20478045	     -0.06496485	      0.88291131	     -0.00004919	     -0.22074677	     -0.00000000	     -0.00000001	     24.92031720
      0.35660853	     -0.06352160	      0.00021929	     -0.20495285	     -0.06497146	      0.88290908	     -0.00004681	     -0.22079535	     -0.00000000	     -0.00000001	     24.44130251
      0.35823455	     -0.06366633	      0.00021796	     -0.20509802	     -0.06497705	      0.88290719	     -0.00004477	     -0.22083705	     -0.00000000	     -0.00000001	     24.25389074
      0.35968704	     -0.06379255	      0.00021903	     -0.20522470	     -0.06498198	      0.88290552	     -0.00004296	     -0.22087424	     -0.00000000	     -0.00000001	     23.82941094
      0.36113953	     -0.06391708	      0.00021787	     -0.20534965	     -0.06498683	      0.88290386	     -0.00004115	     -0.22091132	     -0.00000000	     -0.00000001	     23.72746881
      0.36259202	     -0.06403985	      0.00021814	     -0.20547291	     -0.06499162	      0.88290223	     -0.00003935	     -0.22094826	     -0.00000000	     -0.00000001	     23.30089326
      0.36404450	     -0.06416070	      0.00021732	     -0.20559422	     -0.06499632	      0.88290063	     -0.00003757	     -0.22098504	     -0.00000000	     -0.00000001	     23.16085955
      0.36590676	     -0.06431558	      0.00021739	     -0.20574977	     -0.06500224	      0.88289863	     -0.00003529	     -0.22103195	     -0.00000000	     -0.00000001	     22.44511235
      0.36741571	     -0.06443423	      0.00021603	     -0.20586894	     -0.06500693	      0.88289704	     -0.00003345	     -0.22106974	     -0.00000000	     -0.00000001	     22.58688864
      0.36892466	     -0.06455420	      0.00021633	     -0.20598949	     -0.06501153	      0.88289550	     -0.00003163	     -0.22110720	     -0.00000000	     -0.00000001	     22.15425775
      0.37043361	     -0.06467018	      0.00021502	     -0.20610603	     -0.06501604	      0.88289399	     -0.00002982	     -0.22114436	     -0.00000000	     -0.00000001	     22.05856601
      0.37194255	     -0.06478372	      0.00021477	     -0.20622019	     -0.06502044	      0.88289253	     -0.00002803	     -0.22118114	     -0.00000000	     -0.00000001	     21.63973973
      0.37345150	     -0.06489195	      0.00021356	     -0.20632902	     -0.06502474	      0.88289111	     -0.00002626	     -0.22121747	     -0.00000000	     -0.00000001	     21.55485732
      0.37540566	     -0.06502735	      0.00021347	     -0.20646527	     -0.06503016	      0.88288934	     -0.00002399	     -0.22126369	     -0.00000000	     -0.00000001	     20.93429594
      0.37677928	     -0.06511260	      0.00021188	     -0.20655111	     -0.06503385	      0.88288814	     -0.00002242	     -0.22129549	     -0.00000000	     -0.00000001	     21.05705368
      0.37815291	     -0.06519636	      0.00021160	     -0.20663549	     -0.06503746	      0.88288698	     -0.00002087	     -0.22132659	     -0.00000000	     -0.00000001	     20.80266514
      0.38000702	     -0.06529945	      0.00021031	     -0.20673943	     -0.06504217	      0.88288548	     -0.00001882	     -0.22136739	     -0.00000000	     -0.00000001	     20.57505030
      0.38165546	     -0.06538037	      0.00021023	     -0.20682114	     -0.06504622	      0.88288420	     -0.00001703	     -0.22140225	     -0.00000000	     -0.00000001	     20.25051433
      0.38330391	     -0.06545030	      0.00020864	     -0.20689185	     -0.06505013	      0.88288299	     -0.00001528	     -0.22143561	     -0.00000000	     -0.00000000	     20.34353583
      0.38495235	     -0.06551553	      0.00020889	     -0.20695790	     -0.06505390	      0.88288184	     -0.00001358	     -0.22146731	     -0.00000000	     -0.00000000	     19.82103147
      0.38660079	     -0.06556823	      0.00020651	     -0.20701138	     -0.06505753	      0.88288076	     -0.00001192	     -0.22149735	     -0.00000000	     -0.00000000	     20.03219680
      0.38802007	     -0.06561158	      0.00020670	     -0.20705546	     -0.06506055	      0.88287988	     -0.00001054	     -0.22152179	     -0.00000000	     -0.00000000	     19.64821098
      0.38943936	     -0.06564813	      0.00020513	     -0.20709270	     -0.06506345	      0.88287905	     -0.00000919	     -0.22154495	     -0.00000000	     -0.00000000	     19.57039608
      0.39121596	     -0.06568920	      0.00020426	     -0.20713465	     -0.06506694	      0.88287809	     -0.00000756	     -0.22157215	     -0.00000000	     -0.00000000	     19.37643922
      0.39299255	     -0.06572136	      0.00020162	     -0.20716767	     -0.06507027	      0.88287722	     -0.00000600	     -0.22159738	     -0.00000000	     -0.00000000	     19.25453368
      0.39434333	     -0.06574278	      0.00020186	     -0.20718978	     -0.06507269	      0.88287661	     -0.00000486	     -0.22161530	     -0.00000000	     -0.00000000	     19.09521190
      0.39569410	     -0.06575998	      0.00020090	     -0.20720765	     -0.06507502	      0.88287606	     -0.00000375	     -0.22163213	     -0.00000000	     -0.00000000	     19.07877576
      0.39751563	     -0.06577826	      0.00020065	     -0.20722686	     -0.06507801	      0.88287540	     -0.00000233	     -0.22165308	     -0.00000000	     -0.00000000	     18.78025269
      0.39933715	     -0.06578504	      0.00019969	     -0.20723454	     -0.06508084	      0.88287484	     -0.00000099	     -0.22167201	     -0.00000000	     -0.00000000	     18.93321607
      0.40090126	     -0.06578881	      0.00020064	     -0.20723913	     -0.06508313	      0.88287443	      0.00000010	     -0.22168657	     -0.00000000	     -0.00000000	     18.76391649
      0.40246536	     -0.06578461	      0.00019993	     -0.20723571	     -0.06508530	      0.88287410	      0.00000112	     -0.22169964	     -0.00000000	     -0.00000000	     18.64351321
      0.40402946	     -0.06577629	      0.00020104	     -0.20722820	     -0.06508736	      0.88287384	      0.00000209	     -0.22171119	     -0.00000000	     -0.00000000	     18.69434065
      0.40559357	     -0.06576126	      0.00020089	     -0.20721394	     -0.06508929	      0.88287366	      0.00000299	     -0.22172126	     -0.00000000	     -0.00000000	     18.45785438
      0.40715767	     -0.06574018	      0.00020247	     -0.20719367	     -0.06509111	      0.88287355	      0.00000383	     -0.22172983	     -0.00000000	     -0.00000000	     18.58363414
      0.40872178	     -0.06571531	      0.00020285	     -0.20716958	     -0.06509281	      0.88287351	      0.00000461	     -0.22173697	     -0.00000000	     -0.00000000	     18.34056252
      0.41028588	     -0.06568292	      0.00020445	     -0.20713798	     -0.06509440	      0.88287354	      0.00000532	     -0.22174272	     -0.00000000	      0.00000000	     18.46846969
      0.41233228	     -0.06564151	      0.00020454	     -0.20709754	     -0.06509632	      0.88287369	      0.00000615	     -0.22174806	     -0.00000000	      0.00000000	     18.29064902
      0.41366490	     -0.06559971	      0.00020696	     -0.20705641	     -0.06509746	      0.88287385	      0.00000663	     -0.22175048	     -0.00000000	      0.00000000	     18.30380457
      0.41499753	     -0.06555648	      0.00020775	     -0.20701381	     -0.06509853	      0.88287407	      0.00000706	     -0.22175172	     -0.00000000	      0.00000000	     18.34329065
      0.41692710	     -0.06549137	      0.00021000	     -0.20694961	     -0.06509994	      0.88287446	      0.00000759	     -0.22175165	     -0.00000000	      0.00000000	     18.22311795
      0.41885668	     -0.06541995	      0.00021038	     -0.20687905	     -0.06510120	      0.88287496	      0.00000802	     -0.22174958	     -0.00000000	      0.00000000	     18.60074486
      0.42022927	     -0.06536326	      0.00021318	     -0.20682301	     -0.06510201	      0.88287538	      0.00000827	     -0.22174696	     -0.00000000	      0.00000000	     18.35362445
      0.42160186	     -0.06530374	      0.00021407	     -0.20676409	     -0.06510274	      0.88287584	      0.00000846	     -0.22174333	     -0.00000000	      0.00000000	     18.46745795
      0.42340073	     -0.06522259	      0.00021629	     -0.20668372	     -0.06510359	      0.88287653	      0.00000863	     -0.22173709	     -0.00000000	      0.00000000	     18.49148251
      0.42519961	     -0.06513441	      0.00021732	     -0.20659628	     -0.06510432	      0.88287729	      0.00000872	     -0.22172924	     -0.00000000	      0.00000000	     18.50223195
      0.42676819	     -0.06505094	      0.00022006	     -0.20651348	     -0.06510486	      0.88287802	      0.00000871	     -0.22172102	     -0.00000000	      0.00000000	     18.64405655
      0.42833676	     -0.06496559	      0.00022070	     -0.20642873	     -0.06510532	      0.88287880	      0.00000864	     -0.22171152	     -0.00000000	      0.00000000	     18.81766809
      0.42990533	     -0.06487471	      0.00022329	     -0.20633847	     -0.06510569	      0.88287965	      0.00000850	     -0.22170083	     -0.00000000	      0.00000000	     18.81776633
      0.43147391	     -0.06478053	      0.00022410	     -0.20624485	     -0.06510599	      0.88288054	      0.00000830	     -0.22168891	     -0.00000000	      0.00000000	     18.97038252
      0.43304248	     -0.06468157	      0.00022693	     -0.20614648	     -0.06510621	      0.88288150	      0.00000803	     -0.22167580	     -0.00000000	      0.00000000	     19.01291849
      0.43461105	     -0.06457746	      0.00022826	     -0.20604290	     -0.06510636	      0.88288250	      0.00000769	     -0.22166147	     -0.00000000	      0.00000000	     19.28618123
      0.43617962	     -0.06447181	      0.00023108	     -0.20593779	     -0.06510644	      0.88288355	      0.00000728	     -0.22164589	     -0.00000000	      0.00000000	     19.33867278
      0.43774820	     -0.06435949	      0.00023235	     -0.20582596	     -0.06510646	      0.88288465	      0.00000681	     -0.22162913	     -0.00000000	      0.00000000	     19.54707109
      0.43931677	     -0.06424488	      0.00023513	     -0.20571185	     -0.06510641	      0.88288580	      0.00000628	     -0.22161112	     -0.00000000	      0.00000001	     19.66667351
      0.44088534	     -0.06412627	      0.00023636	     -0.20559368	     -0.06510631	      0.88288700	      0.00000568	     -0.22159195	     -0.00000000	      0.00000001	     19.85263429
      0.44245391	     -0.06400514	      0.00023900	     -0.20547299	     -0.06510614	      0.88288824	      0.00000503	     -0.22157164	     -0.00000000	      0.00000001	     20.11943388
      0.44402249	     -0.06388416	      0.00023989	     -0.20535240	     -0.06510593	      0.88288952	      0.00000431	     -0.22155027	     -0.00000000	      0.00000001	     20.27988665
      0.44559106	     -0.06376012	      0.00024215	     -0.20522875	     -0.06510567	      0.88289085	      0.00000353	     -0.22152801	     -0.00000000	      0.00000001	     20.47780847
      0.44715963	     -0.06363739	      0.00024260	     -0.20510635	     -0.06510537	      0.88289221	      0.00000270	     -0.22150493	     -0.00000000	      0.00000001	     20.68465756
      0.44872821	     -0.06351392	      0.00024504	     -0.20498322	     -0.06510502	      0.88289362	      0.00000181	     -0.22148117	     -0.00000000	      0.00000001	     20.86998889
      0.45029678	     -0.06339010	      0.00024568	     -0.20485968	     -0.06510463	      0.88289506	      0.00000086	     -0.22145678	     -0.00000000	      0.00000001	     21.18185046
      0.45186535	     -0.06326753	      0.00024907	     -0.20473743	     -0.06510421	      0.88289654	     -0.00000014	     -0.22143182	     -0.00000000	      0.00000001	     21.38463587
      0.45343392	     -0.06314424	      0.00025003	     -0.20461439	     -0.06510376	      0.88289805	     -0.00000119	     -0.22140640	     -0.00000000	      0.00000001	     21.67749780
      0.45500250	     -0.06302096	      0.00025391	     -0.20449140	     -0.06510328	      0.88289959	     -0.00000229	     -0.22138055	     -0.00000000	      0.00000001	     21.84027530
      0.45657107	     -0.06289871	      0.00025462	     -0.20436934	     -0.06510278	      0.88290117	     -0.00000345	     -0.22135433	     -0.00000000	      0.00000001	     22.29086569
      0.45796548	     -0.06279067	      0.00025814	     -0.20426153	     -0.06510231	      0.88290258	     -0.00000452	     -0.22133078	     -0.00000000	      0.00000001	     22.36328382
      0.45935990	     -0.06268299	      0.00025958	     -0.20415401	     -0.06510182	      0.88290402	     -0.00000562	     -0.22130703	     -0.00000000	      0.00000001	     22.73366581
      0.46075431	     -0.06257596	      0.00026216	     -0.20404716	     -0.06510133	      0.88290547	     -0.00000677	     -0.22128312	     -0.00000000	      0.00000001	     22.89542896
      0.46247603	     -0.06244372	      0.00026394	     -0.20391508	     -0.06510069	      0.88290729	     -0.00000823	     -0.22125344	     -0.00000000	      0.00000001	     23.43134748
      0.46419774	     -0.06231476	      0.00026666	     -0.20378628	     -0.06510004	      0.88290912	     -0.00000975	     -0.22122367	     -0.00000000	      0.00000001	     23.34004991
      0.46555722	     -0.06221077	      0.00026743	     -0.20368236	     -0.06509952	      0.88291057	     -0.00001098	     -0.22120016	     -0.00000000	      0.00000001	     23.94316470
      0.46691670	     -0.06211019	      0.00026978	     -0.20358189	     -0.06509899	      0.88291204	     -0.00001225	     -0.22117661	     -0.00000000	      0.00000001	     24.07617038
      0.46856617	     -0.06198835	      0.00027167	     -0.20346013	     -0.06509834	      0.88291382	     -0.00001382	     -0.22114804	     -0.00000000	      0.00000001	     24.55326922
      0.47021564	     -0.06186982	      0.00027456	     -0.20334169	     -0.06509769	      0.88291561	     -0.00001543	     -0.22111949	     -0.00000000	      0.00000001	     24.54719521
      0.47186511	     -0.06174835	      0.00027542	     -0.20322025	     -0.06509703	      0.88291740	     -0.00001708	     -0.22109099	     -0.00000000	      0.00000001	     25.22224843
      0.47319175	     -0.06165555	      0.00027814	     -0.20312749	     -0.06509650	      0.88291884	     -0.00001844	     -0.22106804	     -0.00000000	      0.00000001	     25.34014479
      0.47451840	     -0.06156205	      0.00027921	     -0.20303400	     -0.06509598	      0.88292028	     -0.00001981	     -0.22104516	     -0.00000000	      0.00000001	     25.64087912
      0.47624640	     -0.06144369	      0.00028157	     -0.20291563	     -0.06509529	      0.88292215	     -0.00002164	     -0.22101543	     -0.00000000	      0.00000001	     25.96255199
      0.47797440	     -0.06132618	      0.00028223	     -0.20279808	     -0.06509462	      0.88292401	     -0.00002349	     -0.22098586	     -0.00000000	      0.00000001	     26.31197002
      0.47926192	     -0.06123987	      0.00028462	     -0.20271176	     -0.06509412	      0.88292539	     -0.00002489	     -0.22096392	     -0.00000000	      0.00000001	     26.47648187
      0.48054944	     -0.06115506	      0.00028547	     -0.20262689	     -0.06509362	      0.88292677	     -0.00002631	     -0.22094207	     -0.00000000	      0.00000001	     26.79755910
      0.48228273	     -0.06104381	      0.00028745	     -0.20251556	     -0.06509297	      0.88292860	     -0.00002823	     -0.22091285	     -0.00000000	      0.00000001	     26.97018306
      0.48380963	     -0.06094640	      0.00028823	     -0.20241805	     -0.06509240	      0.88293021	     -0.00002994	     -0.22088730	     -0.00000000	      0.00000001	     27.47626844
      0.48533653	     -0.06085276	      0.00029026	     -0.20232432	     -0.06509185	      0.88293180	     -0.00003167	     -0.22086193	     -0.00000000	      0.00000001	     27.43637692
      0.48686343	     -0.06075787	      0.00029068	     -0.20222928	     -0.06509130	      0.88293337	     -0.00003340	     -0.22083679	     -0.00000000	      0.00000001	     27.96662658
      0.48839033	     -0.06066822	      0.00029295	     -0.20213951	     -0.06509078	      0.88293493	     -0.00003514	     -0.22081184	     -0.00000000	      0.00000001	     28.03017719
      0.48991722	     -0.06057762	      0.00029290	     -0.20204873	     -0.06509027	      0.88293647	     -0.00003689	     -0.22078716	     -0.00000000	      0.00000001	     28.45355854
      0.49125963	     -0.06050180	      0.00029498	     -0.20197278	     -0.06508983	      0.88293781	     -0.00003842	     -0.22076566	     -0.00000000	      0.00000001	     28.49381894
      0.49260204	     -0.06042552	      0.00029543	     -0.20189632	     -0.06508941	      0.88293913	     -0.00003995	     -0.22074438	     -0.00000000	      0.00000001	     28.77303801
      0.49421656	     -0.06033749	      0.00029713	     -0.20180808	     -0.06508892	      0.88294070	     -0.00004179	     -0.22071906	     -0.00000000	      0.00000001	     28.91423320
      0.49583107	     -0.06024946	      0.00029748	     -0.20171980	     -0.06508845	      0.88294225	     -0.00004362	     -0.22069410	     -0.00000000	      0.00000001	     29.23838796
      0.49719292	     -0.06017793	      0.00029954	     -0.20164808	     -0.06508808	      0.88294354	     -0.00004515	     -0.22067330	     -0.00000000	      0.00000001	     29.30072800
      0.49855476	     -0.06010739	      0.00029998	     -0.20157731	     -0.06508772	      0.88294480	     -0.00004668	     -0.22065277	     -0.00000000	      0.00000001	     29.60187089
      0.49991661	     -0.06003916	      0.00030128	     -0.20150884	     -0.06508738	      0.88294606	     -0.00004818	     -0.22063253	     -0.00000000	      0.00000001	     29.68130421
      0.50165181	     -0.05995384	      0.00030187	     -0.20142319	     -0.06508697	      0.88294762	     -0.00005009	     -0.22060715	     -0.00000000	      0.00000001	     30.12081217
      0.50311147	     -0.05988466	      0.00030347	     -0.20135374	     -0.06508666	      0.88294892	     -0.00005167	     -0.22058618	     -0.00000000	      0.00000001	     29.97066794
      0.50457112	     -0.05981554	      0.00030343	     -0.20128429	     -0.06508636	      0.88295020	     -0.00005322	     -0.22056554	     -0.00000000	      0.00000001	     30.40391487
      0.50603078	     -0.05975037	      0.00030487	     -0.20121882	     -0.06508609	      0.88295145	     -0.00005476	     -0.22054526	     -0.00000000	      0.00000001	     30.31000277
      0.50749043	     -0.05968464	      0.00030463	     -0.20115273	     -0.06508585	      0.88295269	     -0.00005626	     -0.22052534	     -0.00000000	      0.00000001	     30.70597083
      0.50895008	     -0.05962264	      0.00030594	     -0.20109040	     -0.06508564	      0.88295391	     -0.00005774	     -0.22050577	     -0.00000000	      0.00000001	     30.65047269
      0.51040974	     -0.05956063	      0.00030547	     -0.20102801	     -0.06508545	      0.88295511	     -0.00005920	     -0.22048657	     -0.00000000	      0.00000001	     31.00966314
      0.51186939	     -0.05950214	      0.00030666	     -0.20096915	     -0.06508529	      0.88295628	     -0.00006062	     -0.22046774	     -0.00000000	      0.00000001	     30.88853588
      0.51332905	     -0.05944312	      0.00030592	     -0.20090971	     -0.06508516	      0.88295745	     -0.00006201	     -0.22044929	     -0.00000000	      0.00000001	     31.27475321
      0.51478870	     -0.05938798	      0.00030703	     -0.20085417	     -0.06508506	      0.88295859	     -0.00006337	     -0.22043121	     -0.00000000	      0.00000001	     31.17450457
      0.51624836	     -0.05933267	      0.00030600	     -0.20079842	     -0.06508500	      0.88295972	     -0.00006470	     -0.22041352	     -0.00000000	      0.00000001	     31.54646765
      0.51770801	     -0.05928103	      0.00030676	     -0.20074636	     -0.06508497	      0.88296083	     -0.00006599	     -0.22039621	     -0.00000000	      0.00000001	     31.37175332
      0.51916766	     -0.05922859	      0.00030517	     -0.20069343	     -0.06508497	      0.88296193	     -0.00006725	     -0.22037928	     -0.00000000	      0.00000001	     31.77717575
      0.52062732	     -0.05918033	      0.00030596	     -0.20064472	     -0.06508501	      0.88296302	     -0.00006848	     -0.22036272	     -0.00000000	      0.00000001	     31.63093518
      0.52208697	     -0.05913159	      0.00030406	     -0.20059547	     -0.06508509	      0.88296409	     -0.00006967	     -0.22034656	     -0.00000000	      0.00000000	     32.02604601
      0.52339644	     -0.05909096	      0.00030458	     -0.20055442	     -0.06508519	      0.88296504	     -0.00007071	     -0.22033238	     -0.00000000	      0.00000000	     31.86914436
      0.52470591	     -0.05905051	      0.00030339	     -0.20051351	     -0.06508533	      0.88296598	     -0.00007172	     -0.22031853	     -0.00000000	      0.00000000	     32.09996728
      0.52601538	     -0.05901217	      0.00030303	     -0.20047471	     -0.06508549	      0.88296691	     -0.00007271	     -0.22030498	     -0.00000000	      0.00000000	     32.10540061
      0.52779922	     -0.05896169	      0.00030153	     -0.20042357	     -0.06508578	      0.88296816	     -0.00007401	     -0.22028704	     -0.00000000	      0.00000000	     32.41848534
      0.52920648	     -0.05892447	      0.00030138	     -0.20038586	     -0.06508604	      0.88296914	     -0.00007499	     -0.22027330	     -0.00000000	      0.00000000	     32.20510948
      0.53061374	     -0.05888768	      0.00029971	     -0.20034851	     -0.06508635	      0.88297010	     -0.00007595	     -0.22025993	     -0.00000000	      0.00000000	     32.50604442
      0.53202100	     -0.05885477	      0.00029919	     -0.20031509	     -0.06508671	      0.88297106	     -0.00007687	     -0.22024694	     -0.00000000	      0.00000000	     32.40272318
      0.53342826	     -0.05882342	      0.00029745	     -0.20028317	     -0.06508710	      0.88297201	     -0.00007776	     -0.22023437	     -0.00000000	      0.00000000	     32.64344841
      0.53483552	     -0.05879598	      0.00029659	     -0.20025519	     -0.06508754	      0.88297295	     -0.00007862	     -0.22022226	     -0.00000000	      0.00000000	     32.54120460
      0.53624278	     -0.05877066	      0.00029475	     -0.20022929	     -0.06508802	      0.88297388	     -0.00007945	     -0.22021064	     -0.00000000	      0.00000000	     32.76773660
      0.53765004	     -0.05874951	      0.00029364	     -0.20020758	     -0.06508856	      0.88297480	     -0.00008024	     -0.22019956	     -0.00000000	      0.00000000	     32.67269004
      0.53905730	     -0.05873077	      0.00029179	     -0.20018826	     -0.06508913	      0.88297571	     -0.00008099	     -0.22018904	     -0.00000000	      0.00000000	     32.88052594
      0.54076034	     -0.05871706	      0.00029043	     -0.20017385	     -0.06508990	      0.88297680	     -0.00008186	     -0.22017716	     -0.00000000	      0.00000000	     32.60297806
      0.54213240	     -0.05870906	      0.00028778	     -0.20016525	     -0.06509057	      0.88297767	     -0.00008252	     -0.22016841	     -0.00000000	      0.00000000	     32.96080001
      0.54350446	     -0.05871158	      0.00028646	     -0.20016720	     -0.06509129	      0.88297853	     -0.00008313	     -0.22016049	     -0.00000000	      0.00000000	     32.89185354
      0.54487652	     -0.05871951	      0.00028394	     -0.20017453	     -0.06509206	      0.88297937	     -0.00008371	     -0.22015356	     -0.00000000	      0.00000000	     32.93689698
      0.54653109	     -0.05874003	      0.00028228	     -0.20019437	     -0.06509306	      0.88298038	     -0.00008435	     -0.22014664	     -0.00000000	      0.00000000	     32.98223016
      0.54790878	     -0.05876317	      0.00027949	     -0.20021691	     -0.06509395	      0.88298119	     -0.00008483	     -0.22014220	     -0.00000000	      0.00000000	     32.94919376
      0.54928646	     -0.05879365	      0.00027873	     -0.20024684	     -0.06509489	      0.88298199	     -0.00008526	     -0.22013900	     -0.00000000	      0.00000000	     32.94685191
      0.55066415	     -0.05882921	      0.00027711	     -0.20028184	     -0.06509588	      0.88298278	     -0.00008564	     -0.22013708	     -0.00000000	      0.00000000	     32.94864125
      0.55204184	     -0.05887042	      0.00027709	     -0.20032253	     -0.06509693	      0.88298353	     -0.00008597	     -0.22013645	     -0.00000000	      0.00000000	     32.94034861
      0.55375551	     -0.05892947	      0.00027628	     -0.20038094	     -0.06509830	      0.88298444	     -0.00008631	     -0.22013747	     -0.00000000	      0.00000000	     32.79565727
      0.55509906	     -0.05897822	      0.00027807	     -0.20042925	     -0.06509944	      0.88298513	     -0.00008651	     -0.22013963	     -0.00000000	      0.00000000	     32.79840804
      0.55644261	     -0.05903285	      0.00027851	     -0.20048343	     -0.06510063	      0.88298578	     -0.00008666	     -0.22014297	     -0.00000000	      0.00000000	     32.85944709
      0.55778615	     -0.05909097	      0.00028058	     -0.20054114	     -0.06510187	      0.88298640	     -0.00008676	     -0.22014747	     -0.00000000	      0.00000000	     32.68212853
      0.55946856	     -0.05916883	      0.00028229	     -0.20061849	     -0.06510350	      0.88298712	     -0.00008681	     -0.22015470	     -0.00000000	      0.00000000	     32.82581863
      0.56084386	     -0.05923608	      0.00028544	     -0.20068538	     -0.06510488	      0.88298767	     -0.00008679	     -0.22016189	     -0.00000000	      0.00000000	     32.40174529
      0.56221915	     -0.05930733	      0.00028672	     -0.20075624	     -0.06510632	      0.88298817	     -0.00008671	     -0.22017019	     -0.00000000	      0.00000000	     32.53029358
      0.56359444	     -0.05938331	      0.00028910	     -0.20083187	     -0.06510780	      0.88298862	     -0.00008658	     -0.22017961	     -0.00000000	      0.00000000	     32.23577169
      0.56496974	     -0.05946294	      0.00029026	     -0.20091114	     -0.06510934	      0.88298902	     -0.00008639	     -0.22019014	     -0.00000000	      0.00000000	     32.25392227
      0.56662611	     -0.05956440	      0.00029273	     -0.20101221	     -0.06511126	      0.88298944	     -0.00008608	     -0.22020425	     -0.00000000	      0.00000000	     31.74795609
      0.56807740	     -0.05965320	      0.00029316	     -0.20110065	     -0.06511299	      0.88298973	     -0.00008575	     -0.22021782	     -0.00000000	      0.00000000	     31.96097828
      0.56952869	     -0.05974869	      0.00029533	     -0.20119583	     -0.06511478	      0.88298995	     -0.00008536	     -0.22023242	     -0.00000000	      0.00000000	     31.58642735
      0.57097998	     -0.05984671	      0.00029492	     -0.20129351	     -0.06511661	      0.88299011	     -0.00008491	     -0.22024809	     -0.00000000	      0.00000000	     31.48593852
      0.57243127	     -0.05994845	      0.00029638	     -0.20139497	     -0.06511850	      0.88299019	     -0.00008440	     -0.22026477	     -0.00000000	      0.00000000	     31.18781208
      0.57388256	     -0.06005383	      0.00029508	     -0.20150002	     -0.06512043	      0.88299020	     -0.00008383	     -0.22028244	     -0.00000000	     -0.00000000	     31.08671420
      0.57533385	     -0.06016218	      0.00029582	     -0.20160811	     -0.06512240	      0.88299013	     -0.00008321	     -0.22030106	     -0.00000000	     -0.00000000	     30.73528669
      0.57678514	     -0.06027368	      0.00029367	     -0.20171931	     -0.06512442	      0.88298999	     -0.00008252	     -0.22032059	     -0.00000000	     -0.00000000	     30.64247399
      0.57823643	     -0.06038769	      0.00029390	     -0.20183309	     -0.06512648	      0.88298976	     -0.00008179	     -0.22034100	     -0.00000000	     -0.00000000	     30.29017190
      0.57968772	     -0.06050328	      0.00029147	     -0.20194841	     -0.06512858	      0.88298946	     -0.00008100	     -0.22036223	     -0.00000000	     -0.00000000	     30.06377203
      0.58113901	     -0.06061936	      0.00029150	     -0.20206430	     -0.06513072	      0.88298909	     -0.00008015	     -0.22038420	     -0.00000000	     -0.00000000	     29.76536518
      0.58259030	     -0.06073869	      0.00028896	     -0.20218341	     -0.06513289	      0.88298863	     -0.00007926	     -0.22040688	     -0.00000000	     -0.00000000	     29.62366332
      0.58404159	     -0.06085867	      0.00028895	     -0.20230324	     -0.06513509	      0.88298810	     -0.00007831	     -0.22043025	     -0.00000000	     -0.00000000	     29.23436367
      0.58549288	     -0.06098112	      0.00028657	     -0.20242550	     -0.06513733	      0.88298749	     -0.00007731	     -0.22045426	     -0.00000000	     -0.00000000	     29.03207836
      0.58694417	     -0.06110436	      0.00028642	     -0.20254863	     -0.06513959	      0.88298681	     -0.00007626	     -0.22047893	     -0.00000000	     -0.00000000	     28.68609989
      0.58839546	     -0.06122942	      0.00028423	     -0.20267356	     -0.06514189	      0.88298606	     -0.00007517	     -0.22050422	     -0.00000000	     -0.00000000	     28.49191460
      0.58984675	     -0.06135443	      0.00028421	     -0.20279849	     -0.06514420	      0.88298523	     -0.00007402	     -0.22053010	     -0.00000000	     -0.00000000	     28.15702383
      0.59129804	     -0.06147959	      0.00028257	     -0.20292358	     -0.06514654	      0.88298434	     -0.00007284	     -0.22055652	     -0.00000000	     -0.00000000	     27.83661795
      0.59274933	     -0.06160208	      0.00028280	     -0.20304604	     -0.06514890	      0.88298338	     -0.00007161	     -0.22058341	     -0.00000000	     -0.00000000	     27.59610147
      0.59420062	     -0.06172510	      0.00028172	     -0.20316903	     -0.06515127	      0.88298236	     -0.00007033	     -0.22061068	     -0.00000000	     -0.00000000	     27.34500766
      0.59600417	     -0.06187526	      0.00028287	     -0.20331924	     -0.06515425	      0.88298101	     -0.00006869	     -0.22064510	     -0.00000000	     -0.00000001	     26.98149802
      0.59725702	     -0.06198145	      0.00028102	     -0.20342542	     -0.06515632	      0.88298002	     -0.00006752	     -0.22066929	     -0.00000000	     -0.00000001	     26.73273435
      0.59850986	     -0.06208492	      0.00028132	     -0.20352893	     -0.06515840	      0.88297900	     -0.00006632	     -0.22069373	     -0.00000000	     -0.00000001	     26.42903912
      0.60008617	     -0.06221527	      0.00028097	     -0.20365934	     -0.06516103	      0.88297765	     -0.00006477	     -0.22072477	     -0.00000000	     -0.00000001	     26.25691844
      0.60166248	     -0.06234524	      0.00028125	     -0.20378941	     -0.06516367	      0.88297626	     -0.00006318	     -0.22075613	     -0.00000000	     -0.00000001	     25.63482456
      0.60323879	     -0.06247085	      0.00028063	     -0.20391512	     -0.06516631	      0.88297483	     -0.00006156	     -0.22078777	     -0.00000000	     -0.00000001	     25.62263567
      0.60481511	     -0.06259776	      0.00028151	     -0.20404217	     -0.06516895	      0.88297335	     -0.00005990	     -0.22081961	     -0.00000000	     -0.00000001	     25.24032518
      0.60639142	     -0.06272303	      0.00028051	     -0.20416757	     -0.06517159	      0.88297184	     -0.00005821	     -0.22085169	     -0.00000000	     -0.00000001	     24.87288459
      0.60796773	     -0.06284446	      0.00028226	     -0.20428921	     -0.06517423	      0.88297029	     -0.00005649	     -0.22088393	     -0.00000000	     -0.00000001	     24.55486870
      0.60931346	     -0.06294850	      0.00028115	     -0.20439338	     -0.06517647	      0.88296896	     -0.00005500	     -0.22091154	     -0.00000000	     -0.00000001	     24.46861162
      0.61065919	     -0.06305146	      0.00028205	     -0.20449654	     -0.06517870	      0.88296761	     -0.00005350	     -0.22093924	     -0.00000000	     -0.00000001	     24.09490934
      0.61228068	     -0.06317362	      0.00028195	     -0.20461891	     -0.06518138	      0.88296596	     -0.00005166	     -0.22097271	     -0.00000000	     -0.00000001	     23.95105153
      0.61390216	     -0.06329517	      0.00028305	     -0.20474074	     -0.06518405	      0.88296431	     -0.00004980	     -0.22100623	     -0.00000000	     -0.00000001	     23.27562245
      0.61552365	     -0.06341112	      0.00028195	     -0.20485692	     -0.06518669	      0.88296264	     -0.00004793	     -0.22103977	     -0.00000000	     -0.00000001	     23.41769863
      0.61688885	     -0.06351005	      0.00028308	     -0.20495611	     -0.06518890	      0.88296124	     -0.00004634	     -0.22106795	     -0.00000000	     -0.00000001	     22.91664162
      0.61825405	     -0.06360705	      0.00028239	     -0.20505334	     -0.06519109	      0.88295983	     -0.00004474	     -0.22109611	     -0.00000000	     -0.00000001	     22.82550127
      0.61961925	     -0.06370247	      0.00028251	     -0.20514903	     -0.06519325	      0.88295843	     -0.00004313	     -0.22112422	     -0.00000000	     -0.00000001	     22.46174086
      0.62098446	     -0.06379552	      0.00028226	     -0.20524233	     -0.06519540	      0.88295703	     -0.00004151	     -0.22115223	     -0.00000000	     -0.00000001	     22.32236443
      0.62284184	     -0.06392132	      0.00028233	     -0.20536853	     -0.06519828	      0.88295513	     -0.00003930	     -0.22119013	     -0.00000000	     -0.00000001	     21.65438928
      0.62445003	     -0.06402130	      0.00028191	     -0.20546885	     -0.06520074	      0.88295349	     -0.00003738	     -0.22122268	     -0.00000000	     -0.00000001	     21.71546053
      0.62605821	     -0.06412145	      0.00028235	     -0.20556940	     -0.06520316	      0.88295187	     -0.00003546	     -0.22125480	     -0.00000000	     -0.00000001	     21.28307062
      0.62766639	     -0.06421370	      0.00028172	     -0.20566201	     -0.06520553	      0.88295026	     -0.00003353	     -0.22128648	     -0.00000000	     -0.00000001	     21.31978749
      0.62927457	     -0.06430393	      0.00028287	     -0.20575268	     -0.06520786	      0.88294867	     -0.00003161	     -0.22131749	     -0.00000000	     -0.00000001	     20.88128451
      0.63088275	     -0.06438387	      0.00028195	     -0.20583303	     -0.06521014	      0.88294710	     -0.00002969	     -0.22134779	     -0.00000000	     -0.00000001	     20.67176024
      0.63223576	     -0.06444517	      0.00028323	     -0.20589472	     -0.06521202	      0.88294579	     -0.00002809	     -0.22137253	     -0.00000000	     -0.00000001	     20.45199592
      0.63358876	     -0.06450117	      0.00028292	     -0.20595108	     -0.06521386	      0.88294450	     -0.00002649	     -0.22139649	     -0.00000000	     -0.00000001	     20.38304941
      0.63494176	     -0.06455166	      0.00028296	     -0.20600195	     -0.06521566	      0.88294322	     -0.00002490	     -0.22141961	     -0.00000000	     -0.00000001	     20.10134554
      0.63657149	     -0.06460547	      0.00028218	     -0.20605621	     -0.06521777	      0.88294171	     -0.00002299	     -0.22144622	     -0.00000000	     -0.00000001	     20.04246372
      0.63820121	     -0.06465508	      0.00028096	     -0.20610627	     -0.06521982	      0.88294022	     -0.00002111	     -0.22147146	     -0.00000000	     -0.00000001	     19.52085637
      0.63983094	     -0.06469502	      0.00027853	     -0.20614662	     -0.06522181	      0.88293876	     -0.00001925	     -0.22149533	     -0.00000000	     -0.00000001	     19.58241205
      0.64146066	     -0.06473382	      0.00027580	     -0.20618583	     -0.06522373	      0.88293733	     -0.00001742	     -0.22151777	     -0.00000000	     -0.00000001	     19.30803344
      0.64309039	     -0.06476632	      0.00027147	     -0.20621872	     -0.06522558	      0.88293594	     -0.00001562	     -0.22153886	     -0.00000000	     -0.00000001	     19.18765176
      0.64472012	     -0.06479622	      0.00026732	     -0.20624900	     -0.06522736	      0.88293458	     -0.00001385	     -0.22155860	     -0.00000000	     -0.00000001	     18.92109647
      0.64634984	     -0.06481851	      0.00026107	     -0.20627163	     -0.06522907	      0.88293325	     -0.00001211	     -0.22157700	     -0.00000000	     -0.00000001	     19.00489543
      0.64797957	     -0.06484022	      0.00025636	     -0.20629370	     -0.06523070	      0.88293197	     -0.00001042	     -0.22159405	     -0.00000000	     -0.00000001	     18.63102952
      0.64938463	     -0.06484999	      0.00025028	     -0.20630374	     -0.06523205	      0.88293090	     -0.00000898	     -0.22160767	     -0.00000000	     -0.00000001	     18.63594231
      0.65078969	     -0.06485942	      0.00024558	     -0.20631347	     -0.06523334	      0.88292986	     -0.00000758	     -0.22162025	     -0.00000000	     -0.00000000	     18.54402345
      0.65256945	     -0.06486626	      0.00023873	     -0.20632068	     -0.06523490	      0.88292859	     -0.00000585	     -0.22163479	     -0.00000000	     -0.00000000	     18.32415232
      0.65434920	     -0.06486592	      0.00023384	     -0.20632074	     -0.06523636	      0.88292738	     -0.00000416	     -0.22164776	     -0.00000000	     -0.00000000	     18.34637263
      0.65576448	     -0.06486334	      0.00022828	     -0.20631843	     -0.06523746	      0.88292645	     -0.00000285	     -0.22165693	     -0.00000000	     -0.00000000	     18.22364937
      0.65717975	     -0.06485533	      0.00022476	     -0.20631074	     -0.06523850	      0.88292556	     -0.00000158	     -0.22166515	     -0.00000000	     -0.00000000	     18.09040451
      0.65894364	     -0.06484199	      0.00021941	     -0.20629776	     -0.06523971	      0.88292451	     -0.00000004	     -0.22167403	     -0.00000000	     -0.00000000	     18.07005650
      0.66052394	     -0.06482355	      0.00021662	     -0.20627969	     -0.06524072	      0.88292362	      0.00000130	     -0.22168075	     -0.00000000	     -0.00000000	     17.86851636
      0.66210425	     -0.06480182	      0.00021269	     -0.20625829	     -0.06524166	      0.88292279	      0.00000260	     -0.22168627	     -0.00000000	     -0.00000000	     18.04798293
      0.66368455	     -0.06477482	      0.00021095	     -0.20623166	     -0.06524252	      0.88292200	      0.00000386	     -0.22169066	     -0.00000000	     -0.00000000	     17.69281901
      0.66526486	     -0.06474333	      0.00020719	     -0.20620048	     -0.06524332	      0.88292126	      0.00000507	     -0.22169392	     -0.00000000	     -0.00000000	     17.94030781
      0.66684516	     -0.06470795	      0.00020564	     -0.20616546	     -0.06524405	      0.88292057	      0.00000624	     -0.22169609	     -0.00000000	     -0.00000000	     17.63873511
      0.66825255	     -0.06467231	      0.00020266	     -0.20613009	     -0.06524463	      0.88292000	      0.00000725	     -0.22169711	     -0.00000000	     -0.00000000	     17.81885001
      0.66965995	     -0.06463432	      0.00020082	     -0.20609238	     -0.06524517	      0.88291948	      0.00000823	     -0.22169729	     -0.00000000	     -0.00000000	     17.63879120
      0.67106734	     -0.06459168	      0.00019854	     -0.20605000	     -0.06524565	      0.88291899	      0.00000917	     -0.22169663	     -0.00000000	     -0.00000000	     17.72566744
      0.67324262	     -0.06452265	      0.00019554	     -0.20598139	     -0.06524629	      0.88291832	      0.00001055	     -0.22169394	     -0.00000000	     -0.00000000	     17.47508584
      0.67477004	     -0.06446460	      0.00019225	     -0.20592357	     -0.06524667	      0.88291791	      0.00001147	     -0.22169087	     -0.00000000	     -0.00000000	     17.78004906
      0.67629745	     -0.06440813	      0.00019003	     -0.20586735	     -0.06524699	      0.88291755	      0.00001235	     -0.22168679	     -0.00000000	     -0.00000000	     17.64354817
      0.67782487	     -0.06434448	      0.00018696	     -0.20580391	     -0.06524725	      0.88291723	      0.00001319	     -0.22168179	     -0.00000000	     -0.00000000	     17.80294506
      0.67935229	     -0.06428194	      0.00018433	     -0.20574158	     -0.06524746	      0.88291696	      0.00001398	     -0.22167581	     -0.00000000	     -0.00000000	     17.75516708
      0.68087971	     -0.06421160	      0.00018130	     -0.20567142	     -0.06524761	      0.88291674	      0.00001473	     -0.22166895	     -0.00000000	     -0.00000000	     17.79020258
      0.68240713	     -0.06413964	      0.00017857	     -0.20559963	     -0.06524772	      0.88291657	      0.00001543	     -0.22166115	     -0.00000000	     -0.00000000	     17.93038762
      0.68424044	     -0.06404990	      0.00017471	     -0.20551007	     -0.06524778	      0.88291642	      0.00001620	     -0.22165058	     -0.00000000	     -0.00000000	     17.89494028
      0.68574330	     -0.06397221	      0.00017192	     -0.20543250	     -0.06524779	      0.88291635	      0.00001678	     -0.22164100	     -0.00000000	     -0.00000000	     17.98032342
      0.68724617	     -0.06388999	      0.00016864	     -0.20535038	     -0.06524776	      0.88291632	      0.00001731	     -0.22163054	     -0.00000000	     -0.00000000	     18.15980117
      0.68874904	     -0.06380840	      0.00016565	     -0.20526888	     -0.06524769	      0.88291635	      0.00001777	     -0.22161922	     -0.00000000	      0.00000000	     18.18184744
      0.69025190	     -0.06372021	      0.00016230	     -0.20518075	     -0.06524758	      0.88291641	      0.00001818	     -0.22160710	     -0.00000000	      0.00000000	     18.28029166
      0.69175477	     -0.06362993	      0.00015898	     -0.20509052	     -0.06524745	      0.88291653	      0.00001852	     -0.22159411	     -0.00000000	      0.00000000	     18.46427402
      0.69366540	     -0.06351591	      0.00015419	     -0.20497652	     -0.06524725	      0.88291674	      0.00001886	     -0.22157639	     -0.00000000	      0.00000000	     18.59710619
      0.69520229	     -0.06341702	      0.00015046	     -0.20487763	     -0.06524706	      0.88291697	      0.00001906	     -0.22156136	     -0.00000000	      0.00000000	     18.65536823
      0.69673918	     -0.06331468	      0.00014631	     -0.20477525	     -0.06524685	      0.88291725	      0.00001918	     -0.22154541	     -0.00000000	      0.00000000	     18.87540333
      0.69827607	     -0.06321844	      0.00014215	     -0.20467895	     -0.06524663	      0.88291758	      0.00001923	     -0.22152873	     -0.00000000	      0.00000000	     19.05451314
      0.69981296	     -0.06312025	      0.00013761	     -0.20458068	     -0.06524639	      0.88291796	      0.00001921	     -0.22151148	     -0.00000000	      0.00000000	     19.21928927
      0.70134985	     -0.06302186	      0.00013355	     -0.20448220	     -0.06524615	      0.88291840	      0.00001911	     -0.22149371	     -0.00000000	      0.00000000	     19.37440644
      0.70288674	     -0.06292232	      0.00012923	     -0.20438256	     -0.06524590	      0.88291888	      0.00001892	     -0.22147543	     -0.00000000	      0.00000000	     19.56067407
      0.70442363	     -0.06282435	      0.00012550	     -0.20428447	     -0.06524565	      0.88291942	      0.00001866	     -0.22145671	     -0.00000000	      0.00000000	     19.70820215
      0.70596052	     -0.06272356	      0.00012182	     -0.20418356	     -0.06524541	      0.88292000	      0.00001832	     -0.22143760	     -0.00000000	      0.00000000	     19.89946682
      0.70749741	     -0.06262649	      0.00011870	     -0.20408635	     -0.06524517	      0.88292064	      0.00001789	     -0.22141810	     -0.00000000	      0.00000000	     20.16481795
      0.70903430	     -0.06252580	      0.00011586	     -0.20398553	     -0.06524494	      0.88292132	      0.00001739	     -0.22139832	     -0.00000000	      0.00000000	     20.35526464
      0.71057119	     -0.06242870	      0.00011341	     -0.20388829	     -0.06524473	      0.88292205	      0.00001680	     -0.22137821	     -0.00000000	      0.00000000	     20.53160098
      0.71210808	     -0.06232838	      0.00011136	     -0.20378782	     -0.06524453	      0.88292283	      0.00001612	     -0.22135789	     -0.00000000	      0.00000000	     20.76430902
      0.71364497	     -0.06223069	      0.00010946	     -0.20368998	     -0.06524436	      0.88292365	      0.00001537	     -0.22133729	     -0.00000000	      0.00000000	     20.94383546
      0.71518186	     -0.06213091	      0.00010811	     -0.20359004	     -0.06524420	      0.88292452	      0.00001452	     -0.22131648	     -0.00000000	      0.00000000	     21.34847764
      0.71671875	     -0.06203512	      0.00010648	     -0.20349408	     -0.06524408	      0.88292542	      0.00001360	     -0.22129547	     -0.00000000	      0.00000000	     21.33614358
      0.71825564	     -0.06193385	      0.00010562	     -0.20339264	     -0.06524398	      0.88292637	      0.00001258	     -0.22127432	     -0.00000000	      0.00000000	     21.78211235
      0.71979253	     -0.06184032	      0.00010402	     -0.20329891	     -0.06524391	      0.88292735	      0.00001148	     -0.22125299	     -0.00000000	      0.00000000	     21.92550202
      0.72132942	     -0.06174000	      0.00010358	     -0.20319841	     -0.06524387	      0.88292836	      0.00001029	     -0.22123159	     -0.00000000	      0.00000000	     22.22052900
      0.72286631	     -0.06164849	      0.00010220	     -0.20310669	     -0.06524387	      0.88292941	      0.00000902	     -0.22121004	     -0.00000000	      0.00000000	     22.45912804
      0.72440320	     -0.06154986	      0.00010228	     -0.20300786	     -0.06524391	      0.88293048	      0.00000766	     -0.22118849	     -0.00000000	      0.00000000	     22.67790240
      0.72594009	     -0.06145997	      0.00010059	     -0.20291772	     -0.06524399	      0.88293158	      0.00000622	     -0.22116682	     -0.00000000	      0.00000000	     22.91246286
      0.72726689	     -0.06137651	      0.00010065	     -0.20283407	     -0.06524409	      0.88293255	      0.00000490	     -0.22114811	     -0.00000000	      0.00000001	     23.21730619
      0.72859369	     -0.06129872	      0.00009953	     -0.20275606	     -0.06524422	      0.88293353	      0.00000352	     -0.22112936	     -0.00000000	      0.00000001	     23.36541663
      0.73022068	     -0.06120202	      0.00009877	     -0.20265909	     -0.06524444	      0.88293476	      0.00000174	     -0.22110637	     -0.00000000	      0.00000001	     23.67071967
      0.73184766	     -0.06111032	      0.00009714	     -0.20256708	     -0.06524471	      0.88293601	     -0.00000014	     -0.22108342	     -0.00000000	      0.00000001	     23.79190006
      0.73347464	     -0.06101196	      0.00009686	     -0.20246843	     -0.06524503	      0.88293727	     -0.00000210	     -0.22106057	     -0.00000000	      0.00000001	     24.23398353
      0.73480636	     -0.06094095	      0.00009513	     -0.20239715	     -0.06524535	      0.88293832	     -0.00000378	     -0.22104185	     -0.00000000	      0.00000001	     24.34393085
      0.73613807	     -0.06086553	      0.00009453	     -0.20232146	     -0.06524570	      0.88293937	     -0.00000552	     -0.22102323	     -0.00000000	      0.00000001	     24.59096199
      0.73780279	     -0.06077654	      0.00009300	     -0.20223211	     -0.06524620	      0.88294070	     -0.00000778	     -0.22100007	     -0.00000000	      0.00000001	     24.82280407
      0.73946751	     -0.06068470	      0.00009263	     -0.20213992	     -0.06524677	      0.88294203	     -0.00001013	     -0.22097706	     -0.00000000	      0.00000001	     25.13560453
      0.74081433	     -0.06061577	      0.00009126	     -0.20207067	     -0.06524729	      0.88294312	     -0.00001210	     -0.22095855	     -0.00000000	      0.00000001	     25.23296085
      0.74216115	     -0.06054421	      0.00009103	     -0.20199881	     -0.06524785	      0.88294421	     -0.00001412	     -0.22094017	     -0.00000000	      0.00000001	     25.49271128
      0.74378807	     -0.06046342	      0.00009004	     -0.20191763	     -0.06524860	      0.88294553	     -0.00001665	     -0.22091815	     -0.00000000	      0.00000001	     25.67127425
      0.74541500	     -0.06037789	      0.00009019	     -0.20183172	     -0.06524942	      0.88294685	     -0.00001925	     -0.22089637	     -0.00000000	      0.00000001	     25.92625118
      0.74680743	     -0.06031328	      0.00008910	     -0.20176674	     -0.06525019	      0.88294798	     -0.00002155	     -0.22087785	     -0.00000000	      0.00000001	     26.14596543
      0.74819986	     -0.06024335	      0.00008932	     -0.20169647	     -0.06525101	      0.88294911	     -0.00002390	     -0.22085956	     -0.00000000	      0.00000001	     26.25905625
      0.74959229	     -0.06017807	      0.00008881	     -0.20163083	     -0.06525189	      0.88295024	     -0.00002631	     -0.22084141	     -0.00000000	      0.00000001	     26.49630958
      0.75138016	     -0.06009232	      0.00008936	     -0.20154461	     -0.06525311	      0.88295168	     -0.00002949	     -0.22081841	     -0.00000000	      0.00000001	     26.64855566
      0.75277668	     -0.06003104	      0.00008857	     -0.20148293	     -0.06525413	      0.88295281	     -0.00003204	     -0.22080064	     -0.00000000	      0.00000001	     26.88508759
      0.75417321	     -0.05996537	      0.00008934	     -0.20141689	     -0.06525522	      0.88295392	     -0.00003463	     -0.22078310	     -0.00000000	      0.00000001	     27.05278794
      0.75556973	     -0.05990503	      0.00008912	     -0.20135614	     -0.06525637	      0.88295504	     -0.00003728	     -0.22076574	     -0.00000000	      0.00000001	     27.22010047
      0.75733193	     -0.05982588	      0.00009026	     -0.20127650	     -0.06525792	      0.88295644	     -0.00004070	     -0.22074420	     -0.00000000	      0.00000001	     27.40810271
      0.75865135	     -0.05977196	      0.00008965	     -0.20122215	     -0.06525915	      0.88295748	     -0.00004332	     -0.22072825	     -0.00000000	      0.00000001	     27.54381047
      0.75997076	     -0.05971516	      0.00009045	     -0.20116497	     -0.06526045	      0.88295852	     -0.00004597	     -0.22071253	     -0.00000000	      0.00000001	     27.76407650
      0.76159491	     -0.05965059	      0.00009040	     -0.20109987	     -0.06526213	      0.88295979	     -0.00004930	     -0.22069346	     -0.00000000	      0.00000001	     27.80012355
      0.76321905	     -0.05958024	      0.00009187	     -0.20102902	     -0.06526390	      0.88296105	     -0.00005270	     -0.22067475	     -0.00000000	      0.00000001	     28.24130108
      0.76460898	     -0.05953082	      0.00009121	     -0.20097913	     -0.06526550	      0.88296213	     -0.00005565	     -0.22065893	     -0.00000000	      0.00000001	     28.18002491
      0.76599892	     -0.05947336	      0.00009250	     -0.20092122	     -0.06526717	      0.88296319	     -0.00005865	     -0.22064343	     -0.00000000	      0.00000001	     28.40557612
      0.76738885	     -0.05942287	      0.00009242	     -0.20087025	     -0.06526892	      0.88296425	     -0.00006170	     -0.22062812	     -0.00000000	      0.00000001	     28.47171877
      0.76877879	     -0.05936920	      0.00009342	     -0.20081610	     -0.06527074	      0.88296531	     -0.00006478	     -0.22061310	     -0.00000000	      0.00000001	     28.68957726
      0.77057653	     -0.05930936	      0.00009316	     -0.20075561	     -0.06527321	      0.88296666	     -0.00006884	     -0.22059400	     -0.00000000	      0.00000001	     28.81220921
      0.77185184	     -0.05925804	      0.00009483	     -0.20070385	     -0.06527504	      0.88296762	     -0.00007176	     -0.22058081	     -0.00000000	      0.00000001	     28.96764101
      0.77312715	     -0.05921467	      0.00009496	     -0.20066001	     -0.06527695	      0.88296857	     -0.00007470	     -0.22056775	     -0.00000000	      0.00000001	     29.05953059
      0.77472941	     -0.05915972	      0.00009603	     -0.20060447	     -0.06527943	      0.88296975	     -0.00007845	     -0.22055169	     -0.00000000	      0.00000001	     29.30248876
      0.77633168	     -0.05910919	      0.00009618	     -0.20055332	     -0.06528202	      0.88297093	     -0.00008225	     -0.22053600	     -0.00000000	      0.00000000	     29.32262787
      0.77793394	     -0.05905184	      0.00009824	     -0.20049539	     -0.06528472	      0.88297210	     -0.00008609	     -0.22052071	     -0.00000000	      0.00000000	     29.56156807
      0.77920135	     -0.05901606	      0.00009786	     -0.20045910	     -0.06528693	      0.88297301	     -0.00008916	     -0.22050882	     -0.00000000	      0.00000000	     29.66965032
      0.78046877	     -0.05897559	      0.00009880	     -0.20041814	     -0.06528921	      0.88297393	     -0.00009225	     -0.22049721	     -0.00000000	      0.00000000	     29.74508436
      0.78206308	     -0.05892968	      0.00009921	     -0.20037158	     -0.06529218	      0.88297507	     -0.00009617	     -0.22048292	     -0.00000000	      0.00000000	     30.00511621
      0.78365739	     -0.05888226	      0.00010067	     -0.20032353	     -0.06529527	      0.88297620	     -0.00010013	     -0.22046906	     -0.00000000	      0.00000000	     29.86171438
      0.78525170	     -0.05883927	      0.00010036	     -0.20027986	     -0.06529846	      0.88297732	     -0.00010412	     -0.22045557	     -0.00000000	      0.00000000	     30.15650934
      0.78654843	     -0.05880247	      0.00010211	     -0.20024255	     -0.06530114	      0.88297822	     -0.00010738	     -0.22044491	     -0.00000000	      0.00000000	     30.35995452
      0.78784517	     -0.05877144	      0.00010228	     -0.20021097	     -0.06530389	      0.88297912	     -0.00011066	     -0.22043455	     -0.00000000	      0.00000000	     30.37856532
      0.78941972	     -0.05873383	      0.00010350	     -0.20017271	     -0.06530733	      0.88298019	     -0.00011466	     -0.22042244	     -0.00000000	      0.00000000	     30.58700784
      0.79099428	     -0.05870346	      0.00010353	     -0.20014165	     -0.06531089	      0.88298126	     -0.00011868	     -0.22041088	     -0.00000000	      0.00000000	     30.60816254
      0.79256884	     -0.05866893	      0.00010548	     -0.20010646	     -0.06531455	      0.88298231	     -0.00012271	     -0.22039996	     -0.00000000	      0.00000000	     30.78138211
      0.79384876	     -0.05865245	      0.00010485	     -0.20008940	     -0.06531761	      0.88298316	     -0.00012600	     -0.22039153	     -0.00000000	      0.00000000	     30.87044662
      0.79512869	     -0.05863545	      0.00010568	     -0.20007185	     -0.06532073	      0.88298399	     -0.00012929	     -0.22038367	     -0.00000000	      0.00000000	     30.95008612
      0.79673116	     -0.05862413	      0.00010551	     -0.20005981	     -0.06532475	      0.88298502	     -0.00013341	     -0.22037471	     -0.00000000	      0.00000000	     31.06218160
      0.79833363	     -0.05861996	      0.00010629	     -0.20005493	     -0.06532889	      0.88298602	     -0.00013754	     -0.22036691	     -0.00000000	      0.00000000	     31.14416391
      0.79971861	     -0.05862600	      0.00010528	     -0.20006032	     -0.06533255	      0.88298687	     -0.00014110	     -0.22036127	     -0.00000000	      0.00000000	     31.09242701
      0.80110358	     -0.05863616	      0.00010582	     -0.20006987	     -0.06533629	      0.88298771	     -0.00014465	     -0.22035676	     -0.00000000	      0.00000000	     31.35568769
      0.80248855	     -0.05865828	      0.00010537	     -0.20009136	     -0.06534012	      0.88298852	     -0.00014820	     -0.22035348	     -0.00000000	      0.00000000	     31.18243918
      0.80387352	     -0.05868340	      0.00010601	     -0.20011586	     -0.06534402	      0.88298930	     -0.00015173	     -0.22035155	     -0.00000000	      0.00000000	     31.41562755
      0.80557166	     -0.05872974	      0.00010626	     -0.20016147	     -0.06534892	      0.88299023	     -0.00015603	     -0.22035107	     -0.00000000	      0.00000000	     31.13091316
      0.80687752	     -0.05876625	      0.00010782	     -0.20019745	     -0.06535277	      0.88299091	     -0.00015933	     -0.22035221	     -0.00000000	      0.00000000	     31.48035614
      0.80818338	     -0.05881192	      0.00010913	     -0.20024259	     -0.06535668	      0.88299157	     -0.00016260	     -0.22035464	     -0.00000000	      0.00000000	     31.38208671
      0.80978799	     -0.05887229	      0.00011217	     -0.20030236	     -0.06536158	      0.88299233	     -0.00016658	     -0.22035941	     -0.00000000	      0.00000000	     31.43154771
      0.81139260	     -0.05894314	      0.00011554	     -0.20037263	     -0.06536658	      0.88299304	     -0.00017053	     -0.22036611	     -0.00000000	      0.00000000	     31.15621965
      0.81279765	     -0.05900248	      0.00012008	     -0.20043152	     -0.06537103	      0.88299361	     -0.00017395	     -0.22037356	     -0.00000000	      0.00000000	     31.48723813
      0.81420271	     -0.05907430	      0.00012452	     -0.20050290	     -0.06537555	      0.88299414	     -0.00017734	     -0.22038237	     -0.00000000	      0.00000000	     31.22900845
      0.81560776	     -0.05914535	      0.00012964	     -0.20057354	     -0.06538014	      0.88299462	     -0.00018069	     -0.22039262	     -0.00000000	      0.00000000	     31.36954270
      0.81701282	     -0.05922562	      0.00013476	     -0.20065341	     -0.06538480	      0.88299504	     -0.00018400	     -0.22040422	     -0.00000000	      0.00000000	     31.17932392
      0.81841787	     -0.05930597	      0.00014006	     -0.20073338	     -0.06538951	      0.88299541	     -0.00018727	     -0.22041720	     -0.00000000	      0.00000000	     31.18862986
      0.81982292	     -0.05939274	      0.00014535	     -0.20081980	     -0.06539429	      0.88299571	     -0.00019051	     -0.22043146	     -0.00000000	      0.00000000	     30.98579062
      0.82122798	     -0.05948154	      0.00015047	     -0.20090824	     -0.06539912	      0.88299595	     -0.00019370	     -0.22044699	     -0.00000000	      0.00000000	     31.03403825
      0.82313389	     -0.05961194	      0.00015736	     -0.20103820	     -0.06540576	      0.88299618	     -0.00019796	     -0.22047000	     -0.00000000	      0.00000000	     30.64595689
      0.82432700	     -0.05969430	      0.00016088	     -0.20112028	     -0.06540996	      0.88299625	     -0.00020059	     -0.22048552	     -0.00000000	      0.00000000	     30.78050150
      0.82552011	     -0.05978143	      0.00016458	     -0.20120714	     -0.06541420	      0.88299628	     -0.00020318	     -0.22050188	     -0.00000000	     -0.00000000	     30.59363029
      0.82728797	     -0.05991639	      0.00016914	     -0.20134171	     -0.06542054	      0.88299621	     -0.00020698	     -0.22052760	     -0.00000000	     -0.00000000	     30.52699566
      0.82905583	     -0.06005525	      0.00017402	     -0.20148022	     -0.06542694	      0.88299603	     -0.00021070	     -0.22055503	     -0.00000000	     -0.00000000	     30.08278644
      0.83029277	     -0.06015495	      0.00017554	     -0.20157966	     -0.06543145	      0.88299583	     -0.00021327	     -0.22057518	     -0.00000000	     -0.00000000	     30.15754184
      0.83152971	     -0.06025818	      0.00017798	     -0.20168266	     -0.06543599	      0.88299558	     -0.00021580	     -0.22059612	     -0.00000000	     -0.00000000	     29.90621988
      0.83304102	     -0.06038764	      0.00017996	     -0.20181183	     -0.06544157	      0.88299518	     -0.00021885	     -0.22062270	     -0.00000000	     -0.00000000	     29.86686575
      0.83455233	     -0.06052119	      0.00018216	     -0.20194513	     -0.06544718	      0.88299469	     -0.00022185	     -0.22065036	     -0.00000000	     -0.00000000	     29.33360847
      0.83606364	     -0.06065438	      0.00018340	     -0.20207807	     -0.06545282	      0.88299411	     -0.00022480	     -0.22067903	     -0.00000000	     -0.00000000	     29.41019634
      0.83757495	     -0.06079410	      0.00018545	     -0.20221759	     -0.06545848	      0.88299344	     -0.00022769	     -0.22070862	     -0.00000000	     -0.00000000	     29.16770918
      0.83908626	     -0.06093528	      0.00018603	     -0.20235857	     -0.06546416	      0.88299268	     -0.00023054	     -0.22073919	     -0.00000000	     -0.00000000	     28.83549577
      0.84059757	     -0.06107795	      0.00018804	     -0.20250110	     -0.06546986	      0.88299184	     -0.00023333	     -0.22077064	     -0.00000000	     -0.00000000	     28.69463454
      0.84210889	     -0.06122404	      0.00018783	     -0.20264702	     -0.06547556	      0.88299090	     -0.00023607	     -0.22080292	     -0.00000000	     -0.00000000	     28.45982066
      0.84362020	     -0.06137033	      0.00019016	     -0.20279322	     -0.06548128	      0.88298989	     -0.00023875	     -0.22083599	     -0.00000000	     -0.00000000	     28.15796531
      0.84495846	     -0.06150101	      0.00018982	     -0.20292381	     -0.06548634	      0.88298892	     -0.00024108	     -0.22086588	     -0.00000000	     -0.00000001	     28.10474817
      0.84629673	     -0.06163329	      0.00019144	     -0.20305606	     -0.06549140	      0.88298788	     -0.00024337	     -0.22089629	     -0.00000000	     -0.00000001	     27.79634650
      0.84763500	     -0.06176495	      0.00019219	     -0.20318770	     -0.06549646	      0.88298679	     -0.00024561	     -0.22092721	     -0.00000000	     -0.00000001	     27.63960843
      0.84939284	     -0.06194028	      0.00019430	     -0.20336305	     -0.06550309	      0.88298526	     -0.00024849	     -0.22096850	     -0.00000000	     -0.00000001	     27.32144598
      0.85115068	     -0.06211424	      0.00019505	     -0.20353704	     -0.06550971	      0.88298365	     -0.00025127	     -0.22101056	     -0.00000000	     -0.00000001	     27.11968447
      0.85249471	     -0.06224589	      0.00019827	     -0.20366880	     -0.06551475	      0.88298235	     -0.00025334	     -0.22104313	     -0.00000000	     -0.00000001	     26.90944788
      0.85383874	     -0.06237878	      0.00019956	     -0.20380179	     -0.06551978	      0.88298100	     -0.00025536	     -0.22107602	     -0.00000000	     -0.00000001	     26.72951526
      0.85552555	     -0.06254412	      0.00020286	     -0.20396731	     -0.06552607	      0.88297925	     -0.00025780	     -0.22111772	     -0.00000000	     -0.00000001	     26.47464962
      0.85721236	     -0.06271341	      0.00020388	     -0.20413677	     -0.06553233	      0.88297742	     -0.00026015	     -0.22115980	     -0.00000000	     -0.00000001	     26.35044002
      0.85844145	     -0.06283094	      0.00020749	     -0.20425451	     -0.06553686	      0.88297606	     -0.00026180	     -0.22119081	     -0.00000000	     -0.00000001	     25.96793873
      0.85967054	     -0.06295020	      0.00020937	     -0.20437396	     -0.06554138	      0.88297466	     -0.00026340	     -0.22122192	     -0.00000000	     -0.00000001	     25.89874043
      0.86143713	     -0.06312545	      0.00021281	     -0.20454953	     -0.06554783	      0.88297261	     -0.00026559	     -0.22126698	     -0.00000000	     -0.00000001	     25.63382411
      0.86320372	     -0.06329653	      0.00021548	     -0.20472094	     -0.06555422	      0.88297052	     -0.00026766	     -0.22131248	     -0.00000000	     -0.00000001	     25.39434793
      0.86477448	     -0.06344779	      0.00021942	     -0.20487257	     -0.06555986	      0.88296861	     -0.00026940	     -0.22135316	     -0.00000000	     -0.00000001	     25.19277559
      0.86634524	     -0.06359795	      0.00022126	     -0.20502308	     -0.06556546	      0.88296669	     -0.00027103	     -0.22139406	     -0.00000000	     -0.00000001	     25.04428986
      0.86791600	     -0.06374623	      0.00022556	     -0.20517179	     -0.06557100	      0.88296473	     -0.00027256	     -0.22143511	     -0.00000000	     -0.00000001	     24.62027125
      0.86922522	     -0.06386925	      0.00022694	     -0.20529514	     -0.06557558	      0.88296309	     -0.00027376	     -0.22146943	     -0.00000000	     -0.00000001	     24.66140832
      0.87053444	     -0.06399127	      0.00022973	     -0.20541755	     -0.06558011	      0.88296144	     -0.00027488	     -0.22150382	     -0.00000000	     -0.00000001	     24.33594914
      0.87184366	     -0.06411187	      0.00023195	     -0.20553853	     -0.06558461	      0.88295978	     -0.00027593	     -0.22153826	     -0.00000000	     -0.00000001	     24.24536481
      0.87365311	     -0.06427779	      0.00023521	     -0.20570502	     -0.06559075	      0.88295748	     -0.00027725	     -0.22158590	     -0.00000000	     -0.00000001	     23.68393892
      0.87546255	     -0.06443587	      0.00023752	     -0.20586368	     -0.06559680	      0.88295517	     -0.00027843	     -0.22163351	     -0.00000000	     -0.00000001	     23.79331404
      0.87706793	     -0.06457556	      0.00024081	     -0.20600395	     -0.06560209	      0.88295312	     -0.00027935	     -0.22167552	     -0.00000000	     -0.00000001	     23.34377937
      0.87867331	     -0.06471129	      0.00024163	     -0.20614022	     -0.06560730	      0.88295107	     -0.00028016	     -0.22171735	     -0.00000000	     -0.00000001	     23.31299959
      0.88007316	     -0.06482888	      0.00024435	     -0.20625835	     -0.06561178	      0.88294930	     -0.00028076	     -0.22175361	     -0.00000000	     -0.00000001	     23.05030099
      0.88147302	     -0.06494178	      0.00024550	     -0.20637178	     -0.06561620	      0.88294752	     -0.00028128	     -0.22178964	     -0.00000000	     -0.00000001	     22.89508820
      0.88287288	     -0.06505085	      0.00024746	     -0.20648141	     -0.06562055	      0.88294576	     -0.00028171	     -0.22182528	     -0.00000000	     -0.00000001	     22.65007062
      0.88460140	     -0.06517806	      0.00024919	     -0.20660933	     -0.06562583	      0.88294359	     -0.00028212	     -0.22186865	     -0.00000000	     -0.00000001	     22.52426523
      0.88614299	     -0.06528604	      0.00025123	     -0.20671797	     -0.06563044	      0.88294167	     -0.00028237	     -0.22190653	     -0.00000000	     -0.00000001	     22.29519286
      0.88768458	     -0.06538322	      0.00025258	     -0.20681582	     -0.06563497	      0.88293977	     -0.00028252	     -0.22194353	     -0.00000000	     -0.00000001	     22.02653990
      0.88912007	     -0.06546836	      0.00025383	     -0.20690159	     -0.06563910	      0.88293801	     -0.00028256	     -0.22197699	     -0.00000000	     -0.00000001	     21.93821422
      0.89055556	     -0.06554540	      0.00025442	     -0.20697927	     -0.06564315	      0.88293628	     -0.00028252	     -0.22200941	     -0.00000000	     -0.00000001	     21.60488175
      0.89199105	     -0.06561574	      0.00025453	     -0.20705024	     -0.06564712	      0.88293456	     -0.00028239	     -0.22204068	     -0.00000000	     -0.00000001	     21.56227672
      0.89409351	     -0.06571398	      0.00025344	     -0.20714941	     -0.06565278	      0.88293208	     -0.00028204	     -0.22208437	     -0.00000000	     -0.00000001	     20.92485347
      0.89619598	     -0.06578088	      0.00025060	     -0.20721717	     -0.06565825	      0.88292965	     -0.00028151	     -0.22212536	     -0.00000000	     -0.00000001	     21.60661630
      0.89746478	     -0.06583226	      0.00024852	     -0.20726910	     -0.06566146	      0.88292821	     -0.00028110	     -0.22214859	     -0.00000000	     -0.00000001	     20.81765417
      0.89873358	     -0.06587333	      0.00024514	     -0.20731067	     -0.06566460	      0.88292679	     -0.00028063	     -0.22217096	     -0.00000000	     -0.00000001	     20.76320705
      0.90056163	     -0.06592704	      0.00023956	     -0.20736511	     -0.06566899	      0.88292479	     -0.00027985	     -0.22220153	     -0.00000000	     -0.00000001	     20.36625520
      0.90238969	     -0.06596877	      0.00023193	     -0.20740751	     -0.06567324	      0.88292283	     -0.00027893	     -0.22223014	     -0.00000000	     -0.00000001	     20.46028034
      0.90421775	     -0.06600869	      0.00022465	     -0.20744811	     -0.06567734	      0.88292093	     -0.00027789	     -0.22225675	     -0.00000000	     -0.00000001	     20.05125232
      0.90572774	     -0.06603374	      0.00021696	     -0.20747369	     -0.06568061	      0.88291940	     -0.00027693	     -0.22227732	     -0.00000000	     -0.00000001	     20.10970405
      0.90723772	     -0.06605520	      0.00021113	     -0.20749573	     -0.06568377	      0.88291792	     -0.00027589	     -0.22229658	     -0.00000000	     -0.00000001	     19.83407548
      0.90874770	     -0.06606986	      0.00020436	     -0.20751093	     -0.06568683	      0.88291647	     -0.00027476	     -0.22231453	     -0.00000000	     -0.00000001	     19.88624376
      0.91025769	     -0.06608204	      0.00019841	     -0.20752368	     -0.06568978	      0.88291507	     -0.00027355	     -0.22233115	     -0.00000000	     -0.00000001	     19.62838153
      0.91211461	     -0.06608726	      0.00019101	     -0.20752960	     -0.06569327	      0.88291340	     -0.00027195	     -0.22234986	     -0.00000000	     -0.00000001	     19.72348215
      0.91397153	     -0.06609062	      0.00018522	     -0.20753369	     -0.06569660	      0.88291181	     -0.00027022	     -0.22236653	     -0.00000000	     -0.00000001	     19.22105483
      0.91536342	     -0.06607980	      0.00018032	     -0.20752340	     -0.06569899	      0.88291066	     -0.00026885	     -0.22237784	     -0.00000000	     -0.00000001	     19.35489437
      0.91675531	     -0.06607075	      0.00017721	     -0.20751492	     -0.06570129	      0.88290956	     -0.00026741	     -0.22238798	     -0.00000000	     -0.00000001	     19.28161222
      0.91859996	     -0.06605194	      0.00017404	     -0.20749688	     -0.06570420	      0.88290816	     -0.00026540	     -0.22239983	     -0.00000000	     -0.00000001	     19.01264400
      0.92044461	     -0.06602408	      0.00017223	     -0.20746981	     -0.06570696	      0.88290684	     -0.00026328	     -0.22240984	     -0.00000000	     -0.00000000	     19.23769867
      0.92202525	     -0.06599364	      0.00016994	     -0.20744003	     -0.06570920	      0.88290577	     -0.00026137	     -0.22241689	     -0.00000000	     -0.00000000	     18.86100406
      0.92360589	     -0.06595952	      0.00016851	     -0.20740657	     -0.06571133	      0.88290475	     -0.00025939	     -0.22242259	     -0.00000000	     -0.00000000	     18.94089009
      0.92518652	     -0.06592137	      0.00016676	     -0.20736906	     -0.06571336	      0.88290380	     -0.00025733	     -0.22242695	     -0.00000000	     -0.00000000	     18.93183006
      0.92676716	     -0.06587731	      0.00016568	     -0.20732566	     -0.06571527	      0.88290290	     -0.00025519	     -0.22243003	     -0.00000000	     -0.00000000	     18.79491201
      0.92834780	     -0.06582819	      0.00016403	     -0.20727716	     -0.06571707	      0.88290206	     -0.00025298	     -0.22243178	     -0.00000000	     -0.00000000	     18.99244634
      0.92992844	     -0.06577501	      0.00016283	     -0.20722462	     -0.06571877	      0.88290127	     -0.00025071	     -0.22243222	     -0.00000000	     -0.00000000	     18.68906378
      0.93150908	     -0.06571541	      0.00016107	     -0.20716562	     -0.06572036	      0.88290054	     -0.00024836	     -0.22243135	     -0.00000000	     -0.00000000	     18.90083030
      0.93308971	     -0.06565438	      0.00015956	     -0.20710518	     -0.06572185	      0.88289986	     -0.00024595	     -0.22242918	     -0.00000000	     -0.00000000	     18.75976263
      0.93467035	     -0.06558585	      0.00015773	     -0.20703723	     -0.06572323	      0.88289923	     -0.00024347	     -0.22242576	     -0.00000000	     -0.00000000	     18.84628697
      0.93657388	     -0.06550434	      0.00015516	     -0.20695638	     -0.06572477	      0.88289855	     -0.00024041	     -0.22241988	     -0.00000000	     -0.00000000	     19.02618174
      0.93814307	     -0.06542502	      0.00015289	     -0.20687760	     -0.06572592	      0.88289804	     -0.00023782	     -0.22241381	     -0.00000000	     -0.00000000	     18.79412853
      0.93971227	     -0.06534434	      0.00015066	     -0.20679743	     -0.06572698	      0.88289757	     -0.00023518	     -0.22240634	     -0.00000000	     -0.00000000	     18.92431148
      0.94128146	     -0.06526126	      0.00014795	     -0.20671484	     -0.06572795	      0.88289716	     -0.00023248	     -0.22239765	     -0.00000000	     -0.00000000	     19.12467774
      0.94285065	     -0.06517596	      0.00014526	     -0.20663001	     -0.06572882	      0.88289679	     -0.00022973	     -0.22238780	     -0.00000000	     -0.00000000	     18.96103172
      0.94441985	     -0.06508377	      0.00014246	     -0.20653827	     -0.06572961	      0.88289646	     -0.00022693	     -0.22237677	     -0.00000000	     -0.00000000	     19.26028535
      0.94598904	     -0.06498991	      0.00013957	     -0.20644485	     -0.06573030	      0.88289618	     -0.00022408	     -0.22236454	     -0.00000000	     -0.00000000	     19.22586540
      0.94755824	     -0.06489086	      0.00013661	     -0.20634621	     -0.06573091	      0.88289593	     -0.00022120	     -0.22235112	     -0.00000000	     -0.00000000	     19.39628404
      0.94912743	     -0.06478878	      0.00013349	     -0.20624453	     -0.06573143	      0.88289572	     -0.00021827	     -0.22233655	     -0.00000000	     -0.00000000	     19.40336701
      0.95069663	     -0.06468187	      0.00013048	     -0.20613800	     -0.06573187	      0.88289556	     -0.00021530	     -0.22232081	     -0.00000000	     -0.00000000	     19.73928588
      0.95226582	     -0.06457344	      0.00012725	     -0.20602994	     -0.06573223	      0.88289543	     -0.00021230	     -0.22230393	     -0.00000000	     -0.00000000	     19.60614999
      0.95383502	     -0.06445970	      0.00012416	     -0.20591653	     -0.06573251	      0.88289533	     -0.00020927	     -0.22228597	     -0.00000000	     -0.00000000	     20.02825794
      0.95540421	     -0.06434731	      0.00012053	     -0.20580445	     -0.06573271	      0.88289527	     -0.00020621	     -0.22226696	     -0.00000000	     -0.00000000	     19.88791644
      0.95697340	     -0.06423015	      0.00011714	     -0.20568757	     -0.06573283	      0.88289525	     -0.00020313	     -0.22224702	     -0.00000000	     -0.00000000	     20.33290021
      0.95854260	     -0.06411642	      0.00011300	     -0.20557411	     -0.06573289	      0.88289525	     -0.00020002	     -0.22222619	     -0.00000000	      0.00000000	     20.20714623
      0.96011179	     -0.06399770	      0.00010925	     -0.20545562	     -0.06573287	      0.88289529	     -0.00019690	     -0.22220461	     -0.00000000	      0.00000000	     20.64080222
      0.96168099	     -0.06388353	      0.00010462	     -0.20534166	     -0.06573278	      0.88289537	     -0.00019375	     -0.22218231	     -0.00000000	      0.00000000	     20.66007370
      0.96325018	     -0.06376402	      0.00010028	     -0.20522234	     -0.06573262	      0.88289547	     -0.00019060	     -0.22215943	     -0.00000000	      0.00000000	     20.96849355
      0.96481938	     -0.06364978	      0.00009482	     -0.20510825	     -0.06573240	      0.88289560	     -0.00018743	     -0.22213604	     -0.00000000	      0.00000000	     21.03222068
      0.96638857	     -0.06353034	      0.00009054	     -0.20498896	     -0.06573212	      0.88289577	     -0.00018425	     -0.22211225	     -0.00000000	      0.00000000	     21.49643815
      0.96795777	     -0.06341877	      0.00008508	     -0.20487751	     -0.06573177	      0.88289596	     -0.00018107	     -0.22208804	     -0.00000000	      0.00000000	     21.41851574
      0.96952696	     -0.06329741	      0.00008147	     -0.20475628	     -0.06573136	      0.88289619	     -0.00017788	     -0.22206355	     -0.00000000	      0.00000000	     21.95956109
      0.97109615	     -0.06318834	      0.00007610	     -0.20464729	     -0.06573090	      0.88289644	     -0.00017468	     -0.22203864	     -0.00000000	      0.00000000	     21.97667324
      0.97266535	     -0.06306693	      0.00007402	     -0.20452601	     -0.06573037	      0.88289672	     -0.00017148	     -0.22201357	     -0.00000000	      0.00000000	     22.35348789
      0.97423454	     -0.06295877	      0.00006984	     -0.20441793	     -0.06572980	      0.88289703	     -0.00016828	     -0.22198815	     -0.00000000	      0.00000000	     22.55499866
      0.97561529	     -0.06285376	      0.00006919	     -0.20431303	     -0.06572925	      0.88289732	     -0.00016545	     -0.22196568	     -0.00000000	      0.00000000	     22.74841275
      0.97699603	     -0.06275645	      0.00006679	     -0.20421579	     -0.06572867	      0.88289764	     -0.00016263	     -0.22194301	     -0.00000000	      0.00000000	     22.99019276
      0.97866234	     -0.06263571	      0.00006560	     -0.20409514	     -0.06572792	      0.88289806	     -0.00015922	     -0.22191554	     -0.00000000	      0.00000000	     23.18706718
      0.98032865	     -0.06252064	      0.00006291	     -0.20398011	     -0.06572711	      0.88289851	     -0.00015581	     -0.22188789	     -0.00000000	      0.00000000	     23.51115900
      0.98182186	     -0.06241155	      0.00006358	     -0.20387112	     -0.06572635	      0.88289894	     -0.00015276	     -0.22186307	     -0.00000000	      0.00000000	     23.80721336
      0.98331507	     -0.06231127	      0.00006181	     -0.20377086	     -0.06572556	      0.88289940	     -0.00014971	     -0.22183812	     -0.00000000	      0.00000000	     23.93073976
      0.98480827	     -0.06220453	      0.00006253	     -0.20366419	     -0.06572473	      0.88289988	     -0.00014666	     -0.22181318	     -0.00000000	      0.00000000	     24.31293508
      0.98630148	     -0.06210608	      0.00006106	     -0.20356573	     -0.06572387	      0.88290039	     -0.00014361	     -0.22178815	     -0.00000000	      0.00000000	     24.47809905
      0.98779469	     -0.06200222	      0.00006167	     -0.20346190	     -0.06572298	      0.88290092	     -0.00014056	     -0.22176316	     -0.00000000	      0.00000000	     24.76717765
      0.98928790	     -0.06190581	      0.00006038	     -0.20336545	     -0.06572206	      0.88290148	     -0.00013752	     -0.22173811	     -0.00000000	      0.00000000	     25.03187530
      0.99078110	     -0.06180549	      0.00006085	     -0.20326513	     -0.06572112	      0.88290206	     -0.00013449	     -0.22171313	     -0.00000000	      0.00000000	     25.18749456
      0.99227431	     -0.06171002	      0.00005976	     -0.20316959	     -0.06572015	      0.88290267	     -0.00013146	     -0.22168812	     -0.00000000	      0.00000000	     25.49266067
      0.99376752	     -0.06161260	      0.00006065	     -0.20307214	     -0.06571916	      0.88290330	     -0.00012843	     -0.22166317	     -0.00000000	      0.00000000	     25.75470443
      0.99526073	     -0.06152045	      0.00006010	     -0.20297991	     -0.06571816	      0.88290395	     -0.00012541	     -0.22163826	     -0.00000000	      0.00000000	     25.95587127
      0.99706119	     -0.06140462	      0.00006171	     -0.20286401	     -0.06571692	      0.88290476	     -0.00012179	     -0.22160835	     -0.00000000	      0.00000000	     26.27549551
      0.99835547	     -0.06132938	      0.00006027	     -0.20278864	     -0.06571602	      0.88290536	     -0.00011920	     -0.22158686	     -0.00000000	      0.00000000	     26.45968398
      0.99964975	     -0.06124945	      0.00006085	     -0.20270862	     -0.06571512	      0.88290598	     -0.00011662	     -0.22156548	     -0.00000000	      0.00000000	     26.63380422
      1.00136811	     -0.06114858	      0.00006036	     -0.20260758	     -0.06571391	      0.88290682	     -0.00011323	     -0.22153718	     -0.00000000	      0.00000000	     27.00113049
      1.00308648	     -0.06104585	      0.00006158	     -0.20250471	     -0.06571269	      0.88290770	     -0.00010986	     -0.22150905	     -0.00000000	      0.00000000	     26.97945808
      1.00450714	     -0.06096506	      0.00006022	     -0.20242372	     -0.06571168	      0.88290843	     -0.00010711	     -0.22148587	     -0.00000000	      0.00000000	     27.36475476
      1.00592779	     -0.06088203	      0.00006141	     -0.20234054	     -0.06571068	      0.88290919	     -0.00010438	     -0.22146281	     -0.00000000	      0.00000000	     27.61202384
      1.00734845	     -0.06080404	      0.00006086	     -0.20226234	     -0.06570968	      0.88290996	     -0.00010169	     -0.22143984	     -0.00000000	      0.00000000	     27.71939898
      1.00876910	     -0.06072386	      0.00006173	     -0.20218198	     -0.06570870	      0.88291075	     -0.00009902	     -0.22141701	     -0.00000000	      0.00000000	     28.01306418
      1.01051119	     -0.06063235	      0.00006132	     -0.20209019	     -0.06570750	      0.88291174	     -0.00009581	     -0.22138916	     -0.00000000	      0.00000000	     27.97123069
      1.01199783	     -0.06054687	      0.00006321	     -0.20200450	     -0.06570649	      0.88291260	     -0.00009310	     -0.22136558	     -0.00000000	      0.00000000	     28.45714767
      1.01348448	     -0.06047268	      0.00006253	     -0.20193003	     -0.06570551	      0.88291348	     -0.00009045	     -0.22134206	     -0.00000000	      0.00000000	     28.54606101
      1.01497112	     -0.06039144	      0.00006471	     -0.20184857	     -0.06570455	      0.88291438	     -0.00008783	     -0.22131877	     -0.00000000	      0.00000000	     28.73386983
      1.01645776	     -0.06031848	      0.00006422	     -0.20177530	     -0.06570361	      0.88291529	     -0.00008527	     -0.22129559	     -0.00000000	      0.00000000	     28.91376563
      1.01794440	     -0.06023946	      0.00006679	     -0.20169603	     -0.06570270	      0.88291621	     -0.00008275	     -0.22127261	     -0.00000000	      0.00000000	     29.09205703
      1.01943104	     -0.06016959	      0.00006641	     -0.20162583	     -0.06570182	      0.88291715	     -0.00008028	     -0.22124975	     -0.00000000	      0.00000000	     29.23033300
      1.02091768	     -0.06009222	      0.00006944	     -0.20154819	     -0.06570098	      0.88291811	     -0.00007787	     -0.22122714	     -0.00000000	      0.00000000	     29.41865542
      1.02240432	     -0.06002465	      0.00006919	     -0.20148026	     -0.06570018	      0.88291908	     -0.00007551	     -0.22120464	     -0.00000000	      0.00000000	     29.53500481
      1.02389096	     -0.05994922	      0.00007267	     -0.20140455	     -0.06569941	      0.88292006	     -0.00007321	     -0.22118239	     -0.00000000	      0.00000000	     29.71740309
      1.02537760	     -0.05988510	      0.00007229	     -0.20134003	     -0.06569869	      0.88292105	     -0.00007096	     -0.22116027	     -0.00000000	      0.00000000	     29.81004325
      1.02686425	     -0.05981127	      0.00007627	     -0.20126590	     -0.06569802	      0.88292206	     -0.00006877	     -0.22113845	     -0.00000000	      0.00000000	     29.99092963
      1.02818546	     -0.05975588	      0.00007600	     -0.20121013	     -0.06569746	      0.88292297	     -0.00006687	     -0.22111917	     -0.00000000	      0.00000000	     30.05488498
      1.02950668	     -0.05969598	      0.00007831	     -0.20114992	     -0.06569694	      0.88292389	     -0.00006502	     -0.22110014	     -0.00000000	      0.00000000	     30.17597528
      1.03111486	     -0.05963048	      0.00007927	     -0.20108396	     -0.06569637	      0.88292502	     -0.00006283	     -0.22107726	     -0.00000000	      0.00000000	     30.30728762
      1.03272304	     -0.05956370	      0.00008239	     -0.20101676	     -0.06569587	      0.88292616	     -0.00006071	     -0.22105484	     -0.00000000	      0.00000000	     30.34861689
      1.03413773	     -0.05951467	      0.00008213	     -0.20096728	     -0.06569548	      0.88292718	     -0.00005890	     -0.22103549	     -0.00000000	      0.00000000	     30.46919528
      1.03555242	     -0.05946205	      0.00008490	     -0.20091426	     -0.06569515	      0.88292821	     -0.00005715	     -0.22101664	     -0.00000000	      0.00000000	     30.60700618
      1.03696710	     -0.05941935	      0.00008518	     -0.20087110	     -0.06569488	      0.88292925	     -0.00005545	     -0.22099825	     -0.00000000	      0.00000001	     30.61189384
      1.03838179	     -0.05937652	      0.00008736	     -0.20082784	     -0.06569467	      0.88293029	     -0.00005381	     -0.22098049	     -0.00000000	      0.00000001	     30.75742832
      1.04009823	     -0.05934131	      0.00008711	     -0.20079203	     -0.06569450	      0.88293157	     -0.00005189	     -0.22095986	     -0.00000000	      0.00000001	     30.69082046
      1.04138930	     -0.05931349	      0.00008954	     -0.20076381	     -0.06569443	      0.88293254	     -0.00005050	     -0.22094527	     -0.00000000	      0.00000001	     30.84543815
      1.04268038	     -0.05929932	      0.00008953	     -0.20074918	     -0.06569442	      0.88293352	     -0.00004915	     -0.22093148	     -0.00000000	      0.00000001	     30.86760642
      1.04437162	     -0.05928846	      0.00009116	     -0.20073774	     -0.06569449	      0.88293480	     -0.00004745	     -0.22091496	     -0.00000000	      0.00000001	     30.89639109
      1.04586955	     -0.05929419	      0.00009070	     -0.20074291	     -0.06569463	      0.88293593	     -0.00004600	     -0.22090192	     -0.00000000	      0.00000001	     30.97284544
      1.04736747	     -0.05930462	      0.00009319	     -0.20075285	     -0.06569485	      0.88293706	     -0.00004460	     -0.22089061	     -0.00000000	      0.00000001	     30.89240976
      1.04886539	     -0.05932965	      0.00009300	     -0.20077734	     -0.06569515	      0.88293819	     -0.00004326	     -0.22088105	     -0.00000000	      0.00000001	     30.96085707
      1.05036331	     -0.05935700	      0.00009720	     -0.20080425	     -0.06569552	      0.88293931	     -0.00004197	     -0.22087337	     -0.00000000	      0.00000001	     30.99883386
      1.05186124	     -0.05940084	      0.00009761	     -0.20084757	     -0.06569598	      0.88294042	     -0.00004073	     -0.22086753	     -0.00000000	      0.00000001	     30.96446475
      1.05317606	     -0.05943831	      0.00010279	     -0.20088470	     -0.06569645	      0.88294138	     -0.00003969	     -0.22086403	     -0.00000000	      0.00000000	     30.93064801
      1.05449088	     -0.05948694	      0.00010563	     -0.20093296	     -0.06569698	      0.88294232	     -0.00003867	     -0.22086198	     -0.00000000	      0.00000000	     30.92288832
      1.05609837	     -0.05955074	      0.00011223	     -0.20099638	     -0.06569771	      0.88294346	     -0.00003748	     -0.22086153	     -0.00000000	      0.00000000	     30.82024590
      1.05770587	     -0.05962531	      0.00011711	     -0.20107055	     -0.06569854	      0.88294456	     -0.00003634	     -0.22086324	     -0.00000000	      0.00000000	     30.93417988
      1.05903027	     -0.05968682	      0.00012529	     -0.20113184	     -0.06569928	      0.88294544	     -0.00003544	     -0.22086627	     -0.00000000	      0.00000000	     30.70496356
      1.06035466	     -0.05975567	      0.00013138	     -0.20120043	     -0.06570009	      0.88294630	     -0.00003457	     -0.22087065	     -0.00000000	      0.00000000	     30.72640932
      1.06167906	     -0.05982656	      0.00013962	     -0.20127114	     -0.06570096	      0.88294713	     -0.00003374	     -0.22087637	     -0.00000000	      0.00000000	     30.59498577
      1.06342954	     -0.05992638	      0.00015007	     -0.20137072	     -0.06570220	      0.88294818	     -0.00003269	     -0.22088585	     -0.00000000	      0.00000000	     30.66412289
      1.06487328	     -0.06001163	      0.00016136	     -0.20145584	     -0.06570331	      0.88294900	     -0.00003186	     -0.22089524	     -0.00000000	      0.00000000	     30.25144136
      1.06631703	     -0.06010092	      0.00017094	     -0.20154499	     -0.06570448	      0.88294978	     -0.00003108	     -0.22090596	     -0.00000000	      0.00000000	     30.37708975
      1.06776077	     -0.06019379	      0.00018330	     -0.20163780	     -0.06570572	      0.88295051	     -0.00003033	     -0.22091794	     -0.00000000	      0.00000000	     29.98901543
      1.06920452	     -0.06029008	      0.00019334	     -0.20173399	     -0.06570702	      0.88295120	     -0.00002963	     -0.22093113	     -0.00000000	      0.00000000	     30.10956856
      1.07064826	     -0.06038986	      0.00020570	     -0.20183375	     -0.06570839	      0.88295183	     -0.00002897	     -0.22094547	     -0.00000000	      0.00000000	     29.73405389
      1.07209201	     -0.06049301	      0.00021516	     -0.20193682	     -0.06570982	      0.88295242	     -0.00002835	     -0.22096091	     -0.00000000	      0.00000000	     29.84125384
      1.07353575	     -0.06060034	      0.00022665	     -0.20204414	     -0.06571132	      0.88295294	     -0.00002777	     -0.22097741	     -0.00000000	      0.00000000	     29.41393448
      1.07497950	     -0.06071158	      0.00023486	     -0.20215531	     -0.06571287	      0.88295341	     -0.00002723	     -0.22099495	     -0.00000000	      0.00000000	     29.56035848
      1.07642325	     -0.06082658	      0.00024514	     -0.20227031	     -0.06571447	      0.88295382	     -0.00002673	     -0.22101351	     -0.00000000	      0.00000000	     29.04541710
      1.07786699	     -0.06094368	      0.00025200	     -0.20238734	     -0.06571613	      0.88295416	     -0.00002628	     -0.22103305	     -0.00000000	      0.00000000	     29.21954072
      1.07931074	     -0.06106464	      0.00026097	     -0.20250831	     -0.06571784	      0.88295444	     -0.00002587	     -0.22105350	     -0.00000000	      0.00000000	     28.73894577
      1.08075448	     -0.06118818	      0.00026644	     -0.20263180	     -0.06571960	      0.88295466	     -0.00002550	     -0.22107485	     -0.00000000	      0.00000000	     28.86729725
      1.08219823	     -0.06131451	      0.00027406	     -0.20275816	     -0.06572140	      0.88295481	     -0.00002518	     -0.22109706	     -0.00000000	      0.00000000	     28.28923112
      1.08364197	     -0.06144204	      0.00027834	     -0.20288565	     -0.06572324	      0.88295489	     -0.00002489	     -0.22112008	     -0.00000000	      0.00000000	     28.45003692
      1.08508572	     -0.06157250	      0.00028504	     -0.20301616	     -0.06572512	      0.88295490	     -0.00002464	     -0.22114388	     -0.00000000	     -0.00000000	     27.96030221
      1.08652946	     -0.06170483	      0.00028886	     -0.20314849	     -0.06572704	      0.88295485	     -0.00002443	     -0.22116842	     -0.00000000	     -0.00000000	     27.99159724
      1.08797321	     -0.06183809	      0.00029525	     -0.20328185	     -0.06572899	      0.88295473	     -0.00002425	     -0.22119368	     -0.00000000	     -0.00000000	     27.48663682
      1.08941696	     -0.06197314	      0.00029894	     -0.20341694	     -0.06573097	      0.88295455	     -0.00002410	     -0.22121961	     -0.00000000	     -0.00000000	     27.46242797
      1.09086070	     -0.06210985	      0.00030500	     -0.20355378	     -0.06573297	      0.88295430	     -0.00002399	     -0.22124621	     -0.00000000	     -0.00000000	     27.08163614
      1.09230445	     -0.06224802	      0.00030883	     -0.20369206	     -0.06573500	      0.88295398	     -0.00002390	     -0.22127344	     -0.00000000	     -0.00000000	     26.92762344
      1.09374819	     -0.06238584	      0.00031485	     -0.20383006	     -0.06573705	      0.88295361	     -0.00002384	     -0.22130128	     -0.00000000	     -0.00000000	     26.58836050
      1.09519194	     -0.06252568	      0.00031908	     -0.20397006	     -0.06573911	      0.88295317	     -0.00002380	     -0.22132968	     -0.00000000	     -0.00000000	     26.50513203
      1.09663568	     -0.06266560	      0.00032539	     -0.20411022	     -0.06574118	      0.88295268	     -0.00002379	     -0.22135867	     -0.00000000	     -0.00000000	     26.03717470
      1.09807943	     -0.06280577	      0.00033031	     -0.20425063	     -0.06574326	      0.88295212	     -0.00002379	     -0.22138820	     -0.00000000	     -0.00000000	     25.99875040
      1.09952317	     -0.06294731	      0.00033706	     -0.20439247	     -0.06574534	      0.88295152	     -0.00002380	     -0.22141825	     -0.00000000	     -0.00000000	     25.54613003
      1.10096692	     -0.06308756	      0.00034294	     -0.20453302	     -0.06574742	      0.88295087	     -0.00002383	     -0.22144882	     -0.00000000	     -0.00000000	     25.46271397
      1.10274165	     -0.06325991	      0.00035285	     -0.20470584	     -0.06574998	      0.88295000	     -0.00002388	     -0.22148701	     -0.00000000	     -0.00000000	     25.00354122
      1.10406371	     -0.06338762	      0.00035845	     -0.20483389	     -0.06575187	      0.88294930	     -0.00002392	     -0.22151587	     -0.00000000	     -0.00000000	     24.88344183
      1.10538577	     -0.06351556	      0.00036625	     -0.20496223	     -0.06575375	      0.88294858	     -0.00002396	     -0.22154508	     -0.00000000	     -0.00000000	     24.63385364
      1.10705386	     -0.06367735	      0.00037524	     -0.20512455	     -0.06575611	      0.88294761	     -0.00002401	     -0.22158242	     -0.00000000	     -0.00000000	     24.25421485
      1.10872194	     -0.06383615	      0.00038631	     -0.20528394	     -0.06575844	      0.88294660	     -0.00002406	     -0.22162028	     -0.00000000	     -0.00000000	     24.04295316
      1.11019666	     -0.06397801	      0.00039405	     -0.20542631	     -0.06576047	      0.88294567	     -0.00002410	     -0.22165411	     -0.00000001	     -0.00000000	     23.84900308
      1.11167138	     -0.06411734	      0.00040475	     -0.20556624	     -0.06576247	      0.88294471	     -0.00002412	     -0.22168829	     -0.00000001	     -0.00000000	     23.48764680
      1.11314610	     -0.06425700	      0.00041331	     -0.20570647	     -0.06576443	      0.88294372	     -0.00002414	     -0.22172276	     -0.00000001	     -0.00000000	     23.44123827
      1.11462082	     -0.06439547	      0.00042436	     -0.20584560	     -0.06576635	      0.88294271	     -0.00002413	     -0.22175754	     -0.00000001	     -0.00000000	     22.90560833
      1.11609554	     -0.06453086	      0.00043357	     -0.20598163	     -0.06576823	      0.88294168	     -0.00002411	     -0.22179254	     -0.00000001	     -0.00000000	     22.93525055
      1.11757027	     -0.06466597	      0.00044478	     -0.20611744	     -0.06577005	      0.88294063	     -0.00002407	     -0.22182770	     -0.00000001	     -0.00000000	     22.58769115
      1.11904499	     -0.06479938	      0.00045450	     -0.20625154	     -0.06577183	      0.88293956	     -0.00002400	     -0.22186302	     -0.00000001	     -0.00000000	     22.30897787
      1.12051971	     -0.06492953	      0.00046546	     -0.20638243	     -0.06577354	      0.88293848	     -0.00002390	     -0.22189844	     -0.00000001	     -0.00000001	     22.13177531
      1.12209566	     -0.06506737	      0.00047595	     -0.20652106	     -0.06577530	      0.88293731	     -0.00002376	     -0.22193630	     -0.00000001	     -0.00000001	     22.00456324
      1.12367161	     -0.06520148	      0.00048770	     -0.20665602	     -0.06577697	      0.88293614	     -0.00002358	     -0.22197414	     -0.00000001	     -0.00000001	     21.44646368
      1.12524756	     -0.06532917	      0.00049766	     -0.20678453	     -0.06577857	      0.88293496	     -0.00002336	     -0.22201181	     -0.00000001	     -0.00000001	     21.55751923
      1.12682351	     -0.06545410	      0.00050972	     -0.20691036	     -0.06578007	      0.88293377	     -0.00002310	     -0.22204917	     -0.00000000	     -0.00000001	     21.07525541
      1.12839946	     -0.06557128	      0.00051914	     -0.20702839	     -0.06578147	      0.88293259	     -0.00002279	     -0.22208611	     -0.00000000	     -0.00000001	     21.13452697
      1.12997541	     -0.06568177	      0.00053153	     -0.20713983	     -0.06578277	      0.88293140	     -0.00002243	     -0.22212238	     -0.00000000	     -0.00000001	     20.60224811
      1.13137108	     -0.06576824	      0.00053913	     -0.20722708	     -0.06578384	      0.88293036	     -0.00002207	     -0.22215384	     -0.00000000	     -0.00000001	     20.63252915
      1.13276675	     -0.06585055	      0.00054840	     -0.20731022	     -0.06578482	      0.88292932	     -0.00002167	     -0.22218450	     -0.00000000	     -0.00000001	     20.33384971
      1.13416242	     -0.06592476	      0.00055634	     -0.20738524	     -0.06578570	      0.88292829	     -0.00002123	     -0.22221430	     -0.00000000	     -0.00000001	     20.19068565
      1.13599227	     -0.06600861	      0.00056593	     -0.20747013	     -0.06578672	      0.88292696	     -0.00002060	     -0.22225189	     -0.00000000	     -0.00000000	     19.89756981
      1.13782211	     -0.06608799	      0.00057228	     -0.20755051	     -0.06578758	      0.88292565	     -0.00001990	     -0.22228787	     -0.00000000	     -0.00000000	     19.72107034
      1.13935613	     -0.06614380	      0.00057913	     -0.20760718	     -0.06578816	      0.88292458	     -0.00001926	     -0.22231670	     -0.00000000	     -0.00000000	     19.46691410
      1.14089015	     -0.06619568	      0.00058186	     -0.20765984	     -0.06578862	      0.88292353	     -0.00001858	     -0.22234415	     -0.00000000	     -0.00000000	     19.39051152
      1.14242417	     -0.06624231	      0.00058545	     -0.20770726	     -0.06578896	      0.88292251	     -0.00001785	     -0.22237028	     -0.00000000	     -0.00000000	     19.20861429
      1.14395818	     -0.06628407	      0.00058592	     -0.20774976	     -0.06578917	      0.88292151	     -0.00001707	     -0.22239510	     -0.00000000	     -0.00000000	     18.96074302
      1.14549220	     -0.06631903	      0.00058715	     -0.20778546	     -0.06578924	      0.88292055	     -0.00001626	     -0.22241852	     -0.00000000	     -0.00000000	     18.86911393
      1.14702622	     -0.06635110	      0.00058590	     -0.20781822	     -0.06578919	      0.88291962	     -0.00001540	     -0.22244048	     -0.00000000	     -0.00000000	     18.68606650
      1.14878495	     -0.06637981	      0.00058508	     -0.20784773	     -0.06578896	      0.88291860	     -0.00001436	     -0.22246391	     -0.00000000	     -0.00000000	     18.54455684
      1.15054367	     -0.06640375	      0.00058022	     -0.20787239	     -0.06578855	      0.88291762	     -0.00001326	     -0.22248537	     -0.00000000	     -0.00000000	     18.24470824
      1.15189492	     -0.06641442	      0.00057865	     -0.20788366	     -0.06578811	      0.88291691	     -0.00001238	     -0.22250053	     -0.00000000	     -0.00000000	     18.17295714
      1.15324616	     -0.06642416	      0.00057452	     -0.20789394	     -0.06578756	      0.88291622	     -0.00001146	     -0.22251452	     -0.00000000	     -0.00000000	     18.15933785
      1.15499010	     -0.06643146	      0.00056951	     -0.20790194	     -0.06578669	      0.88291537	     -0.00001023	     -0.22253095	     -0.00000000	     -0.00000000	     17.80672334
      1.15673405	     -0.06642982	      0.00056286	     -0.20790096	     -0.06578563	      0.88291458	     -0.00000894	     -0.22254551	     -0.00000000	     -0.00000000	     17.91996754
      1.15847799	     -0.06642321	      0.00055810	     -0.20789504	     -0.06578439	      0.88291383	     -0.00000759	     -0.22255817	     -0.00000000	     -0.00000000	     17.67427928
      1.15996370	     -0.06641144	      0.00055172	     -0.20788381	     -0.06578318	      0.88291324	     -0.00000640	     -0.22256749	     -0.00000000	     -0.00000000	     17.61579213
      1.16144940	     -0.06639560	      0.00054775	     -0.20786856	     -0.06578184	      0.88291268	     -0.00000516	     -0.22257547	     -0.00000000	     -0.00000000	     17.50362991
      1.16293511	     -0.06637661	      0.00054323	     -0.20785014	     -0.06578037	      0.88291217	     -0.00000388	     -0.22258216	     -0.00000000	     -0.00000000	     17.55718049
      1.16489161	     -0.06634681	      0.00053990	     -0.20782114	     -0.06577822	      0.88291155	     -0.00000212	     -0.22258911	     -0.00000000	     -0.00000000	     17.31429945
      1.16638515	     -0.06631297	      0.00053582	     -0.20778786	     -0.06577642	      0.88291113	     -0.00000072	     -0.22259294	     -0.00000000	     -0.00000000	     17.34746399
      1.16787870	     -0.06627970	      0.00053392	     -0.20775520	     -0.06577450	      0.88291075	      0.00000072	     -0.22259545	     -0.00000000	     -0.00000000	     17.36940220
      1.16937224	     -0.06624127	      0.00053128	     -0.20771736	     -0.06577244	      0.88291041	      0.00000222	     -0.22259679	     -0.00000000	     -0.00000000	     17.31387631
      1.17124404	     -0.06618782	      0.00052943	     -0.20766466	     -0.06576967	      0.88291004	      0.00000418	     -0.22259674	     -0.00000000	     -0.00000000	     17.50544062
      1.17311584	     -0.06612865	      0.00052580	     -0.20760621	     -0.06576670	      0.88290973	      0.00000622	     -0.22259480	     -0.00000000	     -0.00000000	     17.11901541
      1.17437101	     -0.06608210	      0.00052568	     -0.20756017	     -0.06576460	      0.88290956	      0.00000765	     -0.22259247	     -0.00000000	     -0.00000000	     17.43721552
      1.17562619	     -0.06603481	      0.00052441	     -0.20751336	     -0.06576241	      0.88290942	      0.00000912	     -0.22258930	     -0.00000000	     -0.00000000	     17.37834292
      1.17731892	     -0.06596776	      0.00052311	     -0.20744696	     -0.06575932	      0.88290927	      0.00001116	     -0.22258375	     -0.00000000	     -0.00000000	     17.55349475
      1.17901165	     -0.06589630	      0.00052165	     -0.20737613	     -0.06575608	      0.88290916	      0.00001329	     -0.22257676	     -0.00000000	     -0.00000000	     17.33936694
      1.18070438	     -0.06581583	      0.00052005	     -0.20729627	     -0.06575269	      0.88290911	      0.00001551	     -0.22256832	     -0.00000000	     -0.00000000	     17.65828554
      1.18222710	     -0.06574327	      0.00051843	     -0.20722424	     -0.06574951	      0.88290910	      0.00001757	     -0.22255940	     -0.00000000	      0.00000000	     17.73014701
      1.18374981	     -0.06566388	      0.00051680	     -0.20714537	     -0.06574622	      0.88290913	      0.00001971	     -0.22254930	     -0.00000000	      0.00000000	     17.69001031
      1.18527252	     -0.06558068	      0.00051502	     -0.20706267	     -0.06574282	      0.88290919	      0.00002192	     -0.22253797	     -0.00000000	      0.00000000	     17.90754352
      1.18706467	     -0.06547950	      0.00051272	     -0.20696206	     -0.06573867	      0.88290931	      0.00002460	     -0.22252307	     -0.00000000	      0.00000000	     17.82973869
      1.18885681	     -0.06536933	      0.00050994	     -0.20685243	     -0.06573437	      0.88290947	      0.00002739	     -0.22250648	     -0.00000000	      0.00000000	     18.14772051
      1.19064895	     -0.06525701	      0.00050720	     -0.20674062	     -0.06572993	      0.88290968	      0.00003027	     -0.22248811	     -0.00000000	      0.00000000	     18.20219671
      1.19244109	     -0.06513712	      0.00050375	     -0.20662121	     -0.06572535	      0.88290993	      0.00003324	     -0.22246809	     -0.00000000	      0.00000000	     18.36547430
      1.19402719	     -0.06502609	      0.00050093	     -0.20651059	     -0.06572119	      0.88291018	      0.00003596	     -0.22244889	     -0.00000000	      0.00000000	     18.55476705
      1.19561330	     -0.06491195	      0.00049730	     -0.20639683	     -0.06571692	      0.88291046	      0.00003874	     -0.22242837	     -0.00000000	      0.00000000	     18.77748979
      1.19719940	     -0.06479814	      0.00049349	     -0.20628337	     -0.06571256	      0.88291077	      0.00004160	     -0.22240660	     -0.00000000	      0.00000000	     19.01487993
      1.19878551	     -0.06468245	      0.00048898	     -0.20616801	     -0.06570811	      0.88291111	      0.00004453	     -0.22238372	     -0.00000000	      0.00000000	     19.03733049
      1.20037161	     -0.06456515	      0.00048414	     -0.20605099	     -0.06570357	      0.88291147	      0.00004753	     -0.22235982	     -0.00000000	      0.00000000	     19.31802962
      1.20195772	     -0.06444830	      0.00047875	     -0.20593440	     -0.06569894	      0.88291185	      0.00005059	     -0.22233498	     -0.00000000	      0.00000000	     19.59806815
      1.20354382	     -0.06433295	      0.00047289	     -0.20581929	     -0.06569423	      0.88291225	      0.00005372	     -0.22230933	     -0.00000000	      0.00000000	     19.60005339
      1.20512993	     -0.06421089	      0.00046614	     -0.20569743	     -0.06568944	      0.88291267	      0.00005691	     -0.22228301	     -0.00000000	      0.00000000	     19.96672570
      1.20672191	     -0.06409548	      0.00045883	     -0.20558219	     -0.06568456	      0.88291311	      0.00006018	     -0.22225605	     -0.00000000	      0.00000000	     20.21314101
      1.20831390	     -0.06397840	      0.00045153	     -0.20546527	     -0.06567961	      0.88291357	      0.00006350	     -0.22222879	     -0.00000000	      0.00000000	     20.27188958
      1.20990588	     -0.06386209	      0.00044413	     -0.20534910	     -0.06567459	      0.88291404	      0.00006688	     -0.22220117	     -0.00000000	      0.00000000	     20.68420569
      1.21149786	     -0.06374627	      0.00043669	     -0.20523340	     -0.06566951	      0.88291452	      0.00007032	     -0.22217321	     -0.00000000	      0.00000000	     20.83309472
      1.21323989	     -0.06362053	      0.00042787	     -0.20510777	     -0.06566388	      0.88291507	      0.00007414	     -0.22214236	     -0.00000000	      0.00000000	     21.14664130
      1.21498191	     -0.06349218	      0.00041941	     -0.20497952	     -0.06565818	      0.88291563	      0.00007802	     -0.22211130	     -0.00000000	      0.00000000	     21.30528296
      1.21641862	     -0.06339077	      0.00041215	     -0.20487817	     -0.06565343	      0.88291610	      0.00008126	     -0.22208548	     -0.00000000	      0.00000000	     21.59439625
      1.21785533	     -0.06328688	      0.00040587	     -0.20477435	     -0.06564865	      0.88291658	      0.00008453	     -0.22205956	     -0.00000000	      0.00000000	     21.92243759
      1.21964280	     -0.06316379	      0.00039768	     -0.20465133	     -0.06564265	      0.88291718	      0.00008865	     -0.22202718	     -0.00000000	      0.00000000	     22.07083179
      1.22107163	     -0.06306063	      0.00039222	     -0.20454823	     -0.06563781	      0.88291767	      0.00009198	     -0.22200124	     -0.00000000	      0.00000000	     22.51154249
      1.22250046	     -0.06296380	      0.00038606	     -0.20445144	     -0.06563295	      0.88291817	      0.00009533	     -0.22197522	     -0.00000000	      0.00000000	     22.59515606
      1.22392929	     -0.06286355	      0.00038047	     -0.20435123	     -0.06562805	      0.88291867	      0.00009870	     -0.22194918	     -0.00000000	      0.00000000	     22.95611796
      1.22575621	     -0.06274289	      0.00037226	     -0.20423059	     -0.06562176	      0.88291932	      0.00010305	     -0.22191591	     -0.00000000	      0.00000000	     23.00217381
      1.22734849	     -0.06263095	      0.00036640	     -0.20411865	     -0.06561625	      0.88291988	      0.00010686	     -0.22188705	     -0.00000000	      0.00000000	     23.55289182
      1.22894077	     -0.06253127	      0.00035871	     -0.20401893	     -0.06561072	      0.88292046	      0.00011068	     -0.22185818	     -0.00000000	      0.00000000	     23.67759588
      1.23030536	     -0.06243900	      0.00035420	     -0.20392667	     -0.06560596	      0.88292095	      0.00011397	     -0.22183357	     -0.00000000	      0.00000000	     24.02648127
      1.23166994	     -0.06235345	      0.00034866	     -0.20384108	     -0.06560119	      0.88292144	      0.00011727	     -0.22180899	     -0.00000000	      0.00000000	     24.18284509
      1.23332098	     -0.06224794	      0.00034309	     -0.20373554	     -0.06559541	      0.88292204	      0.00012126	     -0.22177935	     -0.00000000	      0.00000000	     24.50310395
      1.23497202	     -0.06214886	      0.00033617	     -0.20363638	     -0.06558961	      0.88292264	      0.00012526	     -0.22174981	     -0.00000000	      0.00000000	     24.63842139
      1.23662306	     -0.06204204	      0.00033133	     -0.20352949	     -0.06558381	      0.88292325	      0.00012925	     -0.22172043	     -0.00000000	      0.00000000	     25.03390894
      1.23792806	     -0.06196872	      0.00032492	     -0.20345606	     -0.06557923	      0.88292372	      0.00013241	     -0.22169720	     -0.00000000	      0.00000000	     25.17891893
      1.23923306	     -0.06189023	      0.00032012	     -0.20337747	     -0.06557464	      0.88292419	      0.00013556	     -0.22167412	     -0.00000000	      0.00000000	     25.41434375
      1.24100031	     -0.06179109	      0.00031218	     -0.20327815	     -0.06556844	      0.88292483	      0.00013981	     -0.22164298	     -0.00000000	      0.00000000	     25.62950269
      1.24276756	     -0.06168671	      0.00030617	     -0.20317362	     -0.06556224	      0.88292547	      0.00014405	     -0.22161212	     -0.00000000	      0.00000000	     25.97471633
      1.24395814	     -0.06162446	      0.00029943	     -0.20311118	     -0.06555807	      0.88292589	      0.00014689	     -0.22159136	     -0.00000000	      0.00000000	     26.04102765
      1.24514872	     -0.06155894	      0.00029435	     -0.20304551	     -0.06555391	      0.88292632	      0.00014972	     -0.22157073	     -0.00000000	      0.00000000	     26.24697681
      1.24703804	     -0.06145925	      0.00028558	     -0.20294554	     -0.06554733	      0.88292699	      0.00015419	     -0.22153820	     -0.00000000	      0.00000000	     26.52600710
      1.24860742	     -0.06137795	      0.00027882	     -0.20286400	     -0.06554188	      0.88292754	      0.00015788	     -0.22151139	     -0.00000000	      0.00000000	     26.74683682
      1.25017681	     -0.06129880	      0.00027113	     -0.20278456	     -0.06553646	      0.88292809	      0.00016154	     -0.22148476	     -0.00000000	      0.00000000	     26.88398728
      1.25174619	     -0.06121873	      0.00026471	     -0.20270422	     -0.06553106	      0.88292863	      0.00016517	     -0.22145832	     -0.00000000	      0.00000000	     27.14102272
      1.25331557	     -0.06114579	      0.00025649	     -0.20263096	     -0.06552569	      0.88292917	      0.00016877	     -0.22143205	     -0.00000000	      0.00000000	     27.20916251
      1.25472665	     -0.06107421	      0.00025133	     -0.20255912	     -0.06552088	      0.88292964	      0.00017198	     -0.22140865	     -0.00000000	      0.00000000	     27.49100308
      1.25613773	     -0.06101109	      0.00024427	     -0.20249568	     -0.06551611	      0.88293012	      0.00017516	     -0.22138536	     -0.00000000	      0.00000000	     27.59107309
      1.25754881	     -0.06094452	      0.00023876	     -0.20242882	     -0.06551136	      0.88293059	      0.00017831	     -0.22136228	     -0.00000000	      0.00000000	     27.78485405
      1.25895989	     -0.06088245	      0.00023227	     -0.20236641	     -0.06550664	      0.88293106	      0.00018143	     -0.22133936	     -0.00000000	      0.00000000	     27.89122833
      1.26068290	     -0.06080456	      0.00022614	     -0.20228814	     -0.06550092	      0.88293162	      0.00018519	     -0.22131164	     -0.00000000	      0.00000000	     28.12512030
      1.26209980	     -0.06074602	      0.00021956	     -0.20222923	     -0.06549626	      0.88293208	      0.00018824	     -0.22128904	     -0.00000000	      0.00000000	     28.14646450
      1.26351669	     -0.06068351	      0.00021494	     -0.20216639	     -0.06549164	      0.88293253	      0.00019125	     -0.22126667	     -0.00000000	      0.00000000	     28.42533140
      1.26493359	     -0.06062756	      0.00020896	     -0.20211006	     -0.06548705	      0.88293298	      0.00019422	     -0.22124447	     -0.00000000	      0.00000000	     28.39747281
      1.26635049	     -0.06056811	      0.00020435	     -0.20205025	     -0.06548251	      0.88293343	      0.00019715	     -0.22122250	     -0.00000000	      0.00000000	     28.65939482
      1.26776738	     -0.06051382	      0.00019883	     -0.20199555	     -0.06547800	      0.88293387	      0.00020003	     -0.22120071	     -0.00000000	      0.00000000	     28.64661328
      1.26918428	     -0.06045731	      0.00019434	     -0.20193865	     -0.06547354	      0.88293430	      0.00020286	     -0.22117914	     -0.00000000	      0.00000000	     28.88258825
      1.27090445	     -0.06039603	      0.00018781	     -0.20187687	     -0.06546819	      0.88293483	      0.00020623	     -0.22115321	     -0.00000000	      0.00000000	     28.72651757
      1.27232357	     -0.06033807	      0.00018426	     -0.20181851	     -0.06546383	      0.88293526	      0.00020895	     -0.22113209	     -0.00000000	      0.00000000	     29.09909458
      1.27374269	     -0.06029039	      0.00017891	     -0.20177037	     -0.06545951	      0.88293568	      0.00021161	     -0.22111110	     -0.00000000	      0.00000000	     29.14229655
      1.27516181	     -0.06023759	      0.00017545	     -0.20171715	     -0.06545524	      0.88293610	      0.00021422	     -0.22109039	     -0.00000000	      0.00000000	     29.20852041
      1.27658093	     -0.06019067	      0.00017062	     -0.20166977	     -0.06545103	      0.88293652	      0.00021676	     -0.22106985	     -0.00000000	      0.00000000	     29.32844974
      1.27800005	     -0.06014108	      0.00016723	     -0.20161974	     -0.06544687	      0.88293693	      0.00021925	     -0.22104955	     -0.00000000	      0.00000000	     29.36521743
      1.27941917	     -0.06009608	      0.00016279	     -0.20157425	     -0.06544276	      0.88293734	      0.00022168	     -0.22102946	     -0.00000000	      0.00000000	     29.48924269
      1.28116089	     -0.06003888	      0.00015921	     -0.20151648	     -0.06543780	      0.88293785	      0.00022456	     -0.22100517	     -0.00000000	      0.00000000	     29.42043936
      1.28246901	     -0.06000066	      0.00015460	     -0.20147778	     -0.06543413	      0.88293822	      0.00022667	     -0.22098714	     -0.00000000	      0.00000000	     29.56742987
      1.28377714	     -0.05996048	      0.00015192	     -0.20143715	     -0.06543051	      0.88293859	      0.00022872	     -0.22096934	     -0.00000000	      0.00000000	     29.68627231
      1.28540590	     -0.05991779	      0.00014709	     -0.20139385	     -0.06542607	      0.88293906	      0.00023119	     -0.22094753	     -0.00000000	      0.00000000	     29.61823751
      1.28684068	     -0.05987813	      0.00014446	     -0.20135368	     -0.06542223	      0.88293947	      0.00023329	     -0.22092872	     -0.00000000	      0.00000000	     29.85550959
      1.28827546	     -0.05984781	      0.00013990	     -0.20132280	     -0.06541845	      0.88293987	      0.00023532	     -0.22091029	     -0.00000000	      0.00000000	     29.67424717
      1.28971025	     -0.05981385	      0.00013734	     -0.20128831	     -0.06541474	      0.88294028	      0.00023728	     -0.22089236	     -0.00000000	      0.00000000	     29.89844876
      1.29114503	     -0.05979024	      0.00013289	     -0.20126411	     -0.06541110	      0.88294069	      0.00023917	     -0.22087490	     -0.00000000	      0.00000000	     29.76085798
      1.29257981	     -0.05976448	      0.00013041	     -0.20123781	     -0.06540752	      0.88294110	      0.00024099	     -0.22085805	     -0.00000000	      0.00000000	     29.94787905
      1.29401460	     -0.05975102	      0.00012580	     -0.20122375	     -0.06540402	      0.88294150	      0.00024274	     -0.22084183	     -0.00000000	      0.00000000	     29.74145427
      1.29544938	     -0.05973734	      0.00012306	     -0.20120950	     -0.06540059	      0.88294191	      0.00024442	     -0.22082645	     -0.00000000	      0.00000000	     29.93849653
      1.29688417	     -0.05973860	      0.00011813	     -0.20121013	     -0.06539722	      0.88294232	      0.00024603	     -0.22081197	     -0.00000000	      0.00000000	     29.71905546
      1.29831895	     -0.05974049	      0.00011529	     -0.20121143	     -0.06539393	      0.88294272	      0.00024756	     -0.22079863	     -0.00000000	      0.00000000	     29.90964328
      1.29975373	     -0.05975695	      0.00011053	     -0.20122727	     -0.06539072	      0.88294313	      0.00024903	     -0.22078645	     -0.00000000	      0.00000000	     29.64009771
      1.30118852	     -0.05977293	      0.00010818	     -0.20124267	     -0.06538758	      0.88294353	      0.00025043	     -0.22077561	     -0.00000000	      0.00000000	     29.84520976
      1.30262330	     -0.05980368	      0.00010403	     -0.20127280	     -0.06538451	      0.88294392	      0.00025176	     -0.22076609	     -0.00000000	      0.00000000	     29.57059340
      1.30405808	     -0.05983302	      0.00010259	     -0.20130160	     -0.06538152	      0.88294431	      0.00025303	     -0.22075804	     -0.00000000	      0.00000000	     29.77354111
      1.30549287	     -0.05987573	      0.00009954	     -0.20134373	     -0.06537861	      0.88294470	      0.00025423	     -0.22075137	     -0.00000000	      0.00000000	     29.44238245
      1.30692765	     -0.05991585	      0.00009943	     -0.20138335	     -0.06537576	      0.88294507	      0.00025536	     -0.22074620	     -0.00000000	      0.00000000	     29.65193792
      1.30836243	     -0.05996921	      0.00009781	     -0.20143618	     -0.06537300	      0.88294543	      0.00025643	     -0.22074241	     -0.00000000	      0.00000000	     29.32891844
      1.30979722	     -0.06001886	      0.00009918	     -0.20148538	     -0.06537031	      0.88294579	      0.00025744	     -0.22074009	     -0.00000000	      0.00000000	     29.51809630
      1.31123200	     -0.06008129	      0.00009897	     -0.20154733	     -0.06536769	      0.88294612	      0.00025838	     -0.22073911	     -0.00000000	      0.00000000	     29.13456747
      1.31266678	     -0.06014053	      0.00010149	     -0.20160617	     -0.06536515	      0.88294645	      0.00025926	     -0.22073956	     -0.00000000	      0.00000000	     29.32750877
      1.31410157	     -0.06021284	      0.00010240	     -0.20167805	     -0.06536269	      0.88294675	      0.00026007	     -0.22074136	     -0.00000000	      0.00000000	     28.98089964
      1.31553635	     -0.06028137	      0.00010603	     -0.20174623	     -0.06536029	      0.88294704	      0.00026082	     -0.22074456	     -0.00000000	      0.00000000	     29.12913332
      1.31697113	     -0.06036071	      0.00010840	     -0.20182520	     -0.06535797	      0.88294731	      0.00026151	     -0.22074903	     -0.00000000	      0.00000000	     28.73506421
      1.31840592	     -0.06043560	      0.00011331	     -0.20189980	     -0.06535573	      0.88294755	      0.00026212	     -0.22075480	     -0.00000000	      0.00000000	     28.88653668
      1.31984070	     -0.06052122	      0.00011690	     -0.20198511	     -0.06535355	      0.88294778	      0.00026267	     -0.22076172	     -0.00000000	      0.00000000	     28.53079842
      1.32127549	     -0.06060339	      0.00012244	     -0.20206703	     -0.06535145	      0.88294797	      0.00026314	     -0.22076982	     -0.00000000	      0.00000000	     28.64808930
      1.32271027	     -0.06069474	      0.00012657	     -0.20215813	     -0.06534942	      0.88294814	      0.00026354	     -0.22077900	     -0.00000000	      0.00000000	     28.24805188
      1.32414505	     -0.06078261	      0.00013207	     -0.20224578	     -0.06534745	      0.88294828	      0.00026385	     -0.22078927	     -0.00000000	      0.00000000	     28.36293165
      1.32557984	     -0.06087992	      0.00013624	     -0.20234286	     -0.06534556	      0.88294839	      0.00026408	     -0.22080051	      0.00000000	      0.00000000	     28.04636091
      1.32701462	     -0.06097462	      0.00014146	     -0.20243738	     -0.06534374	      0.88294846	      0.00026423	     -0.22081278	      0.00000000	      0.00000000	     28.06915035
      1.32844940	     -0.06107675	      0.00014546	     -0.20253932	     -0.06534198	      0.88294851	      0.00026429	     -0.22082594	      0.00000000	      0.00000000	     27.76683604
      1.32988419	     -0.06117636	      0.00015009	     -0.20263877	     -0.06534028	      0.88294851	      0.00026425	     -0.22084003	      0.00000000	     -0.00000000	     27.75930390
      1.33165267	     -0.06131010	      0.00015388	     -0.20277231	     -0.06533828	      0.88294847	      0.00026408	     -0.22085847	      0.00000000	     -0.00000000	     27.39759961
      1.33295541	     -0.06140103	      0.00015790	     -0.20286313	     -0.06533687	      0.88294840	      0.00026387	     -0.22087290	      0.00000000	     -0.00000000	     27.43267338
      1.33425814	     -0.06150097	      0.00016036	     -0.20296295	     -0.06533551	      0.88294829	      0.00026357	     -0.22088786	      0.00000000	     -0.00000000	     27.23077127
      1.33600005	     -0.06163221	      0.00016441	     -0.20309408	     -0.06533376	      0.88294810	      0.00026305	     -0.22090882	      0.00000000	     -0.00000000	     27.04538676
      1.33742030	     -0.06174269	      0.00016681	     -0.20320447	     -0.06533239	      0.88294790	      0.00026251	     -0.22092656	      0.00000000	     -0.00000000	     26.77649833
      1.33884055	     -0.06185093	      0.00017021	     -0.20331267	     -0.06533108	      0.88294766	      0.00026188	     -0.22094490	      0.00000000	     -0.00000000	     26.79933968
      1.34026080	     -0.06196428	      0.00017293	     -0.20342599	     -0.06532982	      0.88294738	      0.00026115	     -0.22096380	      0.00000000	     -0.00000000	     26.44444331
      1.34168105	     -0.06207489	      0.00017638	     -0.20353661	     -0.06532861	      0.88294706	      0.00026032	     -0.22098329	      0.00000000	     -0.00000000	     26.42431839
      1.34351923	     -0.06222572	      0.00018063	     -0.20368749	     -0.06532710	      0.88294658	      0.00025910	     -0.22100928	     -0.00000000	     -0.00000000	     25.85510678
      1.34488085	     -0.06232967	      0.00018498	     -0.20379152	     -0.06532604	      0.88294618	      0.00025809	     -0.22102916	     -0.00000000	     -0.00000000	     25.98588139
      1.34624247	     -0.06243907	      0.00018932	     -0.20390103	     -0.06532501	      0.88294574	      0.00025699	     -0.22104942	     -0.00000000	     -0.00000000	     25.76844911
      1.34796029	     -0.06257245	      0.00019610	     -0.20403461	     -0.06532376	      0.88294514	      0.00025548	     -0.22107557	     -0.00000000	     -0.00000000	     25.50606363
      1.34948491	     -0.06269157	      0.00020256	     -0.20415395	     -0.06532270	      0.88294455	      0.00025402	     -0.22109921	     -0.00000000	     -0.00000000	     25.30051781
      1.35100952	     -0.06280769	      0.00020991	     -0.20427033	     -0.06532168	      0.88294393	      0.00025245	     -0.22112326	     -0.00000000	     -0.00000000	     25.23085559
      1.35253413	     -0.06292584	      0.00021770	     -0.20438878	     -0.06532069	      0.88294327	      0.00025078	     -0.22114768	     -0.00000000	     -0.00000000	     24.74266084
      1.35390477	     -0.06302615	      0.00022515	     -0.20448939	     -0.06531983	      0.88294264	      0.00024918	     -0.22116992	     -0.00000000	     -0.00000000	     24.86748349
      1.35527542	     -0.06313024	      0.00023316	     -0.20459382	     -0.06531899	      0.88294199	      0.00024749	     -0.22119239	     -0.00000000	     -0.00000000	     24.45947271
      1.35664606	     -0.06323170	      0.00024122	     -0.20469563	     -0.06531818	      0.88294130	      0.00024572	     -0.22121511	     -0.00000000	     -0.00000000	     24.41399342
      1.35830604	     -0.06335643	      0.00025167	     -0.20482083	     -0.06531722	      0.88294044	      0.00024347	     -0.22124296	     -0.00000000	     -0.00000000	     23.88192954
      1.35996602	     -0.06347391	      0.00026210	     -0.20493880	     -0.06531628	      0.88293955	      0.00024109	     -0.22127114	     -0.00000000	     -0.00000000	     24.07058458
      1.36137717	     -0.06357695	      0.00027177	     -0.20504231	     -0.06531550	      0.88293878	      0.00023898	     -0.22129522	     -0.00000000	     -0.00000000	     23.50956831
      1.36278832	     -0.06367648	      0.00028068	     -0.20514230	     -0.06531474	      0.88293798	      0.00023677	     -0.22131947	     -0.00000000	     -0.00000000	     23.50299387
      1.36419947	     -0.06377827	      0.00029028	     -0.20524457	     -0.06531398	      0.88293717	      0.00023449	     -0.22134388	     -0.00000000	     -0.00000000	     23.27123547
      1.36598407	     -0.06390540	      0.00030165	     -0.20537234	     -0.06531303	      0.88293613	      0.00023147	     -0.22137503	     -0.00000000	     -0.00000000	     22.93876893
      1.36734589	     -0.06399756	      0.00031158	     -0.20546503	     -0.06531231	      0.88293532	      0.00022909	     -0.22139886	     -0.00000000	     -0.00000000	     22.74938039
      1.36870770	     -0.06408970	      0.00032043	     -0.20555769	     -0.06531159	      0.88293451	      0.00022662	     -0.22142270	     -0.00000000	     -0.00000000	     22.69534299
      1.37056819	     -0.06421567	      0.00033340	     -0.20568442	     -0.06531061	      0.88293338	      0.00022313	     -0.22145528	     -0.00000000	     -0.00000000	     22.20878587
      1.37191133	     -0.06430344	      0.00034163	     -0.20577272	     -0.06530990	      0.88293257	      0.00022052	     -0.22147880	     -0.00000000	     -0.00000000	     22.29190782
      1.37325447	     -0.06439191	      0.00035054	     -0.20586176	     -0.06530918	      0.88293176	      0.00021785	     -0.22150231	     -0.00000000	     -0.00000000	     21.95070357
      1.37459761	     -0.06447825	      0.00035891	     -0.20594867	     -0.06530845	      0.88293095	      0.00021510	     -0.22152577	     -0.00000000	     -0.00000000	     21.87889834
      1.37655713	     -0.06460414	      0.00037139	     -0.20607542	     -0.06530736	      0.88292977	      0.00021097	     -0.22155992	     -0.00000000	     -0.00000000	     21.25817575
      1.37807550	     -0.06469189	      0.00038039	     -0.20616384	     -0.06530650	      0.88292887	      0.00020767	     -0.22158617	     -0.00000000	     -0.00000000	     21.42318860
      1.37959388	     -0.06477950	      0.00039022	     -0.20625216	     -0.06530562	      0.88292798	      0.00020428	     -0.22161206	     -0.00000000	     -0.00000000	     21.16807963
      1.38111226	     -0.06486166	      0.00039877	     -0.20633502	     -0.06530472	      0.88292709	      0.00020081	     -0.22163752	     -0.00000000	     -0.00000000	     21.02461918
      1.38294374	     -0.06495391	      0.00041069	     -0.20642818	     -0.06530359	      0.88292604	      0.00019651	     -0.22166751	     -0.00000000	     -0.00000000	     20.62799123
      1.38424033	     -0.06501044	      0.00041716	     -0.20648530	     -0.06530277	      0.88292531	      0.00019339	     -0.22168807	     -0.00000000	     -0.00000000	     20.69897396
      1.38553692	     -0.06506450	      0.00042476	     -0.20654000	     -0.06530192	      0.88292460	      0.00019021	     -0.22170795	     -0.00000000	     -0.00000000	     20.53528331
      1.38738734	     -0.06513302	      0.00043397	     -0.20660942	     -0.06530066	      0.88292359	      0.00018557	     -0.22173511	     -0.00000000	     -0.00000000	     20.36664179
      1.38923775	     -0.06519141	      0.00044337	     -0.20666872	     -0.06529935	      0.88292262	      0.00018081	     -0.22176059	     -0.00000000	     -0.00000000	     19.91131018
      1.39048795	     -0.06522362	      0.00044750	     -0.20670150	     -0.06529842	      0.88292198	      0.00017753	     -0.22177677	     -0.00000000	     -0.00000000	     20.09295395
      1.39173816	     -0.06525519	      0.00045190	     -0.20673365	     -0.06529747	      0.88292135	      0.00017420	     -0.22179208	     -0.00000000	     -0.00000000	     19.93066159
      1.39353479	     -0.06529515	      0.00045665	     -0.20677441	     -0.06529604	      0.88292047	      0.00016931	     -0.22181266	     -0.00000000	     -0.00000000	     19.76471459
      1.39533142	     -0.06532995	      0.00045976	     -0.20680998	     -0.06529455	      0.88291963	      0.00016431	     -0.22183151	     -0.00000000	     -0.00000000	     19.38375914
      1.39712805	     -0.06535320	      0.00046117	     -0.20683395	     -0.06529298	      0.88291882	      0.00015920	     -0.22184863	     -0.00000000	     -0.00000000	     19.60596255
      1.39855020	     -0.06537355	      0.00046143	     -0.20685487	     -0.06529169	      0.88291821	      0.00015508	     -0.22186088	     -0.00000000	     -0.00000000	     19.27244491
      1.39997235	     -0.06538691	      0.00046052	     -0.20686876	     -0.06529035	      0.88291761	      0.00015090	     -0.22187208	     -0.00000000	     -0.00000000	     19.30573051
      1.40171367	     -0.06540556	      0.00045796	     -0.20688803	     -0.06528864	      0.88291692	      0.00014570	     -0.22188432	     -0.00000000	     -0.00000000	     19.06093371
      1.40345498	     -0.06540917	      0.00045401	     -0.20689225	     -0.06528686	      0.88291625	      0.00014040	     -0.22189505	     -0.00000000	     -0.00000000	     18.98084092
      1.40481555	     -0.06541184	      0.00044980	     -0.20689535	     -0.06528540	      0.88291575	      0.00013620	     -0.22190226	     -0.00000000	     -0.00000000	     18.89874397
      1.40617612	     -0.06541056	      0.00044478	     -0.20689448	     -0.06528390	      0.88291528	      0.00013194	     -0.22190854	     -0.00000000	     -0.00000000	     18.93180751
      1.40826101	     -0.06540551	      0.00043614	     -0.20689005	     -0.06528150	      0.88291458	      0.00012533	     -0.22191640	     -0.00000000	     -0.00000000	     18.67774777
      1.40944508	     -0.06539640	      0.00043068	     -0.20688129	     -0.06528008	      0.88291420	      0.00012153	     -0.22191991	     -0.00000000	     -0.00000000	     18.82394502
      1.41062915	     -0.06538563	      0.00042510	     -0.20687085	     -0.06527862	      0.88291384	      0.00011769	     -0.22192271	     -0.00000000	     -0.00000000	     18.72034637
      1.41215151	     -0.06536832	      0.00041783	     -0.20685397	     -0.06527669	      0.88291340	      0.00011271	     -0.22192525	     -0.00000000	     -0.00000000	     18.77555075
      1.41367386	     -0.06534697	      0.00041071	     -0.20683305	     -0.06527468	      0.88291299	      0.00010768	     -0.22192664	     -0.00000000	     -0.00000000	     18.51683356
      1.41519622	     -0.06531874	      0.00040390	     -0.20680525	     -0.06527261	      0.88291259	      0.00010261	     -0.22192688	     -0.00000000	     -0.00000000	     18.61590802
      1.41671857	     -0.06528817	      0.00039757	     -0.20677512	     -0.06527046	      0.88291223	      0.00009751	     -0.22192594	     -0.00000000	     -0.00000000	     18.65734611
      1.41832441	     -0.06525197	      0.00039146	     -0.20673939	     -0.06526812	      0.88291187	      0.00009208	     -0.22192377	     -0.00000000	     -0.00000000	     18.48197073
      1.41993025	     -0.06520870	      0.00038603	     -0.20669660	     -0.06526570	      0.88291154	      0.00008662	     -0.22192038	     -0.00000000	     -0.00000000	     18.61611513
      1.42153610	     -0.06516279	      0.00038120	     -0.20665119	     -0.06526320	      0.88291123	      0.00008113	     -0.22191575	     -0.00000000	     -0.00000000	     18.49231539
      1.42314194	     -0.06511039	      0.00037698	     -0.20659927	     -0.06526061	      0.88291096	      0.00007561	     -0.22190993	     -0.00000000	     -0.00000000	     18.61458743
      1.42474778	     -0.06505761	      0.00037343	     -0.20654699	     -0.06525795	      0.88291071	      0.00007008	     -0.22190291	     -0.00000000	     -0.00000000	     18.73779125
      1.42635362	     -0.06499518	      0.00037107	     -0.20648508	     -0.06525520	      0.88291049	      0.00006453	     -0.22189479	     -0.00000000	     -0.00000000	     18.69346587
      1.42795946	     -0.06493159	      0.00036858	     -0.20642199	     -0.06525238	      0.88291030	      0.00005897	     -0.22188548	     -0.00000000	     -0.00000000	     18.61613834
      1.42956531	     -0.06486081	      0.00036680	     -0.20635171	     -0.06524947	      0.88291013	      0.00005340	     -0.22187504	     -0.00000000	     -0.00000000	     18.80422770
      1.43117115	     -0.06478786	      0.00036469	     -0.20627924	     -0.06524647	      0.88290999	      0.00004783	     -0.22186342	     -0.00000000	     -0.00000000	     18.84005629
      1.43277699	     -0.06470850	      0.00036320	     -0.20620037	     -0.06524340	      0.88290988	      0.00004226	     -0.22185067	     -0.00000000	     -0.00000000	     18.90656877
      1.43438283	     -0.06462740	      0.00036105	     -0.20611972	     -0.06524024	      0.88290979	      0.00003670	     -0.22183675	     -0.00000000	     -0.00000000	     19.11437110
      1.43610611	     -0.06453246	      0.00035985	     -0.20602528	     -0.06523676	      0.88290972	      0.00003074	     -0.22182060	     -0.00000000	     -0.00000000	     19.17582037
      1.43782939	     -0.06443532	      0.00035666	     -0.20592855	     -0.06523318	      0.88290967	      0.00002481	     -0.22180312	     -0.00000000	     -0.00000000	     19.21239840
      1.43923699	     -0.06435019	      0.00035577	     -0.20584379	     -0.06523019	      0.88290966	      0.00001997	     -0.22178788	     -0.00000000	     -0.00000000	     19.42752734
      1.44064459	     -0.06426247	      0.00035330	     -0.20575639	     -0.06522713	      0.88290966	      0.00001516	     -0.22177176	     -0.00000000	      0.00000000	     19.48509865
      1.44241252	     -0.06414891	      0.00035048	     -0.20564322	     -0.06522321	      0.88290969	      0.00000914	     -0.22175024	     -0.00000000	      0.00000000	     19.89080600
      1.44418046	     -0.06403230	      0.00034635	     -0.20552694	     -0.06521918	      0.88290974	      0.00000317	     -0.22172732	     -0.00000000	      0.00000000	     19.54005552
      1.44563897	     -0.06392432	      0.00034435	     -0.20541923	     -0.06521579	      0.88290981	     -0.00000173	     -0.22170739	     -0.00000000	      0.00000000	     20.01580135
      1.44709748	     -0.06382170	      0.00034054	     -0.20531684	     -0.06521233	      0.88290990	     -0.00000659	     -0.22168645	     -0.00000000	      0.00000000	     20.15725762
      1.44855599	     -0.06371482	      0.00033739	     -0.20521017	     -0.06520880	      0.88291000	     -0.00001141	     -0.22166464	     -0.00000000	      0.00000000	     20.44924763
      1.45001450	     -0.06360797	      0.00033323	     -0.20510351	     -0.06520521	      0.88291013	     -0.00001618	     -0.22164203	     -0.00000000	      0.00000000	     20.43205000
      1.45147301	     -0.06349782	      0.00032910	     -0.20499351	     -0.06520156	      0.88291027	     -0.00002091	     -0.22161865	     -0.00000000	      0.00000000	     20.75130616
      1.45340794	     -0.06335463	      0.00032263	     -0.20485047	     -0.06519661	      0.88291050	     -0.00002712	     -0.22158657	     -0.00000000	      0.00000000	     21.02063717
      1.45487240	     -0.06324442	      0.00031786	     -0.20474036	     -0.06519280	      0.88291069	     -0.00003175	     -0.22156160	     -0.00000000	      0.00000000	     21.23418948
      1.45633686	     -0.06313438	      0.00031236	     -0.20463039	     -0.06518892	      0.88291090	     -0.00003633	     -0.22153611	     -0.00000000	      0.00000000	     21.33617187
      1.45780132	     -0.06302381	      0.00030675	     -0.20451985	     -0.06518499	      0.88291113	     -0.00004085	     -0.22151014	     -0.00000000	      0.00000000	     21.72675212
      1.45926579	     -0.06291496	      0.00030069	     -0.20441101	     -0.06518099	      0.88291138	     -0.00004531	     -0.22148382	     -0.00000000	      0.00000000	     21.74361774
      1.46073025	     -0.06280494	      0.00029475	     -0.20430099	     -0.06517694	      0.88291165	     -0.00004971	     -0.22145717	     -0.00000000	      0.00000000	     22.12444462
      1.46246557	     -0.06267815	      0.00028766	     -0.20417419	     -0.06517206	      0.88291199	     -0.00005484	     -0.22142524	     -0.00000000	      0.00000000	     22.36213354
      1.46420089	     -0.06254801	      0.00028084	     -0.20404401	     -0.06516711	      0.88291235	     -0.00005988	     -0.22139299	     -0.00000000	      0.00000000	     22.55484599
      1.46567094	     -0.06243989	      0.00027491	     -0.20393584	     -0.06516285	      0.88291268	     -0.00006407	     -0.22136538	     -0.00000000	      0.00000000	     22.85768630
      1.46714099	     -0.06233043	      0.00026952	     -0.20382632	     -0.06515854	      0.88291302	     -0.00006818	     -0.22133758	     -0.00000000	      0.00000000	     23.21324240
      1.46867705	     -0.06222080	      0.00026375	     -0.20371662	     -0.06515398	      0.88291339	     -0.00007241	     -0.22130834	     -0.00000000	      0.00000000	     23.56895178
      1.47021311	     -0.06210901	      0.00025846	     -0.20360476	     -0.06514937	      0.88291378	     -0.00007655	     -0.22127901	     -0.00000000	      0.00000000	     23.65093565
      1.47174917	     -0.06199915	      0.00025307	     -0.20349481	     -0.06514470	      0.88291418	     -0.00008061	     -0.22124954	     -0.00000000	      0.00000000	     24.10316379
      1.47392639	     -0.06184341	      0.00024713	     -0.20333895	     -0.06513800	      0.88291478	     -0.00008622	     -0.22120763	     -0.00000000	      0.00000000	     24.27782680
      1.47513047	     -0.06176327	      0.00024207	     -0.20325869	     -0.06513425	      0.88291511	     -0.00008925	     -0.22118436	     -0.00000000	      0.00000000	     24.68787903
      1.47633455	     -0.06167909	      0.00023857	     -0.20317442	     -0.06513047	      0.88291546	     -0.00009223	     -0.22116110	     -0.00000000	      0.00000000	     24.93131724
      1.47834081	     -0.06154687	      0.00023207	     -0.20304201	     -0.06512411	      0.88291604	     -0.00009707	     -0.22112225	     -0.00000000	      0.00000000	     25.35697064
      1.48001401	     -0.06143110	      0.00022781	     -0.20292610	     -0.06511875	      0.88291653	     -0.00010100	     -0.22108995	     -0.00000000	      0.00000000	     25.53613259
      1.48148895	     -0.06133600	      0.00022223	     -0.20283081	     -0.06511398	      0.88291697	     -0.00010438	     -0.22106139	     -0.00000000	      0.00000000	     25.89177356
      1.48296389	     -0.06123860	      0.00021859	     -0.20273326	     -0.06510918	      0.88291741	     -0.00010769	     -0.22103290	     -0.00000000	      0.00000000	     26.31694978
      1.48443883	     -0.06114868	      0.00021315	     -0.20264314	     -0.06510433	      0.88291785	     -0.00011091	     -0.22100444	     -0.00000000	      0.00000000	     26.48730185
      1.48622015	     -0.06103532	      0.00020937	     -0.20252958	     -0.06509844	      0.88291838	     -0.00011470	     -0.22097030	     -0.00000000	      0.00000000	     26.84895974
      1.48748163	     -0.06096046	      0.00020427	     -0.20245452	     -0.06509423	      0.88291876	     -0.00011732	     -0.22094613	     -0.00000000	      0.00000000	     27.10434270
      1.48874311	     -0.06088400	      0.00020089	     -0.20237788	     -0.06509000	      0.88291912	     -0.00011988	     -0.22092206	     -0.00000000	      0.00000000	     27.41425581
      1.49053375	     -0.06078096	      0.00019476	     -0.20227454	     -0.06508396	      0.88291963	     -0.00012342	     -0.22088806	     -0.00000000	      0.00000000	     27.64057579
      1.49207887	     -0.06068928	      0.00019043	     -0.20218262	     -0.06507871	      0.88292006	     -0.00012638	     -0.22085889	     -0.00000000	      0.00000000	     28.21779108
      1.49362400	     -0.06060590	      0.00018422	     -0.20209895	     -0.06507344	      0.88292047	     -0.00012925	     -0.22082985	     -0.00000000	      0.00000000	     28.25474057
      1.49516912	     -0.06051779	      0.00017991	     -0.20201056	     -0.06506813	      0.88292087	     -0.00013204	     -0.22080102	     -0.00000000	      0.00000000	     28.86035801
      1.49671424	     -0.06043959	      0.00017304	     -0.20193203	     -0.06506280	      0.88292126	     -0.00013473	     -0.22077234	     -0.00000000	      0.00000000	     28.77780216
      1.49809429	     -0.06036217	      0.00016927	     -0.20185435	     -0.06505801	      0.88292158	     -0.00013706	     -0.22074695	     -0.00000000	      0.00000000	     29.34583435
      1.49947433	     -0.06029408	      0.00016343	     -0.20178595	     -0.06505321	      0.88292189	     -0.00013931	     -0.22072170	     -0.00000000	      0.00000000	     29.52456110
      1.50085437	     -0.06022389	      0.00015875	     -0.20171547	     -0.06504840	      0.88292219	     -0.00014148	     -0.22069667	     -0.00000000	      0.00000000	     29.83722750
      1.50256007	     -0.06014338	      0.00015179	     -0.20163456	     -0.06504243	      0.88292253	     -0.00014406	     -0.22066603	     -0.00000000	      0.00000000	     30.09074299
      1.50426577	     -0.06005758	      0.00014677	     -0.20154839	     -0.06503645	      0.88292284	     -0.00014651	     -0.22063577	     -0.00000000	      0.00000000	     30.42850316
      1.50551818	     -0.06000312	      0.00014089	     -0.20149359	     -0.06503204	      0.88292305	     -0.00014822	     -0.22061373	     -0.00000000	      0.00000000	     30.69790578
      1.50677059	     -0.05994594	      0.00013661	     -0.20143610	     -0.06502763	      0.88292325	     -0.00014987	     -0.22059192	     -0.00000000	      0.00000000	     30.94457452
      1.50850527	     -0.05987136	      0.00012990	     -0.20136107	     -0.06502152	      0.88292349	     -0.00015203	     -0.22056210	     -0.00000000	      0.00000000	     31.25496451
      1.51023994	     -0.05979592	      0.00012440	     -0.20128520	     -0.06501540	      0.88292371	     -0.00015406	     -0.22053272	     -0.00000000	      0.00000000	     31.55816751
      1.51162126	     -0.05974152	      0.00011845	     -0.20123041	     -0.06501053	      0.88292386	     -0.00015557	     -0.22050965	     -0.00000000	      0.00000000	     31.73506736
      1.51300257	     -0.05968441	      0.00011416	     -0.20117294	     -0.06500566	      0.88292399	     -0.00015699	     -0.22048688	     -0.00000000	      0.00000000	     32.03446375
      1.51438388	     -0.05963209	      0.00010895	     -0.20112023	     -0.06500079	      0.88292410	     -0.00015833	     -0.22046442	     -0.00000000	      0.00000000	     32.19631584
      1.51609536	     -0.05956675	      0.00010365	     -0.20105442	     -0.06499477	      0.88292422	     -0.00015985	     -0.22043703	     -0.00000000	      0.00000000	     32.46675664
      1.51755447	     -0.05951534	      0.00009795	     -0.20100257	     -0.06498964	      0.88292429	     -0.00016104	     -0.22041406	     -0.00000000	      0.00000000	     32.57002531
      1.51901358	     -0.05946111	      0.00009385	     -0.20094793	     -0.06498452	      0.88292435	     -0.00016213	     -0.22039146	     -0.00000000	      0.00000000	     32.98731814
      1.52047269	     -0.05941454	      0.00008842	     -0.20090091	     -0.06497942	      0.88292440	     -0.00016312	     -0.22036921	     -0.00000000	      0.00000000	     32.93403576
      1.52193180	     -0.05936276	      0.00008451	     -0.20084871	     -0.06497434	      0.88292443	     -0.00016400	     -0.22034736	     -0.00000000	      0.00000000	     33.35431335
      1.52339091	     -0.05931973	      0.00007919	     -0.20080521	     -0.06496927	      0.88292444	     -0.00016478	     -0.22032585	     -0.00000000	      0.00000000	     33.29872868
      1.52485002	     -0.05927155	      0.00007535	     -0.20075658	     -0.06496422	      0.88292444	     -0.00016547	     -0.22030475	     -0.00000000	     -0.00000000	     33.66128365
      1.52630913	     -0.05923142	      0.00007008	     -0.20071597	     -0.06495919	      0.88292442	     -0.00016605	     -0.22028398	     -0.00000000	     -0.00000000	     33.65012819
      1.52776824	     -0.05918697	      0.00006640	     -0.20067105	     -0.06495419	      0.88292440	     -0.00016654	     -0.22026364	     -0.00000000	     -0.00000000	     33.96567116
      1.52922735	     -0.05915031	      0.00006115	     -0.20063389	     -0.06494921	      0.88292437	     -0.00016692	     -0.22024364	     -0.00000000	     -0.00000000	     33.87747303
      1.53068646	     -0.05910812	      0.00005762	     -0.20059122	     -0.06494426	      0.88292432	     -0.00016722	     -0.22022407	     -0.00000000	     -0.00000000	     34.21823006
      1.53214557	     -0.05907553	      0.00005233	     -0.20055811	     -0.06493934	      0.88292428	     -0.00016741	     -0.22020484	     -0.00000000	     -0.00000000	     34.12132662
      1.53360468	     -0.05903694	      0.00004879	     -0.20051903	     -0.06493445	      0.88292422	     -0.00016752	     -0.22018605	     -0.00000000	     -0.00000000	     34.45620574
      1.53506379	     -0.05900858	      0.00004314	     -0.20049011	     -0.06492960	      0.88292416	     -0.00016753	     -0.22016761	     -0.00000000	     -0.00000000	     34.27168408
      1.53652290	     -0.05897398	      0.00003952	     -0.20045500	     -0.06492478	      0.88292410	     -0.00016745	     -0.22014965	     -0.00000000	     -0.00000000	     34.65177848
      1.53798201	     -0.05895181	      0.00003351	     -0.20043226	     -0.06492000	      0.88292403	     -0.00016728	     -0.22013208	     -0.00000000	     -0.00000000	     34.42862194
      1.53944112	     -0.05892214	      0.00002997	     -0.20040206	     -0.06491526	      0.88292397	     -0.00016703	     -0.22011507	     -0.00000000	     -0.00000000	     34.81429042
      1.54090023	     -0.05890706	      0.00002373	     -0.20038639	     -0.06491057	      0.88292390	     -0.00016669	     -0.22009851	     -0.00000000	     -0.00000000	     34.53240717
      1.54219432	     -0.05888680	      0.00002055	     -0.20036565	     -0.06490644	      0.88292384	     -0.00016632	     -0.22008435	     -0.00000000	     -0.00000000	     34.83210525
      1.54348842	     -0.05887573	      0.00001581	     -0.20035406	     -0.06490234	      0.88292378	     -0.00016589	     -0.22007062	     -0.00000000	     -0.00000000	     34.75289257
      1.54505882	     -0.05886367	      0.00001114	     -0.20034140	     -0.06489742	      0.88292371	     -0.00016528	     -0.22005468	     -0.00000000	     -0.00000000	     34.91653206
      1.54662923	     -0.05886417	      0.00000506	     -0.20034125	     -0.06489255	      0.88292365	     -0.00016457	     -0.22003962	     -0.00000000	     -0.00000000	     34.65542614
      1.54801609	     -0.05886329	      0.00000138	     -0.20033984	     -0.06488830	      0.88292359	     -0.00016388	     -0.22002724	     -0.00000000	     -0.00000000	     34.95636717
      1.54940296	     -0.05887791	     -0.00000410	     -0.20035387	     -0.06488410	      0.88292353	     -0.00016312	     -0.22001575	     -0.00000000	     -0.00000000	     34.76402333
      1.55078982	     -0.05889306	     -0.00000807	     -0.20036848	     -0.06487994	      0.88292347	     -0.00016229	     -0.22000536	     -0.00000000	     -0.00000000	     34.88873857
      1.55217668	     -0.05891950	     -0.00001294	     -0.20039436	     -0.06487583	      0.88292342	     -0.00016139	     -0.21999606	     -0.00000000	     -0.00000000	     34.78353727
      1.55390355	     -0.05895540	     -0.00001697	     -0.20042962	     -0.06487077	      0.88292334	     -0.00016018	     -0.21998621	     -0.00000000	     -0.00000000	     34.92083397
      1.55517168	     -0.05899292	     -0.00002124	     -0.20046664	     -0.06486711	      0.88292328	     -0.00015924	     -0.21998016	     -0.00000000	     -0.00000000	     34.68634891
      1.55643981	     -0.05903016	     -0.00002358	     -0.20050344	     -0.06486348	      0.88292321	     -0.00015824	     -0.21997518	     -0.00000000	     -0.00000000	     34.77439162
      1.55811901	     -0.05908859	     -0.00002690	     -0.20056128	     -0.06485875	      0.88292312	     -0.00015683	     -0.21997019	     -0.00000000	     -0.00000000	     34.59690990
      1.55958982	     -0.05914126	     -0.00002794	     -0.20061350	     -0.06485466	      0.88292302	     -0.00015553	     -0.21996730	     -0.00000000	     -0.00000000	     34.75976756
      1.56106062	     -0.05920444	     -0.00002987	     -0.20067622	     -0.06485062	      0.88292291	     -0.00015417	     -0.21996577	     -0.00000000	     -0.00000000	     34.40511755
      1.56253143	     -0.05926510	     -0.00002928	     -0.20073649	     -0.06484664	      0.88292278	     -0.00015274	     -0.21996563	     -0.00000000	     -0.00000000	     34.64414216
      1.56400223	     -0.05933901	     -0.00002995	     -0.20081000	     -0.06484271	      0.88292264	     -0.00015125	     -0.21996678	     -0.00000000	     -0.00000000	     34.19958392
      1.56547304	     -0.05940831	     -0.00002780	     -0.20087897	     -0.06483884	      0.88292248	     -0.00014970	     -0.21996931	     -0.00000000	     -0.00000000	     34.48107241
      1.56694384	     -0.05949167	     -0.00002732	     -0.20096198	     -0.06483502	      0.88292229	     -0.00014809	     -0.21997308	     -0.00000000	     -0.00000000	     33.94566298
      1.56826297	     -0.05955967	     -0.00002426	     -0.20102975	     -0.06483163	      0.88292211	     -0.00014659	     -0.21997756	     -0.00000000	     -0.00000000	     34.17686108
      1.56958209	     -0.05963784	     -0.00002226	     -0.20110767	     -0.06482830	      0.88292190	     -0.00014506	     -0.21998296	     -0.00000000	     -0.00000000	     33.87404346
      1.57090122	     -0.05971553	     -0.00001897	     -0.20118516	     -0.06482500	      0.88292167	     -0.00014348	     -0.21998932	     -0.00000000	     -0.00000000	     33.84587992
      1.57269143	     -0.05982992	     -0.00001444	     -0.20129930	     -0.06482059	      0.88292132	     -0.00014128	     -0.21999940	     -0.00000000	     -0.00000000	     33.40510965
      1.57408126	     -0.05991813	     -0.00000975	     -0.20138735	     -0.06481722	      0.88292102	     -0.00013952	     -0.22000838	     -0.00000000	     -0.00000000	     33.55259438
      1.57547109	     -0.06001516	     -0.00000567	     -0.20148424	     -0.06481389	      0.88292069	     -0.00013772	     -0.22001832	     -0.00000000	     -0.00000000	     33.17554688
      1.57686092	     -0.06011196	     -0.00000087	     -0.20158091	     -0.06481060	      0.88292032	     -0.00013588	     -0.22002924	     -0.00000000	     -0.00000000	     33.15351179
      1.57858337	     -0.06024095	      0.00000457	     -0.20170977	     -0.06480658	      0.88291982	     -0.00013356	     -0.22004405	     -0.00000000	     -0.00000000	     32.66923035
      1.57993912	     -0.06034017	      0.00000919	     -0.20180891	     -0.06480346	      0.88291939	     -0.00013170	     -0.22005670	     -0.00000000	     -0.00000000	     32.79271301
      1.58129487	     -0.06044758	      0.00001325	     -0.20191624	     -0.06480038	      0.88291893	     -0.00012980	     -0.22007013	     -0.00000000	     -0.00000000	     32.41454678
      1.58265061	     -0.06055407	      0.00001730	     -0.20202267	     -0.06479733	      0.88291843	     -0.00012789	     -0.22008436	     -0.00000000	     -0.00000000	     32.35378941
      1.58438568	     -0.06069696	      0.00002220	     -0.20216552	     -0.06479348	      0.88291773	     -0.00012540	     -0.22010365	     -0.00000000	     -0.00000000	     31.81504644
      1.58581119	     -0.06081270	      0.00002569	     -0.20228122	     -0.06479034	      0.88291710	     -0.00012332	     -0.22012039	     -0.00000000	     -0.00000000	     31.95776235
      1.58723670	     -0.06093406	      0.00002943	     -0.20240258	     -0.06478724	      0.88291644	     -0.00012123	     -0.22013785	     -0.00000000	     -0.00000000	     31.47931483
      1.58866222	     -0.06105348	      0.00003240	     -0.20252200	     -0.06478417	      0.88291572	     -0.00011912	     -0.22015600	     -0.00000000	     -0.00000000	     31.45369124
      1.59008773	     -0.06117676	      0.00003579	     -0.20264530	     -0.06478112	      0.88291496	     -0.00011699	     -0.22017478	     -0.00000000	     -0.00000000	     31.05578921
      1.59151325	     -0.06129919	      0.00003833	     -0.20276778	     -0.06477810	      0.88291416	     -0.00011485	     -0.22019418	     -0.00000000	     -0.00000000	     30.95159745
      1.59322598	     -0.06144968	      0.00004250	     -0.20291836	     -0.06477449	      0.88291313	     -0.00011226	     -0.22021822	     -0.00000000	     -0.00000000	     30.42362420
      1.59453243	     -0.06156242	      0.00004420	     -0.20303116	     -0.06477175	      0.88291230	     -0.00011028	     -0.22023708	     -0.00000000	     -0.00000000	     30.40735931
      1.59583889	     -0.06167817	      0.00004730	     -0.20314703	     -0.06476902	      0.88291143	     -0.00010829	     -0.22025635	     -0.00000000	     -0.00000000	     30.10955719
      1.59751348	     -0.06182537	      0.00005025	     -0.20329438	     -0.06476554	      0.88291026	     -0.00010573	     -0.22028165	     -0.00000000	     -0.00000000	     29.86065271
      1.59901405	     -0.06195722	      0.00005461	     -0.20342644	     -0.06476243	      0.88290916	     -0.00010343	     -0.22030481	     -0.00000000	     -0.00000001	     29.56638853
      1.60051463	     -0.06208793	      0.00005721	     -0.20355735	     -0.06475932	      0.88290801	     -0.00010113	     -0.22032838	     -0.00000000	     -0.00000001	     29.27685271
      1.60201520	     -0.06221679	      0.00006256	     -0.20368649	     -0.06475621	      0.88290681	     -0.00009883	     -0.22035230	     -0.00000000	     -0.00000001	     28.98912276
      1.60351577	     -0.06234511	      0.00006546	     -0.20381506	     -0.06475310	      0.88290558	     -0.00009653	     -0.22037651	     -0.00000000	     -0.00000001	     28.83218641
      1.60501635	     -0.06247122	      0.00007241	     -0.20394155	     -0.06474998	      0.88290430	     -0.00009424	     -0.22040096	     -0.00000000	     -0.00000001	     28.44047312
      1.60634516	     -0.06258125	      0.00007594	     -0.20405187	     -0.06474721	      0.88290313	     -0.00009220	     -0.22042277	     -0.00000000	     -0.00000001	     28.25994635
      1.60767398	     -0.06268944	      0.00008211	     -0.20416043	     -0.06474443	      0.88290193	     -0.00009017	     -0.22044468	     -0.00000000	     -0.00000001	     27.99844260
      1.60930111	     -0.06282095	      0.00008841	     -0.20429240	     -0.06474100	      0.88290044	     -0.00008769	     -0.22047161	     -0.00000000	     -0.00000001	     27.70570165
      1.61092825	     -0.06295099	      0.00009726	     -0.20442297	     -0.06473755	      0.88289890	     -0.00008522	     -0.22049866	     -0.00000000	     -0.00000001	     27.47145893
      1.61231391	     -0.06306107	      0.00010249	     -0.20453347	     -0.06473459	      0.88289757	     -0.00008313	     -0.22052180	     -0.00000000	     -0.00000001	     27.17426295
      1.61369957	     -0.06316938	      0.00011022	     -0.20464229	     -0.06473160	      0.88289622	     -0.00008103	     -0.22054500	     -0.00000000	     -0.00000001	     26.93850832
      1.61508524	     -0.06327737	      0.00011664	     -0.20475077	     -0.06472858	      0.88289485	     -0.00007895	     -0.22056828	     -0.00000000	     -0.00000001	     26.69016699
      1.61685682	     -0.06341382	      0.00012658	     -0.20488791	     -0.06472468	      0.88289307	     -0.00007630	     -0.22059812	     -0.00000000	     -0.00000001	     26.49297780
      1.61835436	     -0.06352810	      0.00013311	     -0.20500276	     -0.06472134	      0.88289156	     -0.00007408	     -0.22062342	     -0.00000000	     -0.00000001	     26.10074252
      1.61985191	     -0.06363951	      0.00014224	     -0.20511482	     -0.06471796	      0.88289003	     -0.00007186	     -0.22064876	     -0.00000000	     -0.00000001	     25.91244089
      1.62134946	     -0.06375083	      0.00014891	     -0.20522675	     -0.06471453	      0.88288850	     -0.00006967	     -0.22067411	     -0.00000000	     -0.00000001	     25.59417917
      1.62284701	     -0.06385684	      0.00015813	     -0.20533346	     -0.06471105	      0.88288696	     -0.00006748	     -0.22069942	     -0.00000000	     -0.00000001	     25.38767797
      1.62434456	     -0.06396195	      0.00016502	     -0.20543922	     -0.06470751	      0.88288542	     -0.00006531	     -0.22072460	     -0.00000000	     -0.00000001	     25.19363308
      1.62584211	     -0.06406248	      0.00017421	     -0.20554049	     -0.06470392	      0.88288389	     -0.00006316	     -0.22074961	     -0.00000000	     -0.00000001	     24.90069699
      1.62733966	     -0.06416047	      0.00018126	     -0.20563918	     -0.06470026	      0.88288235	     -0.00006102	     -0.22077437	     -0.00000000	     -0.00000001	     24.66230338
      1.62883721	     -0.06425313	      0.00019040	     -0.20573261	     -0.06469654	      0.88288083	     -0.00005890	     -0.22079882	     -0.00000000	     -0.00000001	     24.44860423
      1.63033475	     -0.06434332	      0.00019771	     -0.20582355	     -0.06469275	      0.88287931	     -0.00005680	     -0.22082287	     -0.00000000	     -0.00000001	     24.16042353
      1.63183230	     -0.06442737	      0.00020666	     -0.20590839	     -0.06468889	      0.88287781	     -0.00005472	     -0.22084644	     -0.00000000	     -0.00000001	     23.98996553
      1.63332985	     -0.06450785	      0.00021407	     -0.20598965	     -0.06468496	      0.88287632	     -0.00005266	     -0.22086944	     -0.00000000	     -0.00000001	     23.73627690
      1.63482740	     -0.06458060	      0.00022270	     -0.20606323	     -0.06468095	      0.88287486	     -0.00005062	     -0.22089175	     -0.00000000	     -0.00000001	     23.54036112
      1.63673235	     -0.06466500	      0.00023132	     -0.20614864	     -0.06467573	      0.88287302	     -0.00004805	     -0.22091889	     -0.00000000	     -0.00000001	     23.36442230
      1.63803265	     -0.06471494	      0.00023940	     -0.20619933	     -0.06467209	      0.88287179	     -0.00004631	     -0.22093650	     -0.00000000	     -0.00000001	     23.07795867
      1.63933294	     -0.06476008	      0.00024539	     -0.20624519	     -0.06466839	      0.88287058	     -0.00004460	     -0.22095329	     -0.00000000	     -0.00000001	     22.93814859
      1.64116121	     -0.06481735	      0.00025411	     -0.20630347	     -0.06466307	      0.88286891	     -0.00004221	     -0.22097539	     -0.00000000	     -0.00000001	     22.67323443
      1.64298948	     -0.06486603	      0.00026037	     -0.20635313	     -0.06465762	      0.88286730	     -0.00003987	     -0.22099571	     -0.00000000	     -0.00000001	     22.46552434
      1.64444124	     -0.06489968	      0.00026661	     -0.20638759	     -0.06465319	      0.88286605	     -0.00003803	     -0.22101058	     -0.00000000	     -0.00000001	     22.30437155
      1.64589301	     -0.06493085	      0.00026992	     -0.20641950	     -0.06464867	      0.88286484	     -0.00003621	     -0.22102431	     -0.00000000	     -0.00000001	     22.07096228
      1.64734478	     -0.06495667	      0.00027365	     -0.20644608	     -0.06464407	      0.88286367	     -0.00003442	     -0.22103692	     -0.00000000	     -0.00000001	     21.97409677
      1.64929727	     -0.06498780	      0.00027544	     -0.20647815	     -0.06463773	      0.88286214	     -0.00003204	     -0.22105209	     -0.00000000	     -0.00000001	     21.70722555
      1.65076498	     -0.06500338	      0.00027793	     -0.20649447	     -0.06463285	      0.88286104	     -0.00003029	     -0.22106214	     -0.00000000	     -0.00000001	     21.64804745
      1.65223268	     -0.06501843	      0.00027699	     -0.20651019	     -0.06462787	      0.88285998	     -0.00002856	     -0.22107100	     -0.00000000	     -0.00000000	     21.47322919
      1.65370039	     -0.06502780	      0.00027683	     -0.20652024	     -0.06462280	      0.88285896	     -0.00002686	     -0.22107872	     -0.00000000	     -0.00000000	     21.37428404
      1.65558584	     -0.06503747	      0.00027347	     -0.20653071	     -0.06461613	      0.88285771	     -0.00002471	     -0.22108691	     -0.00000000	     -0.00000000	     21.02066036
      1.65700267	     -0.06503633	      0.00027219	     -0.20653021	     -0.06461101	      0.88285682	     -0.00002313	     -0.22109183	     -0.00000000	     -0.00000000	     21.10543214
      1.65841950	     -0.06503429	      0.00026839	     -0.20652875	     -0.06460580	      0.88285596	     -0.00002158	     -0.22109566	     -0.00000000	     -0.00000000	     20.99421092
      1.66017035	     -0.06502565	      0.00026433	     -0.20652083	     -0.06459922	      0.88285496	     -0.00001971	     -0.22109889	     -0.00000000	     -0.00000000	     20.83156439
      1.66192119	     -0.06501314	      0.00025733	     -0.20650900	     -0.06459250	      0.88285402	     -0.00001788	     -0.22110050	     -0.00000000	     -0.00000000	     20.69110485
      1.66342872	     -0.06499327	      0.00025356	     -0.20648974	     -0.06458660	      0.88285325	     -0.00001634	     -0.22110060	     -0.00000000	     -0.00000000	     20.68370574
      1.66493625	     -0.06497326	      0.00024703	     -0.20647028	     -0.06458058	      0.88285254	     -0.00001484	     -0.22109946	     -0.00000000	     -0.00000000	     20.70440612
      1.66644378	     -0.06494701	      0.00024229	     -0.20644463	     -0.06457446	      0.88285186	     -0.00001338	     -0.22109717	     -0.00000000	     -0.00000000	     20.58438022
      1.66830481	     -0.06491149	      0.00023429	     -0.20640979	     -0.06456676	      0.88285110	     -0.00001162	     -0.22109268	     -0.00000000	     -0.00000000	     20.76971101
      1.66975115	     -0.06487490	      0.00023096	     -0.20637380	     -0.06456066	      0.88285055	     -0.00001030	     -0.22108801	     -0.00000000	     -0.00000000	     20.43307577
      1.67119748	     -0.06483600	      0.00022565	     -0.20633544	     -0.06455446	      0.88285005	     -0.00000901	     -0.22108217	     -0.00000000	     -0.00000000	     20.52754642
      1.67264381	     -0.06479346	      0.00022198	     -0.20629347	     -0.06454817	      0.88284960	     -0.00000775	     -0.22107525	     -0.00000000	     -0.00000000	     20.46139229
      1.67446692	     -0.06473422	      0.00021685	     -0.20623495	     -0.06454010	      0.88284909	     -0.00000622	     -0.22106500	     -0.00000000	     -0.00000000	     20.49210415
      1.67620944	     -0.06467112	      0.00021414	     -0.20617257	     -0.06453224	      0.88284867	     -0.00000481	     -0.22105359	     -0.00000000	     -0.00000000	     20.46934551
      1.67795195	     -0.06460429	      0.00020903	     -0.20610639	     -0.06452425	      0.88284831	     -0.00000345	     -0.22104065	     -0.00000000	     -0.00000000	     20.48647459
      1.67936202	     -0.06454274	      0.00020837	     -0.20604544	     -0.06451769	      0.88284808	     -0.00000240	     -0.22102905	     -0.00000000	     -0.00000000	     20.47282018
      1.68077210	     -0.06448051	      0.00020559	     -0.20598375	     -0.06451104	      0.88284788	     -0.00000137	     -0.22101642	     -0.00000000	     -0.00000000	     20.58280799
      1.68249265	     -0.06440007	      0.00020442	     -0.20590401	     -0.06450282	      0.88284770	     -0.00000017	     -0.22099971	     -0.00000000	     -0.00000000	     20.44121711
      1.68421320	     -0.06431245	      0.00020191	     -0.20581705	     -0.06449447	      0.88284758	      0.00000098	     -0.22098155	     -0.00000000	     -0.00000000	     20.67109080
      1.68593376	     -0.06422266	      0.00020221	     -0.20572796	     -0.06448600	      0.88284753	      0.00000208	     -0.22096191	     -0.00000000	     -0.00000000	     20.70703966
      1.68732221	     -0.06414455	      0.00019966	     -0.20565034	     -0.06447907	      0.88284753	      0.00000293	     -0.22094507	     -0.00000000	      0.00000000	     20.76964200
      1.68871066	     -0.06406379	      0.00019922	     -0.20557011	     -0.06447207	      0.88284757	      0.00000375	     -0.22092727	     -0.00000000	      0.00000000	     20.78468381
      1.69009911	     -0.06398043	      0.00019786	     -0.20548724	     -0.06446500	      0.88284765	      0.00000453	     -0.22090856	     -0.00000000	      0.00000000	     20.93647920
      1.69204730	     -0.06386001	      0.00019660	     -0.20536751	     -0.06445495	      0.88284783	      0.00000558	     -0.22088079	     -0.00000000	      0.00000000	     20.78286067
      1.69374107	     -0.06374575	      0.00019448	     -0.20525380	     -0.06444609	      0.88284804	      0.00000643	     -0.22085523	     -0.00000000	      0.00000000	     21.17502002
      1.69543484	     -0.06363117	      0.00019399	     -0.20513979	     -0.06443713	      0.88284831	      0.00000724	     -0.22082828	     -0.00000000	      0.00000000	     21.13773531
      1.69712862	     -0.06350944	      0.00019069	     -0.20501854	     -0.06442807	      0.88284863	      0.00000800	     -0.22080006	     -0.00000000	      0.00000000	     21.51440516
      1.69849208	     -0.06341171	      0.00019051	     -0.20492124	     -0.06442071	      0.88284892	      0.00000858	     -0.22077640	     -0.00000000	      0.00000000	     21.51226759
      1.69985555	     -0.06331089	      0.00018816	     -0.20482078	     -0.06441328	      0.88284925	      0.00000913	     -0.22075198	     -0.00000000	      0.00000000	     21.67605486
      1.70169921	     -0.06317347	      0.00018579	     -0.20468385	     -0.06440314	      0.88284974	      0.00000983	     -0.22071782	     -0.00000000	      0.00000000	     21.82157725
      1.70354288	     -0.06303398	      0.00018140	     -0.20454477	     -0.06439289	      0.88285029	      0.00001048	     -0.22068245	     -0.00000000	      0.00000000	     22.04000754
      1.70481611	     -0.06293667	      0.00018011	     -0.20444777	     -0.06438575	      0.88285070	      0.00001090	     -0.22065740	     -0.00000000	      0.00000000	     22.13458931
      1.70608934	     -0.06283980	      0.00017721	     -0.20435116	     -0.06437857	      0.88285114	      0.00001130	     -0.22063188	     -0.00000000	      0.00000000	     22.34603602
      1.70801968	     -0.06269377	      0.00017329	     -0.20420550	     -0.06436759	      0.88285185	      0.00001187	     -0.22059238	     -0.00000000	      0.00000000	     22.47095455
      1.70995002	     -0.06254598	      0.00016839	     -0.20405803	     -0.06435650	      0.88285261	      0.00001239	     -0.22055205	     -0.00000000	      0.00000000	     23.12204643
      1.71132261	     -0.06244241	      0.00016616	     -0.20395471	     -0.06434856	      0.88285318	      0.00001273	     -0.22052295	     -0.00000000	      0.00000000	     22.96244748
      1.71269520	     -0.06233514	      0.00016314	     -0.20384766	     -0.06434057	      0.88285378	      0.00001305	     -0.22049347	     -0.00000000	      0.00000000	     23.19965968
      1.71444810	     -0.06220342	      0.00015977	     -0.20371619	     -0.06433029	      0.88285458	      0.00001343	     -0.22045534	     -0.00000000	      0.00000000	     23.58368251
      1.71620100	     -0.06207018	      0.00015632	     -0.20358320	     -0.06431995	      0.88285541	      0.00001378	     -0.22041683	     -0.00000000	      0.00000000	     23.56907706
      1.71762543	     -0.06196179	      0.00015410	     -0.20347500	     -0.06431149	      0.88285611	      0.00001405	     -0.22038524	     -0.00000000	      0.00000000	     23.98916885
      1.71904987	     -0.06185261	      0.00015190	     -0.20336600	     -0.06430299	      0.88285683	      0.00001430	     -0.22035340	     -0.00000000	      0.00000000	     24.28837800
      1.72047430	     -0.06174595	      0.00014993	     -0.20325951	     -0.06429444	      0.88285757	      0.00001453	     -0.22032135	     -0.00000000	      0.00000000	     24.42256589
      1.72218587	     -0.06161577	      0.00014813	     -0.20312953	     -0.06428413	      0.88285849	      0.00001479	     -0.22028262	     -0.00000000	      0.00000000	     24.94517946
      1.72389745	     -0.06149221	      0.00014626	     -0.20300615	     -0.06427375	      0.88285942	      0.00001503	     -0.22024367	     -0.00000000	      0.00000000	     24.78545819
      1.72524049	     -0.06138761	      0.00014585	     -0.20290171	     -0.06426557	      0.88286018	      0.00001520	     -0.22021305	     -0.00000000	      0.00000000	     25.38021900
      1.72658353	     -0.06129101	      0.00014495	     -0.20280523	     -0.06425737	      0.88286094	      0.00001536	     -0.22018231	     -0.00000000	      0.00000000	     25.49252960
      1.72825655	     -0.06116774	      0.00014472	     -0.20268213	     -0.06424710	      0.88286191	      0.00001555	     -0.22014401	     -0.00000000	      0.00000000	     25.93711609
      1.72992956	     -0.06105184	      0.00014375	     -0.20256635	     -0.06423680	      0.88286290	      0.00001572	     -0.22010565	     -0.00000000	      0.00000000	     25.92859421
      1.73133048	     -0.06094819	      0.00014458	     -0.20246283	     -0.06422814	      0.88286373	      0.00001585	     -0.22007359	     -0.00000000	      0.00000000	     26.45358014
      1.73273139	     -0.06085259	      0.00014416	     -0.20236731	     -0.06421946	      0.88286458	      0.00001597	     -0.22004151	     -0.00000000	      0.00000000	     26.62367064
      1.73413231	     -0.06075460	      0.00014455	     -0.20226941	     -0.06421075	      0.88286543	      0.00001607	     -0.22000949	     -0.00000000	      0.00000000	     26.91423374
      1.73591108	     -0.06063601	      0.00014399	     -0.20215090	     -0.06419966	      0.88286651	      0.00001619	     -0.21996891	     -0.00000000	      0.00000000	     27.21040062
      1.73742970	     -0.06053055	      0.00014456	     -0.20204551	     -0.06419017	      0.88286745	      0.00001629	     -0.21993438	     -0.00000000	      0.00000000	     27.54857063
      1.73894832	     -0.06043500	      0.00014318	     -0.20194996	     -0.06418066	      0.88286838	      0.00001636	     -0.21989991	     -0.00000000	      0.00000000	     27.86640007
      1.74046695	     -0.06033381	      0.00014351	     -0.20184881	     -0.06417112	      0.88286932	      0.00001643	     -0.21986566	     -0.00000000	      0.00000000	     28.07709442
      1.74198557	     -0.06024168	      0.00014144	     -0.20175665	     -0.06416156	      0.88287025	      0.00001649	     -0.21983151	     -0.00000000	      0.00000000	     28.41002546
      1.74350420	     -0.06014295	      0.00014178	     -0.20165793	     -0.06415199	      0.88287118	      0.00001654	     -0.21979760	     -0.00000000	      0.00000000	     28.78097575
      1.74502282	     -0.06005699	      0.00013893	     -0.20157188	     -0.06414241	      0.88287211	      0.00001657	     -0.21976382	     -0.00000000	      0.00000000	     28.97141462
      1.74635394	     -0.05997321	      0.00013904	     -0.20148808	     -0.06413399	      0.88287291	      0.00001660	     -0.21973446	     -0.00000000	      0.00000000	     29.27568840
      1.74768505	     -0.05989792	      0.00013708	     -0.20141271	     -0.06412556	      0.88287371	      0.00001662	     -0.21970523	     -0.00000000	      0.00000000	     29.51533037
      1.74932278	     -0.05980266	      0.00013600	     -0.20131736	     -0.06411519	      0.88287468	      0.00001664	     -0.21966956	     -0.00000000	      0.00000000	     29.76722774
      1.75096050	     -0.05971538	      0.00013292	     -0.20122993	     -0.06410480	      0.88287564	      0.00001665	     -0.21963415	     -0.00000000	      0.00000000	     30.19090881
      1.75232780	     -0.05963681	      0.00013265	     -0.20115129	     -0.06409612	      0.88287643	      0.00001666	     -0.21960487	     -0.00000000	      0.00000000	     30.33075850
      1.75369509	     -0.05956618	      0.00013029	     -0.20108052	     -0.06408743	      0.88287721	      0.00001666	     -0.21957577	     -0.00000000	      0.00000000	     30.61409687
      1.75506239	     -0.05949361	      0.00012920	     -0.20100783	     -0.06407874	      0.88287798	      0.00001666	     -0.21954693	     -0.00000000	      0.00000000	     30.82782646
      1.75687187	     -0.05940445	      0.00012640	     -0.20091846	     -0.06406723	      0.88287897	      0.00001666	     -0.21950912	     -0.00000000	      0.00000000	     31.29370270
      1.75832023	     -0.05932926	      0.00012605	     -0.20084315	     -0.06405802	      0.88287975	      0.00001666	     -0.21947922	     -0.00000000	      0.00000000	     31.33912840
      1.75976859	     -0.05926235	      0.00012342	     -0.20077604	     -0.06404880	      0.88288051	      0.00001667	     -0.21944957	     -0.00000000	      0.00000000	     31.65338993
      1.76121695	     -0.05919178	      0.00012300	     -0.20070531	     -0.06403959	      0.88288125	      0.00001668	     -0.21942027	     -0.00000000	      0.00000000	     31.85573557
      1.76266531	     -0.05912807	      0.00012069	     -0.20064139	     -0.06403037	      0.88288198	      0.00001669	     -0.21939125	     -0.00000000	      0.00000000	     32.11084214
      1.76411367	     -0.05906149	      0.00012026	     -0.20057464	     -0.06402116	      0.88288268	      0.00001671	     -0.21936259	     -0.00000000	      0.00000000	     32.27913290
      1.76556203	     -0.05900087	      0.00011820	     -0.20051379	     -0.06401195	      0.88288337	      0.00001674	     -0.21933422	     -0.00000000	      0.00000000	     32.56214152
      1.76701039	     -0.05893837	      0.00011779	     -0.20045110	     -0.06400274	      0.88288403	      0.00001678	     -0.21930623	     -0.00000000	      0.00000000	     32.67032941
      1.76845876	     -0.05888087	      0.00011593	     -0.20039335	     -0.06399354	      0.88288467	      0.00001683	     -0.21927856	     -0.00000000	      0.00000000	     32.96483190
      1.77023222	     -0.05880857	      0.00011617	     -0.20032080	     -0.06398228	      0.88288543	      0.00001690	     -0.21924520	     -0.00000000	      0.00000000	     33.02396209
      1.77149580	     -0.05876269	      0.00011372	     -0.20027466	     -0.06397426	      0.88288595	      0.00001697	     -0.21922173	     -0.00000000	      0.00000000	     33.31976794
      1.77275938	     -0.05871466	      0.00011351	     -0.20022643	     -0.06396625	      0.88288646	      0.00001705	     -0.21919855	     -0.00000000	      0.00000000	     33.50092650
      1.77450098	     -0.05865400	      0.00011180	     -0.20016543	     -0.06395522	      0.88288712	      0.00001718	     -0.21916705	     -0.00000000	      0.00000000	     33.67988585
      1.77600852	     -0.05860026	      0.00011209	     -0.20011143	     -0.06394568	      0.88288768	      0.00001732	     -0.21914025	     -0.00000000	      0.00000000	     33.92479755
      1.77751606	     -0.05855366	      0.00010987	     -0.20006451	     -0.06393616	      0.88288821	      0.00001747	     -0.21911383	     -0.00000000	      0.00000000	     34.01066245
      1.77902360	     -0.05850131	      0.00011089	     -0.20001189	     -0.06392665	      0.88288872	      0.00001765	     -0.21908786	     -0.00000000	      0.00000000	     34.22884648
      1.78053113	     -0.05846056	      0.00010787	     -0.19997078	     -0.06391715	      0.88288921	      0.00001785	     -0.21906225	     -0.00000000	      0.00000000	     34.34667144
      1.78180012	     -0.05841928	      0.00010901	     -0.19992927	     -0.06390916	      0.88288960	      0.00001805	     -0.21904106	     -0.00000000	      0.00000000	     34.54639281
      1.78306911	     -0.05838524	      0.00010762	     -0.19989493	     -0.06390119	      0.88288998	      0.00001826	     -0.21902014	     -0.00000000	      0.00000000	     34.62366626
      1.78471101	     -0.05833952	      0.00010724	     -0.19984884	     -0.06389088	      0.88289045	      0.00001856	     -0.21899355	     -0.00000000	      0.00000000	     34.83275051
      1.78635291	     -0.05830157	      0.00010482	     -0.19981048	     -0.06388060	      0.88289089	      0.00001889	     -0.21896745	     -0.00000000	      0.00000000	     34.84106127
      1.78765635	     -0.05826575	      0.00010560	     -0.19977438	     -0.06387245	      0.88289123	      0.00001919	     -0.21894715	     -0.00000000	      0.00000000	     35.05851190
      1.78895979	     -0.05823821	      0.00010408	     -0.19974649	     -0.06386432	      0.88289156	      0.00001950	     -0.21892715	     -0.00000000	      0.00000000	     35.14793079
      1.79058704	     -0.05820247	      0.00010392	     -0.19971036	     -0.06385419	      0.88289195	      0.00001993	     -0.21890274	     -0.00000000	      0.00000000	     35.26364779
      1.79221429	     -0.05817600	      0.00010123	     -0.19968343	     -0.06384408	      0.88289232	      0.00002039	     -0.21887891	     -0.00000000	      0.00000000	     35.42828280
      1.79347463	     -0.05815103	      0.00010213	     -0.19965817	     -0.06383626	      0.88289260	      0.00002077	     -0.21886094	     -0.00000000	      0.00000000	     35.47514444
      1.79473497	     -0.05813381	      0.00010076	     -0.19964060	     -0.06382847	      0.88289286	      0.00002118	     -0.21884335	     -0.00000000	      0.00000000	     35.55081234
      1.79641751	     -0.05811080	      0.00010065	     -0.19961716	     -0.06381808	      0.88289321	      0.00002176	     -0.21882056	     -0.00000000	      0.00000000	     35.66137496
      1.79810004	     -0.05809942	      0.00009789	     -0.19960527	     -0.06380773	      0.88289353	      0.00002238	     -0.21879857	     -0.00000000	      0.00000000	     35.75846792
      1.79930272	     -0.05808800	      0.00009899	     -0.19959356	     -0.06380034	      0.88289375	      0.00002285	     -0.21878347	     -0.00000000	      0.00000000	     35.78340175
      1.80050540	     -0.05808589	      0.00009772	     -0.19959110	     -0.06379297	      0.88289397	      0.00002334	     -0.21876887	     -0.00000000	      0.00000000	     35.83075795
      1.80229259	     -0.05808692	      0.00009719	     -0.19959164	     -0.06378206	      0.88289427	      0.00002411	     -0.21874830	     -0.00000000	      0.00000000	     35.89373371
      1.80376619	     -0.05809851	      0.00009524	     -0.19960279	     -0.06377308	      0.88289451	      0.00002477	     -0.21873240	     -0.00000000	      0.00000000	     35.95029026
      1.80523979	     -0.05811154	      0.00009563	     -0.19961545	     -0.06376413	      0.88289473	      0.00002548	     -0.21871763	     -0.00000000	      0.00000000	     35.92445679
      1.80671339	     -0.05813625	      0.00009349	     -0.19963971	     -0.06375520	      0.88289494	      0.00002621	     -0.21870397	     -0.00000000	      0.00000000	     36.01998690
      1.80818699	     -0.05816094	      0.00009484	     -0.19966405	     -0.06374630	      0.88289514	      0.00002698	     -0.21869155	     -0.00000000	      0.00000000	     35.97610156
      1.80966059	     -0.05819980	      0.00009252	     -0.19970248	     -0.06373743	      0.88289532	      0.00002778	     -0.21868035	     -0.00000000	      0.00000000	     36.03684701
      1.81098306	     -0.05823249	      0.00009453	     -0.19973488	     -0.06372949	      0.88289547	      0.00002852	     -0.21867146	     -0.00000000	      0.00000000	     36.01995128
      1.81230554	     -0.05827586	      0.00009387	     -0.19977791	     -0.06372157	      0.88289560	      0.00002929	     -0.21866361	     -0.00000000	      0.00000000	     36.02840035
      1.81362801	     -0.05831938	      0.00009544	     -0.19982116	     -0.06371366	      0.88289572	      0.00003009	     -0.21865687	     -0.00000000	      0.00000000	     36.00855690
      1.81537504	     -0.05838527	      0.00009620	     -0.19988667	     -0.06370325	      0.88289584	      0.00003118	     -0.21864951	     -0.00000000	      0.00000000	     36.07562715
      1.81675734	     -0.05843704	      0.00009967	     -0.19993822	     -0.06369504	      0.88289592	      0.00003208	     -0.21864495	     -0.00000000	      0.00000000	     35.92845095
      1.81813963	     -0.05849674	      0.00010084	     -0.19999765	     -0.06368685	      0.88289598	      0.00003300	     -0.21864141	     -0.00000000	      0.00000000	     35.98155482
      1.81952192	     -0.05855646	      0.00010468	     -0.20005719	     -0.06367868	      0.88289601	      0.00003395	     -0.21863894	     -0.00000000	      0.00000000	     35.88944057
      1.82090421	     -0.05862155	      0.00010720	     -0.20012207	     -0.06367053	      0.88289602	      0.00003492	     -0.21863745	     -0.00000000	     -0.00000000	     35.90526739
      1.82260564	     -0.05870257	      0.00011315	     -0.20020293	     -0.06366052	      0.88289600	      0.00003615	     -0.21863696	     -0.00000000	     -0.00000000	     35.67188903
      1.82394537	     -0.05877252	      0.00011532	     -0.20027269	     -0.06365266	      0.88289596	      0.00003715	     -0.21863754	     -0.00000000	     -0.00000000	     35.79196346
      1.82528509	     -0.05884317	      0.00012048	     -0.20034324	     -0.06364482	      0.88289589	      0.00003816	     -0.21863902	     -0.00000000	     -0.00000000	     35.65938290
      1.82662482	     -0.05891908	      0.00012396	     -0.20041903	     -0.06363699	      0.88289580	      0.00003920	     -0.21864135	     -0.00000000	     -0.00000000	     35.63749473
      1.82835235	     -0.05901839	      0.00013094	     -0.20051826	     -0.06362693	      0.88289565	      0.00004056	     -0.21864561	     -0.00000000	     -0.00000000	     35.43491002
      1.82965761	     -0.05909749	      0.00013402	     -0.20059726	     -0.06361934	      0.88289550	      0.00004161	     -0.21864968	     -0.00000000	     -0.00000000	     35.50604101
      1.83096286	     -0.05917634	      0.00013962	     -0.20067608	     -0.06361176	      0.88289533	      0.00004268	     -0.21865446	     -0.00000000	     -0.00000000	     35.33035413
      1.83255490	     -0.05927669	      0.00014466	     -0.20077638	     -0.06360254	      0.88289509	      0.00004400	     -0.21866117	     -0.00000000	     -0.00000000	     35.36891451
      1.83398391	     -0.05936787	      0.00015142	     -0.20086759	     -0.06359428	      0.88289485	      0.00004520	     -0.21866802	     -0.00000000	     -0.00000000	     35.06304192
      1.83541293	     -0.05946127	      0.00015584	     -0.20096097	     -0.06358603	      0.88289458	      0.00004642	     -0.21867556	     -0.00000000	     -0.00000000	     35.19087121
      1.83684194	     -0.05955552	      0.00016319	     -0.20105528	     -0.06357780	      0.88289428	      0.00004765	     -0.21868378	     -0.00000000	     -0.00000000	     34.87044955
      1.83827096	     -0.05965121	      0.00016817	     -0.20115101	     -0.06356958	      0.88289395	      0.00004889	     -0.21869261	     -0.00000000	     -0.00000000	     35.01123463
      1.83969997	     -0.05974725	      0.00017644	     -0.20124718	     -0.06356137	      0.88289360	      0.00005015	     -0.21870198	     -0.00000000	     -0.00000000	     34.64603935
      1.84112899	     -0.05984478	      0.00018182	     -0.20134478	     -0.06355317	      0.88289322	      0.00005141	     -0.21871187	     -0.00000000	     -0.00000000	     34.81395694
      1.84255800	     -0.05994385	      0.00019076	     -0.20144402	     -0.06354499	      0.88289282	      0.00005269	     -0.21872228	     -0.00000000	     -0.00000000	     34.40542360
      1.84398702	     -0.06004315	      0.00019650	     -0.20154344	     -0.06353681	      0.88289239	      0.00005397	     -0.21873318	     -0.00000000	     -0.00000000	     34.61349021
      1.84525004	     -0.06013098	      0.00020507	     -0.20163147	     -0.06352960	      0.88289200	      0.00005511	     -0.21874318	     -0.00000000	     -0.00000000	     34.26359684
      1.84651307	     -0.06021859	      0.00021195	     -0.20171926	     -0.06352238	      0.88289159	      0.00005625	     -0.21875350	     -0.00000000	     -0.00000000	     34.27519211
      1.84807568	     -0.06032645	      0.00022265	     -0.20182741	     -0.06351347	      0.88289106	      0.00005767	     -0.21876667	     -0.00000000	     -0.00000000	     34.01569224
      1.84963829	     -0.06043315	      0.00023239	     -0.20193439	     -0.06350457	      0.88289052	      0.00005910	     -0.21878021	     -0.00000000	     -0.00000000	     34.12364029
      1.85092211	     -0.06052025	      0.00024320	     -0.20202181	     -0.06349726	      0.88289005	      0.00006027	     -0.21879159	     -0.00000000	     -0.00000000	     33.72371867
      1.85220593	     -0.06060683	      0.00025256	     -0.20210868	     -0.06348995	      0.88288957	      0.00006144	     -0.21880317	     -0.00000000	     -0.00000000	     33.73781494
      1.85378084	     -0.06071333	      0.00026579	     -0.20221561	     -0.06348099	      0.88288897	      0.00006289	     -0.21881766	     -0.00000000	     -0.00000000	     33.43151253
      1.85535575	     -0.06081815	      0.00027748	     -0.20232084	     -0.06347203	      0.88288835	      0.00006432	     -0.21883241	     -0.00000000	     -0.00000000	     33.59988096
      1.85659485	     -0.06089939	      0.00028927	     -0.20240247	     -0.06346499	      0.88288785	      0.00006546	     -0.21884418	     -0.00000000	     -0.00000000	     33.15548091
      1.85783396	     -0.06097938	      0.00029949	     -0.20248283	     -0.06345794	      0.88288734	      0.00006659	     -0.21885606	     -0.00000000	     -0.00000000	     33.14906483
      1.85947434	     -0.06108396	      0.00031462	     -0.20258796	     -0.06344862	      0.88288665	      0.00006808	     -0.21887193	     -0.00000000	     -0.00000000	     32.84845831
      1.86111473	     -0.06118657	      0.00032813	     -0.20269110	     -0.06343928	      0.88288594	      0.00006956	     -0.21888793	     -0.00000000	     -0.00000000	     33.00767814
      1.86231948	     -0.06126082	      0.00034045	     -0.20276581	     -0.06343243	      0.88288540	      0.00007065	     -0.21889976	     -0.00000000	     -0.00000000	     32.52202182
      1.86352423	     -0.06133422	      0.00035101	     -0.20283964	     -0.06342557	      0.88288486	      0.00007173	     -0.21891164	     -0.00000000	     -0.00000000	     32.48403194
      1.86524499	     -0.06143839	      0.00036704	     -0.20294447	     -0.06341576	      0.88288407	      0.00007326	     -0.21892870	     -0.00000000	     -0.00000000	     32.16661349
      1.86669218	     -0.06152525	      0.00037920	     -0.20303186	     -0.06340751	      0.88288339	      0.00007454	     -0.21894315	     -0.00000000	     -0.00000000	     32.16353032
      1.86813936	     -0.06161111	      0.00039282	     -0.20311831	     -0.06339924	      0.88288270	      0.00007581	     -0.21895768	     -0.00000000	     -0.00000000	     31.74381072
      1.86958654	     -0.06169460	      0.00040452	     -0.20320235	     -0.06339096	      0.88288199	      0.00007707	     -0.21897227	     -0.00000000	     -0.00000000	     31.82523735
      1.87103373	     -0.06177626	      0.00041832	     -0.20328463	     -0.06338267	      0.88288127	      0.00007831	     -0.21898687	     -0.00000000	     -0.00000000	     31.33817541
      1.87248091	     -0.06185489	      0.00042994	     -0.20336384	     -0.06337436	      0.88288053	      0.00007954	     -0.21900141	     -0.00000000	     -0.00000000	     31.45527124
      1.87392810	     -0.06193246	      0.00044409	     -0.20344207	     -0.06336603	      0.88287978	      0.00008076	     -0.21901587	     -0.00000000	     -0.00000000	     30.92366285
      1.87537528	     -0.06200774	      0.00045545	     -0.20351795	     -0.06335769	      0.88287902	      0.00008196	     -0.21903024	     -0.00000000	     -0.00000000	     31.06966608
      1.87682246	     -0.06208206	      0.00046969	     -0.20359296	     -0.06334932	      0.88287824	      0.00008314	     -0.21904451	     -0.00000000	     -0.00000000	     30.49921139
      1.87826965	     -0.06215360	      0.00048063	     -0.20366512	     -0.06334094	      0.88287745	      0.00008430	     -0.21905867	     -0.00000000	     -0.00000000	     30.68559147
      1.87971683	     -0.06222377	      0.00049493	     -0.20373600	     -0.06333253	      0.88287665	      0.00008544	     -0.21907267	     -0.00000000	     -0.00000000	     30.09688581
      1.88101279	     -0.06228373	      0.00050476	     -0.20379654	     -0.06332497	      0.88287592	      0.00008644	     -0.21908505	     -0.00000000	     -0.00000000	     30.21499689
      1.88230875	     -0.06234151	      0.00051666	     -0.20385497	     -0.06331740	      0.88287518	      0.00008743	     -0.21909724	     -0.00000000	     -0.00000000	     29.89298968
      1.88387898	     -0.06240721	      0.00052967	     -0.20392142	     -0.06330819	      0.88287428	      0.00008860	     -0.21911167	     -0.00000000	     -0.00000000	     29.84383478
      1.88544921	     -0.06246826	      0.00054444	     -0.20398329	     -0.06329894	      0.88287336	      0.00008974	     -0.21912565	     -0.00000000	     -0.00000000	     29.33212607
      1.88681986	     -0.06251598	      0.00055522	     -0.20403168	     -0.06329084	      0.88287256	      0.00009071	     -0.21913739	     -0.00000000	     -0.00000000	     29.45889118
      1.88819051	     -0.06256144	      0.00056787	     -0.20407786	     -0.06328271	      0.88287174	      0.00009165	     -0.21914863	     -0.00000000	     -0.00000000	     29.12519070
      1.88956116	     -0.06260247	      0.00057891	     -0.20411958	     -0.06327454	      0.88287093	      0.00009257	     -0.21915935	     -0.00000000	     -0.00000000	     29.07080714
      1.89123685	     -0.06264764	      0.00059351	     -0.20416565	     -0.06326452	      0.88286992	      0.00009366	     -0.21917164	     -0.00000000	     -0.00000000	     28.71577206
      1.89264329	     -0.06268040	      0.00060355	     -0.20419910	     -0.06325607	      0.88286908	      0.00009453	     -0.21918123	     -0.00000000	     -0.00000000	     28.76361886
      1.89404972	     -0.06271037	      0.00061498	     -0.20422981	     -0.06324758	      0.88286823	      0.00009538	     -0.21919010	     -0.00000000	     -0.00000000	     28.46422532
      1.89545615	     -0.06273617	      0.00062436	     -0.20425630	     -0.06323906	      0.88286738	      0.00009620	     -0.21919824	     -0.00000000	     -0.00000000	     28.41802177
      1.89686259	     -0.06275945	      0.00063442	     -0.20428029	     -0.06323049	      0.88286654	      0.00009698	     -0.21920563	     -0.00000000	     -0.00000000	     28.20202337
      1.89858214	     -0.06278345	      0.00064448	     -0.20430512	     -0.06321997	      0.88286551	      0.00009789	     -0.21921363	     -0.00000000	     -0.00000000	     28.09861751
      1.89998276	     -0.06279859	      0.00065377	     -0.20432096	     -0.06321135	      0.88286468	      0.00009860	     -0.21921928	     -0.00000000	     -0.00000000	     27.81559021
      1.90138338	     -0.06281143	      0.00066046	     -0.20433445	     -0.06320269	      0.88286385	      0.00009927	     -0.21922412	     -0.00000000	     -0.00000000	     27.87559108
      1.90278400	     -0.06282123	      0.00066774	     -0.20434491	     -0.06319398	      0.88286303	      0.00009990	     -0.21922816	     -0.00000000	     -0.00000000	     27.58887312
      1.90418462	     -0.06282755	      0.00067326	     -0.20435186	     -0.06318524	      0.88286222	      0.00010049	     -0.21923137	     -0.00000000	     -0.00000000	     27.61211138
      1.90592615	     -0.06283260	      0.00068023	     -0.20435769	     -0.06317430	      0.88286123	      0.00010118	     -0.21923419	     -0.00000000	     -0.00000000	     27.17645310
      1.90736777	     -0.06283032	      0.00068343	     -0.20435601	     -0.06316519	      0.88286042	      0.00010170	     -0.21923554	     -0.00000000	     -0.00000000	     27.39674880
      1.90880939	     -0.06282768	      0.00068766	     -0.20435398	     -0.06315603	      0.88285962	      0.00010218	     -0.21923594	     -0.00000000	     -0.00000000	     27.15593504
      1.91025101	     -0.06282068	      0.00068946	     -0.20434753	     -0.06314683	      0.88285883	      0.00010262	     -0.21923544	     -0.00000000	     -0.00000000	     27.11125293
      1.91169263	     -0.06281078	      0.00069180	     -0.20433821	     -0.06313757	      0.88285806	      0.00010302	     -0.21923400	      0.00000000	     -0.00000000	     26.96792564
      1.91313425	     -0.06279759	      0.00069223	     -0.20432555	     -0.06312826	      0.88285730	      0.00010337	     -0.21923163	      0.00000000	     -0.00000000	     26.91901774
      1.91489827	     -0.06277824	      0.00069321	     -0.20430686	     -0.06311680	      0.88285640	      0.00010374	     -0.21922742	      0.00000000	     -0.00000000	     26.76570524
      1.91627737	     -0.06275718	      0.00069137	     -0.20428625	     -0.06310778	      0.88285571	      0.00010398	     -0.21922315	      0.00000000	     -0.00000000	     26.75835591
      1.91765648	     -0.06273454	      0.00069052	     -0.20426409	     -0.06309872	      0.88285503	      0.00010418	     -0.21921797	      0.00000000	     -0.00000000	     26.59798332
      1.91903558	     -0.06270909	      0.00068787	     -0.20423907	     -0.06308960	      0.88285437	      0.00010434	     -0.21921192	      0.00000000	     -0.00000000	     26.62444151
      1.92083605	     -0.06267212	      0.00068463	     -0.20420266	     -0.06307763	      0.88285353	      0.00010449	     -0.21920272	      0.00000000	     -0.00000000	     26.29663284
      1.92233573	     -0.06263478	      0.00067972	     -0.20416573	     -0.06306759	      0.88285286	      0.00010456	     -0.21919392	      0.00000000	     -0.00000000	     26.56082596
      1.92383541	     -0.06259556	      0.00067617	     -0.20412695	     -0.06305749	      0.88285220	      0.00010458	     -0.21918405	      0.00000000	     -0.00000000	     26.28856760
      1.92533509	     -0.06255139	      0.00066987	     -0.20408316	     -0.06304734	      0.88285156	      0.00010456	     -0.21917313	      0.00000000	     -0.00000000	     26.45696854
      1.92683477	     -0.06250348	      0.00066509	     -0.20403564	     -0.06303712	      0.88285095	      0.00010448	     -0.21916114	      0.00000000	     -0.00000000	     26.18117361
      1.92833445	     -0.06245013	      0.00065757	     -0.20398263	     -0.06302684	      0.88285035	      0.00010436	     -0.21914807	      0.00000000	     -0.00000000	     26.34342338
      1.92983413	     -0.06239365	      0.00065175	     -0.20392651	     -0.06301650	      0.88284978	      0.00010418	     -0.21913390	      0.00000000	     -0.00000000	     26.18915983
      1.93133381	     -0.06233264	      0.00064308	     -0.20386578	     -0.06300610	      0.88284923	      0.00010396	     -0.21911865	      0.00000000	     -0.00000000	     26.25119664
      1.93283349	     -0.06226697	      0.00063609	     -0.20380044	     -0.06299564	      0.88284870	      0.00010369	     -0.21910230	      0.00000000	     -0.00000000	     26.14659259
      1.93433317	     -0.06219771	      0.00062619	     -0.20373142	     -0.06298513	      0.88284819	      0.00010338	     -0.21908484	      0.00000000	     -0.00000000	     26.27900209
      1.93583285	     -0.06212406	      0.00061797	     -0.20365803	     -0.06297455	      0.88284770	      0.00010302	     -0.21906630	      0.00000000	     -0.00000000	     26.11937300
      1.93733252	     -0.06204619	      0.00060704	     -0.20358036	     -0.06296391	      0.88284724	      0.00010261	     -0.21904666	      0.00000000	     -0.00000000	     26.24660388
      1.93883220	     -0.06196474	      0.00059775	     -0.20349912	     -0.06295321	      0.88284680	      0.00010215	     -0.21902594	      0.00000000	     -0.00000000	     26.20095934
      1.94033188	     -0.06188065	      0.00058585	     -0.20341517	     -0.06294246	      0.88284639	      0.00010165	     -0.21900417	      0.00000000	     -0.00000000	     26.30255495
      1.94183156	     -0.06179334	      0.00057568	     -0.20332802	     -0.06293165	      0.88284600	      0.00010111	     -0.21898140	      0.00000000	     -0.00000000	     26.26320346
      1.94333124	     -0.06170522	      0.00056301	     -0.20324000	     -0.06292078	      0.88284564	      0.00010052	     -0.21895764	      0.00000000	     -0.00000000	     26.35682667
      1.94483092	     -0.06161392	      0.00055220	     -0.20314882	     -0.06290986	      0.88284531	      0.00009989	     -0.21893300	      0.00000000	     -0.00000000	     26.29299776
      1.94633060	     -0.06152165	      0.00053929	     -0.20305660	     -0.06289889	      0.88284501	      0.00009922	     -0.21890749	      0.00000000	     -0.00000000	     26.44156984
      1.94783028	     -0.06142827	      0.00052825	     -0.20296330	     -0.06288786	      0.88284474	      0.00009851	     -0.21888121	      0.00000000	     -0.00000000	     26.45109044
      1.94932996	     -0.06133502	      0.00051530	     -0.20287007	     -0.06287678	      0.88284450	      0.00009777	     -0.21885422	      0.00000000	     -0.00000000	     26.50594087
      1.95082964	     -0.06123947	      0.00050426	     -0.20277456	     -0.06286565	      0.88284428	      0.00009698	     -0.21882660	      0.00000000	     -0.00000000	     26.55855925
      1.95232932	     -0.06114530	      0.00049137	     -0.20268038	     -0.06285448	      0.88284410	      0.00009616	     -0.21879837	      0.00000000	     -0.00000000	     26.67877154
      1.95382900	     -0.06104868	      0.00048049	     -0.20258378	     -0.06284325	      0.88284395	      0.00009530	     -0.21876963	      0.00000000	     -0.00000000	     26.68104684
      1.95532868	     -0.06095287	      0.00046786	     -0.20248793	     -0.06283198	      0.88284383	      0.00009440	     -0.21874037	      0.00000000	     -0.00000000	     26.78474168
      1.95682836	     -0.06085543	      0.00045724	     -0.20239047	     -0.06282066	      0.88284373	      0.00009348	     -0.21871068	      0.00000000	     -0.00000000	     26.88189824
      1.95832804	     -0.06076023	      0.00044484	     -0.20229520	     -0.06280930	      0.88284367	      0.00009252	     -0.21868059	      0.00000000	     -0.00000000	     26.97540430
      1.95982772	     -0.06066221	      0.00043465	     -0.20219714	     -0.06279790	      0.88284363	      0.00009153	     -0.21865016	      0.00000000	     -0.00000000	     27.06599977
      1.96163938	     -0.06055041	      0.00041905	     -0.20208520	     -0.06278407	      0.88284362	      0.00009029	     -0.21861293	      0.00000000	      0.00000000	     27.20845240
      1.96284016	     -0.06046809	      0.00041254	     -0.20200287	     -0.06277487	      0.88284364	      0.00008944	     -0.21858810	      0.00000000	      0.00000000	     27.22768235
      1.96404094	     -0.06039102	      0.00040360	     -0.20192570	     -0.06276565	      0.88284367	      0.00008858	     -0.21856304	      0.00000000	      0.00000000	     27.33719347
      1.96585457	     -0.06027479	      0.00039130	     -0.20180935	     -0.06275168	      0.88284375	      0.00008724	     -0.21852492	      0.00000000	      0.00000000	     27.51844068
      1.96747519	     -0.06017326	      0.00037943	     -0.20170767	     -0.06273915	      0.88284384	      0.00008601	     -0.21849064	      0.00000000	      0.00000000	     27.57063062
      1.96909582	     -0.06006675	      0.00036972	     -0.20160105	     -0.06272658	      0.88284396	      0.00008475	     -0.21845619	      0.00000000	      0.00000000	     27.73389007
      1.97051621	     -0.05998149	      0.00035854	     -0.20151560	     -0.06271553	      0.88284409	      0.00008362	     -0.21842583	      0.00000000	      0.00000000	     27.88846235
      1.97193659	     -0.05989026	      0.00035016	     -0.20142424	     -0.06270445	      0.88284423	      0.00008247	     -0.21839544	      0.00000000	      0.00000000	     27.94224613
      1.97335698	     -0.05980506	      0.00033960	     -0.20133884	     -0.06269335	      0.88284438	      0.00008129	     -0.21836494	      0.00000000	      0.00000000	     28.12745088
      1.97477737	     -0.05971650	      0.00033088	     -0.20125011	     -0.06268222	      0.88284455	      0.00008010	     -0.21833442	      0.00000000	      0.00000000	     28.20326429
      1.97619776	     -0.05963267	      0.00032061	     -0.20116607	     -0.06267107	      0.88284474	      0.00007888	     -0.21830386	      0.00000000	      0.00000000	     28.39554807
      1.97791010	     -0.05952924	      0.00031025	     -0.20106241	     -0.06265760	      0.88284498	      0.00007739	     -0.21826705	      0.00000000	      0.00000000	     28.40309833
      1.97924368	     -0.05945374	      0.00029983	     -0.20098665	     -0.06264708	      0.88284518	      0.00007621	     -0.21823837	      0.00000000	      0.00000000	     28.63816673
      1.98057726	     -0.05937531	      0.00029155	     -0.20090801	     -0.06263655	      0.88284539	      0.00007501	     -0.21820975	      0.00000000	      0.00000000	     28.82301649
      1.98218544	     -0.05928692	      0.00027976	     -0.20081931	     -0.06262383	      0.88284565	      0.00007354	     -0.21817527	      0.00000000	      0.00000000	     28.88658567
      1.98361211	     -0.05920459	      0.00027121	     -0.20073673	     -0.06261253	      0.88284590	      0.00007222	     -0.21814477	      0.00000000	      0.00000000	     29.19455419
      1.98503877	     -0.05912998	      0.00026062	     -0.20066182	     -0.06260121	      0.88284615	      0.00007089	     -0.21811432	      0.00000000	      0.00000000	     29.15768276
      1.98646544	     -0.05905037	      0.00025212	     -0.20058194	     -0.06258988	      0.88284642	      0.00006953	     -0.21808399	      0.00000000	      0.00000000	     29.46589187
      1.98789210	     -0.05897840	      0.00024189	     -0.20050965	     -0.06257854	      0.88284669	      0.00006816	     -0.21805373	      0.00000000	      0.00000000	     29.48741050
      1.98931877	     -0.05890219	      0.00023356	     -0.20043316	     -0.06256719	      0.88284697	      0.00006678	     -0.21802362	      0.00000000	      0.00000000	     29.77457318
      1.99074543	     -0.05883290	      0.00022362	     -0.20036353	     -0.06255583	      0.88284726	      0.00006538	     -0.21799360	      0.00000000	      0.00000000	     29.77597160
      1.99217210	     -0.05875964	      0.00021529	     -0.20028996	     -0.06254446	      0.88284756	      0.00006397	     -0.21796375	      0.00000000	      0.00000000	     30.08248136
      1.99359876	     -0.05869370	      0.00020526	     -0.20022366	     -0.06253309	      0.88284786	      0.00006254	     -0.21793401	      0.00000000	      0.00000000	     30.09387480
      1.99502543	     -0.05862425	      0.00019677	     -0.20015387	     -0.06252171	      0.88284817	      0.00006110	     -0.21790447	      0.00000000	      0.00000000	     30.39912877
      1.99645209	     -0.05856182	      0.00018667	     -0.20009107	     -0.06251033	      0.88284848	      0.00005964	     -0.21787508	      0.00000000	      0.00000000	     30.40620050
      1.99787876	     -0.05849556	      0.00017811	     -0.20002445	     -0.06249895	      0.88284880	      0.00005817	     -0.21784591	      0.00000000	      0.00000000	     30.71911595
      1.99930542	     -0.05843632	      0.00016793	     -0.19996481	     -0.06248757	      0.88284912	      0.00005669	     -0.21781690	      0.00000000	      0.00000000	     30.73070542
      2.00073209	     -0.05837318	      0.00015909	     -0.19990129	     -0.06247619	      0.88284944	      0.00005520	     -0.21778813	      0.00000000	      0.00000000	     31.05526081
      2.00215875	     -0.05831718	      0.00014798	     -0.19984485	     -0.06246482	      0.88284977	      0.00005370	     -0.21775954	      0.00000000	      0.00000000	     31.08526610
      2.00358542	     -0.05825706	      0.00013750	     -0.19978429	     -0.06245344	      0.88285010	      0.00005218	     -0.21773119	      0.00000000	      0.00000000	     31.44419067
      2.00501208	     -0.05820425	      0.00012427	     -0.19973098	     -0.06244208	      0.88285043	      0.00005066	     -0.21770305	      0.00000000	      0.00000000	     31.48944546
      2.00643875	     -0.05814698	      0.00011191	     -0.19967320	     -0.06243071	      0.88285076	      0.00004912	     -0.21767516	      0.00000000	      0.00000000	     31.85321224
      2.00786541	     -0.05809731	      0.00009699	     -0.19962298	     -0.06241936	      0.88285110	      0.00004758	     -0.21764747	      0.00000000	      0.00000000	     31.89162982
      2.00929208	     -0.05804279	      0.00008314	     -0.19956791	     -0.06240802	      0.88285144	      0.00004603	     -0.21762005	      0.00000000	      0.00000000	     32.26856530
      2.01071874	     -0.05799631	      0.00006693	     -0.19952082	     -0.06239669	      0.88285178	      0.00004447	     -0.21759284	      0.00000000	      0.00000000	     32.29835198
      2.01214541	     -0.05794438	      0.00005231	     -0.19946831	     -0.06238537	      0.88285213	      0.00004290	     -0.21756592	      0.00000000	      0.00000000	     32.68147856
      2.01357207	     -0.05790096	      0.00003527	     -0.19942425	     -0.06237407	      0.88285249	      0.00004133	     -0.21753920	      0.00000000	      0.00000000	     32.71201187
      2.01499874	     -0.05785130	      0.00002010	     -0.19937398	     -0.06236279	      0.88285286	      0.00003975	     -0.21751279	      0.00000000	      0.00000000	     33.11470836
      2.01642540	     -0.05781076	      0.00000257	     -0.19933277	     -0.06235153	      0.88285324	      0.00003817	     -0.21748658	      0.00000000	      0.00000000	     33.13813449
      2.01785207	     -0.05776305	     -0.00001257	     -0.19928445	     -0.06234030	      0.88285364	      0.00003658	     -0.21746066	      0.00000000	      0.00000000	     33.55815084
      2.01927873	     -0.05772532	     -0.00003007	     -0.19924604	     -0.06232909	      0.88285405	      0.00003500	     -0.21743495	     -0.00000000	      0.00000000	     33.57088944
      2.02070540	     -0.05767940	     -0.00004455	     -0.19919951	     -0.06231791	      0.88285449	      0.00003340	     -0.21740954	     -0.00000000	      0.00000000	     34.00556354
      2.02213206	     -0.05764460	     -0.00006148	     -0.19916403	     -0.06230676	      0.88285493	      0.00003181	     -0.21738432	     -0.00000000	      0.00000000	     34.00397713
      2.02355873	     -0.05760029	     -0.00007502	     -0.19911911	     -0.06229565	      0.88285540	      0.00003022	     -0.21735941	     -0.00000000	      0.00000000	     34.46823176
      2.02483855	     -0.05757068	     -0.00008951	     -0.19908890	     -0.06228571	      0.88285584	      0.00002879	     -0.21733723	     -0.00000000	      0.00000000	     34.48590327
      2.02611836	     -0.05753546	     -0.00010167	     -0.19905314	     -0.06227580	      0.88285629	      0.00002736	     -0.21731529	     -0.00000000	      0.00000000	     34.78423718
      2.02765797	     -0.05749912	     -0.00011705	     -0.19901611	     -0.06226392	      0.88285686	      0.00002564	     -0.21728912	     -0.00000000	      0.00000000	     34.92025747
      2.02919758	     -0.05745827	     -0.00013012	     -0.19897462	     -0.06225209	      0.88285744	      0.00002393	     -0.21726328	     -0.00000000	      0.00000000	     35.38120065
      2.03048954	     -0.05743168	     -0.00014256	     -0.19894746	     -0.06224220	      0.88285795	      0.00002249	     -0.21724178	     -0.00000000	      0.00000000	     35.36142024
      2.03178151	     -0.05740012	     -0.00015296	     -0.19891537	     -0.06223234	      0.88285847	      0.00002105	     -0.21722052	     -0.00000000	      0.00000000	     35.68193568
      2.03333469	     -0.05736855	     -0.00016623	     -0.19888314	     -0.06222054	      0.88285912	      0.00001933	     -0.21719519	     -0.00000000	      0.00000000	     35.80000104
      2.03488786	     -0.05733219	     -0.00017734	     -0.19884616	     -0.06220880	      0.88285978	      0.00001761	     -0.21717021	     -0.00000000	      0.00000000	     36.29565077
      2.03612744	     -0.05731115	     -0.00018784	     -0.19882460	     -0.06219947	      0.88286031	      0.00001625	     -0.21715044	     -0.00000000	      0.00000000	     36.23957507
      2.03736702	     -0.05728537	     -0.00019664	     -0.19879832	     -0.06219018	      0.88286085	      0.00001488	     -0.21713090	     -0.00000000	      0.00000000	     36.52033716
      2.03898213	     -0.05725712	     -0.00020840	     -0.19876942	     -0.06217812	      0.88286156	      0.00001311	     -0.21710571	     -0.00000000	      0.00000000	     36.64974805
      2.04059724	     -0.05722445	     -0.00021797	     -0.19873615	     -0.06216613	      0.88286228	      0.00001135	     -0.21708088	     -0.00000000	      0.00000000	     37.13152329
      2.04178879	     -0.05720819	     -0.00022616	     -0.19871941	     -0.06215733	      0.88286280	      0.00001005	     -0.21706274	     -0.00000000	      0.00000000	     37.02720651
      2.04298033	     -0.05718767	     -0.00023296	     -0.19869844	     -0.06214856	      0.88286333	      0.00000876	     -0.21704481	     -0.00000000	      0.00000000	     37.25936552
      2.04467609	     -0.05716323	     -0.00024271	     -0.19867336	     -0.06213615	      0.88286407	      0.00000693	     -0.21701961	     -0.00000000	      0.00000000	     37.39022462
      2.04617033	     -0.05713934	     -0.00025006	     -0.19864893	     -0.06212528	      0.88286471	      0.00000532	     -0.21699775	     -0.00000000	      0.00000000	     37.72670270
      2.04766458	     -0.05712337	     -0.00025794	     -0.19863241	     -0.06211446	      0.88286534	      0.00000372	     -0.21697617	     -0.00000000	      0.00000000	     37.62131716
      2.04891501	     -0.05710383	     -0.00026331	     -0.19861244	     -0.06210546	      0.88286585	      0.00000239	     -0.21695839	     -0.00000000	      0.00000000	     37.99178370
      2.05016543	     -0.05709064	     -0.00026908	     -0.19859880	     -0.06209650	      0.88286635	      0.00000107	     -0.21694082	     -0.00000000	      0.00000000	     38.01689560
      2.05172135	     -0.05707209	     -0.00027575	     -0.19857971	     -0.06208541	      0.88286695	     -0.00000057	     -0.21691930	     -0.00000000	      0.00000000	     38.28725053
      2.05327726	     -0.05705962	     -0.00028227	     -0.19856669	     -0.06207438	      0.88286752	     -0.00000220	     -0.21689813	     -0.00000000	      0.00000000	     38.19492520
      2.05449991	     -0.05704525	     -0.00028698	     -0.19855190	     -0.06206576	      0.88286795	     -0.00000348	     -0.21688178	     -0.00000000	      0.00000000	     38.52715042
      2.05572256	     -0.05703572	     -0.00029148	     -0.19854195	     -0.06205719	      0.88286835	     -0.00000474	     -0.21686565	     -0.00000000	      0.00000000	     38.53300702
      2.05731428	     -0.05702164	     -0.00029728	     -0.19852733	     -0.06204609	      0.88286885	     -0.00000639	     -0.21684505	     -0.00000000	      0.00000000	     38.76748524
      2.05890600	     -0.05701343	     -0.00030218	     -0.19851861	     -0.06203506	      0.88286931	     -0.00000802	     -0.21682488	     -0.00000000	      0.00000000	     38.62128130
      2.06007930	     -0.05700370	     -0.00030629	     -0.19850847	     -0.06202698	      0.88286963	     -0.00000921	     -0.21681034	     -0.00000000	      0.00000000	     38.93756800
      2.06125260	     -0.05699793	     -0.00030956	     -0.19850234	     -0.06201893	      0.88286992	     -0.00001040	     -0.21679603	     -0.00000000	      0.00000000	     38.94636652
      2.06291228	     -0.05698841	     -0.00031439	     -0.19849227	     -0.06200762	      0.88287029	     -0.00001208	     -0.21677623	     -0.00000000	      0.00000000	     39.14106982
      2.06433944	     -0.05698350	     -0.00031768	     -0.19848693	     -0.06199796	      0.88287058	     -0.00001351	     -0.21675961	     -0.00000000	      0.00000000	     39.08462764
      2.06576659	     -0.05697727	     -0.00032159	     -0.19848024	     -0.06198836	      0.88287083	     -0.00001494	     -0.21674339	     -0.00000000	      0.00000000	     39.35220427
      2.06719374	     -0.05697472	     -0.00032360	     -0.19847728	     -0.06197883	      0.88287105	     -0.00001636	     -0.21672754	     -0.00000000	      0.00000000	     39.20884734
      2.06847085	     -0.05697029	     -0.00032656	     -0.19847246	     -0.06197034	      0.88287121	     -0.00001762	     -0.21671368	     -0.00000000	      0.00000000	     39.47563472
      2.06974796	     -0.05696854	     -0.00032777	     -0.19847035	     -0.06196191	      0.88287135	     -0.00001889	     -0.21670008	     -0.00000000	      0.00000000	     39.42220784
      2.07102506	     -0.05696621	     -0.00032954	     -0.19846766	     -0.06195352	      0.88287146	     -0.00002014	     -0.21668675	     -0.00000000	      0.00000000	     39.56101095
      2.07266907	     -0.05696539	     -0.00033026	     -0.19846642	     -0.06194280	      0.88287156	     -0.00002176	     -0.21666998	     -0.00000000	      0.00000000	     39.52150541
      2.07396421	     -0.05696440	     -0.00033181	     -0.19846507	     -0.06193441	      0.88287161	     -0.00002303	     -0.21665707	     -0.00000000	      0.00000000	     39.73601581
      2.07525934	     -0.05696538	     -0.00033169	     -0.19846573	     -0.06192607	      0.88287163	     -0.00002430	     -0.21664442	     -0.00000000	      0.00000000	     39.67989700
      2.07655447	     -0.05696631	     -0.00033236	     -0.19846633	     -0.06191779	      0.88287162	     -0.00002557	     -0.21663204	     -0.00000000	     -0.00000000	     39.81650950
      2.07819111	     -0.05696971	     -0.00033166	     -0.19846934	     -0.06190739	      0.88287159	     -0.00002716	     -0.21661677	     -0.00000000	     -0.00000000	     39.75390481
      2.07946182	     -0.05697246	     -0.00033242	     -0.19847177	     -0.06189938	      0.88287153	     -0.00002841	     -0.21660521	     -0.00000000	     -0.00000000	     39.96708102
      2.08073254	     -0.05697746	     -0.00033153	     -0.19847648	     -0.06189141	      0.88287145	     -0.00002965	     -0.21659392	     -0.00000000	     -0.00000000	     39.91026629
      2.08200326	     -0.05698354	     -0.00033146	     -0.19848226	     -0.06188350	      0.88287135	     -0.00003089	     -0.21658292	     -0.00000000	     -0.00000000	     40.01611916
      2.08371589	     -0.05699580	     -0.00033002	     -0.19849415	     -0.06187291	      0.88287119	     -0.00003256	     -0.21656859	     -0.00000000	     -0.00000000	     39.94266273
      2.08497461	     -0.05700683	     -0.00033031	     -0.19850488	     -0.06186519	      0.88287104	     -0.00003379	     -0.21655848	     -0.00000000	     -0.00000000	     40.13519365
      2.08623333	     -0.05702113	     -0.00032904	     -0.19851892	     -0.06185751	      0.88287088	     -0.00003502	     -0.21654877	     -0.00000000	     -0.00000000	     40.06672469
      2.08778528	     -0.05704176	     -0.00032862	     -0.19853921	     -0.06184812	      0.88287066	     -0.00003654	     -0.21653740	     -0.00000000	     -0.00000000	     40.21795742
      2.08916600	     -0.05706402	     -0.00032647	     -0.19856121	     -0.06183982	      0.88287045	     -0.00003789	     -0.21652788	     -0.00000000	     -0.00000000	     40.07321962
      2.09054672	     -0.05708799	     -0.00032595	     -0.19858490	     -0.06183159	      0.88287021	     -0.00003925	     -0.21651896	     -0.00000000	     -0.00000000	     40.26919700
      2.09192744	     -0.05711548	     -0.00032291	     -0.19861216	     -0.06182341	      0.88286996	     -0.00004060	     -0.21651064	     -0.00000000	     -0.00000000	     40.10598827
      2.09330817	     -0.05714423	     -0.00032161	     -0.19864066	     -0.06181529	      0.88286970	     -0.00004196	     -0.21650294	     -0.00000000	     -0.00000000	     40.31109081
      2.09468889	     -0.05717562	     -0.00031702	     -0.19867189	     -0.06180723	      0.88286942	     -0.00004333	     -0.21649586	     -0.00000000	     -0.00000000	     40.12455980
      2.09606961	     -0.05720748	     -0.00031453	     -0.19870354	     -0.06179922	      0.88286912	     -0.00004469	     -0.21648938	     -0.00000000	     -0.00000000	     40.34093842
      2.09745034	     -0.05724170	     -0.00030849	     -0.19873766	     -0.06179128	      0.88286881	     -0.00004605	     -0.21648349	     -0.00000000	     -0.00000000	     40.12811330
      2.09883106	     -0.05727627	     -0.00030507	     -0.19877207	     -0.06178338	      0.88286848	     -0.00004742	     -0.21647817	     -0.00000000	     -0.00000000	     40.35986983
      2.10005992	     -0.05730898	     -0.00029873	     -0.19880472	     -0.06177641	      0.88286818	     -0.00004864	     -0.21647391	     -0.00000000	     -0.00000000	     40.17253385
      2.10128878	     -0.05734242	     -0.00029390	     -0.19883808	     -0.06176948	      0.88286787	     -0.00004986	     -0.21647010	     -0.00000000	     -0.00000000	     40.24788192
      2.10279539	     -0.05738502	     -0.00028581	     -0.19888065	     -0.06176104	      0.88286748	     -0.00005137	     -0.21646603	     -0.00000000	     -0.00000000	     40.15584006
      2.10430200	     -0.05742855	     -0.00027873	     -0.19892413	     -0.06175266	      0.88286707	     -0.00005287	     -0.21646261	     -0.00000000	     -0.00000000	     40.29664119
      2.10555031	     -0.05746583	     -0.00027015	     -0.19896145	     -0.06174577	      0.88286672	     -0.00005412	     -0.21646025	     -0.00000000	     -0.00000000	     40.11529654
      2.10679862	     -0.05750297	     -0.00026286	     -0.19899860	     -0.06173892	      0.88286636	     -0.00005537	     -0.21645831	     -0.00000000	     -0.00000000	     40.18078792
      2.10831384	     -0.05754864	     -0.00025181	     -0.19904435	     -0.06173067	      0.88286591	     -0.00005690	     -0.21645647	     -0.00000000	     -0.00000000	     40.06253104
      2.10982905	     -0.05759466	     -0.00024208	     -0.19909043	     -0.06172247	      0.88286545	     -0.00005843	     -0.21645516	     -0.00000000	     -0.00000000	     40.21281769
      2.11103273	     -0.05763184	     -0.00023151	     -0.19912774	     -0.06171601	      0.88286507	     -0.00005965	     -0.21645448	     -0.00000000	     -0.00000000	     40.00566352
      2.11223640	     -0.05766868	     -0.00022231	     -0.19916469	     -0.06170958	      0.88286468	     -0.00006087	     -0.21645411	     -0.00000000	     -0.00000000	     40.04637714
      2.11381065	     -0.05771686	     -0.00020835	     -0.19921307	     -0.06170123	      0.88286417	     -0.00006248	     -0.21645404	     -0.00000000	     -0.00000000	     39.93380271
      2.11538489	     -0.05776523	     -0.00019576	     -0.19926161	     -0.06169295	      0.88286364	     -0.00006410	     -0.21645441	     -0.00000000	     -0.00000000	     40.07988864
      2.11655028	     -0.05780158	     -0.00018373	     -0.19929816	     -0.06168686	      0.88286323	     -0.00006530	     -0.21645495	     -0.00000000	     -0.00000000	     39.85954842
      2.11771568	     -0.05783806	     -0.00017316	     -0.19933482	     -0.06168080	      0.88286282	     -0.00006650	     -0.21645570	     -0.00000000	     -0.00000000	     39.87988134
      2.11936275	     -0.05789024	     -0.00015661	     -0.19938731	     -0.06167229	      0.88286223	     -0.00006822	     -0.21645715	     -0.00000000	     -0.00000000	     39.76953860
      2.12077562	     -0.05793513	     -0.00014316	     -0.19943245	     -0.06166504	      0.88286171	     -0.00006970	     -0.21645872	     -0.00000000	     -0.00000000	     39.82947780
      2.12218849	     -0.05798023	     -0.00012743	     -0.19947787	     -0.06165784	      0.88286118	     -0.00007118	     -0.21646058	     -0.00000000	     -0.00000000	     39.65237408
      2.12360136	     -0.05802547	     -0.00011357	     -0.19952339	     -0.06165069	      0.88286064	     -0.00007268	     -0.21646271	     -0.00000000	     -0.00000000	     39.77187647
      2.12501423	     -0.05807125	     -0.00009642	     -0.19956955	     -0.06164358	      0.88286009	     -0.00007418	     -0.21646511	     -0.00000000	     -0.00000000	     39.51490839
      2.12624834	     -0.05811057	     -0.00008372	     -0.19960916	     -0.06163741	      0.88285960	     -0.00007551	     -0.21646741	     -0.00000000	     -0.00000000	     39.63760864
      2.12748245	     -0.05814959	     -0.00006855	     -0.19964853	     -0.06163127	      0.88285910	     -0.00007684	     -0.21646987	     -0.00000000	     -0.00000000	     39.50340333
      2.12899055	     -0.05819625	     -0.00005097	     -0.19969561	     -0.06162381	      0.88285848	     -0.00007847	     -0.21647306	     -0.00000000	     -0.00000000	     39.53329083
      2.13049865	     -0.05824233	     -0.00003096	     -0.19974218	     -0.06161639	      0.88285784	     -0.00008012	     -0.21647643	     -0.00000000	     -0.00000000	     39.30554020
      2.13174060	     -0.05827971	     -0.00001637	     -0.19977993	     -0.06161032	      0.88285731	     -0.00008148	     -0.21647931	     -0.00000000	     -0.00000000	     39.40795292
      2.13298255	     -0.05831708	      0.00000043	     -0.19981773	     -0.06160428	      0.88285677	     -0.00008285	     -0.21648230	     -0.00000000	     -0.00000000	     39.24853709
      2.13450803	     -0.05836270	      0.00001992	     -0.19986386	     -0.06159691	      0.88285609	     -0.00008455	     -0.21648610	     -0.00000000	     -0.00000000	     39.26712989
      2.13603351	     -0.05840846	      0.00004165	     -0.19991020	     -0.06158957	      0.88285539	     -0.00008626	     -0.21649007	     -0.00000000	     -0.00000000	     38.98414653
      2.13723729	     -0.05844379	      0.00005650	     -0.19994594	     -0.06158381	      0.88285483	     -0.00008763	     -0.21649330	     -0.00000000	     -0.00000000	     39.11275395
      2.13844107	     -0.05847851	      0.00007320	     -0.19998113	     -0.06157808	      0.88285426	     -0.00008900	     -0.21649660	     -0.00000000	     -0.00000000	     38.96410892
      2.14002352	     -0.05852356	      0.00009373	     -0.20002676	     -0.06157058	      0.88285348	     -0.00009082	     -0.21650104	     -0.00000000	     -0.00000000	     38.97359630
      2.14160597	     -0.05856831	      0.00011597	     -0.20007215	     -0.06156312	      0.88285269	     -0.00009265	     -0.21650559	     -0.00000000	     -0.00000000	     38.64816244
      2.14277671	     -0.05860013	      0.00012994	     -0.20010439	     -0.06155762	      0.88285208	     -0.00009402	     -0.21650902	     -0.00000000	     -0.00000000	     38.80440057
      2.14394744	     -0.05863120	      0.00014544	     -0.20013593	     -0.06155214	      0.88285147	     -0.00009540	     -0.21651247	     -0.00000000	     -0.00000000	     38.65735989
      2.14560097	     -0.05867168	      0.00016534	     -0.20017704	     -0.06154444	      0.88285057	     -0.00009737	     -0.21651736	     -0.00000000	     -0.00000000	     38.65333238
      2.14703135	     -0.05870636	      0.00018301	     -0.20021228	     -0.06153780	      0.88284977	     -0.00009909	     -0.21652165	     -0.00000000	     -0.00000000	     38.39424502
      2.14846173	     -0.05874016	      0.00019833	     -0.20024659	     -0.06153119	      0.88284894	     -0.00010083	     -0.21652601	     -0.00000000	     -0.00000000	     38.50831181
      2.14989212	     -0.05877296	      0.00021569	     -0.20027996	     -0.06152460	      0.88284809	     -0.00010258	     -0.21653041	     -0.00000000	     -0.00000000	     38.14196282
      2.15117904	     -0.05880128	      0.00022845	     -0.20030873	     -0.06151869	      0.88284731	     -0.00010417	     -0.21653437	     -0.00000000	     -0.00000000	     38.29889978
      2.15246596	     -0.05882946	      0.00024277	     -0.20033741	     -0.06151279	      0.88284650	     -0.00010577	     -0.21653832	     -0.00000000	     -0.00000000	     38.04993016
      2.15375289	     -0.05885663	      0.00025538	     -0.20036504	     -0.06150691	      0.88284568	     -0.00010738	     -0.21654226	     -0.00000000	     -0.00000000	     38.06072131
      2.15540397	     -0.05889030	      0.00027246	     -0.20039934	     -0.06149938	      0.88284459	     -0.00010947	     -0.21654728	     -0.00000000	     -0.00000000	     37.78531701
      2.15671820	     -0.05891583	      0.00028395	     -0.20042533	     -0.06149340	      0.88284369	     -0.00011115	     -0.21655121	     -0.00000000	     -0.00000000	     37.90049370
      2.15803243	     -0.05894063	      0.00029689	     -0.20045063	     -0.06148743	      0.88284278	     -0.00011283	     -0.21655509	     -0.00000000	     -0.00000000	     37.64813168
      2.15934666	     -0.05896453	      0.00030821	     -0.20047499	     -0.06148147	      0.88284185	     -0.00011453	     -0.21655890	     -0.00000000	     -0.00000000	     37.66559793
      2.16098329	     -0.05899377	      0.00032340	     -0.20050485	     -0.06147406	      0.88284065	     -0.00011665	     -0.21656354	     -0.00000000	     -0.00000001	     37.36316814
      2.16228030	     -0.05901638	      0.00033331	     -0.20052791	     -0.06146819	      0.88283968	     -0.00011835	     -0.21656715	     -0.00000000	     -0.00000001	     37.48763758
      2.16357731	     -0.05903899	      0.00034468	     -0.20055101	     -0.06146233	      0.88283870	     -0.00012005	     -0.21657071	     -0.00000000	     -0.00000001	     37.24578549
      2.16487431	     -0.05906098	      0.00035465	     -0.20057346	     -0.06145647	      0.88283769	     -0.00012176	     -0.21657421	     -0.00000000	     -0.00000001	     37.24930229
      2.16657959	     -0.05908889	      0.00036878	     -0.20060202	     -0.06144876	      0.88283634	     -0.00012401	     -0.21657873	     -0.00000000	     -0.00000001	     36.95661180
      2.16787120	     -0.05910793	      0.00037770	     -0.20062150	     -0.06144293	      0.88283530	     -0.00012572	     -0.21658205	     -0.00000000	     -0.00000001	     37.08676363
      2.16916281	     -0.05912533	      0.00038813	     -0.20063940	     -0.06143709	      0.88283424	     -0.00012743	     -0.21658525	     -0.00000000	     -0.00000001	     36.86237516
      2.17072068	     -0.05914323	      0.00039912	     -0.20065786	     -0.06143005	      0.88283295	     -0.00012951	     -0.21658886	     -0.00000000	     -0.00000001	     36.92652183
      2.17227856	     -0.05915853	      0.00041207	     -0.20067378	     -0.06142300	      0.88283163	     -0.00013158	     -0.21659216	     -0.00000000	     -0.00000001	     36.49655420
      2.17348398	     -0.05916722	      0.00041936	     -0.20068290	     -0.06141754	      0.88283060	     -0.00013319	     -0.21659444	     -0.00000000	     -0.00000001	     36.69448031
      2.17468940	     -0.05917481	      0.00042825	     -0.20069094	     -0.06141207	      0.88282957	     -0.00013479	     -0.21659647	     -0.00000000	     -0.00000001	     36.54080211
      2.17633725	     -0.05918199	      0.00043885	     -0.20069872	     -0.06140459	      0.88282813	     -0.00013699	     -0.21659879	     -0.00000000	     -0.00000001	     36.52200630
      2.17798509	     -0.05918612	      0.00045074	     -0.20070349	     -0.06139709	      0.88282668	     -0.00013918	     -0.21660055	     -0.00000000	     -0.00000001	     36.19244094
      2.17916294	     -0.05918659	      0.00045651	     -0.20070434	     -0.06139172	      0.88282564	     -0.00014074	     -0.21660144	     -0.00000000	     -0.00000001	     36.34022132
      2.18034079	     -0.05918567	      0.00046359	     -0.20070385	     -0.06138633	      0.88282460	     -0.00014231	     -0.21660201	     -0.00000000	     -0.00000001	     36.20191021
      2.18206405	     -0.05918134	      0.00047216	     -0.20070009	     -0.06137844	      0.88282306	     -0.00014459	     -0.21660223	     -0.00000000	     -0.00000001	     36.19335043
      2.18353555	     -0.05917519	      0.00047977	     -0.20069444	     -0.06137168	      0.88282175	     -0.00014654	     -0.21660184	     -0.00000000	     -0.00000001	     35.95275722
      2.18500706	     -0.05916644	      0.00048516	     -0.20068613	     -0.06136490	      0.88282044	     -0.00014848	     -0.21660089	     -0.00000000	     -0.00000001	     36.10590118
      2.18647856	     -0.05915615	      0.00049244	     -0.20067633	     -0.06135810	      0.88281913	     -0.00015041	     -0.21659937	     -0.00000001	     -0.00000001	     35.71029872
      2.18777617	     -0.05914438	      0.00049585	     -0.20066492	     -0.06135208	      0.88281797	     -0.00015211	     -0.21659756	     -0.00000001	     -0.00000001	     35.90363280
      2.18907378	     -0.05913160	      0.00050063	     -0.20065253	     -0.06134604	      0.88281683	     -0.00015380	     -0.21659529	     -0.00000001	     -0.00000001	     35.70906664
      2.19037139	     -0.05911688	      0.00050354	     -0.20063815	     -0.06133999	      0.88281568	     -0.00015548	     -0.21659257	     -0.00000001	     -0.00000001	     35.73021762
      2.19211694	     -0.05909452	      0.00050764	     -0.20061626	     -0.06133181	      0.88281416	     -0.00015773	     -0.21658816	     -0.00000001	     -0.00000001	     35.51538277
      2.19344239	     -0.05907508	      0.00050840	     -0.20059711	     -0.06132557	      0.88281301	     -0.00015943	     -0.21658424	     -0.00000001	     -0.00000001	     35.66130025
      2.19476785	     -0.05905397	      0.00051016	     -0.20057632	     -0.06131931	      0.88281187	     -0.00016112	     -0.21657980	     -0.00000001	     -0.00000001	     35.46158436
      2.19609331	     -0.05903067	      0.00051022	     -0.20055329	     -0.06131303	      0.88281075	     -0.00016280	     -0.21657484	     -0.00000001	     -0.00000001	     35.51476613
      2.19782855	     -0.05899791	      0.00051065	     -0.20052090	     -0.06130476	      0.88280929	     -0.00016497	     -0.21656754	     -0.00000001	     -0.00000001	     35.24853433
      2.19914697	     -0.05897009	      0.00050876	     -0.20049329	     -0.06129845	      0.88280820	     -0.00016661	     -0.21656138	     -0.00000001	     -0.00000001	     35.44867430
      2.20046538	     -0.05894128	      0.00050789	     -0.20046472	     -0.06129211	      0.88280712	     -0.00016823	     -0.21655468	     -0.00000001	     -0.00000001	     35.25271948
      2.20178379	     -0.05891051	      0.00050546	     -0.20043415	     -0.06128575	      0.88280605	     -0.00016984	     -0.21654746	     -0.00000001	     -0.00000001	     35.30306329
      2.20355451	     -0.05886718	      0.00050253	     -0.20039109	     -0.06127715	      0.88280465	     -0.00017197	     -0.21653692	     -0.00000001	     -0.00000001	     35.03996229
      2.20487898	     -0.05883164	      0.00049822	     -0.20035569	     -0.06127069	      0.88280361	     -0.00017354	     -0.21652842	     -0.00000001	     -0.00000001	     35.25068442
      2.20620346	     -0.05879514	      0.00049485	     -0.20031936	     -0.06126419	      0.88280260	     -0.00017509	     -0.21651938	     -0.00000001	     -0.00000001	     35.06240941
      2.20752794	     -0.05875657	      0.00048985	     -0.20028090	     -0.06125767	      0.88280160	     -0.00017662	     -0.21650980	     -0.00000001	     -0.00000001	     35.12604004
      2.20930263	     -0.05870300	      0.00048341	     -0.20022748	     -0.06124888	      0.88280028	     -0.00017863	     -0.21649612	     -0.00000001	     -0.00000000	     34.87083754
      2.21063380	     -0.05865948	      0.00047658	     -0.20018401	     -0.06124225	      0.88279931	     -0.00018012	     -0.21648523	     -0.00000001	     -0.00000000	     35.09343787
      2.21196497	     -0.05861537	      0.00047078	     -0.20013998	     -0.06123558	      0.88279836	     -0.00018158	     -0.21647381	     -0.00000001	     -0.00000000	     34.91500102
      2.21329614	     -0.05856905	      0.00046361	     -0.20009370	     -0.06122889	      0.88279743	     -0.00018301	     -0.21646186	     -0.00000001	     -0.00000000	     34.98706526
      2.21506154	     -0.05850642	      0.00045444	     -0.20003111	     -0.06121995	      0.88279622	     -0.00018486	     -0.21644522	     -0.00000001	     -0.00000000	     34.75321312
      2.21639788	     -0.05845627	      0.00044545	     -0.19998093	     -0.06121315	      0.88279533	     -0.00018624	     -0.21643204	     -0.00000001	     -0.00000000	     34.99257158
      2.21773422	     -0.05840671	      0.00043724	     -0.19993136	     -0.06120631	      0.88279445	     -0.00018758	     -0.21641840	     -0.00000001	     -0.00000000	     34.84107870
      2.21907056	     -0.05835596	      0.00042749	     -0.19988056	     -0.06119944	      0.88279359	     -0.00018889	     -0.21640433	     -0.00000001	     -0.00000000	     34.93928957
      2.22082879	     -0.05828984	      0.00041510	     -0.19981435	     -0.06119034	      0.88279249	     -0.00019056	     -0.21638522	     -0.00000001	     -0.00000000	     34.73488217
      2.22217360	     -0.05823729	      0.00040389	     -0.19976168	     -0.06118334	      0.88279166	     -0.00019180	     -0.21637019	     -0.00000001	     -0.00000000	     34.98637474
      2.22351841	     -0.05818628	      0.00039376	     -0.19971058	     -0.06117630	      0.88279086	     -0.00019301	     -0.21635484	     -0.00000001	     -0.00000000	     34.84880504
      2.22486322	     -0.05813444	      0.00038253	     -0.19965860	     -0.06116923	      0.88279007	     -0.00019418	     -0.21633920	     -0.00000001	     -0.00000000	     34.96017933
      2.22660004	     -0.05806903	      0.00036890	     -0.19959304	     -0.06116004	      0.88278908	     -0.00019563	     -0.21631863	     -0.00000001	     -0.00000000	     34.77816655
      2.22795208	     -0.05801609	      0.00035699	     -0.19953993	     -0.06115284	      0.88278833	     -0.00019672	     -0.21630237	     -0.00000001	     -0.00000000	     35.03438951
      2.22930412	     -0.05796524	      0.00034632	     -0.19948893	     -0.06114561	      0.88278760	     -0.00019777	     -0.21628589	     -0.00000001	     -0.00000000	     34.91419229
      2.23065616	     -0.05791335	      0.00033479	     -0.19943687	     -0.06113834	      0.88278689	     -0.00019877	     -0.21626924	     -0.00000001	     -0.00000000	     35.04250884
      2.23236808	     -0.05784977	      0.00032122	     -0.19937309	     -0.06112908	      0.88278601	     -0.00019999	     -0.21624793	     -0.00000001	     -0.00000000	     34.88857543
      2.23372465	     -0.05779715	      0.00030947	     -0.19932027	     -0.06112171	      0.88278534	     -0.00020090	     -0.21623088	     -0.00000001	     -0.00000000	     35.15491963
      2.23508123	     -0.05774741	      0.00029885	     -0.19927035	     -0.06111429	      0.88278469	     -0.00020177	     -0.21621369	     -0.00000001	     -0.00000000	     35.05373566
      2.23643781	     -0.05769653	      0.00028756	     -0.19921927	     -0.06110684	      0.88278405	     -0.00020259	     -0.21619639	     -0.00000001	     -0.00000000	     35.20185760
      2.23812771	     -0.05763599	      0.00027442	     -0.19915850	     -0.06109751	      0.88278328	     -0.00020355	     -0.21617470	     -0.00000001	     -0.00000000	     35.07108644
      2.23948512	     -0.05758496	      0.00026313	     -0.19910725	     -0.06108997	      0.88278268	     -0.00020427	     -0.21615721	     -0.00000001	     -0.00000000	     35.34605136
      2.24084253	     -0.05753755	      0.00025279	     -0.19905964	     -0.06108240	      0.88278210	     -0.00020495	     -0.21613963	     -0.00000001	     -0.00000000	     35.25833100
      2.24219995	     -0.05748841	      0.00024204	     -0.19901028	     -0.06107479	      0.88278154	     -0.00020558	     -0.21612201	     -0.00000001	     -0.00000000	     35.42423328
      2.24387376	     -0.05742892	      0.00022977	     -0.19895054	     -0.06106536	      0.88278087	     -0.00020629	     -0.21610018	     -0.00000001	     -0.00000000	     35.32710466
      2.24522748	     -0.05737395	      0.00021987	     -0.19889536	     -0.06105769	      0.88278035	     -0.00020681	     -0.21608236	     -0.00000001	     -0.00000000	     35.63318542
      2.24658120	     -0.05732006	      0.00021087	     -0.19884127	     -0.06104999	      0.88277984	     -0.00020728	     -0.21606428	     -0.00000001	     -0.00000000	     35.57551995
      2.24793492	     -0.05726195	      0.00020193	     -0.19878296	     -0.06104226	      0.88277936	     -0.00020771	     -0.21604594	     -0.00000001	     -0.00000000	     35.76596026
      2.24960024	     -0.05719212	      0.00019151	     -0.19871289	     -0.06103270	      0.88277878	     -0.00020818	     -0.21602297	     -0.00000001	     -0.00000000	     35.68534241
      2.25094346	     -0.05713096	      0.00018321	     -0.19865151	     -0.06102496	      0.88277834	     -0.00020850	     -0.21600417	     -0.00000001	     -0.00000000	     35.98673638
      2.25228667	     -0.05707314	      0.00017519	     -0.19859348	     -0.06101718	      0.88277792	     -0.00020878	     -0.21598510	     -0.00000001	     -0.00000000	     35.94040029
      2.25362988	     -0.05701093	      0.00016752	     -0.19853106	     -0.06100938	      0.88277753	     -0.00020901	     -0.21596579	     -0.00000001	     -0.00000000	     36.14373217
      2.25530136	     -0.05693537	      0.00015817	     -0.19845522	     -0.06099962	      0.88277706	     -0.00020923	     -0.21594137	     -0.00000001	     -0.00000000	     36.09219293
      2.25662800	     -0.05686899	      0.00015134	     -0.19838863	     -0.06099185	      0.88277671	     -0.00020936	     -0.21592169	     -0.00000001	     -0.00000000	     36.41079439
      2.25795463	     -0.05680721	      0.00014422	     -0.19832661	     -0.06098405	      0.88277639	     -0.00020945	     -0.21590172	     -0.00000001	     -0.00000000	     36.37148452
      2.25928127	     -0.05674389	      0.00013742	     -0.19826306	     -0.06097623	      0.88277609	     -0.00020949	     -0.21588155	     -0.00000001	     -0.00000000	     36.55727271
      2.26097627	     -0.05667040	      0.00012798	     -0.19818922	     -0.06096621	      0.88277574	     -0.00020949	     -0.21585560	     -0.00000001	     -0.00000000	     36.50084929
      2.26228417	     -0.05661102	      0.00012118	     -0.19812957	     -0.06095844	      0.88277550	     -0.00020944	     -0.21583556	     -0.00000001	     -0.00000000	     36.80873312
      2.26359208	     -0.05655863	      0.00011312	     -0.19807688	     -0.06095066	      0.88277528	     -0.00020934	     -0.21581552	     -0.00000001	     -0.00000000	     36.79137942
      2.26489998	     -0.05650508	      0.00010512	     -0.19802301	     -0.06094286	      0.88277508	     -0.00020921	     -0.21579555	     -0.00000001	     -0.00000000	     36.99259892
      2.26663407	     -0.05644099	      0.00009256	     -0.19795845	     -0.06093249	      0.88277486	     -0.00020898	     -0.21576921	     -0.00000001	     -0.00000000	     37.00914305
      2.26792280	     -0.05639066	      0.00008301	     -0.19790775	     -0.06092476	      0.88277473	     -0.00020877	     -0.21574979	     -0.00000001	     -0.00000000	     37.36087667
      2.26921153	     -0.05634772	      0.00007134	     -0.19786438	     -0.06091702	      0.88277462	     -0.00020851	     -0.21573049	     -0.00000001	     -0.00000000	     37.39344420
      2.27078470	     -0.05629389	      0.00005687	     -0.19781001	     -0.06090755	      0.88277451	     -0.00020816	     -0.21570720	     -0.00000001	     -0.00000000	     37.72180901
      2.27219674	     -0.05625337	      0.00004219	     -0.19776895	     -0.06089903	      0.88277445	     -0.00020779	     -0.21568652	     -0.00000001	     -0.00000000	     37.64959134
      2.27360878	     -0.05620951	      0.00002845	     -0.19772457	     -0.06089050	      0.88277442	     -0.00020738	     -0.21566615	     -0.00000001	     -0.00000000	     38.00321835
      2.27502082	     -0.05617556	      0.00001241	     -0.19769005	     -0.06088196	      0.88277442	     -0.00020693	     -0.21564606	     -0.00000001	      0.00000000	     37.95147177
      2.27643285	     -0.05613514	     -0.00000205	     -0.19764908	     -0.06087342	      0.88277446	     -0.00020643	     -0.21562630	     -0.00000001	      0.00000000	     38.32682308
      2.27784489	     -0.05610560	     -0.00001899	     -0.19761893	     -0.06086486	      0.88277453	     -0.00020590	     -0.21560679	     -0.00000001	      0.00000000	     38.24946433
      2.27925693	     -0.05606813	     -0.00003356	     -0.19758090	     -0.06085630	      0.88277463	     -0.00020532	     -0.21558761	     -0.00000000	      0.00000000	     38.65051719
      2.28050649	     -0.05604549	     -0.00004883	     -0.19755771	     -0.06084873	      0.88277475	     -0.00020478	     -0.21557083	     -0.00000000	      0.00000000	     38.59268482
      2.28175604	     -0.05601815	     -0.00006265	     -0.19752985	     -0.06084115	      0.88277490	     -0.00020420	     -0.21555432	     -0.00000000	      0.00000000	     38.82778276
      2.28328758	     -0.05599061	     -0.00008095	     -0.19750163	     -0.06083187	      0.88277512	     -0.00020345	     -0.21553435	     -0.00000000	      0.00000000	     38.91885524
      2.28481912	     -0.05595873	     -0.00009816	     -0.19746910	     -0.06082260	      0.88277538	     -0.00020265	     -0.21551474	     -0.00000000	      0.00000000	     39.28879491
      2.28607670	     -0.05594098	     -0.00011433	     -0.19745075	     -0.06081499	      0.88277562	     -0.00020195	     -0.21549885	     -0.00000000	      0.00000000	     39.25746167
      2.28733428	     -0.05591885	     -0.00012935	     -0.19742806	     -0.06080738	      0.88277589	     -0.00020123	     -0.21548321	     -0.00000000	      0.00000000	     39.51845804
      2.28888090	     -0.05589782	     -0.00014922	     -0.19740631	     -0.06079804	      0.88277626	     -0.00020030	     -0.21546425	     -0.00000000	      0.00000000	     39.62612459
      2.29042752	     -0.05587243	     -0.00016773	     -0.19738022	     -0.06078872	      0.88277667	     -0.00019931	     -0.21544563	     -0.00000000	      0.00000000	     40.04879600
      2.29163531	     -0.05586089	     -0.00018393	     -0.19736808	     -0.06078145	      0.88277702	     -0.00019852	     -0.21543127	     -0.00000000	      0.00000000	     39.99754734
      2.29284310	     -0.05584507	     -0.00019880	     -0.19735170	     -0.06077420	      0.88277739	     -0.00019769	     -0.21541711	     -0.00000000	      0.00000000	     40.22989570
      2.29445437	     -0.05582940	     -0.00021899	     -0.19733528	     -0.06076454	      0.88277792	     -0.00019655	     -0.21539850	     -0.00000000	      0.00000000	     40.34530097
      2.29606565	     -0.05580907	     -0.00023781	     -0.19731423	     -0.06075491	      0.88277849	     -0.00019535	     -0.21538024	     -0.00000000	      0.00000000	     40.78151337
      2.29722290	     -0.05580256	     -0.00025267	     -0.19730717	     -0.06074802	      0.88277892	     -0.00019447	     -0.21536731	     -0.00000000	      0.00000000	     40.69763318
      2.29838014	     -0.05579184	     -0.00026646	     -0.19729592	     -0.06074114	      0.88277937	     -0.00019356	     -0.21535458	     -0.00000000	      0.00000000	     40.90395813
      2.30007935	     -0.05578015	     -0.00028674	     -0.19728345	     -0.06073108	      0.88278006	     -0.00019218	     -0.21533619	     -0.00000000	      0.00000000	     41.05565243
      2.30149610	     -0.05576836	     -0.00030305	     -0.19727103	     -0.06072271	      0.88278067	     -0.00019100	     -0.21532113	     -0.00000000	      0.00000000	     41.34571837
      2.30291284	     -0.05576185	     -0.00031935	     -0.19726389	     -0.06071439	      0.88278129	     -0.00018978	     -0.21530627	     -0.00000000	      0.00000000	     41.36217599
      2.30432959	     -0.05575100	     -0.00033479	     -0.19725243	     -0.06070609	      0.88278193	     -0.00018853	     -0.21529165	     -0.00000000	      0.00000000	     41.70492330
      2.30574633	     -0.05574727	     -0.00034985	     -0.19724809	     -0.06069783	      0.88278259	     -0.00018724	     -0.21527721	     -0.00000000	      0.00000000	     41.62704745
      2.30697382	     -0.05573901	     -0.00036270	     -0.19723931	     -0.06069070	      0.88278318	     -0.00018610	     -0.21526490	     -0.00000000	      0.00000000	     41.94505281
      2.30820131	     -0.05573532	     -0.00037493	     -0.19723512	     -0.06068360	      0.88278377	     -0.00018494	     -0.21525272	     -0.00000000	      0.00000000	     41.97644675
      2.30969836	     -0.05572907	     -0.00038986	     -0.19722826	     -0.06067498	      0.88278451	     -0.00018350	     -0.21523808	     -0.00000000	      0.00000000	     42.22105196
      2.31119541	     -0.05572674	     -0.00040341	     -0.19722535	     -0.06066641	      0.88278525	     -0.00018202	     -0.21522365	     -0.00000000	      0.00000000	     42.19747660
      2.31238589	     -0.05572254	     -0.00041508	     -0.19722065	     -0.06065962	      0.88278585	     -0.00018082	     -0.21521235	     -0.00000000	      0.00000000	     42.46083731
      2.31357637	     -0.05572099	     -0.00042523	     -0.19721866	     -0.06065287	      0.88278645	     -0.00017961	     -0.21520118	     -0.00000000	      0.00000000	     42.49337711
      2.31511178	     -0.05571864	     -0.00043855	     -0.19721573	     -0.06064420	      0.88278723	     -0.00017801	     -0.21518699	     -0.00000000	      0.00000000	     42.68562134
      2.31664719	     -0.05571853	     -0.00044921	     -0.19721510	     -0.06063559	      0.88278800	     -0.00017638	     -0.21517304	     -0.00000000	      0.00000000	     42.64915984
      2.31777395	     -0.05571758	     -0.00045830	     -0.19721373	     -0.06062930	      0.88278856	     -0.00017517	     -0.21516296	     -0.00000000	      0.00000000	     42.85166881
      2.31890071	     -0.05571805	     -0.00046538	     -0.19721384	     -0.06062305	      0.88278912	     -0.00017394	     -0.21515301	     -0.00000000	      0.00000000	     42.87849103
      2.32052370	     -0.05571916	     -0.00047607	     -0.19721442	     -0.06061409	      0.88278992	     -0.00017215	     -0.21513891	     -0.00000000	      0.00000000	     43.03136518
      2.32190261	     -0.05572119	     -0.00048358	     -0.19721604	     -0.06060653	      0.88279058	     -0.00017060	     -0.21512716	     -0.00000000	      0.00000000	     43.04484851
      2.32328151	     -0.05572353	     -0.00049244	     -0.19721792	     -0.06059901	      0.88279123	     -0.00016903	     -0.21511562	     -0.00000000	      0.00000000	     43.21688416
      2.32466042	     -0.05572697	     -0.00049853	     -0.19722098	     -0.06059154	      0.88279186	     -0.00016744	     -0.21510428	     -0.00000000	      0.00000000	     43.18295293
      2.32603933	     -0.05573064	     -0.00050721	     -0.19722420	     -0.06058412	      0.88279247	     -0.00016583	     -0.21509317	     -0.00000000	      0.00000000	     43.39979789
      2.32721559	     -0.05573459	     -0.00051147	     -0.19722786	     -0.06057783	      0.88279298	     -0.00016445	     -0.21508386	     -0.00000000	      0.00000000	     43.33511861
      2.32839185	     -0.05573880	     -0.00051749	     -0.19723172	     -0.06057157	      0.88279347	     -0.00016304	     -0.21507471	     -0.00000000	      0.00000000	     43.43810563
      2.32988552	     -0.05574490	     -0.00052323	     -0.19723743	     -0.06056368	      0.88279407	     -0.00016124	     -0.21506332	     -0.00000000	      0.00000000	     43.45882763
      2.33137919	     -0.05575167	     -0.00053013	     -0.19724378	     -0.06055584	      0.88279464	     -0.00015943	     -0.21505218	     -0.00000000	      0.00000000	     43.62812267
      2.33255453	     -0.05575753	     -0.00053266	     -0.19724939	     -0.06054972	      0.88279507	     -0.00015798	     -0.21504360	     -0.00000000	      0.00000000	     43.56119300
      2.33372986	     -0.05576374	     -0.00053680	     -0.19725530	     -0.06054363	      0.88279548	     -0.00015652	     -0.21503519	     -0.00000000	      0.00000000	     43.64200396
      2.33525073	     -0.05577237	     -0.00054036	     -0.19726360	     -0.06053581	      0.88279598	     -0.00015462	     -0.21502453	     -0.00000000	      0.00000000	     43.64913666
      2.33677159	     -0.05578163	     -0.00054558	     -0.19727247	     -0.06052804	      0.88279646	     -0.00015269	     -0.21501415	     -0.00000000	      0.00000000	     43.81416311
      2.33789424	     -0.05578888	     -0.00054654	     -0.19727952	     -0.06052235	      0.88279679	     -0.00015126	     -0.21500666	     -0.00000000	      0.00000000	     43.73173428
      2.33901690	     -0.05579645	     -0.00054911	     -0.19728684	     -0.06051670	      0.88279710	     -0.00014982	     -0.21499931	     -0.00000000	      0.00000000	     43.79131287
      2.34062055	     -0.05580810	     -0.00055130	     -0.19729818	     -0.06050868	      0.88279752	     -0.00014774	     -0.21498907	     -0.00000000	      0.00000000	     43.79820104
      2.34199219	     -0.05581865	     -0.00055407	     -0.19730844	     -0.06050187	      0.88279785	     -0.00014596	     -0.21498054	     -0.00000000	      0.00000000	     43.88751609
      2.34336384	     -0.05582956	     -0.00055446	     -0.19731913	     -0.06049512	      0.88279816	     -0.00014415	     -0.21497223	     -0.00000000	      0.00000000	     43.84288743
      2.34473549	     -0.05584075	     -0.00055716	     -0.19733004	     -0.06048842	      0.88279844	     -0.00014234	     -0.21496412	     -0.00000000	      0.00000000	     43.96596205
      2.34610714	     -0.05585215	     -0.00055627	     -0.19734124	     -0.06048177	      0.88279870	     -0.00014051	     -0.21495622	     -0.00000000	      0.00000000	     43.87041233
      2.34727826	     -0.05586202	     -0.00055814	     -0.19735089	     -0.06047614	      0.88279891	     -0.00013894	     -0.21494962	     -0.00000000	      0.00000000	     43.97630259
      2.34844938	     -0.05587200	     -0.00055757	     -0.19736070	     -0.06047054	      0.88279911	     -0.00013737	     -0.21494317	     -0.00000000	      0.00000000	     43.94473005
      2.34993785	     -0.05588488	     -0.00055783	     -0.19737335	     -0.06046348	      0.88279934	     -0.00013535	     -0.21493515	     -0.00000000	      0.00000000	     44.00781919
      2.35142632	     -0.05589789	     -0.00055558	     -0.19738619	     -0.06045648	      0.88279954	     -0.00013332	     -0.21492733	     -0.00000000	      0.00000000	     43.93971841
      2.35260213	     -0.05590824	     -0.00055579	     -0.19739637	     -0.06045100	      0.88279970	     -0.00013172	     -0.21492130	     -0.00000000	      0.00000000	     44.03164681
      2.35377794	     -0.05591858	     -0.00055369	     -0.19740659	     -0.06044555	      0.88279984	     -0.00013010	     -0.21491538	     -0.00000000	      0.00000000	     43.99433312
      2.35529078	     -0.05593200	     -0.00055202	     -0.19741984	     -0.06043860	      0.88280000	     -0.00012801	     -0.21490793	     -0.00000000	      0.00000000	     44.05150611
      2.35680363	     -0.05594517	     -0.00054759	     -0.19743290	     -0.06043172	      0.88280016	     -0.00012591	     -0.21490064	     -0.00000000	      0.00000000	     43.96465362
      2.35793114	     -0.05595482	     -0.00054643	     -0.19744243	     -0.06042662	      0.88280026	     -0.00012434	     -0.21489531	     -0.00000000	      0.00000000	     44.05697371
      2.35905866	     -0.05596420	     -0.00054299	     -0.19745174	     -0.06042157	      0.88280036	     -0.00012277	     -0.21489006	     -0.00000000	      0.00000000	     44.02293810
      2.36065042	     -0.05597700	     -0.00053867	     -0.19746444	     -0.06041449	      0.88280048	     -0.00012053	     -0.21488277	     -0.00000000	      0.00000000	     44.06437285
      2.36202265	     -0.05598756	     -0.00053308	     -0.19747495	     -0.06040844	      0.88280058	     -0.00011860	     -0.21487659	     -0.00000000	      0.00000000	     44.00325955
      2.36339489	     -0.05599769	     -0.00052900	     -0.19748501	     -0.06040245	      0.88280067	     -0.00011667	     -0.21487050	     -0.00000000	      0.00000000	     44.09209106
      2.36476712	     -0.05600725	     -0.00052197	     -0.19749458	     -0.06039650	      0.88280076	     -0.00011472	     -0.21486449	     -0.00000000	      0.00000000	     43.99230795
      2.36613936	     -0.05601625	     -0.00051769	     -0.19750352	     -0.06039061	      0.88280083	     -0.00011278	     -0.21485856	     -0.00000000	      0.00000000	     44.13493661
      2.36731816	     -0.05602342	     -0.00051073	     -0.19751072	     -0.06038558	      0.88280089	     -0.00011110	     -0.21485353	     -0.00000000	      0.00000000	     44.01140651
      2.36849696	     -0.05603020	     -0.00050558	     -0.19751749	     -0.06038059	      0.88280095	     -0.00010942	     -0.21484854	     -0.00000000	      0.00000000	     44.05799952
      2.36998350	     -0.05603800	     -0.00049715	     -0.19752533	     -0.06037435	      0.88280102	     -0.00010729	     -0.21484232	     -0.00000000	      0.00000000	     44.00510012
      2.37147003	     -0.05604494	     -0.00049015	     -0.19753227	     -0.06036816	      0.88280108	     -0.00010517	     -0.21483617	     -0.00000000	      0.00000000	     44.11015773
      2.37265989	     -0.05604979	     -0.00048179	     -0.19753720	     -0.06036325	      0.88280112	     -0.00010346	     -0.21483129	     -0.00000000	      0.00000000	     43.99159336
      2.37384974	     -0.05605408	     -0.00047503	     -0.19754154	     -0.06035838	      0.88280117	     -0.00010175	     -0.21482645	     -0.00000000	      0.00000000	     44.03324076
      2.37535616	     -0.05605862	     -0.00046449	     -0.19754618	     -0.06035226	      0.88280122	     -0.00009958	     -0.21482036	     -0.00000000	      0.00000000	     43.97398527
      2.37686258	     -0.05606219	     -0.00045552	     -0.19754982	     -0.06034619	      0.88280127	     -0.00009741	     -0.21481431	     -0.00000000	      0.00000000	     44.09621287
      2.37800930	     -0.05606417	     -0.00044577	     -0.19755193	     -0.06034161	      0.88280130	     -0.00009576	     -0.21480974	     -0.00000000	      0.00000000	     43.96603554
      2.37915601	     -0.05606556	     -0.00043757	     -0.19755341	     -0.06033707	      0.88280134	     -0.00009410	     -0.21480519	     -0.00000000	      0.00000000	     43.99984419
      2.38073247	     -0.05606646	     -0.00042450	     -0.19755448	     -0.06033087	      0.88280139	     -0.00009183	     -0.21479896	     -0.00000000	      0.00000000	     43.95160849
      2.38230892	     -0.05606626	     -0.00041284	     -0.19755442	     -0.06032472	      0.88280143	     -0.00008955	     -0.21479277	     -0.00000000	      0.00000000	     44.08604590
      2.38341315	     -0.05606539	     -0.00040182	     -0.19755372	     -0.06032046	      0.88280147	     -0.00008795	     -0.21478845	     -0.00000000	      0.00000000	     43.94678483
      2.38451737	     -0.05606396	     -0.00039232	     -0.19755243	     -0.06031622	      0.88280150	     -0.00008635	     -0.21478415	     -0.00000000	      0.00000000	     43.97374376
      2.38619087	     -0.05606066	     -0.00037628	     -0.19754937	     -0.06030985	      0.88280156	     -0.00008393	     -0.21477764	     -0.00000000	      0.00000000	     43.93592076
      2.38758418	     -0.05605690	     -0.00036353	     -0.19754581	     -0.06030459	      0.88280160	     -0.00008192	     -0.21477225	     -0.00000000	      0.00000000	     43.99982968
      2.38897748	     -0.05605220	     -0.00034842	     -0.19754136	     -0.06029938	      0.88280165	     -0.00007990	     -0.21476686	     -0.00000000	      0.00000000	     43.91496427
      2.39037078	     -0.05604667	     -0.00033530	     -0.19753604	     -0.06029421	      0.88280170	     -0.00007789	     -0.21476149	     -0.00000000	      0.00000000	     44.03706265
      2.39161785	     -0.05604096	     -0.00032058	     -0.19753059	     -0.06028962	      0.88280175	     -0.00007608	     -0.21475669	     -0.00000000	      0.00000000	     43.92520697
      2.39286492	     -0.05603474	     -0.00030767	     -0.19752458	     -0.06028507	      0.88280180	     -0.00007428	     -0.21475190	     -0.00000000	      0.00000000	     43.99716372
      2.39411199	     -0.05602802	     -0.00029302	     -0.19751813	     -0.06028055	      0.88280185	     -0.00007248	     -0.21474712	     -0.00000000	      0.00000000	     43.95403414
      2.39570976	     -0.05601875	     -0.00027533	     -0.19750917	     -0.06027480	      0.88280192	     -0.00007017	     -0.21474103	     -0.00000000	      0.00000000	     44.03923685
      2.39698147	     -0.05601081	     -0.00025904	     -0.19750153	     -0.06027027	      0.88280198	     -0.00006834	     -0.21473621	     -0.00000000	      0.00000000	     43.94685261
      2.39825318	     -0.05600306	     -0.00024443	     -0.19749404	     -0.06026577	      0.88280204	     -0.00006651	     -0.21473143	     -0.00000000	      0.00000000	     44.01988959
      2.39952490	     -0.05599589	     -0.00022817	     -0.19748717	     -0.06026131	      0.88280210	     -0.00006468	     -0.21472671	     -0.00000000	      0.00000000	     43.97110226
      2.40110564	     -0.05598848	     -0.00020937	     -0.19748010	     -0.06025580	      0.88280218	     -0.00006241	     -0.21472100	     -0.00000000	      0.00000000	     44.06183522
      2.40235957	     -0.05598379	     -0.00019229	     -0.19747574	     -0.06025148	      0.88280224	     -0.00006061	     -0.21471663	     -0.00000000	      0.00000000	     43.95795849
      2.40361350	     -0.05597987	     -0.00017678	     -0.19747211	     -0.06024718	      0.88280230	     -0.00005881	     -0.21471245	     -0.00000000	      0.00000000	     44.02685790
      2.40486743	     -0.05597671	     -0.00015971	     -0.19746928	     -0.06024291	      0.88280236	     -0.00005701	     -0.21470845	     -0.00000000	      0.00000000	     43.98561899
      2.40651243	     -0.05597394	     -0.00013844	     -0.19746692	     -0.06023736	      0.88280243	     -0.00005466	     -0.21470353	     -0.00000000	      0.00000000	     44.07543311
      2.40776019	     -0.05597263	     -0.00012017	     -0.19746597	     -0.06023318	      0.88280249	     -0.00005288	     -0.21470006	     -0.00000000	      0.00000000	     43.97269904
      2.40900795	     -0.05597211	     -0.00010345	     -0.19746579	     -0.06022904	      0.88280254	     -0.00005110	     -0.21469682	     -0.00000000	      0.00000000	     44.03729570
      2.41051141	     -0.05597168	     -0.00008116	     -0.19746581	     -0.06022408	      0.88280260	     -0.00004896	     -0.21469324	     -0.00000000	      0.00000000	     43.96929469
      2.41186298	     -0.05597147	     -0.00006259	     -0.19746598	     -0.06021966	      0.88280265	     -0.00004704	     -0.21469031	     -0.00000000	      0.00000000	     44.07964236
      2.41321455	     -0.05597148	     -0.00004137	     -0.19746644	     -0.06021527	      0.88280269	     -0.00004512	     -0.21468763	     -0.00000000	      0.00000000	     43.96972642
      2.41456611	     -0.05597205	     -0.00002230	     -0.19746741	     -0.06021091	      0.88280272	     -0.00004320	     -0.21468520	     -0.00000000	      0.00000000	     44.09068120
      2.41591768	     -0.05597326	     -0.00000038	     -0.19746909	     -0.06020658	      0.88280274	     -0.00004129	     -0.21468304	     -0.00000000	      0.00000000	     43.95856888
      2.41726925	     -0.05597519	      0.00001918	     -0.19747145	     -0.06020229	      0.88280276	     -0.00003938	     -0.21468115	     -0.00000000	      0.00000000	     44.08751883
      2.41862082	     -0.05597742	      0.00004173	     -0.19747417	     -0.06019802	      0.88280276	     -0.00003748	     -0.21467952	     -0.00000000	     -0.00000000	     43.93714313
      2.41997239	     -0.05598018	      0.00006160	     -0.19747737	     -0.06019378	      0.88280275	     -0.00003558	     -0.21467815	     -0.00000000	     -0.00000000	     44.08280132
      2.42132395	     -0.05598358	      0.00008447	     -0.19748129	     -0.06018957	      0.88280272	     -0.00003368	     -0.21467704	     -0.00000000	     -0.00000000	     43.90790473
      2.42267552	     -0.05598762	      0.00010432	     -0.19748577	     -0.06018538	      0.88280268	     -0.00003179	     -0.21467619	     -0.00000000	     -0.00000000	     44.06844352
      2.42402709	     -0.05599156	      0.00012729	     -0.19749025	     -0.06018122	      0.88280262	     -0.00002991	     -0.21467559	     -0.00000000	     -0.00000000	     43.87013472
      2.42537866	     -0.05599537	      0.00014710	     -0.19749450	     -0.06017708	      0.88280254	     -0.00002803	     -0.21467520	     -0.00000000	     -0.00000000	     44.04318990
      2.42673022	     -0.05599874	      0.00016995	     -0.19749841	     -0.06017297	      0.88280243	     -0.00002616	     -0.21467501	     -0.00000000	     -0.00000000	     43.82418321
      2.42808179	     -0.05600179	      0.00018921	     -0.19750192	     -0.06016888	      0.88280231	     -0.00002429	     -0.21467498	     -0.00000000	     -0.00000000	     44.01530190
      2.42943336	     -0.05600416	      0.00021134	     -0.19750481	     -0.06016481	      0.88280216	     -0.00002243	     -0.21467510	     -0.00000000	     -0.00000000	     43.78464725
      2.43078493	     -0.05600648	      0.00022975	     -0.19750758	     -0.06016076	      0.88280199	     -0.00002059	     -0.21467533	     -0.00000000	     -0.00000000	     43.97756261
      2.43213650	     -0.05600835	      0.00025111	     -0.19750996	     -0.06015672	      0.88280179	     -0.00001875	     -0.21467567	     -0.00000000	     -0.00000000	     43.72929319
      2.43348806	     -0.05600994	      0.00026883	     -0.19751199	     -0.06015271	      0.88280156	     -0.00001692	     -0.21467608	     -0.00000000	     -0.00000000	     43.91871246
      2.43483963	     -0.05601143	      0.00028919	     -0.19751398	     -0.06014871	      0.88280130	     -0.00001510	     -0.21467657	     -0.00000000	     -0.00000000	     43.66642385
      2.43619120	     -0.05601274	      0.00030586	     -0.19751570	     -0.06014472	      0.88280102	     -0.00001329	     -0.21467712	     -0.00000000	     -0.00000000	     43.84740375
      2.43754277	     -0.05601435	      0.00032502	     -0.19751780	     -0.06014075	      0.88280070	     -0.00001148	     -0.21467773	     -0.00000000	     -0.00000000	     43.59277268
      2.43889434	     -0.05601648	      0.00034058	     -0.19752032	     -0.06013679	      0.88280036	     -0.00000969	     -0.21467841	     -0.00000000	     -0.00000000	     43.75705398
      2.44024590	     -0.05601773	      0.00035857	     -0.19752203	     -0.06013285	      0.88279998	     -0.00000791	     -0.21467914	     -0.00000000	     -0.00000000	     43.52618922
      2.44159747	     -0.05601967	      0.00037308	     -0.19752434	     -0.06012891	      0.88279958	     -0.00000614	     -0.21467992	     -0.00000000	     -0.00000000	     43.67228675
      2.44294904	     -0.05602306	      0.00038960	     -0.19752817	     -0.06012499	      0.88279915	     -0.00000437	     -0.21468077	     -0.00000000	     -0.00000000	     43.44405645
      2.44430061	     -0.05602859	      0.00040286	     -0.19753406	     -0.06012107	      0.88279868	     -0.00000262	     -0.21468175	     -0.00000000	     -0.00000000	     43.55702568
      2.44565218	     -0.05603467	      0.00041812	     -0.19754054	     -0.06011716	      0.88279819	     -0.00000088	     -0.21468288	     -0.00000000	     -0.00000000	     43.34988241
      2.44700374	     -0.05604116	      0.00043059	     -0.19754737	     -0.06011326	      0.88279767	      0.00000086	     -0.21468414	     -0.00000000	     -0.00000000	     43.44851962
      2.44835531	     -0.05604747	      0.00044496	     -0.19755408	     -0.06010936	      0.88279713	      0.00000258	     -0.21468551	     -0.00000000	     -0.00000000	     43.26464417
      2.44970688	     -0.05605430	      0.00045677	     -0.19756124	     -0.06010547	      0.88279655	      0.00000429	     -0.21468698	     -0.00000000	     -0.00000000	     43.34324354
      2.45105845	     -0.05606163	      0.00047016	     -0.19756895	     -0.06010158	      0.88279595	      0.00000600	     -0.21468854	     -0.00000000	     -0.00000000	     43.17917965
      2.45241002	     -0.05606983	      0.00048122	     -0.19757749	     -0.06009769	      0.88279533	      0.00000769	     -0.21469019	     -0.00000000	     -0.00000000	     43.23853612
      2.45376158	     -0.05607818	      0.00049369	     -0.19758621	     -0.06009381	      0.88279468	      0.00000938	     -0.21469195	     -0.00000000	     -0.00000000	     43.09235332
      2.45511315	     -0.05608628	      0.00050430	     -0.19759463	     -0.06008993	      0.88279401	      0.00001105	     -0.21469378	     -0.00000000	     -0.00000000	     43.13663349
      2.45646472	     -0.05609380	      0.00051615	     -0.19760252	     -0.06008604	      0.88279332	      0.00001271	     -0.21469565	     -0.00000000	     -0.00000000	     43.00828049
      2.45781629	     -0.05610112	      0.00052634	     -0.19761017	     -0.06008216	      0.88279260	      0.00001437	     -0.21469753	     -0.00000000	     -0.00000000	     43.03288271
      2.45916786	     -0.05610827	      0.00053753	     -0.19761768	     -0.06007827	      0.88279187	      0.00001601	     -0.21469942	     -0.00000000	     -0.00000000	     42.91323006
      2.46080853	     -0.05611679	      0.00054872	     -0.19762658	     -0.06007355	      0.88279096	      0.00001799	     -0.21470170	     -0.00000000	     -0.00000000	     42.99459924
      2.46202059	     -0.05612235	      0.00055878	     -0.19763247	     -0.06007007	      0.88279027	      0.00001945	     -0.21470335	     -0.00000000	     -0.00000000	     42.80753618
      2.46323265	     -0.05612701	      0.00056673	     -0.19763741	     -0.06006657	      0.88278957	      0.00002089	     -0.21470495	     -0.00000000	     -0.00000000	     42.82942974
      2.46484345	     -0.05613128	      0.00057808	     -0.19764208	     -0.06006193	      0.88278861	      0.00002279	     -0.21470692	     -0.00000000	     -0.00000000	     42.71867196
      2.46628971	     -0.05613376	      0.00058611	     -0.19764486	     -0.06005775	      0.88278775	      0.00002449	     -0.21470851	     -0.00000000	     -0.00000000	     42.78970069
      2.46773598	     -0.05613497	      0.00059620	     -0.19764644	     -0.06005356	      0.88278686	      0.00002617	     -0.21470988	     -0.00000000	     -0.00000000	     42.58540230
      2.46900075	     -0.05613542	      0.00060189	     -0.19764712	     -0.06004989	      0.88278608	      0.00002763	     -0.21471089	     -0.00000000	     -0.00000000	     42.67970874
      2.47026552	     -0.05613534	      0.00060912	     -0.19764733	     -0.06004622	      0.88278530	      0.00002908	     -0.21471171	     -0.00000000	     -0.00000000	     42.54791199
      2.47153029	     -0.05613492	      0.00061455	     -0.19764715	     -0.06004254	      0.88278450	      0.00003052	     -0.21471235	     -0.00000000	     -0.00000000	     42.55012699
      2.47325655	     -0.05613375	      0.00062250	     -0.19764631	     -0.06003750	      0.88278341	      0.00003247	     -0.21471292	     -0.00000000	     -0.00000000	     42.40009471
      2.47455644	     -0.05613276	      0.00062601	     -0.19764551	     -0.06003370	      0.88278259	      0.00003391	     -0.21471312	     -0.00000000	     -0.00000000	     42.46995437
      2.47585633	     -0.05613154	      0.00063071	     -0.19764452	     -0.06002989	      0.88278176	      0.00003535	     -0.21471314	     -0.00000000	     -0.00000000	     42.33571426
      2.47715622	     -0.05613031	      0.00063341	     -0.19764345	     -0.06002607	      0.88278093	      0.00003677	     -0.21471297	     -0.00000000	     -0.00000000	     42.34589525
      2.47884767	     -0.05612830	      0.00063746	     -0.19764168	     -0.06002108	      0.88277984	      0.00003860	     -0.21471247	     -0.00000000	     -0.00000000	     42.18862059
      2.48012499	     -0.05612676	      0.00063785	     -0.19764026	     -0.06001731	      0.88277902	      0.00003997	     -0.21471190	     -0.00000000	     -0.00000000	     42.26780669
      2.48140231	     -0.05612494	      0.00063948	     -0.19763858	     -0.06001352	      0.88277820	      0.00004133	     -0.21471116	     -0.00000000	     -0.00000000	     42.14011204
      2.48296063	     -0.05612262	      0.00063893	     -0.19763637	     -0.06000888	      0.88277720	      0.00004296	     -0.21471002	     -0.00000000	     -0.00000000	     42.17628971
      2.48436116	     -0.05612011	      0.00063952	     -0.19763399	     -0.06000470	      0.88277630	      0.00004442	     -0.21470877	     -0.00000000	     -0.00000000	     41.99746138
      2.48576169	     -0.05611745	      0.00063693	     -0.19763139	     -0.06000050	      0.88277540	      0.00004585	     -0.21470732	     -0.00000000	     -0.00000000	     42.08422017
      2.48716223	     -0.05611377	      0.00063613	     -0.19762779	     -0.05999629	      0.88277451	      0.00004727	     -0.21470567	     -0.00000000	     -0.00000000	     41.88352834
      2.48856276	     -0.05611033	      0.00063185	     -0.19762437	     -0.05999206	      0.88277361	      0.00004868	     -0.21470382	     -0.00000000	     -0.00000000	     41.98358562
      2.48996329	     -0.05610597	      0.00063010	     -0.19762008	     -0.05998782	      0.88277272	      0.00005007	     -0.21470177	     -0.00000000	     -0.00000000	     41.76338610
      2.49136382	     -0.05610115	      0.00062453	     -0.19761523	     -0.05998356	      0.88277183	      0.00005144	     -0.21469950	     -0.00000000	     -0.00000000	     41.89008743
      2.49276435	     -0.05609491	      0.00062199	     -0.19760905	     -0.05997928	      0.88277094	      0.00005280	     -0.21469698	     -0.00000000	     -0.00000000	     41.65591472
      2.49416488	     -0.05608814	      0.00061516	     -0.19760223	     -0.05997498	      0.88277006	      0.00005415	     -0.21469419	     -0.00000000	     -0.00000000	     41.80431521
      2.49541797	     -0.05608100	      0.00061182	     -0.19759510	     -0.05997113	      0.88276927	      0.00005534	     -0.21469146	     -0.00000000	     -0.00000000	     41.60483228
      2.49667106	     -0.05607331	      0.00060578	     -0.19758737	     -0.05996725	      0.88276848	      0.00005652	     -0.21468849	     -0.00000000	     -0.00000000	     41.64214223
      2.49819918	     -0.05606248	      0.00059955	     -0.19757651	     -0.05996251	      0.88276752	      0.00005794	     -0.21468453	     -0.00000000	     -0.00000000	     41.53717526
      2.49972731	     -0.05605069	      0.00059065	     -0.19756461	     -0.05995774	      0.88276657	      0.00005934	     -0.21468019	     -0.00000000	     -0.00000000	     41.63314041
      2.50100981	     -0.05603956	      0.00058529	     -0.19755346	     -0.05995372	      0.88276577	      0.00006051	     -0.21467625	     -0.00000000	     -0.00000000	     41.48262931
      2.50229231	     -0.05602819	      0.00057766	     -0.19754199	     -0.05994969	      0.88276498	      0.00006166	     -0.21467204	     -0.00000000	     -0.00000000	     41.52268119
      2.50357480	     -0.05601608	      0.00057098	     -0.19752982	     -0.05994564	      0.88276419	      0.00006280	     -0.21466756	     -0.00000000	     -0.00000000	     41.45568463
      2.50532490	     -0.05599916	      0.00055989	     -0.19751275	     -0.05994008	      0.88276312	      0.00006434	     -0.21466104	     -0.00000000	     -0.00000000	     41.50005843
      2.50662662	     -0.05598580	      0.00055321	     -0.19749932	     -0.05993593	      0.88276232	      0.00006548	     -0.21465589	     -0.00000000	     -0.00000000	     41.38745301
      2.50792834	     -0.05597267	      0.00054451	     -0.19748607	     -0.05993176	      0.88276153	      0.00006660	     -0.21465051	     -0.00000000	     -0.00000000	     41.42274519
      2.50949191	     -0.05595596	      0.00053576	     -0.19746925	     -0.05992673	      0.88276059	      0.00006794	     -0.21464376	     -0.00000000	     -0.00000000	     41.34374476
      2.51088112	     -0.05594142	      0.00052567	     -0.19745455	     -0.05992223	      0.88275977	      0.00006911	     -0.21463750	     -0.00000000	     -0.00000000	     41.41543629
      2.51227033	     -0.05592641	      0.00051784	     -0.19743943	     -0.05991772	      0.88275894	      0.00007027	     -0.21463103	     -0.00000000	     -0.00000000	     41.32614026
      2.51365953	     -0.05591225	      0.00050732	     -0.19742509	     -0.05991319	      0.88275813	      0.00007142	     -0.21462438	     -0.00000000	     -0.00000000	     41.39981522
      2.51504874	     -0.05589752	      0.00049913	     -0.19741024	     -0.05990864	      0.88275732	      0.00007257	     -0.21461756	     -0.00000000	     -0.00000000	     41.32490173
      2.51643795	     -0.05588372	      0.00048838	     -0.19739625	     -0.05990407	      0.88275651	      0.00007369	     -0.21461061	     -0.00000000	     -0.00000000	     41.39594257
      2.51782715	     -0.05586903	      0.00048002	     -0.19738143	     -0.05989947	      0.88275572	      0.00007481	     -0.21460354	     -0.00000001	     -0.00000000	     41.33580509
      2.51921636	     -0.05585398	      0.00046933	     -0.19736618	     -0.05989486	      0.88275493	      0.00007592	     -0.21459633	     -0.00000001	     -0.00000000	     41.41686489
      2.52060557	     -0.05583573	      0.00046130	     -0.19734780	     -0.05989023	      0.88275415	      0.00007702	     -0.21458895	     -0.00000001	     -0.00000000	     41.38369102
      2.52199477	     -0.05581640	      0.00045112	     -0.19732828	     -0.05988559	      0.88275337	      0.00007811	     -0.21458134	     -0.00000001	     -0.00000000	     41.46668478
      2.52338398	     -0.05579458	      0.00044355	     -0.19730633	     -0.05988092	      0.88275261	      0.00007919	     -0.21457349	     -0.00000001	     -0.00000000	     41.44143849
      2.52477319	     -0.05577314	      0.00043376	     -0.19728470	     -0.05987623	      0.88275185	      0.00008026	     -0.21456541	     -0.00000001	     -0.00000000	     41.51643125
      2.52616239	     -0.05574955	      0.00042654	     -0.19726099	     -0.05987153	      0.88275110	      0.00008132	     -0.21455711	     -0.00000001	     -0.00000000	     41.50663621
      2.52755160	     -0.05572645	      0.00041711	     -0.19723770	     -0.05986680	      0.88275036	      0.00008237	     -0.21454860	     -0.00000001	     -0.00000000	     41.58639456
      2.52894081	     -0.05570185	      0.00041000	     -0.19721296	     -0.05986207	      0.88274964	      0.00008341	     -0.21453991	     -0.00000001	     -0.00000000	     41.60305474
      2.53033001	     -0.05567841	      0.00040031	     -0.19718930	     -0.05985731	      0.88274892	      0.00008444	     -0.21453105	     -0.00000001	     -0.00000000	     41.69981894
      2.53171922	     -0.05565372	      0.00039270	     -0.19716445	     -0.05985254	      0.88274822	      0.00008547	     -0.21452205	     -0.00000001	     -0.00000000	     41.74627588
      2.53310843	     -0.05562985	      0.00038231	     -0.19714033	     -0.05984775	      0.88274753	      0.00008648	     -0.21451293	     -0.00000001	     -0.00000000	     41.86262531
      2.53449763	     -0.05560200	      0.00037438	     -0.19711229	     -0.05984295	      0.88274686	      0.00008748	     -0.21450364	     -0.00000001	     -0.00000000	     41.94285489
      2.53588684	     -0.05557280	      0.00036405	     -0.19708285	     -0.05983813	      0.88274620	      0.00008848	     -0.21449411	     -0.00000001	     -0.00000000	     42.06718027
      2.53727605	     -0.05553922	      0.00035628	     -0.19704907	     -0.05983331	      0.88274556	      0.00008947	     -0.21448428	     -0.00000001	     -0.00000000	     42.16995118
      2.53866525	     -0.05550661	      0.00034606	     -0.19701620	     -0.05982847	      0.88274494	      0.00009045	     -0.21447413	     -0.00000001	     -0.00000000	     42.26691416
      2.54005446	     -0.05547023	      0.00033905	     -0.19697963	     -0.05982362	      0.88274435	      0.00009142	     -0.21446369	     -0.00000001	     -0.00000000	     42.36108898
      2.54144366	     -0.05543588	      0.00032895	     -0.19694501	     -0.05981876	      0.88274377	      0.00009238	     -0.21445294	     -0.00000001	     -0.00000000	     42.47718912
      2.54283287	     -0.05539838	      0.00032159	     -0.19690729	     -0.05981390	      0.88274323	      0.00009333	     -0.21444194	     -0.00000001	     -0.00000000	     42.61165252
      2.54422208	     -0.05536416	      0.00031026	     -0.19687276	     -0.05980902	      0.88274271	      0.00009427	     -0.21443071	     -0.00000001	     -0.00000000	     42.73385442
      2.54561128	     -0.05532598	      0.00030239	     -0.19683433	     -0.05980415	      0.88274222	      0.00009521	     -0.21441933	     -0.00000001	     -0.00000000	     42.87747930
      2.54700049	     -0.05529331	      0.00029045	     -0.19680131	     -0.05979927	      0.88274177	      0.00009613	     -0.21440778	     -0.00000001	     -0.00000000	     42.98019832
      2.54838970	     -0.05525762	      0.00028236	     -0.19676535	     -0.05979439	      0.88274134	      0.00009705	     -0.21439618	     -0.00000001	     -0.00000000	     43.13282405
      2.54977890	     -0.05522844	      0.00026928	     -0.19673576	     -0.05978952	      0.88274095	      0.00009795	     -0.21438452	     -0.00000001	     -0.00000000	     43.25055875
      2.55116811	     -0.05519368	      0.00026102	     -0.19670072	     -0.05978464	      0.88274060	      0.00009885	     -0.21437288	     -0.00000001	     -0.00000000	     43.42626175
      2.55238529	     -0.05516944	      0.00024926	     -0.19667611	     -0.05978037	      0.88274031	      0.00009963	     -0.21436264	     -0.00000001	     -0.00000000	     43.51571609
      2.55360246	     -0.05514160	      0.00024043	     -0.19664796	     -0.05977611	      0.88274006	      0.00010040	     -0.21435242	     -0.00000001	     -0.00000000	     43.65395028
      2.55512590	     -0.05511048	      0.00022683	     -0.19661640	     -0.05977078	      0.88273978	      0.00010136	     -0.21433961	     -0.00000001	     -0.00000000	     43.82198667
      2.55664934	     -0.05507737	      0.00021545	     -0.19658289	     -0.05976546	      0.88273953	      0.00010230	     -0.21432684	     -0.00000001	     -0.00000000	     44.02524912
      2.55787076	     -0.05505697	      0.00020258	     -0.19656207	     -0.05976120	      0.88273937	      0.00010305	     -0.21431663	     -0.00000001	     -0.00000000	     44.13743618
      2.55909218	     -0.05503305	      0.00019239	     -0.19653780	     -0.05975695	      0.88273924	      0.00010380	     -0.21430649	     -0.00000001	     -0.00000000	     44.29784123
      2.56063402	     -0.05500653	      0.00017745	     -0.19651078	     -0.05975160	      0.88273910	      0.00010473	     -0.21429373	     -0.00000001	     -0.00000000	     44.47708379
      2.56217585	     -0.05497656	      0.00016551	     -0.19648038	     -0.05974626	      0.88273901	      0.00010565	     -0.21428106	     -0.00000001	     -0.00000000	     44.70944394
      2.56333449	     -0.05495985	      0.00015284	     -0.19646325	     -0.05974226	      0.88273896	      0.00010633	     -0.21427155	     -0.00000001	     -0.00000000	     44.81423205
      2.56449312	     -0.05493982	      0.00014283	     -0.19644287	     -0.05973828	      0.88273894	      0.00010701	     -0.21426210	     -0.00000001	     -0.00000000	     44.96885267
      2.56611764	     -0.05491507	      0.00012706	     -0.19641757	     -0.05973271	      0.88273894	      0.00010795	     -0.21424890	     -0.00000001	      0.00000000	     45.17904902
      2.56774215	     -0.05488726	      0.00011427	     -0.19638929	     -0.05972716	      0.88273897	      0.00010889	     -0.21423581	     -0.00000001	      0.00000000	     45.42246040
      2.56883915	     -0.05487355	      0.00010197	     -0.19637517	     -0.05972343	      0.88273902	      0.00010951	     -0.21422698	     -0.00000001	      0.00000000	     45.53760670
      2.56993615	     -0.05485640	      0.00009239	     -0.19635768	     -0.05971971	      0.88273908	      0.00011013	     -0.21421820	     -0.00000001	      0.00000000	     45.67814948
      2.57168391	     -0.05483088	      0.00007681	     -0.19633159	     -0.05971382	      0.88273920	      0.00011111	     -0.21420424	     -0.00000001	      0.00000000	     45.89909209
      2.57309565	     -0.05480899	      0.00006603	     -0.19630929	     -0.05970909	      0.88273933	      0.00011190	     -0.21419300	     -0.00000001	      0.00000000	     46.06322353
      2.57450739	     -0.05479090	      0.00005262	     -0.19629073	     -0.05970438	      0.88273947	      0.00011268	     -0.21418179	     -0.00000001	      0.00000000	     46.26235988
      2.57591913	     -0.05477079	      0.00004227	     -0.19627022	     -0.05969969	      0.88273963	      0.00011346	     -0.21417067	     -0.00000001	      0.00000000	     46.42694930
      2.57715510	     -0.05475895	      0.00002943	     -0.19625792	     -0.05969561	      0.88273979	      0.00011413	     -0.21416103	     -0.00000001	      0.00000000	     46.59114354
      2.57839106	     -0.05474518	      0.00001962	     -0.19624377	     -0.05969156	      0.88273995	      0.00011480	     -0.21415152	     -0.00000001	      0.00000000	     46.70912232
      2.57962703	     -0.05473319	      0.00000829	     -0.19623136	     -0.05968752	      0.88274013	      0.00011547	     -0.21414214	     -0.00000001	      0.00000000	     46.86635774
      2.58127035	     -0.05471508	     -0.00000433	     -0.19621276	     -0.05968220	      0.88274038	      0.00011635	     -0.21412981	     -0.00000001	      0.00000000	     47.01885414
      2.58251574	     -0.05470390	     -0.00001581	     -0.19620115	     -0.05967819	      0.88274057	      0.00011702	     -0.21412055	     -0.00000001	      0.00000000	     47.17673371
      2.58376112	     -0.05469211	     -0.00002463	     -0.19618901	     -0.05967420	      0.88274078	      0.00011768	     -0.21411140	     -0.00000001	      0.00000000	     47.25256241
      2.58500651	     -0.05468229	     -0.00003472	     -0.19617879	     -0.05967025	      0.88274099	      0.00011834	     -0.21410236	     -0.00000001	      0.00000000	     47.38618908
      2.58664297	     -0.05466975	     -0.00004573	     -0.19616578	     -0.05966509	      0.88274127	      0.00011921	     -0.21409069	     -0.00000001	      0.00000000	     47.48413785
      2.58785535	     -0.05466312	     -0.00005588	     -0.19615876	     -0.05966130	      0.88274149	      0.00011985	     -0.21408221	     -0.00000001	      0.00000000	     47.64039639
      2.58906773	     -0.05465658	     -0.00006370	     -0.19615187	     -0.05965754	      0.88274170	      0.00012049	     -0.21407389	     -0.00000001	      0.00000000	     47.69108132
      2.59056953	     -0.05465108	     -0.00007499	     -0.19614591	     -0.05965291	      0.88274197	      0.00012128	     -0.21406382	     -0.00000001	      0.00000000	     47.84335288
      2.59189852	     -0.05464686	     -0.00008270	     -0.19614133	     -0.05964886	      0.88274221	      0.00012198	     -0.21405515	     -0.00000001	      0.00000000	     47.85911137
      2.59322750	     -0.05464399	     -0.00009262	     -0.19613806	     -0.05964484	      0.88274244	      0.00012268	     -0.21404670	     -0.00000001	      0.00000000	     48.01335894
      2.59455649	     -0.05464022	     -0.00009928	     -0.19613396	     -0.05964086	      0.88274267	      0.00012338	     -0.21403845	     -0.00000001	      0.00000000	     47.99604926
      2.59588547	     -0.05463729	     -0.00010852	     -0.19613063	     -0.05963691	      0.88274290	      0.00012408	     -0.21403037	     -0.00000001	      0.00000000	     48.15992139
      2.59721446	     -0.05463311	     -0.00011418	     -0.19612614	     -0.05963300	      0.88274312	      0.00012478	     -0.21402244	     -0.00000001	      0.00000000	     48.11705531
      2.59854345	     -0.05462850	     -0.00012265	     -0.19612114	     -0.05962912	      0.88274334	      0.00012548	     -0.21401462	     -0.00000001	      0.00000000	     48.29403742
      2.59987243	     -0.05462325	     -0.00012704	     -0.19611562	     -0.05962529	      0.88274356	      0.00012619	     -0.21400687	     -0.00000001	      0.00000000	     48.20830541
      2.60104791	     -0.05461857	     -0.00013384	     -0.19611062	     -0.05962193	      0.88274374	      0.00012681	     -0.21400008	     -0.00000001	      0.00000000	     48.34687034
      2.60222338	     -0.05461303	     -0.00013803	     -0.19610481	     -0.05961860	      0.88274391	      0.00012744	     -0.21399332	     -0.00000001	      0.00000000	     48.32651570
      2.60367020	     -0.05460720	     -0.00014436	     -0.19609863	     -0.05961455	      0.88274412	      0.00012822	     -0.21398507	     -0.00000001	      0.00000000	     48.40440486
      2.60511703	     -0.05460267	     -0.00014822	     -0.19609380	     -0.05961054	      0.88274432	      0.00012900	     -0.21397695	     -0.00000001	      0.00000000	     48.32973581
      2.60630423	     -0.05459984	     -0.00015349	     -0.19609067	     -0.05960729	      0.88274448	      0.00012964	     -0.21397039	     -0.00000001	      0.00000000	     48.43485712
      2.60749143	     -0.05459752	     -0.00015646	     -0.19608811	     -0.05960407	      0.88274463	      0.00013028	     -0.21396396	     -0.00000001	      0.00000000	     48.38998077
      2.60894992	     -0.05459543	     -0.00016140	     -0.19608568	     -0.05960016	      0.88274481	      0.00013108	     -0.21395623	     -0.00000001	      0.00000000	     48.46391046
      2.61040842	     -0.05459410	     -0.00016374	     -0.19608407	     -0.05959630	      0.88274497	      0.00013188	     -0.21394870	     -0.00000001	      0.00000000	     48.36802394
      2.61154821	     -0.05459371	     -0.00016789	     -0.19608342	     -0.05959332	      0.88274509	      0.00013250	     -0.21394295	     -0.00000001	      0.00000000	     48.46776664
      2.61268800	     -0.05459336	     -0.00016983	     -0.19608284	     -0.05959037	      0.88274521	      0.00013313	     -0.21393733	     -0.00000001	      0.00000000	     48.42369966
      2.61420859	     -0.05459232	     -0.00017327	     -0.19608149	     -0.05958649	      0.88274535	      0.00013398	     -0.21392999	     -0.00000001	      0.00000000	     48.47026910
      2.61572919	     -0.05459114	     -0.00017409	     -0.19608005	     -0.05958266	      0.88274549	      0.00013483	     -0.21392281	     -0.00000001	      0.00000000	     48.35319705
      2.61682634	     -0.05459123	     -0.00017698	     -0.19607989	     -0.05957994	      0.88274558	      0.00013544	     -0.21391773	     -0.00000001	      0.00000000	     48.42933713
      2.61792349	     -0.05459249	     -0.00017787	     -0.19608096	     -0.05957724	      0.88274566	      0.00013606	     -0.21391276	     -0.00000001	      0.00000000	     48.36949240
      2.61952590	     -0.05459653	     -0.00018007	     -0.19608469	     -0.05957336	      0.88274578	      0.00013696	     -0.21390575	     -0.00000001	      0.00000000	     48.36772066
      2.62087921	     -0.05460147	     -0.00018042	     -0.19608940	     -0.05957013	      0.88274586	      0.00013773	     -0.21390010	     -0.00000001	      0.00000000	     48.26886224
      2.62223252	     -0.05460730	     -0.00018230	     -0.19609497	     -0.05956695	      0.88274595	      0.00013850	     -0.21389469	     -0.00000001	      0.00000000	     48.31746787
      2.62358583	     -0.05461360	     -0.00018134	     -0.19610107	     -0.05956382	      0.88274603	      0.00013928	     -0.21388951	     -0.00000001	      0.00000000	     48.17559631
      2.62493914	     -0.05462043	     -0.00018313	     -0.19610763	     -0.05956073	      0.88274610	      0.00014006	     -0.21388455	     -0.00000001	      0.00000000	     48.27588861
      2.62609799	     -0.05462689	     -0.00018151	     -0.19611394	     -0.05955813	      0.88274616	      0.00014073	     -0.21388047	     -0.00000001	      0.00000000	     48.11031214
      2.62725685	     -0.05463391	     -0.00018175	     -0.19612077	     -0.05955556	      0.88274621	      0.00014140	     -0.21387653	     -0.00000001	      0.00000000	     48.11449368
      2.62872036	     -0.05464334	     -0.00018020	     -0.19612999	     -0.05955236	      0.88274628	      0.00014225	     -0.21387177	     -0.00000001	      0.00000000	     48.00594190
      2.63018386	     -0.05465322	     -0.00018015	     -0.19613963	     -0.05954922	      0.88274634	      0.00014310	     -0.21386723	     -0.00000001	      0.00000000	     48.05609503
      2.63134843	     -0.05466127	     -0.00017743	     -0.19614756	     -0.05954676	      0.88274639	      0.00014378	     -0.21386376	     -0.00000001	      0.00000000	     47.88775342
      2.63251299	     -0.05466948	     -0.00017638	     -0.19615560	     -0.05954434	      0.88274643	      0.00014446	     -0.21386042	     -0.00000001	      0.00000000	     47.87961950
      2.63399919	     -0.05468004	     -0.00017315	     -0.19616600	     -0.05954129	      0.88274649	      0.00014533	     -0.21385631	     -0.00000001	      0.00000000	     47.75463415
      2.63548538	     -0.05469074	     -0.00017162	     -0.19617650	     -0.05953831	      0.88274654	      0.00014621	     -0.21385237	     -0.00000001	      0.00000000	     47.81003884
      2.63660526	     -0.05469874	     -0.00016766	     -0.19618441	     -0.05953610	      0.88274658	      0.00014687	     -0.21384951	     -0.00000001	      0.00000000	     47.62159799
      2.63772515	     -0.05470664	     -0.00016539	     -0.19619219	     -0.05953392	      0.88274663	      0.00014753	     -0.21384673	     -0.00000001	      0.00000000	     47.59919546
      2.63928378	     -0.05471729	     -0.00016057	     -0.19620270	     -0.05953094	      0.88274669	      0.00014845	     -0.21384297	     -0.00000001	      0.00000000	     47.47256834
      2.64084240	     -0.05472760	     -0.00015729	     -0.19621285	     -0.05952802	      0.88274675	      0.00014937	     -0.21383935	     -0.00000001	      0.00000000	     47.53137344
      2.64191793	     -0.05473448	     -0.00015217	     -0.19621968	     -0.05952605	      0.88274679	      0.00015000	     -0.21383691	     -0.00000001	      0.00000000	     47.32856504
      2.64299346	     -0.05474114	     -0.00014862	     -0.19622625	     -0.05952410	      0.88274684	      0.00015064	     -0.21383452	     -0.00000001	      0.00000000	     47.29669680
      2.64465592	     -0.05475067	     -0.00014160	     -0.19623570	     -0.05952115	      0.88274691	      0.00015162	     -0.21383092	     -0.00000001	      0.00000000	     47.16749020
      2.64602728	     -0.05475780	     -0.00013636	     -0.19624274	     -0.05951876	      0.88274697	      0.00015243	     -0.21382802	     -0.00000001	      0.00000000	     47.15168159
      2.64739865	     -0.05476422	     -0.00012881	     -0.19624913	     -0.05951643	      0.88274704	      0.00015324	     -0.21382517	     -0.00000001	      0.00000000	     46.98138368
      2.64877001	     -0.05477007	     -0.00012326	     -0.19625490	     -0.05951414	      0.88274711	      0.00015405	     -0.21382237	     -0.00000001	      0.00000000	     47.02396675
      2.64998948	     -0.05477478	     -0.00011543	     -0.19625962	     -0.05951214	      0.88274718	      0.00015476	     -0.21381992	     -0.00000001	      0.00000000	     46.83256013
      2.65120895	     -0.05477906	     -0.00010946	     -0.19626385	     -0.05951018	      0.88274726	      0.00015548	     -0.21381750	     -0.00000001	      0.00000000	     46.83099381
      2.65242842	     -0.05478274	     -0.00010181	     -0.19626753	     -0.05950826	      0.88274734	      0.00015619	     -0.21381511	     -0.00000001	      0.00000000	     46.71591531
      2.65401601	     -0.05478663	     -0.00009286	     -0.19627139	     -0.05950580	      0.88274745	      0.00015712	     -0.21381205	     -0.00000001	      0.00000000	     46.70612639
      2.65526257	     -0.05478888	     -0.00008367	     -0.19627367	     -0.05950392	      0.88274754	      0.00015785	     -0.21380967	     -0.00000001	      0.00000000	     46.53760651
      2.65650912	     -0.05479042	     -0.00007604	     -0.19627521	     -0.05950208	      0.88274764	      0.00015857	     -0.21380732	     -0.00000001	      0.00000000	     46.53786297
      2.65775568	     -0.05479118	     -0.00006669	     -0.19627601	     -0.05950027	      0.88274774	      0.00015930	     -0.21380500	     -0.00000001	      0.00000000	     46.42094644
      2.65932229	     -0.05479117	     -0.00005610	     -0.19627602	     -0.05949805	      0.88274789	      0.00016020	     -0.21380209	     -0.00000001	      0.00000000	     46.42750720
      2.66055096	     -0.05479044	     -0.00004554	     -0.19627536	     -0.05949635	      0.88274801	      0.00016091	     -0.21379983	     -0.00000001	      0.00000000	     46.25781476
      2.66177963	     -0.05478918	     -0.00003655	     -0.19627414	     -0.05949468	      0.88274813	      0.00016161	     -0.21379759	     -0.00000001	      0.00000000	     46.25751417
      2.66300829	     -0.05478698	     -0.00002599	     -0.19627201	     -0.05949305	      0.88274827	      0.00016231	     -0.21379537	     -0.00000001	      0.00000000	     46.15595602
      2.66464090	     -0.05478207	     -0.00001288	     -0.19626717	     -0.05949094	      0.88274847	      0.00016324	     -0.21379240	     -0.00000001	      0.00000000	     46.16594015
      2.66586502	     -0.05477683	     -0.00000083	     -0.19626204	     -0.05948940	      0.88274862	      0.00016393	     -0.21379015	     -0.00000001	      0.00000000	     46.01189182
      2.66708915	     -0.05477077	      0.00000972	     -0.19625605	     -0.05948789	      0.88274879	      0.00016462	     -0.21378786	     -0.00000001	      0.00000000	     46.01943360
      2.66857393	     -0.05476296	      0.00002451	     -0.19624838	     -0.05948610	      0.88274900	      0.00016545	     -0.21378505	     -0.00000001	      0.00000000	     45.88751449
      2.66990333	     -0.05475541	      0.00003624	     -0.19624091	     -0.05948454	      0.88274921	      0.00016619	     -0.21378253	     -0.00000000	      0.00000000	     45.93713261
      2.67123272	     -0.05474538	      0.00005083	     -0.19623103	     -0.05948303	      0.88274942	      0.00016692	     -0.21377998	     -0.00000000	      0.00000000	     45.79364174
      2.67256211	     -0.05473204	      0.00006362	     -0.19621781	     -0.05948155	      0.88274965	      0.00016765	     -0.21377734	     -0.00000000	      0.00000000	     45.87311321
      2.67389151	     -0.05471549	      0.00007951	     -0.19620144	     -0.05948011	      0.88274990	      0.00016837	     -0.21377453	     -0.00000000	      0.00000000	     45.73042535
      2.67522090	     -0.05469640	      0.00009326	     -0.19618248	     -0.05947871	      0.88275015	      0.00016908	     -0.21377153	     -0.00000000	      0.00000000	     45.82529914
      2.67655030	     -0.05467554	      0.00011021	     -0.19616183	     -0.05947736	      0.88275042	      0.00016979	     -0.21376832	     -0.00000000	      0.00000000	     45.67579606
      2.67787969	     -0.05465414	      0.00012464	     -0.19614057	     -0.05947604	      0.88275071	      0.00017049	     -0.21376495	     -0.00000000	      0.00000000	     45.77983158
      2.67920908	     -0.05463266	      0.00014215	     -0.19611930	     -0.05947475	      0.88275101	      0.00017119	     -0.21376145	     -0.00000000	      0.00000000	     45.62314842
      2.68053848	     -0.05461127	      0.00015688	     -0.19609805	     -0.05947351	      0.88275132	      0.00017188	     -0.21375787	     -0.00000000	      0.00000000	     45.74054783
      2.68186787	     -0.05458932	      0.00017490	     -0.19607632	     -0.05947231	      0.88275165	      0.00017256	     -0.21375425	     -0.00000000	      0.00000000	     45.58750790
      2.68319727	     -0.05456700	      0.00019005	     -0.19605415	     -0.05947115	      0.88275200	      0.00017323	     -0.21375060	     -0.00000000	      0.00000000	     45.72107691
      2.68452666	     -0.05454362	      0.00020863	     -0.19603100	     -0.05947002	      0.88275236	      0.00017390	     -0.21374692	     -0.00000000	      0.00000000	     45.57248872
      2.68585605	     -0.05451966	      0.00022424	     -0.19600718	     -0.05946893	      0.88275274	      0.00017455	     -0.21374320	     -0.00000000	      0.00000000	     45.71886725
      2.68718545	     -0.05449529	      0.00024323	     -0.19598305	     -0.05946788	      0.88275313	      0.00017520	     -0.21373947	     -0.00000000	      0.00000000	     45.56684228
      2.68851484	     -0.05447083	      0.00025907	     -0.19595874	     -0.05946687	      0.88275354	      0.00017584	     -0.21373573	     -0.00000000	      0.00000000	     45.72218155
      2.68984424	     -0.05444500	      0.00027840	     -0.19593315	     -0.05946590	      0.88275396	      0.00017647	     -0.21373198	     -0.00000000	      0.00000000	     45.57964268
      2.69117363	     -0.05441847	      0.00029460	     -0.19590677	     -0.05946497	      0.88275439	      0.00017709	     -0.21372821	     -0.00000000	      0.00000000	     45.74696542
      2.69250302	     -0.05439160	      0.00031411	     -0.19588014	     -0.05946407	      0.88275484	      0.00017770	     -0.21372442	     -0.00000000	      0.00000000	     45.60166712
      2.69383242	     -0.05436472	      0.00033038	     -0.19585341	     -0.05946322	      0.88275530	      0.00017830	     -0.21372063	     -0.00000000	      0.00000000	     45.77431358
      2.69516181	     -0.05433780	      0.00034984	     -0.19582672	     -0.05946239	      0.88275577	      0.00017888	     -0.21371685	     -0.00000000	      0.00000000	     45.62907719
      2.69649121	     -0.05431203	      0.00036593	     -0.19580108	     -0.05946161	      0.88275626	      0.00017946	     -0.21371313	     -0.00000000	      0.00000000	     45.79998464
      2.69782060	     -0.05428670	      0.00038506	     -0.19577597	     -0.05946086	      0.88275675	      0.00018002	     -0.21370949	     -0.00000000	      0.00000000	     45.65794116
      2.69914999	     -0.05426126	      0.00040100	     -0.19575066	     -0.05946016	      0.88275726	      0.00018058	     -0.21370593	     -0.00000000	      0.00000000	     45.83934021
      2.70047939	     -0.05423480	      0.00042001	     -0.19572441	     -0.05945948	      0.88275777	      0.00018112	     -0.21370244	     -0.00000000	      0.00000000	     45.71000244
      2.70180878	     -0.05420882	      0.00043581	     -0.19569855	     -0.05945885	      0.88275829	      0.00018164	     -0.21369901	     -0.00000000	      0.00000000	     45.88524445
      2.70313818	     -0.05418367	      0.00045432	     -0.19567359	     -0.05945825	      0.88275882	      0.00018215	     -0.21369568	     -0.00000000	      0.00000000	     45.75074156
      2.70446757	     -0.05415856	      0.00046975	     -0.19564858	     -0.05945769	      0.88275936	      0.00018265	     -0.21369245	     -0.00000000	      0.00000000	     45.93110378
      2.70579696	     -0.05413210	      0.00048792	     -0.19562230	     -0.05945716	      0.88275990	      0.00018314	     -0.21368929	     -0.00000000	      0.00000000	     45.81571654
      2.70712636	     -0.05410542	      0.00050320	     -0.19559573	     -0.05945667	      0.88276044	      0.00018361	     -0.21368617	     -0.00000000	      0.00000000	     45.99143275
      2.70845575	     -0.05407774	      0.00052113	     -0.19556822	     -0.05945622	      0.88276099	      0.00018407	     -0.21368310	     -0.00000000	      0.00000000	     45.88406071
      2.70978515	     -0.05405058	      0.00053626	     -0.19554115	     -0.05945581	      0.88276154	      0.00018451	     -0.21368005	     -0.00000000	      0.00000000	     46.04955781
      2.71111454	     -0.05402415	      0.00055358	     -0.19551487	     -0.05945542	      0.88276209	      0.00018494	     -0.21367708	     -0.00000000	      0.00000000	     45.94187866
      2.71244393	     -0.05399861	      0.00056820	     -0.19548941	     -0.05945508	      0.88276264	      0.00018535	     -0.21367420	     -0.00000000	      0.00000000	     46.10184458
      2.71377333	     -0.05397333	      0.00058492	     -0.19546425	     -0.05945477	      0.88276320	      0.00018575	     -0.21367143	     -0.00000000	      0.00000000	     46.00224817
      2.71510272	     -0.05394989	      0.00059896	     -0.19544086	     -0.05945450	      0.88276375	      0.00018613	     -0.21366880	     -0.00000000	      0.00000000	     46.15102891
      2.71643212	     -0.05392727	      0.00061482	     -0.19541835	     -0.05945426	      0.88276430	      0.00018649	     -0.21366634	     -0.00000000	      0.00000000	     46.06089955
      2.71776151	     -0.05390578	      0.00062825	     -0.19539690	     -0.05945406	      0.88276484	      0.00018684	     -0.21366406	     -0.00000000	      0.00000000	     46.20901311
      2.71909090	     -0.05388548	      0.00064327	     -0.19537667	     -0.05945389	      0.88276539	      0.00018717	     -0.21366197	     -0.00000000	      0.00000000	     46.12353537
      2.72042030	     -0.05386747	      0.00065585	     -0.19535869	     -0.05945376	      0.88276592	      0.00018749	     -0.21366012	     -0.00000000	      0.00000000	     46.25716513
      2.72174969	     -0.05385073	      0.00066974	     -0.19534198	     -0.05945366	      0.88276645	      0.00018779	     -0.21365852	     -0.00000000	      0.00000000	     46.18573049
      2.72307908	     -0.05383595	      0.00068131	     -0.19532720	     -0.05945360	      0.88276697	      0.00018807	     -0.21365720	     -0.00000000	      0.00000000	     46.31342992
      2.72440848	     -0.05382216	      0.00069403	     -0.19531342	     -0.05945357	      0.88276747	      0.00018833	     -0.21365616	     -0.00000000	      0.00000000	     46.25598101
      2.72573787	     -0.05381062	      0.00070464	     -0.19530185	     -0.05945357	      0.88276797	      0.00018858	     -0.21365541	     -0.00000000	      0.00000000	     46.36420342
      2.72706727	     -0.05380010	      0.00071626	     -0.19529133	     -0.05945360	      0.88276845	      0.00018881	     -0.21365496	     -0.00000000	      0.00000000	     46.31631712
      2.72839666	     -0.05379166	      0.00072583	     -0.19528283	     -0.05945367	      0.88276892	      0.00018903	     -0.21365480	     -0.00000000	      0.00000000	     46.41594493
      2.72999964	     -0.05378237	      0.00073898	     -0.19527351	     -0.05945379	      0.88276946	      0.00018927	     -0.21365501	     -0.00000000	      0.00000000	     46.32746955
      2.73118324	     -0.05377841	      0.00074573	     -0.19526947	     -0.05945390	      0.88276984	      0.00018943	     -0.21365544	     -0.00000000	      0.00000000	     46.47401734
      2.73236684	     -0.05377468	      0.00075425	     -0.19526569	     -0.05945404	      0.88277021	      0.00018957	     -0.21365612	     -0.00000000	      0.00000000	     46.43742043
      2.73394690	     -0.05377220	      0.00076351	     -0.19526311	     -0.05945427	      0.88277068	      0.00018975	     -0.21365740	     -0.00000000	      0.00000000	     46.52775595
      2.73536230	     -0.05376922	      0.00077343	     -0.19526007	     -0.05945450	      0.88277107	      0.00018989	     -0.21365890	     -0.00000000	      0.00000000	     46.46316245
      2.73677769	     -0.05376916	      0.00077980	     -0.19525987	     -0.05945477	      0.88277144	      0.00019001	     -0.21366067	     -0.00000000	      0.00000000	     46.62428804
      2.73801202	     -0.05376731	      0.00078835	     -0.19525798	     -0.05945502	      0.88277174	      0.00019011	     -0.21366243	     -0.00000000	      0.00000000	     46.53106324
      2.73924634	     -0.05376872	      0.00079383	     -0.19525927	     -0.05945530	      0.88277202	      0.00019018	     -0.21366438	     -0.00000000	      0.00000000	     46.61073005
      2.74048066	     -0.05376919	      0.00080059	     -0.19525967	     -0.05945561	      0.88277229	      0.00019025	     -0.21366653	     -0.00000000	      0.00000000	     46.60560707
      2.74216835	     -0.05377195	      0.00080753	     -0.19526226	     -0.05945605	      0.88277261	      0.00019032	     -0.21366971	     -0.00000000	      0.00000000	     46.70087187
      2.74342910	     -0.05377205	      0.00081461	     -0.19526230	     -0.05945641	      0.88277282	      0.00019036	     -0.21367226	     -0.00000000	      0.00000000	     46.65951011
      2.74468984	     -0.05377570	      0.00081880	     -0.19526580	     -0.05945679	      0.88277302	      0.00019038	     -0.21367494	     -0.00000000	      0.00000000	     46.72229952
      2.74595059	     -0.05377766	      0.00082426	     -0.19526766	     -0.05945720	      0.88277319	      0.00019039	     -0.21367775	     -0.00000000	      0.00000000	     46.72556042
      2.74761235	     -0.05378379	      0.00082859	     -0.19527359	     -0.05945776	      0.88277338	      0.00019039	     -0.21368160	     -0.00000000	      0.00000000	     46.80198950
      2.74884310	     -0.05378567	      0.00083376	     -0.19527537	     -0.05945819	      0.88277350	      0.00019037	     -0.21368458	     -0.00000000	      0.00000000	     46.77828156
      2.75007385	     -0.05379199	      0.00083590	     -0.19528152	     -0.05945864	      0.88277359	      0.00019033	     -0.21368764	     -0.00000000	      0.00000000	     46.81718137
      2.75159826	     -0.05379811	      0.00084006	     -0.19528747	     -0.05945923	      0.88277368	      0.00019028	     -0.21369158	     -0.00000000	      0.00000000	     46.82322598
      2.75295065	     -0.05380927	      0.00084058	     -0.19529840	     -0.05945977	      0.88277373	      0.00019021	     -0.21369521	     -0.00000000	      0.00000000	     46.85566839
      2.75430305	     -0.05381563	      0.00084382	     -0.19530459	     -0.05946033	      0.88277376	      0.00019013	     -0.21369901	     -0.00000000	      0.00000000	     46.85946361
      2.75565545	     -0.05382834	      0.00084304	     -0.19531706	     -0.05946091	      0.88277376	      0.00019003	     -0.21370289	     -0.00000000	     -0.00000000	     46.88465920
      2.75700785	     -0.05383501	      0.00084536	     -0.19532355	     -0.05946150	      0.88277373	      0.00018992	     -0.21370690	     -0.00000000	     -0.00000000	     46.89373416
      2.75836024	     -0.05385065	      0.00084293	     -0.19533890	     -0.05946211	      0.88277368	      0.00018979	     -0.21371098	     -0.00000000	     -0.00000000	     46.89317260
      2.75971264	     -0.05385959	      0.00084405	     -0.19534765	     -0.05946274	      0.88277361	      0.00018965	     -0.21371523	     -0.00000000	     -0.00000000	     46.91124302
      2.76106504	     -0.05387935	      0.00083978	     -0.19536708	     -0.05946338	      0.88277351	      0.00018950	     -0.21371957	     -0.00000000	     -0.00000000	     46.88591703
      2.76227500	     -0.05389028	      0.00083928	     -0.19537780	     -0.05946397	      0.88277341	      0.00018935	     -0.21372362	     -0.00000000	     -0.00000000	     46.89742537
      2.76348496	     -0.05390825	      0.00083540	     -0.19539549	     -0.05946456	      0.88277328	      0.00018918	     -0.21372778	     -0.00000000	     -0.00000000	     46.87386584
      2.76494939	     -0.05392667	      0.00083203	     -0.19541360	     -0.05946530	      0.88277310	      0.00018897	     -0.21373299	     -0.00000000	     -0.00000000	     46.88768605
      2.76641382	     -0.05395217	      0.00082541	     -0.19543870	     -0.05946605	      0.88277290	      0.00018875	     -0.21373836	     -0.00000000	     -0.00000000	     46.84239049
      2.76764462	     -0.05396765	      0.00082219	     -0.19545392	     -0.05946669	      0.88277271	      0.00018854	     -0.21374304	     -0.00000000	     -0.00000000	     46.87012147
      2.76887543	     -0.05398959	      0.00081598	     -0.19547553	     -0.05946734	      0.88277250	      0.00018833	     -0.21374780	     -0.00000000	     -0.00000000	     46.83068829
      2.77010623	     -0.05400886	      0.00081072	     -0.19549450	     -0.05946799	      0.88277227	      0.00018811	     -0.21375267	     -0.00000000	     -0.00000000	     46.83306477
      2.77179037	     -0.05404059	      0.00080119	     -0.19552575	     -0.05946890	      0.88277193	      0.00018779	     -0.21375946	     -0.00000000	     -0.00000000	     46.77795196
      2.77304286	     -0.05406000	      0.00079568	     -0.19554486	     -0.05946958	      0.88277166	      0.00018753	     -0.21376465	     -0.00000000	     -0.00000000	     46.79845037
      2.77429535	     -0.05408508	      0.00078778	     -0.19556958	     -0.05947027	      0.88277137	      0.00018727	     -0.21376988	     -0.00000000	     -0.00000000	     46.73920281
      2.77554785	     -0.05410701	      0.00078092	     -0.19559118	     -0.05947097	      0.88277106	      0.00018700	     -0.21377520	     -0.00000000	     -0.00000000	     46.73734849
      2.77722152	     -0.05414104	      0.00076946	     -0.19562473	     -0.05947190	      0.88277063	      0.00018663	     -0.21378235	     -0.00000000	     -0.00000000	     46.67251668
      2.77845473	     -0.05416111	      0.00076265	     -0.19564449	     -0.05947259	      0.88277029	      0.00018634	     -0.21378768	     -0.00000000	     -0.00000000	     46.70087386
      2.77968793	     -0.05418659	      0.00075358	     -0.19566960	     -0.05947329	      0.88276993	      0.00018605	     -0.21379301	     -0.00000000	     -0.00000000	     46.64092172
      2.78121403	     -0.05421362	      0.00074365	     -0.19569622	     -0.05947415	      0.88276947	      0.00018567	     -0.21379964	     -0.00000000	     -0.00000000	     46.65736617
      2.78257144	     -0.05424302	      0.00073247	     -0.19572520	     -0.05947492	      0.88276904	      0.00018533	     -0.21380551	     -0.00000000	     -0.00000000	     46.57109505
      2.78392886	     -0.05426568	      0.00072355	     -0.19574750	     -0.05947569	      0.88276860	      0.00018498	     -0.21381140	     -0.00000000	     -0.00000000	     46.61098729
      2.78528627	     -0.05429577	      0.00071165	     -0.19577716	     -0.05947646	      0.88276814	      0.00018462	     -0.21381724	     -0.00000000	     -0.00000000	     46.50932560
      2.78664368	     -0.05431801	      0.00070249	     -0.19579904	     -0.05947723	      0.88276766	      0.00018425	     -0.21382310	     -0.00000000	     -0.00000000	     46.55788922
      2.78800110	     -0.05434885	      0.00069006	     -0.19582945	     -0.05947800	      0.88276716	      0.00018388	     -0.21382889	     -0.00000000	     -0.00000000	     46.43776850
      2.78935851	     -0.05437050	      0.00068076	     -0.19585075	     -0.05947877	      0.88276666	      0.00018350	     -0.21383470	     -0.00000000	     -0.00000000	     46.50513997
      2.79071592	     -0.05440166	      0.00066769	     -0.19588147	     -0.05947954	      0.88276613	      0.00018311	     -0.21384042	     -0.00000000	     -0.00000000	     46.38027077
      2.79207334	     -0.05442239	      0.00065812	     -0.19590184	     -0.05948030	      0.88276560	      0.00018272	     -0.21384614	     -0.00000000	     -0.00000000	     46.46766850
      2.79343075	     -0.05445396	      0.00064441	     -0.19593296	     -0.05948106	      0.88276504	      0.00018232	     -0.21385176	     -0.00000000	     -0.00000000	     46.32663196
      2.79463718	     -0.05447254	      0.00063545	     -0.19595123	     -0.05948173	      0.88276454	      0.00018196	     -0.21385676	     -0.00000000	     -0.00000000	     46.38423818
      2.79584361	     -0.05449754	      0.00062412	     -0.19597585	     -0.05948239	      0.88276403	      0.00018160	     -0.21386169	     -0.00000000	     -0.00000000	     46.31343876
      2.79733533	     -0.05452375	      0.00061166	     -0.19600165	     -0.05948321	      0.88276339	      0.00018114	     -0.21386775	     -0.00000000	     -0.00000000	     46.33115450
      2.79882705	     -0.05455508	      0.00059711	     -0.19603251	     -0.05948402	      0.88276273	      0.00018068	     -0.21387370	     -0.00000000	     -0.00000000	     46.23385062
      2.80006182	     -0.05457355	      0.00058735	     -0.19605067	     -0.05948468	      0.88276218	      0.00018030	     -0.21387860	     -0.00000000	     -0.00000000	     46.30242440
      2.80129660	     -0.05459747	      0.00057532	     -0.19607421	     -0.05948534	      0.88276161	      0.00017991	     -0.21388339	     -0.00000000	     -0.00000000	     46.24506539
      2.80279231	     -0.05462107	      0.00056233	     -0.19609739	     -0.05948613	      0.88276092	      0.00017944	     -0.21388910	     -0.00000000	     -0.00000000	     46.28687656
      2.80428803	     -0.05465074	      0.00054694	     -0.19612659	     -0.05948691	      0.88276022	      0.00017896	     -0.21389465	     -0.00000000	     -0.00000000	     46.18871665
      2.80548000	     -0.05466666	      0.00053721	     -0.19614220	     -0.05948752	      0.88275965	      0.00017858	     -0.21389902	     -0.00000000	     -0.00000000	     46.26587032
      2.80667198	     -0.05468818	      0.00052540	     -0.19616337	     -0.05948813	      0.88275908	      0.00017819	     -0.21390328	     -0.00000000	     -0.00000000	     46.21948716
      2.80822554	     -0.05471182	      0.00051137	     -0.19618657	     -0.05948891	      0.88275832	      0.00017768	     -0.21390874	     -0.00000000	     -0.00000000	     46.26449263
      2.80977910	     -0.05474130	      0.00049502	     -0.19621557	     -0.05948968	      0.88275756	      0.00017717	     -0.21391404	     -0.00000000	     -0.00000000	     46.18641014
      2.81093621	     -0.05475566	      0.00048536	     -0.19622963	     -0.05949025	      0.88275699	      0.00017679	     -0.21391794	     -0.00000000	     -0.00000000	     46.27983525
      2.81209331	     -0.05477542	      0.00047377	     -0.19624905	     -0.05949080	      0.88275642	      0.00017641	     -0.21392174	     -0.00000000	     -0.00000000	     46.25290076
      2.81371605	     -0.05479930	      0.00045884	     -0.19627249	     -0.05949158	      0.88275561	      0.00017587	     -0.21392698	     -0.00000000	     -0.00000000	     46.30929488
      2.81533878	     -0.05482912	      0.00044183	     -0.19630181	     -0.05949234	      0.88275481	      0.00017532	     -0.21393205	     -0.00000000	     -0.00000000	     46.23890038
      2.81644233	     -0.05484163	      0.00043310	     -0.19631407	     -0.05949285	      0.88275426	      0.00017495	     -0.21393546	     -0.00000000	     -0.00000000	     46.34225353
      2.81754588	     -0.05485954	      0.00042259	     -0.19633166	     -0.05949335	      0.88275371	      0.00017457	     -0.21393879	     -0.00000000	     -0.00000000	     46.33566786
      2.81928956	     -0.05488480	      0.00040714	     -0.19635648	     -0.05949414	      0.88275285	      0.00017397	     -0.21394396	     -0.00000000	     -0.00000000	     46.40654020
      2.82071166	     -0.05490822	      0.00039385	     -0.19637953	     -0.05949477	      0.88275215	      0.00017348	     -0.21394805	     -0.00000000	     -0.00000000	     46.37628473
      2.82213377	     -0.05492597	      0.00038284	     -0.19639696	     -0.05949539	      0.88275145	      0.00017298	     -0.21395208	     -0.00000000	     -0.00000000	     46.48714429
      2.82355588	     -0.05495081	      0.00036967	     -0.19642143	     -0.05949600	      0.88275075	      0.00017248	     -0.21395598	     -0.00000000	     -0.00000000	     46.41464841
      2.82480979	     -0.05496479	      0.00036099	     -0.19643517	     -0.05949653	      0.88275014	      0.00017203	     -0.21395937	     -0.00000000	     -0.00000000	     46.54664839
      2.82606369	     -0.05498496	      0.00035018	     -0.19645505	     -0.05949706	      0.88274953	      0.00017158	     -0.21396265	     -0.00000000	     -0.00000000	     46.52239416
      2.82731760	     -0.05500111	      0.00034081	     -0.19647093	     -0.05949758	      0.88274893	      0.00017112	     -0.21396588	     -0.00000000	     -0.00000000	     46.60153582
      2.82897921	     -0.05502679	      0.00032692	     -0.19649625	     -0.05949826	      0.88274813	      0.00017051	     -0.21397001	     -0.00000000	     -0.00000000	     46.59883291
      2.83026005	     -0.05504125	      0.00031816	     -0.19651048	     -0.05949877	      0.88274752	      0.00017003	     -0.21397313	     -0.00000000	     -0.00000000	     46.72150428
      2.83154089	     -0.05506122	      0.00030770	     -0.19653017	     -0.05949929	      0.88274691	      0.00016955	     -0.21397614	     -0.00000000	     -0.00000000	     46.69298287
      2.83282173	     -0.05507708	      0.00029874	     -0.19654580	     -0.05949979	      0.88274630	      0.00016906	     -0.21397910	     -0.00000000	     -0.00000000	     46.76839947
      2.83446041	     -0.05510191	      0.00028563	     -0.19657029	     -0.05950042	      0.88274553	      0.00016842	     -0.21398274	     -0.00000000	     -0.00000000	     46.75445876
      2.83571912	     -0.05511531	      0.00027745	     -0.19658349	     -0.05950091	      0.88274493	      0.00016793	     -0.21398547	     -0.00000000	     -0.00000000	     46.88321332
      2.83697783	     -0.05513423	      0.00026732	     -0.19660216	     -0.05950138	      0.88274433	      0.00016742	     -0.21398809	     -0.00000000	     -0.00000000	     46.86684742
      2.83849527	     -0.05515194	      0.00025685	     -0.19661962	     -0.05950195	      0.88274362	      0.00016680	     -0.21399117	     -0.00000000	     -0.00000000	     46.99082863
      2.84001271	     -0.05517698	      0.00024385	     -0.19664433	     -0.05950251	      0.88274290	      0.00016617	     -0.21399411	     -0.00000000	     -0.00000000	     46.92405520
      2.84116281	     -0.05518772	      0.00023691	     -0.19665492	     -0.05950293	      0.88274235	      0.00016569	     -0.21399630	     -0.00000000	     -0.00000000	     47.06562670
      2.84231291	     -0.05520416	      0.00022789	     -0.19667115	     -0.05950334	      0.88274180	      0.00016519	     -0.21399841	     -0.00000000	     -0.00000000	     47.07197462
      2.84395130	     -0.05522404	      0.00021596	     -0.19669076	     -0.05950392	      0.88274101	      0.00016448	     -0.21400132	     -0.00000000	     -0.00000000	     47.18781038
      2.84537032	     -0.05524496	      0.00020420	     -0.19671141	     -0.05950442	      0.88274033	      0.00016384	     -0.21400373	     -0.00000000	     -0.00000000	     47.17516713
      2.84678934	     -0.05525984	      0.00019465	     -0.19672607	     -0.05950491	      0.88273964	      0.00016320	     -0.21400609	     -0.00000000	     -0.00000000	     47.31792859
      2.84820835	     -0.05528237	      0.00018256	     -0.19674833	     -0.05950540	      0.88273895	      0.00016254	     -0.21400833	     -0.00000000	     -0.00000000	     47.24523842
      2.84945816	     -0.05529399	      0.00017493	     -0.19675980	     -0.05950582	      0.88273833	      0.00016195	     -0.21401027	     -0.00000000	     -0.00000000	     47.38765653
      2.85070797	     -0.05531178	      0.00016513	     -0.19677738	     -0.05950624	      0.88273771	      0.00016135	     -0.21401211	     -0.00000000	     -0.00000000	     47.36707092
      2.85195779	     -0.05532566	      0.00015672	     -0.19679109	     -0.05950665	      0.88273708	      0.00016075	     -0.21401390	     -0.00000000	     -0.00000000	     47.45164883
      2.85365268	     -0.05534852	      0.00014393	     -0.19681369	     -0.05950721	      0.88273623	      0.00015990	     -0.21401619	     -0.00000000	     -0.00000000	     47.45320343
      2.85493435	     -0.05536052	      0.00013621	     -0.19682554	     -0.05950763	      0.88273557	      0.00015926	     -0.21401787	     -0.00000000	     -0.00000000	     47.58734533
      2.85621602	     -0.05537784	      0.00012652	     -0.19684268	     -0.05950804	      0.88273491	      0.00015860	     -0.21401945	     -0.00000000	     -0.00000000	     47.57191066
      2.85749769	     -0.05539118	      0.00011823	     -0.19685587	     -0.05950845	      0.88273424	      0.00015793	     -0.21402098	     -0.00000000	     -0.00000000	     47.65825737
      2.85915951	     -0.05541291	      0.00010591	     -0.19687736	     -0.05950898	      0.88273336	      0.00015704	     -0.21402282	     -0.00000000	     -0.00000000	     47.64062047
      2.86041609	     -0.05542357	      0.00009895	     -0.19688792	     -0.05950937	      0.88273269	      0.00015636	     -0.21402416	     -0.00000000	     -0.00000000	     47.75517886
      2.86167267	     -0.05543950	      0.00009024	     -0.19690369	     -0.05950976	      0.88273201	      0.00015567	     -0.21402541	     -0.00000000	     -0.00000000	     47.72650068
      2.86320556	     -0.05545378	      0.00008174	     -0.19691784	     -0.05951024	      0.88273118	      0.00015481	     -0.21402686	     -0.00000000	     -0.00000000	     47.83339867
      2.86458151	     -0.05547194	      0.00007219	     -0.19693584	     -0.05951066	      0.88273042	      0.00015403	     -0.21402806	     -0.00000000	     -0.00000000	     47.78929717
      2.86595746	     -0.05548297	      0.00006553	     -0.19694678	     -0.05951108	      0.88272965	      0.00015323	     -0.21402923	     -0.00000000	     -0.00000000	     47.92671318
      2.86733341	     -0.05550130	      0.00005615	     -0.19696496	     -0.05951150	      0.88272887	      0.00015242	     -0.21403029	     -0.00000000	     -0.00000000	     47.86617807
      2.86870936	     -0.05551118	      0.00005035	     -0.19697479	     -0.05951192	      0.88272809	      0.00015160	     -0.21403133	     -0.00000000	     -0.00000000	     48.00948242
      2.87008531	     -0.05552948	      0.00004131	     -0.19699294	     -0.05951233	      0.88272730	      0.00015077	     -0.21403225	     -0.00000000	     -0.00000000	     47.92975578
      2.87146126	     -0.05553822	      0.00003632	     -0.19700166	     -0.05951275	      0.88272650	      0.00014992	     -0.21403316	     -0.00000000	     -0.00000000	     48.08526330
      2.87283721	     -0.05555680	      0.00002728	     -0.19702010	     -0.05951316	      0.88272569	      0.00014906	     -0.21403394	     -0.00000000	     -0.00000000	     47.98911340
      2.87406831	     -0.05556434	      0.00002323	     -0.19702763	     -0.05951353	      0.88272497	      0.00014828	     -0.21403463	     -0.00000000	     -0.00000000	     48.09833915
      2.87529942	     -0.05557781	      0.00001660	     -0.19704102	     -0.05951390	      0.88272423	      0.00014749	     -0.21403522	     -0.00000000	     -0.00000000	     48.06740780
      2.87678904	     -0.05558923	      0.00001105	     -0.19705242	     -0.05951434	      0.88272334	      0.00014652	     -0.21403589	     -0.00000000	     -0.00000000	     48.12492230
      2.87827866	     -0.05560578	      0.00000326	     -0.19706888	     -0.05951479	      0.88272244	      0.00014554	     -0.21403645	     -0.00000000	     -0.00000000	     48.07560695
      2.87952195	     -0.05561295	      0.00000034	     -0.19707607	     -0.05951516	      0.88272168	      0.00014471	     -0.21403689	     -0.00000000	     -0.00000000	     48.13712490
      2.88076525	     -0.05562522	     -0.00000503	     -0.19708830	     -0.05951553	      0.88272092	      0.00014387	     -0.21403724	     -0.00000000	     -0.00000000	     48.10638413
      2.88226237	     -0.05563550	     -0.00000880	     -0.19709861	     -0.05951597	      0.88271999	      0.00014284	     -0.21403762	     -0.00000000	     -0.00000000	     48.13897929
      2.88375950	     -0.05565072	     -0.00001540	     -0.19711377	     -0.05951642	      0.88271907	      0.00014180	     -0.21403789	     -0.00000000	     -0.00000000	     48.11114877
      2.88494580	     -0.05565665	     -0.00001679	     -0.19711976	     -0.05951678	      0.88271833	      0.00014097	     -0.21403808	     -0.00000000	     -0.00000000	     48.13105990
      2.88613211	     -0.05566658	     -0.00002072	     -0.19712969	     -0.05951713	      0.88271759	      0.00014012	     -0.21403820	     -0.00000000	     -0.00000000	     48.11933042
      2.88768863	     -0.05567632	     -0.00002356	     -0.19713949	     -0.05951760	      0.88271661	      0.00013900	     -0.21403829	     -0.00000000	     -0.00000000	     48.11609887
      2.88924515	     -0.05568920	     -0.00002899	     -0.19715236	     -0.05951807	      0.88271563	      0.00013786	     -0.21403826	     -0.00000000	     -0.00000000	     48.13399839
      2.89037524	     -0.05569408	     -0.00002916	     -0.19715733	     -0.05951841	      0.88271492	      0.00013703	     -0.21403820	     -0.00000000	     -0.00000000	     48.09539071
      2.89150532	     -0.05570170	     -0.00003170	     -0.19716498	     -0.05951875	      0.88271421	      0.00013619	     -0.21403807	     -0.00000000	     -0.00000000	     48.09473849
      2.89314700	     -0.05571096	     -0.00003354	     -0.19717433	     -0.05951925	      0.88271317	      0.00013495	     -0.21403781	     -0.00000000	     -0.00000000	     48.06660432
      2.89453253	     -0.05571973	     -0.00003636	     -0.19718315	     -0.05951967	      0.88271230	      0.00013389	     -0.21403750	     -0.00000000	     -0.00000000	     48.08429903
      2.89591806	     -0.05572621	     -0.00003642	     -0.19718974	     -0.05952009	      0.88271142	      0.00013282	     -0.21403714	     -0.00000000	     -0.00000000	     48.02574471
      2.89730359	     -0.05573443	     -0.00003918	     -0.19719800	     -0.05952052	      0.88271055	      0.00013174	     -0.21403669	     -0.00000000	     -0.00000000	     48.07327393
      2.89868912	     -0.05573996	     -0.00003787	     -0.19720369	     -0.05952095	      0.88270967	      0.00013064	     -0.21403619	     -0.00000000	     -0.00000000	     47.96840549
      2.89988073	     -0.05574648	     -0.00004001	     -0.19721026	     -0.05952131	      0.88270893	      0.00012969	     -0.21403569	     -0.00000000	     -0.00000000	     48.01567506
      2.90107233	     -0.05575148	     -0.00003943	     -0.19721537	     -0.05952168	      0.88270818	      0.00012873	     -0.21403514	     -0.00000000	     -0.00000000	     47.95347089
      2.90256406	     -0.05575821	     -0.00004014	     -0.19722221	     -0.05952214	      0.88270725	      0.00012752	     -0.21403439	     -0.00000000	     -0.00000000	     47.96975027
      2.90405578	     -0.05576369	     -0.00003826	     -0.19722787	     -0.05952261	      0.88270632	      0.00012630	     -0.21403358	     -0.00000000	     -0.00000000	     47.86407004
      2.90524987	     -0.05576862	     -0.00003919	     -0.19723288	     -0.05952298	      0.88270559	      0.00012531	     -0.21403286	     -0.00000000	     -0.00000000	     47.91734916
      2.90644396	     -0.05577258	     -0.00003773	     -0.19723698	     -0.05952335	      0.88270485	      0.00012431	     -0.21403210	     -0.00000000	     -0.00000000	     47.84296730
      2.90795969	     -0.05577765	     -0.00003713	     -0.19724219	     -0.05952383	      0.88270393	      0.00012304	     -0.21403107	     -0.00000000	     -0.00000000	     47.85338738
      2.90947542	     -0.05578181	     -0.00003388	     -0.19724657	     -0.05952430	      0.88270301	      0.00012175	     -0.21402997	     -0.00000000	     -0.00000000	     47.71372851
      2.91062375	     -0.05578518	     -0.00003390	     -0.19725004	     -0.05952466	      0.88270232	      0.00012077	     -0.21402908	     -0.00000000	     -0.00000000	     47.76759742
      2.91177207	     -0.05578789	     -0.00003170	     -0.19725290	     -0.05952502	      0.88270163	      0.00011978	     -0.21402814	     -0.00000000	     -0.00000000	     47.69093006
      2.91335987	     -0.05579142	     -0.00002966	     -0.19725662	     -0.05952552	      0.88270069	      0.00011840	     -0.21402678	     -0.00000000	     -0.00000000	     47.67898024
      2.91494766	     -0.05579424	     -0.00002510	     -0.19725971	     -0.05952601	      0.88269976	      0.00011701	     -0.21402533	     -0.00000000	     -0.00000000	     47.51283816
      2.91604915	     -0.05579636	     -0.00002437	     -0.19726193	     -0.05952636	      0.88269912	      0.00011604	     -0.21402429	     -0.00000000	     -0.00000000	     47.56036406
      2.91715064	     -0.05579808	     -0.00002155	     -0.19726382	     -0.05952670	      0.88269849	      0.00011506	     -0.21402321	     -0.00000000	     -0.00000000	     47.47737408
      2.91884238	     -0.05580031	     -0.00001794	     -0.19726629	     -0.05952723	      0.88269754	      0.00011356	     -0.21402148	     -0.00000000	     -0.00000000	     47.42893550
      2.92024053	     -0.05580131	     -0.00001353	     -0.19726752	     -0.05952766	      0.88269676	      0.00011231	     -0.21401999	     -0.00000000	     -0.00000000	     47.29774250
      2.92163869	     -0.05580148	     -0.00001073	     -0.19726788	     -0.05952810	      0.88269599	      0.00011105	     -0.21401842	     -0.00000000	     -0.00000000	     47.31390332
      2.92303684	     -0.05580100	     -0.00000521	     -0.19726766	     -0.05952853	      0.88269524	      0.00010979	     -0.21401677	     -0.00000000	     -0.00000000	     47.12363746
      2.92428352	     -0.05580041	     -0.00000277	     -0.19726724	     -0.05952891	      0.88269459	      0.00010865	     -0.21401523	     -0.00000000	     -0.00000000	     47.15390286
      2.92553019	     -0.05579931	      0.00000202	     -0.19726636	     -0.05952930	      0.88269394	      0.00010752	     -0.21401364	     -0.00000000	     -0.00000000	     47.00548627
      2.92677687	     -0.05579794	      0.00000556	     -0.19726518	     -0.05952968	      0.88269331	      0.00010638	     -0.21401199	     -0.00000000	     -0.00000000	     46.97029676
      2.92838430	     -0.05579550	      0.00001192	     -0.19726303	     -0.05953017	      0.88269252	      0.00010491	     -0.21400979	     -0.00000000	     -0.00000000	     46.79708376
      2.92965420	     -0.05579310	      0.00001530	     -0.19726081	     -0.05953056	      0.88269191	      0.00010374	     -0.21400800	     -0.00000000	     -0.00000000	     46.80366644
      2.93092410	     -0.05578996	      0.00002083	     -0.19725790	     -0.05953094	      0.88269131	      0.00010257	     -0.21400615	     -0.00000000	     -0.00000000	     46.64576315
      2.93219399	     -0.05578622	      0.00002515	     -0.19725437	     -0.05953133	      0.88269074	      0.00010140	     -0.21400425	     -0.00000000	     -0.00000000	     46.60647120
      2.93378457	     -0.05578085	      0.00003251	     -0.19724931	     -0.05953181	      0.88269005	      0.00009993	     -0.21400180	     -0.00000000	     -0.00000000	     46.41729836
      2.93503437	     -0.05577608	      0.00003658	     -0.19724472	     -0.05953218	      0.88268952	      0.00009878	     -0.21399981	     -0.00000000	     -0.00000000	     46.42519989
      2.93628417	     -0.05577089	      0.00004287	     -0.19723978	     -0.05953256	      0.88268902	      0.00009762	     -0.21399778	     -0.00000000	     -0.00000000	     46.26556126
      2.93753397	     -0.05576449	      0.00004822	     -0.19723359	     -0.05953293	      0.88268854	      0.00009646	     -0.21399570	     -0.00000000	     -0.00000000	     46.21904291
      2.93919074	     -0.05575305	      0.00005738	     -0.19722249	     -0.05953343	      0.88268793	      0.00009493	     -0.21399281	     -0.00000000	     -0.00000000	     46.03264325
      2.94043353	     -0.05574212	      0.00006288	     -0.19721178	     -0.05953380	      0.88268750	      0.00009378	     -0.21399050	     -0.00000000	     -0.00000000	     46.04426237
      2.94167633	     -0.05573024	      0.00007045	     -0.19720016	     -0.05953417	      0.88268710	      0.00009263	     -0.21398805	     -0.00000000	     -0.00000000	     45.88712582
      2.94318426	     -0.05571491	      0.00007825	     -0.19718511	     -0.05953462	      0.88268664	      0.00009124	     -0.21398493	     -0.00000000	     -0.00000000	     45.85062324
      2.94453239	     -0.05569875	      0.00008755	     -0.19716926	     -0.05953502	      0.88268627	      0.00009000	     -0.21398199	     -0.00000000	     -0.00000000	     45.65490157
      2.94588053	     -0.05567997	      0.00009497	     -0.19715073	     -0.05953543	      0.88268592	      0.00008876	     -0.21397886	     -0.00000000	     -0.00000000	     45.67225782
      2.94722866	     -0.05565920	      0.00010518	     -0.19713028	     -0.05953583	      0.88268561	      0.00008752	     -0.21397553	     -0.00000000	     -0.00000000	     45.46490407
      2.94857679	     -0.05563788	      0.00011307	     -0.19710920	     -0.05953623	      0.88268533	      0.00008629	     -0.21397200	     -0.00000000	     -0.00000000	     45.48344978
      2.94992492	     -0.05561639	      0.00012376	     -0.19708804	     -0.05953664	      0.88268509	      0.00008506	     -0.21396832	     -0.00000000	     -0.00000000	     45.25965994
      2.95127305	     -0.05559406	      0.00013195	     -0.19706594	     -0.05953704	      0.88268488	      0.00008384	     -0.21396454	     -0.00000000	     -0.00000000	     45.29564931
      2.95262119	     -0.05556990	      0.00014334	     -0.19704210	     -0.05953745	      0.88268471	      0.00008263	     -0.21396062	     -0.00000000	     -0.00000000	     45.07237034
      2.95396932	     -0.05554526	      0.00015196	     -0.19701770	     -0.05953786	      0.88268457	      0.00008142	     -0.21395659	     -0.00000000	     -0.00000000	     45.11889603
      2.95531745	     -0.05552005	      0.00016387	     -0.19699280	     -0.05953827	      0.88268447	      0.00008021	     -0.21395245	     -0.00000000	     -0.00000000	     44.88137559
      2.95666558	     -0.05549355	      0.00017289	     -0.19696653	     -0.05953868	      0.88268442	      0.00007902	     -0.21394822	     -0.00000000	     -0.00000000	     44.94881033
      2.95801371	     -0.05546531	      0.00018562	     -0.19693862	     -0.05953910	      0.88268440	      0.00007783	     -0.21394388	     -0.00000000	     -0.00000000	     44.71027746
      2.95936184	     -0.05543573	      0.00019525	     -0.19690926	     -0.05953952	      0.88268441	      0.00007665	     -0.21393941	     -0.00000000	      0.00000000	     44.79448780
      2.96070998	     -0.05540433	      0.00020872	     -0.19687819	     -0.05953994	      0.88268447	      0.00007547	     -0.21393481	     -0.00000000	      0.00000000	     44.55156412
      2.96205811	     -0.05537138	      0.00021886	     -0.19684547	     -0.05954036	      0.88268457	      0.00007431	     -0.21393006	     -0.00000000	      0.00000000	     44.65223918
      2.96340624	     -0.05533800	      0.00023289	     -0.19681241	     -0.05954079	      0.88268471	      0.00007316	     -0.21392516	     -0.00000000	      0.00000000	     44.39506103
      2.96475437	     -0.05530534	      0.00024310	     -0.19677996	     -0.05954123	      0.88268488	      0.00007201	     -0.21392017	     -0.00000000	      0.00000000	     44.49934365
      2.96596121	     -0.05527710	      0.00025542	     -0.19675198	     -0.05954162	      0.88268507	      0.00007100	     -0.21391567	     -0.00000000	      0.00000000	     44.27569011
      2.96716805	     -0.05524968	      0.00026554	     -0.19672476	     -0.05954202	      0.88268530	      0.00006999	     -0.21391119	     -0.00000000	      0.00000000	     44.27248573
      2.96865124	     -0.05521699	      0.00027953	     -0.19669235	     -0.05954251	      0.88268561	      0.00006877	     -0.21390574	     -0.00000000	      0.00000000	     44.12773192
      2.97013442	     -0.05518410	      0.00029173	     -0.19665967	     -0.05954301	      0.88268597	      0.00006756	     -0.21390037	     -0.00000000	      0.00000000	     44.18490256
      2.97137154	     -0.05515589	      0.00030439	     -0.19663171	     -0.05954343	      0.88268631	      0.00006656	     -0.21389593	     -0.00000000	      0.00000000	     43.99737807
      2.97260867	     -0.05512772	      0.00031506	     -0.19660372	     -0.05954386	      0.88268668	      0.00006557	     -0.21389152	     -0.00000000	      0.00000000	     44.00934236
      2.97409332	     -0.05509423	      0.00032952	     -0.19657048	     -0.05954438	      0.88268715	      0.00006440	     -0.21388626	     -0.00000000	      0.00000000	     43.86576204
      2.97557797	     -0.05506221	      0.00034160	     -0.19653865	     -0.05954491	      0.88268768	      0.00006324	     -0.21388109	     -0.00000000	      0.00000000	     43.94403248
      2.97677247	     -0.05503699	      0.00035377	     -0.19651363	     -0.05954534	      0.88268812	      0.00006231	     -0.21387702	     -0.00000000	      0.00000000	     43.74469474
      2.97796696	     -0.05501188	      0.00036398	     -0.19648867	     -0.05954578	      0.88268860	      0.00006140	     -0.21387303	     -0.00000000	      0.00000000	     43.75397929
      2.97950689	     -0.05498006	      0.00037848	     -0.19645706	     -0.05954635	      0.88268924	      0.00006024	     -0.21386800	     -0.00000000	      0.00000000	     43.62711956
      2.98104682	     -0.05494953	      0.00039069	     -0.19642669	     -0.05954693	      0.88268993	      0.00005909	     -0.21386312	     -0.00000000	      0.00000000	     43.72629943
      2.98220795	     -0.05492600	      0.00040241	     -0.19640333	     -0.05954738	      0.88269047	      0.00005823	     -0.21385956	     -0.00000000	      0.00000000	     43.53332903
      2.98336908	     -0.05490275	      0.00041216	     -0.19638019	     -0.05954783	      0.88269103	      0.00005739	     -0.21385606	     -0.00000000	      0.00000000	     43.54456736
      2.98497335	     -0.05487089	      0.00042677	     -0.19634852	     -0.05954847	      0.88269184	      0.00005623	     -0.21385138	     -0.00000000	      0.00000000	     43.44020616
      2.98657763	     -0.05483911	      0.00043918	     -0.19631686	     -0.05954912	      0.88269269	      0.00005509	     -0.21384686	     -0.00000000	      0.00000000	     43.57912745
      2.98768762	     -0.05481711	      0.00045027	     -0.19629501	     -0.05954957	      0.88269329	      0.00005431	     -0.21384382	     -0.00000000	      0.00000000	     43.37332042
      2.98879760	     -0.05479657	      0.00045932	     -0.19627455	     -0.05955004	      0.88269391	      0.00005354	     -0.21384088	     -0.00000000	      0.00000000	     43.37709688
      2.99051158	     -0.05476673	      0.00047402	     -0.19624487	     -0.05955076	      0.88269490	      0.00005237	     -0.21383661	     -0.00000000	      0.00000000	     43.28643026
      2.99192401	     -0.05474273	      0.00048486	     -0.19622095	     -0.05955138	      0.88269573	      0.00005141	     -0.21383334	     -0.00000000	      0.00000000	     43.34103830
      2.99333644	     -0.05471939	      0.00049735	     -0.19619773	     -0.05955200	      0.88269659	      0.00005047	     -0.21383029	     -0.00000000	      0.00000000	     43.19659793
      2.99474887	     -0.05469810	      0.00050703	     -0.19617647	     -0.05955263	      0.88269747	      0.00004954	     -0.21382749	     -0.00000000	      0.00000000	     43.31961001
      2.99600626	     -0.05468081	      0.00051800	     -0.19615928	     -0.05955321	      0.88269827	      0.00004872	     -0.21382524	     -0.00000000	      0.00000000	     43.13421027
      2.99726366	     -0.05466489	      0.00052657	     -0.19614339	     -0.05955379	      0.88269908	      0.00004791	     -0.21382325	     -0.00000000	      0.00000000	     43.19425620
      2.99852106	     -0.05464861	      0.00053650	     -0.19612717	     -0.05955439	      0.88269991	      0.00004711	     -0.21382149	     -0.00000000	      0.00000000	     43.11256236
      3.00014676	     -0.05462880	      0.00054743	     -0.19610739	     -0.05955517	      0.88270099	      0.00004609	     -0.21381953	     -0.00000000	      0.00000000	     43.18307161
      3.00142672	     -0.05461412	      0.00055760	     -0.19609277	     -0.05955580	      0.88270186	      0.00004530	     -0.21381825	     -0.00000000	      0.00000000	     43.03263209
      3.00270667	     -0.05460006	      0.00056563	     -0.19607871	     -0.05955644	      0.88270273	      0.00004452	     -0.21381718	     -0.00000000	      0.00000000	     43.10003656
      3.00398662	     -0.05458630	      0.00057491	     -0.19606497	     -0.05955709	      0.88270362	      0.00004374	     -0.21381632	     -0.00000000	      0.00000000	     43.01554992
      3.00559622	     -0.05457045	      0.00058446	     -0.19604911	     -0.05955792	      0.88270475	      0.00004278	     -0.21381553	     -0.00000000	      0.00000000	     43.10940877
      3.00685465	     -0.05455892	      0.00059349	     -0.19603760	     -0.05955859	      0.88270564	      0.00004204	     -0.21381514	     -0.00000000	      0.00000000	     42.96304031
      3.00811308	     -0.05454943	      0.00060012	     -0.19602807	     -0.05955926	      0.88270654	      0.00004130	     -0.21381496	     -0.00000000	      0.00000000	     43.03084150
      3.00937151	     -0.05454215	      0.00060751	     -0.19602076	     -0.05955995	      0.88270744	      0.00004057	     -0.21381504	     -0.00000000	      0.00000000	     42.96204172
      3.01105035	     -0.05453591	      0.00061513	     -0.19601443	     -0.05956088	      0.88270866	      0.00003961	     -0.21381559	     -0.00000000	      0.00000000	     43.04835505
      3.01230017	     -0.05453266	      0.00062225	     -0.19601115	     -0.05956159	      0.88270957	      0.00003891	     -0.21381634	     -0.00000000	      0.00000000	     42.90725704
      3.01355000	     -0.05453035	      0.00062724	     -0.19600875	     -0.05956231	      0.88271049	      0.00003821	     -0.21381737	     -0.00000000	      0.00000001	     42.97886710
      3.01507500	     -0.05452690	      0.00063481	     -0.19600524	     -0.05956320	      0.88271161	      0.00003736	     -0.21381895	     -0.00000000	      0.00000001	     42.89755364
      3.01643385	     -0.05452234	      0.00063954	     -0.19600056	     -0.05956400	      0.88271261	      0.00003661	     -0.21382056	     -0.00000000	      0.00000001	     43.04105121
      3.01779271	     -0.05451594	      0.00064656	     -0.19599412	     -0.05956483	      0.88271362	      0.00003588	     -0.21382229	     -0.00000000	      0.00000001	     42.92186845
      3.01915157	     -0.05450968	      0.00065076	     -0.19598774	     -0.05956566	      0.88271463	      0.00003514	     -0.21382408	     -0.00000000	      0.00000001	     43.07178068
      3.02051043	     -0.05450458	      0.00065710	     -0.19598257	     -0.05956651	      0.88271564	      0.00003442	     -0.21382597	     -0.00000000	      0.00000001	     42.92488442
      3.02186928	     -0.05450235	      0.00066010	     -0.19598019	     -0.05956737	      0.88271665	      0.00003370	     -0.21382800	     -0.00000000	      0.00000001	     43.07804464
      3.02322814	     -0.05450211	      0.00066540	     -0.19597985	     -0.05956824	      0.88271766	      0.00003298	     -0.21383024	     -0.00000000	      0.00000001	     42.91556214
      3.02458700	     -0.05450419	      0.00066711	     -0.19598174	     -0.05956913	      0.88271868	      0.00003227	     -0.21383272	     -0.00000000	      0.00000001	     43.09244135
      3.02594585	     -0.05450720	      0.00067131	     -0.19598463	     -0.05957003	      0.88271969	      0.00003157	     -0.21383546	     -0.00000000	      0.00000001	     42.93210763
      3.02730471	     -0.05451173	      0.00067159	     -0.19598893	     -0.05957094	      0.88272070	      0.00003087	     -0.21383843	     -0.00000000	      0.00000001	     43.13485642
      3.02866357	     -0.05451669	      0.00067478	     -0.19599374	     -0.05957187	      0.88272172	      0.00003017	     -0.21384163	     -0.00000000	      0.00000001	     42.96163634
      3.03002243	     -0.05452320	      0.00067373	     -0.19599999	     -0.05957280	      0.88272273	      0.00002948	     -0.21384505	     -0.00000000	      0.00000001	     43.18553863
      3.03138128	     -0.05452978	      0.00067600	     -0.19600641	     -0.05957375	      0.88272373	      0.00002880	     -0.21384867	     -0.00000000	      0.00000001	     42.99669369
      3.03260139	     -0.05453663	      0.00067437	     -0.19601301	     -0.05957462	      0.88272464	      0.00002818	     -0.21385208	     -0.00000000	      0.00000001	     43.16917933
      3.03382149	     -0.05454352	      0.00067458	     -0.19601971	     -0.05957549	      0.88272554	      0.00002757	     -0.21385561	     -0.00000000	      0.00000001	     43.10855921
      3.03530287	     -0.05455336	      0.00067259	     -0.19602926	     -0.05957657	      0.88272663	      0.00002684	     -0.21386008	     -0.00000000	      0.00000001	     43.20967303
      3.03678425	     -0.05456435	      0.00067225	     -0.19604000	     -0.05957766	      0.88272773	      0.00002610	     -0.21386475	     -0.00000000	      0.00000001	     43.09110188
      3.03802719	     -0.05457471	      0.00066920	     -0.19605008	     -0.05957859	      0.88272864	      0.00002549	     -0.21386882	     -0.00000000	      0.00000001	     43.24283416
      3.03927013	     -0.05458519	      0.00066784	     -0.19606034	     -0.05957953	      0.88272955	      0.00002488	     -0.21387303	     -0.00000000	      0.00000000	     43.18804706
      3.04051307	     -0.05459626	      0.00066472	     -0.19607113	     -0.05958048	      0.88273046	      0.00002427	     -0.21387736	     -0.00000000	      0.00000000	     43.26908868
      3.04221203	     -0.05461196	      0.00066129	     -0.19608648	     -0.05958179	      0.88273170	      0.00002344	     -0.21388345	     -0.00000000	      0.00000000	     43.22506702
      3.04347300	     -0.05462434	      0.00065675	     -0.19609855	     -0.05958278	      0.88273262	      0.00002283	     -0.21388810	     -0.00000000	      0.00000000	     43.35675769
      3.04473396	     -0.05463672	      0.00065400	     -0.19611068	     -0.05958377	      0.88273353	      0.00002222	     -0.21389283	     -0.00000000	      0.00000000	     43.29788446
      3.04624995	     -0.05465239	      0.00064844	     -0.19612599	     -0.05958499	      0.88273463	      0.00002149	     -0.21389863	     -0.00000000	      0.00000000	     43.42710344
      3.04759476	     -0.05466646	      0.00064503	     -0.19613977	     -0.05958608	      0.88273560	      0.00002084	     -0.21390386	     -0.00000000	      0.00000000	     43.33659449
      3.04893956	     -0.05468171	      0.00063882	     -0.19615468	     -0.05958718	      0.88273657	      0.00002019	     -0.21390917	     -0.00000000	      0.00000000	     43.48189293
      3.05028436	     -0.05469761	      0.00063453	     -0.19617027	     -0.05958830	      0.88273753	      0.00001955	     -0.21391457	     -0.00000000	      0.00000000	     43.39119694
      3.05162916	     -0.05471470	      0.00062750	     -0.19618700	     -0.05958942	      0.88273850	      0.00001890	     -0.21392005	     -0.00000000	      0.00000000	     43.53483678
      3.05297397	     -0.05473194	      0.00062246	     -0.19620392	     -0.05959056	      0.88273945	      0.00001826	     -0.21392563	     -0.00000000	      0.00000000	     43.44721078
      3.05431877	     -0.05474991	      0.00061485	     -0.19622152	     -0.05959171	      0.88274040	      0.00001761	     -0.21393127	     -0.00000000	      0.00000000	     43.58829254
      3.05566357	     -0.05476810	      0.00060907	     -0.19623939	     -0.05959286	      0.88274135	      0.00001697	     -0.21393699	     -0.00000000	      0.00000000	     43.50863960
      3.05700837	     -0.05478747	      0.00060065	     -0.19625838	     -0.05959403	      0.88274229	      0.00001632	     -0.21394277	     -0.00000000	      0.00000000	     43.64790944
      3.05835318	     -0.05480711	      0.00059389	     -0.19627768	     -0.05959521	      0.88274322	      0.00001567	     -0.21394861	     -0.00000000	      0.00000000	     43.57760877
      3.05969798	     -0.05482744	      0.00058478	     -0.19629761	     -0.05959640	      0.88274414	      0.00001502	     -0.21395452	     -0.00000000	      0.00000000	     43.70975236
      3.06104278	     -0.05484776	      0.00057748	     -0.19631758	     -0.05959760	      0.88274506	      0.00001437	     -0.21396047	     -0.00000000	      0.00000000	     43.64122585
      3.06238759	     -0.05486868	      0.00056787	     -0.19633810	     -0.05959881	      0.88274596	      0.00001372	     -0.21396646	     -0.00000000	      0.00000000	     43.77133821
      3.06373239	     -0.05488941	      0.00055988	     -0.19635848	     -0.05960002	      0.88274686	      0.00001307	     -0.21397248	     -0.00000000	      0.00000000	     43.71548831
      3.06507719	     -0.05491045	      0.00054966	     -0.19637911	     -0.05960124	      0.88274774	      0.00001242	     -0.21397852	     -0.00000000	      0.00000000	     43.84533532
      3.06642199	     -0.05493139	      0.00054086	     -0.19639968	     -0.05960247	      0.88274861	      0.00001177	     -0.21398456	     -0.00000000	      0.00000000	     43.80620049
      3.06776680	     -0.05495258	      0.00053002	     -0.19642046	     -0.05960371	      0.88274948	      0.00001111	     -0.21399061	     -0.00000000	      0.00000000	     43.92978691
      3.06911160	     -0.05497344	      0.00052084	     -0.19644096	     -0.05960495	      0.88275032	      0.00001045	     -0.21399665	     -0.00000000	      0.00000000	     43.88945076
      3.07045640	     -0.05499436	      0.00050999	     -0.19646147	     -0.05960620	      0.88275116	      0.00000980	     -0.21400267	      0.00000000	      0.00000000	     43.99687067
      3.07180120	     -0.05501501	      0.00050078	     -0.19648176	     -0.05960746	      0.88275198	      0.00000914	     -0.21400866	      0.00000000	      0.00000000	     43.96148207
      3.07314601	     -0.05503579	      0.00048991	     -0.19650214	     -0.05960872	      0.88275279	      0.00000848	     -0.21401461	      0.00000000	      0.00000000	     44.06843201
      3.07449081	     -0.05505620	      0.00048058	     -0.19652221	     -0.05960999	      0.88275358	      0.00000781	     -0.21402052	      0.00000000	      0.00000000	     44.04525114
      3.07583561	     -0.05507655	      0.00046973	     -0.19654217	     -0.05961126	      0.88275436	      0.00000715	     -0.21402639	      0.00000000	      0.00000000	     44.15018189
      3.07718042	     -0.05509639	      0.00046030	     -0.19656166	     -0.05961253	      0.88275513	      0.00000648	     -0.21403219	      0.00000000	      0.00000000	     44.13957767
      3.07852522	     -0.05511607	      0.00044941	     -0.19658096	     -0.05961381	      0.88275587	      0.00000582	     -0.21403793	      0.00000000	      0.00000000	     44.24875738
      3.07987002	     -0.05513530	      0.00043981	     -0.19659986	     -0.05961509	      0.88275661	      0.00000515	     -0.21404360	      0.00000000	      0.00000000	     44.24705938
      3.08121482	     -0.05515432	      0.00042887	     -0.19661851	     -0.05961638	      0.88275732	      0.00000448	     -0.21404919	      0.00000000	      0.00000000	     44.35053379
      3.08283480	     -0.05517656	      0.00041770	     -0.19664036	     -0.05961793	      0.88275817	      0.00000367	     -0.21405581	      0.00000000	      0.00000000	     44.32510394
      3.08401751	     -0.05519277	      0.00040727	     -0.19665623	     -0.05961906	      0.88275876	      0.00000307	     -0.21406056	      0.00000000	      0.00000000	     44.46667141
      3.08520022	     -0.05520855	      0.00039871	     -0.19667172	     -0.05962020	      0.88275935	      0.00000247	     -0.21406525	      0.00000000	      0.00000000	     44.47004011
      3.08680804	     -0.05522993	      0.00038571	     -0.19669268	     -0.05962174	      0.88276013	      0.00000166	     -0.21407152	      0.00000000	      0.00000000	     44.58345362
      3.08824307	     -0.05524866	      0.00037572	     -0.19671108	     -0.05962312	      0.88276080	      0.00000093	     -0.21407702	      0.00000000	      0.00000000	     44.56133530
      3.08967811	     -0.05526757	      0.00036293	     -0.19672959	     -0.05962450	      0.88276146	      0.00000019	     -0.21408242	      0.00000000	      0.00000000	     44.75367376
      3.09090757	     -0.05528337	      0.00035473	     -0.19674513	     -0.05962568	      0.88276200	     -0.00000044	     -0.21408699	      0.00000000	      0.00000000	     44.68660903
      3.09213703	     -0.05529933	      0.00034444	     -0.19676077	     -0.05962686	      0.88276254	     -0.00000107	     -0.21409151	      0.00000000	      0.00000000	     44.78838413
      3.09363787	     -0.05531852	      0.00033361	     -0.19677962	     -0.05962830	      0.88276317	     -0.00000185	     -0.21409694	      0.00000000	      0.00000000	     44.79163802
      3.09513872	     -0.05533782	      0.00032074	     -0.19679854	     -0.05962973	      0.88276378	     -0.00000264	     -0.21410230	      0.00000000	      0.00000000	     44.96298579
      3.09635727	     -0.05535312	      0.00031289	     -0.19681360	     -0.05963090	      0.88276426	     -0.00000328	     -0.21410660	      0.00000000	      0.00000000	     44.89677048
      3.09757582	     -0.05536854	      0.00030308	     -0.19682873	     -0.05963206	      0.88276473	     -0.00000392	     -0.21411086	      0.00000000	      0.00000000	     44.99034246
      3.09910881	     -0.05538761	      0.00029242	     -0.19684749	     -0.05963352	      0.88276529	     -0.00000474	     -0.21411614	      0.00000000	      0.00000000	     44.99826815
      3.10064180	     -0.05540673	      0.00027966	     -0.19686625	     -0.05963497	      0.88276584	     -0.00000556	     -0.21412136	      0.00000000	      0.00000000	     45.18036510
      3.10182131	     -0.05542104	      0.00027254	     -0.19688036	     -0.05963609	      0.88276625	     -0.00000620	     -0.21412533	      0.00000000	      0.00000000	     45.10585412
      3.10300082	     -0.05543543	      0.00026357	     -0.19689450	     -0.05963720	      0.88276664	     -0.00000684	     -0.21412925	      0.00000000	      0.00000000	     45.18500552
      3.10459724	     -0.05545451	      0.00025300	     -0.19691329	     -0.05963870	      0.88276715	     -0.00000771	     -0.21413451	      0.00000000	      0.00000000	     45.19790559
      3.10619366	     -0.05547356	      0.00024054	     -0.19693201	     -0.05964019	      0.88276763	     -0.00000859	     -0.21413968	      0.00000000	      0.00000000	     45.37714704
[truncated: 251,703 more chars]
