# Supplementary material for: A Neural Controller Model Considering the Vestibulospinal Tract in Human Postural Control
Source: Front Comput Neurosci. 2022 Feb 25;16:785099. doi: 10.3389/fncom.2022.785099 (PMC8913724; doi:10.3389/fncom.2022.785099)
Supplement: Supplementary file 8 [file Data_Sheet_3.zip › SimulationResults/VST-/3.558/opt_5/jiang_CoPpositon_pos.sto]

CoP
version=1
nRows=3480
nColumns=11
inDegrees=no

This file contains CoP trajectory (of origin) and orientations.

Units are S.I. units (seconds, meters, Newtons, ...)
Angles are in degrees.

endheader
time	cop-x	cop-z	cop-x-calcn-r	com-x	com-y	com-z	com-x-calcn-r	com-x-vel	com-y-vel	s_torques
      0.00059956	     -0.05944330	      0.00015799	     -0.20090615	     -0.06381464	      0.88297115	     -0.00011704	     -0.21907107	     -0.00000000	      0.00000000	     31.73854122
      0.00119912	     -0.05847710	      0.00021817	     -0.19994104	     -0.06381468	      0.88297135	     -0.00011702	     -0.21904083	     -0.00000000	      0.00000000	     36.81379353
      0.00218534	     -0.05753565	      0.00026667	     -0.19899950	     -0.06381483	      0.88297198	     -0.00011698	     -0.21897212	     -0.00000000	      0.00000001	     48.57961273
      0.00345400	     -0.05708415	      0.00027983	     -0.19854592	     -0.06381530	      0.88297331	     -0.00011689	     -0.21887796	     -0.00000000	      0.00000001	     57.49459973
      0.00580150	     -0.05720434	      0.00025650	     -0.19866053	     -0.06381708	      0.88297715	     -0.00011666	     -0.21874266	     -0.00000000	      0.00000001	     49.81562749
      0.00681428	     -0.05732943	      0.00024586	     -0.19878331	     -0.06381820	      0.88297922	     -0.00011654	     -0.21870345	     -0.00000000	      0.00000001	     41.97275644
      0.00805970	     -0.05746101	      0.00023778	     -0.19891239	     -0.06381987	      0.88298202	     -0.00011637	     -0.21866700	     -0.00000000	      0.00000002	     34.18981864
      0.01026026	     -0.05758275	      0.00023400	     -0.19903053	     -0.06382346	      0.88298740	     -0.00011603	     -0.21862301	     -0.00000000	      0.00000002	     25.15820572
      0.01146484	     -0.05760378	      0.00023640	     -0.19904993	     -0.06382574	      0.88299047	     -0.00011583	     -0.21860525	     -0.00000000	      0.00000002	     22.09530928
      0.01266943	     -0.05760802	      0.00023902	     -0.19905272	     -0.06382821	      0.88299355	     -0.00011562	     -0.21859002	     -0.00000000	      0.00000002	     20.39019462
      0.01449774	     -0.05760523	      0.00024295	     -0.19904800	     -0.06383228	      0.88299818	     -0.00011527	     -0.21857027	     -0.00000000	      0.00000002	     19.44173883
      0.01593727	     -0.05759952	      0.00024407	     -0.19904095	     -0.06383572	      0.88300172	     -0.00011499	     -0.21855703	     -0.00000000	      0.00000002	     20.12213737
      0.01737681	     -0.05759956	      0.00024510	     -0.19903983	     -0.06383934	      0.88300510	     -0.00011470	     -0.21854563	     -0.00000000	      0.00000002	     21.40966070
      0.01881634	     -0.05760032	      0.00024369	     -0.19903957	     -0.06384310	      0.88300829	     -0.00011439	     -0.21853604	     -0.00000000	      0.00000001	     23.86908776
      0.02025587	     -0.05760660	      0.00024267	     -0.19904503	     -0.06384698	      0.88301128	     -0.00011408	     -0.21852815	     -0.00000000	      0.00000001	     26.55397725
      0.02169540	     -0.05761162	      0.00023904	     -0.19904934	     -0.06385094	      0.88301402	     -0.00011376	     -0.21852189	     -0.00000000	      0.00000001	     30.21284505
      0.02313493	     -0.05761962	      0.00023604	     -0.19905684	     -0.06385497	      0.88301651	     -0.00011343	     -0.21851704	     -0.00000000	      0.00000001	     33.64513057
      0.02457446	     -0.05762294	      0.00023083	     -0.19905975	     -0.06385903	      0.88301873	     -0.00011310	     -0.21851347	     -0.00000000	      0.00000001	     37.74089163
      0.02601400	     -0.05762797	      0.00022671	     -0.19906456	     -0.06386311	      0.88302067	     -0.00011276	     -0.21851092	     -0.00000000	      0.00000001	     41.16640019
      0.02745353	     -0.05762679	      0.00022042	     -0.19906322	     -0.06386718	      0.88302234	     -0.00011241	     -0.21850924	     -0.00000000	      0.00000001	     44.92168190
      0.02889306	     -0.05762696	      0.00021578	     -0.19906337	     -0.06387124	      0.88302372	     -0.00011206	     -0.21850820	     -0.00000000	      0.00000001	     47.65668877
      0.03033259	     -0.05762012	      0.00020924	     -0.19905658	     -0.06387526	      0.88302482	     -0.00011170	     -0.21850768	     -0.00000000	      0.00000000	     50.48289528
      0.03177212	     -0.05761497	      0.00020486	     -0.19905157	     -0.06387925	      0.88302565	     -0.00011133	     -0.21850750	     -0.00000000	      0.00000000	     52.11045977
      0.03305828	     -0.05760454	      0.00019947	     -0.19904127	     -0.06388277	      0.88302617	     -0.00011100	     -0.21850758	     -0.00000000	      0.00000000	     53.54621980
      0.03434445	     -0.05759487	      0.00019555	     -0.19903180	     -0.06388626	      0.88302647	     -0.00011065	     -0.21850779	     -0.00000000	      0.00000000	     54.19067158
      0.03592047	     -0.05757879	      0.00019054	     -0.19901595	     -0.06389047	      0.88302658	     -0.00011022	     -0.21850821	     -0.00000000	     -0.00000000	     54.64608166
      0.03749650	     -0.05756309	      0.00018732	     -0.19900051	     -0.06389463	      0.88302640	     -0.00010978	     -0.21850873	     -0.00000000	     -0.00000000	     54.28123197
      0.03879635	     -0.05754605	      0.00018402	     -0.19898365	     -0.06389802	      0.88302606	     -0.00010940	     -0.21850928	     -0.00000000	     -0.00000000	     53.94675544
      0.04009621	     -0.05753068	      0.00018230	     -0.19896847	     -0.06390137	      0.88302556	     -0.00010902	     -0.21850990	     -0.00000000	     -0.00000000	     53.14728329
      0.04168274	     -0.05750944	      0.00017999	     -0.19894740	     -0.06390543	      0.88302474	     -0.00010853	     -0.21851083	     -0.00000000	     -0.00000000	     52.15630527
      0.04326926	     -0.05749080	      0.00017944	     -0.19892891	     -0.06390946	      0.88302372	     -0.00010804	     -0.21851196	     -0.00000000	     -0.00000000	     50.79943581
      0.04450576	     -0.05747326	      0.00017799	     -0.19891143	     -0.06391259	      0.88302280	     -0.00010764	     -0.21851304	     -0.00000000	     -0.00000001	     49.91878514
      0.04574226	     -0.05745840	      0.00017780	     -0.19889660	     -0.06391571	      0.88302179	     -0.00010723	     -0.21851431	     -0.00000000	     -0.00000001	     48.89785254
      0.04740223	     -0.05743732	      0.00017730	     -0.19887549	     -0.06391990	      0.88302030	     -0.00010667	     -0.21851638	     -0.00000000	     -0.00000001	     47.70283538
      0.04906221	     -0.05741924	      0.00017836	     -0.19885733	     -0.06392410	      0.88301869	     -0.00010609	     -0.21851884	     -0.00000000	     -0.00000001	     46.45121645
      0.05023877	     -0.05740324	      0.00017796	     -0.19884122	     -0.06392710	      0.88301750	     -0.00010568	     -0.21852088	     -0.00000000	     -0.00000001	     45.77922177
      0.05141533	     -0.05738974	      0.00017862	     -0.19882758	     -0.06393011	      0.88301627	     -0.00010525	     -0.21852312	     -0.00000000	     -0.00000001	     45.07057383
      0.05317541	     -0.05736862	      0.00017923	     -0.19880618	     -0.06393467	      0.88301439	     -0.00010461	     -0.21852689	     -0.00000000	     -0.00000001	     44.21780366
      0.05464155	     -0.05735328	      0.00018025	     -0.19879056	     -0.06393851	      0.88301280	     -0.00010406	     -0.21853039	     -0.00000000	     -0.00000001	     43.47545762
      0.05610768	     -0.05733566	      0.00018029	     -0.19877259	     -0.06394240	      0.88301121	     -0.00010350	     -0.21853425	     -0.00000000	     -0.00000001	     43.02390279
      0.05757382	     -0.05732186	      0.00018164	     -0.19875843	     -0.06394636	      0.88300964	     -0.00010293	     -0.21853844	     -0.00000000	     -0.00000001	     42.38847252
      0.05903995	     -0.05730488	      0.00018155	     -0.19874103	     -0.06395038	      0.88300809	     -0.00010235	     -0.21854299	     -0.00000000	     -0.00000001	     42.14405769
      0.06026714	     -0.05729448	      0.00018302	     -0.19873027	     -0.06395379	      0.88300682	     -0.00010187	     -0.21854701	     -0.00000000	     -0.00000001	     41.69167771
      0.06149432	     -0.05728201	      0.00018349	     -0.19871740	     -0.06395727	      0.88300559	     -0.00010137	     -0.21855124	     -0.00000000	     -0.00000001	     41.50798205
      0.06310009	     -0.05726805	      0.00018462	     -0.19870290	     -0.06396189	      0.88300404	     -0.00010072	     -0.21855700	     -0.00000000	     -0.00000001	     41.16190795
      0.06470585	     -0.05725223	      0.00018465	     -0.19868650	     -0.06396662	      0.88300257	     -0.00010006	     -0.21856300	     -0.00000000	     -0.00000001	     41.05946148
      0.06592652	     -0.05724336	      0.00018568	     -0.19867718	     -0.06397029	      0.88300151	     -0.00009956	     -0.21856764	     -0.00000000	     -0.00000001	     40.77117351
      0.06714719	     -0.05723248	      0.00018574	     -0.19866583	     -0.06397401	      0.88300050	     -0.00009905	     -0.21857235	     -0.00000000	     -0.00000001	     40.68149891
      0.06879273	     -0.05722017	      0.00018619	     -0.19865287	     -0.06397914	      0.88299924	     -0.00009836	     -0.21857873	     -0.00000000	     -0.00000001	     40.49323624
      0.07043826	     -0.05720593	      0.00018542	     -0.19863793	     -0.06398438	      0.88299809	     -0.00009766	     -0.21858515	     -0.00000000	     -0.00000000	     40.45626948
      0.07159365	     -0.05719920	      0.00018589	     -0.19863073	     -0.06398814	      0.88299734	     -0.00009717	     -0.21858961	     -0.00000000	     -0.00000000	     40.28712798
      0.07274904	     -0.05719069	      0.00018549	     -0.19862172	     -0.06399196	      0.88299665	     -0.00009668	     -0.21859406	     -0.00000000	     -0.00000000	     40.26686799
      0.07451159	     -0.05717975	      0.00018520	     -0.19861001	     -0.06399790	      0.88299570	     -0.00009592	     -0.21860076	     -0.00000000	     -0.00000000	     40.16736130
      0.07597003	     -0.05716936	      0.00018446	     -0.19859896	     -0.06400292	      0.88299500	     -0.00009529	     -0.21860623	     -0.00000000	     -0.00000000	     40.15842485
      0.07742847	     -0.05716186	      0.00018440	     -0.19859082	     -0.06400805	      0.88299439	     -0.00009466	     -0.21861157	     -0.00000000	     -0.00000000	     40.06923604
      0.07888691	     -0.05715101	      0.00018343	     -0.19857931	     -0.06401328	      0.88299386	     -0.00009402	     -0.21861682	     -0.00000000	     -0.00000000	     40.09749575
      0.08034535	     -0.05714537	      0.00018364	     -0.19857301	     -0.06401861	      0.88299340	     -0.00009338	     -0.21862193	     -0.00000000	     -0.00000000	     39.98825617
      0.08157971	     -0.05714584	      0.00018237	     -0.19857289	     -0.06402320	      0.88299306	     -0.00009283	     -0.21862630	     -0.00000000	     -0.00000000	     39.93618385
      0.08281407	     -0.05719235	      0.00018048	     -0.19861879	     -0.06402787	      0.88299277	     -0.00009228	     -0.21863147	     -0.00000000	     -0.00000000	     39.44106288
      0.08440676	     -0.05735577	      0.00017501	     -0.19878130	     -0.06403400	      0.88299244	     -0.00009157	     -0.21864224	     -0.00000000	     -0.00000000	     38.66254559
      0.08599944	     -0.05763032	      0.00016960	     -0.19905494	     -0.06404025	      0.88299215	     -0.00009085	     -0.21866111	     -0.00000000	     -0.00000000	     37.72256231
      0.08724434	     -0.05788871	      0.00016584	     -0.19931267	     -0.06404523	      0.88299193	     -0.00009029	     -0.21868284	     -0.00000000	     -0.00000000	     37.61157698
      0.08848925	     -0.05816549	      0.00016513	     -0.19958890	     -0.06405027	      0.88299170	     -0.00008972	     -0.21871066	     -0.00000000	     -0.00000000	     37.20026852
      0.09012313	     -0.05852425	      0.00016707	     -0.19994709	     -0.06405699	      0.88299133	     -0.00008897	     -0.21875541	     -0.00000000	     -0.00000000	     37.02014800
      0.09175702	     -0.05886864	      0.00017348	     -0.20029111	     -0.06406380	      0.88299086	     -0.00008821	     -0.21880767	     -0.00000000	     -0.00000000	     36.01388944
      0.09304742	     -0.05912020	      0.00017946	     -0.20054246	     -0.06406925	      0.88299040	     -0.00008762	     -0.21885298	     -0.00000000	     -0.00000000	     35.72059990
      0.09433783	     -0.05936090	      0.00018728	     -0.20078303	     -0.06407474	      0.88298986	     -0.00008703	     -0.21890090	     -0.00000000	     -0.00000000	     34.59951407
      0.09598875	     -0.05965024	      0.00019672	     -0.20107225	     -0.06408183	      0.88298902	     -0.00008629	     -0.21896504	     -0.00000000	     -0.00000000	     33.44072503
      0.09747047	     -0.05989882	      0.00020532	     -0.20132076	     -0.06408825	      0.88298812	     -0.00008564	     -0.21902451	     -0.00000000	     -0.00000000	     31.81196078
      0.09895218	     -0.06013565	      0.00021156	     -0.20155750	     -0.06409472	      0.88298709	     -0.00008500	     -0.21908525	     -0.00000000	     -0.00000001	     30.62359740
      0.10043390	     -0.06036549	      0.00021733	     -0.20178727	     -0.06410124	      0.88298593	     -0.00008438	     -0.21914677	     -0.00000000	     -0.00000001	     29.22814870
      0.10191562	     -0.06058861	      0.00021997	     -0.20201029	     -0.06410779	      0.88298463	     -0.00008379	     -0.21920872	     -0.00000000	     -0.00000001	     28.23966055
      0.10339734	     -0.06080591	      0.00022228	     -0.20222751	     -0.06411437	      0.88298321	     -0.00008322	     -0.21927071	     -0.00000000	     -0.00000001	     27.23131355
      0.10487906	     -0.06101633	      0.00022160	     -0.20243783	     -0.06412098	      0.88298167	     -0.00008268	     -0.21933239	     -0.00000000	     -0.00000001	     26.53575984
      0.10636078	     -0.06122097	      0.00022084	     -0.20264240	     -0.06412761	      0.88298001	     -0.00008217	     -0.21939342	     -0.00000000	     -0.00000001	     26.01041831
      0.10784250	     -0.06142186	      0.00021735	     -0.20284320	     -0.06413425	      0.88297825	     -0.00008168	     -0.21945350	     -0.00000000	     -0.00000001	     25.57528866
      0.10932422	     -0.06161843	      0.00021421	     -0.20303973	     -0.06414091	      0.88297639	     -0.00008122	     -0.21951247	     -0.00000000	     -0.00000001	     25.27728733
      0.11080594	     -0.06181142	      0.00020923	     -0.20323268	     -0.06414756	      0.88297444	     -0.00008079	     -0.21957012	     -0.00000000	     -0.00000001	     25.09729317
      0.11228766	     -0.06200065	      0.00020527	     -0.20342193	     -0.06415421	      0.88297241	     -0.00008038	     -0.21962636	     -0.00000000	     -0.00000001	     24.85451549
      0.11406681	     -0.06222146	      0.00019903	     -0.20364279	     -0.06416219	      0.88296986	     -0.00007993	     -0.21969183	     -0.00000000	     -0.00000001	     24.35598085
      0.11535448	     -0.06237732	      0.00019669	     -0.20379875	     -0.06416795	      0.88296796	     -0.00007961	     -0.21973774	     -0.00000000	     -0.00000001	     24.34754157
      0.11664214	     -0.06252870	      0.00019357	     -0.20395024	     -0.06417370	      0.88296601	     -0.00007932	     -0.21978242	     -0.00000000	     -0.00000001	     24.02184585
      0.11840073	     -0.06273038	      0.00019097	     -0.20415215	     -0.06418153	      0.88296328	     -0.00007895	     -0.21984139	     -0.00000000	     -0.00000001	     23.61681581
      0.12015931	     -0.06292121	      0.00018861	     -0.20434326	     -0.06418932	      0.88296050	     -0.00007860	     -0.21989807	     -0.00000000	     -0.00000001	     22.94238208
      0.12166166	     -0.06307646	      0.00018897	     -0.20449881	     -0.06419595	      0.88295808	     -0.00007833	     -0.21994467	     -0.00000000	     -0.00000001	     22.77353073
      0.12316400	     -0.06322595	      0.00018861	     -0.20464860	     -0.06420254	      0.88295564	     -0.00007807	     -0.21998966	     -0.00000000	     -0.00000001	     22.00332123
      0.12466635	     -0.06336509	      0.00019049	     -0.20478811	     -0.06420910	      0.88295319	     -0.00007783	     -0.22003312	     -0.00000000	     -0.00000001	     21.76860109
      0.12616869	     -0.06349821	      0.00019190	     -0.20492161	     -0.06421563	      0.88295073	     -0.00007762	     -0.22007503	     -0.00000000	     -0.00000001	     21.19399525
      0.12807701	     -0.06365304	      0.00019671	     -0.20507699	     -0.06422387	      0.88294764	     -0.00007737	     -0.22012622	     -0.00000000	     -0.00000001	     20.76577473
      0.12937969	     -0.06374618	      0.00019832	     -0.20517048	     -0.06422946	      0.88294554	     -0.00007722	     -0.22015976	     -0.00000000	     -0.00000001	     20.29260148
      0.13068237	     -0.06383471	      0.00020172	     -0.20525941	     -0.06423502	      0.88294348	     -0.00007708	     -0.22019216	     -0.00000000	     -0.00000001	     20.03655524
      0.13251007	     -0.06395089	      0.00020577	     -0.20537613	     -0.06424278	      0.88294064	     -0.00007692	     -0.22023591	     -0.00000000	     -0.00000001	     19.54889453
      0.13409172	     -0.06403775	      0.00021056	     -0.20546349	     -0.06424944	      0.88293825	     -0.00007681	     -0.22027219	     -0.00000000	     -0.00000001	     19.52025885
      0.13567337	     -0.06411947	      0.00021340	     -0.20554567	     -0.06425607	      0.88293594	     -0.00007672	     -0.22030699	     -0.00000000	     -0.00000001	     19.02531054
      0.13725503	     -0.06418983	      0.00021769	     -0.20561653	     -0.06426264	      0.88293372	     -0.00007666	     -0.22034041	     -0.00000000	     -0.00000001	     18.88006505
      0.13883668	     -0.06425551	      0.00021973	     -0.20568265	     -0.06426918	      0.88293160	     -0.00007663	     -0.22037245	     -0.00000000	     -0.00000001	     18.65193952
      0.14041833	     -0.06431229	      0.00022350	     -0.20573992	     -0.06427567	      0.88292959	     -0.00007662	     -0.22040317	     -0.00000000	     -0.00000001	     18.54768339
      0.14199999	     -0.06436255	      0.00022479	     -0.20579060	     -0.06428211	      0.88292770	     -0.00007665	     -0.22043255	     -0.00000000	     -0.00000001	     18.34884967
      0.14358164	     -0.06440678	      0.00022798	     -0.20583531	     -0.06428851	      0.88292593	     -0.00007670	     -0.22046060	     -0.00000000	     -0.00000001	     18.15398175
      0.14516329	     -0.06444638	      0.00022840	     -0.20587532	     -0.06429486	      0.88292429	     -0.00007678	     -0.22048737	     -0.00000000	     -0.00000001	     18.04225067
      0.14674495	     -0.06448211	      0.00023105	     -0.20591151	     -0.06430116	      0.88292279	     -0.00007690	     -0.22051286	     -0.00000000	     -0.00000001	     17.88597494
      0.14832660	     -0.06451328	      0.00023079	     -0.20594309	     -0.06430742	      0.88292143	     -0.00007704	     -0.22053714	     -0.00000000	     -0.00000001	     17.83039330
      0.14990825	     -0.06454056	      0.00023311	     -0.20597082	     -0.06431363	      0.88292021	     -0.00007722	     -0.22056021	     -0.00000000	     -0.00000000	     17.54411135
      0.15148991	     -0.06456682	      0.00023218	     -0.20599748	     -0.06431979	      0.88291913	     -0.00007742	     -0.22058210	     -0.00000000	     -0.00000000	     17.58642067
      0.15307156	     -0.06458986	      0.00023457	     -0.20602099	     -0.06432591	      0.88291818	     -0.00007765	     -0.22060286	     -0.00000000	     -0.00000000	     17.56797777
      0.15465321	     -0.06461293	      0.00023323	     -0.20604445	     -0.06433197	      0.88291737	     -0.00007792	     -0.22062255	     -0.00000000	     -0.00000000	     17.34077769
      0.15623487	     -0.06463082	      0.00023593	     -0.20606282	     -0.06433798	      0.88291669	     -0.00007821	     -0.22064122	     -0.00000000	     -0.00000000	     17.47290924
      0.15781652	     -0.06465245	      0.00023441	     -0.20608486	     -0.06434393	      0.88291612	     -0.00007853	     -0.22065890	     -0.00000000	     -0.00000000	     17.20925022
      0.15939817	     -0.06466582	      0.00023761	     -0.20609874	     -0.06434983	      0.88291568	     -0.00007888	     -0.22067570	     -0.00000000	     -0.00000000	     17.31679367
      0.16097983	     -0.06468699	      0.00023592	     -0.20612032	     -0.06435568	      0.88291535	     -0.00007927	     -0.22069156	     -0.00000000	     -0.00000000	     17.21482570
      0.16233348	     -0.06469741	      0.00023825	     -0.20613117	     -0.06436063	      0.88291514	     -0.00007961	     -0.22070458	     -0.00000000	     -0.00000000	     17.14236578
      0.16368714	     -0.06471109	      0.00023810	     -0.20614525	     -0.06436554	      0.88291500	     -0.00007998	     -0.22071705	     -0.00000000	     -0.00000000	     17.19695697
      0.16539809	     -0.06472699	      0.00023974	     -0.20616170	     -0.06437168	      0.88291491	     -0.00008048	     -0.22073218	     -0.00000000	     -0.00000000	     17.02090881
      0.16710905	     -0.06474026	      0.00024022	     -0.20617549	     -0.06437775	      0.88291491	     -0.00008101	     -0.22074652	     -0.00000000	      0.00000000	     17.25676526
      0.16861796	     -0.06474140	      0.00024281	     -0.20617715	     -0.06438304	      0.88291497	     -0.00008150	     -0.22075847	     -0.00000000	      0.00000000	     17.04519790
      0.17012686	     -0.06473580	      0.00024374	     -0.20617205	     -0.06438827	      0.88291509	     -0.00008202	     -0.22076943	     -0.00000000	      0.00000000	     17.17046379
      0.17163577	     -0.06471910	      0.00024617	     -0.20615589	     -0.06439343	      0.88291525	     -0.00008256	     -0.22077925	     -0.00000000	      0.00000000	     17.26487714
      0.17344108	     -0.06468748	      0.00024760	     -0.20612488	     -0.06439953	      0.88291549	     -0.00008325	     -0.22078909	     -0.00000000	      0.00000000	     17.34112104
      0.17492764	     -0.06463813	      0.00025081	     -0.20607609	     -0.06440448	      0.88291572	     -0.00008384	     -0.22079546	     -0.00000000	      0.00000000	     17.38099154
      0.17641419	     -0.06457892	      0.00025204	     -0.20601738	     -0.06440937	      0.88291598	     -0.00008445	     -0.22079978	     -0.00000000	      0.00000000	     17.56810282
      0.17790075	     -0.06450883	      0.00025430	     -0.20594781	     -0.06441420	      0.88291627	     -0.00008509	     -0.22080203	     -0.00000000	      0.00000000	     17.64155595
      0.17938731	     -0.06442960	      0.00025517	     -0.20586906	     -0.06441897	      0.88291657	     -0.00008575	     -0.22080221	     -0.00000000	      0.00000000	     17.82041395
      0.18101074	     -0.06433443	      0.00025662	     -0.20577440	     -0.06442410	      0.88291694	     -0.00008649	     -0.22080011	     -0.00000000	      0.00000000	     18.03957265
      0.18263416	     -0.06423559	      0.00025684	     -0.20567602	     -0.06442918	      0.88291733	     -0.00008726	     -0.22079569	     -0.00000000	      0.00000000	     18.15886716
      0.18425759	     -0.06412742	      0.00025839	     -0.20556832	     -0.06443419	      0.88291775	     -0.00008806	     -0.22078923	     -0.00000000	      0.00000000	     18.20913839
      0.18588102	     -0.06401872	      0.00025817	     -0.20546004	     -0.06443913	      0.88291819	     -0.00008887	     -0.22078082	     -0.00000000	      0.00000000	     18.55013695
      0.18750445	     -0.06390684	      0.00026026	     -0.20534859	     -0.06444402	      0.88291866	     -0.00008970	     -0.22077074	     -0.00000000	      0.00000000	     18.53937355
      0.18912788	     -0.06379198	      0.00025964	     -0.20523408	     -0.06444885	      0.88291916	     -0.00009055	     -0.22075912	     -0.00000000	      0.00000000	     18.91902750
      0.19056380	     -0.06368841	      0.00026212	     -0.20513087	     -0.06445308	      0.88291962	     -0.00009131	     -0.22074766	     -0.00000000	      0.00000000	     18.95436700
      0.19199971	     -0.06358537	      0.00026235	     -0.20502813	     -0.06445728	      0.88292010	     -0.00009209	     -0.22073520	     -0.00000000	      0.00000000	     19.30416014
      0.19343563	     -0.06348056	      0.00026415	     -0.20492364	     -0.06446143	      0.88292060	     -0.00009287	     -0.22072190	     -0.00000000	      0.00000000	     19.31557899
      0.19487155	     -0.06337436	      0.00026522	     -0.20481772	     -0.06446555	      0.88292111	     -0.00009366	     -0.22070780	     -0.00000000	      0.00000000	     19.63814899
      0.19688210	     -0.06322787	      0.00026813	     -0.20467163	     -0.06447127	      0.88292186	     -0.00009478	     -0.22068690	     -0.00000000	      0.00000000	     19.76117579
      0.19829447	     -0.06312142	      0.00026870	     -0.20456542	     -0.06447525	      0.88292241	     -0.00009558	     -0.22067156	     -0.00000000	      0.00000000	     20.10643085
      0.19970684	     -0.06301559	      0.00027093	     -0.20445983	     -0.06447920	      0.88292297	     -0.00009637	     -0.22065571	     -0.00000000	      0.00000000	     20.36486874
      0.20152792	     -0.06288047	      0.00027253	     -0.20432500	     -0.06448426	      0.88292371	     -0.00009741	     -0.22063473	     -0.00000000	      0.00000000	     20.75404476
      0.20295564	     -0.06277537	      0.00027529	     -0.20422013	     -0.06448820	      0.88292430	     -0.00009822	     -0.22061793	     -0.00000000	      0.00000000	     20.87098561
      0.20438337	     -0.06266987	      0.00027655	     -0.20411482	     -0.06449211	      0.88292491	     -0.00009903	     -0.22060086	     -0.00000000	      0.00000000	     21.25589978
      0.20610657	     -0.06254484	      0.00027940	     -0.20399003	     -0.06449681	      0.88292565	     -0.00010001	     -0.22058000	     -0.00000000	      0.00000000	     21.37510812
      0.20754149	     -0.06243759	      0.00028041	     -0.20388293	     -0.06450070	      0.88292629	     -0.00010082	     -0.22056243	     -0.00000000	      0.00000000	     21.88472223
      0.20897640	     -0.06233387	      0.00028263	     -0.20377938	     -0.06450457	      0.88292692	     -0.00010163	     -0.22054467	     -0.00000000	      0.00000000	     22.06065690
      0.21041131	     -0.06222961	      0.00028386	     -0.20367525	     -0.06450842	      0.88292757	     -0.00010244	     -0.22052682	     -0.00000000	      0.00000000	     22.43807652
      0.21230913	     -0.06209760	      0.00028646	     -0.20354341	     -0.06451350	      0.88292844	     -0.00010350	     -0.22050305	     -0.00000001	      0.00000000	     22.85375064
      0.21370481	     -0.06199554	      0.00028706	     -0.20344144	     -0.06451721	      0.88292908	     -0.00010428	     -0.22048563	     -0.00000001	      0.00000000	     23.12875721
      0.21510049	     -0.06189685	      0.00028891	     -0.20334285	     -0.06452092	      0.88292972	     -0.00010504	     -0.22046805	     -0.00000001	      0.00000000	     23.38674715
      0.21649617	     -0.06180115	      0.00028975	     -0.20324722	     -0.06452461	      0.88293037	     -0.00010580	     -0.22045047	     -0.00000001	      0.00000000	     23.82781926
      0.21789185	     -0.06170695	      0.00029094	     -0.20315310	     -0.06452830	      0.88293102	     -0.00010656	     -0.22043293	     -0.00000001	      0.00000000	     23.99636157
      0.21928754	     -0.06161280	      0.00029173	     -0.20305899	     -0.06453197	      0.88293167	     -0.00010730	     -0.22041544	     -0.00000001	      0.00000000	     24.43398231
      0.22157592	     -0.06146579	      0.00029348	     -0.20291206	     -0.06453798	      0.88293273	     -0.00010849	     -0.22038691	     -0.00000001	      0.00000000	     24.60120497
      0.22273896	     -0.06138673	      0.00029337	     -0.20283300	     -0.06454103	      0.88293326	     -0.00010908	     -0.22037249	     -0.00000001	      0.00000000	     25.22968875
      0.22390201	     -0.06131293	      0.00029388	     -0.20275921	     -0.06454407	      0.88293380	     -0.00010967	     -0.22035809	     -0.00000001	      0.00000000	     25.48070943
      0.22574587	     -0.06119704	      0.00029444	     -0.20264333	     -0.06454888	      0.88293464	     -0.00011057	     -0.22033542	     -0.00000001	      0.00000000	     25.99849687
      0.22758972	     -0.06108907	      0.00029481	     -0.20253533	     -0.06455368	      0.88293547	     -0.00011146	     -0.22031290	     -0.00000001	      0.00000000	     26.39878831
      0.22903722	     -0.06099733	      0.00029536	     -0.20244358	     -0.06455744	      0.88293611	     -0.00011213	     -0.22029553	     -0.00000001	      0.00000000	     26.73520752
      0.23048472	     -0.06090965	      0.00029582	     -0.20235587	     -0.06456120	      0.88293674	     -0.00011278	     -0.22027812	     -0.00000001	      0.00000000	     26.97097356
      0.23231223	     -0.06080292	      0.00029638	     -0.20224909	     -0.06456594	      0.88293753	     -0.00011358	     -0.22025636	     -0.00000001	      0.00000000	     27.63880545
      0.23362813	     -0.06072996	      0.00029632	     -0.20217608	     -0.06456935	      0.88293808	     -0.00011414	     -0.22024083	     -0.00000001	      0.00000000	     27.68671122
      0.23494402	     -0.06065564	      0.00029648	     -0.20210170	     -0.06457275	      0.88293863	     -0.00011468	     -0.22022545	     -0.00000001	      0.00000000	     28.12207159
      0.23668956	     -0.06056244	      0.00029659	     -0.20200842	     -0.06457727	      0.88293933	     -0.00011538	     -0.22020530	     -0.00000000	      0.00000000	     28.46964436
      0.23843509	     -0.06046488	      0.00029691	     -0.20191077	     -0.06458178	      0.88294001	     -0.00011604	     -0.22018545	     -0.00000000	      0.00000000	     28.92454527
      0.23967148	     -0.06040342	      0.00029683	     -0.20184924	     -0.06458498	      0.88294048	     -0.00011649	     -0.22017149	     -0.00000000	      0.00000000	     29.15921192
      0.24090787	     -0.06033830	      0.00029689	     -0.20178404	     -0.06458818	      0.88294093	     -0.00011692	     -0.22015771	     -0.00000000	      0.00000000	     29.42280695
      0.24267824	     -0.06024989	      0.00029692	     -0.20169550	     -0.06459276	      0.88294156	     -0.00011751	     -0.22013820	     -0.00000000	      0.00000000	     29.90441686
      0.24444862	     -0.06016100	      0.00029687	     -0.20160647	     -0.06459734	      0.88294216	     -0.00011807	     -0.22011902	     -0.00000000	      0.00000000	     29.86879447
      0.24580723	     -0.06009533	      0.00029680	     -0.20154069	     -0.06460086	      0.88294261	     -0.00011846	     -0.22010449	     -0.00000000	      0.00000000	     30.40896648
      0.24716585	     -0.06002934	      0.00029645	     -0.20147457	     -0.06460438	      0.88294303	     -0.00011884	     -0.22009016	     -0.00000000	      0.00000000	     30.71101502
      0.24882693	     -0.05995442	      0.00029620	     -0.20139948	     -0.06460870	      0.88294353	     -0.00011926	     -0.22007288	     -0.00000000	      0.00000000	     30.93869184
      0.25048802	     -0.05987466	      0.00029553	     -0.20131954	     -0.06461303	      0.88294400	     -0.00011964	     -0.22005595	     -0.00000000	      0.00000000	     31.37927084
      0.25173742	     -0.05982101	      0.00029549	     -0.20126576	     -0.06461629	      0.88294434	     -0.00011990	     -0.22004336	     -0.00000000	      0.00000000	     31.52359083
      0.25298683	     -0.05976525	      0.00029503	     -0.20120984	     -0.06461956	      0.88294467	     -0.00012013	     -0.22003096	     -0.00000000	      0.00000000	     31.76183482
      0.25472454	     -0.05969127	      0.00029461	     -0.20113565	     -0.06462413	      0.88294509	     -0.00012041	     -0.22001400	     -0.00000000	      0.00000000	     32.12885523
      0.25646225	     -0.05961802	      0.00029355	     -0.20106216	     -0.06462871	      0.88294549	     -0.00012065	     -0.21999739	     -0.00000000	      0.00000000	     32.17882783
      0.25773370	     -0.05956588	      0.00029352	     -0.20100985	     -0.06463207	      0.88294576	     -0.00012078	     -0.21998545	     -0.00000000	      0.00000000	     32.51723931
      0.25900515	     -0.05951459	      0.00029275	     -0.20095837	     -0.06463545	      0.88294602	     -0.00012089	     -0.21997368	     -0.00000000	      0.00000000	     32.77096805
      0.26074380	     -0.05944796	      0.00029218	     -0.20089147	     -0.06464010	      0.88294634	     -0.00012099	     -0.21995792	     -0.00000000	      0.00000000	     32.97973830
      0.26226621	     -0.05938946	      0.00029076	     -0.20083272	     -0.06464418	      0.88294661	     -0.00012103	     -0.21994444	     -0.00000000	      0.00000000	     33.28821619
      0.26378862	     -0.05933555	      0.00029063	     -0.20077857	     -0.06464830	      0.88294685	     -0.00012102	     -0.21993125	     -0.00000000	      0.00000000	     33.37292722
      0.26513924	     -0.05928620	      0.00028890	     -0.20072896	     -0.06465197	      0.88294705	     -0.00012098	     -0.21991982	     -0.00000000	      0.00000000	     33.67770693
      0.26648985	     -0.05924073	      0.00028850	     -0.20068325	     -0.06465566	      0.88294723	     -0.00012090	     -0.21990864	     -0.00000000	      0.00000000	     33.80048000
      0.26784046	     -0.05919559	      0.00028711	     -0.20063785	     -0.06465937	      0.88294740	     -0.00012078	     -0.21989774	     -0.00000000	      0.00000000	     33.99412053
      0.26959509	     -0.05913985	      0.00028644	     -0.20058177	     -0.06466423	      0.88294759	     -0.00012057	     -0.21988397	     -0.00000000	      0.00000000	     34.23282365
      0.27094590	     -0.05909788	      0.00028442	     -0.20053951	     -0.06466800	      0.88294773	     -0.00012036	     -0.21987370	     -0.00000000	      0.00000000	     34.36530515
      0.27229672	     -0.05905802	      0.00028389	     -0.20049938	     -0.06467179	      0.88294785	     -0.00012012	     -0.21986371	     -0.00000000	      0.00000000	     34.44785267
      0.27364754	     -0.05901913	      0.00028235	     -0.20046018	     -0.06467562	      0.88294795	     -0.00011983	     -0.21985401	     -0.00000000	      0.00000000	     34.65698642
      0.27537208	     -0.05897264	      0.00028152	     -0.20041332	     -0.06468054	      0.88294807	     -0.00011941	     -0.21984206	     -0.00000000	      0.00000000	     34.60150024
      0.27669110	     -0.05893697	      0.00027960	     -0.20037733	     -0.06468434	      0.88294815	     -0.00011905	     -0.21983325	     -0.00000000	      0.00000000	     34.95631317
      0.27801012	     -0.05890423	      0.00027889	     -0.20034428	     -0.06468818	      0.88294822	     -0.00011865	     -0.21982473	     -0.00000000	      0.00000000	     34.89813505
      0.27932914	     -0.05887217	      0.00027748	     -0.20031189	     -0.06469204	      0.88294828	     -0.00011821	     -0.21981651	     -0.00000000	      0.00000000	     35.09365430
      0.28109257	     -0.05883358	      0.00027635	     -0.20027287	     -0.06469726	      0.88294835	     -0.00011756	     -0.21980602	     -0.00000000	      0.00000000	     34.91230765
      0.28257227	     -0.05880084	      0.00027415	     -0.20023973	     -0.06470169	      0.88294840	     -0.00011697	     -0.21979768	     -0.00000000	      0.00000000	     35.32856750
      0.28405197	     -0.05877494	      0.00027366	     -0.20021346	     -0.06470617	      0.88294845	     -0.00011632	     -0.21978979	     -0.00000000	      0.00000000	     35.18759375
      0.28553168	     -0.05874978	      0.00027109	     -0.20018787	     -0.06471069	      0.88294848	     -0.00011563	     -0.21978244	     -0.00000000	      0.00000000	     35.37935524
      0.28686311	     -0.05873214	      0.00027088	     -0.20016988	     -0.06471480	      0.88294851	     -0.00011497	     -0.21977630	     -0.00000000	      0.00000000	     35.28803262
      0.28819455	     -0.05871684	      0.00026891	     -0.20015418	     -0.06471896	      0.88294854	     -0.00011427	     -0.21977069	     -0.00000000	      0.00000000	     35.35215872
      0.28952599	     -0.05870726	      0.00026793	     -0.20014421	     -0.06472316	      0.88294856	     -0.00011354	     -0.21976566	     -0.00000000	      0.00000000	     35.33217907
      0.29126408	     -0.05870342	      0.00026534	     -0.20013985	     -0.06472870	      0.88294859	     -0.00011252	     -0.21976016	     -0.00000000	      0.00000000	     35.25587737
      0.29260800	     -0.05870843	      0.00026472	     -0.20014447	     -0.06473304	      0.88294861	     -0.00011169	     -0.21975688	     -0.00000000	      0.00000000	     35.24795321
      0.29395192	     -0.05872000	      0.00026265	     -0.20015562	     -0.06473742	      0.88294863	     -0.00011083	     -0.21975459	     -0.00000000	      0.00000000	     35.24014868
      0.29529584	     -0.05873875	      0.00026168	     -0.20017397	     -0.06474185	      0.88294864	     -0.00010993	     -0.21975336	     -0.00000000	      0.00000000	     35.15386858
      0.29704962	     -0.05877156	      0.00025943	     -0.20020625	     -0.06474771	      0.88294865	     -0.00010870	     -0.21975348	     -0.00000000	     -0.00000000	     35.17164990
      0.29840477	     -0.05880358	      0.00025929	     -0.20023788	     -0.06475228	      0.88294864	     -0.00010771	     -0.21975493	     -0.00000000	     -0.00000000	     34.94475968
      0.29975993	     -0.05884189	      0.00025744	     -0.20027579	     -0.06475690	      0.88294862	     -0.00010668	     -0.21975762	     -0.00000000	     -0.00000000	     35.01916662
      0.30111508	     -0.05888834	      0.00025642	     -0.20032185	     -0.06476157	      0.88294858	     -0.00010562	     -0.21976162	     -0.00000000	     -0.00000000	     34.81841799
      0.30280645	     -0.05895409	      0.00025379	     -0.20038710	     -0.06476745	      0.88294851	     -0.00010425	     -0.21976855	     -0.00000000	     -0.00000000	     34.88957282
      0.30420021	     -0.05901718	      0.00025298	     -0.20044982	     -0.06477235	      0.88294842	     -0.00010308	     -0.21977589	     -0.00000000	     -0.00000000	     34.50263506
      0.30559398	     -0.05908379	      0.00025071	     -0.20051604	     -0.06477730	      0.88294830	     -0.00010188	     -0.21978473	     -0.00000000	     -0.00000000	     34.52306561
      0.30698774	     -0.05915634	      0.00024990	     -0.20058825	     -0.06478228	      0.88294815	     -0.00010064	     -0.21979501	     -0.00000000	     -0.00000000	     34.23707566
      0.30838151	     -0.05923196	      0.00024819	     -0.20066352	     -0.06478731	      0.88294795	     -0.00009938	     -0.21980670	     -0.00000000	     -0.00000000	     34.17546543
      0.31006564	     -0.05933077	      0.00024754	     -0.20076196	     -0.06479344	      0.88294767	     -0.00009780	     -0.21982261	     -0.00000000	     -0.00000000	     33.74780919
      0.31146572	     -0.05941446	      0.00024544	     -0.20084533	     -0.06479857	      0.88294738	     -0.00009646	     -0.21983729	     -0.00000000	     -0.00000000	     33.75931300
      0.31286579	     -0.05950495	      0.00024494	     -0.20093555	     -0.06480373	      0.88294703	     -0.00009509	     -0.21985323	     -0.00000000	     -0.00000000	     33.42341852
      0.31426586	     -0.05959920	      0.00024303	     -0.20102951	     -0.06480893	      0.88294664	     -0.00009369	     -0.21987044	     -0.00000000	     -0.00000000	     33.24149552
      0.31566594	     -0.05969837	      0.00024219	     -0.20112843	     -0.06481416	      0.88294619	     -0.00009226	     -0.21988888	     -0.00000000	     -0.00000000	     32.96605621
      0.31738848	     -0.05982616	      0.00023983	     -0.20125592	     -0.06482064	      0.88294555	     -0.00009047	     -0.21991325	     -0.00000000	     -0.00000000	     32.54691278
      0.31875422	     -0.05992904	      0.00023967	     -0.20135861	     -0.06482579	      0.88294499	     -0.00008902	     -0.21993380	     -0.00000000	     -0.00000000	     32.32071269
      0.32011996	     -0.06003666	      0.00023783	     -0.20146602	     -0.06483097	      0.88294436	     -0.00008755	     -0.21995536	     -0.00000000	     -0.00000000	     32.17743293
      0.32148570	     -0.06014805	      0.00023702	     -0.20157724	     -0.06483617	      0.88294367	     -0.00008606	     -0.21997794	     -0.00000000	     -0.00000000	     31.78001766
      0.32318869	     -0.06029115	      0.00023479	     -0.20172014	     -0.06484268	      0.88294273	     -0.00008417	     -0.22000747	     -0.00000000	     -0.00000000	     31.67603104
      0.32464591	     -0.06041760	      0.00023416	     -0.20184646	     -0.06484826	      0.88294185	     -0.00008253	     -0.22003388	     -0.00000000	     -0.00000000	     31.01598415
      0.32610313	     -0.06054523	      0.00023191	     -0.20197395	     -0.06485385	      0.88294090	     -0.00008086	     -0.22006129	     -0.00000000	     -0.00000000	     31.01275644
      0.32756035	     -0.06067769	      0.00023125	     -0.20210632	     -0.06485946	      0.88293988	     -0.00007918	     -0.22008963	     -0.00000000	     -0.00000000	     30.42955735
      0.32901757	     -0.06081056	      0.00022915	     -0.20223910	     -0.06486507	      0.88293879	     -0.00007748	     -0.22011887	     -0.00000000	     -0.00000001	     30.37308322
      0.33047479	     -0.06094693	      0.00022848	     -0.20237543	     -0.06487068	      0.88293764	     -0.00007576	     -0.22014893	     -0.00000000	     -0.00000001	     29.83593369
      0.33193201	     -0.06108347	      0.00022664	     -0.20251193	     -0.06487629	      0.88293642	     -0.00007402	     -0.22017976	     -0.00000000	     -0.00000001	     29.75104869
      0.33338923	     -0.06122334	      0.00022587	     -0.20265181	     -0.06488189	      0.88293514	     -0.00007227	     -0.22021132	     -0.00000000	     -0.00000001	     29.22103865
      0.33484645	     -0.06136271	      0.00022396	     -0.20279117	     -0.06488749	      0.88293381	     -0.00007051	     -0.22024355	     -0.00000000	     -0.00000001	     29.12809248
      0.33630367	     -0.06150455	      0.00022296	     -0.20293306	     -0.06489308	      0.88293242	     -0.00006873	     -0.22027638	     -0.00000000	     -0.00000001	     28.63249363
      0.33776089	     -0.06164570	      0.00022122	     -0.20307426	     -0.06489865	      0.88293098	     -0.00006694	     -0.22030977	     -0.00000000	     -0.00000001	     28.50544769
      0.33921811	     -0.06178889	      0.00022029	     -0.20321754	     -0.06490420	      0.88292949	     -0.00006514	     -0.22034369	     -0.00000000	     -0.00000001	     28.01420010
      0.34067533	     -0.06193116	      0.00021875	     -0.20335992	     -0.06490974	      0.88292796	     -0.00006334	     -0.22037810	     -0.00000000	     -0.00000001	     27.88251452
      0.34248271	     -0.06211131	      0.00021771	     -0.20354025	     -0.06491656	      0.88292601	     -0.00006109	     -0.22042143	     -0.00000000	     -0.00000001	     27.10064771
      0.34390200	     -0.06224696	      0.00021582	     -0.20367603	     -0.06492189	      0.88292444	     -0.00005932	     -0.22045593	     -0.00000000	     -0.00000001	     27.23196433
      0.34532130	     -0.06238745	      0.00021511	     -0.20381672	     -0.06492719	      0.88292284	     -0.00005754	     -0.22049074	     -0.00000000	     -0.00000001	     26.79935790
      0.34674059	     -0.06252594	      0.00021362	     -0.20395540	     -0.06493245	      0.88292122	     -0.00005576	     -0.22052593	     -0.00000000	     -0.00000001	     26.57010304
      0.34855623	     -0.06270447	      0.00021278	     -0.20413423	     -0.06493912	      0.88291913	     -0.00005349	     -0.22057137	     -0.00000000	     -0.00000001	     26.12431916
      0.34999824	     -0.06284089	      0.00021118	     -0.20427089	     -0.06494438	      0.88291744	     -0.00005169	     -0.22060779	     -0.00000000	     -0.00000001	     25.93753140
      0.35144024	     -0.06297883	      0.00021066	     -0.20440913	     -0.06494958	      0.88291576	     -0.00004988	     -0.22064438	     -0.00000000	     -0.00000001	     25.50733451
      0.35288225	     -0.06311373	      0.00020942	     -0.20454432	     -0.06495474	      0.88291406	     -0.00004808	     -0.22068113	     -0.00000000	     -0.00000001	     25.36060836
      0.35468756	     -0.06328248	      0.00020890	     -0.20471349	     -0.06496111	      0.88291194	     -0.00004583	     -0.22072728	     -0.00000000	     -0.00000001	     24.70382583
      0.35615129	     -0.06341324	      0.00020754	     -0.20484459	     -0.06496622	      0.88291023	     -0.00004402	     -0.22076477	     -0.00000000	     -0.00000001	     24.77394123
      0.35761502	     -0.06354610	      0.00020728	     -0.20497784	     -0.06497126	      0.88290853	     -0.00004220	     -0.22080224	     -0.00000000	     -0.00000001	     24.26547402
      0.35907875	     -0.06367560	      0.00020614	     -0.20510773	     -0.06497623	      0.88290685	     -0.00004040	     -0.22083972	     -0.00000000	     -0.00000001	     24.15706670
      0.36054249	     -0.06380553	      0.00020555	     -0.20523809	     -0.06498114	      0.88290518	     -0.00003860	     -0.22087718	     -0.00000000	     -0.00000001	     23.67007377
      0.36200622	     -0.06393182	      0.00020451	     -0.20536481	     -0.06498597	      0.88290353	     -0.00003681	     -0.22091461	     -0.00000000	     -0.00000001	     23.56668956
      0.36397295	     -0.06410291	      0.00020385	     -0.20553654	     -0.06499235	      0.88290137	     -0.00003443	     -0.22096477	     -0.00000000	     -0.00000001	     22.82014533
      0.36539438	     -0.06421872	      0.00020255	     -0.20565280	     -0.06499686	      0.88289983	     -0.00003271	     -0.22100091	     -0.00000000	     -0.00000001	     22.99050289
      0.36681581	     -0.06433687	      0.00020234	     -0.20577146	     -0.06500130	      0.88289833	     -0.00003100	     -0.22103685	     -0.00000000	     -0.00000001	     22.60246170
      0.36859953	     -0.06448012	      0.00020145	     -0.20591535	     -0.06500676	      0.88289649	     -0.00002888	     -0.22108167	     -0.00000000	     -0.00000001	     22.31613201
      0.37013587	     -0.06460255	      0.00020162	     -0.20603838	     -0.06501135	      0.88289495	     -0.00002706	     -0.22111992	     -0.00000000	     -0.00000001	     22.03737139
      0.37167220	     -0.06471868	      0.00020077	     -0.20615511	     -0.06501584	      0.88289345	     -0.00002526	     -0.22115785	     -0.00000000	     -0.00000001	     21.85653060
      0.37320854	     -0.06483415	      0.00020085	     -0.20627122	     -0.06502022	      0.88289199	     -0.00002347	     -0.22119531	     -0.00000000	     -0.00000001	     21.49053501
      0.37474487	     -0.06494232	      0.00020011	     -0.20638004	     -0.06502450	      0.88289058	     -0.00002170	     -0.22123231	     -0.00000000	     -0.00000001	     21.34311457
      0.37628120	     -0.06504591	      0.00020018	     -0.20648430	     -0.06502867	      0.88288921	     -0.00001996	     -0.22126865	     -0.00000000	     -0.00000001	     21.07652529
      0.37814896	     -0.06516101	      0.00019956	     -0.20660023	     -0.06503358	      0.88288762	     -0.00001788	     -0.22131177	     -0.00000000	     -0.00000001	     21.08900149
      0.37959238	     -0.06524575	      0.00019996	     -0.20668566	     -0.06503726	      0.88288643	     -0.00001629	     -0.22134413	     -0.00000000	     -0.00000001	     20.51400557
      0.38103579	     -0.06532095	      0.00019940	     -0.20676154	     -0.06504083	      0.88288529	     -0.00001474	     -0.22137557	     -0.00000000	     -0.00000001	     20.50646158
      0.38283760	     -0.06540847	      0.00019946	     -0.20684993	     -0.06504515	      0.88288394	     -0.00001284	     -0.22141333	     -0.00000000	     -0.00000001	     20.16058604
      0.38443593	     -0.06547304	      0.00019854	     -0.20691528	     -0.06504883	      0.88288279	     -0.00001120	     -0.22144531	     -0.00000000	     -0.00000000	     20.12400831
      0.38603425	     -0.06553417	      0.00019876	     -0.20697720	     -0.06505239	      0.88288171	     -0.00000960	     -0.22147569	     -0.00000000	     -0.00000000	     19.92114833
      0.38763258	     -0.06558457	      0.00019764	     -0.20702839	     -0.06505582	      0.88288069	     -0.00000805	     -0.22150451	     -0.00000000	     -0.00000000	     19.81055972
      0.38923091	     -0.06563206	      0.00019795	     -0.20707670	     -0.06505911	      0.88287973	     -0.00000654	     -0.22153167	     -0.00000000	     -0.00000000	     19.54026156
      0.39082923	     -0.06567078	      0.00019681	     -0.20711621	     -0.06506227	      0.88287884	     -0.00000509	     -0.22155723	     -0.00000000	     -0.00000000	     19.52928062
      0.39242756	     -0.06570644	      0.00019715	     -0.20715270	     -0.06506530	      0.88287802	     -0.00000369	     -0.22158114	     -0.00000000	     -0.00000000	     19.24393191
      0.39402589	     -0.06573311	      0.00019621	     -0.20718016	     -0.06506820	      0.88287727	     -0.00000234	     -0.22160353	     -0.00000000	     -0.00000000	     19.24496583
      0.39562422	     -0.06575961	      0.00019696	     -0.20720750	     -0.06507097	      0.88287659	     -0.00000105	     -0.22162433	     -0.00000000	     -0.00000000	     19.13883955
      0.39722254	     -0.06577578	      0.00019650	     -0.20722447	     -0.06507361	      0.88287599	      0.00000018	     -0.22164363	     -0.00000000	     -0.00000000	     18.90862229
      0.39882087	     -0.06578954	      0.00019764	     -0.20723908	     -0.06507612	      0.88287547	      0.00000135	     -0.22166132	     -0.00000000	     -0.00000000	     18.93220896
      0.40041920	     -0.06579402	      0.00019761	     -0.20724437	     -0.06507850	      0.88287502	      0.00000246	     -0.22167744	     -0.00000000	     -0.00000000	     18.83389932
      0.40201752	     -0.06579664	      0.00019907	     -0.20724784	     -0.06508076	      0.88287464	      0.00000350	     -0.22169193	     -0.00000000	     -0.00000000	     18.69909987
      0.40361585	     -0.06578908	      0.00019945	     -0.20724109	     -0.06508290	      0.88287435	      0.00000449	     -0.22170487	     -0.00000000	     -0.00000000	     18.71201670
      0.40521418	     -0.06578034	      0.00020117	     -0.20723319	     -0.06508491	      0.88287413	      0.00000540	     -0.22171618	     -0.00000000	     -0.00000000	     18.53927661
      0.40681250	     -0.06576150	      0.00020199	     -0.20721516	     -0.06508680	      0.88287398	      0.00000625	     -0.22172600	     -0.00000000	     -0.00000000	     18.59983070
      0.40841083	     -0.06573959	      0.00020403	     -0.20719408	     -0.06508857	      0.88287391	      0.00000703	     -0.22173423	     -0.00000000	     -0.00000000	     18.39392245
      0.41000916	     -0.06570940	      0.00020516	     -0.20716470	     -0.06509022	      0.88287392	      0.00000775	     -0.22174099	     -0.00000000	      0.00000000	     18.61132724
      0.41160748	     -0.06567783	      0.00020742	     -0.20713394	     -0.06509175	      0.88287400	      0.00000839	     -0.22174625	     -0.00000000	      0.00000000	     18.26063259
      0.41320581	     -0.06563509	      0.00020878	     -0.20709199	     -0.06509317	      0.88287416	      0.00000896	     -0.22175009	     -0.00000000	      0.00000000	     18.58997417
      0.41480414	     -0.06559386	      0.00021084	     -0.20705155	     -0.06509448	      0.88287438	      0.00000947	     -0.22175245	     -0.00000000	      0.00000000	     18.22204533
      0.41640246	     -0.06553861	      0.00021207	     -0.20699705	     -0.06509568	      0.88287468	      0.00000990	     -0.22175342	     -0.00000000	      0.00000000	     18.56598757
      0.41800079	     -0.06548727	      0.00021420	     -0.20694647	     -0.06509678	      0.88287505	      0.00001026	     -0.22175291	     -0.00000000	      0.00000000	     18.34222842
      0.41959912	     -0.06542234	      0.00021577	     -0.20688228	     -0.06509777	      0.88287548	      0.00001055	     -0.22175112	     -0.00000000	      0.00000000	     18.55485980
      0.42119744	     -0.06536059	      0.00021831	     -0.20682127	     -0.06509866	      0.88287598	      0.00001077	     -0.22174792	     -0.00000000	      0.00000000	     18.40826873
      0.42279577	     -0.06528730	      0.00022003	     -0.20674869	     -0.06509945	      0.88287655	      0.00001091	     -0.22174346	     -0.00000000	      0.00000000	     18.62635619
      0.42439410	     -0.06521606	      0.00022265	     -0.20667816	     -0.06510015	      0.88287718	      0.00001099	     -0.22173760	     -0.00000000	      0.00000000	     18.48210837
      0.42576005	     -0.06514661	      0.00022423	     -0.20660928	     -0.06510067	      0.88287777	      0.00001099	     -0.22173159	     -0.00000000	      0.00000000	     18.72858295
      0.42712599	     -0.06507728	      0.00022633	     -0.20654053	     -0.06510113	      0.88287840	      0.00001095	     -0.22172461	     -0.00000000	      0.00000000	     18.67225216
      0.42849194	     -0.06500325	      0.00022835	     -0.20646706	     -0.06510152	      0.88287907	      0.00001085	     -0.22171669	     -0.00000000	      0.00000000	     18.82664865
      0.43047991	     -0.06489244	      0.00023144	     -0.20635704	     -0.06510198	      0.88288013	      0.00001061	     -0.22170347	     -0.00000000	      0.00000000	     18.71060179
      0.43219580	     -0.06478499	      0.00023381	     -0.20625024	     -0.06510228	      0.88288111	      0.00001032	     -0.22169051	     -0.00000000	      0.00000000	     19.09208471
      0.43391168	     -0.06467997	      0.00023662	     -0.20614585	     -0.06510249	      0.88288215	      0.00000995	     -0.22167601	     -0.00000000	      0.00000000	     19.03612589
      0.43540275	     -0.06457803	      0.00023852	     -0.20604443	     -0.06510260	      0.88288311	      0.00000957	     -0.22166229	     -0.00000000	      0.00000000	     19.35025795
      0.43689382	     -0.06447912	      0.00024086	     -0.20594603	     -0.06510266	      0.88288411	      0.00000912	     -0.22164744	     -0.00000000	      0.00000000	     19.49762900
      0.43838489	     -0.06437312	      0.00024280	     -0.20584052	     -0.06510265	      0.88288516	      0.00000862	     -0.22163156	     -0.00000000	      0.00000000	     19.55945772
      0.43987596	     -0.06426458	      0.00024512	     -0.20573244	     -0.06510260	      0.88288624	      0.00000806	     -0.22161457	     -0.00000000	      0.00000001	     19.79702301
      0.44187379	     -0.06411342	      0.00024774	     -0.20558187	     -0.06510244	      0.88288777	      0.00000722	     -0.22159017	     -0.00000000	      0.00000001	     20.10680378
      0.44325024	     -0.06400980	      0.00025013	     -0.20547864	     -0.06510228	      0.88288886	      0.00000658	     -0.22157230	     -0.00000000	      0.00000001	     20.15178085
      0.44462670	     -0.06390239	      0.00025201	     -0.20537159	     -0.06510208	      0.88288998	      0.00000589	     -0.22155365	     -0.00000000	      0.00000001	     20.41552998
      0.44633658	     -0.06376974	      0.00025459	     -0.20523937	     -0.06510178	      0.88289142	      0.00000498	     -0.22152949	     -0.00000000	      0.00000001	     20.47471217
      0.44804646	     -0.06363229	      0.00025663	     -0.20510231	     -0.06510143	      0.88289291	      0.00000400	     -0.22150437	     -0.00000000	      0.00000001	     20.88835507
      0.44975634	     -0.06350262	      0.00026007	     -0.20497303	     -0.06510103	      0.88289444	      0.00000295	     -0.22147835	     -0.00000000	      0.00000001	     21.12294072
      0.45111641	     -0.06339182	      0.00026204	     -0.20486252	     -0.06510069	      0.88289569	      0.00000207	     -0.22145722	     -0.00000000	      0.00000001	     21.28909459
      0.45247648	     -0.06328541	      0.00026482	     -0.20475638	     -0.06510032	      0.88289697	      0.00000115	     -0.22143561	     -0.00000000	      0.00000001	     21.49184130
      0.45422199	     -0.06314882	      0.00026775	     -0.20462011	     -0.06509981	      0.88289865	     -0.00000009	     -0.22140735	     -0.00000000	      0.00000001	     21.82913366
      0.45596749	     -0.06301387	      0.00027171	     -0.20448548	     -0.06509927	      0.88290036	     -0.00000140	     -0.22137859	     -0.00000000	      0.00000001	     21.99083634
      0.45735223	     -0.06290354	      0.00027355	     -0.20437535	     -0.06509882	      0.88290174	     -0.00000248	     -0.22135547	     -0.00000000	      0.00000001	     22.35640530
      0.45873697	     -0.06279694	      0.00027658	     -0.20426896	     -0.06509835	      0.88290315	     -0.00000360	     -0.22133209	     -0.00000000	      0.00000001	     22.59393692
      0.46046650	     -0.06266324	      0.00027930	     -0.20413549	     -0.06509775	      0.88290492	     -0.00000505	     -0.22130263	     -0.00000000	      0.00000001	     22.82467421
      0.46200794	     -0.06254565	      0.00028278	     -0.20401809	     -0.06509719	      0.88290652	     -0.00000639	     -0.22127614	     -0.00000000	      0.00000001	     23.20053784
      0.46354937	     -0.06242612	      0.00028454	     -0.20389872	     -0.06509662	      0.88290814	     -0.00000777	     -0.22124952	     -0.00000000	      0.00000001	     23.49041128
      0.46509081	     -0.06231035	      0.00028790	     -0.20378310	     -0.06509604	      0.88290977	     -0.00000919	     -0.22122280	     -0.00000000	      0.00000001	     23.72817180
      0.46663225	     -0.06219397	      0.00028946	     -0.20366684	     -0.06509545	      0.88291141	     -0.00001066	     -0.22119608	     -0.00000000	      0.00000001	     24.10431400
      0.46817369	     -0.06208012	      0.00029293	     -0.20355311	     -0.06509485	      0.88291306	     -0.00001216	     -0.22116932	     -0.00000000	      0.00000001	     24.30332633
      0.46971513	     -0.06196533	      0.00029415	     -0.20343838	     -0.06509425	      0.88291471	     -0.00001370	     -0.22114256	     -0.00000000	      0.00000001	     24.77733675
      0.47125657	     -0.06185489	      0.00029762	     -0.20332804	     -0.06509364	      0.88291637	     -0.00001528	     -0.22111580	     -0.00000000	      0.00000001	     24.87611215
      0.47279801	     -0.06174253	      0.00029832	     -0.20321570	     -0.06509304	      0.88291802	     -0.00001688	     -0.22108909	     -0.00000000	      0.00000001	     25.37041423
      0.47414694	     -0.06164776	      0.00030143	     -0.20312099	     -0.06509251	      0.88291947	     -0.00001831	     -0.22106573	     -0.00000000	      0.00000001	     25.52817576
      0.47549588	     -0.06155253	      0.00030271	     -0.20302577	     -0.06509198	      0.88292092	     -0.00001976	     -0.22104241	     -0.00000000	      0.00000001	     25.80380852
      0.47715822	     -0.06143822	      0.00030548	     -0.20291146	     -0.06509133	      0.88292270	     -0.00002158	     -0.22101375	     -0.00000000	      0.00000001	     26.17664688
      0.47882057	     -0.06132548	      0.00030653	     -0.20279869	     -0.06509069	      0.88292446	     -0.00002342	     -0.22098522	     -0.00000000	      0.00000001	     26.29865003
      0.48019389	     -0.06123244	      0.00030935	     -0.20270564	     -0.06509017	      0.88292592	     -0.00002496	     -0.22096176	     -0.00000000	      0.00000001	     26.65508936
      0.48156721	     -0.06114220	      0.00031035	     -0.20261534	     -0.06508965	      0.88292736	     -0.00002652	     -0.22093839	     -0.00000000	      0.00000001	     26.96952477
      0.48294053	     -0.06105348	      0.00031234	     -0.20252657	     -0.06508915	      0.88292880	     -0.00002809	     -0.22091517	     -0.00000000	      0.00000001	     27.12926686
      0.48468885	     -0.06094270	      0.00031379	     -0.20241568	     -0.06508852	      0.88293061	     -0.00003010	     -0.22088581	     -0.00000000	      0.00000001	     27.65447853
      0.48622033	     -0.06084773	      0.00031636	     -0.20232063	     -0.06508798	      0.88293219	     -0.00003188	     -0.22086031	     -0.00000000	      0.00000001	     27.56513451
      0.48775180	     -0.06075339	      0.00031690	     -0.20222614	     -0.06508745	      0.88293374	     -0.00003366	     -0.22083503	     -0.00000000	      0.00000001	     28.15071488
      0.48928328	     -0.06066336	      0.00031984	     -0.20213600	     -0.06508694	      0.88293528	     -0.00003545	     -0.22080997	     -0.00000000	      0.00000001	     28.01205889
      0.49063831	     -0.06058235	      0.00031999	     -0.20205483	     -0.06508650	      0.88293663	     -0.00003703	     -0.22078801	     -0.00000000	      0.00000001	     28.49566720
      0.49199334	     -0.06050507	      0.00032196	     -0.20197742	     -0.06508608	      0.88293796	     -0.00003861	     -0.22076624	     -0.00000000	      0.00000001	     28.60118004
      0.49334837	     -0.06042851	      0.00032279	     -0.20190068	     -0.06508567	      0.88293928	     -0.00004019	     -0.22074470	     -0.00000000	      0.00000001	     28.84660993
      0.49517792	     -0.06032832	      0.00032500	     -0.20180026	     -0.06508514	      0.88294103	     -0.00004231	     -0.22071596	     -0.00000000	      0.00000001	     28.98757726
      0.49652932	     -0.06025499	      0.00032519	     -0.20172671	     -0.06508477	      0.88294230	     -0.00004388	     -0.22069502	     -0.00000000	      0.00000001	     29.32116083
      0.49788072	     -0.06018403	      0.00032684	     -0.20165556	     -0.06508441	      0.88294356	     -0.00004543	     -0.22067432	     -0.00000000	      0.00000001	     29.38678623
      0.49952533	     -0.06009894	      0.00032759	     -0.20157017	     -0.06508400	      0.88294506	     -0.00004730	     -0.22064951	     -0.00000000	      0.00000001	     29.73352551
      0.50116994	     -0.06001806	      0.00032984	     -0.20148903	     -0.06508362	      0.88294654	     -0.00004915	     -0.22062510	     -0.00000000	      0.00000001	     29.64275177
      0.50250497	     -0.05995170	      0.00032947	     -0.20142239	     -0.06508334	      0.88294773	     -0.00005064	     -0.22060561	     -0.00000000	      0.00000001	     30.06109509
      0.50383999	     -0.05988835	      0.00033086	     -0.20135878	     -0.06508307	      0.88294890	     -0.00005210	     -0.22058640	     -0.00000000	      0.00000001	     30.13646891
      0.50548516	     -0.05981200	      0.00033098	     -0.20128207	     -0.06508276	      0.88295031	     -0.00005389	     -0.22056313	     -0.00000000	      0.00000001	     30.37693929
      0.50713033	     -0.05973828	      0.00033320	     -0.20120801	     -0.06508249	      0.88295170	     -0.00005564	     -0.22054032	     -0.00000000	      0.00000001	     30.39834083
      0.50836094	     -0.05968300	      0.00033229	     -0.20115242	     -0.06508231	      0.88295273	     -0.00005693	     -0.22052356	     -0.00000000	      0.00000001	     30.66155756
      0.50959155	     -0.05963014	      0.00033311	     -0.20109926	     -0.06508215	      0.88295374	     -0.00005819	     -0.22050704	     -0.00000000	      0.00000001	     30.76508515
      0.51136765	     -0.05955590	      0.00033304	     -0.20102456	     -0.06508196	      0.88295518	     -0.00005998	     -0.22048368	     -0.00000000	      0.00000001	     30.93465062
      0.51282989	     -0.05949675	      0.00033401	     -0.20096503	     -0.06508183	      0.88295635	     -0.00006143	     -0.22046486	     -0.00000000	      0.00000001	     31.11726018
      0.51429214	     -0.05943946	      0.00033333	     -0.20090732	     -0.06508173	      0.88295750	     -0.00006284	     -0.22044643	     -0.00000000	      0.00000001	     31.15539549
      0.51575438	     -0.05938292	      0.00033388	     -0.20085037	     -0.06508167	      0.88295863	     -0.00006421	     -0.22042837	     -0.00000000	      0.00000001	     31.34963665
      0.51721663	     -0.05932914	      0.00033270	     -0.20079614	     -0.06508164	      0.88295974	     -0.00006556	     -0.22041070	     -0.00000000	      0.00000001	     31.44964526
      0.51867887	     -0.05927645	      0.00033319	     -0.20074301	     -0.06508164	      0.88296085	     -0.00006687	     -0.22039341	     -0.00000000	      0.00000001	     31.59975569
      0.52014111	     -0.05922613	      0.00033170	     -0.20069222	     -0.06508168	      0.88296193	     -0.00006815	     -0.22037652	     -0.00000000	      0.00000001	     31.64761900
      0.52160336	     -0.05917606	      0.00033215	     -0.20064169	     -0.06508176	      0.88296301	     -0.00006939	     -0.22036001	     -0.00000000	      0.00000000	     31.80070874
      0.52306560	     -0.05912894	      0.00033035	     -0.20059405	     -0.06508187	      0.88296407	     -0.00007060	     -0.22034388	     -0.00000000	      0.00000000	     31.90683464
      0.52452784	     -0.05908250	      0.00033082	     -0.20054714	     -0.06508203	      0.88296512	     -0.00007177	     -0.22032813	     -0.00000000	      0.00000000	     32.01716564
      0.52599009	     -0.05903897	      0.00032866	     -0.20050307	     -0.06508222	      0.88296615	     -0.00007291	     -0.22031278	     -0.00000000	      0.00000000	     32.06438101
      0.52745233	     -0.05899521	      0.00032919	     -0.20045882	     -0.06508246	      0.88296718	     -0.00007401	     -0.22029781	     -0.00000000	      0.00000000	     32.17997237
      0.52891457	     -0.05895519	      0.00032664	     -0.20041823	     -0.06508274	      0.88296819	     -0.00007508	     -0.22028322	     -0.00000000	      0.00000000	     32.30095416
      0.53037682	     -0.05891539	      0.00032729	     -0.20037792	     -0.06508307	      0.88296920	     -0.00007611	     -0.22026903	     -0.00000000	      0.00000000	     32.36252807
      0.53183906	     -0.05887929	      0.00032419	     -0.20034122	     -0.06508344	      0.88297019	     -0.00007711	     -0.22025521	     -0.00000000	      0.00000000	     32.43558723
      0.53330130	     -0.05884262	      0.00032506	     -0.20030403	     -0.06508385	      0.88297118	     -0.00007808	     -0.22024180	     -0.00000000	      0.00000000	     32.49372523
      0.53460575	     -0.05881443	      0.00032214	     -0.20027529	     -0.06508427	      0.88297205	     -0.00007891	     -0.22023017	     -0.00000000	      0.00000000	     32.60843880
      0.53591020	     -0.05878735	      0.00032172	     -0.20024772	     -0.06508472	      0.88297291	     -0.00007971	     -0.22021892	     -0.00000000	      0.00000000	     32.64185796
      0.53748402	     -0.05875934	      0.00031911	     -0.20021905	     -0.06508532	      0.88297394	     -0.00008064	     -0.22020587	     -0.00000000	      0.00000000	     32.70731598
      0.53905783	     -0.05873435	      0.00031882	     -0.20019344	     -0.06508598	      0.88297497	     -0.00008152	     -0.22019346	     -0.00000000	      0.00000000	     32.84241140
      0.54038323	     -0.05871774	      0.00031570	     -0.20017625	     -0.06508658	      0.88297582	     -0.00008223	     -0.22018356	     -0.00000000	      0.00000000	     32.81549376
      0.54170863	     -0.05870418	      0.00031501	     -0.20016216	     -0.06508723	      0.88297666	     -0.00008290	     -0.22017420	     -0.00000000	      0.00000000	     32.87259508
      0.54303402	     -0.05869676	      0.00031277	     -0.20015417	     -0.06508792	      0.88297749	     -0.00008354	     -0.22016548	     -0.00000000	      0.00000000	     32.89383655
      0.54480526	     -0.05869539	      0.00031130	     -0.20015206	     -0.06508892	      0.88297859	     -0.00008433	     -0.22015499	     -0.00000000	      0.00000000	     33.01322309
      0.54618440	     -0.05870314	      0.00030793	     -0.20015919	     -0.06508976	      0.88297944	     -0.00008490	     -0.22014790	     -0.00000000	      0.00000000	     32.91313896
      0.54756354	     -0.05871610	      0.00030694	     -0.20017158	     -0.06509065	      0.88298026	     -0.00008542	     -0.22014186	     -0.00000000	      0.00000000	     32.97272261
      0.54894269	     -0.05873688	      0.00030430	     -0.20019176	     -0.06509159	      0.88298108	     -0.00008590	     -0.22013696	     -0.00000000	      0.00000000	     32.94016281
      0.55032183	     -0.05876265	      0.00030351	     -0.20021698	     -0.06509259	      0.88298187	     -0.00008633	     -0.22013323	     -0.00000000	      0.00000000	     32.96879561
      0.55203597	     -0.05880614	      0.00030111	     -0.20025975	     -0.06509391	      0.88298284	     -0.00008679	     -0.22013034	     -0.00000000	      0.00000000	     32.78090363
      0.55339605	     -0.05884316	      0.00030187	     -0.20029627	     -0.06509501	      0.88298357	     -0.00008709	     -0.22012947	     -0.00000000	      0.00000000	     32.85829131
      0.55475613	     -0.05889027	      0.00030026	     -0.20034285	     -0.06509617	      0.88298428	     -0.00008735	     -0.22012986	     -0.00000000	      0.00000000	     32.90182349
      0.55611621	     -0.05894049	      0.00030079	     -0.20039259	     -0.06509738	      0.88298497	     -0.00008755	     -0.22013158	     -0.00000000	      0.00000000	     32.75202423
      0.55775948	     -0.05900856	      0.00030002	     -0.20046006	     -0.06509892	      0.88298575	     -0.00008772	     -0.22013535	     -0.00000000	      0.00000000	     32.89604514
      0.55913991	     -0.05906791	      0.00030190	     -0.20051899	     -0.06510027	      0.88298636	     -0.00008780	     -0.22013993	     -0.00000000	      0.00000000	     32.53307179
      0.56052034	     -0.05913223	      0.00030170	     -0.20058285	     -0.06510167	      0.88298694	     -0.00008782	     -0.22014571	     -0.00000000	      0.00000000	     32.65710563
      0.56190077	     -0.05920014	      0.00030337	     -0.20065035	     -0.06510312	      0.88298747	     -0.00008779	     -0.22015270	     -0.00000000	      0.00000000	     32.38641571
      0.56328120	     -0.05927259	      0.00030367	     -0.20072239	     -0.06510463	      0.88298795	     -0.00008770	     -0.22016085	     -0.00000000	      0.00000000	     32.41688858
      0.56466164	     -0.05934924	      0.00030496	     -0.20079865	     -0.06510618	      0.88298838	     -0.00008755	     -0.22017018	     -0.00000000	      0.00000000	     32.13284866
      0.56631964	     -0.05944749	      0.00030501	     -0.20089643	     -0.06510812	      0.88298883	     -0.00008730	     -0.22018291	     -0.00000000	      0.00000000	     32.23074931
      0.56776034	     -0.05953679	      0.00030640	     -0.20098538	     -0.06510986	      0.88298914	     -0.00008702	     -0.22019531	     -0.00000000	      0.00000000	     31.68733279
      0.56920105	     -0.05962916	      0.00030559	     -0.20107735	     -0.06511165	      0.88298939	     -0.00008667	     -0.22020889	     -0.00000000	      0.00000000	     31.82978696
      0.57064176	     -0.05972535	      0.00030658	     -0.20117321	     -0.06511349	      0.88298957	     -0.00008627	     -0.22022360	     -0.00000000	      0.00000000	     31.32111226
      0.57208246	     -0.05982265	      0.00030545	     -0.20127015	     -0.06511537	      0.88298968	     -0.00008581	     -0.22023934	     -0.00000000	      0.00000000	     31.41437258
      0.57352317	     -0.05992407	      0.00030601	     -0.20137127	     -0.06511731	      0.88298972	     -0.00008528	     -0.22025606	     -0.00000000	     -0.00000000	     30.94839072
      0.57496388	     -0.06002751	      0.00030436	     -0.20147438	     -0.06511928	      0.88298968	     -0.00008471	     -0.22027372	     -0.00000000	     -0.00000000	     30.98391315
      0.57640458	     -0.06013417	      0.00030426	     -0.20158076	     -0.06512131	      0.88298956	     -0.00008407	     -0.22029227	     -0.00000000	     -0.00000000	     30.43791855
      0.57784529	     -0.06024183	      0.00030207	     -0.20168812	     -0.06512337	      0.88298936	     -0.00008338	     -0.22031167	     -0.00000000	     -0.00000000	     30.48165236
      0.57928600	     -0.06035433	      0.00030127	     -0.20180037	     -0.06512547	      0.88298908	     -0.00008264	     -0.22033188	     -0.00000000	     -0.00000000	     30.02505390
      0.58072670	     -0.06046925	      0.00029860	     -0.20191501	     -0.06512761	      0.88298873	     -0.00008184	     -0.22035292	     -0.00000000	     -0.00000000	     29.96241836
      0.58216741	     -0.06058747	      0.00029737	     -0.20203301	     -0.06512978	      0.88298830	     -0.00008099	     -0.22037478	     -0.00000000	     -0.00000000	     29.45305599
      0.58360812	     -0.06070632	      0.00029465	     -0.20215162	     -0.06513198	      0.88298779	     -0.00008009	     -0.22039741	     -0.00000000	     -0.00000000	     29.43196802
      0.58504882	     -0.06082734	      0.00029330	     -0.20227245	     -0.06513422	      0.88298721	     -0.00007913	     -0.22042075	     -0.00000000	     -0.00000000	     28.95054881
      0.58648953	     -0.06094758	      0.00029084	     -0.20239251	     -0.06513649	      0.88298655	     -0.00007813	     -0.22044475	     -0.00000000	     -0.00000000	     28.88043282
      0.58793024	     -0.06106953	      0.00028957	     -0.20251431	     -0.06513878	      0.88298582	     -0.00007708	     -0.22046932	     -0.00000000	     -0.00000000	     28.42326951
      0.58937094	     -0.06119102	      0.00028739	     -0.20263567	     -0.06514110	      0.88298502	     -0.00007598	     -0.22049445	     -0.00000000	     -0.00000000	     28.33156263
      0.59081165	     -0.06131337	      0.00028621	     -0.20275792	     -0.06514344	      0.88298415	     -0.00007484	     -0.22052008	     -0.00000000	     -0.00000000	     27.87223963
      0.59225236	     -0.06143464	      0.00028434	     -0.20287909	     -0.06514580	      0.88298322	     -0.00007365	     -0.22054620	     -0.00000000	     -0.00000000	     27.76354276
      0.59398973	     -0.06158340	      0.00028342	     -0.20302780	     -0.06514866	      0.88298201	     -0.00007216	     -0.22057827	     -0.00000000	     -0.00000000	     27.11057394
      0.59546479	     -0.06170650	      0.00028125	     -0.20315083	     -0.06515112	      0.88298092	     -0.00007085	     -0.22060600	     -0.00000000	     -0.00000001	     27.15254111
      0.59693986	     -0.06183194	      0.00028125	     -0.20327628	     -0.06515358	      0.88297978	     -0.00006950	     -0.22063413	     -0.00000000	     -0.00000001	     26.71253403
      0.59841492	     -0.06195516	      0.00027952	     -0.20339949	     -0.06515606	      0.88297858	     -0.00006811	     -0.22066266	     -0.00000000	     -0.00000001	     26.54964427
      0.59988999	     -0.06207827	      0.00027967	     -0.20352265	     -0.06515854	      0.88297733	     -0.00006668	     -0.22069149	     -0.00000000	     -0.00000001	     26.17025112
      0.60136505	     -0.06219938	      0.00027807	     -0.20364379	     -0.06516104	      0.88297604	     -0.00006522	     -0.22072062	     -0.00000000	     -0.00000001	     25.94523902
      0.60284012	     -0.06232013	      0.00027794	     -0.20376462	     -0.06516353	      0.88297471	     -0.00006372	     -0.22075002	     -0.00000000	     -0.00000001	     25.55541029
      0.60431518	     -0.06244053	      0.00027636	     -0.20388508	     -0.06516603	      0.88297334	     -0.00006220	     -0.22077968	     -0.00000000	     -0.00000001	     25.45494972
      0.60579025	     -0.06256041	      0.00027617	     -0.20400508	     -0.06516852	      0.88297195	     -0.00006064	     -0.22080960	     -0.00000000	     -0.00000001	     24.94116395
      0.60726531	     -0.06267699	      0.00027491	     -0.20412175	     -0.06517101	      0.88297052	     -0.00005906	     -0.22083974	     -0.00000000	     -0.00000001	     24.88459734
      0.60874038	     -0.06279498	      0.00027464	     -0.20423989	     -0.06517350	      0.88296908	     -0.00005745	     -0.22087003	     -0.00000000	     -0.00000001	     24.44061789
      0.61021544	     -0.06290960	      0.00027349	     -0.20435465	     -0.06517597	      0.88296761	     -0.00005582	     -0.22090051	     -0.00000000	     -0.00000001	     24.23301998
      0.61169051	     -0.06302329	      0.00027311	     -0.20446851	     -0.06517844	      0.88296613	     -0.00005417	     -0.22093110	     -0.00000000	     -0.00000001	     23.94858054
      0.61344382	     -0.06315852	      0.00027154	     -0.20460395	     -0.06518135	      0.88296436	     -0.00005218	     -0.22096757	     -0.00000000	     -0.00000001	     23.79445756
      0.61501563	     -0.06327500	      0.00027176	     -0.20472066	     -0.06518394	      0.88296276	     -0.00005038	     -0.22100037	     -0.00000000	     -0.00000001	     23.28804753
      0.61658744	     -0.06339037	      0.00026964	     -0.20483624	     -0.06518651	      0.88296116	     -0.00004856	     -0.22103316	     -0.00000000	     -0.00000001	     23.13493413
      0.61815925	     -0.06350621	      0.00027022	     -0.20495235	     -0.06518906	      0.88295955	     -0.00004673	     -0.22106593	     -0.00000000	     -0.00000001	     22.77859652
      0.61956512	     -0.06360691	      0.00026808	     -0.20505327	     -0.06519131	      0.88295812	     -0.00004508	     -0.22109526	     -0.00000000	     -0.00000001	     22.55050747
      0.62097099	     -0.06370596	      0.00026815	     -0.20515258	     -0.06519354	      0.88295669	     -0.00004342	     -0.22112451	     -0.00000000	     -0.00000001	     22.31202442
      0.62237686	     -0.06380259	      0.00026719	     -0.20524948	     -0.06519575	      0.88295526	     -0.00004175	     -0.22115367	     -0.00000000	     -0.00000001	     22.04074641
      0.62407782	     -0.06391541	      0.00026727	     -0.20536266	     -0.06519838	      0.88295355	     -0.00003973	     -0.22118871	     -0.00000000	     -0.00000001	     21.84364083
      0.62577879	     -0.06402647	      0.00026599	     -0.20547408	     -0.06520097	      0.88295185	     -0.00003770	     -0.22122341	     -0.00000000	     -0.00000001	     21.41662505
      0.62719714	     -0.06411321	      0.00026665	     -0.20556117	     -0.06520308	      0.88295044	     -0.00003600	     -0.22125203	     -0.00000000	     -0.00000001	     21.33362341
      0.62861549	     -0.06419710	      0.00026595	     -0.20564539	     -0.06520517	      0.88294904	     -0.00003430	     -0.22128026	     -0.00000000	     -0.00000001	     20.99178491
      0.63003385	     -0.06427529	      0.00026616	     -0.20572394	     -0.06520721	      0.88294766	     -0.00003261	     -0.22130799	     -0.00000000	     -0.00000001	     20.87516700
      0.63180036	     -0.06436836	      0.00026574	     -0.20581747	     -0.06520971	      0.88294596	     -0.00003050	     -0.22134169	     -0.00000000	     -0.00000001	     20.39909749
      0.63356687	     -0.06444788	      0.00026640	     -0.20589748	     -0.06521213	      0.88294428	     -0.00002840	     -0.22137433	     -0.00000000	     -0.00000001	     20.31625078
      0.63533338	     -0.06452458	      0.00026440	     -0.20597463	     -0.06521449	      0.88294262	     -0.00002632	     -0.22140559	     -0.00000000	     -0.00000001	     19.96118608
      0.63673765	     -0.06457130	      0.00026575	     -0.20602178	     -0.06521631	      0.88294133	     -0.00002467	     -0.22142942	     -0.00000000	     -0.00000001	     19.89149337
      0.63814192	     -0.06461885	      0.00026403	     -0.20606969	     -0.06521809	      0.88294006	     -0.00002304	     -0.22145219	     -0.00000000	     -0.00000001	     19.79119212
      0.63984693	     -0.06466877	      0.00026299	     -0.20612009	     -0.06522018	      0.88293854	     -0.00002108	     -0.22147850	     -0.00000000	     -0.00000001	     19.42497268
      0.64155193	     -0.06471645	      0.00025890	     -0.20616817	     -0.06522220	      0.88293705	     -0.00001914	     -0.22150326	     -0.00000000	     -0.00000001	     19.53847281
      0.64303727	     -0.06474722	      0.00025749	     -0.20619935	     -0.06522389	      0.88293578	     -0.00001748	     -0.22152369	     -0.00000000	     -0.00000001	     19.10736031
      0.64452261	     -0.06477750	      0.00025300	     -0.20622996	     -0.06522552	      0.88293455	     -0.00001585	     -0.22154289	     -0.00000000	     -0.00000001	     19.08300836
      0.64600794	     -0.06480378	      0.00024981	     -0.20625661	     -0.06522709	      0.88293334	     -0.00001424	     -0.22156096	     -0.00000000	     -0.00000001	     18.96041655
      0.64799729	     -0.06483724	      0.00024277	     -0.20629050	     -0.06522910	      0.88293177	     -0.00001213	     -0.22158343	     -0.00000000	     -0.00000001	     18.66833661
      0.64931891	     -0.06485001	      0.00024070	     -0.20630361	     -0.06523037	      0.88293077	     -0.00001075	     -0.22159732	     -0.00000000	     -0.00000001	     18.63215234
      0.65064052	     -0.06486352	      0.00023672	     -0.20631742	     -0.06523159	      0.88292979	     -0.00000941	     -0.22161028	     -0.00000000	     -0.00000000	     18.59163372
      0.65240383	     -0.06487656	      0.00023271	     -0.20633089	     -0.06523314	      0.88292853	     -0.00000765	     -0.22162625	     -0.00000000	     -0.00000000	     18.26440046
      0.65416714	     -0.06488154	      0.00022796	     -0.20633627	     -0.06523459	      0.88292733	     -0.00000594	     -0.22164068	     -0.00000000	     -0.00000000	     18.31985092
      0.65593045	     -0.06488106	      0.00022594	     -0.20633625	     -0.06523596	      0.88292618	     -0.00000427	     -0.22165351	     -0.00000000	     -0.00000000	     18.18060471
      0.65733622	     -0.06487640	      0.00022170	     -0.20633190	     -0.06523698	      0.88292531	     -0.00000298	     -0.22166261	     -0.00000000	     -0.00000000	     18.08130689
      0.65874199	     -0.06486832	      0.00021987	     -0.20632417	     -0.06523794	      0.88292448	     -0.00000172	     -0.22167074	     -0.00000000	     -0.00000000	     18.02702773
      0.66014776	     -0.06485763	      0.00021726	     -0.20631381	     -0.06523885	      0.88292369	     -0.00000049	     -0.22167793	     -0.00000000	     -0.00000000	     17.99046988
      0.66207990	     -0.06483864	      0.00021518	     -0.20629530	     -0.06524000	      0.88292267	      0.00000115	     -0.22168630	     -0.00000000	     -0.00000000	     17.96049252
      0.66364378	     -0.06481441	      0.00021286	     -0.20627143	     -0.06524085	      0.88292189	      0.00000243	     -0.22169186	     -0.00000000	     -0.00000000	     17.87767307
      0.66520766	     -0.06478749	      0.00021148	     -0.20624489	     -0.06524163	      0.88292117	      0.00000367	     -0.22169627	     -0.00000000	     -0.00000000	     17.71730205
      0.66677153	     -0.06475557	      0.00020935	     -0.20621331	     -0.06524235	      0.88292050	      0.00000486	     -0.22169958	     -0.00000000	     -0.00000000	     17.84694394
      0.66833541	     -0.06472130	      0.00020793	     -0.20617940	     -0.06524299	      0.88291988	      0.00000602	     -0.22170178	     -0.00000000	     -0.00000000	     17.72404712
      0.67027524	     -0.06467306	      0.00020521	     -0.20613156	     -0.06524370	      0.88291918	      0.00000739	     -0.22170310	     -0.00000000	     -0.00000000	     17.74201756
      0.67183217	     -0.06462503	      0.00020454	     -0.20608388	     -0.06524419	      0.88291867	      0.00000844	     -0.22170293	     -0.00000000	     -0.00000000	     17.63693331
      0.67338910	     -0.06457674	      0.00020184	     -0.20603586	     -0.06524462	      0.88291822	      0.00000945	     -0.22170164	     -0.00000000	     -0.00000000	     17.79797500
      0.67494603	     -0.06452448	      0.00020060	     -0.20598391	     -0.06524498	      0.88291781	      0.00001042	     -0.22169937	     -0.00000000	     -0.00000000	     17.71918268
      0.67650295	     -0.06446918	      0.00019777	     -0.20592886	     -0.06524528	      0.88291746	      0.00001134	     -0.22169607	     -0.00000000	     -0.00000000	     17.80800690
      0.67805988	     -0.06440881	      0.00019639	     -0.20586877	     -0.06524553	      0.88291715	      0.00001222	     -0.22169181	     -0.00000000	     -0.00000000	     17.78257684
      0.67961681	     -0.06434644	      0.00019339	     -0.20580661	     -0.06524572	      0.88291689	      0.00001306	     -0.22168653	     -0.00000000	     -0.00000000	     17.87686623
      0.68117373	     -0.06427789	      0.00019209	     -0.20573831	     -0.06524585	      0.88291668	      0.00001384	     -0.22168030	     -0.00000000	     -0.00000000	     17.87039309
      0.68273066	     -0.06420800	      0.00018899	     -0.20566860	     -0.06524593	      0.88291652	      0.00001458	     -0.22167309	     -0.00000000	     -0.00000000	     17.94691758
      0.68428759	     -0.06413413	      0.00018738	     -0.20559493	     -0.06524596	      0.88291641	      0.00001526	     -0.22166497	     -0.00000000	     -0.00000000	     17.99387770
      0.68584452	     -0.06405640	      0.00018408	     -0.20551735	     -0.06524594	      0.88291634	      0.00001589	     -0.22165591	     -0.00000000	     -0.00000000	     18.03784122
      0.68740144	     -0.06397662	      0.00018233	     -0.20543772	     -0.06524588	      0.88291633	      0.00001645	     -0.22164591	     -0.00000000	      0.00000000	     18.27331067
      0.68895837	     -0.06389197	      0.00017914	     -0.20535319	     -0.06524578	      0.88291636	      0.00001696	     -0.22163499	     -0.00000000	      0.00000000	     18.16803567
      0.69051530	     -0.06380446	      0.00017747	     -0.20526580	     -0.06524565	      0.88291644	      0.00001740	     -0.22162312	     -0.00000000	      0.00000000	     18.52149814
      0.69207222	     -0.06371374	      0.00017424	     -0.20517516	     -0.06524548	      0.88291657	      0.00001777	     -0.22161033	     -0.00000000	      0.00000000	     18.39305125
      0.69351788	     -0.06362641	      0.00017240	     -0.20508790	     -0.06524530	      0.88291674	      0.00001806	     -0.22159763	     -0.00000000	      0.00000000	     18.71238189
      0.69496353	     -0.06353773	      0.00016924	     -0.20499925	     -0.06524510	      0.88291695	      0.00001828	     -0.22158418	     -0.00000000	      0.00000000	     18.67058961
      0.69640918	     -0.06344631	      0.00016656	     -0.20490784	     -0.06524488	      0.88291720	      0.00001844	     -0.22157001	     -0.00000000	      0.00000000	     18.92400735
      0.69817682	     -0.06333623	      0.00016253	     -0.20479777	     -0.06524459	      0.88291757	      0.00001854	     -0.22155179	     -0.00000000	      0.00000000	     18.92712999
      0.69994445	     -0.06321940	      0.00015946	     -0.20468092	     -0.06524428	      0.88291801	      0.00001854	     -0.22153269	     -0.00000000	      0.00000000	     19.27645563
      0.70151767	     -0.06312097	      0.00015498	     -0.20458241	     -0.06524399	      0.88291845	      0.00001845	     -0.22151492	     -0.00000000	      0.00000000	     19.35607371
      0.70309088	     -0.06301584	      0.00015305	     -0.20447724	     -0.06524371	      0.88291895	      0.00001829	     -0.22149661	     -0.00000000	      0.00000000	     19.67238577
      0.70466410	     -0.06291867	      0.00014862	     -0.20437997	     -0.06524342	      0.88291951	      0.00001803	     -0.22147775	     -0.00000000	      0.00000000	     19.78363419
      0.70623732	     -0.06281207	      0.00014776	     -0.20427333	     -0.06524313	      0.88292012	      0.00001770	     -0.22145848	     -0.00000000	      0.00000000	     20.00889078
      0.70781054	     -0.06271650	      0.00014328	     -0.20417762	     -0.06524285	      0.88292077	      0.00001727	     -0.22143871	     -0.00000000	      0.00000000	     20.22566011
      0.70938376	     -0.06260810	      0.00014387	     -0.20406917	     -0.06524258	      0.88292148	      0.00001676	     -0.22141867	     -0.00000000	      0.00000000	     20.49109780
      0.71067622	     -0.06252885	      0.00014061	     -0.20398980	     -0.06524237	      0.88292210	      0.00001627	     -0.22140187	     -0.00000000	      0.00000000	     20.58275948
      0.71196867	     -0.06244387	      0.00014002	     -0.20390474	     -0.06524217	      0.88292276	      0.00001573	     -0.22138488	     -0.00000000	      0.00000000	     20.84325509
      0.71366305	     -0.06233634	      0.00013824	     -0.20379708	     -0.06524193	      0.88292366	      0.00001492	     -0.22136232	     -0.00000000	      0.00000000	     20.96721201
      0.71535742	     -0.06222324	      0.00013809	     -0.20368386	     -0.06524171	      0.88292462	      0.00001401	     -0.22133947	     -0.00000000	      0.00000000	     21.45738573
      0.71680691	     -0.06213421	      0.00013618	     -0.20359468	     -0.06524155	      0.88292547	      0.00001314	     -0.22131965	     -0.00000000	      0.00000000	     21.46133578
      0.71825639	     -0.06203868	      0.00013645	     -0.20349903	     -0.06524142	      0.88292636	      0.00001220	     -0.22129971	     -0.00000000	      0.00000000	     21.84716347
      0.71970587	     -0.06194834	      0.00013560	     -0.20340855	     -0.06524130	      0.88292728	      0.00001118	     -0.22127960	     -0.00000000	      0.00000000	     21.94559891
      0.72115536	     -0.06185392	      0.00013599	     -0.20331399	     -0.06524122	      0.88292823	      0.00001009	     -0.22125937	     -0.00000000	      0.00000000	     22.29731975
      0.72300959	     -0.06174222	      0.00013478	     -0.20320207	     -0.06524116	      0.88292949	      0.00000857	     -0.22123327	     -0.00000000	      0.00000000	     22.39027625
      0.72434222	     -0.06165287	      0.00013569	     -0.20311259	     -0.06524115	      0.88293041	      0.00000740	     -0.22121449	     -0.00000000	      0.00000000	     22.75907755
      0.72567484	     -0.06157197	      0.00013487	     -0.20303151	     -0.06524117	      0.88293136	      0.00000617	     -0.22119558	     -0.00000000	      0.00000000	     23.00617713
      0.72738945	     -0.06146641	      0.00013513	     -0.20292573	     -0.06524124	      0.88293261	      0.00000448	     -0.22117125	     -0.00000000	      0.00000001	     23.15517059
      0.72910405	     -0.06136494	      0.00013338	     -0.20282398	     -0.06524137	      0.88293388	      0.00000269	     -0.22114684	     -0.00000000	      0.00000001	     23.51576114
      0.73043575	     -0.06128194	      0.00013441	     -0.20274082	     -0.06524151	      0.88293488	      0.00000123	     -0.22112790	     -0.00000000	      0.00000001	     23.80161457
      0.73176744	     -0.06120530	      0.00013337	     -0.20266395	     -0.06524168	      0.88293590	     -0.00000030	     -0.22110894	     -0.00000000	      0.00000001	     23.94982486
      0.73342494	     -0.06110802	      0.00013344	     -0.20256640	     -0.06524195	      0.88293718	     -0.00000229	     -0.22108540	     -0.00000000	      0.00000001	     24.35334844
      0.73508243	     -0.06101686	      0.00013182	     -0.20247493	     -0.06524228	      0.88293848	     -0.00000437	     -0.22106191	     -0.00000000	      0.00000001	     24.27062585
      0.73644467	     -0.06093510	      0.00013254	     -0.20239294	     -0.06524260	      0.88293956	     -0.00000616	     -0.22104271	     -0.00000000	      0.00000001	     24.75073782
      0.73780691	     -0.06086145	      0.00013148	     -0.20231902	     -0.06524296	      0.88294064	     -0.00000801	     -0.22102353	     -0.00000000	      0.00000001	     24.89415516
      0.73916914	     -0.06078595	      0.00013144	     -0.20224326	     -0.06524337	      0.88294173	     -0.00000992	     -0.22100445	     -0.00000000	      0.00000001	     25.12814057
      0.74096346	     -0.06069199	      0.00013051	     -0.20214893	     -0.06524398	      0.88294317	     -0.00001252	     -0.22097948	     -0.00000000	      0.00000001	     25.34989159
      0.74275778	     -0.06059176	      0.00013174	     -0.20204834	     -0.06524468	      0.88294461	     -0.00001524	     -0.22095475	     -0.00000000	      0.00000001	     25.57440643
      0.74392532	     -0.06053376	      0.00013039	     -0.20199006	     -0.06524518	      0.88294555	     -0.00001706	     -0.22093870	     -0.00000000	      0.00000001	     25.75402638
      0.74509285	     -0.06047332	      0.00013060	     -0.20192937	     -0.06524572	      0.88294649	     -0.00001892	     -0.22092277	     -0.00000000	      0.00000001	     25.97662931
      0.74696795	     -0.06038028	      0.00013043	     -0.20183589	     -0.06524666	      0.88294801	     -0.00002200	     -0.22089744	     -0.00000000	      0.00000001	     26.11571721
      0.74835847	     -0.06031092	      0.00013075	     -0.20176620	     -0.06524743	      0.88294913	     -0.00002435	     -0.22087886	     -0.00000000	      0.00000001	     26.49663991
      0.74974899	     -0.06024388	      0.00013073	     -0.20169882	     -0.06524826	      0.88295025	     -0.00002676	     -0.22086047	     -0.00000000	      0.00000001	     26.49022464
      0.75113952	     -0.06017648	      0.00013106	     -0.20163108	     -0.06524914	      0.88295136	     -0.00002923	     -0.22084225	     -0.00000000	      0.00000001	     26.79692464
      0.75308376	     -0.06008978	      0.00013108	     -0.20154387	     -0.06525048	      0.88295292	     -0.00003277	     -0.22081711	     -0.00000000	      0.00000001	     26.66451086
      0.75455922	     -0.06001520	      0.00013202	     -0.20146890	     -0.06525158	      0.88295409	     -0.00003552	     -0.22079832	     -0.00000000	      0.00000001	     27.25527374
      0.75603467	     -0.05995240	      0.00013182	     -0.20140569	     -0.06525275	      0.88295526	     -0.00003834	     -0.22077966	     -0.00000000	      0.00000001	     27.27054459
      0.75751013	     -0.05988404	      0.00013279	     -0.20133692	     -0.06525400	      0.88295642	     -0.00004121	     -0.22076130	     -0.00000000	      0.00000001	     27.63701034
      0.75898558	     -0.05982406	      0.00013257	     -0.20127650	     -0.06525532	      0.88295758	     -0.00004414	     -0.22074316	     -0.00000000	      0.00000001	     27.55460458
      0.76046104	     -0.05975769	      0.00013368	     -0.20120970	     -0.06525672	      0.88295873	     -0.00004713	     -0.22072533	     -0.00000000	      0.00000001	     27.98116818
      0.76193649	     -0.05970010	      0.00013352	     -0.20115165	     -0.06525820	      0.88295988	     -0.00005017	     -0.22070772	     -0.00000000	      0.00000001	     27.86813873
      0.76341195	     -0.05963426	      0.00013491	     -0.20108537	     -0.06525976	      0.88296102	     -0.00005326	     -0.22069043	     -0.00000000	      0.00000001	     28.31035781
      0.76488741	     -0.05958032	      0.00013471	     -0.20103095	     -0.06526139	      0.88296215	     -0.00005641	     -0.22067333	     -0.00000000	      0.00000001	     28.19400382
      0.76636286	     -0.05951634	      0.00013625	     -0.20096651	     -0.06526311	      0.88296328	     -0.00005961	     -0.22065659	     -0.00000000	      0.00000001	     28.56400372
      0.76783832	     -0.05946512	      0.00013600	     -0.20091479	     -0.06526492	      0.88296439	     -0.00006285	     -0.22064004	     -0.00000000	      0.00000001	     28.62207179
      0.76915604	     -0.05941035	      0.00013746	     -0.20085959	     -0.06526660	      0.88296539	     -0.00006579	     -0.22062556	     -0.00000000	      0.00000001	     28.74927825
      0.77047377	     -0.05936307	      0.00013776	     -0.20081185	     -0.06526836	      0.88296638	     -0.00006877	     -0.22061126	     -0.00000000	      0.00000001	     28.89654460
      0.77208577	     -0.05930248	      0.00013904	     -0.20075072	     -0.06527060	      0.88296758	     -0.00007246	     -0.22059412	     -0.00000000	      0.00000001	     28.98932314
      0.77369776	     -0.05924747	      0.00013923	     -0.20069512	     -0.06527294	      0.88296877	     -0.00007620	     -0.22057728	     -0.00000000	      0.00000001	     29.24458239
      0.77503652	     -0.05919728	      0.00014078	     -0.20064446	     -0.06527497	      0.88296976	     -0.00007935	     -0.22056360	     -0.00000000	      0.00000001	     29.31800691
      0.77637528	     -0.05915356	      0.00014098	     -0.20060024	     -0.06527708	      0.88297074	     -0.00008253	     -0.22055012	     -0.00000000	      0.00000000	     29.47248384
      0.77771403	     -0.05910736	      0.00014185	     -0.20055354	     -0.06527925	      0.88297171	     -0.00008574	     -0.22053692	     -0.00000000	      0.00000000	     29.54134627
      0.77937809	     -0.05905461	      0.00014231	     -0.20050016	     -0.06528207	      0.88297291	     -0.00008977	     -0.22052083	     -0.00000000	      0.00000000	     29.87152544
      0.78104214	     -0.05899954	      0.00014384	     -0.20044446	     -0.06528500	      0.88297410	     -0.00009384	     -0.22050517	     -0.00000000	      0.00000000	     29.69997450
      0.78237805	     -0.05895966	      0.00014365	     -0.20040403	     -0.06528744	      0.88297505	     -0.00009714	     -0.22049286	     -0.00000000	      0.00000000	     30.02672856
      0.78371395	     -0.05891828	      0.00014476	     -0.20036214	     -0.06528996	      0.88297600	     -0.00010046	     -0.22048082	     -0.00000000	      0.00000000	     30.10642773
      0.78532065	     -0.05887311	      0.00014500	     -0.20031631	     -0.06529309	      0.88297712	     -0.00010449	     -0.22046669	     -0.00000000	      0.00000000	     30.25075718
      0.78692735	     -0.05882680	      0.00014666	     -0.20026936	     -0.06529634	      0.88297824	     -0.00010854	     -0.22045298	     -0.00000000	      0.00000000	     30.44862954
      0.78824513	     -0.05879330	      0.00014627	     -0.20023530	     -0.06529908	      0.88297915	     -0.00011188	     -0.22044206	     -0.00000000	      0.00000000	     30.41214404
      0.78956290	     -0.05875768	      0.00014730	     -0.20019914	     -0.06530190	      0.88298004	     -0.00011524	     -0.22043144	     -0.00000000	      0.00000000	     30.63098613
      0.79121597	     -0.05872356	      0.00014725	     -0.20016431	     -0.06530555	      0.88298116	     -0.00011947	     -0.22041859	     -0.00000000	      0.00000000	     30.67363160
      0.79265528	     -0.05868817	      0.00014853	     -0.20012832	     -0.06530882	      0.88298212	     -0.00012317	     -0.22040797	     -0.00000000	      0.00000000	     30.84462521
      0.79409459	     -0.05866542	      0.00014803	     -0.20010492	     -0.06531219	      0.88298307	     -0.00012687	     -0.22039780	     -0.00000000	      0.00000000	     30.98363031
      0.79553390	     -0.05864033	      0.00014909	     -0.20007922	     -0.06531564	      0.88298400	     -0.00013059	     -0.22038830	     -0.00000000	      0.00000000	     30.95475747
      0.79697321	     -0.05862576	      0.00014833	     -0.20006399	     -0.06531919	      0.88298492	     -0.00013430	     -0.22037945	     -0.00000000	      0.00000000	     31.09726197
      0.79841252	     -0.05861303	      0.00014906	     -0.20005063	     -0.06532282	      0.88298582	     -0.00013802	     -0.22037146	     -0.00000000	      0.00000000	     31.24023065
      0.79985183	     -0.05861391	      0.00014800	     -0.20005084	     -0.06532655	      0.88298671	     -0.00014173	     -0.22036441	     -0.00000000	      0.00000000	     31.21070878
      0.80129114	     -0.05861630	      0.00014853	     -0.20005259	     -0.06533037	      0.88298758	     -0.00014543	     -0.22035853	     -0.00000000	      0.00000000	     31.35759306
      0.80273045	     -0.05863350	      0.00014751	     -0.20006912	     -0.06533427	      0.88298842	     -0.00014913	     -0.22035384	     -0.00000000	      0.00000000	     31.31118871
      0.80416976	     -0.05865190	      0.00014821	     -0.20008689	     -0.06533826	      0.88298924	     -0.00015281	     -0.22035056	     -0.00000000	      0.00000000	     31.43585443
      0.80560907	     -0.05868359	      0.00014762	     -0.20011793	     -0.06534234	      0.88299004	     -0.00015648	     -0.22034869	     -0.00000000	      0.00000000	     31.32080100
      0.80704838	     -0.05871648	      0.00014902	     -0.20015021	     -0.06534650	      0.88299080	     -0.00016012	     -0.22034834	     -0.00000000	      0.00000000	     31.54189263
      0.80848770	     -0.05876074	      0.00014964	     -0.20019388	     -0.06535075	      0.88299153	     -0.00016374	     -0.22034947	     -0.00000000	      0.00000000	     31.42605642
      0.80992701	     -0.05880671	      0.00015232	     -0.20023929	     -0.06535507	      0.88299223	     -0.00016733	     -0.22035214	     -0.00000000	      0.00000000	     31.51209172
      0.81136632	     -0.05886279	      0.00015417	     -0.20029481	     -0.06535948	      0.88299288	     -0.00017089	     -0.22035634	     -0.00000000	      0.00000000	     31.34195218
      0.81280563	     -0.05892002	      0.00015773	     -0.20035154	     -0.06536396	      0.88299348	     -0.00017442	     -0.22036211	     -0.00000000	      0.00000000	     31.54329227
      0.81424494	     -0.05898904	      0.00016051	     -0.20042005	     -0.06536851	      0.88299404	     -0.00017792	     -0.22036941	     -0.00000000	      0.00000000	     31.27916515
      0.81568425	     -0.05905771	      0.00016462	     -0.20048826	     -0.06537314	      0.88299455	     -0.00018137	     -0.22037830	     -0.00000000	      0.00000000	     31.41932575
      0.81712356	     -0.05913592	      0.00016820	     -0.20056601	     -0.06537783	      0.88299499	     -0.00018478	     -0.22038866	     -0.00000000	      0.00000000	     31.26709712
      0.81856287	     -0.05921352	      0.00017285	     -0.20064320	     -0.06538259	      0.88299538	     -0.00018816	     -0.22040051	     -0.00000000	      0.00000000	     31.15546546
      0.82000218	     -0.05929686	      0.00017691	     -0.20072611	     -0.06538741	      0.88299570	     -0.00019149	     -0.22041369	     -0.00000000	      0.00000000	     31.09897862
      0.82173875	     -0.05940121	      0.00018260	     -0.20083000	     -0.06539330	      0.88299599	     -0.00019546	     -0.22043136	     -0.00000000	      0.00000000	     30.99740657
      0.82303184	     -0.05948430	      0.00018545	     -0.20091273	     -0.06539774	      0.88299615	     -0.00019837	     -0.22044573	     -0.00000000	      0.00000000	     30.76330972
      0.82432492	     -0.05956871	      0.00018871	     -0.20099680	     -0.06540222	      0.88299624	     -0.00020124	     -0.22046110	     -0.00000000	      0.00000000	     30.80965284
      0.82597234	     -0.05968478	      0.00019194	     -0.20111245	     -0.06540799	      0.88299627	     -0.00020485	     -0.22048211	     -0.00000000	     -0.00000000	     30.40774369
      0.82761975	     -0.05980116	      0.00019481	     -0.20122841	     -0.06541382	      0.88299619	     -0.00020841	     -0.22050471	     -0.00000000	     -0.00000000	     30.70359064
      0.82889187	     -0.05989995	      0.00019641	     -0.20132689	     -0.06541836	      0.88299606	     -0.00021111	     -0.22052317	     -0.00000000	     -0.00000000	     30.14141499
      0.83016399	     -0.05999830	      0.00019771	     -0.20142494	     -0.06542293	      0.88299586	     -0.00021378	     -0.22054254	     -0.00000000	     -0.00000000	     30.15594758
      0.83180518	     -0.06013209	      0.00019909	     -0.20155835	     -0.06542886	      0.88299552	     -0.00021717	     -0.22056880	     -0.00000000	     -0.00000000	     29.71627114
      0.83344637	     -0.06026613	      0.00019977	     -0.20169203	     -0.06543484	      0.88299506	     -0.00022050	     -0.22059645	     -0.00000000	     -0.00000000	     29.91139882
      0.83477841	     -0.06038293	      0.00020059	     -0.20180856	     -0.06543972	      0.88299461	     -0.00022316	     -0.22061983	     -0.00000000	     -0.00000000	     29.35389933
      0.83611045	     -0.06049891	      0.00020085	     -0.20192428	     -0.06544462	      0.88299409	     -0.00022577	     -0.22064407	     -0.00000000	     -0.00000000	     29.36949887
      0.83771246	     -0.06064532	      0.00020143	     -0.20207041	     -0.06545053	      0.88299336	     -0.00022886	     -0.22067431	     -0.00000000	     -0.00000000	     28.86389671
      0.83931447	     -0.06079092	      0.00020105	     -0.20221574	     -0.06545647	      0.88299254	     -0.00023190	     -0.22070573	     -0.00000000	     -0.00000000	     29.03799671
      0.84071915	     -0.06092531	      0.00020171	     -0.20234995	     -0.06546169	      0.88299174	     -0.00023451	     -0.22073413	     -0.00000000	     -0.00000000	     28.50037898
      0.84212382	     -0.06105787	      0.00020134	     -0.20248232	     -0.06546692	      0.88299086	     -0.00023707	     -0.22076335	     -0.00000000	     -0.00000000	     28.49083330
      0.84352850	     -0.06119397	      0.00020204	     -0.20261828	     -0.06547215	      0.88298990	     -0.00023958	     -0.22079326	     -0.00000000	     -0.00000000	     28.15627739
      0.84493318	     -0.06132838	      0.00020211	     -0.20275258	     -0.06547739	      0.88298888	     -0.00024205	     -0.22082386	     -0.00000000	     -0.00000001	     28.01114090
      0.84633785	     -0.06146419	      0.00020286	     -0.20288831	     -0.06548263	      0.88298779	     -0.00024447	     -0.22085501	     -0.00000000	     -0.00000001	     27.72119822
      0.84774253	     -0.06159978	      0.00020330	     -0.20302383	     -0.06548786	      0.88298662	     -0.00024683	     -0.22088670	     -0.00000000	     -0.00000001	     27.60337571
      0.84959350	     -0.06178161	      0.00020477	     -0.20320564	     -0.06549474	      0.88298500	     -0.00024987	     -0.22092920	     -0.00000000	     -0.00000001	     27.34008095
      0.85115256	     -0.06193246	      0.00020533	     -0.20335648	     -0.06550053	      0.88298355	     -0.00025235	     -0.22096564	     -0.00000000	     -0.00000001	     26.96742888
      0.85271161	     -0.06208619	      0.00020753	     -0.20351028	     -0.06550630	      0.88298203	     -0.00025476	     -0.22100257	     -0.00000000	     -0.00000001	     26.84981421
      0.85427066	     -0.06223704	      0.00020776	     -0.20366118	     -0.06551204	      0.88298045	     -0.00025710	     -0.22104001	     -0.00000000	     -0.00000001	     26.68302212
      0.85582971	     -0.06239090	      0.00021101	     -0.20381518	     -0.06551777	      0.88297881	     -0.00025935	     -0.22107789	     -0.00000000	     -0.00000001	     26.32667833
      0.85714427	     -0.06252124	      0.00021067	     -0.20394560	     -0.06552257	      0.88297738	     -0.00026119	     -0.22111020	     -0.00000000	     -0.00000001	     26.23774835
      0.85845883	     -0.06265178	      0.00021240	     -0.20407628	     -0.06552735	      0.88297592	     -0.00026297	     -0.22114283	     -0.00000000	     -0.00000001	     26.03291760
      0.86010796	     -0.06281537	      0.00021342	     -0.20424006	     -0.06553332	      0.88297404	     -0.00026511	     -0.22118419	     -0.00000000	     -0.00000001	     25.69700327
      0.86175709	     -0.06297518	      0.00021592	     -0.20440012	     -0.06553924	      0.88297211	     -0.00026715	     -0.22122595	     -0.00000000	     -0.00000001	     25.57423176
      0.86340621	     -0.06313702	      0.00021604	     -0.20456220	     -0.06554512	      0.88297015	     -0.00026908	     -0.22126799	     -0.00000000	     -0.00000001	     25.30555261
      0.86473916	     -0.06326531	      0.00021862	     -0.20469075	     -0.06554983	      0.88296853	     -0.00027056	     -0.22130221	     -0.00000000	     -0.00000001	     25.11059012
      0.86607211	     -0.06339471	      0.00021914	     -0.20482039	     -0.06555451	      0.88296690	     -0.00027197	     -0.22133662	     -0.00000000	     -0.00000001	     25.01509112
      0.86771125	     -0.06355347	      0.00022080	     -0.20497950	     -0.06556022	      0.88296487	     -0.00027361	     -0.22137919	     -0.00000000	     -0.00000001	     24.58428616
      0.86935039	     -0.06371215	      0.00022097	     -0.20513851	     -0.06556586	      0.88296282	     -0.00027512	     -0.22142201	     -0.00000000	     -0.00000001	     24.66675699
      0.87098954	     -0.06386708	      0.00022331	     -0.20529387	     -0.06557145	      0.88296075	     -0.00027653	     -0.22146507	     -0.00000000	     -0.00000001	     24.05210475
      0.87241630	     -0.06400017	      0.00022300	     -0.20542730	     -0.06557625	      0.88295895	     -0.00027765	     -0.22150265	     -0.00000000	     -0.00000001	     24.16554420
      0.87384307	     -0.06413353	      0.00022470	     -0.20556107	     -0.06558100	      0.88295714	     -0.00027869	     -0.22154030	     -0.00000000	     -0.00000001	     23.86841126
      0.87526984	     -0.06426469	      0.00022520	     -0.20569263	     -0.06558570	      0.88295533	     -0.00027963	     -0.22157801	     -0.00000000	     -0.00000001	     23.72318652
      0.87708319	     -0.06443175	      0.00022706	     -0.20586026	     -0.06559159	      0.88295302	     -0.00028069	     -0.22162589	     -0.00000000	     -0.00000001	     23.38699335
      0.87889654	     -0.06458973	      0.00022674	     -0.20601881	     -0.06559737	      0.88295072	     -0.00028161	     -0.22167373	     -0.00000000	     -0.00000001	     23.06900575
      0.88013533	     -0.06469432	      0.00022890	     -0.20612385	     -0.06560127	      0.88294916	     -0.00028215	     -0.22170622	     -0.00000000	     -0.00000001	     22.94635156
      0.88137412	     -0.06479932	      0.00022935	     -0.20622928	     -0.06560511	      0.88294760	     -0.00028262	     -0.22173853	     -0.00000000	     -0.00000001	     22.86711170
      0.88317085	     -0.06494776	      0.00023060	     -0.20637840	     -0.06561059	      0.88294534	     -0.00028318	     -0.22178506	     -0.00000000	     -0.00000001	     22.42627678
      0.88496758	     -0.06508521	      0.00023115	     -0.20651653	     -0.06561596	      0.88294310	     -0.00028359	     -0.22183096	     -0.00000000	     -0.00000001	     22.54990075
      0.88644220	     -0.06519467	      0.00023241	     -0.20662659	     -0.06562028	      0.88294128	     -0.00028382	     -0.22186794	     -0.00000000	     -0.00000001	     22.16119235
      0.88791681	     -0.06529552	      0.00023253	     -0.20672805	     -0.06562452	      0.88293947	     -0.00028395	     -0.22190422	     -0.00000000	     -0.00000001	     21.94172670
      0.88939257	     -0.06538989	      0.00023318	     -0.20682305	     -0.06562867	      0.88293767	     -0.00028398	     -0.22193962	     -0.00000000	     -0.00000001	     21.84259192
      0.89086834	     -0.06547590	      0.00023318	     -0.20690969	     -0.06563274	      0.88293589	     -0.00028393	     -0.22197400	     -0.00000000	     -0.00000001	     21.48730923
      0.89234410	     -0.06555314	      0.00023308	     -0.20698756	     -0.06563672	      0.88293413	     -0.00028378	     -0.22200720	     -0.00000000	     -0.00000001	     21.45191004
      0.89408507	     -0.06563774	      0.00023194	     -0.20707291	     -0.06564130	      0.88293208	     -0.00028348	     -0.22204471	     -0.00000000	     -0.00000001	     20.98839759
      0.89582603	     -0.06571110	      0.00022986	     -0.20714700	     -0.06564575	      0.88293006	     -0.00028306	     -0.22208038	     -0.00000000	     -0.00000001	     21.04376018
      0.89756700	     -0.06578090	      0.00022616	     -0.20721752	     -0.06565007	      0.88292807	     -0.00028251	     -0.22211414	     -0.00000000	     -0.00000001	     20.47456788
      0.89930796	     -0.06583661	      0.00022209	     -0.20727391	     -0.06565425	      0.88292613	     -0.00028184	     -0.22214610	     -0.00000000	     -0.00000001	     20.64620231
      0.90104893	     -0.06589622	      0.00021566	     -0.20733418	     -0.06565830	      0.88292423	     -0.00028106	     -0.22217608	     -0.00000000	     -0.00000001	     20.20822413
      0.90254702	     -0.06593201	      0.00021050	     -0.20737055	     -0.06566168	      0.88292263	     -0.00028029	     -0.22220053	     -0.00000000	     -0.00000001	     20.28995635
      0.90404511	     -0.06597164	      0.00020353	     -0.20741071	     -0.06566495	      0.88292106	     -0.00027943	     -0.22222359	     -0.00000000	     -0.00000001	     20.15516564
      0.90554321	     -0.06600120	      0.00019782	     -0.20744085	     -0.06566812	      0.88291953	     -0.00027849	     -0.22224542	     -0.00000000	     -0.00000001	     20.00957949
      0.90737636	     -0.06603612	      0.00019005	     -0.20747644	     -0.06567186	      0.88291771	     -0.00027722	     -0.22227033	     -0.00000000	     -0.00000001	     19.68831747
      0.90893610	     -0.06605444	      0.00018463	     -0.20749536	     -0.06567492	      0.88291622	     -0.00027604	     -0.22229005	     -0.00000000	     -0.00000001	     19.66875008
      0.91049584	     -0.06607186	      0.00017843	     -0.20751337	     -0.06567787	      0.88291477	     -0.00027477	     -0.22230831	     -0.00000000	     -0.00000001	     19.53843676
      0.91205558	     -0.06608089	      0.00017376	     -0.20752301	     -0.06568070	      0.88291338	     -0.00027342	     -0.22232517	     -0.00000000	     -0.00000001	     19.58924127
      0.91361532	     -0.06608814	      0.00016859	     -0.20753087	     -0.06568343	      0.88291203	     -0.00027198	     -0.22234064	     -0.00000000	     -0.00000001	     19.22104534
      0.91517506	     -0.06608509	      0.00016492	     -0.20752845	     -0.06568604	      0.88291074	     -0.00027045	     -0.22235476	     -0.00000000	     -0.00000001	     19.36354443
      0.91673480	     -0.06608251	      0.00016157	     -0.20752651	     -0.06568854	      0.88290950	     -0.00026884	     -0.22236748	     -0.00000000	     -0.00000001	     19.08797685
      0.91871972	     -0.06606621	      0.00015989	     -0.20751108	     -0.06569157	      0.88290801	     -0.00026666	     -0.22238187	     -0.00000000	     -0.00000000	     19.06572644
      0.92011148	     -0.06605154	      0.00015797	     -0.20749699	     -0.06569358	      0.88290702	     -0.00026507	     -0.22239057	     -0.00000000	     -0.00000000	     18.90292505
      0.92150325	     -0.06603106	      0.00015722	     -0.20747712	     -0.06569551	      0.88290607	     -0.00026340	     -0.22239822	     -0.00000000	     -0.00000000	     18.95899973
      0.92324316	     -0.06600406	      0.00015568	     -0.20745086	     -0.06569781	      0.88290496	     -0.00026124	     -0.22240634	     -0.00000000	     -0.00000000	     18.68192848
      0.92498307	     -0.06596432	      0.00015505	     -0.20741186	     -0.06569997	      0.88290391	     -0.00025899	     -0.22241291	     -0.00000000	     -0.00000000	     18.86825131
      0.92672297	     -0.06592719	      0.00015327	     -0.20737545	     -0.06570200	      0.88290294	     -0.00025664	     -0.22241779	     -0.00000000	     -0.00000000	     18.54647330
      0.92846288	     -0.06587133	      0.00015356	     -0.20732033	     -0.06570389	      0.88290204	     -0.00025421	     -0.22242120	     -0.00000000	     -0.00000000	     18.86604950
      0.92979905	     -0.06583535	      0.00015170	     -0.20728486	     -0.06570527	      0.88290139	     -0.00025229	     -0.22242264	     -0.00000000	     -0.00000000	     18.68474314
      0.93113522	     -0.06579046	      0.00015117	     -0.20724051	     -0.06570656	      0.88290079	     -0.00025032	     -0.22242321	     -0.00000000	     -0.00000000	     18.70963873
      0.93297602	     -0.06572625	      0.00014982	     -0.20717701	     -0.06570823	      0.88290002	     -0.00024753	     -0.22242253	     -0.00000000	     -0.00000000	     18.73373919
      0.93481682	     -0.06565246	      0.00014876	     -0.20710392	     -0.06570976	      0.88289932	     -0.00024465	     -0.22242013	     -0.00000000	     -0.00000000	     18.65852525
      0.93629628	     -0.06559245	      0.00014714	     -0.20704444	     -0.06571089	      0.88289882	     -0.00024228	     -0.22241691	     -0.00000000	     -0.00000000	     18.83719792
      0.93777573	     -0.06552641	      0.00014600	     -0.20697894	     -0.06571194	      0.88289835	     -0.00023986	     -0.22241261	     -0.00000000	     -0.00000000	     18.72462773
      0.93961890	     -0.06544008	      0.00014404	     -0.20689324	     -0.06571312	      0.88289784	     -0.00023677	     -0.22240570	     -0.00000000	     -0.00000000	     19.02477942
      0.94146207	     -0.06534989	      0.00014239	     -0.20680368	     -0.06571418	      0.88289739	     -0.00023361	     -0.22239708	     -0.00000000	     -0.00000000	     18.78850181
      0.94300686	     -0.06526886	      0.00013973	     -0.20672312	     -0.06571497	      0.88289706	     -0.00023091	     -0.22238862	     -0.00000000	     -0.00000000	     18.94815794
      0.94455165	     -0.06518220	      0.00013821	     -0.20663695	     -0.06571567	      0.88289677	     -0.00022817	     -0.22237898	     -0.00000000	     -0.00000000	     19.10442627
      0.94609644	     -0.06509645	      0.00013550	     -0.20655165	     -0.06571629	      0.88289652	     -0.00022538	     -0.22236820	     -0.00000000	     -0.00000000	     19.15627690
      0.94764123	     -0.06500249	      0.00013359	     -0.20645813	     -0.06571682	      0.88289630	     -0.00022256	     -0.22235630	     -0.00000000	     -0.00000000	     19.24490862
      0.94950102	     -0.06489063	      0.00013008	     -0.20634676	     -0.06571735	      0.88289610	     -0.00021910	     -0.22234042	     -0.00000000	     -0.00000000	     19.55051466
      0.95104763	     -0.06478555	      0.00012886	     -0.20624212	     -0.06571771	      0.88289596	     -0.00021620	     -0.22232605	     -0.00000000	     -0.00000000	     19.45293061
      0.95259424	     -0.06468334	      0.00012581	     -0.20614027	     -0.06571799	      0.88289586	     -0.00021326	     -0.22231048	     -0.00000000	     -0.00000000	     19.65127003
      0.95414086	     -0.06457328	      0.00012418	     -0.20603059	     -0.06571819	      0.88289579	     -0.00021029	     -0.22229384	     -0.00000000	     -0.00000000	     19.79304733
      0.95568747	     -0.06446598	      0.00012104	     -0.20592362	     -0.06571832	      0.88289576	     -0.00020729	     -0.22227609	     -0.00000000	     -0.00000000	     19.98714721
      0.95723408	     -0.06435217	      0.00011899	     -0.20581015	     -0.06571838	      0.88289576	     -0.00020428	     -0.22225739	     -0.00000000	      0.00000000	     20.07553519
      0.95878069	     -0.06424015	      0.00011561	     -0.20569841	     -0.06571837	      0.88289578	     -0.00020124	     -0.22223773	     -0.00000000	      0.00000000	     20.33369944
      0.96032730	     -0.06412608	      0.00011299	     -0.20558463	     -0.06571829	      0.88289584	     -0.00019819	     -0.22221724	     -0.00000000	      0.00000000	     20.46152564
      0.96187391	     -0.06401315	      0.00010928	     -0.20547194	     -0.06571814	      0.88289593	     -0.00019513	     -0.22219600	     -0.00000000	      0.00000000	     20.61031903
      0.96342053	     -0.06389673	      0.00010644	     -0.20535575	     -0.06571793	      0.88289604	     -0.00019205	     -0.22217410	     -0.00000000	      0.00000000	     20.92481623
      0.96542653	     -0.06375717	      0.00010063	     -0.20521643	     -0.06571757	      0.88289623	     -0.00018805	     -0.22214470	     -0.00000000	      0.00000000	     20.98304087
      0.96669522	     -0.06365457	      0.00009881	     -0.20511401	     -0.06571728	      0.88289638	     -0.00018551	     -0.22212587	     -0.00000000	      0.00000000	     21.29257595
      0.96796391	     -0.06355963	      0.00009559	     -0.20501919	     -0.06571696	      0.88289654	     -0.00018296	     -0.22210658	     -0.00000000	      0.00000000	     21.47945871
      0.97003110	     -0.06340931	      0.00009230	     -0.20486910	     -0.06571635	      0.88289686	     -0.00017881	     -0.22207466	     -0.00000000	      0.00000000	     21.72718120
      0.97158723	     -0.06329356	      0.00008948	     -0.20475350	     -0.06571583	      0.88289712	     -0.00017569	     -0.22205021	     -0.00000000	      0.00000000	     22.00489659
      0.97314335	     -0.06317776	      0.00008858	     -0.20463787	     -0.06571526	      0.88289742	     -0.00017255	     -0.22202544	     -0.00000000	      0.00000000	     22.39956327
      0.97469948	     -0.06306829	      0.00008580	     -0.20452852	     -0.06571463	      0.88289775	     -0.00016942	     -0.22200039	     -0.00000000	      0.00000000	     22.41223917
      0.97625560	     -0.06294998	      0.00008577	     -0.20441038	     -0.06571396	      0.88289810	     -0.00016629	     -0.22197515	     -0.00000000	      0.00000000	     22.89094818
      0.97781173	     -0.06284236	      0.00008371	     -0.20430286	     -0.06571325	      0.88289849	     -0.00016315	     -0.22194960	     -0.00000000	      0.00000000	     23.07675290
      0.97936785	     -0.06272548	      0.00008522	     -0.20418614	     -0.06571249	      0.88289890	     -0.00016002	     -0.22192395	     -0.00000000	      0.00000000	     23.28203276
      0.98092398	     -0.06261793	      0.00008361	     -0.20407866	     -0.06571169	      0.88289934	     -0.00015689	     -0.22189806	     -0.00000000	      0.00000000	     23.53391251
      0.98248010	     -0.06250176	      0.00008593	     -0.20396264	     -0.06571085	      0.88289981	     -0.00015376	     -0.22187211	     -0.00000000	      0.00000000	     23.99250721
      0.98383423	     -0.06241087	      0.00008462	     -0.20387179	     -0.06571009	      0.88290025	     -0.00015104	     -0.22184939	     -0.00000000	      0.00000000	     23.99518475
      0.98518835	     -0.06231385	      0.00008571	     -0.20377484	     -0.06570931	      0.88290070	     -0.00014833	     -0.22182666	     -0.00000000	      0.00000000	     24.34335422
      0.98682213	     -0.06220272	      0.00008557	     -0.20366377	     -0.06570833	      0.88290128	     -0.00014505	     -0.22179914	     -0.00000000	      0.00000000	     24.44542464
      0.98845592	     -0.06208652	      0.00008703	     -0.20354761	     -0.06570731	      0.88290188	     -0.00014178	     -0.22177160	     -0.00000000	      0.00000000	     24.96351736
      0.99008970	     -0.06198170	      0.00008633	     -0.20344279	     -0.06570627	      0.88290252	     -0.00013852	     -0.22174398	     -0.00000000	      0.00000000	     24.94513455
      0.99142554	     -0.06188715	      0.00008875	     -0.20334829	     -0.06570539	      0.88290306	     -0.00013586	     -0.22172146	     -0.00000000	      0.00000000	     25.40235488
      0.99276138	     -0.06180124	      0.00008905	     -0.20326236	     -0.06570450	      0.88290362	     -0.00013320	     -0.22169888	     -0.00000000	      0.00000000	     25.50803042
      0.99443667	     -0.06169008	      0.00009073	     -0.20315118	     -0.06570336	      0.88290434	     -0.00012987	     -0.22167064	     -0.00000000	      0.00000000	     25.93122193
      0.99611197	     -0.06158738	      0.00009048	     -0.20304841	     -0.06570220	      0.88290510	     -0.00012656	     -0.22164240	     -0.00000000	      0.00000000	     25.88326336
      0.99747276	     -0.06149658	      0.00009238	     -0.20295758	     -0.06570125	      0.88290573	     -0.00012389	     -0.22161956	     -0.00000000	      0.00000000	     26.37337573
      0.99883355	     -0.06141383	      0.00009243	     -0.20287475	     -0.06570029	      0.88290638	     -0.00012122	     -0.22159674	     -0.00000000	      0.00000000	     26.50003296
      1.00048499	     -0.06131096	      0.00009381	     -0.20277178	     -0.06569911	      0.88290719	     -0.00011801	     -0.22156915	     -0.00000000	      0.00000000	     26.83404723
      1.00213642	     -0.06121472	      0.00009352	     -0.20267540	     -0.06569793	      0.88290803	     -0.00011483	     -0.22154166	     -0.00000000	      0.00000000	     26.95209673
      1.00355055	     -0.06112566	      0.00009541	     -0.20258624	     -0.06569691	      0.88290876	     -0.00011214	     -0.22151825	     -0.00000000	      0.00000000	     27.27844044
      1.00496469	     -0.06104571	      0.00009529	     -0.20250614	     -0.06569590	      0.88290951	     -0.00010947	     -0.22149488	     -0.00000000	      0.00000000	     27.44958537
      1.00637882	     -0.06096210	      0.00009661	     -0.20242239	     -0.06569489	      0.88291028	     -0.00010683	     -0.22147167	     -0.00000000	      0.00000000	     27.64416283
      1.00809031	     -0.06086767	      0.00009677	     -0.20232774	     -0.06569368	      0.88291123	     -0.00010367	     -0.22144369	     -0.00000000	      0.00000000	     27.97320817
      1.00957590	     -0.06078046	      0.00009885	     -0.20224037	     -0.06569264	      0.88291207	     -0.00010097	     -0.22141959	     -0.00000000	      0.00000000	     28.05480299
      1.01106148	     -0.06070153	      0.00009873	     -0.20216122	     -0.06569162	      0.88291293	     -0.00009832	     -0.22139557	     -0.00000000	      0.00000000	     28.31630786
      1.01254706	     -0.06061746	      0.00010102	     -0.20207696	     -0.06569062	      0.88291380	     -0.00009571	     -0.22137174	     -0.00000000	      0.00000000	     28.43319061
      1.01403264	     -0.06054020	      0.00010109	     -0.20199946	     -0.06568963	      0.88291469	     -0.00009314	     -0.22134801	     -0.00000000	      0.00000000	     28.64730980
      1.01551822	     -0.06045805	      0.00010366	     -0.20191710	     -0.06568867	      0.88291559	     -0.00009062	     -0.22132447	     -0.00000000	      0.00000000	     28.87552592
      1.01700381	     -0.06038401	      0.00010391	     -0.20184278	     -0.06568774	      0.88291651	     -0.00008815	     -0.22130103	     -0.00000000	      0.00000000	     28.99680371
      1.01848939	     -0.06030376	      0.00010678	     -0.20176231	     -0.06568684	      0.88291744	     -0.00008572	     -0.22127782	     -0.00000000	      0.00000000	     29.16631654
      1.01997497	     -0.06023144	      0.00010714	     -0.20168968	     -0.06568597	      0.88291838	     -0.00008336	     -0.22125471	     -0.00000000	      0.00000000	     29.33861252
      1.02146055	     -0.06015342	      0.00011028	     -0.20161141	     -0.06568513	      0.88291934	     -0.00008104	     -0.22123183	     -0.00000000	      0.00000000	     29.47696700
      1.02294613	     -0.06008399	      0.00011059	     -0.20154165	     -0.06568434	      0.88292031	     -0.00007878	     -0.22120907	     -0.00000000	      0.00000000	     29.63091587
      1.02443172	     -0.06000788	      0.00011390	     -0.20146526	     -0.06568359	      0.88292129	     -0.00007658	     -0.22118656	     -0.00000000	      0.00000000	     29.78813712
      1.02591730	     -0.05994092	      0.00011396	     -0.20139792	     -0.06568288	      0.88292229	     -0.00007443	     -0.22116420	     -0.00000000	      0.00000000	     29.89994706
      1.02740288	     -0.05986681	      0.00011753	     -0.20132352	     -0.06568222	      0.88292330	     -0.00007235	     -0.22114210	     -0.00000000	      0.00000000	     30.06292499
      1.02888846	     -0.05980332	      0.00011740	     -0.20125962	     -0.06568162	      0.88292432	     -0.00007032	     -0.22112016	     -0.00000000	      0.00000000	     30.15050686
      1.03037404	     -0.05973102	      0.00012135	     -0.20118700	     -0.06568106	      0.88292535	     -0.00006835	     -0.22109853	     -0.00000000	      0.00000000	     30.29560016
      1.03185963	     -0.05967085	      0.00012095	     -0.20112639	     -0.06568057	      0.88292639	     -0.00006645	     -0.22107707	     -0.00000000	      0.00000000	     30.37768329
      1.03317756	     -0.05961046	      0.00012435	     -0.20106569	     -0.06568017	      0.88292733	     -0.00006481	     -0.22105833	     -0.00000000	      0.00000000	     30.49137315
      1.03449550	     -0.05955871	      0.00012504	     -0.20101355	     -0.06567983	      0.88292827	     -0.00006322	     -0.22103981	     -0.00000000	      0.00000000	     30.56869194
      1.03611670	     -0.05949404	      0.00012777	     -0.20094843	     -0.06567948	      0.88292945	     -0.00006133	     -0.22101750	     -0.00000000	      0.00000000	     30.64413762
      1.03773789	     -0.05943966	      0.00012792	     -0.20089352	     -0.06567920	      0.88293063	     -0.00005951	     -0.22099569	     -0.00000000	      0.00000001	     30.84272014
      1.03907881	     -0.05939056	      0.00013108	     -0.20084406	     -0.06567903	      0.88293162	     -0.00005806	     -0.22097818	     -0.00000000	      0.00000001	     30.81092446
      1.04041974	     -0.05935220	      0.00013146	     -0.20080524	     -0.06567893	      0.88293262	     -0.00005666	     -0.22096113	     -0.00000000	      0.00000001	     30.89354799
      1.04203436	     -0.05930957	      0.00013384	     -0.20076210	     -0.06567887	      0.88293383	     -0.00005505	     -0.22094145	     -0.00000000	      0.00000001	     30.92176618
      1.04364899	     -0.05928309	      0.00013297	     -0.20073502	     -0.06567891	      0.88293505	     -0.00005350	     -0.22092285	     -0.00000000	      0.00000001	     31.07600096
      1.04495034	     -0.05926222	      0.00013555	     -0.20071374	     -0.06567901	      0.88293604	     -0.00005230	     -0.22090889	     -0.00000000	      0.00000001	     31.01174405
      1.04625169	     -0.05925504	      0.00013527	     -0.20070608	     -0.06567916	      0.88293703	     -0.00005115	     -0.22089589	     -0.00000000	      0.00000001	     31.05667391
      1.04790336	     -0.05925398	      0.00013707	     -0.20070445	     -0.06567945	      0.88293829	     -0.00004974	     -0.22088108	     -0.00000000	      0.00000001	     31.05141225
      1.04955504	     -0.05926981	      0.00013633	     -0.20071965	     -0.06567983	      0.88293955	     -0.00004840	     -0.22086825	     -0.00000000	      0.00000001	     31.21334714
      1.05084088	     -0.05928256	      0.00013973	     -0.20073201	     -0.06568020	      0.88294052	     -0.00004741	     -0.22085978	     -0.00000000	      0.00000001	     31.08255438
      1.05212672	     -0.05930636	      0.00014082	     -0.20075537	     -0.06568063	      0.88294149	     -0.00004645	     -0.22085259	     -0.00000000	      0.00000001	     31.10440761
      1.05382821	     -0.05934392	      0.00014518	     -0.20079242	     -0.06568130	      0.88294276	     -0.00004524	     -0.22084517	     -0.00000000	      0.00000001	     31.11775933
      1.05552970	     -0.05939748	      0.00014699	     -0.20084543	     -0.06568207	      0.88294401	     -0.00004409	     -0.22084011	     -0.00000000	      0.00000000	     31.06224901
      1.05671162	     -0.05943269	      0.00015299	     -0.20088037	     -0.06568267	      0.88294486	     -0.00004333	     -0.22083806	     -0.00000000	      0.00000000	     31.03911709
      1.05789354	     -0.05947694	      0.00015673	     -0.20092432	     -0.06568332	      0.88294570	     -0.00004259	     -0.22083713	     -0.00000000	      0.00000000	     31.00766517
      1.05975269	     -0.05955299	      0.00016517	     -0.20099995	     -0.06568445	      0.88294699	     -0.00004149	     -0.22083800	     -0.00000000	      0.00000000	     30.95937813
      1.06127823	     -0.05962396	      0.00017171	     -0.20107059	     -0.06568547	      0.88294801	     -0.00004064	     -0.22084077	     -0.00000000	      0.00000000	     30.78954982
      1.06280377	     -0.05969750	      0.00018174	     -0.20114390	     -0.06568657	      0.88294899	     -0.00003984	     -0.22084538	     -0.00000000	      0.00000000	     30.75828928
      1.06432931	     -0.05977968	      0.00018915	     -0.20122580	     -0.06568776	      0.88294993	     -0.00003908	     -0.22085171	     -0.00000000	      0.00000000	     30.63926364
      1.06562594	     -0.05984951	      0.00019942	     -0.20129551	     -0.06568883	      0.88295070	     -0.00003847	     -0.22085842	     -0.00000000	      0.00000000	     30.48648094
      1.06692258	     -0.05992466	      0.00020736	     -0.20137048	     -0.06568996	      0.88295143	     -0.00003789	     -0.22086625	     -0.00000000	      0.00000000	     30.44623587
      1.06850874	     -0.06001993	      0.00021888	     -0.20146560	     -0.06569142	      0.88295226	     -0.00003723	     -0.22087732	     -0.00000000	      0.00000000	     30.18600666
      1.07009489	     -0.06012037	      0.00022813	     -0.20156587	     -0.06569296	      0.88295304	     -0.00003662	     -0.22088996	     -0.00000000	      0.00000000	     30.26655398
      1.07143207	     -0.06020920	      0.00023801	     -0.20165461	     -0.06569432	      0.88295364	     -0.00003614	     -0.22090179	     -0.00000000	      0.00000000	     29.88108211
      1.07276924	     -0.06030199	      0.00024531	     -0.20174725	     -0.06569573	      0.88295419	     -0.00003570	     -0.22091469	     -0.00000000	      0.00000000	     29.87383666
      1.07410642	     -0.06039861	      0.00025332	     -0.20184377	     -0.06569720	      0.88295469	     -0.00003530	     -0.22092863	     -0.00000000	      0.00000000	     29.63702507
      1.07581990	     -0.06052649	      0.00026150	     -0.20197150	     -0.06569915	      0.88295524	     -0.00003484	     -0.22094797	     -0.00000000	      0.00000000	     29.58912821
      1.07729920	     -0.06064174	      0.00026936	     -0.20208665	     -0.06570090	      0.88295564	     -0.00003449	     -0.22096590	     -0.00000000	      0.00000000	     29.17364497
      1.07877851	     -0.06076012	      0.00027446	     -0.20220489	     -0.06570270	      0.88295597	     -0.00003418	     -0.22098498	     -0.00000000	      0.00000000	     29.17695125
      1.08025782	     -0.06088268	      0.00028149	     -0.20232739	     -0.06570456	      0.88295623	     -0.00003392	     -0.22100514	     -0.00000000	      0.00000000	     28.70703878
      1.08173712	     -0.06100795	      0.00028516	     -0.20245253	     -0.06570646	      0.88295641	     -0.00003370	     -0.22102634	     -0.00000000	      0.00000000	     28.82370863
      1.08321643	     -0.06113600	      0.00029162	     -0.20258055	     -0.06570842	      0.88295651	     -0.00003352	     -0.22104853	     -0.00000000	      0.00000000	     28.32373503
      1.08469573	     -0.06126653	      0.00029420	     -0.20271098	     -0.06571041	      0.88295654	     -0.00003338	     -0.22107163	     -0.00000000	     -0.00000000	     28.34928884
      1.08601598	     -0.06138486	      0.00029940	     -0.20282931	     -0.06571222	      0.88295649	     -0.00003329	     -0.22109300	     -0.00000000	     -0.00000000	     27.93353142
      1.08733622	     -0.06150622	      0.00030209	     -0.20295063	     -0.06571406	      0.88295639	     -0.00003323	     -0.22111505	     -0.00000000	     -0.00000000	     27.83311977
      1.08895361	     -0.06165734	      0.00030703	     -0.20310177	     -0.06571636	      0.88295618	     -0.00003319	     -0.22114302	     -0.00000000	     -0.00000000	     27.44536470
      1.09057099	     -0.06181226	      0.00030963	     -0.20325668	     -0.06571868	      0.88295588	     -0.00003319	     -0.22117196	     -0.00000000	     -0.00000000	     27.31944230
      1.09183997	     -0.06193282	      0.00031435	     -0.20337733	     -0.06572053	      0.88295558	     -0.00003321	     -0.22119536	     -0.00000000	     -0.00000000	     26.94608614
      1.09310894	     -0.06205572	      0.00031741	     -0.20350028	     -0.06572239	      0.88295523	     -0.00003325	     -0.22121928	     -0.00000000	     -0.00000000	     26.84007739
      1.09474478	     -0.06221559	      0.00032271	     -0.20366031	     -0.06572481	      0.88295471	     -0.00003334	     -0.22125090	     -0.00000000	     -0.00000000	     26.37714015
      1.09638062	     -0.06237686	      0.00032693	     -0.20382172	     -0.06572724	      0.88295410	     -0.00003345	     -0.22128335	     -0.00000000	     -0.00000000	     26.44206241
      1.09779933	     -0.06251655	      0.00033288	     -0.20396162	     -0.06572937	      0.88295351	     -0.00003356	     -0.22131215	     -0.00000000	     -0.00000000	     25.83978030
      1.09921804	     -0.06265695	      0.00033716	     -0.20410222	     -0.06573149	      0.88295287	     -0.00003369	     -0.22134150	     -0.00000000	     -0.00000000	     25.83665663
      1.10063674	     -0.06279786	      0.00034327	     -0.20424340	     -0.06573362	      0.88295217	     -0.00003383	     -0.22137139	     -0.00000000	     -0.00000000	     25.34633188
      1.10205545	     -0.06293761	      0.00034851	     -0.20438341	     -0.06573575	      0.88295143	     -0.00003398	     -0.22140178	     -0.00000000	     -0.00000000	     25.29330688
      1.10386239	     -0.06311572	      0.00035741	     -0.20456195	     -0.06573844	      0.88295041	     -0.00003418	     -0.22144115	     -0.00000000	     -0.00000000	     24.75521318
      1.10510170	     -0.06323668	      0.00036214	     -0.20468319	     -0.06574028	      0.88294967	     -0.00003432	     -0.22146852	     -0.00000000	     -0.00000000	     24.76772320
      1.10634101	     -0.06335700	      0.00036840	     -0.20480385	     -0.06574211	      0.88294890	     -0.00003446	     -0.22149619	     -0.00000000	     -0.00000000	     24.45327958
      1.10793955	     -0.06351250	      0.00037615	     -0.20495980	     -0.06574444	      0.88294787	     -0.00003464	     -0.22153226	     -0.00000000	     -0.00000000	     24.30708439
      1.10953809	     -0.06366863	      0.00038460	     -0.20511643	     -0.06574675	      0.88294680	     -0.00003482	     -0.22156879	     -0.00000001	     -0.00000000	     23.68870007
      1.11113663	     -0.06382155	      0.00039231	     -0.20526986	     -0.06574902	      0.88294569	     -0.00003498	     -0.22160578	     -0.00000001	     -0.00000000	     23.75348235
      1.11273517	     -0.06397648	      0.00040158	     -0.20542536	     -0.06575126	      0.88294454	     -0.00003513	     -0.22164314	     -0.00000001	     -0.00000000	     23.38524122
      1.11433371	     -0.06413023	      0.00040899	     -0.20557966	     -0.06575344	      0.88294337	     -0.00003527	     -0.22168090	     -0.00000001	     -0.00000001	     23.07382525
      1.11593225	     -0.06428084	      0.00041926	     -0.20573092	     -0.06575557	      0.88294217	     -0.00003538	     -0.22171900	     -0.00000001	     -0.00000001	     22.81027409
      1.11730693	     -0.06441087	      0.00042521	     -0.20586146	     -0.06575736	      0.88294113	     -0.00003546	     -0.22175196	     -0.00000001	     -0.00000001	     22.69826978
      1.11868160	     -0.06453955	      0.00043348	     -0.20599073	     -0.06575910	      0.88294008	     -0.00003551	     -0.22178512	     -0.00000001	     -0.00000001	     22.42811274
      1.12034697	     -0.06469406	      0.00044200	     -0.20614595	     -0.06576114	      0.88293879	     -0.00003555	     -0.22182551	     -0.00000001	     -0.00000001	     22.11961531
      1.12201233	     -0.06484513	      0.00045263	     -0.20629780	     -0.06576310	      0.88293748	     -0.00003554	     -0.22186602	     -0.00000001	     -0.00000001	     21.90114520
      1.12339552	     -0.06496717	      0.00045949	     -0.20642047	     -0.06576466	      0.88293640	     -0.00003550	     -0.22189971	     -0.00000001	     -0.00000001	     21.74178644
      1.12477872	     -0.06508747	      0.00046815	     -0.20654145	     -0.06576616	      0.88293531	     -0.00003543	     -0.22193332	     -0.00000001	     -0.00000001	     21.44294694
      1.12616191	     -0.06520383	      0.00047599	     -0.20665850	     -0.06576758	      0.88293423	     -0.00003532	     -0.22196683	     -0.00000001	     -0.00000001	     21.28110172
      1.12801370	     -0.06535535	      0.00048702	     -0.20681098	     -0.06576937	      0.88293278	     -0.00003512	     -0.22201136	     -0.00000000	     -0.00000001	     21.00508170
      1.12960426	     -0.06547848	      0.00049560	     -0.20693494	     -0.06577080	      0.88293153	     -0.00003490	     -0.22204920	     -0.00000000	     -0.00000001	     20.83295311
      1.13119482	     -0.06559384	      0.00050530	     -0.20705118	     -0.06577212	      0.88293030	     -0.00003462	     -0.22208645	     -0.00000000	     -0.00000001	     20.46582729
      1.13278538	     -0.06570104	      0.00051342	     -0.20715924	     -0.06577332	      0.88292908	     -0.00003429	     -0.22212289	     -0.00000000	     -0.00000001	     20.55400574
      1.13437594	     -0.06579703	      0.00052261	     -0.20725614	     -0.06577441	      0.88292786	     -0.00003391	     -0.22215838	     -0.00000000	     -0.00000001	     19.91463611
      1.13596650	     -0.06588554	      0.00052899	     -0.20734550	     -0.06577537	      0.88292667	     -0.00003347	     -0.22219274	     -0.00000000	     -0.00000001	     20.21434464
      1.13755706	     -0.06596199	      0.00053739	     -0.20742287	     -0.06577621	      0.88292549	     -0.00003298	     -0.22222584	     -0.00000000	     -0.00000000	     19.52186329
      1.13896674	     -0.06602330	      0.00054099	     -0.20748491	     -0.06577684	      0.88292447	     -0.00003250	     -0.22225410	     -0.00000000	     -0.00000000	     19.64180922
      1.14037642	     -0.06608290	      0.00054539	     -0.20754526	     -0.06577737	      0.88292347	     -0.00003198	     -0.22228137	     -0.00000000	     -0.00000000	     19.34095469
      1.14178610	     -0.06613611	      0.00054813	     -0.20759918	     -0.06577779	      0.88292248	     -0.00003142	     -0.22230763	     -0.00000000	     -0.00000000	     19.21628647
      1.14364945	     -0.06619841	      0.00055084	     -0.20766241	     -0.06577818	      0.88292122	     -0.00003062	     -0.22234063	     -0.00000000	     -0.00000000	     18.95889566
      1.14551280	     -0.06625383	      0.00055031	     -0.20771870	     -0.06577837	      0.88292001	     -0.00002975	     -0.22237171	     -0.00000000	     -0.00000000	     18.87561277
      1.14694341	     -0.06629067	      0.00055056	     -0.20775622	     -0.06577838	      0.88291910	     -0.00002904	     -0.22239421	     -0.00000000	     -0.00000000	     18.56146269
      1.14837403	     -0.06632340	      0.00054852	     -0.20778957	     -0.06577827	      0.88291823	     -0.00002829	     -0.22241548	     -0.00000000	     -0.00000000	     18.57784456
      1.15026903	     -0.06636198	      0.00054585	     -0.20782899	     -0.06577794	      0.88291712	     -0.00002723	     -0.22244179	     -0.00000000	     -0.00000000	     18.16796631
      1.15173671	     -0.06638406	      0.00054150	     -0.20785166	     -0.06577753	      0.88291630	     -0.00002636	     -0.22246067	     -0.00000000	     -0.00000000	     18.31585179
      1.15320440	     -0.06640491	      0.00053779	     -0.20787312	     -0.06577700	      0.88291552	     -0.00002545	     -0.22247820	     -0.00000000	     -0.00000000	     18.09793718
      1.15467208	     -0.06641925	      0.00053302	     -0.20788804	     -0.06577633	      0.88291477	     -0.00002450	     -0.22249445	     -0.00000000	     -0.00000000	     18.00217482
      1.15660119	     -0.06643277	      0.00052738	     -0.20790234	     -0.06577525	      0.88291384	     -0.00002318	     -0.22251379	     -0.00000000	     -0.00000000	     17.72240255
      1.15830964	     -0.06643672	      0.00052150	     -0.20790696	     -0.06577411	      0.88291308	     -0.00002196	     -0.22252905	     -0.00000000	     -0.00000000	     17.73208772
      1.16001810	     -0.06643641	      0.00051766	     -0.20790737	     -0.06577278	      0.88291236	     -0.00002067	     -0.22254251	     -0.00000000	     -0.00000000	     17.57353224
      1.16172656	     -0.06642761	      0.00051269	     -0.20789925	     -0.06577127	      0.88291170	     -0.00001933	     -0.22255427	     -0.00000000	     -0.00000000	     17.51187881
      1.16311908	     -0.06641621	      0.00051133	     -0.20788846	     -0.06576991	      0.88291121	     -0.00001819	     -0.22256255	     -0.00000000	     -0.00000000	     17.43554983
      1.16451161	     -0.06640149	      0.00050873	     -0.20787433	     -0.06576843	      0.88291075	     -0.00001701	     -0.22256968	     -0.00000000	     -0.00000000	     17.48202991
      1.16630746	     -0.06637827	      0.00050671	     -0.20785188	     -0.06576635	      0.88291021	     -0.00001542	     -0.22257728	     -0.00000000	     -0.00000000	     17.24394227
      1.16792084	     -0.06634804	      0.00050438	     -0.20782232	     -0.06576431	      0.88290977	     -0.00001394	     -0.22258254	     -0.00000000	     -0.00000000	     17.46095211
      1.16953421	     -0.06631580	      0.00050335	     -0.20779079	     -0.06576212	      0.88290939	     -0.00001239	     -0.22258630	     -0.00000000	     -0.00000000	     17.22398553
      1.17114759	     -0.06627608	      0.00050138	     -0.20775173	     -0.06575977	      0.88290906	     -0.00001078	     -0.22258863	     -0.00000000	     -0.00000000	     17.43482403
      1.17276097	     -0.06623587	      0.00050065	     -0.20771221	     -0.06575727	      0.88290878	     -0.00000910	     -0.22258950	     -0.00000000	     -0.00000000	     17.31352539
      1.17437434	     -0.06618512	      0.00049895	     -0.20766211	     -0.06575463	      0.88290854	     -0.00000735	     -0.22258901	     -0.00000000	     -0.00000000	     17.39784461
      1.17598772	     -0.06613374	      0.00049871	     -0.20761141	     -0.06575184	      0.88290835	     -0.00000553	     -0.22258707	     -0.00000000	     -0.00000000	     17.43250199
      1.17760109	     -0.06607412	      0.00049769	     -0.20755243	     -0.06574890	      0.88290821	     -0.00000363	     -0.22258380	     -0.00000000	     -0.00000000	     17.48172298
      1.17921447	     -0.06601346	      0.00049721	     -0.20749242	     -0.06574583	      0.88290812	     -0.00000166	     -0.22257911	     -0.00000000	     -0.00000000	     17.52071168
      1.18082785	     -0.06594345	      0.00049595	     -0.20742302	     -0.06574262	      0.88290806	      0.00000038	     -0.22257311	     -0.00000000	     -0.00000000	     17.64964266
      1.18244122	     -0.06587394	      0.00049489	     -0.20735411	     -0.06573927	      0.88290806	      0.00000250	     -0.22256566	     -0.00000000	      0.00000000	     17.68536144
      1.18405460	     -0.06579461	      0.00049323	     -0.20727536	     -0.06573580	      0.88290809	      0.00000470	     -0.22255688	     -0.00000000	      0.00000000	     17.73184625
      1.18566798	     -0.06571342	      0.00049183	     -0.20719474	     -0.06573220	      0.88290816	      0.00000697	     -0.22254669	     -0.00000000	      0.00000000	     17.83883890
      1.18728135	     -0.06562649	      0.00048985	     -0.20710834	     -0.06572847	      0.88290827	      0.00000933	     -0.22253511	     -0.00000000	      0.00000000	     18.10054655
      1.18889473	     -0.06553751	      0.00048814	     -0.20701990	     -0.06572462	      0.88290842	      0.00001176	     -0.22252213	     -0.00000000	      0.00000000	     17.98602234
      1.19050811	     -0.06543881	      0.00048596	     -0.20692169	     -0.06572066	      0.88290860	      0.00001427	     -0.22250776	     -0.00000000	      0.00000000	     18.36113045
      1.19212148	     -0.06534035	      0.00048392	     -0.20682373	     -0.06571659	      0.88290882	      0.00001686	     -0.22249190	     -0.00000000	      0.00000000	     18.32061085
      1.19373486	     -0.06523279	      0.00048134	     -0.20671663	     -0.06571240	      0.88290907	      0.00001953	     -0.22247466	     -0.00000000	      0.00000000	     18.60211713
      1.19534824	     -0.06512630	      0.00047886	     -0.20661058	     -0.06570811	      0.88290934	      0.00002227	     -0.22245594	     -0.00000000	      0.00000000	     18.73079449
      1.19696161	     -0.06500921	      0.00047598	     -0.20649391	     -0.06570372	      0.88290965	      0.00002509	     -0.22243587	     -0.00000000	      0.00000000	     18.91446559
      1.19857499	     -0.06489745	      0.00047263	     -0.20638254	     -0.06569924	      0.88290998	      0.00002797	     -0.22241438	     -0.00000000	      0.00000000	     19.07340957
      1.20018836	     -0.06477582	      0.00046925	     -0.20626128	     -0.06569466	      0.88291033	      0.00003093	     -0.22239172	     -0.00000000	      0.00000000	     19.24551477
      1.20180174	     -0.06466010	      0.00046506	     -0.20614589	     -0.06568999	      0.88291071	      0.00003396	     -0.22236787	     -0.00000000	      0.00000000	     19.43733706
      1.20341512	     -0.06453996	      0.00046091	     -0.20602606	     -0.06568523	      0.88291111	      0.00003706	     -0.22234304	     -0.00000000	      0.00000000	     19.68050232
      1.20502849	     -0.06442375	      0.00045591	     -0.20591013	     -0.06568040	      0.88291152	      0.00004022	     -0.22231729	     -0.00000000	      0.00000000	     19.76375991
      1.20642715	     -0.06431820	      0.00045193	     -0.20580481	     -0.06567614	      0.88291190	      0.00004301	     -0.22229434	     -0.00000000	      0.00000000	     20.11696933
      1.20782581	     -0.06421410	      0.00044687	     -0.20570090	     -0.06567184	      0.88291229	      0.00004585	     -0.22227085	     -0.00000000	      0.00000000	     20.17730270
      1.20922446	     -0.06411017	      0.00044144	     -0.20559715	     -0.06566748	      0.88291270	      0.00004873	     -0.22224702	     -0.00000000	      0.00000000	     20.45730096
      1.21116667	     -0.06397185	      0.00043342	     -0.20545905	     -0.06566134	      0.88291328	      0.00005280	     -0.22221351	     -0.00000000	      0.00000000	     20.48241326
      1.21281593	     -0.06384753	      0.00042723	     -0.20533489	     -0.06565606	      0.88291379	      0.00005631	     -0.22218474	     -0.00000000	      0.00000000	     21.01282202
      1.21446520	     -0.06373145	      0.00042047	     -0.20521896	     -0.06565072	      0.88291431	      0.00005988	     -0.22215555	     -0.00000000	      0.00000000	     21.14011750
      1.21593321	     -0.06362129	      0.00041520	     -0.20510894	     -0.06564592	      0.88291479	      0.00006310	     -0.22212943	     -0.00000000	      0.00000000	     21.53854461
      1.21740122	     -0.06351837	      0.00040923	     -0.20500613	     -0.06564108	      0.88291527	      0.00006636	     -0.22210313	     -0.00000000	      0.00000000	     21.68230259
      1.21886923	     -0.06341166	      0.00040421	     -0.20489953	     -0.06563621	      0.88291577	      0.00006965	     -0.22207674	     -0.00000000	      0.00000000	     21.96857013
      1.22065948	     -0.06328696	      0.00039761	     -0.20477495	     -0.06563021	      0.88291638	      0.00007370	     -0.22204438	     -0.00000000	      0.00000000	     22.26597936
      1.22212090	     -0.06318213	      0.00039335	     -0.20467023	     -0.06562528	      0.88291689	      0.00007704	     -0.22201789	     -0.00000000	      0.00000000	     22.58474762
      1.22358233	     -0.06308174	      0.00038838	     -0.20456993	     -0.06562033	      0.88291741	      0.00008041	     -0.22199132	     -0.00000000	      0.00000000	     22.76502446
      1.22504376	     -0.06297946	      0.00038415	     -0.20446773	     -0.06561534	      0.88291793	      0.00008380	     -0.22196469	     -0.00000000	      0.00000000	     23.05546163
      1.22687355	     -0.06285652	      0.00037777	     -0.20434486	     -0.06560908	      0.88291858	      0.00008806	     -0.22193132	     -0.00000000	      0.00000000	     23.28147433
      1.22838502	     -0.06274995	      0.00037372	     -0.20423835	     -0.06560387	      0.88291913	      0.00009160	     -0.22190382	     -0.00000000	      0.00000000	     23.64813508
      1.22989649	     -0.06265294	      0.00036857	     -0.20414137	     -0.06559865	      0.88291968	      0.00009516	     -0.22187634	     -0.00000000	      0.00000000	     23.90630267
      1.23140797	     -0.06255151	      0.00036459	     -0.20403998	     -0.06559342	      0.88292023	      0.00009872	     -0.22184901	     -0.00000000	      0.00000000	     24.10334460
      1.23291944	     -0.06245607	      0.00035927	     -0.20394452	     -0.06558817	      0.88292078	      0.00010229	     -0.22182173	     -0.00000000	      0.00000000	     24.41197521
      1.23443091	     -0.06235711	      0.00035510	     -0.20384557	     -0.06558292	      0.88292134	      0.00010586	     -0.22179456	     -0.00000000	      0.00000000	     24.68684480
      1.23594238	     -0.06226550	      0.00034939	     -0.20375391	     -0.06557766	      0.88292189	      0.00010942	     -0.22176744	     -0.00000000	      0.00000000	     24.89771970
      1.23745385	     -0.06216894	      0.00034499	     -0.20365731	     -0.06557239	      0.88292244	      0.00011299	     -0.22174046	     -0.00000000	      0.00000000	     25.16043961
      1.23896533	     -0.06207977	      0.00033889	     -0.20356805	     -0.06556713	      0.88292299	      0.00011655	     -0.22171352	     -0.00000000	      0.00000000	     25.34372004
      1.24047680	     -0.06198644	      0.00033412	     -0.20347466	     -0.06556187	      0.88292354	      0.00012010	     -0.22168673	     -0.00000000	      0.00000000	     25.67325649
      1.24198827	     -0.06190144	      0.00032741	     -0.20338951	     -0.06555661	      0.88292409	      0.00012364	     -0.22166000	     -0.00000000	      0.00000000	     25.82098878
      1.24349974	     -0.06181105	      0.00032257	     -0.20329901	     -0.06555137	      0.88292464	      0.00012716	     -0.22163346	     -0.00000000	      0.00000000	     26.12077787
      1.24501122	     -0.06173021	      0.00031543	     -0.20321799	     -0.06554613	      0.88292518	      0.00013067	     -0.22160698	     -0.00000000	      0.00000000	     26.24193949
      1.24652269	     -0.06164241	      0.00031057	     -0.20313005	     -0.06554091	      0.88292572	      0.00013416	     -0.22158071	     -0.00000000	      0.00000000	     26.50973005
      1.24803416	     -0.06156465	      0.00030301	     -0.20305207	     -0.06553570	      0.88292625	      0.00013762	     -0.22155451	     -0.00000000	      0.00000000	     26.65502018
      1.24954563	     -0.06147936	      0.00029838	     -0.20296660	     -0.06553051	      0.88292678	      0.00014107	     -0.22152852	     -0.00000000	      0.00000000	     26.98958759
      1.25105710	     -0.06140687	      0.00029042	     -0.20289385	     -0.06552535	      0.88292731	      0.00014449	     -0.22150260	     -0.00000000	      0.00000000	     26.99955169
      1.25241355	     -0.06133280	      0.00028641	     -0.20281960	     -0.06552073	      0.88292777	      0.00014753	     -0.22147955	     -0.00000000	      0.00000000	     27.30181479
      1.25376999	     -0.06126766	      0.00028016	     -0.20275421	     -0.06551614	      0.88292824	      0.00015055	     -0.22145657	     -0.00000000	      0.00000000	     27.41367873
      1.25512644	     -0.06119947	      0.00027530	     -0.20268579	     -0.06551157	      0.88292870	      0.00015355	     -0.22143375	     -0.00000000	      0.00000000	     27.59213997
      1.25699836	     -0.06111256	      0.00026715	     -0.20259852	     -0.06550531	      0.88292933	      0.00015764	     -0.22140244	     -0.00000000	      0.00000000	     27.79477016
      1.25838205	     -0.06104326	      0.00026318	     -0.20252898	     -0.06550071	      0.88292978	      0.00016063	     -0.22137952	     -0.00000000	      0.00000000	     27.93899982
      1.25976574	     -0.06098161	      0.00025722	     -0.20246703	     -0.06549614	      0.88293024	      0.00016358	     -0.22135669	     -0.00000000	      0.00000000	     28.07099082
      1.26114943	     -0.06091695	      0.00025274	     -0.20240209	     -0.06549161	      0.88293068	      0.00016651	     -0.22133404	     -0.00000000	      0.00000000	     28.21547889
      1.26299329	     -0.06083929	      0.00024526	     -0.20232400	     -0.06548561	      0.88293127	      0.00017034	     -0.22130408	     -0.00000000	      0.00000000	     28.40517363
      1.26428719	     -0.06077781	      0.00024233	     -0.20226226	     -0.06548145	      0.88293168	      0.00017300	     -0.22128331	     -0.00000000	      0.00000000	     28.50379657
      1.26558110	     -0.06072412	      0.00023749	     -0.20220826	     -0.06547732	      0.88293209	      0.00017561	     -0.22126264	     -0.00000000	      0.00000000	     28.56980010
      1.26721750	     -0.06065457	      0.00023279	     -0.20213832	     -0.06547214	      0.88293259	      0.00017887	     -0.22123676	     -0.00000000	      0.00000000	     28.83411619
      1.26885391	     -0.06059248	      0.00022652	     -0.20207579	     -0.06546702	      0.88293309	      0.00018206	     -0.22121114	     -0.00000000	      0.00000000	     28.63214420
      1.27023497	     -0.06053144	      0.00022365	     -0.20201442	     -0.06546274	      0.88293351	      0.00018471	     -0.22118978	     -0.00000000	      0.00000000	     29.00819150
      1.27161602	     -0.06048059	      0.00021865	     -0.20196318	     -0.06545851	      0.88293392	      0.00018730	     -0.22116855	     -0.00000000	      0.00000000	     29.06360256
      1.27299708	     -0.06042558	      0.00021533	     -0.20190780	     -0.06545432	      0.88293433	      0.00018984	     -0.22114756	     -0.00000000	      0.00000000	     29.13688293
      1.27467773	     -0.06036542	      0.00020976	     -0.20184713	     -0.06544929	      0.88293482	      0.00019286	     -0.22112225	     -0.00000000	      0.00000000	     29.34099963
      1.27610290	     -0.06030933	      0.00020718	     -0.20179065	     -0.06544508	      0.88293524	      0.00019536	     -0.22110106	     -0.00000000	      0.00000000	     29.30624300
      1.27752807	     -0.06026093	      0.00020239	     -0.20174180	     -0.06544092	      0.88293565	      0.00019779	     -0.22108003	     -0.00000000	      0.00000000	     29.44283065
      1.27895324	     -0.06020829	      0.00019976	     -0.20168874	     -0.06543681	      0.88293606	      0.00020017	     -0.22105927	     -0.00000000	      0.00000000	     29.47288513
      1.28037840	     -0.06016165	      0.00019539	     -0.20164163	     -0.06543276	      0.88293646	      0.00020248	     -0.22103869	     -0.00000000	      0.00000000	     29.58790768
      1.28180357	     -0.06011185	      0.00019278	     -0.20159139	     -0.06542877	      0.88293687	      0.00020472	     -0.22101837	     -0.00000000	      0.00000000	     29.60392763
      1.28322874	     -0.06006714	      0.00018876	     -0.20154618	     -0.06542484	      0.88293727	      0.00020690	     -0.22099826	     -0.00000000	      0.00000000	     29.71928409
      1.28465390	     -0.06002037	      0.00018619	     -0.20149896	     -0.06542097	      0.88293767	      0.00020901	     -0.22097842	     -0.00000000	      0.00000000	     29.71315313
      1.28607907	     -0.05997817	      0.00018244	     -0.20145625	     -0.06541716	      0.88293807	      0.00021105	     -0.22095880	     -0.00000000	      0.00000000	     29.82779993
      1.28784403	     -0.05992517	      0.00017980	     -0.20140265	     -0.06541252	      0.88293857	      0.00021348	     -0.22093494	     -0.00000000	      0.00000000	     29.71873463
      1.28912355	     -0.05989247	      0.00017558	     -0.20136945	     -0.06540923	      0.88293893	      0.00021518	     -0.22091792	     -0.00000000	      0.00000000	     29.85104715
      1.29040307	     -0.05985886	      0.00017336	     -0.20133538	     -0.06540598	      0.88293929	      0.00021682	     -0.22090121	     -0.00000000	      0.00000000	     29.93324449
      1.29207100	     -0.05982308	      0.00016892	     -0.20129894	     -0.06540184	      0.88293977	      0.00021888	     -0.22087993	     -0.00000000	      0.00000000	     29.85326153
      1.29350325	     -0.05979141	      0.00016672	     -0.20126674	     -0.06539835	      0.88294018	      0.00022057	     -0.22086222	     -0.00000000	      0.00000000	     30.05196414
      1.29493550	     -0.05976906	      0.00016249	     -0.20124380	     -0.06539494	      0.88294059	      0.00022218	     -0.22084503	     -0.00000000	      0.00000000	     29.84734923
      1.29636775	     -0.05974466	      0.00016022	     -0.20121885	     -0.06539159	      0.88294101	      0.00022373	     -0.22082846	     -0.00000000	      0.00000000	     30.03569186
      1.29779999	     -0.05973293	      0.00015582	     -0.20120651	     -0.06538832	      0.88294142	      0.00022520	     -0.22081257	     -0.00000000	      0.00000000	     29.86640567
      1.29923224	     -0.05972214	      0.00015322	     -0.20119514	     -0.06538513	      0.88294184	      0.00022660	     -0.22079756	     -0.00000000	      0.00000000	     30.01643137
      1.30066449	     -0.05972473	      0.00014870	     -0.20119711	     -0.06538201	      0.88294226	      0.00022793	     -0.22078351	     -0.00000000	      0.00000000	     29.78193089
      1.30209674	     -0.05972809	      0.00014624	     -0.20119988	     -0.06537896	      0.88294268	      0.00022920	     -0.22077061	     -0.00000000	      0.00000000	     29.95320248
      1.30352899	     -0.05974579	      0.00014204	     -0.20121696	     -0.06537599	      0.88294311	      0.00023039	     -0.22075890	     -0.00000000	      0.00000000	     29.71042504
      1.30496124	     -0.05976440	      0.00014010	     -0.20123499	     -0.06537310	      0.88294353	      0.00023152	     -0.22074856	     -0.00000000	      0.00000000	     29.87765243
      1.30639349	     -0.05979647	      0.00013664	     -0.20126646	     -0.06537029	      0.88294395	      0.00023258	     -0.22073958	     -0.00000000	      0.00000000	     29.58316345
      1.30782574	     -0.05982779	      0.00013566	     -0.20129724	     -0.06536756	      0.88294436	      0.00023358	     -0.22073209	     -0.00000000	      0.00000000	     29.76471209
      1.30925799	     -0.05987201	      0.00013329	     -0.20134089	     -0.06536490	      0.88294477	      0.00023451	     -0.22072601	     -0.00000000	      0.00000000	     29.47893162
      1.31069024	     -0.05991458	      0.00013346	     -0.20138296	     -0.06536232	      0.88294517	      0.00023538	     -0.22072144	     -0.00000000	      0.00000000	     29.64900880
      1.31212248	     -0.05996847	      0.00013244	     -0.20143633	     -0.06535982	      0.88294556	      0.00023618	     -0.22071826	     -0.00000000	      0.00000000	     29.30148983
      1.31355473	     -0.06001930	      0.00013413	     -0.20148672	     -0.06535739	      0.88294594	      0.00023692	     -0.22071652	     -0.00000000	      0.00000000	     29.47147743
      1.31498698	     -0.06008177	      0.00013474	     -0.20154874	     -0.06535504	      0.88294630	      0.00023760	     -0.22071611	     -0.00000000	      0.00000000	     29.14566119
      1.31641923	     -0.06014216	      0.00013777	     -0.20160873	     -0.06535276	      0.88294665	      0.00023821	     -0.22071709	     -0.00000000	      0.00000000	     29.27329542
      1.31785148	     -0.06021270	      0.00013955	     -0.20167887	     -0.06535056	      0.88294697	      0.00023875	     -0.22071936	     -0.00000000	      0.00000000	     28.90094160
      1.31928373	     -0.06027982	      0.00014336	     -0.20174564	     -0.06534844	      0.88294727	      0.00023922	     -0.22072294	     -0.00000000	      0.00000000	     29.03978272
      1.32071598	     -0.06035738	      0.00014580	     -0.20182284	     -0.06534639	      0.88294755	      0.00023962	     -0.22072772	     -0.00000000	      0.00000000	     28.70019282
      1.32214823	     -0.06043300	      0.00014982	     -0.20189816	     -0.06534441	      0.88294779	      0.00023994	     -0.22073374	     -0.00000000	      0.00000000	     28.79354952
      1.32358048	     -0.06051773	      0.00015236	     -0.20198257	     -0.06534250	      0.88294801	      0.00024019	     -0.22074092	     -0.00000000	      0.00000000	     28.40206094
      1.32501273	     -0.06059946	      0.00015607	     -0.20206400	     -0.06534066	      0.88294819	      0.00024035	     -0.22074925	     -0.00000000	      0.00000000	     28.50020039
      1.32644498	     -0.06068993	      0.00015833	     -0.20215418	     -0.06533889	      0.88294833	      0.00024043	     -0.22075863	     -0.00000000	      0.00000000	     28.18697455
      1.32787722	     -0.06077902	      0.00016132	     -0.20224301	     -0.06533719	      0.88294843	      0.00024042	     -0.22076907	     -0.00000000	      0.00000000	     28.20361151
      1.32930947	     -0.06087615	      0.00016286	     -0.20233985	     -0.06533555	      0.88294850	      0.00024032	     -0.22078051	     -0.00000000	      0.00000000	     27.85831134
      1.33074172	     -0.06097266	      0.00016490	     -0.20243611	     -0.06533398	      0.88294852	      0.00024013	     -0.22079297	     -0.00000000	     -0.00000000	     27.89148618
      1.33217397	     -0.06107518	      0.00016598	     -0.20253840	     -0.06533247	      0.88294849	      0.00023984	     -0.22080636	      0.00000000	     -0.00000000	     27.52711076
      1.33360622	     -0.06117637	      0.00016754	     -0.20263937	     -0.06533103	      0.88294842	      0.00023946	     -0.22082068	      0.00000000	     -0.00000000	     27.53168430
      1.33539949	     -0.06131356	      0.00016821	     -0.20277629	     -0.06532930	      0.88294826	      0.00023885	     -0.22083977	     -0.00000000	     -0.00000000	     26.96986644
      1.33672742	     -0.06140884	      0.00016975	     -0.20287142	     -0.06532807	      0.88294809	      0.00023831	     -0.22085479	     -0.00000000	     -0.00000000	     27.10885747
      1.33805535	     -0.06151297	      0.00017032	     -0.20297541	     -0.06532690	      0.88294788	      0.00023767	     -0.22087043	     -0.00000000	     -0.00000000	     26.89712597
      1.33973572	     -0.06164338	      0.00017212	     -0.20310568	     -0.06532547	      0.88294756	      0.00023675	     -0.22089118	     -0.00000000	     -0.00000000	     26.58586593
      1.34141608	     -0.06177804	      0.00017310	     -0.20324022	     -0.06532412	      0.88294717	      0.00023569	     -0.22091287	     -0.00000000	     -0.00000000	     26.35955061
      1.34275208	     -0.06188058	      0.00017553	     -0.20334273	     -0.06532309	      0.88294681	      0.00023476	     -0.22093077	     -0.00000000	     -0.00000000	     26.31081199
      1.34408809	     -0.06198973	      0.00017699	     -0.20345184	     -0.06532209	      0.88294640	      0.00023373	     -0.22094917	     -0.00000000	     -0.00000000	     26.10207585
      1.34574216	     -0.06212110	      0.00018023	     -0.20358324	     -0.06532091	      0.88294585	      0.00023235	     -0.22097269	     -0.00000000	     -0.00000000	     25.76580669
      1.34739624	     -0.06225329	      0.00018326	     -0.20371548	     -0.06531979	      0.88294523	      0.00023083	     -0.22099685	     -0.00000000	     -0.00000000	     25.55271377
      1.34885823	     -0.06236457	      0.00018792	     -0.20382688	     -0.06531883	      0.88294464	      0.00022939	     -0.22101870	     -0.00000000	     -0.00000000	     25.52346370
      1.35032022	     -0.06248331	      0.00019158	     -0.20394573	     -0.06531792	      0.88294401	      0.00022784	     -0.22104097	     -0.00000000	     -0.00000000	     25.18881707
      1.35178221	     -0.06259576	      0.00019698	     -0.20405837	     -0.06531703	      0.88294333	      0.00022619	     -0.22106375	     -0.00000000	     -0.00000000	     25.12913375
      1.35324420	     -0.06271295	      0.00020201	     -0.20417576	     -0.06531617	      0.88294262	      0.00022445	     -0.22108690	     -0.00000000	     -0.00000000	     24.80424096
      1.35470619	     -0.06282287	      0.00020859	     -0.20428594	     -0.06531534	      0.88294187	      0.00022261	     -0.22111047	     -0.00000000	     -0.00000000	     24.66594166
      1.35616818	     -0.06293415	      0.00021505	     -0.20439750	     -0.06531454	      0.88294109	      0.00022067	     -0.22113429	     -0.00000000	     -0.00000000	     24.34575837
      1.35763017	     -0.06304195	      0.00022242	     -0.20450563	     -0.06531376	      0.88294028	      0.00021864	     -0.22115837	     -0.00000000	     -0.00000000	     24.30770525
      1.35909216	     -0.06315042	      0.00022971	     -0.20461444	     -0.06531299	      0.88293944	      0.00021651	     -0.22118267	     -0.00000000	     -0.00000000	     23.94434544
      1.36055415	     -0.06325570	      0.00023749	     -0.20472009	     -0.06531225	      0.88293858	      0.00021429	     -0.22120720	     -0.00000000	     -0.00000000	     23.80390078
      1.36236667	     -0.06338864	      0.00024697	     -0.20485351	     -0.06531134	      0.88293749	      0.00021141	     -0.22123785	     -0.00000000	     -0.00000000	     23.54084863
      1.36393822	     -0.06349884	      0.00025564	     -0.20496418	     -0.06531056	      0.88293652	      0.00020881	     -0.22126471	     -0.00000000	     -0.00000000	     23.35120427
      1.36550977	     -0.06361239	      0.00026390	     -0.20507819	     -0.06530980	      0.88293554	      0.00020609	     -0.22129171	     -0.00000000	     -0.00000000	     22.93532906
      1.36685531	     -0.06370622	      0.00027109	     -0.20517244	     -0.06530915	      0.88293470	      0.00020369	     -0.22131501	     -0.00000000	     -0.00000000	     22.98945524
      1.36820086	     -0.06380222	      0.00027827	     -0.20526888	     -0.06530849	      0.88293385	      0.00020121	     -0.22133844	     -0.00000000	     -0.00000000	     22.60756086
      1.36954640	     -0.06389539	      0.00028533	     -0.20536249	     -0.06530784	      0.88293300	      0.00019866	     -0.22136199	     -0.00000000	     -0.00000000	     22.54629854
      1.37161769	     -0.06404121	      0.00029610	     -0.20550903	     -0.06530683	      0.88293169	      0.00019460	     -0.22139839	     -0.00000000	     -0.00000000	     21.90559555
      1.37312793	     -0.06414033	      0.00030350	     -0.20560868	     -0.06530608	      0.88293073	      0.00019153	     -0.22142499	     -0.00000000	     -0.00000000	     22.13792234
      1.37463817	     -0.06424361	      0.00031103	     -0.20571253	     -0.06530532	      0.88292979	      0.00018837	     -0.22145155	     -0.00000000	     -0.00000000	     21.64670872
      1.37614841	     -0.06433938	      0.00031802	     -0.20580885	     -0.06530455	      0.88292885	      0.00018512	     -0.22147807	     -0.00000000	     -0.00000000	     21.71454380
      1.37765864	     -0.06443806	      0.00032522	     -0.20590813	     -0.06530376	      0.88292793	      0.00018179	     -0.22150441	     -0.00000000	     -0.00000000	     21.30720060
      1.37916888	     -0.06453109	      0.00033172	     -0.20600175	     -0.06530294	      0.88292702	      0.00017837	     -0.22153064	     -0.00000000	     -0.00000000	     21.22524105
      1.38067912	     -0.06462237	      0.00033881	     -0.20609364	     -0.06530211	      0.88292612	      0.00017487	     -0.22155662	     -0.00000000	     -0.00000000	     21.05014586
      1.38218936	     -0.06471104	      0.00034507	     -0.20618293	     -0.06530124	      0.88292524	      0.00017129	     -0.22158228	     -0.00000000	     -0.00000000	     20.89525085
      1.38369960	     -0.06479386	      0.00035199	     -0.20626641	     -0.06530034	      0.88292437	      0.00016763	     -0.22160758	     -0.00000000	     -0.00000000	     20.66446161
      1.38520983	     -0.06487368	      0.00035784	     -0.20634687	     -0.06529941	      0.88292353	      0.00016389	     -0.22163235	     -0.00000000	     -0.00000000	     20.54145244
      1.38706326	     -0.06496473	      0.00036607	     -0.20643876	     -0.06529822	      0.88292251	      0.00015920	     -0.22166195	     -0.00000000	     -0.00000000	     20.24734688
      1.38844417	     -0.06502270	      0.00037014	     -0.20649732	     -0.06529729	      0.88292178	      0.00015562	     -0.22168323	     -0.00000000	     -0.00000000	     20.09918990
      1.38982509	     -0.06507716	      0.00037533	     -0.20655240	     -0.06529632	      0.88292106	      0.00015198	     -0.22170369	     -0.00000000	     -0.00000000	     19.99100892
      1.39172470	     -0.06514552	      0.00038087	     -0.20662161	     -0.06529493	      0.88292009	      0.00014688	     -0.22173043	     -0.00000000	     -0.00000000	     19.68039353
      1.39319714	     -0.06518854	      0.00038576	     -0.20666530	     -0.06529380	      0.88291937	      0.00014284	     -0.22174993	     -0.00000000	     -0.00000000	     19.75959662
      1.39466957	     -0.06522829	      0.00038842	     -0.20670570	     -0.06529262	      0.88291867	      0.00013873	     -0.22176826	     -0.00000000	     -0.00000000	     19.60911811
      1.39614201	     -0.06526201	      0.00039122	     -0.20674006	     -0.06529139	      0.88291799	      0.00013455	     -0.22178540	     -0.00000000	     -0.00000000	     19.42996574
      1.39761445	     -0.06529343	      0.00039226	     -0.20677208	     -0.06529010	      0.88291733	      0.00013030	     -0.22180134	     -0.00000000	     -0.00000000	     19.48691375
      1.39908688	     -0.06531950	      0.00039274	     -0.20679875	     -0.06528876	      0.88291669	      0.00012599	     -0.22181612	     -0.00000000	     -0.00000000	     19.15592217
      1.40055932	     -0.06534182	      0.00039189	     -0.20682162	     -0.06528737	      0.88291607	      0.00012161	     -0.22182970	     -0.00000000	     -0.00000000	     19.25177879
      1.40203175	     -0.06536156	      0.00039019	     -0.20684193	     -0.06528591	      0.88291547	      0.00011717	     -0.22184213	     -0.00000000	     -0.00000000	     18.93035971
      1.40350419	     -0.06537528	      0.00038732	     -0.20685617	     -0.06528440	      0.88291490	      0.00011266	     -0.22185339	     -0.00000000	     -0.00000000	     18.98844663
      1.40494709	     -0.06538800	      0.00038369	     -0.20686938	     -0.06528286	      0.88291436	      0.00010819	     -0.22186328	     -0.00000000	     -0.00000000	     18.96752922
      1.40638998	     -0.06539565	      0.00037927	     -0.20687750	     -0.06528126	      0.88291384	      0.00010366	     -0.22187211	     -0.00000000	     -0.00000000	     18.73631415
      1.40783288	     -0.06539825	      0.00037393	     -0.20688056	     -0.06527959	      0.88291334	      0.00009908	     -0.22187983	     -0.00000000	     -0.00000000	     18.80281189
      1.40945775	     -0.06539850	      0.00036754	     -0.20688132	     -0.06527765	      0.88291281	      0.00009387	     -0.22188729	     -0.00000000	     -0.00000000	     18.75161494
      1.41108263	     -0.06539486	      0.00036084	     -0.20687818	     -0.06527562	      0.88291231	      0.00008859	     -0.22189343	     -0.00000000	     -0.00000000	     18.66401391
      1.41311248	     -0.06538518	      0.00035357	     -0.20686915	     -0.06527297	      0.88291172	      0.00008193	     -0.22189938	     -0.00000000	     -0.00000000	     18.43875126
      1.41469596	     -0.06536361	      0.00034740	     -0.20684806	     -0.06527082	      0.88291130	      0.00007667	     -0.22190254	     -0.00000000	     -0.00000000	     18.57778810
      1.41627944	     -0.06534627	      0.00034336	     -0.20683126	     -0.06526858	      0.88291091	      0.00007138	     -0.22190434	     -0.00000000	     -0.00000000	     18.58574788
      1.41786292	     -0.06532093	      0.00033793	     -0.20680642	     -0.06526627	      0.88291055	      0.00006605	     -0.22190503	     -0.00000000	     -0.00000000	     18.43962652
      1.41944640	     -0.06529026	      0.00033514	     -0.20677631	     -0.06526388	      0.88291021	      0.00006069	     -0.22190451	     -0.00000000	     -0.00000000	     18.45979599
      1.42102988	     -0.06525741	      0.00033075	     -0.20674397	     -0.06526140	      0.88290991	      0.00005529	     -0.22190279	     -0.00000000	     -0.00000000	     18.51418894
      1.42261336	     -0.06521702	      0.00032962	     -0.20670417	     -0.06525885	      0.88290963	      0.00004988	     -0.22189992	     -0.00000000	     -0.00000000	     18.54954194
      1.42424974	     -0.06517387	      0.00032661	     -0.20666157	     -0.06525612	      0.88290938	      0.00004426	     -0.22189570	     -0.00000000	     -0.00000000	     18.48127327
      1.42588612	     -0.06512276	      0.00032666	     -0.20661107	     -0.06525331	      0.88290915	      0.00003863	     -0.22189028	     -0.00000000	     -0.00000000	     18.60615738
      1.42752250	     -0.06506964	      0.00032373	     -0.20655849	     -0.06525041	      0.88290895	      0.00003298	     -0.22188364	     -0.00000000	     -0.00000000	     18.50089896
      1.42898147	     -0.06501343	      0.00032455	     -0.20650281	     -0.06524774	      0.88290880	      0.00002794	     -0.22187671	     -0.00000000	     -0.00000000	     18.68343158
      1.43044044	     -0.06495790	      0.00032296	     -0.20644776	     -0.06524501	      0.88290868	      0.00002290	     -0.22186881	     -0.00000000	     -0.00000000	     18.70674556
      1.43189941	     -0.06489673	      0.00032294	     -0.20638710	     -0.06524221	      0.88290857	      0.00001786	     -0.22185997	     -0.00000000	     -0.00000000	     18.87968587
      1.43335838	     -0.06483353	      0.00032208	     -0.20632437	     -0.06523934	      0.88290849	      0.00001282	     -0.22185020	     -0.00000000	     -0.00000000	     18.78360746
      1.43481735	     -0.06476396	      0.00032176	     -0.20625527	     -0.06523639	      0.88290843	      0.00000779	     -0.22183949	     -0.00000000	     -0.00000000	     18.98148423
      1.43644715	     -0.06468596	      0.00032087	     -0.20617776	     -0.06523302	      0.88290838	      0.00000219	     -0.22182638	     -0.00000000	     -0.00000000	     19.12372718
      1.43807695	     -0.06459831	      0.00032042	     -0.20609060	     -0.06522956	      0.88290836	     -0.00000340	     -0.22181212	     -0.00000000	     -0.00000000	     19.25117412
      1.43970676	     -0.06451067	      0.00031880	     -0.20600341	     -0.06522602	      0.88290837	     -0.00000896	     -0.22179662	     -0.00000000	      0.00000000	     19.32205378
      1.44133656	     -0.06441522	      0.00031829	     -0.20590841	     -0.06522239	      0.88290840	     -0.00001450	     -0.22178001	     -0.00000000	      0.00000000	     19.33846733
      1.44296636	     -0.06431961	      0.00031596	     -0.20581319	     -0.06521867	      0.88290845	     -0.00002000	     -0.22176219	     -0.00000000	      0.00000000	     19.67879543
      1.44451929	     -0.06422022	      0.00031540	     -0.20571420	     -0.06521505	      0.88290852	     -0.00002521	     -0.22174416	     -0.00000000	      0.00000000	     19.68108018
      1.44607221	     -0.06412188	      0.00031275	     -0.20561618	     -0.06521134	      0.88290862	     -0.00003038	     -0.22172501	     -0.00000000	      0.00000000	     20.04700542
      1.44762514	     -0.06401431	      0.00031191	     -0.20550895	     -0.06520757	      0.88290874	     -0.00003551	     -0.22170482	     -0.00000000	      0.00000000	     20.12230116
      1.44928250	     -0.06389988	      0.00030871	     -0.20539482	     -0.06520345	      0.88290888	     -0.00004093	     -0.22168203	     -0.00000000	      0.00000000	     20.26126421
      1.45093987	     -0.06377989	      0.00030764	     -0.20527514	     -0.06519925	      0.88290906	     -0.00004629	     -0.22165806	     -0.00000000	      0.00000000	     20.61001049
      1.45259723	     -0.06366043	      0.00030264	     -0.20515590	     -0.06519497	      0.88290925	     -0.00005159	     -0.22163293	     -0.00000000	      0.00000000	     20.66002980
      1.45397388	     -0.06355446	      0.00030184	     -0.20505015	     -0.06519135	      0.88290944	     -0.00005594	     -0.22161128	     -0.00000000	      0.00000000	     20.95898197
      1.45535053	     -0.06345389	      0.00029816	     -0.20494972	     -0.06518767	      0.88290964	     -0.00006025	     -0.22158895	     -0.00000000	      0.00000000	     21.20516270
      1.45718830	     -0.06331729	      0.00029490	     -0.20481333	     -0.06518268	      0.88290994	     -0.00006591	     -0.22155830	     -0.00000000	      0.00000000	     21.29056748
      1.45858779	     -0.06321160	      0.00029067	     -0.20470773	     -0.06517881	      0.88291018	     -0.00007017	     -0.22153431	     -0.00000000	      0.00000000	     21.71422197
      1.45998728	     -0.06310658	      0.00028767	     -0.20460281	     -0.06517489	      0.88291044	     -0.00007437	     -0.22150982	     -0.00000000	      0.00000000	     21.86883011
      1.46182909	     -0.06296870	      0.00028225	     -0.20446502	     -0.06516964	      0.88291082	     -0.00007981	     -0.22147698	     -0.00000000	      0.00000000	     22.39054864
      1.46334521	     -0.06285728	      0.00027850	     -0.20435367	     -0.06516526	      0.88291114	     -0.00008420	     -0.22144951	     -0.00000000	      0.00000000	     22.44346319
      1.46486134	     -0.06274391	      0.00027360	     -0.20424032	     -0.06516081	      0.88291149	     -0.00008853	     -0.22142175	     -0.00000000	      0.00000000	     22.67647522
      1.46635619	     -0.06263381	      0.00027005	     -0.20413025	     -0.06515637	      0.88291185	     -0.00009272	     -0.22139408	     -0.00000000	      0.00000000	     23.11700779
      1.46785105	     -0.06252462	      0.00026584	     -0.20402107	     -0.06515188	      0.88291223	     -0.00009684	     -0.22136620	     -0.00000000	      0.00000000	     23.17119465
      1.46934590	     -0.06241448	      0.00026247	     -0.20391094	     -0.06514734	      0.88291262	     -0.00010088	     -0.22133809	     -0.00000000	      0.00000000	     23.61815838
      1.47103756	     -0.06229361	      0.00025833	     -0.20379006	     -0.06514213	      0.88291309	     -0.00010536	     -0.22130608	     -0.00000000	      0.00000000	     23.85896597
      1.47272922	     -0.06216934	      0.00025536	     -0.20366579	     -0.06513686	      0.88291357	     -0.00010974	     -0.22127389	     -0.00000000	      0.00000000	     24.11348367
      1.47442087	     -0.06205180	      0.00025086	     -0.20354819	     -0.06513153	      0.88291406	     -0.00011403	     -0.22124149	     -0.00000000	      0.00000000	     24.39843398
      1.47589975	     -0.06194351	      0.00024920	     -0.20343989	     -0.06512682	      0.88291451	     -0.00011769	     -0.22121308	     -0.00000000	      0.00000000	     24.80700139
      1.47737862	     -0.06184312	      0.00024521	     -0.20333942	     -0.06512207	      0.88291496	     -0.00012127	     -0.22118454	     -0.00000000	      0.00000000	     25.12279561
      1.47885750	     -0.06174026	      0.00024309	     -0.20323652	     -0.06511727	      0.88291542	     -0.00012477	     -0.22115598	     -0.00000000	      0.00000000	     25.52045687
      1.48033637	     -0.06164265	      0.00023944	     -0.20313882	     -0.06511243	      0.88291588	     -0.00012820	     -0.22112739	     -0.00000000	      0.00000000	     25.61165866
      1.48181524	     -0.06154114	      0.00023738	     -0.20303724	     -0.06510756	      0.88291635	     -0.00013155	     -0.22109881	     -0.00000000	      0.00000000	     26.07216784
      1.48338098	     -0.06144104	      0.00023382	     -0.20293702	     -0.06510235	      0.88291684	     -0.00013501	     -0.22106851	     -0.00000000	      0.00000000	     26.43989838
      1.48494672	     -0.06133815	      0.00023149	     -0.20283403	     -0.06509711	      0.88291734	     -0.00013838	     -0.22103831	     -0.00000000	      0.00000000	     26.55263417
      1.48651246	     -0.06123972	      0.00022724	     -0.20273544	     -0.06509182	      0.88291782	     -0.00014167	     -0.22100812	     -0.00000000	      0.00000000	     27.06271776
      1.48807820	     -0.06114111	      0.00022508	     -0.20263671	     -0.06508650	      0.88291830	     -0.00014487	     -0.22097803	     -0.00000000	      0.00000000	     27.31087610
      1.48964394	     -0.06104840	      0.00021981	     -0.20254379	     -0.06508114	      0.88291877	     -0.00014799	     -0.22094805	     -0.00000000	      0.00000000	     27.54938446
      1.49103732	     -0.06096132	      0.00021785	     -0.20245657	     -0.06507634	      0.88291918	     -0.00015069	     -0.22092149	     -0.00000000	      0.00000000	     28.01516636
      1.49243070	     -0.06088204	      0.00021343	     -0.20237709	     -0.06507151	      0.88291958	     -0.00015332	     -0.22089503	     -0.00000000	      0.00000000	     28.15438379
      1.49382408	     -0.06079990	      0.00021034	     -0.20229477	     -0.06506666	      0.88291997	     -0.00015588	     -0.22086870	     -0.00000000	      0.00000000	     28.57069720
      1.49555145	     -0.06070545	      0.00020505	     -0.20220007	     -0.06506062	      0.88292043	     -0.00015895	     -0.22083623	     -0.00000000	      0.00000000	     28.62429837
      1.49703856	     -0.06061934	      0.00020192	     -0.20211374	     -0.06505539	      0.88292080	     -0.00016150	     -0.22080848	     -0.00000000	      0.00000000	     29.22443861
      1.49852566	     -0.06054223	      0.00019682	     -0.20203637	     -0.06505014	      0.88292116	     -0.00016397	     -0.22078087	     -0.00000000	      0.00000000	     29.37196495
      1.50001277	     -0.06046000	      0.00019369	     -0.20195391	     -0.06504487	      0.88292149	     -0.00016635	     -0.22075349	     -0.00000000	      0.00000000	     29.84617243
      1.50149988	     -0.06038710	      0.00018854	     -0.20188072	     -0.06503959	      0.88292181	     -0.00016863	     -0.22072627	     -0.00000000	      0.00000000	     29.96695140
      1.50298698	     -0.06030876	      0.00018529	     -0.20180213	     -0.06503429	      0.88292210	     -0.00017082	     -0.22069934	     -0.00000000	      0.00000000	     30.36404743
      1.50447409	     -0.06023905	      0.00018013	     -0.20173211	     -0.06502897	      0.88292237	     -0.00017291	     -0.22067260	     -0.00000000	      0.00000000	     30.65594873
      1.50596120	     -0.06016515	      0.00017702	     -0.20165795	     -0.06502365	      0.88292262	     -0.00017490	     -0.22064617	     -0.00000000	      0.00000000	     30.81384129
      1.50744830	     -0.06009769	      0.00017182	     -0.20159016	     -0.06501832	      0.88292284	     -0.00017680	     -0.22061997	     -0.00000000	      0.00000000	     31.16738685
      1.50893541	     -0.06002740	      0.00016883	     -0.20151958	     -0.06501299	      0.88292304	     -0.00017859	     -0.22059409	     -0.00000000	      0.00000000	     31.51361557
      1.51042252	     -0.05996521	      0.00016361	     -0.20145705	     -0.06500765	      0.88292322	     -0.00018028	     -0.22056848	     -0.00000000	      0.00000000	     31.56590941
      1.51190962	     -0.05989729	      0.00016077	     -0.20138882	     -0.06500231	      0.88292338	     -0.00018187	     -0.22054323	     -0.00000000	      0.00000000	     32.04584665
      1.51339673	     -0.05983918	      0.00015556	     -0.20133035	     -0.06499697	      0.88292351	     -0.00018335	     -0.22051826	     -0.00000000	      0.00000000	     32.08765037
      1.51488384	     -0.05977435	      0.00015303	     -0.20126520	     -0.06499164	      0.88292362	     -0.00018473	     -0.22049368	     -0.00000000	      0.00000000	     32.52672151
      1.51637094	     -0.05972034	      0.00014780	     -0.20121080	     -0.06498632	      0.88292371	     -0.00018600	     -0.22046940	     -0.00000000	      0.00000000	     32.49882942
      1.51785805	     -0.05965836	      0.00014555	     -0.20114850	     -0.06498100	      0.88292378	     -0.00018716	     -0.22044553	     -0.00000000	      0.00000000	     32.98717605
      1.51934516	     -0.05960869	      0.00014017	     -0.20109842	     -0.06497570	      0.88292382	     -0.00018822	     -0.22042197	     -0.00000000	      0.00000000	     32.86887967
      1.52083226	     -0.05954821	      0.00013829	     -0.20103759	     -0.06497041	      0.88292385	     -0.00018917	     -0.22039884	     -0.00000000	      0.00000000	     33.38222920
      1.52215051	     -0.05950718	      0.00013356	     -0.20099617	     -0.06496573	      0.88292387	     -0.00018993	     -0.22037857	     -0.00000000	      0.00000000	     33.31705172
      1.52346877	     -0.05945977	      0.00013104	     -0.20094842	     -0.06496107	      0.88292387	     -0.00019060	     -0.22035866	     -0.00000000	     -0.00000000	     33.56485488
      1.52508639	     -0.05940915	      0.00012637	     -0.20089734	     -0.06495537	      0.88292385	     -0.00019131	     -0.22033459	     -0.00000000	     -0.00000000	     33.63210207
      1.52670400	     -0.05935312	      0.00012384	     -0.20084088	     -0.06494970	      0.88292382	     -0.00019191	     -0.22031102	     -0.00000000	     -0.00000000	     33.94967854
      1.52799433	     -0.05931715	      0.00011943	     -0.20080451	     -0.06494520	      0.88292379	     -0.00019229	     -0.22029248	     -0.00000000	     -0.00000000	     33.91449545
      1.52928466	     -0.05927669	      0.00011694	     -0.20076368	     -0.06494072	      0.88292375	     -0.00019260	     -0.22027425	     -0.00000000	     -0.00000000	     34.12197036
      1.53093952	     -0.05923120	      0.00011204	     -0.20071766	     -0.06493501	      0.88292369	     -0.00019289	     -0.22025125	     -0.00000000	     -0.00000000	     34.12565660
      1.53241794	     -0.05918748	      0.00010913	     -0.20067350	     -0.06492994	      0.88292363	     -0.00019305	     -0.22023114	     -0.00000000	     -0.00000000	     34.45093883
      1.53389635	     -0.05915211	      0.00010430	     -0.20063762	     -0.06492490	      0.88292356	     -0.00019311	     -0.22021137	     -0.00000000	     -0.00000000	     34.25802085
      1.53537477	     -0.05910998	      0.00010163	     -0.20059503	     -0.06491990	      0.88292349	     -0.00019307	     -0.22019202	     -0.00000000	     -0.00000000	     34.63507029
      1.53685319	     -0.05907878	      0.00009649	     -0.20056331	     -0.06491493	      0.88292342	     -0.00019295	     -0.22017298	     -0.00000000	     -0.00000000	     34.53500144
      1.53833160	     -0.05904003	      0.00009404	     -0.20052409	     -0.06491001	      0.88292335	     -0.00019273	     -0.22015438	     -0.00000000	     -0.00000000	     34.80775145
      1.53965543	     -0.05901525	      0.00008921	     -0.20049883	     -0.06490563	      0.88292328	     -0.00019247	     -0.22013801	     -0.00000000	     -0.00000000	     34.69498980
      1.54097926	     -0.05898613	      0.00008630	     -0.20046926	     -0.06490129	      0.88292322	     -0.00019213	     -0.22012197	     -0.00000000	     -0.00000000	     34.85008035
      1.54230309	     -0.05896249	      0.00008228	     -0.20044513	     -0.06489699	      0.88292316	     -0.00019173	     -0.22010626	     -0.00000000	     -0.00000000	     34.83454662
      1.54406736	     -0.05893194	      0.00007797	     -0.20041395	     -0.06489131	      0.88292308	     -0.00019109	     -0.22008591	     -0.00000000	     -0.00000000	     35.01669358
      1.54548207	     -0.05891359	      0.00007321	     -0.20039506	     -0.06488680	      0.88292302	     -0.00019049	     -0.22007009	     -0.00000000	     -0.00000000	     34.89889589
      1.54689679	     -0.05889382	      0.00007009	     -0.20037478	     -0.06488234	      0.88292296	     -0.00018982	     -0.22005477	     -0.00000000	     -0.00000000	     35.00328352
      1.54831151	     -0.05888198	      0.00006557	     -0.20036239	     -0.06487793	      0.88292291	     -0.00018908	     -0.22003997	     -0.00000000	     -0.00000000	     34.94650022
      1.54972623	     -0.05887100	      0.00006227	     -0.20035089	     -0.06487357	      0.88292286	     -0.00018827	     -0.22002578	     -0.00000000	     -0.00000000	     35.04889641
      1.55114094	     -0.05886936	      0.00005781	     -0.20034870	     -0.06486926	      0.88292282	     -0.00018739	     -0.22001229	     -0.00000000	     -0.00000000	     34.97060134
      1.55255566	     -0.05887077	      0.00005428	     -0.20034957	     -0.06486499	      0.88292278	     -0.00018645	     -0.21999962	     -0.00000000	     -0.00000000	     35.01865367
      1.55426108	     -0.05888692	      0.00004866	     -0.20036504	     -0.06485992	      0.88292274	     -0.00018522	     -0.21998559	     -0.00000000	     -0.00000000	     34.85772233
      1.55561668	     -0.05890031	      0.00004592	     -0.20037794	     -0.06485595	      0.88292270	     -0.00018418	     -0.21997556	     -0.00000000	     -0.00000000	     34.98519359
      1.55697227	     -0.05892757	      0.00004169	     -0.20040467	     -0.06485202	      0.88292267	     -0.00018309	     -0.21996657	     -0.00000000	     -0.00000000	     34.90632314
      1.55832787	     -0.05895697	      0.00003889	     -0.20043357	     -0.06484814	      0.88292263	     -0.00018193	     -0.21995878	     -0.00000000	     -0.00000000	     34.88173683
      1.56005805	     -0.05900727	      0.00003478	     -0.20048324	     -0.06484327	      0.88292258	     -0.00018038	     -0.21995052	     -0.00000000	     -0.00000000	     34.88579504
      1.56145706	     -0.05904797	      0.00003369	     -0.20052350	     -0.06483938	      0.88292253	     -0.00017905	     -0.21994534	     -0.00000000	     -0.00000000	     34.76604208
      1.56285607	     -0.05910018	      0.00003145	     -0.20057525	     -0.06483555	      0.88292247	     -0.00017768	     -0.21994141	     -0.00000000	     -0.00000000	     34.67954395
      1.56425508	     -0.05915243	      0.00003138	     -0.20062710	     -0.06483177	      0.88292240	     -0.00017624	     -0.21993881	     -0.00000000	     -0.00000000	     34.62036024
      1.56565409	     -0.05921300	      0.00003077	     -0.20068727	     -0.06482804	      0.88292232	     -0.00017475	     -0.21993747	     -0.00000000	     -0.00000000	     34.52837615
      1.56735921	     -0.05928895	      0.00003266	     -0.20076281	     -0.06482357	      0.88292220	     -0.00017287	     -0.21993761	     -0.00000000	     -0.00000000	     34.31142379
      1.56871554	     -0.05935745	      0.00003311	     -0.20083096	     -0.06482007	      0.88292208	     -0.00017131	     -0.21993902	     -0.00000000	     -0.00000000	     34.19861828
      1.57007187	     -0.05942527	      0.00003620	     -0.20089852	     -0.06481661	      0.88292194	     -0.00016971	     -0.21994160	     -0.00000000	     -0.00000000	     34.19656579
      1.57142820	     -0.05949986	      0.00003857	     -0.20097284	     -0.06481320	      0.88292177	     -0.00016807	     -0.21994528	     -0.00000000	     -0.00000000	     33.92797185
      1.57313663	     -0.05959409	      0.00004345	     -0.20106680	     -0.06480897	      0.88292153	     -0.00016594	     -0.21995147	     -0.00000000	     -0.00000000	     33.99201353
      1.57454224	     -0.05968086	      0.00004614	     -0.20115334	     -0.06480555	      0.88292129	     -0.00016414	     -0.21995777	     -0.00000000	     -0.00000000	     33.45519629
      1.57594784	     -0.05976521	      0.00005058	     -0.20123750	     -0.06480217	      0.88292102	     -0.00016230	     -0.21996520	     -0.00000000	     -0.00000000	     33.53895290
      1.57735345	     -0.05985792	      0.00005354	     -0.20133001	     -0.06479883	      0.88292071	     -0.00016043	     -0.21997367	     -0.00000000	     -0.00000000	     33.14590464
      1.57875905	     -0.05994934	      0.00005740	     -0.20142127	     -0.06479554	      0.88292035	     -0.00015852	     -0.21998318	     -0.00000000	     -0.00000000	     33.13172841
      1.58016466	     -0.06004722	      0.00006018	     -0.20151897	     -0.06479229	      0.88291996	     -0.00015657	     -0.21999364	     -0.00000000	     -0.00000000	     32.75286072
      1.58157026	     -0.06014565	      0.00006322	     -0.20161726	     -0.06478908	      0.88291952	     -0.00015460	     -0.22000506	     -0.00000000	     -0.00000000	     32.69295458
      1.58333943	     -0.06027890	      0.00006568	     -0.20175032	     -0.06478509	      0.88291889	     -0.00015208	     -0.22002071	     -0.00000000	     -0.00000000	     32.02379643
      1.58478087	     -0.06038261	      0.00006822	     -0.20185389	     -0.06478188	      0.88291832	     -0.00014999	     -0.22003450	     -0.00000000	     -0.00000000	     32.21859883
      1.58622232	     -0.06049796	      0.00006917	     -0.20196910	     -0.06477870	      0.88291770	     -0.00014788	     -0.22004909	     -0.00000000	     -0.00000000	     31.81024158
      1.58766376	     -0.06060991	      0.00007072	     -0.20208095	     -0.06477556	      0.88291703	     -0.00014575	     -0.22006457	     -0.00000000	     -0.00000000	     31.61906246
      1.58910521	     -0.06072854	      0.00007116	     -0.20219945	     -0.06477244	      0.88291630	     -0.00014360	     -0.22008082	     -0.00000000	     -0.00000000	     31.33531808
      1.59054666	     -0.06084610	      0.00007201	     -0.20231694	     -0.06476935	      0.88291551	     -0.00014143	     -0.22009785	     -0.00000000	     -0.00000000	     31.09908630
      1.59198810	     -0.06096889	      0.00007236	     -0.20243966	     -0.06476628	      0.88291466	     -0.00013925	     -0.22011561	     -0.00000000	     -0.00000000	     30.82760331
      1.59376414	     -0.06112030	      0.00007340	     -0.20259103	     -0.06476253	      0.88291355	     -0.00013654	     -0.22013852	     -0.00000000	     -0.00000000	     30.36913919
      1.59511612	     -0.06123888	      0.00007366	     -0.20270960	     -0.06475968	      0.88291264	     -0.00013447	     -0.22015663	     -0.00000000	     -0.00000000	     30.16538522
      1.59646809	     -0.06135654	      0.00007439	     -0.20282726	     -0.06475685	      0.88291169	     -0.00013239	     -0.22017533	     -0.00000000	     -0.00000000	     30.05456196
      1.59810792	     -0.06150253	      0.00007544	     -0.20297331	     -0.06475343	      0.88291047	     -0.00012986	     -0.22019870	     -0.00000000	     -0.00000001	     29.52454827
      1.59974775	     -0.06164132	      0.00007702	     -0.20311219	     -0.06475001	      0.88290919	     -0.00012732	     -0.22022274	     -0.00000000	     -0.00000001	     29.66386659
      1.60105569	     -0.06175646	      0.00007880	     -0.20322744	     -0.06474729	      0.88290812	     -0.00012529	     -0.22024225	     -0.00000000	     -0.00000001	     29.03659133
      1.60236363	     -0.06186699	      0.00008067	     -0.20333810	     -0.06474456	      0.88290701	     -0.00012326	     -0.22026207	     -0.00000000	     -0.00000001	     28.95173544
      1.60403839	     -0.06201067	      0.00008397	     -0.20348201	     -0.06474107	      0.88290554	     -0.00012065	     -0.22028781	     -0.00000000	     -0.00000001	     28.45643953
      1.60553173	     -0.06213563	      0.00008693	     -0.20360719	     -0.06473795	      0.88290418	     -0.00011833	     -0.22031112	     -0.00000000	     -0.00000001	     28.45257712
      1.60702506	     -0.06226265	      0.00009086	     -0.20373449	     -0.06473481	      0.88290278	     -0.00011601	     -0.22033470	     -0.00000000	     -0.00000001	     27.85240803
      1.60851839	     -0.06238417	      0.00009422	     -0.20385629	     -0.06473166	      0.88290135	     -0.00011369	     -0.22035855	     -0.00000000	     -0.00000001	     27.89500733
      1.61001173	     -0.06250809	      0.00009881	     -0.20398054	     -0.06472848	      0.88289988	     -0.00011138	     -0.22038256	     -0.00000000	     -0.00000001	     27.38668624
      1.61150506	     -0.06262769	      0.00010250	     -0.20410048	     -0.06472529	      0.88289839	     -0.00010907	     -0.22040676	     -0.00000000	     -0.00000001	     27.37645383
      1.61299839	     -0.06274853	      0.00010768	     -0.20422171	     -0.06472206	      0.88289687	     -0.00010676	     -0.22043110	     -0.00000000	     -0.00000001	     26.79519040
      1.61449173	     -0.06286473	      0.00011160	     -0.20433830	     -0.06471881	      0.88289532	     -0.00010446	     -0.22045556	     -0.00000000	     -0.00000001	     26.83968431
      1.61598506	     -0.06298362	      0.00011697	     -0.20445763	     -0.06471552	      0.88289377	     -0.00010217	     -0.22048011	     -0.00000000	     -0.00000001	     26.33978511
      1.61747840	     -0.06309952	      0.00012070	     -0.20457395	     -0.06471219	      0.88289220	     -0.00009989	     -0.22050481	     -0.00000000	     -0.00000001	     26.33056272
      1.61897173	     -0.06321574	      0.00012606	     -0.20469066	     -0.06470882	      0.88289062	     -0.00009762	     -0.22052961	     -0.00000000	     -0.00000001	     25.77753320
      1.62046506	     -0.06332743	      0.00012983	     -0.20480282	     -0.06470541	      0.88288904	     -0.00009536	     -0.22055447	     -0.00000000	     -0.00000001	     25.81769965
      1.62195840	     -0.06344056	      0.00013524	     -0.20491649	     -0.06470194	      0.88288745	     -0.00009311	     -0.22057935	     -0.00000000	     -0.00000001	     25.33532697
      1.62345173	     -0.06355027	      0.00013913	     -0.20502671	     -0.06469842	      0.88288587	     -0.00009087	     -0.22060427	     -0.00000000	     -0.00000001	     25.31925928
      1.62494506	     -0.06365882	      0.00014473	     -0.20513583	     -0.06469485	      0.88288430	     -0.00008865	     -0.22062914	     -0.00000000	     -0.00000001	     24.78373917
      1.62643840	     -0.06376199	      0.00014897	     -0.20523956	     -0.06469122	      0.88288273	     -0.00008644	     -0.22065392	     -0.00000000	     -0.00000001	     24.81021312
      1.62793173	     -0.06386471	      0.00015463	     -0.20534291	     -0.06468752	      0.88288117	     -0.00008424	     -0.22067852	     -0.00000000	     -0.00000001	     24.39571906
      1.62942507	     -0.06396448	      0.00015883	     -0.20544327	     -0.06468376	      0.88287963	     -0.00008206	     -0.22070293	     -0.00000000	     -0.00000001	     24.31271856
      1.63091840	     -0.06406251	      0.00016416	     -0.20554196	     -0.06467992	      0.88287811	     -0.00007989	     -0.22072715	     -0.00000000	     -0.00000001	     23.90227046
      1.63241173	     -0.06415591	      0.00016832	     -0.20563600	     -0.06467602	      0.88287661	     -0.00007774	     -0.22075110	     -0.00000000	     -0.00000001	     23.85168593
      1.63390507	     -0.06424706	      0.00017340	     -0.20572782	     -0.06467204	      0.88287512	     -0.00007560	     -0.22077470	     -0.00000000	     -0.00000001	     23.45028784
      1.63539840	     -0.06433288	      0.00017758	     -0.20581431	     -0.06466798	      0.88287366	     -0.00007348	     -0.22079788	     -0.00000000	     -0.00000001	     23.39960183
      1.63724043	     -0.06443493	      0.00018407	     -0.20591726	     -0.06466286	      0.88287190	     -0.00007088	     -0.22082577	     -0.00000000	     -0.00000001	     22.76619609
      1.63860334	     -0.06449993	      0.00018765	     -0.20598290	     -0.06465898	      0.88287062	     -0.00006898	     -0.22084578	     -0.00000000	     -0.00000001	     22.93609231
      1.63996626	     -0.06456357	      0.00019240	     -0.20604722	     -0.06465504	      0.88286936	     -0.00006709	     -0.22086509	     -0.00000000	     -0.00000001	     22.64963205
      1.64169444	     -0.06463466	      0.00019745	     -0.20611918	     -0.06464993	      0.88286781	     -0.00006472	     -0.22088853	     -0.00000000	     -0.00000001	     22.51547724
      1.64342263	     -0.06469806	      0.00020324	     -0.20618347	     -0.06464469	      0.88286630	     -0.00006237	     -0.22091054	     -0.00000000	     -0.00000001	     22.08308995
      1.64496832	     -0.06474496	      0.00020635	     -0.20623113	     -0.06463990	      0.88286498	     -0.00006028	     -0.22092896	     -0.00000000	     -0.00000001	     22.10349152
      1.64651402	     -0.06478800	      0.00021055	     -0.20627497	     -0.06463500	      0.88286371	     -0.00005822	     -0.22094607	     -0.00000000	     -0.00000001	     21.84856225
      1.64805971	     -0.06482581	      0.00021224	     -0.20631352	     -0.06462999	      0.88286248	     -0.00005618	     -0.22096189	     -0.00000000	     -0.00000001	     21.72545912
      1.64960541	     -0.06485929	      0.00021466	     -0.20634776	     -0.06462488	      0.88286128	     -0.00005416	     -0.22097643	     -0.00000000	     -0.00000001	     21.45212387
      1.65115110	     -0.06488682	      0.00021470	     -0.20637600	     -0.06461966	      0.88286013	     -0.00005217	     -0.22098966	     -0.00000000	     -0.00000000	     21.49705834
      1.65269679	     -0.06491227	      0.00021524	     -0.20640218	     -0.06461432	      0.88285903	     -0.00005019	     -0.22100158	     -0.00000000	     -0.00000000	     21.11876286
      1.65424249	     -0.06493130	      0.00021336	     -0.20642188	     -0.06460887	      0.88285797	     -0.00004825	     -0.22101222	     -0.00000000	     -0.00000000	     21.22655696
      1.65578818	     -0.06494803	      0.00021186	     -0.20643930	     -0.06460330	      0.88285695	     -0.00004633	     -0.22102154	     -0.00000000	     -0.00000000	     20.83752718
      1.65733388	     -0.06495733	      0.00020821	     -0.20644923	     -0.06459762	      0.88285598	     -0.00004444	     -0.22102956	     -0.00000000	     -0.00000000	     20.95672407
      1.65887957	     -0.06496581	      0.00020482	     -0.20645835	     -0.06459183	      0.88285506	     -0.00004258	     -0.22103626	     -0.00000000	     -0.00000000	     20.77967836
      1.66042527	     -0.06496833	      0.00019978	     -0.20646148	     -0.06458591	      0.88285418	     -0.00004075	     -0.22104170	     -0.00000000	     -0.00000000	     20.63526151
      1.66197096	     -0.06496610	      0.00019527	     -0.20645987	     -0.06457988	      0.88285336	     -0.00003896	     -0.22104584	     -0.00000000	     -0.00000000	     20.61807846
      1.66365259	     -0.06495866	      0.00018945	     -0.20645308	     -0.06457319	      0.88285252	     -0.00003705	     -0.22104888	     -0.00000000	     -0.00000000	     20.62035153
      1.66533423	     -0.06494760	      0.00018482	     -0.20644270	     -0.06456637	      0.88285174	     -0.00003518	     -0.22105040	     -0.00000000	     -0.00000000	     20.36198571
      1.66681775	     -0.06493068	      0.00017985	     -0.20642636	     -0.06456023	      0.88285110	     -0.00003356	     -0.22105053	     -0.00000000	     -0.00000000	     20.49446142
      1.66830127	     -0.06491267	      0.00017619	     -0.20640896	     -0.06455399	      0.88285051	     -0.00003198	     -0.22104947	     -0.00000000	     -0.00000000	     20.32954773
      1.66978479	     -0.06488799	      0.00017246	     -0.20638489	     -0.06454765	      0.88284997	     -0.00003044	     -0.22104730	     -0.00000000	     -0.00000000	     20.34974526
      1.67161047	     -0.06485448	      0.00016903	     -0.20635214	     -0.06453970	      0.88284938	     -0.00002858	     -0.22104304	     -0.00000000	     -0.00000000	     20.14297535
      1.67343614	     -0.06480970	      0.00016556	     -0.20630812	     -0.06453159	      0.88284886	     -0.00002678	     -0.22103712	     -0.00000000	     -0.00000000	     20.28888642
      1.67475886	     -0.06477703	      0.00016412	     -0.20627602	     -0.06452563	      0.88284853	     -0.00002551	     -0.22103170	     -0.00000000	     -0.00000000	     20.21302722
      1.67608157	     -0.06473855	      0.00016269	     -0.20623810	     -0.06451958	      0.88284824	     -0.00002427	     -0.22102541	     -0.00000000	     -0.00000000	     20.28988968
      1.67788627	     -0.06468320	      0.00016124	     -0.20618354	     -0.06451121	      0.88284790	     -0.00002262	     -0.22101540	     -0.00000000	     -0.00000000	     20.13400821
      1.67969097	     -0.06461671	      0.00016062	     -0.20611783	     -0.06450269	      0.88284765	     -0.00002102	     -0.22100376	     -0.00000000	     -0.00000000	     20.43721794
      1.68124841	     -0.06456128	      0.00016044	     -0.20606307	     -0.06449523	      0.88284748	     -0.00001969	     -0.22099236	     -0.00000000	     -0.00000000	     20.25127002
      1.68280585	     -0.06449458	      0.00016051	     -0.20599705	     -0.06448766	      0.88284737	     -0.00001841	     -0.22097981	     -0.00000000	     -0.00000000	     20.36909734
      1.68436329	     -0.06442881	      0.00016053	     -0.20593194	     -0.06448000	      0.88284731	     -0.00001716	     -0.22096603	     -0.00000000	     -0.00000000	     20.34379586
      1.68592072	     -0.06435452	      0.00016083	     -0.20585829	     -0.06447223	      0.88284730	     -0.00001595	     -0.22095109	     -0.00000000	      0.00000000	     20.59063626
      1.68747816	     -0.06428090	      0.00016088	     -0.20578532	     -0.06446436	      0.88284734	     -0.00001479	     -0.22093496	     -0.00000000	      0.00000000	     20.38511339
      1.68903560	     -0.06419719	      0.00016127	     -0.20570224	     -0.06445640	      0.88284743	     -0.00001367	     -0.22091771	     -0.00000000	      0.00000000	     20.73167607
      1.69059303	     -0.06411670	      0.00016116	     -0.20562235	     -0.06444835	      0.88284757	     -0.00001259	     -0.22089926	     -0.00000000	      0.00000000	     20.57195986
      1.69215047	     -0.06402639	      0.00016148	     -0.20553264	     -0.06444020	      0.88284775	     -0.00001155	     -0.22087974	     -0.00000000	      0.00000000	     20.89058478
      1.69370791	     -0.06393802	      0.00016125	     -0.20544485	     -0.06443196	      0.88284799	     -0.00001055	     -0.22085908	     -0.00000000	      0.00000000	     20.83173497
      1.69526534	     -0.06384031	      0.00016156	     -0.20534770	     -0.06442364	      0.88284826	     -0.00000959	     -0.22083736	     -0.00000000	      0.00000000	     21.04048790
      1.69682278	     -0.06374450	      0.00016081	     -0.20525242	     -0.06441523	      0.88284858	     -0.00000867	     -0.22081453	     -0.00000000	      0.00000000	     21.10648582
      1.69838022	     -0.06364023	      0.00016082	     -0.20514867	     -0.06440673	      0.88284894	     -0.00000779	     -0.22079065	     -0.00000000	      0.00000000	     21.41769206
      1.69993765	     -0.06353762	      0.00016001	     -0.20504657	     -0.06439816	      0.88284935	     -0.00000695	     -0.22076567	     -0.00000000	      0.00000000	     21.31122885
      1.70149509	     -0.06342410	      0.00016014	     -0.20493355	     -0.06438950	      0.88284979	     -0.00000614	     -0.22073968	     -0.00000000	      0.00000000	     21.71826672
      1.70305253	     -0.06331560	      0.00015918	     -0.20482550	     -0.06438077	      0.88285027	     -0.00000537	     -0.22071258	     -0.00000000	      0.00000000	     21.71615440
      1.70460996	     -0.06319760	      0.00015933	     -0.20470796	     -0.06437196	      0.88285079	     -0.00000464	     -0.22068454	     -0.00000000	      0.00000000	     22.11233705
      1.70616740	     -0.06308666	      0.00015770	     -0.20459743	     -0.06436308	      0.88285134	     -0.00000393	     -0.22065554	     -0.00000000	      0.00000000	     22.02485251
      1.70772484	     -0.06296469	      0.00015762	     -0.20447587	     -0.06435413	      0.88285193	     -0.00000326	     -0.22062575	     -0.00000000	      0.00000000	     22.48466613
      1.70928228	     -0.06285301	      0.00015563	     -0.20436455	     -0.06434511	      0.88285255	     -0.00000262	     -0.22059511	     -0.00000000	      0.00000000	     22.51011008
      1.71083971	     -0.06273023	      0.00015566	     -0.20424215	     -0.06433603	      0.88285321	     -0.00000201	     -0.22056388	     -0.00000000	      0.00000000	     22.88943930
      1.71239715	     -0.06261889	      0.00015323	     -0.20413112	     -0.06432689	      0.88285390	     -0.00000143	     -0.22053196	     -0.00000000	      0.00000000	     22.96589411
      1.71395459	     -0.06249509	      0.00015362	     -0.20400767	     -0.06431769	      0.88285461	     -0.00000088	     -0.22049961	     -0.00000000	      0.00000000	     23.33257353
      1.71531280	     -0.06239716	      0.00015157	     -0.20390997	     -0.06430962	      0.88285527	     -0.00000041	     -0.22047094	     -0.00000000	      0.00000000	     23.50647684
      1.71667102	     -0.06229326	      0.00015146	     -0.20380635	     -0.06430150	      0.88285594	      0.00000003	     -0.22044200	     -0.00000000	      0.00000000	     23.72555481
      1.71835204	     -0.06216855	      0.00015052	     -0.20368194	     -0.06429141	      0.88285680	      0.00000056	     -0.22040574	     -0.00000000	      0.00000000	     24.06292822
      1.72003307	     -0.06203996	      0.00015136	     -0.20355368	     -0.06428126	      0.88285769	      0.00000107	     -0.22036911	     -0.00000000	      0.00000000	     24.25413060
      1.72153715	     -0.06193087	      0.00015046	     -0.20344482	     -0.06427212	      0.88285851	      0.00000150	     -0.22033601	     -0.00000000	      0.00000000	     24.55774242
      1.72304124	     -0.06181524	      0.00015214	     -0.20332946	     -0.06426295	      0.88285935	      0.00000191	     -0.22030273	     -0.00000000	      0.00000000	     24.92102691
      1.72454532	     -0.06170761	      0.00015205	     -0.20322205	     -0.06425374	      0.88286021	      0.00000230	     -0.22026919	     -0.00000000	      0.00000000	     25.05113240
      1.72604941	     -0.06159258	      0.00015451	     -0.20310729	     -0.06424449	      0.88286109	      0.00000268	     -0.22023554	     -0.00000000	      0.00000000	     25.43030987
      1.72755349	     -0.06148530	      0.00015521	     -0.20300022	     -0.06423521	      0.88286198	      0.00000305	     -0.22020170	     -0.00000000	      0.00000000	     25.68697319
      1.72905758	     -0.06137238	      0.00015792	     -0.20288755	     -0.06422589	      0.88286289	      0.00000339	     -0.22016779	     -0.00000000	      0.00000000	     25.96262268
      1.73056166	     -0.06126592	      0.00015869	     -0.20278126	     -0.06421654	      0.88286380	      0.00000373	     -0.22013375	     -0.00000000	      0.00000000	     26.31427007
      1.73206575	     -0.06115553	      0.00016112	     -0.20267109	     -0.06420716	      0.88286473	      0.00000404	     -0.22009968	     -0.00000000	      0.00000000	     26.52771023
      1.73356983	     -0.06105141	      0.00016150	     -0.20256711	     -0.06419775	      0.88286567	      0.00000434	     -0.22006555	     -0.00000000	      0.00000000	     26.90391952
      1.73507392	     -0.06094344	      0.00016371	     -0.20245931	     -0.06418832	      0.88286661	      0.00000463	     -0.22003146	     -0.00000000	      0.00000000	     27.16581879
      1.73657800	     -0.06084179	      0.00016388	     -0.20235777	     -0.06417886	      0.88286755	      0.00000490	     -0.21999734	     -0.00000000	      0.00000000	     27.49898699
      1.73808209	     -0.06073668	      0.00016585	     -0.20225280	     -0.06416938	      0.88286850	      0.00000516	     -0.21996332	     -0.00000000	      0.00000000	     27.78819110
      1.73958617	     -0.06063866	      0.00016562	     -0.20215485	     -0.06415988	      0.88286945	      0.00000541	     -0.21992932	     -0.00000000	      0.00000000	     28.14359571
      1.74109026	     -0.06053696	      0.00016733	     -0.20205326	     -0.06415036	      0.88287040	      0.00000564	     -0.21989547	     -0.00000000	      0.00000000	     28.32472382
      1.74259434	     -0.06044171	      0.00016671	     -0.20195804	     -0.06414083	      0.88287134	      0.00000586	     -0.21986171	     -0.00000000	      0.00000000	     28.71468022
      1.74409843	     -0.06034325	      0.00016833	     -0.20185965	     -0.06413127	      0.88287228	      0.00000607	     -0.21982812	     -0.00000000	      0.00000000	     29.00652471
      1.74560251	     -0.06025309	      0.00016741	     -0.20176950	     -0.06412171	      0.88287320	      0.00000627	     -0.21979466	     -0.00000000	      0.00000000	     29.28487411
      1.74710660	     -0.06015789	      0.00016903	     -0.20167434	     -0.06411213	      0.88287412	      0.00000646	     -0.21976144	     -0.00000000	      0.00000000	     29.56670352
      1.74861068	     -0.06007170	      0.00016770	     -0.20158811	     -0.06410254	      0.88287503	      0.00000664	     -0.21972838	     -0.00000000	      0.00000000	     29.81311682
      1.75011477	     -0.05997971	      0.00016940	     -0.20149614	     -0.06409294	      0.88287593	      0.00000681	     -0.21969559	     -0.00000000	      0.00000000	     30.19072386
      1.75161885	     -0.05989908	      0.00016764	     -0.20141544	     -0.06408333	      0.88287682	      0.00000698	     -0.21966298	     -0.00000000	      0.00000000	     30.32737455
      1.75312294	     -0.05980977	      0.00016968	     -0.20132614	     -0.06407371	      0.88287769	      0.00000714	     -0.21963071	     -0.00000000	      0.00000000	     30.68554495
      1.75462702	     -0.05973326	      0.00016748	     -0.20124951	     -0.06406409	      0.88287854	      0.00000730	     -0.21959861	     -0.00000000	      0.00000000	     30.90652875
      1.75596552	     -0.05965748	      0.00016934	     -0.20117372	     -0.06405553	      0.88287929	      0.00000744	     -0.21957035	     -0.00000000	      0.00000000	     31.17140067
      1.75730401	     -0.05959015	      0.00016842	     -0.20110629	     -0.06404696	      0.88288002	      0.00000758	     -0.21954226	     -0.00000000	      0.00000000	     31.37789636
      1.75892848	     -0.05950520	      0.00016944	     -0.20102127	     -0.06403656	      0.88288088	      0.00000775	     -0.21950853	     -0.00000000	      0.00000000	     31.63710240
      1.76055295	     -0.05942938	      0.00016777	     -0.20094529	     -0.06402616	      0.88288172	      0.00000792	     -0.21947509	     -0.00000000	      0.00000000	     31.98386668
      1.76187245	     -0.05936121	      0.00016962	     -0.20087706	     -0.06401771	      0.88288239	      0.00000806	     -0.21944827	     -0.00000000	      0.00000000	     32.08062937
      1.76319194	     -0.05930069	      0.00016894	     -0.20081641	     -0.06400927	      0.88288303	      0.00000820	     -0.21942164	     -0.00000000	      0.00000000	     32.32927229
      1.76485387	     -0.05922262	      0.00017006	     -0.20073821	     -0.06399863	      0.88288382	      0.00000839	     -0.21938849	     -0.00000000	      0.00000000	     32.51170824
      1.76651580	     -0.05915296	      0.00016839	     -0.20066834	     -0.06398801	      0.88288458	      0.00000859	     -0.21935571	     -0.00000000	      0.00000000	     32.95472303
      1.76780061	     -0.05909288	      0.00017051	     -0.20060817	     -0.06397979	      0.88288515	      0.00000875	     -0.21933072	     -0.00000000	      0.00000000	     32.94706371
      1.76908542	     -0.05904008	      0.00016999	     -0.20055521	     -0.06397159	      0.88288570	      0.00000892	     -0.21930593	     -0.00000000	      0.00000000	     33.16350531
      1.77078568	     -0.05896899	      0.00017114	     -0.20048394	     -0.06396073	      0.88288640	      0.00000915	     -0.21927357	     -0.00000000	      0.00000000	     33.36192475
      1.77229289	     -0.05891181	      0.00017012	     -0.20042653	     -0.06395112	      0.88288699	      0.00000938	     -0.21924526	     -0.00000000	      0.00000000	     33.62654877
      1.77380010	     -0.05885116	      0.00017204	     -0.20036573	     -0.06394152	      0.88288755	      0.00000962	     -0.21921737	     -0.00000000	      0.00000000	     33.67050625
      1.77530731	     -0.05879856	      0.00017033	     -0.20031285	     -0.06393192	      0.88288810	      0.00000988	     -0.21918982	     -0.00000000	      0.00000000	     34.00176715
      1.77681452	     -0.05873999	      0.00017323	     -0.20025412	     -0.06392234	      0.88288861	      0.00001016	     -0.21916272	     -0.00000000	      0.00000000	     34.02526069
      1.77810008	     -0.05869819	      0.00017147	     -0.20021207	     -0.06391418	      0.88288904	      0.00001041	     -0.21913987	     -0.00000000	      0.00000000	     34.25969320
      1.77938563	     -0.05865317	      0.00017245	     -0.20016687	     -0.06390603	      0.88288944	      0.00001068	     -0.21911734	     -0.00000000	      0.00000000	     34.35912168
      1.78101004	     -0.05860146	      0.00017177	     -0.20011485	     -0.06389574	      0.88288993	      0.00001104	     -0.21908927	     -0.00000000	      0.00000000	     34.58127561
      1.78263445	     -0.05854837	      0.00017371	     -0.20006151	     -0.06388547	      0.88289039	      0.00001144	     -0.21906169	     -0.00000000	      0.00000000	     34.56038573
      1.78399905	     -0.05851010	      0.00017185	     -0.20002294	     -0.06387685	      0.88289076	      0.00001179	     -0.21903884	     -0.00000000	      0.00000000	     34.85823515
      1.78536365	     -0.05846846	      0.00017332	     -0.19998106	     -0.06386825	      0.88289111	      0.00001217	     -0.21901637	     -0.00000000	      0.00000000	     34.93159682
      1.78672825	     -0.05843205	      0.00017249	     -0.19994436	     -0.06385967	      0.88289145	      0.00001257	     -0.21899419	     -0.00000000	      0.00000000	     35.07292174
      1.78845661	     -0.05838386	      0.00017419	     -0.19989584	     -0.06384882	      0.88289186	      0.00001311	     -0.21896663	     -0.00000000	      0.00000000	     35.21289401
      1.78976307	     -0.05835336	      0.00017244	     -0.19986502	     -0.06384063	      0.88289215	      0.00001354	     -0.21894611	     -0.00000000	      0.00000000	     35.31212466
      1.79106953	     -0.05832025	      0.00017346	     -0.19983165	     -0.06383246	      0.88289243	      0.00001400	     -0.21892594	     -0.00000000	      0.00000000	     35.41744018
      1.79272022	     -0.05828425	      0.00017240	     -0.19979525	     -0.06382216	      0.88289277	      0.00001461	     -0.21890088	     -0.00000000	      0.00000000	     35.54877939
      1.79420202	     -0.05824936	      0.00017423	     -0.19976007	     -0.06381294	      0.88289306	      0.00001519	     -0.21887886	     -0.00000000	      0.00000000	     35.64521997
      1.79568381	     -0.05822308	      0.00017204	     -0.19973339	     -0.06380374	      0.88289334	      0.00001579	     -0.21885721	     -0.00000000	      0.00000000	     35.74259458
      1.79716561	     -0.05819172	      0.00017469	     -0.19970173	     -0.06379456	      0.88289361	      0.00001643	     -0.21883607	     -0.00000000	      0.00000000	     35.79436484
      1.79843493	     -0.05817356	      0.00017243	     -0.19968321	     -0.06378672	      0.88289383	      0.00001700	     -0.21881829	     -0.00000000	      0.00000000	     35.91969473
      1.79970426	     -0.05815333	      0.00017327	     -0.19966268	     -0.06377889	      0.88289405	      0.00001759	     -0.21880092	     -0.00000000	      0.00000000	     35.96469891
      1.80132604	     -0.05813396	      0.00017209	     -0.19964288	     -0.06376892	      0.88289431	      0.00001838	     -0.21877928	     -0.00000000	      0.00000000	     36.06681703
      1.80294783	     -0.05811402	      0.00017405	     -0.19962257	     -0.06375898	      0.88289456	      0.00001920	     -0.21875837	     -0.00000000	      0.00000000	     36.12810495
      1.80420039	     -0.05810642	      0.00017187	     -0.19961460	     -0.06375133	      0.88289475	      0.00001986	     -0.21874267	     -0.00000000	      0.00000000	     36.18693467
      1.80545296	     -0.05809763	      0.00017258	     -0.19960551	     -0.06374369	      0.88289493	      0.00002054	     -0.21872746	     -0.00000000	      0.00000000	     36.21680673
      1.80712317	     -0.05809457	      0.00017140	     -0.19960198	     -0.06373354	      0.88289517	      0.00002148	     -0.21870794	     -0.00000000	      0.00000000	     36.30157937
      1.80879338	     -0.05809511	      0.00017341	     -0.19960213	     -0.06372343	      0.88289539	      0.00002246	     -0.21868950	     -0.00000000	      0.00000000	     36.27835869
      1.80995467	     -0.05810516	      0.00017080	     -0.19961182	     -0.06371641	      0.88289554	      0.00002316	     -0.21867734	     -0.00000000	      0.00000000	     36.31378013
      1.81111597	     -0.05811699	      0.00017085	     -0.19962335	     -0.06370942	      0.88289569	      0.00002388	     -0.21866586	     -0.00000000	      0.00000000	     36.32948320
      1.81293461	     -0.05814548	      0.00016976	     -0.19965133	     -0.06369850	      0.88289590	      0.00002504	     -0.21864930	     -0.00000000	      0.00000000	     36.36163897
      1.81444119	     -0.05817479	      0.00017062	     -0.19968029	     -0.06368949	      0.88289606	      0.00002604	     -0.21863698	     -0.00000000	      0.00000000	     36.32628402
      1.81594777	     -0.05821309	      0.00016924	     -0.19971818	     -0.06368051	      0.88289621	      0.00002707	     -0.21862596	     -0.00000000	      0.00000000	     36.38176671
      1.81745435	     -0.05825339	      0.00017181	     -0.19975817	     -0.06367156	      0.88289634	      0.00002812	     -0.21861630	     -0.00000000	      0.00000000	     36.27136788
      1.81873149	     -0.05829404	      0.00017080	     -0.19979850	     -0.06366400	      0.88289644	      0.00002904	     -0.21860911	     -0.00000000	      0.00000000	     36.33670674
      1.82000864	     -0.05833518	      0.00017296	     -0.19983940	     -0.06365646	      0.88289653	      0.00002998	     -0.21860285	     -0.00000000	      0.00000000	     36.28373651
      1.82159210	     -0.05839186	      0.00017422	     -0.19989576	     -0.06364714	      0.88289662	      0.00003118	     -0.21859631	     -0.00000000	      0.00000000	     36.28874539
      1.82317556	     -0.05845211	      0.00017850	     -0.19995577	     -0.06363784	      0.88289668	      0.00003240	     -0.21859114	     -0.00000000	      0.00000000	     36.15939590
      1.82445889	     -0.05850616	      0.00017932	     -0.20000958	     -0.06363034	      0.88289671	      0.00003342	     -0.21858794	     -0.00000000	      0.00000000	     36.19322832
      1.82574221	     -0.05856136	      0.00018297	     -0.20006462	     -0.06362285	      0.88289673	      0.00003445	     -0.21858562	     -0.00000000	      0.00000000	     36.11494165
      1.82733651	     -0.05863445	      0.00018612	     -0.20013748	     -0.06361357	      0.88289672	      0.00003576	     -0.21858390	     -0.00000000	     -0.00000000	     36.10205625
      1.82893081	     -0.05871038	      0.00019226	     -0.20021328	     -0.06360433	      0.88289668	      0.00003710	     -0.21858344	     -0.00000000	     -0.00000000	     35.91209462
      1.83017536	     -0.05877354	      0.00019430	     -0.20027628	     -0.06359713	      0.88289663	      0.00003817	     -0.21858393	     -0.00000000	     -0.00000000	     35.94683979
      1.83141991	     -0.05883867	      0.00019881	     -0.20034133	     -0.06358995	      0.88289656	      0.00003924	     -0.21858515	     -0.00000000	     -0.00000000	     35.83747352
      1.83306269	     -0.05892862	      0.00020355	     -0.20043114	     -0.06358050	      0.88289643	      0.00004069	     -0.21858787	     -0.00000000	     -0.00000000	     35.79487828
      1.83470548	     -0.05902065	      0.00021108	     -0.20052313	     -0.06357107	      0.88289627	      0.00004216	     -0.21859177	     -0.00000000	     -0.00000000	     35.55710385
      1.83590585	     -0.05908967	      0.00021404	     -0.20059207	     -0.06356420	      0.88289612	      0.00004324	     -0.21859530	     -0.00000000	     -0.00000000	     35.60002101
      1.83710622	     -0.05916018	      0.00021921	     -0.20066256	     -0.06355734	      0.88289596	      0.00004434	     -0.21859938	     -0.00000000	     -0.00000000	     35.47373723
      1.83882121	     -0.05926354	      0.00022570	     -0.20076590	     -0.06354757	      0.88289569	      0.00004592	     -0.21860614	     -0.00000000	     -0.00000000	     35.40582319
      1.84028794	     -0.05935419	      0.00023291	     -0.20085658	     -0.06353923	      0.88289542	      0.00004729	     -0.21861272	     -0.00000000	     -0.00000000	     35.17580645
      1.84175467	     -0.05944621	      0.00023861	     -0.20094862	     -0.06353091	      0.88289512	      0.00004866	     -0.21862002	     -0.00000000	     -0.00000000	     35.18219542
      1.84322140	     -0.05954025	      0.00024715	     -0.20104276	     -0.06352261	      0.88289480	      0.00005005	     -0.21862798	     -0.00000000	     -0.00000000	     34.87531265
      1.84468813	     -0.05963609	      0.00025293	     -0.20113866	     -0.06351432	      0.88289444	      0.00005145	     -0.21863659	     -0.00000000	     -0.00000000	     34.95040444
      1.84596074	     -0.05972044	      0.00026107	     -0.20122314	     -0.06350714	      0.88289410	      0.00005266	     -0.21864458	     -0.00000000	     -0.00000000	     34.65278887
      1.84723335	     -0.05980528	      0.00026731	     -0.20130808	     -0.06349997	      0.88289374	      0.00005388	     -0.21865301	     -0.00000000	     -0.00000000	     34.62103750
      1.84879876	     -0.05990976	      0.00027683	     -0.20141275	     -0.06349116	      0.88289327	      0.00005538	     -0.21866393	     -0.00000000	     -0.00000000	     34.37202363
      1.85036417	     -0.06001387	      0.00028471	     -0.20151703	     -0.06348237	      0.88289276	      0.00005689	     -0.21867541	     -0.00000000	     -0.00000000	     34.39954908
      1.85164981	     -0.06009945	      0.00029363	     -0.20160282	     -0.06347515	      0.88289231	      0.00005813	     -0.21868520	     -0.00000000	     -0.00000000	     34.06052684
      1.85293545	     -0.06018421	      0.00030080	     -0.20168777	     -0.06346795	      0.88289184	      0.00005936	     -0.21869530	     -0.00000000	     -0.00000000	     34.02020069
      1.85451904	     -0.06028934	      0.00031112	     -0.20179318	     -0.06345907	      0.88289123	      0.00006089	     -0.21870813	     -0.00000000	     -0.00000000	     33.73615936
      1.85610262	     -0.06039452	      0.00031944	     -0.20189861	     -0.06345021	      0.88289058	      0.00006241	     -0.21872141	     -0.00000000	     -0.00000000	     33.75180239
      1.85736010	     -0.06047792	      0.00032848	     -0.20198229	     -0.06344317	      0.88289004	      0.00006361	     -0.21873225	     -0.00000000	     -0.00000000	     33.38126023
      1.85861757	     -0.06056152	      0.00033556	     -0.20206613	     -0.06343613	      0.88288948	      0.00006481	     -0.21874335	     -0.00000000	     -0.00000000	     33.32780962
      1.86024988	     -0.06066949	      0.00034614	     -0.20217447	     -0.06342699	      0.88288872	      0.00006637	     -0.21875812	     -0.00000000	     -0.00000000	     33.02181179
      1.86188218	     -0.06077488	      0.00035487	     -0.20228020	     -0.06341786	      0.88288792	      0.00006792	     -0.21877323	     -0.00000000	     -0.00000000	     33.06279545
      1.86311017	     -0.06085333	      0.00036387	     -0.20235898	     -0.06341098	      0.88288730	      0.00006908	     -0.21878477	     -0.00000000	     -0.00000000	     32.65743598
      1.86433816	     -0.06093036	      0.00037114	     -0.20243631	     -0.06340410	      0.88288665	      0.00007023	     -0.21879644	     -0.00000000	     -0.00000000	     32.57342395
      1.86603619	     -0.06103537	      0.00038251	     -0.20254179	     -0.06339458	      0.88288573	      0.00007182	     -0.21881274	     -0.00000000	     -0.00000000	     32.27236317
      1.86773421	     -0.06113831	      0.00039210	     -0.20264519	     -0.06338504	      0.88288478	      0.00007340	     -0.21882920	     -0.00000000	     -0.00000000	     32.22418538
      1.86893237	     -0.06120960	      0.00040133	     -0.20271687	     -0.06337831	      0.88288409	      0.00007451	     -0.21884089	     -0.00000000	     -0.00000000	     31.83582739
      1.87013054	     -0.06128100	      0.00040881	     -0.20278862	     -0.06337156	      0.88288338	      0.00007561	     -0.21885264	     -0.00000000	     -0.00000000	     31.74170933
      1.87191159	     -0.06138582	      0.00042103	     -0.20289401	     -0.06336152	      0.88288231	      0.00007723	     -0.21887024	     -0.00000000	     -0.00000000	     31.39768997
      1.87338145	     -0.06147065	      0.00042999	     -0.20297931	     -0.06335321	      0.88288140	      0.00007855	     -0.21888484	     -0.00000000	     -0.00000000	     31.34469275
      1.87485130	     -0.06155423	      0.00044051	     -0.20306341	     -0.06334489	      0.88288047	      0.00007986	     -0.21889950	     -0.00000000	     -0.00000000	     30.92545565
      1.87632116	     -0.06163599	      0.00044911	     -0.20314565	     -0.06333655	      0.88287953	      0.00008115	     -0.21891418	     -0.00000000	     -0.00000000	     30.97623630
      1.87779101	     -0.06171638	      0.00045989	     -0.20322660	     -0.06332818	      0.88287857	      0.00008243	     -0.21892885	     -0.00000000	     -0.00000000	     30.44657370
      1.87926087	     -0.06179361	      0.00046812	     -0.20330435	     -0.06331979	      0.88287759	      0.00008369	     -0.21894347	     -0.00000000	     -0.00000000	     30.58850643
      1.88073072	     -0.06186974	      0.00047924	     -0.20338107	     -0.06331138	      0.88287661	      0.00008493	     -0.21895800	     -0.00000000	     -0.00000000	     30.04253452
      1.88220058	     -0.06194259	      0.00048712	     -0.20345445	     -0.06330294	      0.88287561	      0.00008615	     -0.21897240	     -0.00000000	     -0.00000000	     30.22325380
      1.88349230	     -0.06200489	      0.00049691	     -0.20351730	     -0.06329550	      0.88287473	      0.00008720	     -0.21898490	     -0.00000000	     -0.00000000	     29.73334367
      1.88478401	     -0.06206564	      0.00050461	     -0.20357856	     -0.06328803	      0.88287385	      0.00008824	     -0.21899726	     -0.00000000	     -0.00000000	     29.70308154
      1.88638878	     -0.06213973	      0.00051527	     -0.20365332	     -0.06327872	      0.88287274	      0.00008950	     -0.21901240	     -0.00000000	     -0.00000000	     29.33423548
      1.88799354	     -0.06221097	      0.00052397	     -0.20372520	     -0.06326937	      0.88287163	      0.00009073	     -0.21902729	     -0.00000000	     -0.00000000	     29.46255056
      1.88933495	     -0.06226698	      0.00053316	     -0.20378180	     -0.06326152	      0.88287070	      0.00009174	     -0.21903949	     -0.00000000	     -0.00000000	     28.94436259
      1.89067635	     -0.06231950	      0.00054044	     -0.20383487	     -0.06325364	      0.88286977	      0.00009273	     -0.21905139	     -0.00000000	     -0.00000000	     28.96421202
      1.89201775	     -0.06236884	      0.00054870	     -0.20388480	     -0.06324572	      0.88286884	      0.00009369	     -0.21906293	     -0.00000000	     -0.00000000	     28.70197536
      1.89380197	     -0.06242831	      0.00055848	     -0.20394504	     -0.06323514	      0.88286760	      0.00009493	     -0.21907760	     -0.00000000	     -0.00000000	     28.71817301
      1.89521102	     -0.06247008	      0.00056758	     -0.20398746	     -0.06322674	      0.88286663	      0.00009588	     -0.21908856	     -0.00000000	     -0.00000000	     28.23161095
      1.89662006	     -0.06250748	      0.00057479	     -0.20402548	     -0.06321830	      0.88286567	      0.00009680	     -0.21909889	     -0.00000000	     -0.00000000	     28.30163930
      1.89802910	     -0.06254127	      0.00058304	     -0.20405992	     -0.06320982	      0.88286472	      0.00009769	     -0.21910855	     -0.00000000	     -0.00000000	     27.97738164
      1.89943815	     -0.06257037	      0.00058989	     -0.20408964	     -0.06320129	      0.88286377	      0.00009855	     -0.21911748	     -0.00000000	     -0.00000000	     27.98120565
      1.90116064	     -0.06260248	      0.00059882	     -0.20412253	     -0.06319081	      0.88286263	      0.00009956	     -0.21912737	     -0.00000000	     -0.00000000	     27.50605217
      1.90259944	     -0.06262240	      0.00060399	     -0.20414305	     -0.06318200	      0.88286168	      0.00010036	     -0.21913472	     -0.00000000	     -0.00000000	     27.70490007
      1.90403825	     -0.06264181	      0.00061040	     -0.20416309	     -0.06317315	      0.88286076	      0.00010113	     -0.21914121	     -0.00000000	     -0.00000000	     27.43465742
      1.90547705	     -0.06265671	      0.00061463	     -0.20417858	     -0.06316424	      0.88285985	      0.00010186	     -0.21914687	     -0.00000000	     -0.00000000	     27.36640344
      1.90691586	     -0.06266879	      0.00061959	     -0.20419127	     -0.06315529	      0.88285895	      0.00010256	     -0.21915166	     -0.00000000	     -0.00000000	     27.19998422
      1.90835466	     -0.06267755	      0.00062280	     -0.20420061	     -0.06314628	      0.88285808	      0.00010322	     -0.21915557	     -0.00000000	     -0.00000000	     27.12371186
      1.91013060	     -0.06268570	      0.00062737	     -0.20420947	     -0.06313509	      0.88285702	      0.00010398	     -0.21915917	     -0.00000000	     -0.00000000	     26.94129212
      1.91151238	     -0.06268632	      0.00062844	     -0.20421061	     -0.06312633	      0.88285622	      0.00010453	     -0.21916106	     -0.00000000	     -0.00000000	     26.90800340
      1.91289417	     -0.06268559	      0.00063052	     -0.20421040	     -0.06311752	      0.88285543	      0.00010505	     -0.21916209	     -0.00000000	     -0.00000000	     26.72056717
      1.91427595	     -0.06268233	      0.00063077	     -0.20420764	     -0.06310866	      0.88285467	      0.00010553	     -0.21916228	      0.00000000	     -0.00000000	     26.73119301
      1.91605416	     -0.06267502	      0.00063119	     -0.20420097	     -0.06309718	      0.88285371	      0.00010608	     -0.21916131	      0.00000000	     -0.00000000	     26.36055220
      1.91756364	     -0.06266213	      0.00062916	     -0.20418856	     -0.06308737	      0.88285292	      0.00010651	     -0.21915938	      0.00000000	     -0.00000000	     26.59981166
      1.91907313	     -0.06264917	      0.00062827	     -0.20417610	     -0.06307749	      0.88285216	      0.00010689	     -0.21915640	      0.00000000	     -0.00000000	     26.35337799
      1.92058262	     -0.06263123	      0.00062448	     -0.20415860	     -0.06306756	      0.88285142	      0.00010722	     -0.21915243	      0.00000000	     -0.00000000	     26.36760179
      1.92209210	     -0.06261038	      0.00062223	     -0.20413822	     -0.06305756	      0.88285070	      0.00010751	     -0.21914744	      0.00000000	     -0.00000000	     26.18341054
      1.92360159	     -0.06258613	      0.00061680	     -0.20411437	     -0.06304749	      0.88285000	      0.00010774	     -0.21914144	      0.00000000	     -0.00000000	     26.30704870
      1.92511108	     -0.06255940	      0.00061308	     -0.20408808	     -0.06303736	      0.88284932	      0.00010794	     -0.21913443	      0.00000000	     -0.00000000	     26.00222693
      1.92662056	     -0.06252783	      0.00060609	     -0.20405687	     -0.06302717	      0.88284866	      0.00010808	     -0.21912642	      0.00000000	     -0.00000000	     26.22721530
      1.92813005	     -0.06249371	      0.00060104	     -0.20402314	     -0.06301690	      0.88284803	      0.00010818	     -0.21911739	      0.00000000	     -0.00000000	     25.88992763
      1.92963954	     -0.06245317	      0.00059267	     -0.20398291	     -0.06300658	      0.88284741	      0.00010823	     -0.21910733	      0.00000000	     -0.00000000	     26.15261446
      1.93114903	     -0.06241093	      0.00058635	     -0.20394104	     -0.06299619	      0.88284682	      0.00010824	     -0.21909619	      0.00000000	     -0.00000000	     25.85387977
      1.93265851	     -0.06236237	      0.00057664	     -0.20389274	     -0.06298573	      0.88284625	      0.00010820	     -0.21908401	      0.00000000	     -0.00000000	     26.10249971
      1.93416800	     -0.06231197	      0.00056926	     -0.20384267	     -0.06297521	      0.88284570	      0.00010811	     -0.21907076	      0.00000000	     -0.00000000	     25.84562364
      1.93567749	     -0.06225606	      0.00055889	     -0.20378699	     -0.06296462	      0.88284517	      0.00010799	     -0.21905646	      0.00000000	     -0.00000000	     26.11513807
      1.93718697	     -0.06219808	      0.00055119	     -0.20372931	     -0.06295397	      0.88284467	      0.00010782	     -0.21904112	      0.00000000	     -0.00000000	     25.78608436
      1.93869646	     -0.06213285	      0.00054069	     -0.20366430	     -0.06294325	      0.88284419	      0.00010760	     -0.21902474	      0.00000000	     -0.00000000	     26.09719228
      1.94020595	     -0.06206714	      0.00053300	     -0.20359886	     -0.06293247	      0.88284374	      0.00010735	     -0.21900729	      0.00000000	     -0.00000000	     25.89742340
      1.94171543	     -0.06199456	      0.00052271	     -0.20352648	     -0.06292163	      0.88284331	      0.00010705	     -0.21898881	      0.00000000	     -0.00000000	     26.13548715
      1.94322492	     -0.06192115	      0.00051505	     -0.20345332	     -0.06291073	      0.88284291	      0.00010671	     -0.21896928	      0.00000000	     -0.00000000	     25.93009896
      1.94473441	     -0.06184057	      0.00050495	     -0.20337291	     -0.06289977	      0.88284253	      0.00010633	     -0.21894870	      0.00000000	     -0.00000000	     26.22934779
      1.94624390	     -0.06175963	      0.00049744	     -0.20329221	     -0.06288876	      0.88284219	      0.00010591	     -0.21892706	      0.00000000	     -0.00000000	     26.01904606
      1.94775338	     -0.06167143	      0.00048766	     -0.20320417	     -0.06287768	      0.88284188	      0.00010546	     -0.21890442	      0.00000000	     -0.00000000	     26.32317616
      1.94926287	     -0.06158622	      0.00048007	     -0.20311915	     -0.06286655	      0.88284160	      0.00010496	     -0.21888078	      0.00000000	     -0.00000000	     26.16864787
      1.95077236	     -0.06149436	      0.00047029	     -0.20302741	     -0.06285536	      0.88284135	      0.00010443	     -0.21885629	      0.00000000	     -0.00000000	     26.42769875
      1.95228184	     -0.06140662	      0.00046241	     -0.20293982	     -0.06284413	      0.88284113	      0.00010386	     -0.21883094	      0.00000000	     -0.00000000	     26.33747744
      1.95379133	     -0.06131204	      0.00045277	     -0.20284534	     -0.06283283	      0.88284095	      0.00010326	     -0.21880489	      0.00000000	     -0.00000000	     26.57160854
      1.95530082	     -0.06122340	      0.00044453	     -0.20275680	     -0.06282149	      0.88284079	      0.00010262	     -0.21877810	      0.00000000	     -0.00000000	     26.50721275
      1.95681030	     -0.06112641	      0.00043514	     -0.20265987	     -0.06281010	      0.88284067	      0.00010194	     -0.21875074	      0.00000000	     -0.00000000	     26.70422494
      1.95815753	     -0.06104538	      0.00042747	     -0.20257890	     -0.06279990	      0.88284059	      0.00010131	     -0.21872579	      0.00000000	     -0.00000000	     26.71806200
      1.95950476	     -0.06095997	      0.00041952	     -0.20249353	     -0.06278966	      0.88284054	      0.00010065	     -0.21870045	      0.00000000	     -0.00000000	     26.86410404
      1.96114844	     -0.06085920	      0.00040980	     -0.20239278	     -0.06277711	      0.88284050	      0.00009981	     -0.21866900	      0.00000000	     -0.00000000	     26.91048211
      1.96279211	     -0.06075246	      0.00040061	     -0.20228606	     -0.06276452	      0.88284051	      0.00009893	     -0.21863709	      0.00000000	      0.00000000	     27.20334832
      1.96414063	     -0.06067200	      0.00039236	     -0.20220559	     -0.06275414	      0.88284053	      0.00009819	     -0.21861052	      0.00000000	      0.00000000	     27.14265051
      1.96548916	     -0.06058504	      0.00038496	     -0.20211862	     -0.06274374	      0.88284059	      0.00009741	     -0.21858373	      0.00000000	      0.00000000	     27.30697966
      1.96714332	     -0.06048433	      0.00037502	     -0.20201786	     -0.06273094	      0.88284068	      0.00009644	     -0.21855048	      0.00000000	      0.00000000	     27.42319434
      1.96879748	     -0.06037565	      0.00036682	     -0.20190916	     -0.06271809	      0.88284081	      0.00009542	     -0.21851698	      0.00000000	      0.00000000	     27.64741176
      1.97002111	     -0.06030301	      0.00035884	     -0.20183644	     -0.06270856	      0.88284092	      0.00009465	     -0.21849195	      0.00000000	      0.00000000	     27.65814980
      1.97124475	     -0.06022563	      0.00035233	     -0.20175900	     -0.06269901	      0.88284105	      0.00009386	     -0.21846681	      0.00000000	      0.00000000	     27.82185008
      1.97303854	     -0.06011599	      0.00034201	     -0.20164925	     -0.06268497	      0.88284127	      0.00009267	     -0.21842972	      0.00000000	      0.00000000	     27.96132532
      1.97451624	     -0.06002325	      0.00033453	     -0.20155642	     -0.06267338	      0.88284147	      0.00009166	     -0.21839902	      0.00000000	      0.00000000	     28.18823860
      1.97599395	     -0.05993543	      0.00032578	     -0.20146847	     -0.06266175	      0.88284170	      0.00009063	     -0.21836817	      0.00000000	      0.00000000	     28.24347115
      1.97747165	     -0.05984284	      0.00031865	     -0.20137577	     -0.06265010	      0.88284195	      0.00008958	     -0.21833724	      0.00000000	      0.00000000	     28.48641055
      1.97894936	     -0.05975706	      0.00030994	     -0.20128984	     -0.06263843	      0.88284221	      0.00008850	     -0.21830618	      0.00000000	      0.00000000	     28.61046066
      1.98042706	     -0.05966635	      0.00030330	     -0.20119900	     -0.06262673	      0.88284250	      0.00008740	     -0.21827509	      0.00000000	      0.00000000	     28.81220396
      1.98190477	     -0.05958324	      0.00029472	     -0.20111571	     -0.06261502	      0.88284280	      0.00008628	     -0.21824393	      0.00000000	      0.00000000	     28.89781926
      1.98338247	     -0.05949347	      0.00028879	     -0.20102581	     -0.06260328	      0.88284312	      0.00008514	     -0.21821279	      0.00000000	      0.00000000	     29.16420342
      1.98486018	     -0.05941424	      0.00028021	     -0.20094637	     -0.06259153	      0.88284346	      0.00008398	     -0.21818161	      0.00000000	      0.00000000	     29.25048555
      1.98633788	     -0.05932645	      0.00027497	     -0.20085844	     -0.06257977	      0.88284381	      0.00008280	     -0.21815050	      0.00000000	      0.00000000	     29.50870534
      1.98762499	     -0.05925959	      0.00026762	     -0.20079138	     -0.06256951	      0.88284412	      0.00008175	     -0.21812338	      0.00000000	      0.00000000	     29.56415239
      1.98891210	     -0.05918799	      0.00026231	     -0.20071961	     -0.06255925	      0.88284444	      0.00008069	     -0.21809635	      0.00000000	      0.00000000	     29.76575943
      1.99051934	     -0.05910465	      0.00025428	     -0.20063602	     -0.06254642	      0.88284486	      0.00007935	     -0.21806264	      0.00000000	      0.00000000	     29.90033093
      1.99212657	     -0.05901822	      0.00024801	     -0.20054938	     -0.06253358	      0.88284528	      0.00007798	     -0.21802907	      0.00000000	      0.00000000	     30.20703838
      1.99343204	     -0.05895519	      0.00024069	     -0.20048611	     -0.06252315	      0.88284564	      0.00007686	     -0.21800187	      0.00000000	      0.00000000	     30.24281867
      1.99473750	     -0.05888831	      0.00023513	     -0.20041902	     -0.06251271	      0.88284599	      0.00007572	     -0.21797479	      0.00000000	      0.00000000	     30.44156958
      1.99634462	     -0.05881224	      0.00022658	     -0.20034264	     -0.06249986	      0.88284644	      0.00007430	     -0.21794158	      0.00000000	      0.00000000	     30.60502201
      1.99795174	     -0.05873264	      0.00021990	     -0.20026276	     -0.06248701	      0.88284689	      0.00007286	     -0.21790857	      0.00000000	      0.00000000	     30.86658994
      1.99921330	     -0.05867739	      0.00021190	     -0.20020722	     -0.06247692	      0.88284724	      0.00007171	     -0.21788276	      0.00000000	      0.00000000	     30.93375972
      2.00047487	     -0.05861840	      0.00020513	     -0.20014796	     -0.06246683	      0.88284759	      0.00007056	     -0.21785709	      0.00000000	      0.00000000	     31.16650655
      2.00213018	     -0.05854712	      0.00019374	     -0.20007626	     -0.06245359	      0.88284805	      0.00006902	     -0.21782358	      0.00000000	      0.00000000	     31.33880649
      2.00361498	     -0.05848051	      0.00018390	     -0.20000926	     -0.06244173	      0.88284847	      0.00006763	     -0.21779376	      0.00000000	      0.00000000	     31.67312882
      2.00509979	     -0.05842246	      0.00017087	     -0.19995075	     -0.06242986	      0.88284888	      0.00006623	     -0.21776411	      0.00000000	      0.00000000	     31.70408733
      2.00658459	     -0.05835643	      0.00015967	     -0.19988428	     -0.06241801	      0.88284929	      0.00006481	     -0.21773474	      0.00000000	      0.00000000	     32.14865765
      2.00786561	     -0.05831025	      0.00014670	     -0.19983764	     -0.06240779	      0.88284965	      0.00006357	     -0.21770952	      0.00000000	      0.00000000	     32.15982920
      2.00914663	     -0.05825865	      0.00013533	     -0.19978562	     -0.06239758	      0.88285001	      0.00006233	     -0.21768453	      0.00000000	      0.00000000	     32.42390893
      2.01072272	     -0.05820160	      0.00011934	     -0.19972798	     -0.06238504	      0.88285045	      0.00006079	     -0.21765401	      0.00000000	      0.00000000	     32.56990823
      2.01229881	     -0.05814040	      0.00010488	     -0.19966623	     -0.06237251	      0.88285090	      0.00005924	     -0.21762381	      0.00000000	      0.00000000	     33.00960946
      2.01357410	     -0.05809903	      0.00009093	     -0.19962435	     -0.06236239	      0.88285127	      0.00005798	     -0.21759955	      0.00000000	      0.00000000	     32.98350346
      2.01484939	     -0.05805290	      0.00007880	     -0.19957775	     -0.06235229	      0.88285165	      0.00005671	     -0.21757551	      0.00000000	      0.00000000	     33.27087825
      2.01645342	     -0.05800107	      0.00006262	     -0.19952529	     -0.06233961	      0.88285214	      0.00005511	     -0.21754554	      0.00000000	      0.00000000	     33.40598356
      2.01805745	     -0.05794466	      0.00004898	     -0.19946832	     -0.06232697	      0.88285264	      0.00005349	     -0.21751590	     -0.00000000	      0.00000000	     33.89530118
      2.01928538	     -0.05790951	      0.00003684	     -0.19943268	     -0.06231731	      0.88285303	      0.00005225	     -0.21749339	     -0.00000000	      0.00000000	     33.82824738
      2.02051331	     -0.05786975	      0.00002671	     -0.19939248	     -0.06230768	      0.88285343	      0.00005101	     -0.21747109	     -0.00000000	      0.00000000	     34.09055022
      2.02218525	     -0.05782102	      0.00001223	     -0.19934314	     -0.06229460	      0.88285400	      0.00004932	     -0.21744099	     -0.00000000	      0.00000000	     34.27843098
      2.02367579	     -0.05777456	      0.00000086	     -0.19929614	     -0.06228298	      0.88285452	      0.00004780	     -0.21741447	     -0.00000000	      0.00000000	     34.66430292
      2.02516634	     -0.05773670	     -0.00001222	     -0.19925771	     -0.06227140	      0.88285505	      0.00004628	     -0.21738817	     -0.00000000	      0.00000000	     34.66321725
      2.02647690	     -0.05769624	     -0.00002115	     -0.19921680	     -0.06226126	      0.88285553	      0.00004494	     -0.21736532	     -0.00000000	      0.00000000	     35.06291581
      2.02778746	     -0.05766356	     -0.00003147	     -0.19918364	     -0.06225114	      0.88285601	      0.00004360	     -0.21734262	     -0.00000000	      0.00000000	     35.15099476
      2.02909802	     -0.05762790	     -0.00004019	     -0.19914752	     -0.06224106	      0.88285651	      0.00004226	     -0.21732015	     -0.00000000	      0.00000000	     35.40540970
      2.03080145	     -0.05758746	     -0.00005202	     -0.19910649	     -0.06222801	      0.88285716	      0.00004051	     -0.21729123	     -0.00000000	      0.00000000	     35.51278783
      2.03211961	     -0.05755233	     -0.00005951	     -0.19907091	     -0.06221796	      0.88285767	      0.00003916	     -0.21726911	     -0.00000000	      0.00000000	     35.87674693
      2.03343777	     -0.05752333	     -0.00006808	     -0.19904145	     -0.06220794	      0.88285819	      0.00003781	     -0.21724718	     -0.00000000	      0.00000000	     35.92974377
      2.03475592	     -0.05749201	     -0.00007558	     -0.19900969	     -0.06219796	      0.88285871	      0.00003646	     -0.21722547	     -0.00000000	      0.00000000	     36.20311071
      2.03647338	     -0.05745727	     -0.00008584	     -0.19897435	     -0.06218501	      0.88285938	      0.00003471	     -0.21719749	     -0.00000000	      0.00000000	     36.24005167
      2.03778522	     -0.05742658	     -0.00009223	     -0.19894324	     -0.06217517	      0.88285989	      0.00003337	     -0.21717640	     -0.00000000	      0.00000000	     36.62638658
      2.03909705	     -0.05740225	     -0.00009929	     -0.19891846	     -0.06216537	      0.88286040	      0.00003203	     -0.21715551	     -0.00000000	      0.00000000	     36.64506310
      2.04040889	     -0.05737574	     -0.00010541	     -0.19889153	     -0.06215561	      0.88286090	      0.00003069	     -0.21713485	     -0.00000000	      0.00000000	     36.88994543
      2.04212992	     -0.05734665	     -0.00011370	     -0.19886187	     -0.06214287	      0.88286154	      0.00002894	     -0.21710809	     -0.00000000	      0.00000000	     36.89590516
      2.04342699	     -0.05732107	     -0.00011899	     -0.19883588	     -0.06213331	      0.88286201	      0.00002762	     -0.21708821	     -0.00000000	      0.00000000	     37.26634612
      2.04472407	     -0.05730136	     -0.00012476	     -0.19881574	     -0.06212379	      0.88286247	      0.00002631	     -0.21706853	     -0.00000000	      0.00000000	     37.26868267
      2.04628423	     -0.05727511	     -0.00013099	     -0.19878900	     -0.06211240	      0.88286300	      0.00002473	     -0.21704521	     -0.00000000	      0.00000000	     37.59464746
      2.04784439	     -0.05725635	     -0.00013750	     -0.19876973	     -0.06210107	      0.88286351	      0.00002316	     -0.21702221	     -0.00000000	      0.00000000	     37.40984726
      2.04905238	     -0.05723535	     -0.00014193	     -0.19874835	     -0.06209234	      0.88286388	      0.00002195	     -0.21700468	     -0.00000000	      0.00000000	     37.79115660
      2.05026038	     -0.05722055	     -0.00014638	     -0.19873316	     -0.06208364	      0.88286424	      0.00002074	     -0.21698733	     -0.00000000	      0.00000000	     37.82648202
      2.05189522	     -0.05719914	     -0.00015198	     -0.19871125	     -0.06207194	      0.88286470	      0.00001911	     -0.21696421	     -0.00000000	      0.00000000	     38.04031869
      2.05353006	     -0.05718344	     -0.00015704	     -0.19869505	     -0.06206030	      0.88286512	      0.00001749	     -0.21694146	     -0.00000000	      0.00000000	     37.97260149
      2.05468333	     -0.05716814	     -0.00016058	     -0.19867940	     -0.06205213	      0.88286540	      0.00001635	     -0.21692568	     -0.00000000	      0.00000000	     38.24937779
      2.05583660	     -0.05715707	     -0.00016370	     -0.19866799	     -0.06204400	      0.88286566	      0.00001522	     -0.21691008	     -0.00000000	      0.00000000	     38.27773647
      2.05756545	     -0.05713993	     -0.00016816	     -0.19865034	     -0.06203187	      0.88286601	      0.00001353	     -0.21688708	     -0.00000000	      0.00000000	     38.46950600
      2.05900850	     -0.05712854	     -0.00017109	     -0.19863854	     -0.06202180	      0.88286627	      0.00001212	     -0.21686822	     -0.00000000	      0.00000000	     38.43748487
      2.06045155	     -0.05711529	     -0.00017430	     -0.19862488	     -0.06201180	      0.88286650	      0.00001072	     -0.21684968	     -0.00000000	      0.00000000	     38.70503790
      2.06189460	     -0.05710640	     -0.00017612	     -0.19861561	     -0.06200185	      0.88286670	      0.00000933	     -0.21683144	     -0.00000000	      0.00000000	     38.55744243
      2.06317035	     -0.05709517	     -0.00017873	     -0.19860401	     -0.06199310	      0.88286685	      0.00000810	     -0.21681560	     -0.00000000	      0.00000000	     38.83693340
      2.06444610	     -0.05708796	     -0.00018010	     -0.19859647	     -0.06198439	      0.88286698	      0.00000688	     -0.21680002	     -0.00000000	      0.00000000	     38.78156677
      2.06572186	     -0.05708009	     -0.00018189	     -0.19858825	     -0.06197573	      0.88286708	      0.00000566	     -0.21678472	     -0.00000000	      0.00000000	     38.92413998
      2.06740497	     -0.05707229	     -0.00018307	     -0.19858003	     -0.06196437	      0.88286718	      0.00000405	     -0.21676493	     -0.00000000	      0.00000000	     38.88361433
      2.06869870	     -0.05706464	     -0.00018493	     -0.19857204	     -0.06195569	      0.88286723	      0.00000282	     -0.21675003	     -0.00000000	      0.00000000	     39.11881709
      2.06999243	     -0.05705954	     -0.00018569	     -0.19856661	     -0.06194706	      0.88286726	      0.00000160	     -0.21673540	     -0.00000000	      0.00000000	     39.05683475
      2.07128616	     -0.05705429	     -0.00018711	     -0.19856102	     -0.06193848	      0.88286727	      0.00000037	     -0.21672107	     -0.00000000	     -0.00000000	     39.19933533
      2.07296286	     -0.05704971	     -0.00018766	     -0.19855603	     -0.06192743	      0.88286724	     -0.00000121	     -0.21670289	     -0.00000000	     -0.00000000	     39.12955196
      2.07423051	     -0.05704514	     -0.00018910	     -0.19855114	     -0.06191912	      0.88286720	     -0.00000241	     -0.21668943	     -0.00000000	     -0.00000000	     39.36920871
      2.07549815	     -0.05704228	     -0.00018913	     -0.19854798	     -0.06191086	      0.88286714	     -0.00000361	     -0.21667620	     -0.00000000	     -0.00000000	     39.31457611
      2.07704384	     -0.05703819	     -0.00019007	     -0.19854351	     -0.06190085	      0.88286705	     -0.00000507	     -0.21666036	     -0.00000000	     -0.00000000	     39.51521958
      2.07858953	     -0.05703650	     -0.00018907	     -0.19854149	     -0.06189091	      0.88286693	     -0.00000653	     -0.21664482	     -0.00000000	     -0.00000000	     39.31805499
      2.07975505	     -0.05703325	     -0.00019004	     -0.19853795	     -0.06188346	      0.88286682	     -0.00000763	     -0.21663329	     -0.00000000	     -0.00000000	     39.58388044
      2.08092056	     -0.05703181	     -0.00018939	     -0.19853626	     -0.06187605	      0.88286671	     -0.00000873	     -0.21662191	     -0.00000000	     -0.00000000	     39.57038469
      2.08257374	     -0.05702956	     -0.00018917	     -0.19853365	     -0.06186561	      0.88286653	     -0.00001030	     -0.21660602	     -0.00000000	     -0.00000000	     39.70517862
      2.08400808	     -0.05702899	     -0.00018791	     -0.19853279	     -0.06185661	      0.88286635	     -0.00001166	     -0.21659245	     -0.00000000	     -0.00000000	     39.64613039
      2.08544242	     -0.05702799	     -0.00018808	     -0.19853146	     -0.06184768	      0.88286616	     -0.00001302	     -0.21657910	     -0.00000000	     -0.00000000	     39.86047518
      2.08687676	     -0.05702913	     -0.00018598	     -0.19853234	     -0.06183880	      0.88286597	     -0.00001439	     -0.21656595	     -0.00000000	     -0.00000000	     39.70259092
      2.08813041	     -0.05702941	     -0.00018620	     -0.19853235	     -0.06183109	      0.88286578	     -0.00001559	     -0.21655465	     -0.00000000	     -0.00000000	     39.92430568
      2.08938407	     -0.05703177	     -0.00018457	     -0.19853447	     -0.06182343	      0.88286560	     -0.00001679	     -0.21654351	     -0.00000000	     -0.00000000	     39.86160675
      2.09063772	     -0.05703451	     -0.00018375	     -0.19853697	     -0.06181581	      0.88286540	     -0.00001800	     -0.21653258	     -0.00000000	     -0.00000000	     39.95513239
      2.09237324	     -0.05704031	     -0.00018092	     -0.19854247	     -0.06180534	      0.88286513	     -0.00001967	     -0.21651776	     -0.00000000	     -0.00000000	     39.89808110
      2.09365677	     -0.05704542	     -0.00018003	     -0.19854734	     -0.06179765	      0.88286492	     -0.00002091	     -0.21650707	     -0.00000000	     -0.00000000	     40.06554090
      2.09494030	     -0.05705333	     -0.00017760	     -0.19855505	     -0.06179001	      0.88286471	     -0.00002216	     -0.21649664	     -0.00000000	     -0.00000000	     39.98572722
      2.09622383	     -0.05706340	     -0.00017610	     -0.19856489	     -0.06178242	      0.88286449	     -0.00002342	     -0.21648653	     -0.00000000	     -0.00000000	     40.07075256
      2.09793234	     -0.05708152	     -0.00017267	     -0.19858275	     -0.06177239	      0.88286420	     -0.00002509	     -0.21647364	     -0.00000000	     -0.00000000	     39.96259426
      2.09918613	     -0.05709631	     -0.00017139	     -0.19859733	     -0.06176509	      0.88286399	     -0.00002632	     -0.21646465	     -0.00000000	     -0.00000000	     40.14354922
      2.10043992	     -0.05711337	     -0.00016835	     -0.19861422	     -0.06175783	      0.88286377	     -0.00002756	     -0.21645605	     -0.00000000	     -0.00000000	     40.06338702
      2.10200373	     -0.05713707	     -0.00016545	     -0.19863770	     -0.06174884	      0.88286350	     -0.00002911	     -0.21644592	     -0.00000000	     -0.00000000	     40.19599193
      2.10339516	     -0.05716165	     -0.00016096	     -0.19866214	     -0.06174090	      0.88286325	     -0.00003050	     -0.21643751	     -0.00000000	     -0.00000000	     40.03357676
      2.10478659	     -0.05718679	     -0.00015788	     -0.19868711	     -0.06173301	      0.88286300	     -0.00003189	     -0.21642966	     -0.00000000	     -0.00000000	     40.23058657
      2.10617801	     -0.05721423	     -0.00015200	     -0.19871446	     -0.06172518	      0.88286275	     -0.00003329	     -0.21642238	     -0.00000000	     -0.00000000	     40.03478530
      2.10756944	     -0.05724198	     -0.00014796	     -0.19874208	     -0.06171740	      0.88286249	     -0.00003469	     -0.21641565	     -0.00000000	     -0.00000000	     40.25301158
      2.10896087	     -0.05727239	     -0.00014057	     -0.19877246	     -0.06170967	      0.88286223	     -0.00003610	     -0.21640947	     -0.00000000	     -0.00000000	     40.01395473
      2.11035229	     -0.05730284	     -0.00013560	     -0.19880283	     -0.06170200	      0.88286196	     -0.00003751	     -0.21640384	     -0.00000000	     -0.00000000	     40.25822213
      2.11158039	     -0.05733159	     -0.00012796	     -0.19883160	     -0.06169527	      0.88286172	     -0.00003876	     -0.21639933	     -0.00000000	     -0.00000000	     40.04600759
      2.11280849	     -0.05736077	     -0.00012174	     -0.19886077	     -0.06168858	      0.88286147	     -0.00004001	     -0.21639525	     -0.00000000	     -0.00000000	     40.11831185
      2.11432780	     -0.05739874	     -0.00011200	     -0.19889879	     -0.06168036	      0.88286115	     -0.00004157	     -0.21639078	     -0.00000000	     -0.00000000	     40.00781539
      2.11584712	     -0.05743775	     -0.00010325	     -0.19893783	     -0.06167220	      0.88286082	     -0.00004313	     -0.21638696	     -0.00000000	     -0.00000000	     40.14861891
      2.11709267	     -0.05747086	     -0.00009330	     -0.19897105	     -0.06166555	      0.88286054	     -0.00004441	     -0.21638431	     -0.00000000	     -0.00000000	     39.94480937
      2.11833822	     -0.05750369	     -0.00008461	     -0.19900396	     -0.06165894	      0.88286025	     -0.00004571	     -0.21638206	     -0.00000000	     -0.00000000	     40.00520971
      2.11986898	     -0.05754428	     -0.00007176	     -0.19904472	     -0.06165087	      0.88285988	     -0.00004730	     -0.21637981	     -0.00000000	     -0.00000000	     39.87596465
      2.12139973	     -0.05758404	     -0.00006011	     -0.19908463	     -0.06164286	      0.88285949	     -0.00004890	     -0.21637806	     -0.00000000	     -0.00000000	     40.03638457
      2.12259920	     -0.05761597	     -0.00004823	     -0.19911676	     -0.06163662	      0.88285917	     -0.00005015	     -0.21637701	     -0.00000000	     -0.00000000	     39.80809766
      2.12379868	     -0.05764797	     -0.00003775	     -0.19914892	     -0.06163042	      0.88285884	     -0.00005142	     -0.21637625	     -0.00000000	     -0.00000000	     39.84105277
      2.12539235	     -0.05769158	     -0.00002207	     -0.19919281	     -0.06162222	      0.88285839	     -0.00005310	     -0.21637566	     -0.00000000	     -0.00000000	     39.71155866
      2.12698602	     -0.05773618	     -0.00000777	     -0.19923767	     -0.06161408	      0.88285792	     -0.00005479	     -0.21637556	     -0.00000000	     -0.00000000	     39.85864259
      2.12814511	     -0.05776964	      0.00000529	     -0.19927138	     -0.06160820	      0.88285756	     -0.00005603	     -0.21637580	     -0.00000000	     -0.00000000	     39.60520753
      2.12930419	     -0.05780319	      0.00001686	     -0.19930516	     -0.06160235	      0.88285719	     -0.00005728	     -0.21637628	     -0.00000000	     -0.00000000	     39.61658251
      2.13098015	     -0.05785186	      0.00003504	     -0.19935421	     -0.06159394	      0.88285662	     -0.00005909	     -0.21637740	     -0.00000000	     -0.00000000	     39.47892128
      2.13240442	     -0.05789273	      0.00004959	     -0.19939540	     -0.06158683	      0.88285612	     -0.00006064	     -0.21637870	     -0.00000000	     -0.00000000	     39.53704206
      2.13382869	     -0.05793391	      0.00006595	     -0.19943694	     -0.06157976	      0.88285560	     -0.00006219	     -0.21638027	     -0.00000000	     -0.00000000	     39.31263856
      2.13525296	     -0.05797511	      0.00007990	     -0.19947846	     -0.06157274	      0.88285506	     -0.00006377	     -0.21638212	     -0.00000000	     -0.00000000	     39.45819224
      2.13667723	     -0.05801681	      0.00009659	     -0.19952056	     -0.06156575	      0.88285448	     -0.00006535	     -0.21638422	     -0.00000000	     -0.00000000	     39.11623194
      2.13790728	     -0.05805209	      0.00010811	     -0.19955612	     -0.06155974	      0.88285397	     -0.00006673	     -0.21638623	     -0.00000000	     -0.00000000	     39.27699426
      2.13913734	     -0.05808753	      0.00012138	     -0.19959189	     -0.06155376	      0.88285344	     -0.00006811	     -0.21638839	     -0.00000000	     -0.00000000	     39.10304916
      2.14066992	     -0.05813107	      0.00013613	     -0.19963581	     -0.06154634	      0.88285274	     -0.00006986	     -0.21639129	     -0.00000000	     -0.00000000	     39.13689532
      2.14220251	     -0.05817372	      0.00015238	     -0.19967890	     -0.06153896	      0.88285202	     -0.00007162	     -0.21639439	     -0.00000000	     -0.00000000	     38.83432191
      2.14344605	     -0.05820752	      0.00016317	     -0.19971299	     -0.06153300	      0.88285140	     -0.00007306	     -0.21639701	     -0.00000000	     -0.00000000	     38.97912570
      2.14468958	     -0.05824158	      0.00017546	     -0.19974740	     -0.06152706	      0.88285076	     -0.00007451	     -0.21639973	     -0.00000000	     -0.00000000	     38.78326609
      2.14623845	     -0.05828352	      0.00018888	     -0.19978973	     -0.06151968	      0.88284993	     -0.00007633	     -0.21640326	     -0.00000000	     -0.00000000	     38.81553484
      2.14778731	     -0.05832417	      0.00020387	     -0.19983083	     -0.06151234	      0.88284907	     -0.00007817	     -0.21640691	     -0.00000000	     -0.00000000	     38.46103073
      2.14899616	     -0.05835462	      0.00021291	     -0.19986156	     -0.06150663	      0.88284837	     -0.00007962	     -0.21640982	     -0.00000000	     -0.00000000	     38.62822994
      2.15020500	     -0.05838509	      0.00022342	     -0.19989237	     -0.06150093	      0.88284765	     -0.00008108	     -0.21641277	     -0.00000000	     -0.00000000	     38.44596642
      2.15181102	     -0.05842525	      0.00023565	     -0.19993294	     -0.06149339	      0.88284666	     -0.00008304	     -0.21641676	     -0.00000000	     -0.00000000	     38.44886066
      2.15341704	     -0.05846476	      0.00024925	     -0.19997291	     -0.06148587	      0.88284563	     -0.00008500	     -0.21642083	     -0.00000000	     -0.00000000	     38.06579227
      2.15459338	     -0.05849194	      0.00025641	     -0.20000037	     -0.06148037	      0.88284486	     -0.00008646	     -0.21642388	     -0.00000000	     -0.00000000	     38.23145480
      2.15576973	     -0.05851970	      0.00026496	     -0.20002843	     -0.06147489	      0.88284406	     -0.00008792	     -0.21642702	     -0.00000000	     -0.00000000	     38.05858294
      2.15744778	     -0.05855850	      0.00027572	     -0.20006766	     -0.06146708	      0.88284289	     -0.00009002	     -0.21643165	     -0.00000000	     -0.00000000	     38.04086427
      2.15889622	     -0.05859100	      0.00028584	     -0.20010056	     -0.06146036	      0.88284185	     -0.00009184	     -0.21643574	     -0.00000000	     -0.00000000	     37.78140496
      2.16034466	     -0.05862253	      0.00029383	     -0.20013245	     -0.06145364	      0.88284078	     -0.00009367	     -0.21643989	     -0.00000000	     -0.00000001	     37.90395600
      2.16179309	     -0.05865334	      0.00030406	     -0.20016368	     -0.06144694	      0.88283969	     -0.00009551	     -0.21644408	     -0.00000000	     -0.00000001	     37.51931541
      2.16307800	     -0.05867914	      0.00031058	     -0.20018980	     -0.06144099	      0.88283870	     -0.00009715	     -0.21644779	     -0.00000000	     -0.00000001	     37.67530927
      2.16436291	     -0.05870493	      0.00031898	     -0.20021597	     -0.06143505	      0.88283770	     -0.00009879	     -0.21645149	     -0.00000000	     -0.00000001	     37.43963474
      2.16564782	     -0.05873026	      0.00032598	     -0.20024164	     -0.06142912	      0.88283667	     -0.00010044	     -0.21645519	     -0.00000000	     -0.00000001	     37.43269810
      2.16736041	     -0.05876418	      0.00033631	     -0.20027605	     -0.06142121	      0.88283528	     -0.00010264	     -0.21646011	     -0.00000000	     -0.00000001	     37.16414657
      2.16867554	     -0.05879004	      0.00034234	     -0.20030224	     -0.06141514	      0.88283420	     -0.00010434	     -0.21646390	     -0.00000000	     -0.00000001	     37.26845926
      2.16999066	     -0.05881576	      0.00034983	     -0.20032836	     -0.06140906	      0.88283310	     -0.00010603	     -0.21646770	     -0.00000000	     -0.00000001	     37.03420837
      2.17130579	     -0.05884037	      0.00035604	     -0.20035331	     -0.06140298	      0.88283199	     -0.00010773	     -0.21647150	     -0.00000000	     -0.00000001	     37.04594322
      2.17300031	     -0.05887099	      0.00036532	     -0.20038444	     -0.06139515	      0.88283054	     -0.00010991	     -0.21647636	     -0.00000000	     -0.00000001	     36.74383799
      2.17429774	     -0.05889276	      0.00037065	     -0.20040656	     -0.06138914	      0.88282941	     -0.00011158	     -0.21648002	     -0.00000000	     -0.00000001	     36.88115747
      2.17559516	     -0.05891403	      0.00037736	     -0.20042821	     -0.06138312	      0.88282828	     -0.00011325	     -0.21648361	     -0.00000000	     -0.00000001	     36.65541329
      2.17715671	     -0.05893802	      0.00038376	     -0.20045264	     -0.06137587	      0.88282691	     -0.00011525	     -0.21648780	     -0.00000000	     -0.00000001	     36.71657003
      2.17871826	     -0.05896105	      0.00039199	     -0.20047615	     -0.06136861	      0.88282552	     -0.00011725	     -0.21649182	     -0.00000000	     -0.00000001	     36.28237813
      2.17994241	     -0.05897648	      0.00039583	     -0.20049190	     -0.06136290	      0.88282443	     -0.00011882	     -0.21649482	     -0.00000000	     -0.00000001	     36.48154240
      2.18116655	     -0.05899170	      0.00040122	     -0.20050749	     -0.06135719	      0.88282334	     -0.00012038	     -0.21649768	     -0.00000000	     -0.00000001	     36.32015385
      2.18280396	     -0.05900886	      0.00040723	     -0.20052512	     -0.06134952	      0.88282188	     -0.00012245	     -0.21650124	     -0.00000000	     -0.00000001	     36.32039200
      2.18444137	     -0.05902229	      0.00041501	     -0.20053906	     -0.06134183	      0.88282041	     -0.00012452	     -0.21650440	     -0.00000000	     -0.00000001	     35.98140607
      2.18563883	     -0.05902909	      0.00041825	     -0.20054618	     -0.06133619	      0.88281933	     -0.00012603	     -0.21650639	     -0.00000000	     -0.00000001	     36.13030176
      2.18683630	     -0.05903435	      0.00042295	     -0.20055179	     -0.06133053	      0.88281826	     -0.00012753	     -0.21650809	     -0.00000000	     -0.00000001	     35.97825512
      2.18853849	     -0.05903888	      0.00042802	     -0.20055679	     -0.06132246	      0.88281673	     -0.00012964	     -0.21650995	     -0.00000001	     -0.00000001	     35.97005529
      2.19001208	     -0.05904045	      0.00043298	     -0.20055878	     -0.06131545	      0.88281542	     -0.00013146	     -0.21651103	     -0.00000001	     -0.00000001	     35.70924485
      2.19148567	     -0.05903918	      0.00043552	     -0.20055788	     -0.06130841	      0.88281411	     -0.00013327	     -0.21651159	     -0.00000001	     -0.00000001	     35.86150662
      2.19295926	     -0.05903646	      0.00043978	     -0.20055557	     -0.06130134	      0.88281281	     -0.00013507	     -0.21651161	     -0.00000001	     -0.00000001	     35.47301815
      2.19427196	     -0.05903115	      0.00044056	     -0.20055054	     -0.06129502	      0.88281166	     -0.00013666	     -0.21651116	     -0.00000001	     -0.00000001	     35.66304921
      2.19558466	     -0.05902507	      0.00044282	     -0.20054479	     -0.06128867	      0.88281052	     -0.00013823	     -0.21651025	     -0.00000001	     -0.00000001	     35.45873634
      2.19689736	     -0.05901711	      0.00044330	     -0.20053711	     -0.06128230	      0.88280939	     -0.00013979	     -0.21650890	     -0.00000001	     -0.00000001	     35.47543038
      2.19861739	     -0.05900439	      0.00044445	     -0.20052477	     -0.06127391	      0.88280792	     -0.00014182	     -0.21650643	     -0.00000001	     -0.00000001	     35.24459279
      2.19995426	     -0.05899184	      0.00044314	     -0.20051246	     -0.06126735	      0.88280679	     -0.00014338	     -0.21650393	     -0.00000001	     -0.00000001	     35.38533863
      2.20129113	     -0.05897767	      0.00044291	     -0.20049856	     -0.06126077	      0.88280567	     -0.00014492	     -0.21650092	     -0.00000001	     -0.00000001	     35.17428093
      2.20262800	     -0.05896123	      0.00044104	     -0.20048234	     -0.06125415	      0.88280456	     -0.00014644	     -0.21649738	     -0.00000001	     -0.00000001	     35.22615714
      2.20434327	     -0.05893799	      0.00043922	     -0.20045940	     -0.06124562	      0.88280316	     -0.00014837	     -0.21649204	     -0.00000001	     -0.00000001	     34.94972123
      2.20567806	     -0.05891683	      0.00043564	     -0.20043841	     -0.06123894	      0.88280209	     -0.00014985	     -0.21648725	     -0.00000001	     -0.00000001	     35.14299317
      2.20701284	     -0.05889478	      0.00043311	     -0.20041656	     -0.06123223	      0.88280103	     -0.00015131	     -0.21648191	     -0.00000001	     -0.00000001	     34.94213722
      2.20834763	     -0.05887039	      0.00042900	     -0.20039233	     -0.06122548	      0.88279998	     -0.00015274	     -0.21647601	     -0.00000001	     -0.00000001	     35.00085764
      2.21008065	     -0.05883686	      0.00042407	     -0.20035901	     -0.06121667	      0.88279865	     -0.00015457	     -0.21646752	     -0.00000001	     -0.00000001	     34.74742250
      2.21142009	     -0.05880772	      0.00041808	     -0.20032997	     -0.06120982	      0.88279763	     -0.00015596	     -0.21646030	     -0.00000001	     -0.00000001	     34.95734893
      2.21275954	     -0.05877780	      0.00041309	     -0.20030018	     -0.06120293	      0.88279663	     -0.00015732	     -0.21645251	     -0.00000001	     -0.00000001	     34.77815106
      2.21409898	     -0.05874550	      0.00040658	     -0.20026796	     -0.06119601	      0.88279565	     -0.00015866	     -0.21644416	     -0.00000001	     -0.00000000	     34.85588104
      2.21583359	     -0.05870181	      0.00039876	     -0.20022438	     -0.06118699	      0.88279440	     -0.00016035	     -0.21643251	     -0.00000001	     -0.00000000	     34.62662778
      2.21717980	     -0.05866430	      0.00039078	     -0.20018691	     -0.06117994	      0.88279344	     -0.00016162	     -0.21642282	     -0.00000001	     -0.00000000	     34.85639132
      2.21852601	     -0.05862627	      0.00038387	     -0.20014893	     -0.06117285	      0.88279251	     -0.00016287	     -0.21641256	     -0.00000001	     -0.00000000	     34.70147208
      2.21987222	     -0.05858581	      0.00037559	     -0.20010849	     -0.06116573	      0.88279159	     -0.00016409	     -0.21640174	     -0.00000001	     -0.00000000	     34.80029287
      2.22159553	     -0.05853270	      0.00036579	     -0.20005541	     -0.06115655	      0.88279044	     -0.00016560	     -0.21638711	     -0.00000001	     -0.00000000	     34.60326618
      2.22294756	     -0.05848751	      0.00035651	     -0.20001020	     -0.06114931	      0.88278957	     -0.00016674	     -0.21637502	     -0.00000001	     -0.00000000	     34.84148756
      2.22429960	     -0.05844241	      0.00034856	     -0.19996511	     -0.06114202	      0.88278871	     -0.00016786	     -0.21636240	     -0.00000001	     -0.00000000	     34.70643582
      2.22565163	     -0.05839538	      0.00033951	     -0.19991805	     -0.06113469	      0.88278787	     -0.00016893	     -0.21634929	     -0.00000001	     -0.00000000	     34.81714850
      2.22735905	     -0.05833634	      0.00032912	     -0.19985898	     -0.06112538	      0.88278684	     -0.00017024	     -0.21633207	     -0.00000001	     -0.00000000	     34.64387140
      2.22871557	     -0.05828705	      0.00031944	     -0.19980963	     -0.06111794	      0.88278604	     -0.00017123	     -0.21631791	     -0.00000001	     -0.00000000	     34.88637170
      2.23007209	     -0.05823919	      0.00031111	     -0.19976173	     -0.06111046	      0.88278527	     -0.00017219	     -0.21630335	     -0.00000001	     -0.00000000	     34.77242940
      2.23142861	     -0.05819003	      0.00030183	     -0.19971250	     -0.06110293	      0.88278452	     -0.00017310	     -0.21628845	     -0.00000001	     -0.00000000	     34.90194712
      2.23312019	     -0.05813006	      0.00029140	     -0.19965246	     -0.06109350	      0.88278362	     -0.00017419	     -0.21626943	     -0.00000001	     -0.00000000	     34.75927611
      2.23447966	     -0.05807956	      0.00028189	     -0.19960186	     -0.06108587	      0.88278292	     -0.00017501	     -0.21625383	     -0.00000001	     -0.00000000	     35.01317917
      2.23583913	     -0.05803113	      0.00027378	     -0.19955336	     -0.06107820	      0.88278224	     -0.00017580	     -0.21623796	     -0.00000001	     -0.00000000	     34.91808748
      2.23719861	     -0.05798142	      0.00026489	     -0.19950356	     -0.06107050	      0.88278158	     -0.00017654	     -0.21622186	     -0.00000001	     -0.00000000	     35.06567450
      2.23887518	     -0.05792226	      0.00025507	     -0.19944430	     -0.06106094	      0.88278081	     -0.00017739	     -0.21620174	     -0.00000001	     -0.00000000	     34.94431133
      2.24023524	     -0.05787200	      0.00024612	     -0.19939392	     -0.06105314	      0.88278020	     -0.00017804	     -0.21618523	     -0.00000001	     -0.00000000	     35.21035355
      2.24159530	     -0.05782453	      0.00023836	     -0.19934636	     -0.06104531	      0.88277962	     -0.00017864	     -0.21616855	     -0.00000001	     -0.00000000	     35.13047654
      2.24295535	     -0.05777578	      0.00022997	     -0.19929750	     -0.06103743	      0.88277906	     -0.00017920	     -0.21615174	     -0.00000001	     -0.00000000	     35.29668346
      2.24461982	     -0.05771885	      0.00022076	     -0.19924044	     -0.06102775	      0.88277841	     -0.00017982	     -0.21613101	     -0.00000001	     -0.00000000	     35.19532725
      2.24597679	     -0.05766978	      0.00021255	     -0.19919124	     -0.06101982	      0.88277791	     -0.00018028	     -0.21611401	     -0.00000001	     -0.00000000	     35.47509356
      2.24733376	     -0.05762400	      0.00020538	     -0.19914535	     -0.06101185	      0.88277742	     -0.00018069	     -0.21609690	     -0.00000001	     -0.00000000	     35.40580539
      2.24869073	     -0.05757624	      0.00019778	     -0.19909746	     -0.06100384	      0.88277696	     -0.00018106	     -0.21607971	     -0.00000001	     -0.00000000	     35.58790676
      2.25035012	     -0.05751827	      0.00018957	     -0.19903935	     -0.06099400	      0.88277643	     -0.00018145	     -0.21605854	     -0.00000001	     -0.00000000	     35.51665898
      2.25170042	     -0.05746508	      0.00018269	     -0.19898603	     -0.06098596	      0.88277602	     -0.00018172	     -0.21604112	     -0.00000001	     -0.00000000	     35.82424786
      2.25305073	     -0.05741198	      0.00017696	     -0.19893284	     -0.06097789	      0.88277564	     -0.00018195	     -0.21602342	     -0.00000001	     -0.00000000	     35.78726188
      2.25440103	     -0.05735327	      0.00017135	     -0.19887402	     -0.06096978	      0.88277528	     -0.00018213	     -0.21600538	     -0.00000001	     -0.00000000	     35.99909553
      2.25606348	     -0.05727868	      0.00016558	     -0.19879932	     -0.06095976	      0.88277486	     -0.00018230	     -0.21598260	     -0.00000001	     -0.00000000	     35.95933951
      2.25740324	     -0.05721207	      0.00016094	     -0.19873260	     -0.06095165	      0.88277456	     -0.00018239	     -0.21596375	     -0.00000001	     -0.00000000	     36.27927866
      2.25874300	     -0.05714818	      0.00015665	     -0.19866862	     -0.06094351	      0.88277427	     -0.00018245	     -0.21594444	     -0.00000001	     -0.00000000	     36.24455033
      2.26008276	     -0.05708085	      0.00015230	     -0.19860117	     -0.06093535	      0.88277401	     -0.00018246	     -0.21592475	     -0.00000001	     -0.00000000	     36.45678414
      2.26175819	     -0.05699754	      0.00014708	     -0.19851770	     -0.06092510	      0.88277372	     -0.00018242	     -0.21589959	     -0.00000001	     -0.00000000	     36.43242838
      2.26308248	     -0.05692598	      0.00014269	     -0.19844600	     -0.06091698	      0.88277352	     -0.00018235	     -0.21587929	     -0.00000001	     -0.00000000	     36.78259428
      2.26440677	     -0.05685737	      0.00013778	     -0.19837722	     -0.06090883	      0.88277334	     -0.00018224	     -0.21585862	     -0.00000001	     -0.00000000	     36.79958923
      2.26573107	     -0.05678563	      0.00013217	     -0.19830528	     -0.06090066	      0.88277319	     -0.00018209	     -0.21583763	     -0.00000001	     -0.00000000	     37.05629463
      2.26743242	     -0.05669895	      0.00012344	     -0.19821829	     -0.06089013	      0.88277303	     -0.00018185	     -0.21581025	     -0.00000001	     -0.00000000	     37.07543219
      2.26873573	     -0.05663001	      0.00011601	     -0.19814908	     -0.06088205	      0.88277293	     -0.00018163	     -0.21578911	     -0.00000001	     -0.00000000	     37.44737383
      2.27003905	     -0.05656747	      0.00010745	     -0.19808623	     -0.06087395	      0.88277287	     -0.00018138	     -0.21576784	     -0.00000001	     -0.00000000	     37.47272201
      2.27134236	     -0.05650445	      0.00009833	     -0.19802287	     -0.06086584	      0.88277283	     -0.00018109	     -0.21574656	     -0.00000001	     -0.00000000	     37.71615465
      2.27308691	     -0.05642570	      0.00008456	     -0.19794361	     -0.06085496	      0.88277283	     -0.00018066	     -0.21571808	     -0.00000001	      0.00000000	     37.78385065
      2.27436815	     -0.05636416	      0.00007445	     -0.19788169	     -0.06084696	      0.88277287	     -0.00018030	     -0.21569721	     -0.00000001	      0.00000000	     38.15574641
      2.27564939	     -0.05630703	      0.00006363	     -0.19782415	     -0.06083896	      0.88277293	     -0.00017992	     -0.21567633	     -0.00000001	      0.00000000	     38.21155781
      2.27722777	     -0.05623361	      0.00005063	     -0.19775022	     -0.06082909	      0.88277306	     -0.00017940	     -0.21565061	     -0.00000001	      0.00000000	     38.56816486
      2.27863639	     -0.05617582	      0.00003789	     -0.19769194	     -0.06082027	      0.88277321	     -0.00017890	     -0.21562768	     -0.00000000	      0.00000000	     38.54343994
      2.28004501	     -0.05611520	      0.00002559	     -0.19763083	     -0.06081146	      0.88277341	     -0.00017836	     -0.21560491	     -0.00000000	      0.00000000	     38.94607947
      2.28145363	     -0.05606447	      0.00001201	     -0.19757957	     -0.06080265	      0.88277365	     -0.00017778	     -0.21558230	     -0.00000000	      0.00000000	     38.92383618
      2.28286225	     -0.05600980	     -0.00000061	     -0.19752439	     -0.06079385	      0.88277393	     -0.00017717	     -0.21555996	     -0.00000000	      0.00000000	     39.33988307
      2.28427087	     -0.05596560	     -0.00001446	     -0.19747964	     -0.06078505	      0.88277426	     -0.00017652	     -0.21553786	     -0.00000000	      0.00000000	     39.29538974
      2.28553662	     -0.05591990	     -0.00002570	     -0.19743346	     -0.06077715	      0.88277459	     -0.00017591	     -0.21551827	     -0.00000000	      0.00000000	     39.66494825
      2.28680237	     -0.05588281	     -0.00003802	     -0.19739587	     -0.06076926	      0.88277495	     -0.00017527	     -0.21549888	     -0.00000000	      0.00000000	     39.73499765
      2.28806812	     -0.05584570	     -0.00005013	     -0.19735825	     -0.06076139	      0.88277535	     -0.00017460	     -0.21547977	     -0.00000000	      0.00000000	     39.97571906
      2.28978869	     -0.05580219	     -0.00006776	     -0.19731403	     -0.06075070	      0.88277593	     -0.00017364	     -0.21545428	     -0.00000000	      0.00000000	     40.11915485
      2.29108081	     -0.05576832	     -0.00008084	     -0.19727962	     -0.06074270	      0.88277641	     -0.00017289	     -0.21543557	     -0.00000000	      0.00000000	     40.46062473
      2.29237293	     -0.05574063	     -0.00009458	     -0.19725137	     -0.06073471	      0.88277692	     -0.00017211	     -0.21541717	     -0.00000000	      0.00000000	     40.54139047
      2.29366504	     -0.05571155	     -0.00010797	     -0.19722174	     -0.06072674	      0.88277746	     -0.00017130	     -0.21539911	     -0.00000000	      0.00000000	     40.80213000
      2.29535521	     -0.05567910	     -0.00012547	     -0.19718856	     -0.06071635	      0.88277820	     -0.00017020	     -0.21537590	     -0.00000000	      0.00000000	     40.89421177
      2.29660872	     -0.05565216	     -0.00013771	     -0.19716110	     -0.06070867	      0.88277877	     -0.00016935	     -0.21535901	     -0.00000000	      0.00000000	     41.22936251
      2.29786223	     -0.05563041	     -0.00014996	     -0.19713883	     -0.06070101	      0.88277937	     -0.00016848	     -0.21534233	     -0.00000000	      0.00000000	     41.29068109
      2.29941799	     -0.05560181	     -0.00016486	     -0.19710958	     -0.06069153	      0.88278014	     -0.00016737	     -0.21532197	     -0.00000000	      0.00000000	     41.61455930
      2.30079642	     -0.05558100	     -0.00017785	     -0.19708820	     -0.06068317	      0.88278084	     -0.00016635	     -0.21530420	     -0.00000000	      0.00000000	     41.60939254
      2.30217485	     -0.05555786	     -0.00019088	     -0.19706448	     -0.06067485	      0.88278156	     -0.00016530	     -0.21528675	     -0.00000000	      0.00000000	     41.94780064
      2.30355328	     -0.05554105	     -0.00020311	     -0.19704712	     -0.06066655	      0.88278230	     -0.00016423	     -0.21526958	     -0.00000000	      0.00000000	     41.91225337
      2.30493172	     -0.05552108	     -0.00021560	     -0.19702659	     -0.06065830	      0.88278305	     -0.00016312	     -0.21525274	     -0.00000000	      0.00000000	     42.26346790
      2.30631015	     -0.05550761	     -0.00022651	     -0.19701259	     -0.06065008	      0.88278381	     -0.00016200	     -0.21523618	     -0.00000000	      0.00000000	     42.18052325
      2.30753721	     -0.05549301	     -0.00023708	     -0.19699750	     -0.06064279	      0.88278449	     -0.00016097	     -0.21522171	     -0.00000000	      0.00000000	     42.46671885
      2.30876428	     -0.05548240	     -0.00024635	     -0.19698642	     -0.06063554	      0.88278517	     -0.00015993	     -0.21520748	     -0.00000000	      0.00000000	     42.49365029
      2.30999134	     -0.05547163	     -0.00025605	     -0.19697518	     -0.06062832	      0.88278586	     -0.00015887	     -0.21519348	     -0.00000000	      0.00000000	     42.65713380
      2.31169525	     -0.05545989	     -0.00026832	     -0.19696282	     -0.06061835	      0.88278680	     -0.00015736	     -0.21517445	     -0.00000000	      0.00000000	     42.73118631
      2.31294678	     -0.05545179	     -0.00027836	     -0.19695423	     -0.06061106	      0.88278749	     -0.00015624	     -0.21516077	     -0.00000000	      0.00000000	     42.95110426
      2.31419831	     -0.05544638	     -0.00028659	     -0.19694837	     -0.06060382	      0.88278817	     -0.00015509	     -0.21514736	     -0.00000000	      0.00000000	     42.97529746
      2.31570107	     -0.05544048	     -0.00029715	     -0.19694192	     -0.06059516	      0.88278897	     -0.00015370	     -0.21513161	     -0.00000000	      0.00000000	     43.16158427
      2.31702245	     -0.05543730	     -0.00030422	     -0.19693831	     -0.06058760	      0.88278967	     -0.00015245	     -0.21511808	     -0.00000000	      0.00000000	     43.13503702
      2.31834382	     -0.05543430	     -0.00031277	     -0.19693484	     -0.06058008	      0.88279035	     -0.00015118	     -0.21510484	     -0.00000000	      0.00000000	     43.31861914
      2.31966520	     -0.05543302	     -0.00031912	     -0.19693316	     -0.06057260	      0.88279100	     -0.00014990	     -0.21509187	     -0.00000000	      0.00000000	     43.30803994
      2.32098657	     -0.05543219	     -0.00032700	     -0.19693187	     -0.06056517	      0.88279164	     -0.00014860	     -0.21507919	     -0.00000000	      0.00000000	     43.46921532
      2.32230795	     -0.05543279	     -0.00033274	     -0.19693208	     -0.06055778	      0.88279226	     -0.00014728	     -0.21506678	     -0.00000000	      0.00000000	     43.45470053
      2.32362932	     -0.05543380	     -0.00033996	     -0.19693265	     -0.06055044	      0.88279285	     -0.00014595	     -0.21505464	     -0.00000000	      0.00000000	     43.59611658
      2.32495070	     -0.05543583	     -0.00034504	     -0.19693430	     -0.06054314	      0.88279342	     -0.00014460	     -0.21504276	     -0.00000000	      0.00000000	     43.58183631
      2.32627207	     -0.05543856	     -0.00035150	     -0.19693662	     -0.06053588	      0.88279396	     -0.00014324	     -0.21503114	     -0.00000000	      0.00000000	     43.70893417
      2.32759345	     -0.05544244	     -0.00035563	     -0.19694014	     -0.06052868	      0.88279447	     -0.00014186	     -0.21501978	     -0.00000000	      0.00000000	     43.69017239
      2.32891482	     -0.05544711	     -0.00036112	     -0.19694442	     -0.06052152	      0.88279495	     -0.00014047	     -0.21500869	     -0.00000000	      0.00000000	     43.80190784
      2.33023620	     -0.05545270	     -0.00036468	     -0.19694967	     -0.06051440	      0.88279541	     -0.00013906	     -0.21499786	     -0.00000000	      0.00000000	     43.78318437
      2.33155757	     -0.05545902	     -0.00036964	     -0.19695562	     -0.06050734	      0.88279584	     -0.00013764	     -0.21498730	     -0.00000000	      0.00000000	     43.89060424
      2.33287895	     -0.05546619	     -0.00037263	     -0.19696246	     -0.06050032	      0.88279623	     -0.00013621	     -0.21497701	     -0.00000000	      0.00000000	     43.86975678
      2.33420032	     -0.05547397	     -0.00037696	     -0.19696988	     -0.06049335	      0.88279660	     -0.00013477	     -0.21496698	     -0.00000000	      0.00000000	     43.96815360
      2.33552170	     -0.05548237	     -0.00037930	     -0.19697797	     -0.06048643	      0.88279694	     -0.00013331	     -0.21495721	     -0.00000000	      0.00000000	     43.94289295
      2.33684307	     -0.05549128	     -0.00038318	     -0.19698654	     -0.06047955	      0.88279726	     -0.00013184	     -0.21494769	     -0.00000000	      0.00000000	     44.03358886
      2.33816445	     -0.05550072	     -0.00038505	     -0.19699568	     -0.06047273	      0.88279754	     -0.00013036	     -0.21493842	     -0.00000000	      0.00000000	     44.00151022
      2.33948582	     -0.05551058	     -0.00038818	     -0.19700522	     -0.06046595	      0.88279780	     -0.00012887	     -0.21492938	     -0.00000000	      0.00000000	     44.08825100
      2.34080719	     -0.05552090	     -0.00038923	     -0.19701527	     -0.06045922	      0.88279803	     -0.00012737	     -0.21492057	     -0.00000000	      0.00000000	     44.05242637
      2.34212857	     -0.05553157	     -0.00039160	     -0.19702564	     -0.06045255	      0.88279824	     -0.00012586	     -0.21491198	     -0.00000000	      0.00000000	     44.13430320
      2.34344994	     -0.05554257	     -0.00039202	     -0.19703638	     -0.06044592	      0.88279843	     -0.00012434	     -0.21490360	     -0.00000000	      0.00000000	     44.09842128
      2.34477132	     -0.05555388	     -0.00039381	     -0.19704741	     -0.06043934	      0.88279859	     -0.00012281	     -0.21489543	     -0.00000000	      0.00000000	     44.17741448
      2.34609269	     -0.05556544	     -0.00039361	     -0.19705874	     -0.06043281	      0.88279874	     -0.00012127	     -0.21488746	     -0.00000000	      0.00000000	     44.13479705
      2.34741407	     -0.05557742	     -0.00039482	     -0.19707045	     -0.06042633	      0.88279886	     -0.00011973	     -0.21487967	     -0.00000000	      0.00000000	     44.20812725
      2.34873544	     -0.05558983	     -0.00039411	     -0.19708265	     -0.06041991	      0.88279897	     -0.00011817	     -0.21487207	     -0.00000000	      0.00000000	     44.15833865
      2.35005682	     -0.05560240	     -0.00039471	     -0.19709497	     -0.06041353	      0.88279907	     -0.00011661	     -0.21486464	     -0.00000000	      0.00000000	     44.22739911
      2.35137819	     -0.05561504	     -0.00039320	     -0.19710742	     -0.06040720	      0.88279915	     -0.00011503	     -0.21485738	     -0.00000000	      0.00000000	     44.17028110
      2.35269957	     -0.05562777	     -0.00039300	     -0.19711993	     -0.06040092	      0.88279921	     -0.00011345	     -0.21485027	     -0.00000000	      0.00000000	     44.23724290
      2.35402094	     -0.05564058	     -0.00039070	     -0.19713257	     -0.06039469	      0.88279927	     -0.00011187	     -0.21484330	     -0.00000000	      0.00000000	     44.17533642
      2.35534232	     -0.05565350	     -0.00038978	     -0.19714529	     -0.06038852	      0.88279932	     -0.00011028	     -0.21483648	     -0.00000000	      0.00000000	     44.23987796
      2.35666369	     -0.05566645	     -0.00038675	     -0.19715809	     -0.06038239	      0.88279935	     -0.00010868	     -0.21482978	     -0.00000000	      0.00000000	     44.17076722
      2.35798507	     -0.05567942	     -0.00038515	     -0.19717089	     -0.06037631	      0.88279939	     -0.00010708	     -0.21482321	     -0.00000000	      0.00000000	     44.23233497
      2.35930644	     -0.05569233	     -0.00038147	     -0.19718368	     -0.06037028	      0.88279941	     -0.00010547	     -0.21481675	     -0.00000000	      0.00000000	     44.15662709
      2.36062782	     -0.05570514	     -0.00037924	     -0.19719634	     -0.06036430	      0.88279943	     -0.00010385	     -0.21481040	     -0.00000000	      0.00000000	     44.21591057
      2.36194919	     -0.05571780	     -0.00037501	     -0.19720890	     -0.06035836	      0.88279945	     -0.00010224	     -0.21480415	     -0.00000000	      0.00000000	     44.13717281
      2.36327057	     -0.05573049	     -0.00037238	     -0.19722145	     -0.06035248	      0.88279946	     -0.00010062	     -0.21479799	     -0.00000000	      0.00000000	     44.19659750
      2.36459194	     -0.05574298	     -0.00036783	     -0.19723385	     -0.06034664	      0.88279947	     -0.00009899	     -0.21479192	     -0.00000000	      0.00000000	     44.11755638
      2.36591331	     -0.05575521	     -0.00036479	     -0.19724596	     -0.06034086	      0.88279948	     -0.00009736	     -0.21478592	     -0.00000000	      0.00000000	     44.17565648
      2.36723469	     -0.05576706	     -0.00035981	     -0.19725774	     -0.06033511	      0.88279948	     -0.00009573	     -0.21477999	     -0.00000000	      0.00000000	     44.09413202
      2.36855606	     -0.05577857	     -0.00035628	     -0.19726915	     -0.06032942	      0.88279949	     -0.00009410	     -0.21477413	     -0.00000000	      0.00000000	     44.14806928
      2.36987744	     -0.05578960	     -0.00035081	     -0.19728013	     -0.06032377	      0.88279949	     -0.00009246	     -0.21476832	     -0.00000000	      0.00000000	     44.06491157
      2.37119881	     -0.05580014	     -0.00034671	     -0.19729060	     -0.06031817	      0.88279950	     -0.00009082	     -0.21476257	     -0.00000000	      0.00000000	     44.11464851
      2.37252019	     -0.05581008	     -0.00034069	     -0.19730050	     -0.06031261	      0.88279951	     -0.00008918	     -0.21475686	     -0.00000000	      0.00000000	     44.03226789
      2.37384156	     -0.05581941	     -0.00033592	     -0.19730977	     -0.06030709	      0.88279951	     -0.00008754	     -0.21475119	     -0.00000000	      0.00000000	     44.07909658
      2.37516294	     -0.05582800	     -0.00032927	     -0.19731836	     -0.06030162	      0.88279952	     -0.00008590	     -0.21474555	     -0.00000000	      0.00000000	     43.99952450
      2.37648431	     -0.05583587	     -0.00032373	     -0.19732620	     -0.06029620	      0.88279953	     -0.00008425	     -0.21473994	     -0.00000000	      0.00000000	     44.04403742
      2.37780569	     -0.05584297	     -0.00031636	     -0.19733332	     -0.06029081	      0.88279954	     -0.00008261	     -0.21473436	     -0.00000000	      0.00000000	     43.96836349
      2.37912706	     -0.05584931	     -0.00031000	     -0.19733966	     -0.06028547	      0.88279956	     -0.00008096	     -0.21472881	     -0.00000000	      0.00000000	     44.00970587
      2.38044844	     -0.05585484	     -0.00030194	     -0.19734523	     -0.06028018	      0.88279957	     -0.00007931	     -0.21472327	     -0.00000000	      0.00000000	     43.93822983
      2.38176981	     -0.05585960	     -0.00029479	     -0.19735001	     -0.06027492	      0.88279959	     -0.00007767	     -0.21471776	     -0.00000000	      0.00000000	     43.97718399
      2.38309119	     -0.05586354	     -0.00028597	     -0.19735401	     -0.06026971	      0.88279962	     -0.00007602	     -0.21471227	     -0.00000000	      0.00000000	     43.91168598
      2.38468386	     -0.05586715	     -0.00027672	     -0.19735768	     -0.06026348	      0.88279965	     -0.00007403	     -0.21470567	     -0.00000000	      0.00000000	     44.01003499
      2.38584893	     -0.05586891	     -0.00026736	     -0.19735954	     -0.06025896	      0.88279968	     -0.00007258	     -0.21470086	     -0.00000000	      0.00000000	     43.88153097
      2.38701399	     -0.05586999	     -0.00025947	     -0.19736069	     -0.06025447	      0.88279971	     -0.00007112	     -0.21469605	     -0.00000000	      0.00000000	     43.91531441
      2.38859337	     -0.05587038	     -0.00024696	     -0.19736122	     -0.06024844	      0.88279975	     -0.00006915	     -0.21468956	     -0.00000000	      0.00000000	     43.85912467
      2.39000590	     -0.05586974	     -0.00023682	     -0.19736069	     -0.06024309	      0.88279980	     -0.00006739	     -0.21468376	     -0.00000000	      0.00000000	     43.94580954
      2.39141844	     -0.05586814	     -0.00022364	     -0.19735926	     -0.06023779	      0.88279985	     -0.00006563	     -0.21467798	     -0.00000000	      0.00000000	     43.81876954
      2.39263017	     -0.05586605	     -0.00021462	     -0.19735728	     -0.06023327	      0.88279989	     -0.00006411	     -0.21467303	     -0.00000000	      0.00000000	     43.92527198
      2.39384190	     -0.05586323	     -0.00020318	     -0.19735462	     -0.06022879	      0.88279994	     -0.00006260	     -0.21466809	     -0.00000000	      0.00000000	     43.86018060
      2.39531970	     -0.05585884	     -0.00019031	     -0.19735040	     -0.06022337	      0.88280000	     -0.00006076	     -0.21466209	     -0.00000000	      0.00000000	     43.92533883
      2.39679749	     -0.05585336	     -0.00017481	     -0.19734516	     -0.06021799	      0.88280006	     -0.00005892	     -0.21465610	     -0.00000000	      0.00000000	     43.81712940
      2.39800202	     -0.05584820	     -0.00016426	     -0.19734016	     -0.06021364	      0.88280012	     -0.00005743	     -0.21465123	     -0.00000000	      0.00000000	     43.92638381
      2.39920655	     -0.05584240	     -0.00015144	     -0.19733455	     -0.06020932	      0.88280017	     -0.00005593	     -0.21464637	     -0.00000000	      0.00000000	     43.86840080
      2.40071454	     -0.05583436	     -0.00013653	     -0.19732675	     -0.06020396	      0.88280024	     -0.00005406	     -0.21464031	     -0.00000000	      0.00000000	     43.93618771
      2.40222252	     -0.05582556	     -0.00011911	     -0.19731823	     -0.06019865	      0.88280031	     -0.00005219	     -0.21463427	     -0.00000000	      0.00000000	     43.82465092
      2.40339204	     -0.05581836	     -0.00010784	     -0.19731121	     -0.06019455	      0.88280037	     -0.00005074	     -0.21462961	     -0.00000000	      0.00000000	     43.94245650
      2.40456156	     -0.05581097	     -0.00009448	     -0.19730404	     -0.06019049	      0.88280043	     -0.00004929	     -0.21462498	     -0.00000000	      0.00000000	     43.89755998
      2.40612909	     -0.05580118	     -0.00007763	     -0.19729453	     -0.06018509	      0.88280050	     -0.00004736	     -0.21461885	     -0.00000000	      0.00000000	     43.96104613
      2.40769662	     -0.05579174	     -0.00005845	     -0.19728542	     -0.06017973	      0.88280058	     -0.00004543	     -0.21461283	     -0.00000000	      0.00000000	     43.84411995
      2.40882589	     -0.05578507	     -0.00004699	     -0.19727894	     -0.06017590	      0.88280063	     -0.00004404	     -0.21460859	     -0.00000000	      0.00000000	     43.96919918
      2.40995516	     -0.05577854	     -0.00003354	     -0.19727264	     -0.06017210	      0.88280068	     -0.00004265	     -0.21460442	     -0.00000000	      0.00000000	     43.93497161
      2.41160733	     -0.05576947	     -0.00001478	     -0.19726389	     -0.06016657	      0.88280075	     -0.00004062	     -0.21459850	     -0.00000000	      0.00000000	     43.99153025
      2.41300403	     -0.05576288	      0.00000248	     -0.19725760	     -0.06016194	      0.88280081	     -0.00003891	     -0.21459369	     -0.00000000	      0.00000000	     43.91664600
      2.41440073	     -0.05575800	      0.00001789	     -0.19725298	     -0.06015735	      0.88280086	     -0.00003721	     -0.21458910	     -0.00000000	      0.00000000	     44.03020817
      2.41579742	     -0.05575425	      0.00003589	     -0.19724957	     -0.06015279	      0.88280091	     -0.00003551	     -0.21458477	     -0.00000000	      0.00000000	     43.90034135
      2.41719412	     -0.05575221	      0.00005089	     -0.19724779	     -0.06014826	      0.88280095	     -0.00003381	     -0.21458073	     -0.00000000	      0.00000000	     44.08799686
      2.41839258	     -0.05575147	      0.00006683	     -0.19724735	     -0.06014441	      0.88280097	     -0.00003236	     -0.21457753	     -0.00000000	      0.00000000	     43.92416343
      2.41959103	     -0.05575166	      0.00008073	     -0.19724778	     -0.06014058	      0.88280099	     -0.00003091	     -0.21457458	     -0.00000000	      0.00000000	     43.99474781
      2.42110203	     -0.05575309	      0.00009978	     -0.19724959	     -0.06013578	      0.88280100	     -0.00002908	     -0.21457122	     -0.00000000	      0.00000000	     43.92307624
      2.42261302	     -0.05575545	      0.00011685	     -0.19725226	     -0.06013101	      0.88280100	     -0.00002727	     -0.21456828	     -0.00000000	     -0.00000000	     44.08912264
      2.42382353	     -0.05575662	      0.00013291	     -0.19725375	     -0.06012722	      0.88280098	     -0.00002582	     -0.21456620	     -0.00000000	     -0.00000000	     43.92923803
      2.42503404	     -0.05575716	      0.00014702	     -0.19725457	     -0.06012345	      0.88280095	     -0.00002437	     -0.21456432	     -0.00000000	     -0.00000000	     44.01018995
      2.42656579	     -0.05575737	      0.00016631	     -0.19725517	     -0.06011871	      0.88280090	     -0.00002255	     -0.21456218	     -0.00000000	     -0.00000000	     43.92352100
      2.42809754	     -0.05575843	      0.00018311	     -0.19725657	     -0.06011401	      0.88280081	     -0.00002074	     -0.21456032	     -0.00000000	     -0.00000000	     44.11201739
      2.42926702	     -0.05575989	      0.00019819	     -0.19725834	     -0.06011043	      0.88280073	     -0.00001935	     -0.21455910	     -0.00000000	     -0.00000000	     43.90319732
      2.43043650	     -0.05576206	      0.00021107	     -0.19726078	     -0.06010687	      0.88280063	     -0.00001798	     -0.21455806	     -0.00000000	     -0.00000000	     43.95385404
      2.43203816	     -0.05576573	      0.00022954	     -0.19726483	     -0.06010202	      0.88280046	     -0.00001610	     -0.21455693	     -0.00000000	     -0.00000000	     43.85804508
      2.43363981	     -0.05577008	      0.00024544	     -0.19726952	     -0.06009720	      0.88280026	     -0.00001424	     -0.21455614	     -0.00000000	     -0.00000000	     44.05305670
      2.43476875	     -0.05577295	      0.00025893	     -0.19727268	     -0.06009382	      0.88280010	     -0.00001293	     -0.21455577	     -0.00000000	     -0.00000000	     43.82028599
      2.43589769	     -0.05577584	      0.00027035	     -0.19727581	     -0.06009045	      0.88279991	     -0.00001163	     -0.21455554	     -0.00000000	     -0.00000000	     43.85016687
      2.43759485	     -0.05578027	      0.00028810	     -0.19728064	     -0.06008541	      0.88279960	     -0.00000967	     -0.21455542	     -0.00000000	     -0.00000000	     43.75611277
      2.43901557	     -0.05578445	      0.00030128	     -0.19728512	     -0.06008121	      0.88279930	     -0.00000805	     -0.21455552	     -0.00000000	     -0.00000000	     43.83211963
      2.44043630	     -0.05578842	      0.00031587	     -0.19728942	     -0.06007702	      0.88279897	     -0.00000643	     -0.21455579	     -0.00000000	     -0.00000000	     43.66116493
      2.44185703	     -0.05579300	      0.00032740	     -0.19729426	     -0.06007285	      0.88279861	     -0.00000483	     -0.21455623	     -0.00000000	     -0.00000000	     43.81694542
      2.44312862	     -0.05579747	      0.00033987	     -0.19729902	     -0.06006913	      0.88279825	     -0.00000339	     -0.21455677	     -0.00000000	     -0.00000000	     43.61280890
      2.44440022	     -0.05580305	      0.00034974	     -0.19730484	     -0.06006541	      0.88279787	     -0.00000197	     -0.21455744	     -0.00000000	     -0.00000000	     43.68223349
      2.44567181	     -0.05580965	      0.00036066	     -0.19731170	     -0.06006171	      0.88279747	     -0.00000055	     -0.21455827	     -0.00000000	     -0.00000000	     43.57601700
      2.44730566	     -0.05582004	      0.00037273	     -0.19732239	     -0.06005696	      0.88279691	      0.00000127	     -0.21455959	     -0.00000000	     -0.00000000	     43.63184578
      2.44860473	     -0.05582961	      0.00038381	     -0.19733224	     -0.06005319	      0.88279643	      0.00000271	     -0.21456085	     -0.00000000	     -0.00000000	     43.45073970
      2.44990380	     -0.05584054	      0.00039260	     -0.19734339	     -0.06004943	      0.88279593	      0.00000414	     -0.21456232	     -0.00000000	     -0.00000000	     43.49994362
      2.45120287	     -0.05585233	      0.00040260	     -0.19735545	     -0.06004568	      0.88279540	      0.00000556	     -0.21456400	     -0.00000000	     -0.00000000	     43.38252894
      2.45281675	     -0.05586774	      0.00041311	     -0.19737114	     -0.06004102	      0.88279471	      0.00000732	     -0.21456636	     -0.00000000	     -0.00000000	     43.44138684
      2.45409774	     -0.05587991	      0.00042324	     -0.19738359	     -0.06003733	      0.88279414	      0.00000870	     -0.21456842	     -0.00000000	     -0.00000000	     43.26187534
      2.45537874	     -0.05589186	      0.00043133	     -0.19739577	     -0.06003364	      0.88279355	      0.00001008	     -0.21457062	     -0.00000000	     -0.00000000	     43.30280340
      2.45665974	     -0.05590346	      0.00044055	     -0.19740763	     -0.06002995	      0.88279293	      0.00001146	     -0.21457293	     -0.00000000	     -0.00000000	     43.20284623
      2.45833832	     -0.05591864	      0.00045070	     -0.19742312	     -0.06002513	      0.88279209	      0.00001325	     -0.21457608	     -0.00000000	     -0.00000000	     43.25042453
      2.45961388	     -0.05593023	      0.00045996	     -0.19743499	     -0.06002146	      0.88279143	      0.00001460	     -0.21457856	     -0.00000000	     -0.00000000	     43.07742485
      2.46088945	     -0.05594196	      0.00046711	     -0.19744695	     -0.06001779	      0.88279075	      0.00001594	     -0.21458111	     -0.00000000	     -0.00000000	     43.10649755
      2.46242474	     -0.05595588	      0.00047711	     -0.19746119	     -0.06001337	      0.88278991	      0.00001755	     -0.21458423	     -0.00000000	     -0.00000000	     42.96433605
      2.46380587	     -0.05596872	      0.00048377	     -0.19747425	     -0.06000940	      0.88278913	      0.00001899	     -0.21458710	     -0.00000000	     -0.00000000	     43.03357837
      2.46518699	     -0.05598143	      0.00049240	     -0.19748725	     -0.06000542	      0.88278834	      0.00002042	     -0.21459000	     -0.00000000	     -0.00000000	     42.85449690
      2.46656811	     -0.05599392	      0.00049816	     -0.19749996	     -0.06000144	      0.88278753	      0.00002183	     -0.21459292	     -0.00000000	     -0.00000000	     42.94025049
      2.46794924	     -0.05600506	      0.00050621	     -0.19751138	     -0.05999746	      0.88278670	      0.00002324	     -0.21459582	     -0.00000000	     -0.00000000	     42.75746901
      2.46933036	     -0.05601532	      0.00051124	     -0.19752185	     -0.05999347	      0.88278586	      0.00002464	     -0.21459865	     -0.00000000	     -0.00000000	     42.85243593
      2.47071148	     -0.05602437	      0.00051873	     -0.19753117	     -0.05998948	      0.88278501	      0.00002602	     -0.21460138	     -0.00000000	     -0.00000000	     42.65571460
      2.47209261	     -0.05603321	      0.00052286	     -0.19754021	     -0.05998548	      0.88278415	      0.00002740	     -0.21460399	     -0.00000000	     -0.00000000	     42.75530661
      2.47347373	     -0.05604089	      0.00052953	     -0.19754815	     -0.05998147	      0.88278328	      0.00002876	     -0.21460647	     -0.00000000	     -0.00000000	     42.54813552
      2.47485485	     -0.05604768	      0.00053265	     -0.19755511	     -0.05997745	      0.88278239	      0.00003011	     -0.21460877	     -0.00000000	     -0.00000000	     42.65919059
      2.47623597	     -0.05605286	      0.00053847	     -0.19756054	     -0.05997343	      0.88278151	      0.00003145	     -0.21461087	     -0.00000000	     -0.00000000	     42.44535029
      2.47761710	     -0.05605766	      0.00054044	     -0.19756548	     -0.05996939	      0.88278061	      0.00003278	     -0.21461274	     -0.00000000	     -0.00000000	     42.56478618
      2.47899822	     -0.05606138	      0.00054509	     -0.19756943	     -0.05996535	      0.88277971	      0.00003410	     -0.21461438	     -0.00000000	     -0.00000000	     42.34441926
      2.48037934	     -0.05606492	      0.00054569	     -0.19757308	     -0.05996130	      0.88277881	      0.00003540	     -0.21461578	     -0.00000000	     -0.00000000	     42.47003721
      2.48176047	     -0.05606756	      0.00054905	     -0.19757591	     -0.05995723	      0.88277790	      0.00003668	     -0.21461694	     -0.00000000	     -0.00000000	     42.24427235
      2.48314159	     -0.05607026	      0.00054831	     -0.19757870	     -0.05995315	      0.88277700	      0.00003796	     -0.21461786	     -0.00000000	     -0.00000000	     42.37013087
      2.48452271	     -0.05607210	      0.00055047	     -0.19758071	     -0.05994907	      0.88277609	      0.00003922	     -0.21461855	     -0.00000000	     -0.00000000	     42.14118931
      2.48590384	     -0.05607404	      0.00054860	     -0.19758270	     -0.05994496	      0.88277518	      0.00004047	     -0.21461900	     -0.00000000	     -0.00000000	     42.26292302
      2.48728496	     -0.05607519	      0.00054964	     -0.19758398	     -0.05994085	      0.88277427	      0.00004170	     -0.21461921	     -0.00000000	     -0.00000000	     42.04022445
      2.48866608	     -0.05607663	      0.00054658	     -0.19758546	     -0.05993672	      0.88277336	      0.00004292	     -0.21461918	     -0.00000000	     -0.00000000	     42.16072176
      2.49004720	     -0.05607727	      0.00054647	     -0.19758621	     -0.05993258	      0.88277245	      0.00004413	     -0.21461892	     -0.00000000	     -0.00000000	     41.94431949
      2.49142833	     -0.05607820	      0.00054240	     -0.19758715	     -0.05992842	      0.88277155	      0.00004532	     -0.21461844	     -0.00000000	     -0.00000000	     42.05456588
      2.49280945	     -0.05607819	      0.00054129	     -0.19758722	     -0.05992425	      0.88277065	      0.00004650	     -0.21461772	     -0.00000000	     -0.00000000	     41.84777623
      2.49419057	     -0.05607828	      0.00053622	     -0.19758729	     -0.05992006	      0.88276975	      0.00004767	     -0.21461677	     -0.00000000	     -0.00000000	     41.95588937
      2.49557170	     -0.05607708	      0.00053383	     -0.19758615	     -0.05991585	      0.88276885	      0.00004882	     -0.21461559	     -0.00000000	     -0.00000000	     41.76499259
      2.49695282	     -0.05607646	      0.00052762	     -0.19758549	     -0.05991163	      0.88276795	      0.00004996	     -0.21461420	     -0.00000000	     -0.00000000	     41.86226501
      2.49833394	     -0.05607470	      0.00052428	     -0.19758376	     -0.05990739	      0.88276706	      0.00005109	     -0.21461259	     -0.00000000	     -0.00000000	     41.68853604
      2.49971507	     -0.05607283	      0.00051735	     -0.19758183	     -0.05990313	      0.88276618	      0.00005221	     -0.21461075	     -0.00000000	     -0.00000000	     41.78329249
      2.50109619	     -0.05606959	      0.00051332	     -0.19757861	     -0.05989886	      0.88276529	      0.00005332	     -0.21460866	     -0.00000000	     -0.00000000	     41.62806645
      2.50247731	     -0.05606609	      0.00050613	     -0.19757504	     -0.05989457	      0.88276441	      0.00005441	     -0.21460631	     -0.00000000	     -0.00000000	     41.71361858
      2.50385843	     -0.05606086	      0.00050168	     -0.19756981	     -0.05989026	      0.88276354	      0.00005549	     -0.21460369	     -0.00000000	     -0.00000000	     41.57472852
      2.50523956	     -0.05605526	      0.00049405	     -0.19756414	     -0.05988593	      0.88276266	      0.00005656	     -0.21460077	     -0.00000000	     -0.00000000	     41.65514269
      2.50662068	     -0.05604802	      0.00048908	     -0.19755689	     -0.05988158	      0.88276180	      0.00005763	     -0.21459756	     -0.00000000	     -0.00000000	     41.53393881
      2.50800180	     -0.05604036	      0.00048122	     -0.19754915	     -0.05987721	      0.88276094	      0.00005867	     -0.21459404	     -0.00000000	     -0.00000000	     41.60720542
      2.50938293	     -0.05603090	      0.00047608	     -0.19753967	     -0.05987283	      0.88276009	      0.00005971	     -0.21459021	     -0.00000000	     -0.00000000	     41.50218267
      2.51076405	     -0.05602122	      0.00046819	     -0.19752990	     -0.05986842	      0.88275924	      0.00006074	     -0.21458607	     -0.00000000	     -0.00000000	     41.56885706
      2.51214517	     -0.05601012	      0.00046272	     -0.19751877	     -0.05986400	      0.88275840	      0.00006176	     -0.21458162	     -0.00000000	     -0.00000000	     41.48344396
      2.51352630	     -0.05599934	      0.00045458	     -0.19750790	     -0.05985956	      0.88275757	      0.00006276	     -0.21457688	     -0.00000000	     -0.00000000	     41.54833384
      2.51490742	     -0.05598761	      0.00044867	     -0.19749611	     -0.05985509	      0.88275674	      0.00006376	     -0.21457187	     -0.00000000	     -0.00000000	     41.47866561
      2.51628854	     -0.05597644	      0.00044026	     -0.19748483	     -0.05985061	      0.88275593	      0.00006474	     -0.21456660	     -0.00000001	     -0.00000000	     41.54383191
      2.51766966	     -0.05596440	      0.00043401	     -0.19747274	     -0.05984611	      0.88275512	      0.00006572	     -0.21456110	     -0.00000001	     -0.00000000	     41.49004879
      2.51905079	     -0.05595313	      0.00042546	     -0.19746134	     -0.05984160	      0.88275432	      0.00006669	     -0.21455539	     -0.00000001	     -0.00000000	     41.55337500
      2.52043191	     -0.05594107	      0.00041903	     -0.19744921	     -0.05983706	      0.88275353	      0.00006764	     -0.21454950	     -0.00000001	     -0.00000000	     41.51448147
      2.52181303	     -0.05592965	      0.00041051	     -0.19743766	     -0.05983250	      0.88275275	      0.00006859	     -0.21454343	     -0.00000001	     -0.00000000	     41.57862937
      2.52319416	     -0.05591711	      0.00040409	     -0.19742504	     -0.05982793	      0.88275198	      0.00006952	     -0.21453721	     -0.00000001	     -0.00000000	     41.55673159
      2.52457528	     -0.05590474	      0.00039577	     -0.19741254	     -0.05982334	      0.88275122	      0.00007045	     -0.21453082	     -0.00000001	     -0.00000000	     41.62687879
      2.52595640	     -0.05588989	      0.00038952	     -0.19739761	     -0.05981873	      0.88275047	      0.00007137	     -0.21452425	     -0.00000001	     -0.00000000	     41.63794925
      2.52733753	     -0.05587430	      0.00038140	     -0.19738189	     -0.05981410	      0.88274973	      0.00007228	     -0.21451746	     -0.00000001	     -0.00000000	     41.72600620
      2.52871865	     -0.05585613	      0.00037506	     -0.19736363	     -0.05980946	      0.88274901	      0.00007318	     -0.21451045	     -0.00000001	     -0.00000000	     41.76531136
      2.53009977	     -0.05583609	      0.00036681	     -0.19734345	     -0.05980480	      0.88274829	      0.00007407	     -0.21450316	     -0.00000001	     -0.00000000	     41.88294844
      2.53148090	     -0.05581153	      0.00036055	     -0.19731881	     -0.05980013	      0.88274759	      0.00007495	     -0.21449555	     -0.00000001	     -0.00000000	     41.94255501
      2.53286202	     -0.05578480	      0.00035285	     -0.19729194	     -0.05979543	      0.88274690	      0.00007582	     -0.21448755	     -0.00000001	     -0.00000000	     42.04412013
      2.53424314	     -0.05575622	      0.00034693	     -0.19726326	     -0.05979073	      0.88274623	      0.00007669	     -0.21447917	     -0.00000001	     -0.00000000	     42.09617071
      2.53562426	     -0.05572720	      0.00033923	     -0.19723409	     -0.05978601	      0.88274558	      0.00007754	     -0.21447045	     -0.00000001	     -0.00000000	     42.20870348
      2.53700539	     -0.05569475	      0.00033335	     -0.19720153	     -0.05978128	      0.88274495	      0.00007839	     -0.21446139	     -0.00000001	     -0.00000000	     42.29196205
      2.53838651	     -0.05566137	      0.00032554	     -0.19716800	     -0.05977654	      0.88274434	      0.00007922	     -0.21445196	     -0.00000001	     -0.00000000	     42.42687660
      2.53976763	     -0.05562455	      0.00031957	     -0.19713104	     -0.05977179	      0.88274376	      0.00008005	     -0.21444217	     -0.00000001	     -0.00000000	     42.52496340
      2.54114876	     -0.05558696	      0.00031176	     -0.19709328	     -0.05976703	      0.88274320	      0.00008087	     -0.21443200	     -0.00000001	     -0.00000000	     42.66562745
      2.54252988	     -0.05554688	      0.00030588	     -0.19705306	     -0.05976227	      0.88274267	      0.00008168	     -0.21442147	     -0.00000001	     -0.00000000	     42.76454184
      2.54391100	     -0.05550673	      0.00029802	     -0.19701271	     -0.05975750	      0.88274216	      0.00008248	     -0.21441058	     -0.00000001	     -0.00000000	     42.91681181
      2.54529213	     -0.05546413	      0.00029232	     -0.19696995	     -0.05975272	      0.88274169	      0.00008327	     -0.21439937	     -0.00000001	     -0.00000000	     43.01928340
      2.54667325	     -0.05542292	      0.00028424	     -0.19692851	     -0.05974795	      0.88274125	      0.00008405	     -0.21438785	     -0.00000001	     -0.00000000	     43.18267285
      2.54805437	     -0.05538030	      0.00027817	     -0.19688572	     -0.05974318	      0.88274085	      0.00008482	     -0.21437609	     -0.00000001	     -0.00000000	     43.29833720
      2.54943549	     -0.05533709	      0.00026942	     -0.19684224	     -0.05973840	      0.88274048	      0.00008559	     -0.21436407	     -0.00000001	     -0.00000000	     43.49237692
      2.55081662	     -0.05529059	      0.00026331	     -0.19679553	     -0.05973363	      0.88274015	      0.00008634	     -0.21435181	     -0.00000001	     -0.00000000	     43.61723780
      2.55219774	     -0.05524652	      0.00025400	     -0.19675118	     -0.05972887	      0.88273985	      0.00008708	     -0.21433928	     -0.00000001	     -0.00000000	     43.81236116
      2.55357886	     -0.05520123	      0.00024768	     -0.19670566	     -0.05972411	      0.88273959	      0.00008781	     -0.21432657	     -0.00000001	     -0.00000000	     43.91905596
      2.55495999	     -0.05515905	      0.00023781	     -0.19666315	     -0.05971936	      0.88273937	      0.00008853	     -0.21431371	     -0.00000001	     -0.00000000	     44.13544542
      2.55634111	     -0.05511427	      0.00023160	     -0.19661813	     -0.05971463	      0.88273919	      0.00008924	     -0.21430074	     -0.00000001	     -0.00000000	     44.25446934
      2.55772223	     -0.05507418	      0.00022052	     -0.19657766	     -0.05970990	      0.88273904	      0.00008995	     -0.21428766	     -0.00000001	     -0.00000000	     44.49947526
      2.55893755	     -0.05503797	      0.00021427	     -0.19654121	     -0.05970575	      0.88273894	      0.00009056	     -0.21427613	     -0.00000001	     -0.00000000	     44.58779857
      2.56015287	     -0.05500474	      0.00020511	     -0.19650765	     -0.05970161	      0.88273886	      0.00009116	     -0.21426460	     -0.00000001	     -0.00000000	     44.77215489
      2.56165285	     -0.05496244	      0.00019581	     -0.19646500	     -0.05969651	      0.88273881	      0.00009190	     -0.21425038	     -0.00000001	     -0.00000000	     44.94705255
      2.56315283	     -0.05492131	      0.00018415	     -0.19642344	     -0.05969144	      0.88273879	      0.00009262	     -0.21423612	     -0.00000001	      0.00000000	     45.22122001
      2.56436711	     -0.05488685	      0.00017770	     -0.19638871	     -0.05968735	      0.88273881	      0.00009320	     -0.21422456	     -0.00000001	      0.00000000	     45.31701900
      2.56558139	     -0.05485564	      0.00016866	     -0.19635715	     -0.05968327	      0.88273885	      0.00009378	     -0.21421299	     -0.00000001	      0.00000000	     45.49994360
      2.56709993	     -0.05481744	      0.00015945	     -0.19631857	     -0.05967819	      0.88273893	      0.00009449	     -0.21419858	     -0.00000001	      0.00000000	     45.66780897
      2.56861847	     -0.05478232	      0.00014763	     -0.19628301	     -0.05967314	      0.88273904	      0.00009519	     -0.21418426	     -0.00000001	      0.00000000	     45.94014143
      2.56977053	     -0.05475451	      0.00014183	     -0.19625494	     -0.05966933	      0.88273914	      0.00009572	     -0.21417346	     -0.00000001	      0.00000000	     46.01489102
      2.57092260	     -0.05472826	      0.00013363	     -0.19622836	     -0.05966553	      0.88273926	      0.00009624	     -0.21416271	     -0.00000001	      0.00000000	     46.19836751
      2.57251757	     -0.05469236	      0.00012345	     -0.19619202	     -0.05966030	      0.88273944	      0.00009695	     -0.21414790	     -0.00000001	      0.00000000	     46.39095293
      2.57411254	     -0.05465905	      0.00011040	     -0.19615821	     -0.05965510	      0.88273965	      0.00009766	     -0.21413320	     -0.00000001	      0.00000000	     46.71960775
      2.57520252	     -0.05463531	      0.00010457	     -0.19613420	     -0.05965157	      0.88273981	      0.00009814	     -0.21412323	     -0.00000001	      0.00000000	     46.75698518
      2.57629251	     -0.05461278	      0.00009678	     -0.19611134	     -0.05964806	      0.88273998	      0.00009862	     -0.21411331	     -0.00000001	      0.00000000	     46.91029067
      2.57800359	     -0.05457853	      0.00008602	     -0.19607663	     -0.05964258	      0.88274025	      0.00009936	     -0.21409784	     -0.00000001	      0.00000000	     47.08398720
      2.57939249	     -0.05455242	      0.00007633	     -0.19605010	     -0.05963817	      0.88274049	      0.00009996	     -0.21408542	     -0.00000001	      0.00000000	     47.29579846
      2.58078139	     -0.05452589	      0.00006884	     -0.19602321	     -0.05963379	      0.88274074	      0.00010055	     -0.21407311	     -0.00000001	      0.00000000	     47.40220366
      2.58217029	     -0.05450020	      0.00005885	     -0.19599709	     -0.05962944	      0.88274099	      0.00010114	     -0.21406089	     -0.00000001	      0.00000000	     47.66174948
      2.58340792	     -0.05447725	      0.00005289	     -0.19597383	     -0.05962560	      0.88274122	      0.00010166	     -0.21405009	     -0.00000001	      0.00000000	     47.70585445
      2.58464554	     -0.05445598	      0.00004484	     -0.19595220	     -0.05962178	      0.88274146	      0.00010218	     -0.21403937	     -0.00000001	      0.00000000	     47.88272314
      2.58588317	     -0.05443491	      0.00003872	     -0.19593081	     -0.05961799	      0.88274170	      0.00010270	     -0.21402876	     -0.00000001	      0.00000000	     47.95839405
      2.58745677	     -0.05440817	      0.00002975	     -0.19590363	     -0.05961322	      0.88274200	      0.00010335	     -0.21401540	     -0.00000001	      0.00000000	     48.17829013
      2.58870373	     -0.05438807	      0.00002469	     -0.19588323	     -0.05960947	      0.88274224	      0.00010387	     -0.21400492	     -0.00000001	      0.00000000	     48.20394155
      2.58995068	     -0.05437092	      0.00001751	     -0.19586572	     -0.05960575	      0.88274248	      0.00010439	     -0.21399459	     -0.00000001	      0.00000000	     48.35482915
      2.59119764	     -0.05435516	      0.00001186	     -0.19584964	     -0.05960206	      0.88274271	      0.00010490	     -0.21398446	     -0.00000001	      0.00000000	     48.40682952
      2.59276852	     -0.05433728	      0.00000336	     -0.19583130	     -0.05959747	      0.88274301	      0.00010555	     -0.21397199	     -0.00000001	      0.00000000	     48.58908024
      2.59398958	     -0.05432477	     -0.00000105	     -0.19581850	     -0.05959393	      0.88274323	      0.00010605	     -0.21396255	     -0.00000001	      0.00000000	     48.57341691
      2.59521064	     -0.05431365	     -0.00000731	     -0.19580703	     -0.05959043	      0.88274345	      0.00010656	     -0.21395333	     -0.00000001	      0.00000000	     48.70363086
      2.59643170	     -0.05430345	     -0.00001223	     -0.19579652	     -0.05958695	      0.88274366	      0.00010706	     -0.21394433	     -0.00000001	      0.00000000	     48.74245909
      2.59807132	     -0.05428996	     -0.00001980	     -0.19578258	     -0.05958235	      0.88274393	      0.00010774	     -0.21393256	     -0.00000001	      0.00000000	     48.90776054
      2.59927823	     -0.05428002	     -0.00002307	     -0.19577237	     -0.05957899	      0.88274412	      0.00010824	     -0.21392409	     -0.00000001	      0.00000000	     48.86917014
      2.60048515	     -0.05427154	     -0.00002794	     -0.19576358	     -0.05957567	      0.88274430	      0.00010874	     -0.21391578	     -0.00000001	      0.00000000	     48.96040964
      2.60197153	     -0.05426232	     -0.00003186	     -0.19575401	     -0.05957163	      0.88274451	      0.00010936	     -0.21390581	     -0.00000001	      0.00000000	     48.94456325
      2.60328537	     -0.05425468	     -0.00003682	     -0.19574603	     -0.05956810	      0.88274469	      0.00010991	     -0.21389722	     -0.00000001	      0.00000000	     49.07624990
      2.60459921	     -0.05424684	     -0.00003904	     -0.19573792	     -0.05956461	      0.88274485	      0.00011046	     -0.21388882	     -0.00000001	      0.00000000	     49.02049682
      2.60591305	     -0.05424003	     -0.00004338	     -0.19573078	     -0.05956117	      0.88274500	      0.00011102	     -0.21388060	     -0.00000001	      0.00000000	     49.14094498
      2.60722689	     -0.05423423	     -0.00004492	     -0.19572472	     -0.05955776	      0.88274514	      0.00011158	     -0.21387257	     -0.00000001	      0.00000000	     49.05890506
      2.60854073	     -0.05422937	     -0.00004884	     -0.19571954	     -0.05955440	      0.88274527	      0.00011214	     -0.21386475	     -0.00000001	      0.00000000	     49.18372699
      2.60985457	     -0.05422548	     -0.00004978	     -0.19571540	     -0.05955108	      0.88274538	      0.00011271	     -0.21385714	     -0.00000001	      0.00000000	     49.07845097
      2.61116841	     -0.05422236	     -0.00005343	     -0.19571195	     -0.05954780	      0.88274548	      0.00011328	     -0.21384975	     -0.00000001	      0.00000000	     49.20602696
      2.61248224	     -0.05422034	     -0.00005382	     -0.19570969	     -0.05954456	      0.88274556	      0.00011385	     -0.21384257	     -0.00000001	      0.00000000	     49.07505573
      2.61379608	     -0.05421989	     -0.00005737	     -0.19570891	     -0.05954137	      0.88274564	      0.00011443	     -0.21383562	     -0.00000001	      0.00000000	     49.20194377
      2.61510992	     -0.05422060	     -0.00005727	     -0.19570939	     -0.05953822	      0.88274569	      0.00011501	     -0.21382892	     -0.00000001	      0.00000000	     49.04516203
      2.61642376	     -0.05422248	     -0.00006058	     -0.19571094	     -0.05953512	      0.88274574	      0.00011559	     -0.21382247	     -0.00000001	      0.00000000	     49.17872103
      2.61759791	     -0.05422483	     -0.00006027	     -0.19571308	     -0.05953238	      0.88274577	      0.00011612	     -0.21381692	     -0.00000001	      0.00000000	     49.02978360
      2.61877205	     -0.05422783	     -0.00006192	     -0.19571582	     -0.05952968	      0.88274580	      0.00011664	     -0.21381156	     -0.00000001	      0.00000000	     49.06108065
      2.62020588	     -0.05423220	     -0.00006202	     -0.19571992	     -0.05952643	      0.88274581	      0.00011729	     -0.21380528	     -0.00000001	      0.00000000	     48.97026195
      2.62163972	     -0.05423726	     -0.00006372	     -0.19572467	     -0.05952323	      0.88274581	      0.00011795	     -0.21379926	     -0.00000001	     -0.00000000	     49.03876519
      2.62283537	     -0.05424198	     -0.00006251	     -0.19572920	     -0.05952061	      0.88274581	      0.00011849	     -0.21379444	     -0.00000001	     -0.00000000	     48.88644500
      2.62403101	     -0.05424719	     -0.00006306	     -0.19573417	     -0.05951802	      0.88274580	      0.00011904	     -0.21378980	     -0.00000001	     -0.00000000	     48.89961015
      2.62547030	     -0.05425398	     -0.00006172	     -0.19574071	     -0.05951495	      0.88274577	      0.00011971	     -0.21378443	     -0.00000001	     -0.00000000	     48.78177760
      2.62690958	     -0.05426153	     -0.00006223	     -0.19574798	     -0.05951194	      0.88274574	      0.00012038	     -0.21377929	     -0.00000001	     -0.00000000	     48.84801659
      2.62806400	     -0.05426814	     -0.00005992	     -0.19575443	     -0.05950956	      0.88274571	      0.00012092	     -0.21377534	     -0.00000001	     -0.00000000	     48.67556806
      2.62921842	     -0.05427529	     -0.00005938	     -0.19576137	     -0.05950722	      0.88274567	      0.00012146	     -0.21377154	     -0.00000001	     -0.00000000	     48.67304774
      2.63071149	     -0.05428534	     -0.00005703	     -0.19577119	     -0.05950424	      0.88274562	      0.00012217	     -0.21376684	     -0.00000001	     -0.00000000	     48.55586863
      2.63220457	     -0.05429642	     -0.00005650	     -0.19578200	     -0.05950132	      0.88274556	      0.00012288	     -0.21376239	     -0.00000001	     -0.00000000	     48.61754532
      2.63332593	     -0.05430527	     -0.00005342	     -0.19579071	     -0.05949917	      0.88274552	      0.00012341	     -0.21375921	     -0.00000001	     -0.00000000	     48.43188737
      2.63444728	     -0.05431448	     -0.00005203	     -0.19579975	     -0.05949704	      0.88274547	      0.00012395	     -0.21375617	     -0.00000001	     -0.00000000	     48.41281800
      2.63600462	     -0.05432769	     -0.00004858	     -0.19581275	     -0.05949415	      0.88274540	      0.00012470	     -0.21375215	     -0.00000001	     -0.00000000	     48.28452368
      2.63756197	     -0.05434141	     -0.00004689	     -0.19582622	     -0.05949132	      0.88274533	      0.00012545	     -0.21374837	     -0.00000001	     -0.00000000	     48.34171036
      2.63863415	     -0.05435138	     -0.00004310	     -0.19583608	     -0.05948941	      0.88274529	      0.00012596	     -0.21374589	     -0.00000001	     -0.00000000	     48.13179878
      2.63970633	     -0.05436162	     -0.00004099	     -0.19584617	     -0.05948753	      0.88274524	      0.00012648	     -0.21374351	     -0.00000001	     -0.00000000	     48.09428260
      2.64137327	     -0.05437791	     -0.00003644	     -0.19586226	     -0.05948466	      0.88274517	      0.00012729	     -0.21374001	     -0.00000001	     -0.00000000	     47.95508341
      2.64274506	     -0.05439151	     -0.00003350	     -0.19587568	     -0.05948235	      0.88274511	      0.00012796	     -0.21373729	     -0.00000001	     -0.00000000	     47.93360323
      2.64411686	     -0.05440502	     -0.00002847	     -0.19588907	     -0.05948009	      0.88274506	      0.00012862	     -0.21373470	     -0.00000001	     -0.00000000	     47.75692137
      2.64548865	     -0.05441856	     -0.00002564	     -0.19590242	     -0.05947787	      0.88274501	      0.00012929	     -0.21373223	     -0.00000001	     -0.00000000	     47.79221264
      2.64670365	     -0.05443049	     -0.00002032	     -0.19591426	     -0.05947595	      0.88274497	      0.00012988	     -0.21373014	     -0.00000001	     -0.00000000	     47.58726019
      2.64791865	     -0.05444243	     -0.00001693	     -0.19592607	     -0.05947406	      0.88274493	      0.00013047	     -0.21372812	     -0.00000001	     -0.00000000	     47.57073057
      2.64913365	     -0.05445433	     -0.00001204	     -0.19593787	     -0.05947221	      0.88274489	      0.00013107	     -0.21372619	     -0.00000001	     -0.00000000	     47.44132416
      2.65073152	     -0.05446959	     -0.00000678	     -0.19595298	     -0.05946983	      0.88274486	      0.00013184	     -0.21372376	     -0.00000001	     -0.00000000	     47.41206976
      2.65197459	     -0.05448091	     -0.00000066	     -0.19596422	     -0.05946803	      0.88274483	      0.00013245	     -0.21372194	     -0.00000001	     -0.00000000	     47.22821008
      2.65321765	     -0.05449195	      0.00000378	     -0.19597515	     -0.05946625	      0.88274481	      0.00013305	     -0.21372018	     -0.00000001	     -0.00000000	     47.21214004
      2.65446072	     -0.05450272	      0.00000976	     -0.19598585	     -0.05946452	      0.88274480	      0.00013365	     -0.21371847	     -0.00000001	     -0.00000000	     47.07920788
      2.65603566	     -0.05451572	      0.00001607	     -0.19599875	     -0.05946237	      0.88274480	      0.00013442	     -0.21371638	     -0.00000001	     -0.00000000	     47.06621057
      2.65726009	     -0.05452521	      0.00002315	     -0.19600820	     -0.05946074	      0.88274480	      0.00013501	     -0.21371481	     -0.00000001	      0.00000000	     46.87981229
      2.65848453	     -0.05453423	      0.00002861	     -0.19601715	     -0.05945914	      0.88274481	      0.00013560	     -0.21371328	     -0.00000001	      0.00000000	     46.86424371
      2.65970897	     -0.05454266	      0.00003552	     -0.19602554	     -0.05945758	      0.88274482	      0.00013619	     -0.21371179	     -0.00000001	      0.00000000	     46.74556439
      2.66135238	     -0.05455299	      0.00004374	     -0.19603580	     -0.05945554	      0.88274486	      0.00013697	     -0.21370984	     -0.00000001	      0.00000000	     46.73044611
      2.66257222	     -0.05455984	      0.00005194	     -0.19604264	     -0.05945406	      0.88274489	      0.00013756	     -0.21370842	     -0.00000001	      0.00000000	     46.55328320
      2.66379205	     -0.05456622	      0.00005857	     -0.19604898	     -0.05945262	      0.88274493	      0.00013814	     -0.21370703	     -0.00000001	      0.00000000	     46.54158748
      2.66528138	     -0.05457338	      0.00006866	     -0.19605615	     -0.05945090	      0.88274500	      0.00013884	     -0.21370537	     -0.00000001	      0.00000000	     46.38624316
      2.66660953	     -0.05457931	      0.00007615	     -0.19606204	     -0.05944941	      0.88274507	      0.00013947	     -0.21370393	     -0.00000001	      0.00000000	     46.41472140
      2.66793768	     -0.05458448	      0.00008629	     -0.19606725	     -0.05944795	      0.88274515	      0.00014009	     -0.21370253	     -0.00000001	      0.00000000	     46.23565800
      2.66926582	     -0.05458892	      0.00009448	     -0.19607168	     -0.05944653	      0.88274524	      0.00014071	     -0.21370116	     -0.00000001	      0.00000000	     46.27936478
      2.67059397	     -0.05459238	      0.00010556	     -0.19607519	     -0.05944515	      0.88274534	      0.00014133	     -0.21369983	     -0.00000001	      0.00000000	     46.09495779
      2.67192212	     -0.05459497	      0.00011435	     -0.19607779	     -0.05944381	      0.88274545	      0.00014195	     -0.21369852	     -0.00000001	      0.00000000	     46.15399379
      2.67325026	     -0.05459653	      0.00012623	     -0.19607943	     -0.05944251	      0.88274558	      0.00014256	     -0.21369723	     -0.00000001	      0.00000000	     45.96581385
      2.67457841	     -0.05459725	      0.00013563	     -0.19608017	     -0.05944124	      0.88274572	      0.00014316	     -0.21369595	     -0.00000001	      0.00000000	     46.04034684
      2.67590656	     -0.05459706	      0.00014826	     -0.19608008	     -0.05944000	      0.88274588	      0.00014377	     -0.21369467	     -0.00000001	      0.00000000	     45.84871037
      2.67723470	     -0.05459617	      0.00015823	     -0.19607922	     -0.05943881	      0.88274604	      0.00014437	     -0.21369340	     -0.00000000	      0.00000000	     45.93749667
      2.67856285	     -0.05459423	      0.00017157	     -0.19607741	     -0.05943764	      0.88274622	      0.00014496	     -0.21369214	     -0.00000000	      0.00000000	     45.74585764
      2.67989100	     -0.05459153	      0.00018209	     -0.19607475	     -0.05943652	      0.88274641	      0.00014555	     -0.21369088	     -0.00000000	      0.00000000	     45.84818158
      2.68121914	     -0.05458785	      0.00019606	     -0.19607121	     -0.05943543	      0.88274662	      0.00014613	     -0.21368961	     -0.00000000	      0.00000000	     45.65655752
      2.68254729	     -0.05458336	      0.00020706	     -0.19606678	     -0.05943437	      0.88274684	      0.00014671	     -0.21368834	     -0.00000000	      0.00000000	     45.77266336
      2.68387544	     -0.05457789	      0.00022154	     -0.19606146	     -0.05943335	      0.88274707	      0.00014728	     -0.21368706	     -0.00000000	      0.00000000	     45.58255461
      2.68520358	     -0.05457180	      0.00023292	     -0.19605544	     -0.05943236	      0.88274732	      0.00014785	     -0.21368576	     -0.00000000	      0.00000000	     45.71015892
      2.68653173	     -0.05456493	      0.00024776	     -0.19604873	     -0.05943140	      0.88274758	      0.00014841	     -0.21368446	     -0.00000000	      0.00000000	     45.52229648
      2.68785988	     -0.05455750	      0.00025941	     -0.19604137	     -0.05943048	      0.88274785	      0.00014896	     -0.21368316	     -0.00000000	      0.00000000	     45.66167972
      2.68918802	     -0.05454920	      0.00027448	     -0.19603324	     -0.05942959	      0.88274813	      0.00014951	     -0.21368185	     -0.00000000	      0.00000000	     45.47848802
      2.69051617	     -0.05454047	      0.00028629	     -0.19602459	     -0.05942874	      0.88274843	      0.00015004	     -0.21368054	     -0.00000000	      0.00000000	     45.62745737
      2.69184432	     -0.05453100	      0.00030141	     -0.19601528	     -0.05942792	      0.88274874	      0.00015057	     -0.21367922	     -0.00000000	      0.00000000	     45.44940533
      2.69317246	     -0.05452102	      0.00031329	     -0.19600537	     -0.05942713	      0.88274906	      0.00015109	     -0.21367791	     -0.00000000	      0.00000000	     45.60775269
      2.69450061	     -0.05451026	      0.00032837	     -0.19599478	     -0.05942637	      0.88274939	      0.00015160	     -0.21367660	     -0.00000000	      0.00000000	     45.43526491
      2.69582876	     -0.05449911	      0.00034022	     -0.19598370	     -0.05942564	      0.88274973	      0.00015210	     -0.21367529	     -0.00000000	      0.00000000	     45.59802812
      2.69715690	     -0.05448714	      0.00035515	     -0.19597189	     -0.05942495	      0.88275009	      0.00015260	     -0.21367398	     -0.00000000	      0.00000000	     45.43231331
      2.69848505	     -0.05447476	      0.00036694	     -0.19595958	     -0.05942428	      0.88275045	      0.00015308	     -0.21367267	     -0.00000000	      0.00000000	     45.59711716
      2.69981320	     -0.05446175	      0.00038177	     -0.19594673	     -0.05942365	      0.88275082	      0.00015355	     -0.21367137	     -0.00000000	      0.00000000	     45.43637364
      2.70114134	     -0.05444851	      0.00039354	     -0.19593356	     -0.05942305	      0.88275120	      0.00015401	     -0.21367007	     -0.00000000	      0.00000000	     45.59862833
      2.70246949	     -0.05443403	      0.00040816	     -0.19591923	     -0.05942248	      0.88275159	      0.00015446	     -0.21366879	     -0.00000000	      0.00000000	     45.45067941
      2.70379764	     -0.05441826	      0.00041998	     -0.19590353	     -0.05942194	      0.88275199	      0.00015489	     -0.21366747	     -0.00000000	      0.00000000	     45.61394079
      2.70512578	     -0.05440132	      0.00043448	     -0.19588673	     -0.05942143	      0.88275239	      0.00015532	     -0.21366612	     -0.00000000	      0.00000000	     45.47238710
      2.70645393	     -0.05438385	      0.00044623	     -0.19586933	     -0.05942095	      0.88275281	      0.00015573	     -0.21366473	     -0.00000000	      0.00000000	     45.62859782
      2.70778208	     -0.05436526	      0.00046044	     -0.19585088	     -0.05942050	      0.88275322	      0.00015613	     -0.21366330	     -0.00000000	      0.00000000	     45.49840632
      2.70911022	     -0.05434641	      0.00047200	     -0.19583209	     -0.05942008	      0.88275365	      0.00015652	     -0.21366183	     -0.00000000	      0.00000000	     45.64904595
      2.71043837	     -0.05432751	      0.00048574	     -0.19581331	     -0.05941969	      0.88275408	      0.00015690	     -0.21366034	     -0.00000000	      0.00000000	     45.52448552
      2.71176652	     -0.05430968	      0.00049697	     -0.19579553	     -0.05941933	      0.88275451	      0.00015726	     -0.21365886	     -0.00000000	      0.00000000	     45.66086578
      2.71309466	     -0.05429265	      0.00051012	     -0.19577859	     -0.05941900	      0.88275495	      0.00015761	     -0.21365746	     -0.00000000	      0.00000000	     45.54454544
      2.71442281	     -0.05427557	      0.00052096	     -0.19576154	     -0.05941870	      0.88275539	      0.00015794	     -0.21365614	     -0.00000000	      0.00000000	     45.68920520
      2.71575096	     -0.05425824	      0.00053360	     -0.19574429	     -0.05941843	      0.88275583	      0.00015826	     -0.21365489	     -0.00000000	      0.00000000	     45.59109844
      2.71707910	     -0.05424152	      0.00054400	     -0.19572760	     -0.05941819	      0.88275627	      0.00015857	     -0.21365374	     -0.00000000	      0.00000000	     45.72580390
      2.71840725	     -0.05422471	      0.00055598	     -0.19571086	     -0.05941798	      0.88275671	      0.00015886	     -0.21365268	     -0.00000000	      0.00000000	     45.64055037
      2.71973540	     -0.05420874	      0.00056582	     -0.19569490	     -0.05941779	      0.88275716	      0.00015914	     -0.21365173	     -0.00000000	      0.00000000	     45.76595495
      2.72106355	     -0.05419461	      0.00057676	     -0.19568080	     -0.05941764	      0.88275759	      0.00015941	     -0.21365092	     -0.00000000	      0.00000000	     45.68562624
      2.72239169	     -0.05418338	      0.00058556	     -0.19566954	     -0.05941751	      0.88275803	      0.00015966	     -0.21365032	     -0.00000000	      0.00000000	     45.78858388
      2.72371984	     -0.05417378	      0.00059539	     -0.19565995	     -0.05941741	      0.88275846	      0.00015990	     -0.21364999	     -0.00000000	      0.00000000	     45.72084961
      2.72504799	     -0.05416575	      0.00060347	     -0.19565188	     -0.05941734	      0.88275889	      0.00016012	     -0.21364993	     -0.00000000	      0.00000000	     45.81749853
      2.72637613	     -0.05415843	      0.00061258	     -0.19564455	     -0.05941729	      0.88275931	      0.00016033	     -0.21365015	     -0.00000000	      0.00000000	     45.76371769
      2.72799370	     -0.05415073	      0.00062141	     -0.19563678	     -0.05941727	      0.88275980	      0.00016057	     -0.21365076	     -0.00000000	      0.00000000	     45.93832867
      2.72917046	     -0.05414555	      0.00062984	     -0.19563161	     -0.05941727	      0.88276016	      0.00016073	     -0.21365145	     -0.00000000	      0.00000000	     45.79292509
      2.73034723	     -0.05414094	      0.00063620	     -0.19562696	     -0.05941730	      0.88276050	      0.00016087	     -0.21365232	     -0.00000000	      0.00000000	     45.87400750
      2.73194193	     -0.05413494	      0.00064586	     -0.19562092	     -0.05941737	      0.88276095	      0.00016106	     -0.21365378	     -0.00000000	      0.00000000	     45.83645476
      2.73336344	     -0.05413230	      0.00065231	     -0.19561820	     -0.05941746	      0.88276133	      0.00016120	     -0.21365536	     -0.00000000	      0.00000000	     45.97035759
      2.73478494	     -0.05413129	      0.00066101	     -0.19561716	     -0.05941757	      0.88276170	      0.00016133	     -0.21365726	     -0.00000000	      0.00000000	     45.82509605
      2.73601465	     -0.05413243	      0.00066536	     -0.19561820	     -0.05941770	      0.88276201	      0.00016144	     -0.21365916	     -0.00000000	      0.00000000	     45.98327280
      2.73724436	     -0.05413396	      0.00067175	     -0.19561969	     -0.05941784	      0.88276230	      0.00016153	     -0.21366129	     -0.00000000	      0.00000000	     45.91509183
      2.73872498	     -0.05413777	      0.00067735	     -0.19562340	     -0.05941803	      0.88276263	      0.00016162	     -0.21366417	     -0.00000000	      0.00000000	     46.01526670
      2.74020561	     -0.05414161	      0.00068492	     -0.19562718	     -0.05941825	      0.88276293	      0.00016170	     -0.21366738	     -0.00000000	      0.00000000	     45.90937325
      2.74142636	     -0.05414602	      0.00068820	     -0.19563149	     -0.05941845	      0.88276317	      0.00016175	     -0.21367024	     -0.00000000	      0.00000000	     46.06295560
      2.74264712	     -0.05415028	      0.00069342	     -0.19563569	     -0.05941867	      0.88276338	      0.00016179	     -0.21367327	     -0.00000000	      0.00000000	     46.01094644
      2.74415684	     -0.05415694	      0.00069777	     -0.19564223	     -0.05941896	      0.88276363	      0.00016182	     -0.21367725	     -0.00000000	      0.00000000	     46.10938541
      2.74566656	     -0.05416324	      0.00070408	     -0.19564847	     -0.05941927	      0.88276385	      0.00016184	     -0.21368146	     -0.00000000	      0.00000000	     46.00415988
      2.74685235	     -0.05417013	      0.00070587	     -0.19565522	     -0.05941953	      0.88276400	      0.00016184	     -0.21368491	     -0.00000000	      0.00000000	     46.14226648
      2.74803814	     -0.05417630	      0.00070963	     -0.19566133	     -0.05941981	      0.88276414	      0.00016184	     -0.21368848	     -0.00000000	      0.00000000	     46.10111643
      2.74960408	     -0.05418546	      0.00071262	     -0.19567034	     -0.05942019	      0.88276429	      0.00016181	     -0.21369336	     -0.00000000	      0.00000000	     46.18311683
      2.75117001	     -0.05419357	      0.00071753	     -0.19567836	     -0.05942060	      0.88276441	      0.00016177	     -0.21369839	     -0.00000000	      0.00000000	     46.08117926
      2.75231568	     -0.05420123	      0.00071780	     -0.19568588	     -0.05942090	      0.88276448	      0.00016172	     -0.21370214	     -0.00000000	      0.00000000	     46.21389074
      2.75346134	     -0.05420812	      0.00071990	     -0.19569267	     -0.05942122	      0.88276453	      0.00016167	     -0.21370594	     -0.00000000	      0.00000000	     46.18528158
      2.75510694	     -0.05421931	      0.00072087	     -0.19570367	     -0.05942170	      0.88276458	      0.00016158	     -0.21371150	     -0.00000000	      0.00000000	     46.25417328
      2.75651054	     -0.05422768	      0.00072272	     -0.19571191	     -0.05942212	      0.88276459	      0.00016148	     -0.21371630	     -0.00000000	      0.00000000	     46.20176110
      2.75791414	     -0.05423834	      0.00072153	     -0.19572236	     -0.05942255	      0.88276458	      0.00016137	     -0.21372112	     -0.00000000	     -0.00000000	     46.31030053
      2.75931773	     -0.05424777	      0.00072289	     -0.19573166	     -0.05942299	      0.88276455	      0.00016125	     -0.21372600	     -0.00000000	     -0.00000000	     46.21049867
      2.76072133	     -0.05426096	      0.00071968	     -0.19574461	     -0.05942345	      0.88276449	      0.00016111	     -0.21373092	     -0.00000000	     -0.00000000	     46.37033892
      2.76192369	     -0.05426933	      0.00072024	     -0.19575285	     -0.05942385	      0.88276442	      0.00016098	     -0.21373517	     -0.00000000	     -0.00000000	     46.26070956
      2.76312605	     -0.05428016	      0.00071768	     -0.19576348	     -0.05942426	      0.88276434	      0.00016084	     -0.21373943	     -0.00000000	     -0.00000000	     46.31892342
      2.76464559	     -0.05429248	      0.00071590	     -0.19577559	     -0.05942478	      0.88276422	      0.00016065	     -0.21374482	     -0.00000000	     -0.00000000	     46.28317463
      2.76616513	     -0.05430797	      0.00071097	     -0.19579079	     -0.05942532	      0.88276407	      0.00016044	     -0.21375020	     -0.00000000	     -0.00000000	     46.38536047
      2.76737298	     -0.05431746	      0.00070984	     -0.19580013	     -0.05942575	      0.88276393	      0.00016027	     -0.21375449	     -0.00000000	     -0.00000000	     46.29475057
      2.76858082	     -0.05433025	      0.00070569	     -0.19581269	     -0.05942619	      0.88276378	      0.00016008	     -0.21375877	     -0.00000000	     -0.00000000	     46.33358726
      2.77012352	     -0.05434527	      0.00070179	     -0.19582746	     -0.05942675	      0.88276357	      0.00015983	     -0.21376426	     -0.00000000	     -0.00000000	     46.30122848
      2.77166622	     -0.05436490	      0.00069415	     -0.19584675	     -0.05942732	      0.88276334	      0.00015957	     -0.21376974	     -0.00000000	     -0.00000000	     46.39630436
      2.77282305	     -0.05437574	      0.00069152	     -0.19585742	     -0.05942775	      0.88276315	      0.00015936	     -0.21377389	     -0.00000000	     -0.00000000	     46.31520021
      2.77397987	     -0.05439015	      0.00068591	     -0.19587158	     -0.05942819	      0.88276295	      0.00015914	     -0.21377803	     -0.00000000	     -0.00000000	     46.33626451
      2.77560123	     -0.05440846	      0.00067925	     -0.19588959	     -0.05942880	      0.88276265	      0.00015882	     -0.21378384	     -0.00000000	     -0.00000000	     46.31906904
      2.77722259	     -0.05443124	      0.00066908	     -0.19591196	     -0.05942942	      0.88276233	      0.00015849	     -0.21378960	     -0.00000000	     -0.00000000	     46.38690043
      2.77832672	     -0.05444189	      0.00066546	     -0.19592244	     -0.05942984	      0.88276210	      0.00015825	     -0.21379354	     -0.00000000	     -0.00000000	     46.32012575
      2.77943085	     -0.05445681	      0.00065886	     -0.19593711	     -0.05943026	      0.88276186	      0.00015801	     -0.21379744	     -0.00000000	     -0.00000000	     46.32255781
      2.78116880	     -0.05447933	      0.00064928	     -0.19595926	     -0.05943093	      0.88276146	      0.00015762	     -0.21380358	     -0.00000000	     -0.00000000	     46.31098144
      2.78258696	     -0.05450100	      0.00063952	     -0.19598057	     -0.05943147	      0.88276112	      0.00015729	     -0.21380858	     -0.00000000	     -0.00000000	     46.30844037
      2.78400513	     -0.05451890	      0.00063204	     -0.19599819	     -0.05943201	      0.88276077	      0.00015695	     -0.21381360	     -0.00000000	     -0.00000000	     46.29223348
      2.78542329	     -0.05454291	      0.00062086	     -0.19602182	     -0.05943255	      0.88276040	      0.00015660	     -0.21381858	     -0.00000000	     -0.00000000	     46.28812369
      2.78667724	     -0.05455776	      0.00061440	     -0.19603644	     -0.05943302	      0.88276006	      0.00015629	     -0.21382300	     -0.00000000	     -0.00000000	     46.27530245
      2.78793118	     -0.05457804	      0.00060479	     -0.19605640	     -0.05943349	      0.88275971	      0.00015597	     -0.21382738	     -0.00000000	     -0.00000000	     46.25651727
      2.78918513	     -0.05459495	      0.00059690	     -0.19607304	     -0.05943396	      0.88275935	      0.00015564	     -0.21383174	     -0.00000000	     -0.00000000	     46.25015003
      2.79083187	     -0.05462092	      0.00058432	     -0.19609861	     -0.05943457	      0.88275886	      0.00015520	     -0.21383740	     -0.00000000	     -0.00000000	     46.22660409
      2.79211051	     -0.05463638	      0.00057693	     -0.19611381	     -0.05943504	      0.88275847	      0.00015486	     -0.21384176	     -0.00000000	     -0.00000000	     46.23164301
      2.79338916	     -0.05465683	      0.00056686	     -0.19613394	     -0.05943551	      0.88275807	      0.00015451	     -0.21384605	     -0.00000000	     -0.00000000	     46.20342353
      2.79466781	     -0.05467375	      0.00055846	     -0.19615060	     -0.05943597	      0.88275766	      0.00015416	     -0.21385030	     -0.00000000	     -0.00000000	     46.21058068
      2.79629465	     -0.05469957	      0.00054533	     -0.19617601	     -0.05943655	      0.88275713	      0.00015370	     -0.21385561	     -0.00000000	     -0.00000000	     46.18944115
      2.79755118	     -0.05471413	      0.00053751	     -0.19619032	     -0.05943699	      0.88275671	      0.00015334	     -0.21385968	     -0.00000000	     -0.00000000	     46.22264061
      2.79880771	     -0.05473352	      0.00052710	     -0.19620940	     -0.05943742	      0.88275628	      0.00015298	     -0.21386365	     -0.00000000	     -0.00000000	     46.19782112
      2.80031696	     -0.05475179	      0.00051675	     -0.19622736	     -0.05943794	      0.88275576	      0.00015255	     -0.21386835	     -0.00000000	     -0.00000000	     46.23067079
      2.80182621	     -0.05477656	      0.00050298	     -0.19625172	     -0.05943844	      0.88275523	      0.00015211	     -0.21387290	     -0.00000000	     -0.00000000	     46.19150460
      2.80297542	     -0.05478754	      0.00049574	     -0.19626249	     -0.05943882	      0.88275482	      0.00015177	     -0.21387633	     -0.00000000	     -0.00000000	     46.25067602
      2.80412463	     -0.05480370	      0.00048583	     -0.19627836	     -0.05943919	      0.88275440	      0.00015143	     -0.21387967	     -0.00000000	     -0.00000000	     46.24444513
      2.80575163	     -0.05482295	      0.00047340	     -0.19629724	     -0.05943971	      0.88275380	      0.00015094	     -0.21388429	     -0.00000000	     -0.00000000	     46.27688293
      2.80716396	     -0.05484301	      0.00046109	     -0.19631696	     -0.05944015	      0.88275328	      0.00015051	     -0.21388817	     -0.00000000	     -0.00000000	     46.25452794
      2.80857628	     -0.05485725	      0.00045141	     -0.19633092	     -0.05944058	      0.88275275	      0.00015009	     -0.21389197	     -0.00000000	     -0.00000000	     46.32342540
      2.80998860	     -0.05487877	      0.00043862	     -0.19635208	     -0.05944101	      0.88275222	      0.00014965	     -0.21389564	     -0.00000000	     -0.00000000	     46.27234178
      2.81123655	     -0.05489005	      0.00043069	     -0.19636313	     -0.05944137	      0.88275175	      0.00014927	     -0.21389883	     -0.00000000	     -0.00000000	     46.35990484
      2.81248449	     -0.05490729	      0.00041989	     -0.19638007	     -0.05944173	      0.88275128	      0.00014889	     -0.21390192	     -0.00000000	     -0.00000000	     46.35692481
      2.81373243	     -0.05492073	      0.00041070	     -0.19639326	     -0.05944209	      0.88275081	      0.00014850	     -0.21390496	     -0.00000000	     -0.00000000	     46.40937773
      2.81540996	     -0.05494260	      0.00039696	     -0.19641475	     -0.05944255	      0.88275017	      0.00014797	     -0.21390890	     -0.00000000	     -0.00000000	     46.39970493
      2.81668820	     -0.05495402	      0.00038914	     -0.19642595	     -0.05944290	      0.88274969	      0.00014757	     -0.21391184	     -0.00000000	     -0.00000000	     46.46943143
      2.81796644	     -0.05497047	      0.00037946	     -0.19644214	     -0.05944324	      0.88274920	      0.00014716	     -0.21391467	     -0.00000000	     -0.00000000	     46.44053802
      2.81924468	     -0.05498293	      0.00037179	     -0.19645439	     -0.05944357	      0.88274872	      0.00014676	     -0.21391744	     -0.00000000	     -0.00000000	     46.48892984
      2.82089202	     -0.05500324	      0.00036024	     -0.19647439	     -0.05944400	      0.88274810	      0.00014622	     -0.21392086	     -0.00000000	     -0.00000000	     46.47826793
      2.82214585	     -0.05501318	      0.00035395	     -0.19648416	     -0.05944431	      0.88274762	      0.00014581	     -0.21392339	     -0.00000000	     -0.00000000	     46.57542607
      2.82339969	     -0.05502828	      0.00034552	     -0.19649904	     -0.05944462	      0.88274715	      0.00014540	     -0.21392583	     -0.00000000	     -0.00000000	     46.56773691
      2.82492239	     -0.05504169	      0.00033753	     -0.19651224	     -0.05944499	      0.88274658	      0.00014490	     -0.21392870	     -0.00000000	     -0.00000000	     46.65808138
      2.82629263	     -0.05505884	      0.00032799	     -0.19652915	     -0.05944531	      0.88274606	      0.00014444	     -0.21393117	     -0.00000000	     -0.00000000	     46.64017225
      2.82766287	     -0.05506903	      0.00032133	     -0.19653918	     -0.05944563	      0.88274554	      0.00014397	     -0.21393358	     -0.00000000	     -0.00000000	     46.75864691
      2.82903312	     -0.05508632	      0.00031140	     -0.19655621	     -0.05944594	      0.88274502	      0.00014350	     -0.21393585	     -0.00000000	     -0.00000000	     46.73261593
      2.83040336	     -0.05509567	      0.00030499	     -0.19656541	     -0.05944624	      0.88274450	      0.00014303	     -0.21393808	     -0.00000000	     -0.00000000	     46.85646430
      2.83177360	     -0.05511331	      0.00029477	     -0.19658279	     -0.05944654	      0.88274398	      0.00014254	     -0.21394017	     -0.00000000	     -0.00000000	     46.82608443
      2.83314385	     -0.05512196	      0.00028866	     -0.19659130	     -0.05944683	      0.88274345	      0.00014206	     -0.21394223	     -0.00000000	     -0.00000000	     46.95853038
      2.83451409	     -0.05514033	      0.00027820	     -0.19660942	     -0.05944711	      0.88274292	      0.00014156	     -0.21394415	     -0.00000000	     -0.00000000	     46.91491995
      2.83588433	     -0.05514838	      0.00027260	     -0.19661735	     -0.05944739	      0.88274239	      0.00014106	     -0.21394605	     -0.00000000	     -0.00000000	     47.05632330
      2.83709919	     -0.05516429	      0.00026351	     -0.19663304	     -0.05944763	      0.88274192	      0.00014060	     -0.21394762	     -0.00000000	     -0.00000000	     47.02027715
      2.83831404	     -0.05517417	      0.00025731	     -0.19664279	     -0.05944787	      0.88274144	      0.00014014	     -0.21394916	     -0.00000000	     -0.00000000	     47.08906415
      2.83981618	     -0.05519066	      0.00024775	     -0.19665907	     -0.05944816	      0.88274084	      0.00013956	     -0.21395096	     -0.00000000	     -0.00000000	     47.10291446
      2.84131832	     -0.05520187	      0.00024091	     -0.19667014	     -0.05944844	      0.88274024	      0.00013897	     -0.21395270	     -0.00000000	     -0.00000000	     47.20299842
      2.84255549	     -0.05521742	      0.00023204	     -0.19668549	     -0.05944867	      0.88273974	      0.00013848	     -0.21395403	     -0.00000000	     -0.00000000	     47.18885021
      2.84379265	     -0.05522764	      0.00022581	     -0.19669559	     -0.05944890	      0.88273923	      0.00013798	     -0.21395534	     -0.00000000	     -0.00000000	     47.25573071
      2.84530135	     -0.05524442	      0.00021600	     -0.19671216	     -0.05944917	      0.88273861	      0.00013735	     -0.21395683	     -0.00000000	     -0.00000000	     47.28407314
      2.84681005	     -0.05525556	      0.00020914	     -0.19672318	     -0.05944943	      0.88273797	      0.00013671	     -0.21395827	     -0.00000000	     -0.00000000	     47.39490078
      2.84799819	     -0.05527079	      0.00020005	     -0.19673821	     -0.05944963	      0.88273746	      0.00013620	     -0.21395932	     -0.00000000	     -0.00000000	     47.39691510
      2.84918634	     -0.05528110	      0.00019356	     -0.19674840	     -0.05944984	      0.88273695	      0.00013568	     -0.21396035	     -0.00000000	     -0.00000000	     47.45808649
      2.85075705	     -0.05529796	      0.00018303	     -0.19676505	     -0.05945010	      0.88273626	      0.00013498	     -0.21396161	     -0.00000000	     -0.00000000	     47.51138182
      2.85232776	     -0.05530991	      0.00017569	     -0.19677688	     -0.05945035	      0.88273556	      0.00013427	     -0.21396282	     -0.00000000	     -0.00000000	     47.59391622
      2.85346918	     -0.05532427	      0.00016694	     -0.19679107	     -0.05945054	      0.88273504	      0.00013374	     -0.21396362	     -0.00000000	     -0.00000000	     47.59857974
      2.85461060	     -0.05533441	      0.00016096	     -0.19680111	     -0.05945072	      0.88273451	      0.00013320	     -0.21396440	     -0.00000000	     -0.00000000	     47.63405481
      2.85626253	     -0.05535115	      0.00015083	     -0.19681767	     -0.05945097	      0.88273374	      0.00013241	     -0.21396543	     -0.00000000	     -0.00000000	     47.69409265
      2.85765866	     -0.05536265	      0.00014407	     -0.19682907	     -0.05945119	      0.88273308	      0.00013174	     -0.21396624	     -0.00000000	     -0.00000000	     47.73751912
      2.85905479	     -0.05537748	      0.00013462	     -0.19684373	     -0.05945140	      0.88273241	      0.00013104	     -0.21396696	     -0.00000000	     -0.00000000	     47.80646475
      2.86045092	     -0.05538807	      0.00012866	     -0.19685425	     -0.05945161	      0.88273173	      0.00013034	     -0.21396763	     -0.00000000	     -0.00000000	     47.83197616
      2.86184705	     -0.05540337	      0.00011858	     -0.19686937	     -0.05945182	      0.88273104	      0.00012962	     -0.21396820	     -0.00000000	     -0.00000000	     47.92094729
      2.86304324	     -0.05541205	      0.00011411	     -0.19687801	     -0.05945200	      0.88273044	      0.00012900	     -0.21396865	     -0.00000000	     -0.00000000	     47.90515463
      2.86423943	     -0.05542352	      0.00010709	     -0.19688938	     -0.05945217	      0.88272984	      0.00012837	     -0.21396904	     -0.00000000	     -0.00000000	     47.94701361
      2.86574234	     -0.05543598	      0.00010084	     -0.19690177	     -0.05945239	      0.88272907	      0.00012756	     -0.21396948	     -0.00000000	     -0.00000000	     47.94043819
      2.86724525	     -0.05545036	      0.00009251	     -0.19691603	     -0.05945261	      0.88272829	      0.00012675	     -0.21396983	     -0.00000000	     -0.00000000	     48.02822315
      2.86843330	     -0.05545922	      0.00008924	     -0.19692489	     -0.05945278	      0.88272767	      0.00012609	     -0.21397007	     -0.00000000	     -0.00000000	     47.97557512
      2.86962135	     -0.05546964	      0.00008370	     -0.19693525	     -0.05945295	      0.88272704	      0.00012542	     -0.21397025	     -0.00000000	     -0.00000000	     48.02428590
      2.87115404	     -0.05548175	      0.00007848	     -0.19694733	     -0.05945317	      0.88272622	      0.00012455	     -0.21397043	     -0.00000000	     -0.00000000	     48.01812550
      2.87268673	     -0.05549488	      0.00007095	     -0.19696037	     -0.05945339	      0.88272539	      0.00012367	     -0.21397052	     -0.00000000	     -0.00000000	     48.13769971
      2.87382100	     -0.05550293	      0.00006852	     -0.19696845	     -0.05945355	      0.88272477	      0.00012300	     -0.21397055	     -0.00000000	     -0.00000000	     48.05487787
      2.87495527	     -0.05551197	      0.00006397	     -0.19697745	     -0.05945372	      0.88272414	      0.00012233	     -0.21397054	     -0.00000000	     -0.00000000	     48.09843826
      2.87657057	     -0.05552426	      0.00005901	     -0.19698973	     -0.05945395	      0.88272324	      0.00012136	     -0.21397046	     -0.00000000	     -0.00000000	     48.08350280
      2.87795326	     -0.05553523	      0.00005358	     -0.19700066	     -0.05945415	      0.88272246	      0.00012052	     -0.21397035	     -0.00000000	     -0.00000000	     48.14528671
      2.87933594	     -0.05554529	      0.00005063	     -0.19701076	     -0.05945435	      0.88272168	      0.00011966	     -0.21397019	     -0.00000000	     -0.00000000	     48.07239413
      2.88071863	     -0.05555566	      0.00004535	     -0.19702110	     -0.05945455	      0.88272089	      0.00011880	     -0.21396998	     -0.00000000	     -0.00000000	     48.16719722
      2.88210132	     -0.05556483	      0.00004379	     -0.19703033	     -0.05945475	      0.88272009	      0.00011792	     -0.21396972	     -0.00000000	     -0.00000000	     48.04506001
      2.88328639	     -0.05557309	      0.00003951	     -0.19703858	     -0.05945492	      0.88271940	      0.00011716	     -0.21396944	     -0.00000000	     -0.00000000	     48.13106376
      2.88447146	     -0.05558064	      0.00003767	     -0.19704617	     -0.05945509	      0.88271870	      0.00011639	     -0.21396912	     -0.00000000	     -0.00000000	     48.07469860
      2.88596751	     -0.05559002	      0.00003408	     -0.19705558	     -0.05945531	      0.88271782	      0.00011540	     -0.21396865	     -0.00000000	     -0.00000000	     48.11427855
      2.88746356	     -0.05559880	      0.00003282	     -0.19706445	     -0.05945553	      0.88271693	      0.00011441	     -0.21396810	     -0.00000000	     -0.00000000	     48.01510784
      2.88865274	     -0.05560588	      0.00002957	     -0.19707153	     -0.05945570	      0.88271622	      0.00011361	     -0.21396761	     -0.00000000	     -0.00000000	     48.09304226
      2.88984191	     -0.05561251	      0.00002854	     -0.19707824	     -0.05945588	      0.88271551	      0.00011280	     -0.21396708	     -0.00000000	     -0.00000000	     48.03246216
      2.89136167	     -0.05562079	      0.00002601	     -0.19708658	     -0.05945611	      0.88271460	      0.00011175	     -0.21396634	     -0.00000000	     -0.00000000	     48.06795446
      2.89288142	     -0.05562839	      0.00002602	     -0.19709430	     -0.05945633	      0.88271368	      0.00011069	     -0.21396552	     -0.00000000	     -0.00000000	     47.94916250
      2.89402169	     -0.05563401	      0.00002364	     -0.19709995	     -0.05945651	      0.88271299	      0.00010989	     -0.21396484	     -0.00000000	     -0.00000000	     48.02608185
      2.89516197	     -0.05563924	      0.00002338	     -0.19710527	     -0.05945668	      0.88271230	      0.00010908	     -0.21396413	     -0.00000000	     -0.00000000	     47.96911080
      2.89675840	     -0.05564634	      0.00002212	     -0.19711247	     -0.05945692	      0.88271133	      0.00010793	     -0.21396305	     -0.00000000	     -0.00000000	     47.98118750
      2.89835483	     -0.05565285	      0.00002343	     -0.19711914	     -0.05945717	      0.88271037	      0.00010677	     -0.21396189	     -0.00000000	     -0.00000000	     47.84503447
      2.89944475	     -0.05565697	      0.00002196	     -0.19712332	     -0.05945733	      0.88270971	      0.00010597	     -0.21396105	     -0.00000000	     -0.00000000	     47.91730672
      2.90053466	     -0.05566075	      0.00002253	     -0.19712720	     -0.05945750	      0.88270905	      0.00010516	     -0.21396016	     -0.00000000	     -0.00000000	     47.86371155
      2.90224514	     -0.05566636	      0.00002278	     -0.19713296	     -0.05945777	      0.88270801	      0.00010388	     -0.21395868	     -0.00000000	     -0.00000000	     47.85705120
      2.90364360	     -0.05567049	      0.00002433	     -0.19713725	     -0.05945799	      0.88270717	      0.00010282	     -0.21395739	     -0.00000000	     -0.00000000	     47.76662386
      2.90504206	     -0.05567417	      0.00002431	     -0.19714104	     -0.05945821	      0.88270633	      0.00010175	     -0.21395603	     -0.00000000	     -0.00000000	     47.82245153
      2.90644053	     -0.05567720	      0.00002699	     -0.19714425	     -0.05945842	      0.88270550	      0.00010068	     -0.21395460	     -0.00000000	     -0.00000000	     47.68275235
      2.90767869	     -0.05567957	      0.00002695	     -0.19714672	     -0.05945862	      0.88270476	      0.00009971	     -0.21395327	     -0.00000000	     -0.00000000	     47.75684190
      2.90891685	     -0.05568151	      0.00002926	     -0.19714882	     -0.05945881	      0.88270403	      0.00009874	     -0.21395187	     -0.00000000	     -0.00000000	     47.65992244
      2.91015501	     -0.05568300	      0.00003045	     -0.19715045	     -0.05945901	      0.88270331	      0.00009777	     -0.21395042	     -0.00000000	     -0.00000000	     47.67115021
      2.91177735	     -0.05568407	      0.00003387	     -0.19715173	     -0.05945926	      0.88270237	      0.00009648	     -0.21394841	     -0.00000000	     -0.00000000	     47.56677757
      2.91304037	     -0.05568456	      0.00003498	     -0.19715236	     -0.05945946	      0.88270164	      0.00009546	     -0.21394675	     -0.00000000	     -0.00000000	     47.62337804
      2.91430339	     -0.05568492	      0.00003818	     -0.19715290	     -0.05945966	      0.88270092	      0.00009444	     -0.21394504	     -0.00000000	     -0.00000000	     47.51899943
      2.91556641	     -0.05568475	      0.00004027	     -0.19715289	     -0.05945985	      0.88270021	      0.00009342	     -0.21394326	     -0.00000000	     -0.00000000	     47.52572592
      2.91716895	     -0.05568237	      0.00004501	     -0.19715076	     -0.05946010	      0.88269932	      0.00009211	     -0.21394088	     -0.00000000	     -0.00000000	     47.40553494
      2.91841114	     -0.05567936	      0.00004701	     -0.19714791	     -0.05946029	      0.88269864	      0.00009108	     -0.21393891	     -0.00000000	     -0.00000000	     47.45667027
      2.91965332	     -0.05567549	      0.00005108	     -0.19714424	     -0.05946048	      0.88269796	      0.00009006	     -0.21393683	     -0.00000000	     -0.00000000	     47.34796332
      2.92089550	     -0.05567057	      0.00005417	     -0.19713950	     -0.05946067	      0.88269730	      0.00008902	     -0.21393462	     -0.00000000	     -0.00000000	     47.33927878
      2.92256861	     -0.05566172	      0.00006015	     -0.19713093	     -0.05946092	      0.88269642	      0.00008763	     -0.21393143	     -0.00000000	     -0.00000000	     47.20601750
      2.92380371	     -0.05565375	      0.00006301	     -0.19712313	     -0.05946110	      0.88269579	      0.00008659	     -0.21392889	     -0.00000000	     -0.00000000	     47.24479968
      2.92503882	     -0.05564579	      0.00006768	     -0.19711538	     -0.05946129	      0.88269516	      0.00008555	     -0.21392621	     -0.00000000	     -0.00000000	     47.12185837
      2.92655316	     -0.05563600	      0.00007183	     -0.19710580	     -0.05946151	      0.88269442	      0.00008427	     -0.21392279	     -0.00000000	     -0.00000000	     47.11598965
      2.92789865	     -0.05562718	      0.00007742	     -0.19709722	     -0.05946170	      0.88269377	      0.00008313	     -0.21391963	     -0.00000000	     -0.00000000	     46.94403782
      2.92924413	     -0.05561887	      0.00008080	     -0.19708909	     -0.05946190	      0.88269315	      0.00008198	     -0.21391640	     -0.00000000	     -0.00000000	     46.97003823
      2.93058962	     -0.05561012	      0.00008673	     -0.19708058	     -0.05946209	      0.88269254	      0.00008083	     -0.21391312	     -0.00000000	     -0.00000000	     46.78938310
      2.93193510	     -0.05559968	      0.00009039	     -0.19707032	     -0.05946228	      0.88269195	      0.00007968	     -0.21390976	     -0.00000000	     -0.00000000	     46.83895099
      2.93328059	     -0.05558719	      0.00009697	     -0.19705807	     -0.05946247	      0.88269138	      0.00007853	     -0.21390627	     -0.00000000	     -0.00000000	     46.65089101
      2.93462608	     -0.05557434	      0.00010090	     -0.19704541	     -0.05946266	      0.88269084	      0.00007737	     -0.21390265	     -0.00000000	     -0.00000000	     46.69654738
      2.93597156	     -0.05556175	      0.00010771	     -0.19703306	     -0.05946285	      0.88269031	      0.00007621	     -0.21389893	     -0.00000000	     -0.00000000	     46.47968416
      2.93731705	     -0.05554951	      0.00011160	     -0.19702099	     -0.05946304	      0.88268981	      0.00007506	     -0.21389514	     -0.00000000	     -0.00000000	     46.53044789
      2.93866253	     -0.05553703	      0.00011872	     -0.19700875	     -0.05946322	      0.88268934	      0.00007390	     -0.21389132	     -0.00000000	     -0.00000000	     46.30239726
      2.94000802	     -0.05552249	      0.00012298	     -0.19699438	     -0.05946341	      0.88268889	      0.00007274	     -0.21388743	     -0.00000000	     -0.00000000	     46.37858203
      2.94135351	     -0.05550532	      0.00013099	     -0.19697747	     -0.05946360	      0.88268847	      0.00007158	     -0.21388342	     -0.00000000	     -0.00000000	     46.14720965
      2.94269899	     -0.05548727	      0.00013578	     -0.19695959	     -0.05946378	      0.88268808	      0.00007042	     -0.21387927	     -0.00000000	     -0.00000000	     46.22484313
      2.94404448	     -0.05546766	      0.00014443	     -0.19694025	     -0.05946397	      0.88268772	      0.00006926	     -0.21387499	     -0.00000000	     -0.00000000	     45.97580919
      2.94538996	     -0.05544755	      0.00014960	     -0.19692031	     -0.05946415	      0.88268738	      0.00006810	     -0.21387057	     -0.00000000	     -0.00000000	     46.05964871
      2.94673545	     -0.05542812	      0.00015863	     -0.19690114	     -0.05946434	      0.88268708	      0.00006695	     -0.21386607	     -0.00000000	     -0.00000000	     45.78369795
      2.94793959	     -0.05541075	      0.00016366	     -0.19688391	     -0.05946451	      0.88268683	      0.00006592	     -0.21386201	     -0.00000000	     -0.00000000	     45.82646616
      2.94914374	     -0.05539317	      0.00017102	     -0.19686654	     -0.05946468	      0.88268661	      0.00006489	     -0.21385792	     -0.00000000	     -0.00000000	     45.67469225
      2.95062259	     -0.05537096	      0.00017879	     -0.19684454	     -0.05946489	      0.88268638	      0.00006364	     -0.21385288	     -0.00000000	     -0.00000000	     45.64605760
      2.95210145	     -0.05534908	      0.00018866	     -0.19682292	     -0.05946510	      0.88268618	      0.00006239	     -0.21384784	     -0.00000000	     -0.00000000	     45.43587219
      2.95333530	     -0.05532965	      0.00019497	     -0.19680366	     -0.05946528	      0.88268605	      0.00006135	     -0.21384364	     -0.00000000	     -0.00000000	     45.48075820
      2.95456915	     -0.05530809	      0.00020367	     -0.19678232	     -0.05946546	      0.88268594	      0.00006031	     -0.21383939	     -0.00000000	     -0.00000000	     45.34251662
      2.95580300	     -0.05528552	      0.00021145	     -0.19675994	     -0.05946564	      0.88268587	      0.00005928	     -0.21383508	     -0.00000000	     -0.00000000	     45.31044096
      2.95750119	     -0.05525292	      0.00022393	     -0.19672764	     -0.05946590	      0.88268581	      0.00005787	     -0.21382903	     -0.00000000	     -0.00000000	     45.14291977
      2.95875453	     -0.05522730	      0.00023176	     -0.19670219	     -0.05946609	      0.88268580	      0.00005684	     -0.21382448	     -0.00000000	      0.00000000	     45.17668059
      2.96000787	     -0.05520087	      0.00024159	     -0.19667599	     -0.05946628	      0.88268582	      0.00005582	     -0.21381983	     -0.00000000	      0.00000000	     45.03826645
      2.96151976	     -0.05516849	      0.00025196	     -0.19664383	     -0.05946652	      0.88268588	      0.00005459	     -0.21381414	     -0.00000000	      0.00000000	     45.03876033
      2.96286015	     -0.05514065	      0.00026306	     -0.19661623	     -0.05946673	      0.88268597	      0.00005351	     -0.21380904	     -0.00000000	      0.00000000	     44.84545160
      2.96420053	     -0.05511408	      0.00027188	     -0.19658982	     -0.05946695	      0.88268609	      0.00005244	     -0.21380397	     -0.00000000	      0.00000000	     44.87407357
      2.96554092	     -0.05508729	      0.00028309	     -0.19656325	     -0.05946717	      0.88268625	      0.00005138	     -0.21379895	     -0.00000000	      0.00000000	     44.69325747
      2.96688130	     -0.05505950	      0.00029227	     -0.19653562	     -0.05946739	      0.88268644	      0.00005033	     -0.21379395	     -0.00000000	      0.00000000	     44.73484201
      2.96822169	     -0.05503126	      0.00030376	     -0.19650760	     -0.05946762	      0.88268666	      0.00004929	     -0.21378897	     -0.00000000	      0.00000000	     44.55868830
      2.96956208	     -0.05500410	      0.00031301	     -0.19648059	     -0.05946786	      0.88268691	      0.00004826	     -0.21378402	     -0.00000000	      0.00000000	     44.59150700
      2.97090246	     -0.05497677	      0.00032444	     -0.19645345	     -0.05946810	      0.88268719	      0.00004724	     -0.21377914	     -0.00000000	      0.00000000	     44.42380544
      2.97224285	     -0.05494898	      0.00033385	     -0.19642580	     -0.05946834	      0.88268751	      0.00004623	     -0.21377430	     -0.00000000	      0.00000000	     44.46883337
      2.97358323	     -0.05492034	      0.00034543	     -0.19639735	     -0.05946859	      0.88268785	      0.00004523	     -0.21376949	     -0.00000000	      0.00000000	     44.31202206
      2.97492362	     -0.05489099	      0.00035502	     -0.19636813	     -0.05946885	      0.88268823	      0.00004425	     -0.21376470	     -0.00000000	      0.00000000	     44.36220031
      2.97626401	     -0.05486115	      0.00036660	     -0.19633847	     -0.05946911	      0.88268863	      0.00004327	     -0.21375991	     -0.00000000	      0.00000000	     44.20901285
      2.97760439	     -0.05483090	      0.00037620	     -0.19630834	     -0.05946938	      0.88268906	      0.00004231	     -0.21375513	     -0.00000000	      0.00000000	     44.25883221
      2.97894478	     -0.05480015	      0.00038767	     -0.19627774	     -0.05946966	      0.88268952	      0.00004136	     -0.21375036	     -0.00000000	      0.00000000	     44.11167343
      2.98028516	     -0.05476979	      0.00039714	     -0.19624748	     -0.05946994	      0.88269001	      0.00004041	     -0.21374560	     -0.00000000	      0.00000000	     44.15826680
      2.98162555	     -0.05473959	      0.00040829	     -0.19621741	     -0.05947023	      0.88269052	      0.00003948	     -0.21374089	     -0.00000000	      0.00000000	     44.01798432
      2.98296594	     -0.05471032	      0.00041745	     -0.19618822	     -0.05947053	      0.88269106	      0.00003856	     -0.21373624	     -0.00000000	      0.00000000	     44.06491452
      2.98430632	     -0.05468119	      0.00042821	     -0.19615920	     -0.05947084	      0.88269162	      0.00003765	     -0.21373168	     -0.00000000	      0.00000000	     43.93658166
      2.98564671	     -0.05465177	      0.00043719	     -0.19612984	     -0.05947115	      0.88269221	      0.00003676	     -0.21372721	     -0.00000000	      0.00000000	     43.99499843
      2.98698709	     -0.05462256	      0.00044765	     -0.19610072	     -0.05947148	      0.88269282	      0.00003587	     -0.21372280	     -0.00000000	      0.00000000	     43.87715210
      2.98832748	     -0.05459454	      0.00045626	     -0.19607274	     -0.05947181	      0.88269346	      0.00003499	     -0.21371850	     -0.00000000	      0.00000000	     43.93087496
      2.98966786	     -0.05456724	      0.00046620	     -0.19604550	     -0.05947216	      0.88269412	      0.00003412	     -0.21371433	     -0.00000000	      0.00000000	     43.82088853
      2.99100825	     -0.05453967	      0.00047452	     -0.19601794	     -0.05947251	      0.88269480	      0.00003327	     -0.21371029	     -0.00000000	      0.00000000	     43.88276335
      2.99234864	     -0.05451303	      0.00048400	     -0.19599135	     -0.05947288	      0.88269550	      0.00003242	     -0.21370636	     -0.00000000	      0.00000000	     43.77868668
      2.99368902	     -0.05448824	      0.00049170	     -0.19596655	     -0.05947325	      0.88269622	      0.00003158	     -0.21370259	     -0.00000000	      0.00000000	     43.82894651
      2.99502941	     -0.05446459	      0.00050053	     -0.19594291	     -0.05947364	      0.88269697	      0.00003076	     -0.21369901	     -0.00000000	      0.00000000	     43.73338806
      2.99636979	     -0.05444317	      0.00050764	     -0.19592146	     -0.05947404	      0.88269773	      0.00002994	     -0.21369565	     -0.00000000	      0.00000000	     43.77993848
      2.99771018	     -0.05442421	      0.00051569	     -0.19590248	     -0.05947445	      0.88269850	      0.00002913	     -0.21369256	     -0.00000000	      0.00000000	     43.68498779
      2.99905057	     -0.05440693	      0.00052222	     -0.19588513	     -0.05947487	      0.88269930	      0.00002834	     -0.21368977	     -0.00000000	      0.00000000	     43.73347848
      3.00066566	     -0.05438858	      0.00053169	     -0.19586675	     -0.05947540	      0.88270028	      0.00002739	     -0.21368683	     -0.00000000	      0.00000000	     43.58403586
      3.00183952	     -0.05437732	      0.00053608	     -0.19585540	     -0.05947579	      0.88270100	      0.00002671	     -0.21368501	     -0.00000000	      0.00000000	     43.69569304
      3.00301337	     -0.05436730	      0.00054213	     -0.19584533	     -0.05947620	      0.88270174	      0.00002604	     -0.21368345	     -0.00000000	      0.00000000	     43.61938670
      3.00461892	     -0.05435570	      0.00054880	     -0.19583362	     -0.05947677	      0.88270276	      0.00002513	     -0.21368178	     -0.00000000	      0.00000000	     43.66160585
      3.00604713	     -0.05434716	      0.00055603	     -0.19582500	     -0.05947729	      0.88270368	      0.00002433	     -0.21368072	     -0.00000000	      0.00000000	     43.53427656
      3.00747533	     -0.05434108	      0.00056025	     -0.19581877	     -0.05947782	      0.88270461	      0.00002354	     -0.21368008	     -0.00000000	      0.00000000	     43.69151612
      3.00869742	     -0.05433741	      0.00056635	     -0.19581504	     -0.05947830	      0.88270542	      0.00002288	     -0.21367989	     -0.00000000	      0.00000000	     43.52150898
      3.00991951	     -0.05433532	      0.00057017	     -0.19581283	     -0.05947878	      0.88270624	      0.00002222	     -0.21368002	     -0.00000000	      0.00000000	     43.58219237
      3.01141220	     -0.05433420	      0.00057628	     -0.19581160	     -0.05947938	      0.88270724	      0.00002143	     -0.21368061	     -0.00000000	      0.00000000	     43.49171682
      3.01290488	     -0.05433518	      0.00057997	     -0.19581240	     -0.05948001	      0.88270825	      0.00002065	     -0.21368167	     -0.00000000	      0.00000000	     43.63922479
      3.01411420	     -0.05433641	      0.00058526	     -0.19581355	     -0.05948052	      0.88270907	      0.00002003	     -0.21368286	     -0.00000000	      0.00000000	     43.48538382
      3.01532351	     -0.05433839	      0.00058816	     -0.19581539	     -0.05948105	      0.88270990	      0.00001941	     -0.21368432	     -0.00000000	      0.00000000	     43.56166727
      3.01684881	     -0.05434195	      0.00059281	     -0.19581880	     -0.05948173	      0.88271095	      0.00001864	     -0.21368654	     -0.00000000	      0.00000000	     43.49778120
      3.01837411	     -0.05434776	      0.00059471	     -0.19582439	     -0.05948243	      0.88271200	      0.00001788	     -0.21368918	     -0.00000000	      0.00000000	     43.66877077
      3.01954090	     -0.05435335	      0.00059849	     -0.19582987	     -0.05948298	      0.88271280	      0.00001730	     -0.21369148	     -0.00000000	      0.00000000	     43.49986915
      3.02070769	     -0.05436056	      0.00060002	     -0.19583692	     -0.05948354	      0.88271361	      0.00001673	     -0.21369405	     -0.00000000	      0.00000000	     43.55192853
      3.02229879	     -0.05437167	      0.00060303	     -0.19584783	     -0.05948431	      0.88271471	      0.00001597	     -0.21369798	     -0.00000000	      0.00000000	     43.49716574
      3.02388989	     -0.05438385	      0.00060337	     -0.19585974	     -0.05948511	      0.88271581	      0.00001521	     -0.21370234	     -0.00000000	      0.00000000	     43.69611331
      3.02500660	     -0.05439231	      0.00060599	     -0.19586808	     -0.05948568	      0.88271659	      0.00001468	     -0.21370565	     -0.00000000	      0.00000000	     43.52875169
      3.02612332	     -0.05440168	      0.00060638	     -0.19587728	     -0.05948626	      0.88271736	      0.00001416	     -0.21370913	     -0.00000000	      0.00000000	     43.58078101
      3.02781530	     -0.05441678	      0.00060759	     -0.19589213	     -0.05948716	      0.88271853	      0.00001337	     -0.21371473	     -0.00000000	      0.00000000	     43.54787646
      3.02922047	     -0.05443076	      0.00060699	     -0.19590586	     -0.05948792	      0.88271950	      0.00001273	     -0.21371967	     -0.00000000	      0.00000000	     43.64474447
      3.03062564	     -0.05444525	      0.00060800	     -0.19592015	     -0.05948870	      0.88272047	      0.00001209	     -0.21372487	     -0.00000000	      0.00000000	     43.54257740
      3.03203081	     -0.05446095	      0.00060602	     -0.19593557	     -0.05948949	      0.88272144	      0.00001145	     -0.21373030	     -0.00000000	      0.00000000	     43.71644751
      3.03328969	     -0.05447497	      0.00060661	     -0.19594941	     -0.05949022	      0.88272230	      0.00001089	     -0.21373535	     -0.00000000	      0.00000000	     43.58397158
      3.03454858	     -0.05448965	      0.00060464	     -0.19596384	     -0.05949095	      0.88272317	      0.00001033	     -0.21374055	     -0.00000000	      0.00000000	     43.69120567
      3.03580746	     -0.05450412	      0.00060406	     -0.19597811	     -0.05949170	      0.88272403	      0.00000977	     -0.21374588	     -0.00000000	      0.00000000	     43.64039610
      3.03740781	     -0.05452284	      0.00060138	     -0.19599651	     -0.05949268	      0.88272512	      0.00000907	     -0.21375281	     -0.00000000	      0.00000000	     43.76397966
      3.03868494	     -0.05453773	      0.00060079	     -0.19601119	     -0.05949347	      0.88272599	      0.00000851	     -0.21375844	     -0.00000000	      0.00000000	     43.65616779
      3.03996207	     -0.05455369	      0.00059777	     -0.19602689	     -0.05949427	      0.88272685	      0.00000795	     -0.21376416	     -0.00000000	      0.00000000	     43.76283846
      3.04123920	     -0.05457035	      0.00059584	     -0.19604332	     -0.05949508	      0.88272772	      0.00000740	     -0.21376996	     -0.00000000	      0.00000000	     43.71514447
      3.04282900	     -0.05459276	      0.00059103	     -0.19606538	     -0.05949612	      0.88272879	      0.00000671	     -0.21377733	     -0.00000000	      0.00000000	     43.85173757
      3.04408572	     -0.05461094	      0.00058868	     -0.19608332	     -0.05949695	      0.88272963	      0.00000617	     -0.21378328	     -0.00000000	      0.00000000	     43.75222828
      3.04534245	     -0.05462974	      0.00058397	     -0.19610182	     -0.05949779	      0.88273047	      0.00000563	     -0.21378932	     -0.00000000	      0.00000000	     43.85783972
      3.04659917	     -0.05464831	      0.00058035	     -0.19612012	     -0.05949864	      0.88273131	      0.00000509	     -0.21379544	     -0.00000000	      0.00000000	     43.82857150
      3.04825211	     -0.05467276	      0.00057380	     -0.19614419	     -0.05949978	      0.88273241	      0.00000438	     -0.21380357	     -0.00000000	      0.00000000	     43.95459781
      3.04949864	     -0.05469062	      0.00057054	     -0.19616180	     -0.05950066	      0.88273323	      0.00000385	     -0.21380974	     -0.00000000	      0.00000000	     43.85789134
      3.05074517	     -0.05470841	      0.00056515	     -0.19617929	     -0.05950154	      0.88273405	      0.00000332	     -0.21381591	     -0.00000000	      0.00000000	     43.95680409
      3.05225450	     -0.05472957	      0.00056001	     -0.19620013	     -0.05950263	      0.88273503	      0.00000267	     -0.21382338	     -0.00000000	      0.00000000	     43.90863334
      3.05360518	     -0.05474889	      0.00055320	     -0.19621911	     -0.05950362	      0.88273591	      0.00000210	     -0.21383005	     -0.00000000	      0.00000000	     44.05184188
      3.05495586	     -0.05476815	      0.00054851	     -0.19623809	     -0.05950462	      0.88273679	      0.00000152	     -0.21383671	     -0.00000000	      0.00000000	     43.95869343
      3.05630654	     -0.05478786	      0.00054111	     -0.19625745	     -0.05950563	      0.88273766	      0.00000094	     -0.21384334	     -0.00000000	      0.00000000	     44.10921856
      3.05765722	     -0.05480755	      0.00053611	     -0.19627686	     -0.05950666	      0.88273852	      0.00000037	     -0.21384997	     -0.00000000	      0.00000000	     44.00589395
      3.05900790	     -0.05482794	      0.00052813	     -0.19629689	     -0.05950770	      0.88273938	     -0.00000021	     -0.21385658	     -0.00000000	      0.00000000	     44.16812498
      3.06035858	     -0.05484834	      0.00052275	     -0.19631701	     -0.05950875	      0.88274023	     -0.00000079	     -0.21386318	     -0.00000000	      0.00000000	     44.05686476
      3.06170926	     -0.05486945	      0.00051414	     -0.19633775	     -0.05950981	      0.88274108	     -0.00000137	     -0.21386977	     -0.00000000	      0.00000000	     44.23217470
      3.06305994	     -0.05489070	      0.00050820	     -0.19635871	     -0.05951089	      0.88274192	     -0.00000195	     -0.21387635	     -0.00000000	      0.00000000	     44.12218515
      3.06441062	     -0.05491259	      0.00049861	     -0.19638022	     -0.05951197	      0.88274275	     -0.00000253	     -0.21388294	     -0.00000000	      0.00000000	     44.31831810
      3.06576130	     -0.05493431	      0.00049200	     -0.19640163	     -0.05951307	      0.88274357	     -0.00000311	     -0.21388952	     -0.00000000	      0.00000000	     44.20253409
      3.06711198	     -0.05495646	      0.00048174	     -0.19642340	     -0.05951418	      0.88274439	     -0.00000370	     -0.21389609	     -0.00000000	      0.00000000	     44.40059206
      3.06846266	     -0.05497865	      0.00047496	     -0.19644529	     -0.05951529	      0.88274520	     -0.00000429	     -0.21390265	     -0.00000000	      0.00000000	     44.26816086
      3.06981334	     -0.05500130	      0.00046429	     -0.19646754	     -0.05951642	      0.88274600	     -0.00000488	     -0.21390921	     -0.00000000	      0.00000000	     44.48195790
      3.07116402	     -0.05502362	      0.00045736	     -0.19648957	     -0.05951756	      0.88274678	     -0.00000547	     -0.21391575	     -0.00000000	      0.00000000	     44.35227142
      3.07237010	     -0.05504368	      0.00044792	     -0.19650929	     -0.05951858	      0.88274748	     -0.00000600	     -0.21392156	     -0.00000000	      0.00000000	     44.51094961
      3.07357617	     -0.05506348	      0.00044061	     -0.19652881	     -0.05951961	      0.88274817	     -0.00000653	     -0.21392735	     -0.00000000	      0.00000000	     44.48634745
      3.07506100	     -0.05508795	      0.00042993	     -0.19655289	     -0.05952089	      0.88274900	     -0.00000719	     -0.21393444	      0.00000000	      0.00000000	     44.60241316
      3.07654583	     -0.05511215	      0.00042108	     -0.19657677	     -0.05952217	      0.88274983	     -0.00000784	     -0.21394147	      0.00000000	      0.00000000	     44.55477849
      3.07777949	     -0.05513231	      0.00041139	     -0.19659660	     -0.05952325	      0.88275050	     -0.00000839	     -0.21394726	      0.00000000	      0.00000000	     44.69846451
      3.07901315	     -0.05515214	      0.00040382	     -0.19661616	     -0.05952433	      0.88275116	     -0.00000895	     -0.21395301	      0.00000000	      0.00000000	     44.67457341
      3.08050082	     -0.05517579	      0.00039316	     -0.19663944	     -0.05952564	      0.88275195	     -0.00000961	     -0.21395988	      0.00000000	      0.00000000	     44.78966675
      3.08198849	     -0.05519884	      0.00038485	     -0.19666220	     -0.05952696	      0.88275272	     -0.00001028	     -0.21396667	      0.00000000	      0.00000000	     44.73216152
      3.08317827	     -0.05521713	      0.00037571	     -0.19668019	     -0.05952802	      0.88275332	     -0.00001082	     -0.21397203	      0.00000000	      0.00000000	     44.87714702
      3.08436804	     -0.05523495	      0.00036858	     -0.19669778	     -0.05952909	      0.88275392	     -0.00001136	     -0.21397733	      0.00000000	      0.00000000	     44.87268993
      3.08591283	     -0.05525752	      0.00035797	     -0.19672001	     -0.05953048	      0.88275468	     -0.00001207	     -0.21398411	      0.00000000	      0.00000000	     44.98738226
      3.08745761	     -0.05527923	      0.00034955	     -0.19674143	     -0.05953187	      0.88275542	     -0.00001278	     -0.21399076	      0.00000000	      0.00000000	     44.94442399
      3.08861246	     -0.05529510	      0.00034080	     -0.19675704	     -0.05953292	      0.88275596	     -0.00001331	     -0.21399564	      0.00000000	      0.00000000	     45.08746178
      3.08976730	     -0.05531049	      0.00033399	     -0.19677221	     -0.05953397	      0.88275649	     -0.00001385	     -0.21400043	      0.00000000	      0.00000000	     45.09238683
      3.09137983	     -0.05533149	      0.00032333	     -0.19679289	     -0.05953544	      0.88275722	     -0.00001460	     -0.21400698	      0.00000000	      0.00000000	     45.19941390
      3.09299236	     -0.05535189	      0.00031483	     -0.19681303	     -0.05953692	      0.88275792	     -0.00001536	     -0.21401337	      0.00000000	      0.00000000	     45.15721832
      3.09409382	     -0.05536570	      0.00030644	     -0.19682659	     -0.05953793	      0.88275839	     -0.00001588	     -0.21401764	      0.00000000	      0.00000000	     45.29772398
      3.09519529	     -0.05537922	      0.00029995	     -0.19683992	     -0.05953894	      0.88275885	     -0.00001640	     -0.21402183	      0.00000000	      0.00000000	     45.31164072
      3.09692594	     -0.05540010	      0.00028887	     -0.19686048	     -0.05954053	      0.88275955	     -0.00001723	     -0.21402828	      0.00000000	      0.00000000	     45.41039272
      3.09834065	     -0.05541682	      0.00028099	     -0.19687698	     -0.05954184	      0.88276011	     -0.00001792	     -0.21403343	      0.00000000	      0.00000000	     45.40582458
      3.09975536	     -0.05543334	      0.00027143	     -0.19689323	     -0.05954314	      0.88276064	     -0.00001861	     -0.21403847	      0.00000000	      0.00000000	     45.54060439
      3.10117007	     -0.05544931	      0.00026455	     -0.19690902	     -0.05954445	      0.88276116	     -0.00001930	     -0.21404340	      0.00000000	      0.00000000	     45.48547684
      3.10242144	     -0.05546306	      0.00025603	     -0.19692254	     -0.05954560	      0.88276161	     -0.00001992	     -0.21404766	      0.00000000	      0.00000000	     45.62503255
      3.10367282	     -0.05547624	      0.00024987	     -0.19693557	     -0.05954675	      0.88276204	     -0.00002055	     -0.21405183	      0.00000000	      0.00000000	     45.60378430
      3.10492420	     -0.05548915	      0.00024263	     -0.19694829	     -0.05954791	      0.88276246	     -0.00002118	     -0.21405590	      0.00000000	      0.00000000	     45.68322698
      3.10656887	     -0.05550545	      0.00023491	     -0.19696440	     -0.05954942	      0.88276298	     -0.00002201	     -0.21406111	      0.00000000	      0.00000000	     45.67813413
[truncated: 251,142 more chars]
