# Supplementary material for: A Neural Controller Model Considering the Vestibulospinal Tract in Human Postural Control
Source: Front Comput Neurosci. 2022 Feb 25;16:785099. doi: 10.3389/fncom.2022.785099 (PMC8913724; doi:10.3389/fncom.2022.785099)
Supplement: Supplementary file 8 [file Data_Sheet_3.zip › SimulationResults/VST-/3.558/opt_6/jiang_CoPpositon_pos.sto]

CoP
version=1
nRows=3477
nColumns=11
inDegrees=no

This file contains CoP trajectory (of origin) and orientations.

Units are S.I. units (seconds, meters, Newtons, ...)
Angles are in degrees.

endheader
time	cop-x	cop-z	cop-x-calcn-r	com-x	com-y	com-z	com-x-calcn-r	com-x-vel	com-y-vel	s_torques
      0.00059956	     -0.05944333	      0.00015799	     -0.20090618	     -0.06381464	      0.88297115	     -0.00011704	     -0.21907107	     -0.00000000	      0.00000000	     31.73922584
      0.00119911	     -0.05847727	      0.00021817	     -0.19994121	     -0.06381468	      0.88297135	     -0.00011702	     -0.21904083	     -0.00000000	      0.00000000	     36.81947141
      0.00218534	     -0.05753649	      0.00026667	     -0.19900035	     -0.06381483	      0.88297198	     -0.00011698	     -0.21897214	     -0.00000000	      0.00000001	     48.61978606
      0.00345404	     -0.05708681	      0.00027987	     -0.19854859	     -0.06381530	      0.88297331	     -0.00011689	     -0.21887804	     -0.00000000	      0.00000001	     57.61207667
      0.00580186	     -0.05721244	      0.00025679	     -0.19866862	     -0.06381708	      0.88297715	     -0.00011666	     -0.21874311	     -0.00000000	      0.00000001	     50.02955152
      0.00681451	     -0.05734012	      0.00024641	     -0.19879402	     -0.06381821	      0.88297922	     -0.00011654	     -0.21870418	     -0.00000000	      0.00000001	     42.19456889
      0.00805984	     -0.05747493	      0.00023875	     -0.19892633	     -0.06381987	      0.88298202	     -0.00011637	     -0.21866817	     -0.00000000	      0.00000002	     34.40322121
      0.01026218	     -0.05760210	      0.00023603	     -0.19904992	     -0.06382347	      0.88298740	     -0.00011603	     -0.21862511	     -0.00000000	      0.00000002	     25.33959048
      0.01146601	     -0.05762567	      0.00023915	     -0.19907188	     -0.06382575	      0.88299046	     -0.00011583	     -0.21860798	     -0.00000000	      0.00000002	     22.24694424
      0.01266984	     -0.05763240	      0.00024254	     -0.19907719	     -0.06382822	      0.88299354	     -0.00011562	     -0.21859343	     -0.00000000	      0.00000002	     20.52375597
      0.01450040	     -0.05763312	      0.00024769	     -0.19907601	     -0.06383230	      0.88299816	     -0.00011528	     -0.21857473	     -0.00000000	      0.00000002	     19.55711925
      0.01594079	     -0.05763001	      0.00024975	     -0.19907159	     -0.06383575	      0.88300168	     -0.00011500	     -0.21856237	     -0.00000000	      0.00000002	     20.23912205
      0.01738118	     -0.05763252	      0.00025166	     -0.19907298	     -0.06383937	      0.88300505	     -0.00011471	     -0.21855187	     -0.00000000	      0.00000002	     21.54227849
      0.01882157	     -0.05763578	      0.00025102	     -0.19907525	     -0.06384314	      0.88300822	     -0.00011442	     -0.21854319	     -0.00000000	      0.00000001	     24.03451437
      0.02026196	     -0.05764448	      0.00025065	     -0.19908317	     -0.06384702	      0.88301118	     -0.00011412	     -0.21853622	     -0.00000000	      0.00000001	     26.76357626
      0.02170235	     -0.05765182	      0.00024748	     -0.19908984	     -0.06385099	      0.88301390	     -0.00011381	     -0.21853087	     -0.00000000	      0.00000001	     30.48075894
      0.02314274	     -0.05766227	      0.00024484	     -0.19909981	     -0.06385501	      0.88301636	     -0.00011350	     -0.21852692	     -0.00000000	      0.00000001	     33.97153166
      0.02458313	     -0.05766803	      0.00023976	     -0.19910519	     -0.06385908	      0.88301855	     -0.00011319	     -0.21852422	     -0.00000000	      0.00000001	     38.13434918
      0.02602352	     -0.05767550	      0.00023565	     -0.19911246	     -0.06386316	      0.88302046	     -0.00011287	     -0.21852253	     -0.00000000	      0.00000001	     41.61311837
      0.02746391	     -0.05767671	      0.00022914	     -0.19911355	     -0.06386723	      0.88302209	     -0.00011255	     -0.21852167	     -0.00000000	      0.00000001	     45.42526647
      0.02890431	     -0.05767926	      0.00022421	     -0.19911611	     -0.06387129	      0.88302343	     -0.00011222	     -0.21852142	     -0.00000000	      0.00000001	     48.19302354
      0.03034470	     -0.05767476	      0.00021716	     -0.19911166	     -0.06387531	      0.88302450	     -0.00011190	     -0.21852166	     -0.00000000	      0.00000000	     51.05532995
      0.03164001	     -0.05767198	      0.00021255	     -0.19910902	     -0.06387889	      0.88302522	     -0.00011160	     -0.21852213	     -0.00000000	      0.00000000	     52.58909596
      0.03293532	     -0.05766448	      0.00020691	     -0.19910167	     -0.06388243	      0.88302572	     -0.00011130	     -0.21852281	     -0.00000000	      0.00000000	     53.99195966
      0.03450137	     -0.05765476	      0.00020130	     -0.19909220	     -0.06388666	      0.88302604	     -0.00011093	     -0.21852377	     -0.00000000	      0.00000000	     54.81314943
      0.03606742	     -0.05764026	      0.00019519	     -0.19907793	     -0.06389083	      0.88302607	     -0.00011055	     -0.21852486	     -0.00000000	     -0.00000000	     55.28044090
      0.03738246	     -0.05762924	      0.00019188	     -0.19906714	     -0.06389429	      0.88302589	     -0.00011022	     -0.21852583	     -0.00000000	     -0.00000000	     54.91897152
      0.03869749	     -0.05761461	      0.00018801	     -0.19905271	     -0.06389770	      0.88302552	     -0.00010989	     -0.21852687	     -0.00000000	     -0.00000000	     54.52962166
      0.04001252	     -0.05760064	      0.00018527	     -0.19903893	     -0.06390109	      0.88302498	     -0.00010955	     -0.21852798	     -0.00000000	     -0.00000000	     53.75767934
      0.04180296	     -0.05757845	      0.00018161	     -0.19901694	     -0.06390565	      0.88302400	     -0.00010908	     -0.21852964	     -0.00000000	     -0.00000000	     52.62287747
      0.04312491	     -0.05756319	      0.00018047	     -0.19900182	     -0.06390899	      0.88302312	     -0.00010872	     -0.21853098	     -0.00000000	     -0.00000000	     51.48200318
      0.04444686	     -0.05754553	      0.00017863	     -0.19898423	     -0.06391231	      0.88302211	     -0.00010835	     -0.21853246	     -0.00000000	     -0.00000001	     50.46894399
      0.04604860	     -0.05752613	      0.00017765	     -0.19896488	     -0.06391633	      0.88302074	     -0.00010790	     -0.21853446	     -0.00000000	     -0.00000001	     49.15558626
      0.04746421	     -0.05750668	      0.00017624	     -0.19894540	     -0.06391989	      0.88301943	     -0.00010749	     -0.21853648	     -0.00000000	     -0.00000001	     48.08792924
      0.04887982	     -0.05748966	      0.00017651	     -0.19892831	     -0.06392345	      0.88301803	     -0.00010706	     -0.21853873	     -0.00000000	     -0.00000001	     47.01823133
      0.05029543	     -0.05747093	      0.00017584	     -0.19890946	     -0.06392703	      0.88301656	     -0.00010663	     -0.21854126	     -0.00000000	     -0.00000001	     46.16031004
      0.05171104	     -0.05745556	      0.00017668	     -0.19889393	     -0.06393064	      0.88301505	     -0.00010620	     -0.21854409	     -0.00000000	     -0.00000001	     45.20738095
      0.05312665	     -0.05743851	      0.00017630	     -0.19887665	     -0.06393428	      0.88301351	     -0.00010575	     -0.21854726	     -0.00000000	     -0.00000001	     44.54426790
      0.05454226	     -0.05742434	      0.00017724	     -0.19886223	     -0.06393796	      0.88301196	     -0.00010530	     -0.21855074	     -0.00000000	     -0.00000001	     43.77411315
      0.05595787	     -0.05740724	      0.00017661	     -0.19884481	     -0.06394169	      0.88301040	     -0.00010484	     -0.21855453	     -0.00000000	     -0.00000001	     43.32248294
      0.05737348	     -0.05739155	      0.00017731	     -0.19882877	     -0.06394548	      0.88300886	     -0.00010437	     -0.21855853	     -0.00000000	     -0.00000001	     42.71843766
      0.05878909	     -0.05737256	      0.00017641	     -0.19880937	     -0.06394932	      0.88300734	     -0.00010390	     -0.21856275	     -0.00000000	     -0.00000001	     42.42848062
      0.06020470	     -0.05735617	      0.00017725	     -0.19879256	     -0.06395323	      0.88300586	     -0.00010342	     -0.21856710	     -0.00000000	     -0.00000001	     41.92951058
      0.06162031	     -0.05733692	      0.00017633	     -0.19877282	     -0.06395721	      0.88300444	     -0.00010293	     -0.21857158	     -0.00000000	     -0.00000001	     41.78505548
      0.06303592	     -0.05732325	      0.00017711	     -0.19875867	     -0.06396127	      0.88300307	     -0.00010245	     -0.21857615	     -0.00000000	     -0.00000001	     41.35856647
      0.06445153	     -0.05730710	      0.00017573	     -0.19874198	     -0.06396541	      0.88300176	     -0.00010195	     -0.21858089	     -0.00000000	     -0.00000001	     41.33202341
      0.06570237	     -0.05729710	      0.00017608	     -0.19873151	     -0.06396913	      0.88300067	     -0.00010151	     -0.21858516	     -0.00000000	     -0.00000001	     41.01592341
      0.06695322	     -0.05728474	      0.00017516	     -0.19871864	     -0.06397292	      0.88299963	     -0.00010107	     -0.21858952	     -0.00000000	     -0.00000001	     40.95101439
      0.06850624	     -0.05727108	      0.00017473	     -0.19870435	     -0.06397772	      0.88299843	     -0.00010052	     -0.21859496	     -0.00000000	     -0.00000001	     40.75887227
      0.07005927	     -0.05725544	      0.00017327	     -0.19868804	     -0.06398262	      0.88299733	     -0.00009996	     -0.21860040	     -0.00000000	     -0.00000000	     40.74969553
      0.07132851	     -0.05724561	      0.00017325	     -0.19867768	     -0.06398671	      0.88299651	     -0.00009950	     -0.21860480	     -0.00000000	     -0.00000000	     40.57444756
      0.07259775	     -0.05723394	      0.00017223	     -0.19866545	     -0.06399088	      0.88299575	     -0.00009904	     -0.21860918	     -0.00000000	     -0.00000000	     40.55664395
      0.07416179	     -0.05722218	      0.00017184	     -0.19865300	     -0.06399611	      0.88299491	     -0.00009847	     -0.21861450	     -0.00000000	     -0.00000000	     40.46283478
      0.07572583	     -0.05720926	      0.00017036	     -0.19863936	     -0.06400146	      0.88299416	     -0.00009789	     -0.21861978	     -0.00000000	     -0.00000000	     40.47402286
      0.07694417	     -0.05720242	      0.00017054	     -0.19863199	     -0.06400570	      0.88299365	     -0.00009743	     -0.21862383	     -0.00000000	     -0.00000000	     40.37835451
      0.07816252	     -0.05719380	      0.00016986	     -0.19862282	     -0.06401002	      0.88299319	     -0.00009698	     -0.21862787	     -0.00000000	     -0.00000000	     40.38632331
      0.07979668	     -0.05718443	      0.00016986	     -0.19861271	     -0.06401593	      0.88299265	     -0.00009636	     -0.21863322	     -0.00000000	     -0.00000000	     40.32805629
      0.08143084	     -0.05717769	      0.00016901	     -0.19860522	     -0.06402196	      0.88299221	     -0.00009574	     -0.21863857	     -0.00000000	     -0.00000000	     40.33979996
      0.08261883	     -0.05721205	      0.00016865	     -0.19863901	     -0.06402643	      0.88299193	     -0.00009528	     -0.21864300	     -0.00000000	     -0.00000000	     39.85220241
      0.08380683	     -0.05730685	      0.00016572	     -0.19873318	     -0.06403096	      0.88299169	     -0.00009482	     -0.21864948	     -0.00000000	     -0.00000000	     39.27304735
      0.08551929	     -0.05756258	      0.00016047	     -0.19898793	     -0.06403763	      0.88299139	     -0.00009415	     -0.21866590	     -0.00000000	     -0.00000000	     38.32420062
      0.08697854	     -0.05785541	      0.00015630	     -0.19927997	     -0.06404342	      0.88299115	     -0.00009357	     -0.21868875	     -0.00000000	     -0.00000000	     37.96112225
      0.08843779	     -0.05817880	      0.00015618	     -0.19960271	     -0.06404930	      0.88299089	     -0.00009299	     -0.21872014	     -0.00000000	     -0.00000000	     37.38308725
      0.08989705	     -0.05849949	      0.00015794	     -0.19992289	     -0.06405528	      0.88299058	     -0.00009240	     -0.21875921	     -0.00000000	     -0.00000000	     37.37493101
      0.09135630	     -0.05880891	      0.00016453	     -0.20023198	     -0.06406134	      0.88299019	     -0.00009181	     -0.21880453	     -0.00000000	     -0.00000000	     36.43158063
      0.09281555	     -0.05909659	      0.00017151	     -0.20051942	     -0.06406747	      0.88298970	     -0.00009123	     -0.21885464	     -0.00000000	     -0.00000000	     36.27785662
      0.09427480	     -0.05936800	      0.00018187	     -0.20079072	     -0.06407366	      0.88298910	     -0.00009065	     -0.21890822	     -0.00000000	     -0.00000000	     34.60940288
      0.09573405	     -0.05961995	      0.00018992	     -0.20104254	     -0.06407991	      0.88298838	     -0.00009008	     -0.21896431	     -0.00000000	     -0.00000000	     34.00647328
      0.09719330	     -0.05986081	      0.00019984	     -0.20128337	     -0.06408622	      0.88298752	     -0.00008952	     -0.21902209	     -0.00000000	     -0.00000000	     32.08603834
      0.09865255	     -0.06008927	      0.00020571	     -0.20151172	     -0.06409257	      0.88298653	     -0.00008898	     -0.21908105	     -0.00000000	     -0.00000000	     31.37914416
      0.10011180	     -0.06031237	      0.00021256	     -0.20173478	     -0.06409896	      0.88298541	     -0.00008847	     -0.21914071	     -0.00000000	     -0.00000001	     29.53357757
      0.10157106	     -0.06052578	      0.00021480	     -0.20194806	     -0.06410540	      0.88298416	     -0.00008797	     -0.21920077	     -0.00000000	     -0.00000001	     28.77912555
      0.10303031	     -0.06073497	      0.00021763	     -0.20215717	     -0.06411186	      0.88298278	     -0.00008751	     -0.21926082	     -0.00000000	     -0.00000001	     27.55203766
      0.10448956	     -0.06093839	      0.00021627	     -0.20236046	     -0.06411836	      0.88298129	     -0.00008706	     -0.21932058	     -0.00000000	     -0.00000001	     26.95363096
      0.10594881	     -0.06113752	      0.00021540	     -0.20255950	     -0.06412487	      0.88297968	     -0.00008665	     -0.21937977	     -0.00000000	     -0.00000001	     26.25439098
      0.10740806	     -0.06133025	      0.00021152	     -0.20275211	     -0.06413140	      0.88297797	     -0.00008626	     -0.21943812	     -0.00000000	     -0.00000001	     25.92059400
      0.10886731	     -0.06152041	      0.00020829	     -0.20294221	     -0.06413795	      0.88297616	     -0.00008591	     -0.21949535	     -0.00000000	     -0.00000001	     25.51974084
      0.11032656	     -0.06170443	      0.00020319	     -0.20312616	     -0.06414450	      0.88297426	     -0.00008557	     -0.21955133	     -0.00000000	     -0.00000001	     25.28641727
      0.11178581	     -0.06188557	      0.00019892	     -0.20330728	     -0.06415104	      0.88297228	     -0.00008527	     -0.21960586	     -0.00000000	     -0.00000001	     25.03210588
      0.11324507	     -0.06206198	      0.00019371	     -0.20348369	     -0.06415759	      0.88297022	     -0.00008498	     -0.21965889	     -0.00000000	     -0.00000001	     24.84149863
      0.11514683	     -0.06228932	      0.00018865	     -0.20371112	     -0.06416610	      0.88296744	     -0.00008465	     -0.21972565	     -0.00000000	     -0.00000001	     24.74483468
      0.11648857	     -0.06244200	      0.00018425	     -0.20386387	     -0.06417209	      0.88296541	     -0.00008444	     -0.21977118	     -0.00000000	     -0.00000001	     24.11993761
      0.11783031	     -0.06259304	      0.00018183	     -0.20401506	     -0.06417807	      0.88296334	     -0.00008424	     -0.21981535	     -0.00000000	     -0.00000001	     23.87067066
      0.11954897	     -0.06277947	      0.00017912	     -0.20420171	     -0.06418570	      0.88296064	     -0.00008402	     -0.21987007	     -0.00000000	     -0.00000001	     23.36973436
      0.12126763	     -0.06295800	      0.00017862	     -0.20438053	     -0.06419329	      0.88295790	     -0.00008381	     -0.21992270	     -0.00000000	     -0.00000001	     22.71185762
      0.12274916	     -0.06310081	      0.00017805	     -0.20452362	     -0.06419981	      0.88295550	     -0.00008366	     -0.21996643	     -0.00000000	     -0.00000001	     22.35538454
      0.12423070	     -0.06323998	      0.00017969	     -0.20466312	     -0.06420629	      0.88295310	     -0.00008353	     -0.22000865	     -0.00000000	     -0.00000001	     21.87840355
      0.12571223	     -0.06336830	      0.00018122	     -0.20479179	     -0.06421275	      0.88295069	     -0.00008341	     -0.22004948	     -0.00000000	     -0.00000001	     21.43525456
      0.12719377	     -0.06348966	      0.00018405	     -0.20491353	     -0.06421917	      0.88294829	     -0.00008331	     -0.22008889	     -0.00000000	     -0.00000001	     20.92554560
      0.12867530	     -0.06360111	      0.00018693	     -0.20502538	     -0.06422556	      0.88294591	     -0.00008323	     -0.22012694	     -0.00000000	     -0.00000001	     20.67641923
      0.13015684	     -0.06370451	      0.00019083	     -0.20512921	     -0.06423191	      0.88294356	     -0.00008317	     -0.22016363	     -0.00000000	     -0.00000001	     20.11719127
      0.13163837	     -0.06379629	      0.00019447	     -0.20522141	     -0.06423822	      0.88294125	     -0.00008313	     -0.22019899	     -0.00000000	     -0.00000001	     19.94878481
      0.13318448	     -0.06388679	      0.00019850	     -0.20531236	     -0.06424477	      0.88293890	     -0.00008311	     -0.22023447	     -0.00000000	     -0.00000001	     19.68207980
      0.13473058	     -0.06396723	      0.00020224	     -0.20539325	     -0.06425128	      0.88293661	     -0.00008312	     -0.22026862	     -0.00000000	     -0.00000001	     19.22132352
      0.13627668	     -0.06403806	      0.00020602	     -0.20546453	     -0.06425775	      0.88293441	     -0.00008315	     -0.22030140	     -0.00000000	     -0.00000001	     19.11587877
      0.13780244	     -0.06410243	      0.00020928	     -0.20552933	     -0.06426409	      0.88293232	     -0.00008321	     -0.22033244	     -0.00000000	     -0.00000001	     18.96254859
      0.13932819	     -0.06416024	      0.00021239	     -0.20558758	     -0.06427039	      0.88293033	     -0.00008329	     -0.22036225	     -0.00000000	     -0.00000001	     18.55617423
      0.14085395	     -0.06420933	      0.00021500	     -0.20563709	     -0.06427666	      0.88292845	     -0.00008340	     -0.22039084	     -0.00000000	     -0.00000001	     18.54131817
      0.14265543	     -0.06426649	      0.00021772	     -0.20569474	     -0.06428399	      0.88292637	     -0.00008357	     -0.22042299	     -0.00000000	     -0.00000001	     18.26147592
      0.14445691	     -0.06430940	      0.00021984	     -0.20573813	     -0.06429127	      0.88292447	     -0.00008377	     -0.22045359	     -0.00000000	     -0.00000001	     18.05102389
      0.14584733	     -0.06434137	      0.00022125	     -0.20577046	     -0.06429685	      0.88292311	     -0.00008396	     -0.22047605	     -0.00000000	     -0.00000001	     17.93841792
      0.14723775	     -0.06436955	      0.00022235	     -0.20579900	     -0.06430239	      0.88292186	     -0.00008416	     -0.22049758	     -0.00000000	     -0.00000001	     17.93468449
      0.14909684	     -0.06440681	      0.00022362	     -0.20583675	     -0.06430975	      0.88292036	     -0.00008448	     -0.22052494	     -0.00000000	     -0.00000001	     17.58975809
      0.15058268	     -0.06443072	      0.00022425	     -0.20586103	     -0.06431558	      0.88291930	     -0.00008476	     -0.22054569	     -0.00000000	     -0.00000000	     17.76715607
      0.15206851	     -0.06445354	      0.00022503	     -0.20588424	     -0.06432136	      0.88291836	     -0.00008507	     -0.22056545	     -0.00000000	     -0.00000000	     17.52114877
      0.15355435	     -0.06447428	      0.00022561	     -0.20590536	     -0.06432710	      0.88291754	     -0.00008541	     -0.22058426	     -0.00000000	     -0.00000000	     17.63107698
      0.15504018	     -0.06449571	      0.00022623	     -0.20592719	     -0.06433280	      0.88291683	     -0.00008577	     -0.22060217	     -0.00000000	     -0.00000000	     17.35403489
      0.15652602	     -0.06451252	      0.00022688	     -0.20594439	     -0.06433845	      0.88291624	     -0.00008616	     -0.22061924	     -0.00000000	     -0.00000000	     17.45171869
      0.15824165	     -0.06453726	      0.00022759	     -0.20596960	     -0.06434491	      0.88291568	     -0.00008664	     -0.22063787	     -0.00000000	     -0.00000000	     17.30319072
      0.15995727	     -0.06455228	      0.00022857	     -0.20598510	     -0.06435131	      0.88291526	     -0.00008715	     -0.22065558	     -0.00000000	     -0.00000000	     17.22489385
      0.16140280	     -0.06456831	      0.00022934	     -0.20600154	     -0.06435665	      0.88291501	     -0.00008761	     -0.22066970	     -0.00000000	     -0.00000000	     17.18570018
      0.16284833	     -0.06458179	      0.00023065	     -0.20601544	     -0.06436194	      0.88291483	     -0.00008810	     -0.22068320	     -0.00000000	     -0.00000000	     17.22544099
      0.16438464	     -0.06459746	      0.00023193	     -0.20603157	     -0.06436750	      0.88291473	     -0.00008864	     -0.22069691	     -0.00000000	     -0.00000000	     17.26254603
      0.16592095	     -0.06460968	      0.00023312	     -0.20604426	     -0.06437301	      0.88291470	     -0.00008921	     -0.22071005	     -0.00000000	      0.00000000	     17.07534007
      0.16745726	     -0.06461655	      0.00023444	     -0.20605161	     -0.06437846	      0.88291474	     -0.00008980	     -0.22072254	     -0.00000000	      0.00000000	     17.21124643
      0.16926748	     -0.06461915	      0.00023607	     -0.20605478	     -0.06438480	      0.88291486	     -0.00009053	     -0.22073622	     -0.00000000	      0.00000000	     17.08232356
      0.17107770	     -0.06460383	      0.00023812	     -0.20604006	     -0.06439105	      0.88291505	     -0.00009130	     -0.22074852	     -0.00000000	      0.00000000	     17.17743097
      0.17266856	     -0.06457627	      0.00023965	     -0.20601303	     -0.06439647	      0.88291527	     -0.00009201	     -0.22075774	     -0.00000000	      0.00000000	     17.27080251
      0.17425942	     -0.06453361	      0.00024226	     -0.20597092	     -0.06440182	      0.88291553	     -0.00009275	     -0.22076514	     -0.00000000	      0.00000000	     17.38353917
      0.17585029	     -0.06447768	      0.00024344	     -0.20591551	     -0.06440710	      0.88291583	     -0.00009351	     -0.22077044	     -0.00000000	      0.00000000	     17.58061444
      0.17755979	     -0.06439955	      0.00024613	     -0.20583797	     -0.06441269	      0.88291618	     -0.00009436	     -0.22077363	     -0.00000000	      0.00000000	     17.58294960
      0.17903660	     -0.06432193	      0.00024611	     -0.20576078	     -0.06441746	      0.88291651	     -0.00009512	     -0.22077415	     -0.00000000	      0.00000000	     17.87700202
      0.18051340	     -0.06423917	      0.00024716	     -0.20567847	     -0.06442217	      0.88291687	     -0.00009590	     -0.22077265	     -0.00000000	      0.00000000	     17.92677657
      0.18199021	     -0.06414962	      0.00024684	     -0.20558932	     -0.06442682	      0.88291724	     -0.00009671	     -0.22076929	     -0.00000000	      0.00000000	     18.06149651
      0.18346701	     -0.06405507	      0.00024729	     -0.20549517	     -0.06443142	      0.88291765	     -0.00009753	     -0.22076414	     -0.00000000	      0.00000000	     18.23099361
      0.18511918	     -0.06394849	      0.00024707	     -0.20538900	     -0.06443650	      0.88291812	     -0.00009847	     -0.22075645	     -0.00000000	      0.00000000	     18.49680277
      0.18677135	     -0.06383505	      0.00024787	     -0.20527597	     -0.06444152	      0.88291863	     -0.00009943	     -0.22074697	     -0.00000000	      0.00000000	     18.59497003
      0.18842351	     -0.06372129	      0.00024744	     -0.20516256	     -0.06444649	      0.88291916	     -0.00010041	     -0.22073583	     -0.00000000	      0.00000000	     18.75357998
      0.19007568	     -0.06360445	      0.00024903	     -0.20504610	     -0.06445139	      0.88291972	     -0.00010141	     -0.22072324	     -0.00000000	      0.00000000	     19.00536012
      0.19172785	     -0.06349052	      0.00024787	     -0.20493246	     -0.06445625	      0.88292030	     -0.00010242	     -0.22070931	     -0.00000000	      0.00000000	     19.31995638
      0.19314995	     -0.06338518	      0.00025046	     -0.20482744	     -0.06446039	      0.88292082	     -0.00010330	     -0.22069648	     -0.00000000	      0.00000000	     19.43026577
      0.19457205	     -0.06328285	      0.00025031	     -0.20472536	     -0.06446449	      0.88292136	     -0.00010419	     -0.22068280	     -0.00000000	      0.00000000	     19.55062327
      0.19599414	     -0.06317847	      0.00025183	     -0.20462124	     -0.06446856	      0.88292192	     -0.00010509	     -0.22066845	     -0.00000000	      0.00000000	     19.85445946
      0.19793935	     -0.06303992	      0.00025177	     -0.20448299	     -0.06447408	      0.88292270	     -0.00010633	     -0.22064789	     -0.00000000	      0.00000000	     19.93974073
      0.19931644	     -0.06293547	      0.00025379	     -0.20437876	     -0.06447796	      0.88292327	     -0.00010721	     -0.22063286	     -0.00000000	      0.00000000	     20.31265345
      0.20069353	     -0.06283595	      0.00025411	     -0.20427942	     -0.06448181	      0.88292386	     -0.00010809	     -0.22061743	     -0.00000000	      0.00000000	     20.61084032
      0.20240808	     -0.06271143	      0.00025676	     -0.20415516	     -0.06448657	      0.88292460	     -0.00010919	     -0.22059781	     -0.00000000	      0.00000000	     20.73796824
      0.20412263	     -0.06258642	      0.00025739	     -0.20403034	     -0.06449130	      0.88292536	     -0.00011030	     -0.22057778	     -0.00000000	      0.00000000	     21.23710866
      0.20550512	     -0.06248596	      0.00026044	     -0.20393008	     -0.06449510	      0.88292599	     -0.00011119	     -0.22056138	     -0.00000000	      0.00000000	     21.42771408
      0.20688761	     -0.06238670	      0.00026126	     -0.20383095	     -0.06449887	      0.88292662	     -0.00011208	     -0.22054483	     -0.00000000	      0.00000000	     21.72811905
      0.20855294	     -0.06226845	      0.00026369	     -0.20371287	     -0.06450339	      0.88292739	     -0.00011315	     -0.22052470	     -0.00000000	      0.00000000	     22.02316274
      0.21021828	     -0.06215056	      0.00026419	     -0.20359511	     -0.06450789	      0.88292817	     -0.00011422	     -0.22050445	     -0.00000000	      0.00000000	     22.31656211
      0.21188361	     -0.06203161	      0.00026759	     -0.20347631	     -0.06451237	      0.88292896	     -0.00011528	     -0.22048411	     -0.00000000	      0.00000000	     22.73749137
      0.21321832	     -0.06194099	      0.00026691	     -0.20338574	     -0.06451595	      0.88292960	     -0.00011612	     -0.22046776	     -0.00000001	      0.00000000	     23.05313267
      0.21455303	     -0.06184983	      0.00026858	     -0.20329466	     -0.06451952	      0.88293024	     -0.00011696	     -0.22045141	     -0.00000001	      0.00000000	     23.34018555
      0.21623199	     -0.06173762	      0.00026900	     -0.20318251	     -0.06452399	      0.88293105	     -0.00011801	     -0.22043087	     -0.00000001	      0.00000000	     23.68300039
      0.21791095	     -0.06162507	      0.00027109	     -0.20307004	     -0.06452845	      0.88293187	     -0.00011904	     -0.22041037	     -0.00000001	      0.00000000	     23.91535043
      0.21939013	     -0.06152765	      0.00027025	     -0.20297262	     -0.06453237	      0.88293258	     -0.00011995	     -0.22039232	     -0.00000001	      0.00000000	     24.44808782
      0.22086931	     -0.06143243	      0.00027186	     -0.20287744	     -0.06453628	      0.88293330	     -0.00012084	     -0.22037433	     -0.00000001	      0.00000000	     24.79647043
      0.22234849	     -0.06133915	      0.00027110	     -0.20278414	     -0.06454018	      0.88293401	     -0.00012171	     -0.22035643	     -0.00000001	      0.00000000	     25.16856367
      0.22382768	     -0.06124626	      0.00027232	     -0.20269126	     -0.06454407	      0.88293472	     -0.00012258	     -0.22033861	     -0.00000001	      0.00000000	     25.43246040
      0.22530686	     -0.06115600	      0.00027152	     -0.20260096	     -0.06454795	      0.88293542	     -0.00012343	     -0.22032089	     -0.00000001	      0.00000000	     25.93424104
      0.22678604	     -0.06106673	      0.00027255	     -0.20251169	     -0.06455183	      0.88293611	     -0.00012426	     -0.22030330	     -0.00000001	      0.00000000	     26.13465262
      0.22826522	     -0.06097886	      0.00027188	     -0.20242377	     -0.06455570	      0.88293680	     -0.00012507	     -0.22028583	     -0.00000001	      0.00000000	     26.67605054
      0.22974440	     -0.06089326	      0.00027265	     -0.20233814	     -0.06455957	      0.88293747	     -0.00012587	     -0.22026850	     -0.00000001	      0.00000000	     26.81177912
      0.23122359	     -0.06080885	      0.00027184	     -0.20225366	     -0.06456343	      0.88293814	     -0.00012665	     -0.22025132	     -0.00000001	      0.00000000	     27.38005482
      0.23270277	     -0.06072644	      0.00027249	     -0.20217120	     -0.06456729	      0.88293879	     -0.00012742	     -0.22023431	     -0.00000001	      0.00000000	     27.50480724
      0.23418195	     -0.06064411	      0.00027169	     -0.20208878	     -0.06457114	      0.88293942	     -0.00012816	     -0.22021747	     -0.00000000	      0.00000000	     28.05928747
      0.23566113	     -0.06056554	      0.00027220	     -0.20201015	     -0.06457499	      0.88294004	     -0.00012888	     -0.22020077	     -0.00000000	      0.00000000	     28.22194398
      0.23714031	     -0.06048677	      0.00027123	     -0.20193127	     -0.06457884	      0.88294065	     -0.00012958	     -0.22018429	     -0.00000000	      0.00000000	     28.65597069
      0.23861949	     -0.06041035	      0.00027166	     -0.20185477	     -0.06458269	      0.88294124	     -0.00013026	     -0.22016798	     -0.00000000	      0.00000000	     28.99100303
      0.24009868	     -0.06033547	      0.00027069	     -0.20177977	     -0.06458654	      0.88294180	     -0.00013092	     -0.22015188	     -0.00000000	      0.00000000	     29.21350116
      0.24157786	     -0.06026118	      0.00027107	     -0.20170537	     -0.06459039	      0.88294235	     -0.00013155	     -0.22013597	     -0.00000000	      0.00000000	     29.60721615
      0.24305704	     -0.06018882	      0.00027007	     -0.20163287	     -0.06459424	      0.88294288	     -0.00013216	     -0.22012026	     -0.00000000	      0.00000000	     29.94136669
      0.24453622	     -0.06011865	      0.00027049	     -0.20156259	     -0.06459809	      0.88294339	     -0.00013274	     -0.22010476	     -0.00000000	      0.00000000	     30.14921286
      0.24601540	     -0.06004848	      0.00026939	     -0.20149226	     -0.06460195	      0.88294388	     -0.00013329	     -0.22008949	     -0.00000000	      0.00000000	     30.48666536
      0.24749459	     -0.05997969	      0.00026987	     -0.20142335	     -0.06460581	      0.88294435	     -0.00013382	     -0.22007442	     -0.00000000	      0.00000000	     30.79725798
      0.24897377	     -0.05991334	      0.00026851	     -0.20135681	     -0.06460968	      0.88294479	     -0.00013431	     -0.22005956	     -0.00000000	      0.00000000	     31.04638482
      0.25045295	     -0.05984737	      0.00026881	     -0.20129069	     -0.06461356	      0.88294522	     -0.00013477	     -0.22004494	     -0.00000000	      0.00000000	     31.30521840
      0.25193213	     -0.05978361	      0.00026727	     -0.20122673	     -0.06461745	      0.88294562	     -0.00013521	     -0.22003054	     -0.00000000	      0.00000000	     31.70675413
      0.25341131	     -0.05972122	      0.00026775	     -0.20116418	     -0.06462135	      0.88294600	     -0.00013560	     -0.22001640	     -0.00000000	      0.00000000	     31.69922035
      0.25489049	     -0.05965872	      0.00026593	     -0.20110145	     -0.06462526	      0.88294636	     -0.00013596	     -0.22000249	     -0.00000000	      0.00000000	     32.22210930
      0.25636968	     -0.05959926	      0.00026656	     -0.20104182	     -0.06462919	      0.88294670	     -0.00013628	     -0.21998881	     -0.00000000	      0.00000000	     32.31996053
      0.25784886	     -0.05954061	      0.00026439	     -0.20098292	     -0.06463313	      0.88294701	     -0.00013657	     -0.21997539	     -0.00000000	      0.00000000	     32.67062461
      0.25932804	     -0.05948370	      0.00026528	     -0.20092582	     -0.06463709	      0.88294731	     -0.00013681	     -0.21996223	     -0.00000000	      0.00000000	     32.84323106
      0.26080722	     -0.05942842	      0.00026265	     -0.20087027	     -0.06464107	      0.88294758	     -0.00013702	     -0.21994934	     -0.00000000	      0.00000000	     33.04442483
      0.26211920	     -0.05937954	      0.00026340	     -0.20082119	     -0.06464462	      0.88294780	     -0.00013717	     -0.21993812	     -0.00000000	      0.00000000	     33.23381513
      0.26343118	     -0.05933277	      0.00026188	     -0.20077419	     -0.06464818	      0.88294801	     -0.00013728	     -0.21992710	     -0.00000000	      0.00000000	     33.46744732
      0.26502886	     -0.05927759	      0.00026163	     -0.20071874	     -0.06465254	      0.88294824	     -0.00013737	     -0.21991399	     -0.00000000	      0.00000000	     33.64039257
      0.26662654	     -0.05922447	      0.00025924	     -0.20066529	     -0.06465694	      0.88294845	     -0.00013742	     -0.21990123	     -0.00000000	      0.00000000	     33.89338519
      0.26795429	     -0.05918105	      0.00025977	     -0.20062165	     -0.06466061	      0.88294861	     -0.00013741	     -0.21989090	     -0.00000000	      0.00000000	     34.00992165
      0.26928203	     -0.05913967	      0.00025808	     -0.20057999	     -0.06466431	      0.88294876	     -0.00013737	     -0.21988081	     -0.00000000	      0.00000000	     34.19733128
      0.27088247	     -0.05909152	      0.00025779	     -0.20053153	     -0.06466880	      0.88294891	     -0.00013727	     -0.21986899	     -0.00000000	      0.00000000	     34.39078764
      0.27248291	     -0.05904673	      0.00025503	     -0.20048638	     -0.06467333	      0.88294904	     -0.00013712	     -0.21985757	     -0.00000000	      0.00000000	     34.41101906
      0.27374167	     -0.05900995	      0.00025558	     -0.20044935	     -0.06467692	      0.88294914	     -0.00013696	     -0.21984887	     -0.00000000	      0.00000000	     34.61319889
      0.27500043	     -0.05897666	      0.00025405	     -0.20041576	     -0.06468053	      0.88294922	     -0.00013677	     -0.21984041	     -0.00000000	      0.00000000	     34.80308918
      0.27664488	     -0.05893469	      0.00025341	     -0.20037343	     -0.06468530	      0.88294931	     -0.00013647	     -0.21982975	     -0.00000000	      0.00000000	     34.81237849
      0.27809992	     -0.05889950	      0.00025148	     -0.20033788	     -0.06468955	      0.88294938	     -0.00013616	     -0.21982068	     -0.00000000	      0.00000000	     35.14882889
      0.27955495	     -0.05886627	      0.00025116	     -0.20030431	     -0.06469384	      0.88294943	     -0.00013580	     -0.21981199	     -0.00000000	      0.00000000	     34.94837329
      0.28100999	     -0.05883430	      0.00024893	     -0.20027195	     -0.06469818	      0.88294948	     -0.00013539	     -0.21980367	     -0.00000000	      0.00000000	     35.29832619
      0.28246503	     -0.05880633	      0.00024864	     -0.20024363	     -0.06470256	      0.88294952	     -0.00013494	     -0.21979576	     -0.00000000	      0.00000000	     35.17936109
      0.28392006	     -0.05878117	      0.00024612	     -0.20021806	     -0.06470698	      0.88294955	     -0.00013444	     -0.21978833	     -0.00000000	      0.00000000	     35.44999357
      0.28537510	     -0.05876003	      0.00024598	     -0.20019655	     -0.06471145	      0.88294957	     -0.00013390	     -0.21978142	     -0.00000000	      0.00000000	     35.19560501
      0.28683014	     -0.05874177	      0.00024311	     -0.20017785	     -0.06471596	      0.88294959	     -0.00013332	     -0.21977509	     -0.00000000	      0.00000000	     35.53262682
      0.28828517	     -0.05873006	      0.00024311	     -0.20016576	     -0.06472053	      0.88294961	     -0.00013269	     -0.21976943	     -0.00000000	      0.00000000	     35.28683812
      0.28958021	     -0.05872391	      0.00024036	     -0.20015921	     -0.06472463	      0.88294962	     -0.00013209	     -0.21976504	     -0.00000000	      0.00000000	     35.50584665
      0.29087524	     -0.05872418	      0.00023938	     -0.20015910	     -0.06472877	      0.88294963	     -0.00013146	     -0.21976136	     -0.00000000	      0.00000000	     35.35649018
      0.29217028	     -0.05873072	      0.00023740	     -0.20016524	     -0.06473296	      0.88294963	     -0.00013079	     -0.21975850	     -0.00000000	      0.00000000	     35.42278764
      0.29392347	     -0.05875150	      0.00023585	     -0.20018551	     -0.06473870	      0.88294963	     -0.00012983	     -0.21975613	     -0.00000000	     -0.00000000	     35.13331482
      0.29537854	     -0.05877679	      0.00023351	     -0.20021034	     -0.06474351	      0.88294962	     -0.00012898	     -0.21975565	     -0.00000000	     -0.00000000	     35.40170670
      0.29683361	     -0.05881229	      0.00023326	     -0.20024545	     -0.06474839	      0.88294960	     -0.00012810	     -0.21975661	     -0.00000000	     -0.00000000	     35.04991336
      0.29828868	     -0.05885278	      0.00023134	     -0.20028550	     -0.06475331	      0.88294957	     -0.00012717	     -0.21975909	     -0.00000000	     -0.00000000	     35.28355480
      0.29974376	     -0.05890221	      0.00023184	     -0.20033456	     -0.06475829	      0.88294952	     -0.00012620	     -0.21976309	     -0.00000000	     -0.00000000	     34.85039065
      0.30119883	     -0.05895590	      0.00022997	     -0.20038783	     -0.06476332	      0.88294945	     -0.00012518	     -0.21976865	     -0.00000000	     -0.00000000	     35.14194536
      0.30265390	     -0.05901724	      0.00023108	     -0.20044884	     -0.06476840	      0.88294936	     -0.00012413	     -0.21977576	     -0.00000000	     -0.00000000	     34.62121098
      0.30394010	     -0.05907388	      0.00022968	     -0.20050514	     -0.06477293	      0.88294925	     -0.00012317	     -0.21978330	     -0.00000000	     -0.00000000	     34.82391670
      0.30522630	     -0.05913649	      0.00022997	     -0.20056746	     -0.06477750	      0.88294912	     -0.00012218	     -0.21979202	     -0.00000000	     -0.00000000	     34.54435159
      0.30679544	     -0.05921790	      0.00022918	     -0.20064850	     -0.06478312	      0.88294892	     -0.00012094	     -0.21980425	     -0.00000000	     -0.00000000	     34.52928046
      0.30836458	     -0.05930725	      0.00022969	     -0.20073752	     -0.06478879	      0.88294867	     -0.00011965	     -0.21981822	     -0.00000000	     -0.00000000	     33.97941022
      0.30976489	     -0.05938965	      0.00022840	     -0.20081961	     -0.06479390	      0.88294841	     -0.00011847	     -0.21983213	     -0.00000000	     -0.00000000	     34.16442055
      0.31116521	     -0.05947763	      0.00022908	     -0.20090734	     -0.06479904	      0.88294809	     -0.00011726	     -0.21984734	     -0.00000000	     -0.00000000	     33.71335791
      0.31256552	     -0.05956800	      0.00022830	     -0.20099745	     -0.06480421	      0.88294773	     -0.00011601	     -0.21986381	     -0.00000000	     -0.00000000	     33.66901302
      0.31396584	     -0.05966214	      0.00022877	     -0.20109137	     -0.06480942	      0.88294731	     -0.00011475	     -0.21988146	     -0.00000000	     -0.00000000	     33.30712779
      0.31565734	     -0.05978124	      0.00022742	     -0.20121019	     -0.06481575	      0.88294673	     -0.00011318	     -0.21990431	     -0.00000000	     -0.00000000	     33.17399151
      0.31695828	     -0.05987566	      0.00022790	     -0.20130444	     -0.06482065	      0.88294623	     -0.00011195	     -0.21992299	     -0.00000000	     -0.00000000	     32.73630588
      0.31825923	     -0.05997350	      0.00022671	     -0.20140208	     -0.06482557	      0.88294567	     -0.00011070	     -0.21994259	     -0.00000000	     -0.00000000	     32.62583568
      0.31990501	     -0.06010215	      0.00022627	     -0.20153053	     -0.06483182	      0.88294489	     -0.00010909	     -0.21996865	     -0.00000000	     -0.00000000	     32.13580160
      0.32136378	     -0.06021969	      0.00022452	     -0.20164789	     -0.06483738	      0.88294412	     -0.00010764	     -0.21999291	     -0.00000000	     -0.00000000	     32.09431291
      0.32282255	     -0.06034263	      0.00022396	     -0.20177070	     -0.06484296	      0.88294329	     -0.00010616	     -0.22001822	     -0.00000000	     -0.00000000	     31.48594336
      0.32428132	     -0.06046733	      0.00022175	     -0.20189524	     -0.06484855	      0.88294238	     -0.00010466	     -0.22004458	     -0.00000000	     -0.00000000	     31.46836858
      0.32574009	     -0.06059757	      0.00022084	     -0.20202538	     -0.06485416	      0.88294141	     -0.00010315	     -0.22007193	     -0.00000000	     -0.00000000	     30.95201244
      0.32719886	     -0.06072984	      0.00021856	     -0.20215754	     -0.06485978	      0.88294037	     -0.00010161	     -0.22010026	     -0.00000000	     -0.00000001	     30.85141124
      0.32865763	     -0.06086590	      0.00021770	     -0.20229355	     -0.06486540	      0.88293925	     -0.00010005	     -0.22012951	     -0.00000000	     -0.00000001	     30.28535027
      0.33011640	     -0.06100215	      0.00021578	     -0.20242974	     -0.06487102	      0.88293807	     -0.00009848	     -0.22015964	     -0.00000000	     -0.00000001	     30.21455545
      0.33157517	     -0.06114146	      0.00021516	     -0.20256905	     -0.06487665	      0.88293683	     -0.00009689	     -0.22019055	     -0.00000000	     -0.00000001	     29.71136701
      0.33303394	     -0.06128031	      0.00021354	     -0.20270790	     -0.06488226	      0.88293552	     -0.00009529	     -0.22022219	     -0.00000000	     -0.00000001	     29.60347793
      0.33449271	     -0.06142152	      0.00021294	     -0.20284915	     -0.06488788	      0.88293416	     -0.00009367	     -0.22025446	     -0.00000000	     -0.00000001	     29.06518849
      0.33595148	     -0.06156129	      0.00021155	     -0.20298897	     -0.06489347	      0.88293273	     -0.00009204	     -0.22028733	     -0.00000000	     -0.00000001	     28.96759652
      0.33741025	     -0.06170297	      0.00021112	     -0.20313076	     -0.06489906	      0.88293126	     -0.00009040	     -0.22032071	     -0.00000000	     -0.00000001	     28.49768344
      0.33886902	     -0.06184385	      0.00021004	     -0.20327173	     -0.06490462	      0.88292973	     -0.00008875	     -0.22035459	     -0.00000000	     -0.00000001	     28.34830458
      0.34032779	     -0.06198607	      0.00020963	     -0.20341411	     -0.06491017	      0.88292816	     -0.00008709	     -0.22038892	     -0.00000000	     -0.00000001	     27.84331880
      0.34178656	     -0.06212698	      0.00020868	     -0.20355516	     -0.06491568	      0.88292656	     -0.00008542	     -0.22042368	     -0.00000000	     -0.00000001	     27.71260150
      0.34367568	     -0.06231293	      0.00020851	     -0.20374137	     -0.06492279	      0.88292442	     -0.00008326	     -0.22046927	     -0.00000000	     -0.00000001	     26.90410387
      0.34503504	     -0.06244125	      0.00020730	     -0.20386988	     -0.06492786	      0.88292285	     -0.00008169	     -0.22050248	     -0.00000000	     -0.00000001	     27.03756812
      0.34639440	     -0.06257296	      0.00020728	     -0.20400181	     -0.06493290	      0.88292126	     -0.00008013	     -0.22053592	     -0.00000000	     -0.00000001	     26.65339100
      0.34814067	     -0.06273870	      0.00020645	     -0.20416785	     -0.06493933	      0.88291920	     -0.00007812	     -0.22057923	     -0.00000000	     -0.00000001	     26.30395088
      0.34988694	     -0.06290318	      0.00020727	     -0.20433271	     -0.06494569	      0.88291711	     -0.00007611	     -0.22062282	     -0.00000000	     -0.00000001	     25.98698381
      0.35117420	     -0.06302234	      0.00020585	     -0.20445211	     -0.06495034	      0.88291557	     -0.00007463	     -0.22065511	     -0.00000000	     -0.00000001	     25.67825245
      0.35246147	     -0.06314183	      0.00020577	     -0.20457190	     -0.06495494	      0.88291402	     -0.00007315	     -0.22068750	     -0.00000000	     -0.00000001	     25.39599231
      0.35421515	     -0.06330298	      0.00020484	     -0.20473345	     -0.06496115	      0.88291191	     -0.00007115	     -0.22073181	     -0.00000000	     -0.00000001	     25.12128385
      0.35596882	     -0.06346469	      0.00020470	     -0.20489562	     -0.06496727	      0.88290981	     -0.00006915	     -0.22077624	     -0.00000000	     -0.00000001	     24.58106339
      0.35753516	     -0.06360142	      0.00020333	     -0.20503275	     -0.06497266	      0.88290795	     -0.00006737	     -0.22081602	     -0.00000000	     -0.00000001	     24.47230166
      0.35910150	     -0.06373964	      0.00020375	     -0.20517143	     -0.06497797	      0.88290610	     -0.00006560	     -0.22085574	     -0.00000000	     -0.00000001	     24.01361446
      0.36066783	     -0.06387484	      0.00020212	     -0.20530708	     -0.06498320	      0.88290428	     -0.00006384	     -0.22089540	     -0.00000000	     -0.00000001	     23.89348359
      0.36223417	     -0.06400943	      0.00020275	     -0.20544219	     -0.06498835	      0.88290249	     -0.00006209	     -0.22093499	     -0.00000000	     -0.00000001	     23.32707621
      0.36380051	     -0.06413849	      0.00020091	     -0.20557173	     -0.06499341	      0.88290073	     -0.00006036	     -0.22097445	     -0.00000000	     -0.00000001	     23.35420637
      0.36536684	     -0.06426941	      0.00020191	     -0.20570322	     -0.06499838	      0.88289900	     -0.00005863	     -0.22101371	     -0.00000000	     -0.00000001	     22.80607681
      0.36676189	     -0.06438178	      0.00020024	     -0.20581606	     -0.06500273	      0.88289749	     -0.00005710	     -0.22104854	     -0.00000000	     -0.00000001	     22.69554426
      0.36815693	     -0.06449308	      0.00020052	     -0.20592789	     -0.06500699	      0.88289602	     -0.00005558	     -0.22108314	     -0.00000000	     -0.00000001	     22.40314753
      0.36985531	     -0.06462435	      0.00019968	     -0.20605980	     -0.06501207	      0.88289427	     -0.00005375	     -0.22112492	     -0.00000000	     -0.00000001	     22.03805735
      0.37155368	     -0.06474891	      0.00020037	     -0.20618506	     -0.06501703	      0.88289257	     -0.00005193	     -0.22116618	     -0.00000000	     -0.00000001	     21.81772771
      0.37296271	     -0.06484989	      0.00019922	     -0.20628661	     -0.06502104	      0.88289121	     -0.00005045	     -0.22119991	     -0.00000000	     -0.00000001	     21.69007969
      0.37437174	     -0.06494594	      0.00019944	     -0.20638328	     -0.06502497	      0.88288988	     -0.00004897	     -0.22123315	     -0.00000000	     -0.00000001	     21.31620390
      0.37578077	     -0.06503678	      0.00019903	     -0.20647472	     -0.06502880	      0.88288859	     -0.00004752	     -0.22126579	     -0.00000000	     -0.00000001	     21.22248760
      0.37780161	     -0.06516120	      0.00019934	     -0.20660008	     -0.06503412	      0.88288682	     -0.00004547	     -0.22131143	     -0.00000000	     -0.00000001	     20.56815431
      0.37940667	     -0.06524608	      0.00019862	     -0.20668569	     -0.06503821	      0.88288547	     -0.00004388	     -0.22134653	     -0.00000000	     -0.00000001	     20.76369186
      0.38101174	     -0.06532689	      0.00019938	     -0.20676728	     -0.06504217	      0.88288418	     -0.00004232	     -0.22138034	     -0.00000000	     -0.00000001	     20.39056359
      0.38261681	     -0.06539627	      0.00019827	     -0.20683741	     -0.06504600	      0.88288295	     -0.00004080	     -0.22141278	     -0.00000000	     -0.00000001	     20.39834764
      0.38422187	     -0.06546007	      0.00019868	     -0.20690202	     -0.06504969	      0.88288178	     -0.00003932	     -0.22144369	     -0.00000000	     -0.00000000	     19.94219090
      0.38582694	     -0.06551301	      0.00019648	     -0.20695570	     -0.06505326	      0.88288067	     -0.00003788	     -0.22147302	     -0.00000000	     -0.00000000	     20.08426315
      0.38743201	     -0.06556356	      0.00019625	     -0.20700705	     -0.06505669	      0.88287963	     -0.00003650	     -0.22150071	     -0.00000000	     -0.00000000	     19.68483425
      0.38903707	     -0.06560406	      0.00019326	     -0.20704829	     -0.06505998	      0.88287865	     -0.00003516	     -0.22152680	     -0.00000000	     -0.00000000	     19.66347963
      0.39064214	     -0.06564318	      0.00019305	     -0.20708822	     -0.06506314	      0.88287774	     -0.00003387	     -0.22155124	     -0.00000000	     -0.00000000	     19.53405385
      0.39224721	     -0.06567386	      0.00019005	     -0.20711966	     -0.06506617	      0.88287690	     -0.00003263	     -0.22157411	     -0.00000000	     -0.00000000	     19.28565268
      0.39385227	     -0.06569879	      0.00019041	     -0.20714540	     -0.06506906	      0.88287613	     -0.00003145	     -0.22159538	     -0.00000000	     -0.00000000	     19.28077448
      0.39545734	     -0.06571948	      0.00018735	     -0.20716685	     -0.06507183	      0.88287543	     -0.00003033	     -0.22161511	     -0.00000000	     -0.00000000	     19.02346065
      0.39706240	     -0.06573365	      0.00018826	     -0.20718184	     -0.06507446	      0.88287482	     -0.00002927	     -0.22163330	     -0.00000000	     -0.00000000	     19.04958097
      0.39849996	     -0.06574290	      0.00018596	     -0.20719177	     -0.06507671	      0.88287433	     -0.00002836	     -0.22164826	     -0.00000000	     -0.00000000	     18.88886531
      0.39993751	     -0.06574677	      0.00018613	     -0.20719636	     -0.06507885	      0.88287390	     -0.00002751	     -0.22166200	     -0.00000000	     -0.00000000	     18.76297268
      0.40137506	     -0.06574599	      0.00018539	     -0.20719629	     -0.06508089	      0.88287354	     -0.00002671	     -0.22167446	     -0.00000000	     -0.00000000	     18.74864251
      0.40331139	     -0.06573952	      0.00018579	     -0.20719079	     -0.06508347	      0.88287315	     -0.00002570	     -0.22168930	     -0.00000000	     -0.00000000	     18.42230513
      0.40494289	     -0.06572341	      0.00018519	     -0.20717547	     -0.06508551	      0.88287291	     -0.00002493	     -0.22170007	     -0.00000000	     -0.00000000	     18.59761327
      0.40657438	     -0.06570440	      0.00018721	     -0.20715731	     -0.06508742	      0.88287276	     -0.00002423	     -0.22170918	     -0.00000000	     -0.00000000	     18.49753514
      0.40820588	     -0.06568001	      0.00018695	     -0.20713370	     -0.06508921	      0.88287268	     -0.00002360	     -0.22171673	     -0.00000000	     -0.00000000	     18.48582429
      0.40983737	     -0.06564758	      0.00018972	     -0.20710212	     -0.06509087	      0.88287268	     -0.00002303	     -0.22172277	     -0.00000000	      0.00000000	     18.39724548
      0.41146887	     -0.06561160	      0.00018884	     -0.20706688	     -0.06509241	      0.88287276	     -0.00002254	     -0.22172726	     -0.00000000	      0.00000000	     18.45562540
      0.41293363	     -0.06557248	      0.00019150	     -0.20702850	     -0.06509369	      0.88287290	     -0.00002215	     -0.22173008	     -0.00000000	      0.00000000	     18.34967341
      0.41439839	     -0.06553012	      0.00019164	     -0.20698681	     -0.06509488	      0.88287310	     -0.00002183	     -0.22173170	     -0.00000000	      0.00000000	     18.31409016
      0.41586315	     -0.06548322	      0.00019340	     -0.20694061	     -0.06509598	      0.88287337	     -0.00002156	     -0.22173215	     -0.00000000	      0.00000000	     18.37215542
      0.41767076	     -0.06542100	      0.00019434	     -0.20687921	     -0.06509720	      0.88287377	     -0.00002131	     -0.22173111	     -0.00000000	      0.00000000	     18.15425245
      0.41925438	     -0.06535599	      0.00019666	     -0.20681493	     -0.06509817	      0.88287421	     -0.00002116	     -0.22172876	     -0.00000000	      0.00000000	     18.34811246
      0.42083801	     -0.06528978	      0.00019734	     -0.20674939	     -0.06509904	      0.88287471	     -0.00002109	     -0.22172499	     -0.00000000	      0.00000000	     18.37930930
      0.42242163	     -0.06521904	      0.00019978	     -0.20667935	     -0.06509980	      0.88287527	     -0.00002108	     -0.22171994	     -0.00000000	      0.00000000	     18.53487797
      0.42400526	     -0.06514460	      0.00020057	     -0.20660556	     -0.06510048	      0.88287591	     -0.00002114	     -0.22171363	     -0.00000000	      0.00000000	     18.40174883
      0.42558888	     -0.06506394	      0.00020294	     -0.20652555	     -0.06510106	      0.88287660	     -0.00002127	     -0.22170607	     -0.00000000	      0.00000000	     18.67009787
      0.42717250	     -0.06498185	      0.00020372	     -0.20644408	     -0.06510156	      0.88287736	     -0.00002147	     -0.22169725	     -0.00000000	      0.00000000	     18.52512311
      0.42875613	     -0.06489099	      0.00020610	     -0.20635384	     -0.06510197	      0.88287818	     -0.00002174	     -0.22168719	     -0.00000000	      0.00000000	     18.77487129
      0.43053438	     -0.06479019	      0.00020662	     -0.20625367	     -0.06510233	      0.88287916	     -0.00002211	     -0.22167435	     -0.00000000	      0.00000000	     18.90538149
      0.43208683	     -0.06469098	      0.00020983	     -0.20615506	     -0.06510256	      0.88288008	     -0.00002251	     -0.22166191	     -0.00000000	      0.00000000	     18.90638976
      0.43363927	     -0.06459264	      0.00020998	     -0.20605722	     -0.06510272	      0.88288105	     -0.00002298	     -0.22164822	     -0.00000000	      0.00000000	     19.15504003
      0.43519172	     -0.06448796	      0.00021291	     -0.20595309	     -0.06510282	      0.88288207	     -0.00002350	     -0.22163336	     -0.00000000	      0.00000000	     19.14418436
      0.43674417	     -0.06438184	      0.00021344	     -0.20584744	     -0.06510284	      0.88288314	     -0.00002409	     -0.22161730	     -0.00000000	      0.00000000	     19.42169830
      0.43829661	     -0.06426934	      0.00021642	     -0.20573543	     -0.06510281	      0.88288425	     -0.00002474	     -0.22160008	     -0.00000000	      0.00000001	     19.52814866
      0.43999326	     -0.06414484	      0.00021699	     -0.20561140	     -0.06510270	      0.88288552	     -0.00002552	     -0.22157989	     -0.00000000	      0.00000001	     19.67415544
      0.44147493	     -0.06403040	      0.00022008	     -0.20549739	     -0.06510255	      0.88288668	     -0.00002626	     -0.22156118	     -0.00000000	      0.00000001	     19.93570616
      0.44295660	     -0.06391724	      0.00022034	     -0.20538459	     -0.06510235	      0.88288787	     -0.00002705	     -0.22154151	     -0.00000000	      0.00000001	     20.03799461
      0.44443827	     -0.06380079	      0.00022238	     -0.20526850	     -0.06510210	      0.88288911	     -0.00002789	     -0.22152100	     -0.00000000	      0.00000001	     20.26808922
      0.44633137	     -0.06365485	      0.00022264	     -0.20512296	     -0.06510173	      0.88289074	     -0.00002904	     -0.22149367	     -0.00000000	      0.00000001	     20.50055101
      0.44773024	     -0.06354333	      0.00022542	     -0.20501176	     -0.06510142	      0.88289198	     -0.00002994	     -0.22147278	     -0.00000000	      0.00000001	     20.68885724
      0.44912911	     -0.06343411	      0.00022599	     -0.20490280	     -0.06510107	      0.88289326	     -0.00003088	     -0.22145135	     -0.00000000	      0.00000001	     20.89221841
      0.45088968	     -0.06329580	      0.00022859	     -0.20476482	     -0.06510059	      0.88289491	     -0.00003213	     -0.22142369	     -0.00000000	      0.00000001	     21.17278800
      0.45265025	     -0.06315944	      0.00022928	     -0.20462873	     -0.06510007	      0.88289660	     -0.00003344	     -0.22139538	     -0.00000000	      0.00000001	     21.41164501
      0.45406774	     -0.06304586	      0.00023316	     -0.20451542	     -0.06509963	      0.88289799	     -0.00003455	     -0.22137219	     -0.00000000	      0.00000001	     21.64734107
      0.45548523	     -0.06293655	      0.00023436	     -0.20440630	     -0.06509916	      0.88289941	     -0.00003569	     -0.22134865	     -0.00000000	      0.00000001	     21.93393439
      0.45721097	     -0.06280178	      0.00023810	     -0.20427179	     -0.06509856	      0.88290117	     -0.00003714	     -0.22131967	     -0.00000000	      0.00000001	     22.13857218
      0.45893671	     -0.06267117	      0.00023853	     -0.20414135	     -0.06509794	      0.88290296	     -0.00003865	     -0.22129032	     -0.00000000	      0.00000001	     22.69096483
      0.46026293	     -0.06256548	      0.00024240	     -0.20403585	     -0.06509744	      0.88290435	     -0.00003984	     -0.22126764	     -0.00000000	      0.00000001	     22.74060225
      0.46158914	     -0.06246426	      0.00024326	     -0.20393474	     -0.06509693	      0.88290575	     -0.00004106	     -0.22124482	     -0.00000000	      0.00000001	     23.02084075
      0.46336350	     -0.06232961	      0.00024593	     -0.20380025	     -0.06509624	      0.88290766	     -0.00004275	     -0.22121420	     -0.00000000	      0.00000001	     23.39148310
      0.46513786	     -0.06219942	      0.00024587	     -0.20367014	     -0.06509553	      0.88290957	     -0.00004449	     -0.22118353	     -0.00000000	      0.00000001	     23.55769728
      0.46646511	     -0.06209642	      0.00024939	     -0.20356726	     -0.06509499	      0.88291102	     -0.00004583	     -0.22116057	     -0.00000000	      0.00000001	     23.94845836
      0.46779236	     -0.06199917	      0.00025044	     -0.20347006	     -0.06509445	      0.88291247	     -0.00004719	     -0.22113755	     -0.00000000	      0.00000001	     24.24544664
      0.46955126	     -0.06187044	      0.00025358	     -0.20334143	     -0.06509372	      0.88291440	     -0.00004903	     -0.22110709	     -0.00000000	      0.00000001	     24.47446863
      0.47103936	     -0.06176324	      0.00025453	     -0.20323425	     -0.06509310	      0.88291604	     -0.00005062	     -0.22108132	     -0.00000000	      0.00000001	     24.95597328
      0.47252747	     -0.06165696	      0.00025727	     -0.20312802	     -0.06509248	      0.88291768	     -0.00005224	     -0.22105559	     -0.00000000	      0.00000001	     25.07974301
      0.47401557	     -0.06155266	      0.00025818	     -0.20302370	     -0.06509186	      0.88291931	     -0.00005389	     -0.22102990	     -0.00000000	      0.00000001	     25.53220451
      0.47550368	     -0.06144924	      0.00026067	     -0.20292030	     -0.06509125	      0.88292095	     -0.00005556	     -0.22100430	     -0.00000000	      0.00000001	     25.62342604
      0.47699178	     -0.06134689	      0.00026157	     -0.20281791	     -0.06509063	      0.88292258	     -0.00005726	     -0.22097878	     -0.00000000	      0.00000001	     26.07160470
      0.47880512	     -0.06122463	      0.00026503	     -0.20269563	     -0.06508989	      0.88292456	     -0.00005935	     -0.22094783	     -0.00000000	      0.00000001	     26.25694469
      0.48009788	     -0.06113971	      0.00026477	     -0.20261063	     -0.06508937	      0.88292597	     -0.00006086	     -0.22092588	     -0.00000000	      0.00000001	     26.63385492
      0.48139065	     -0.06105500	      0.00026669	     -0.20252586	     -0.06508886	      0.88292736	     -0.00006237	     -0.22090404	     -0.00000000	      0.00000001	     26.80964607
      0.48320345	     -0.06094025	      0.00026773	     -0.20241099	     -0.06508815	      0.88292931	     -0.00006452	     -0.22087361	     -0.00000000	      0.00000001	     27.19600303
      0.48473514	     -0.06084265	      0.00027049	     -0.20231331	     -0.06508756	      0.88293094	     -0.00006635	     -0.22084813	     -0.00000000	      0.00000001	     27.34602274
      0.48626682	     -0.06074958	      0.00027036	     -0.20222007	     -0.06508699	      0.88293256	     -0.00006819	     -0.22082281	     -0.00000000	      0.00000001	     27.73435700
      0.48779851	     -0.06065644	      0.00027370	     -0.20212683	     -0.06508643	      0.88293416	     -0.00007003	     -0.22079774	     -0.00000000	      0.00000001	     27.83092714
      0.48916238	     -0.06057634	      0.00027323	     -0.20204655	     -0.06508594	      0.88293557	     -0.00007168	     -0.22077560	     -0.00000000	      0.00000001	     28.15041469
      0.49052626	     -0.06049694	      0.00027539	     -0.20196701	     -0.06508547	      0.88293696	     -0.00007332	     -0.22075366	     -0.00000000	      0.00000001	     28.32659135
      0.49189013	     -0.06041993	      0.00027592	     -0.20188982	     -0.06508501	      0.88293835	     -0.00007496	     -0.22073193	     -0.00000000	      0.00000001	     28.54562765
      0.49374465	     -0.06031591	      0.00027879	     -0.20178557	     -0.06508441	      0.88294020	     -0.00007719	     -0.22070276	     -0.00000000	      0.00000001	     28.85867426
      0.49507539	     -0.06024513	      0.00027847	     -0.20171457	     -0.06508400	      0.88294151	     -0.00007877	     -0.22068209	     -0.00000000	      0.00000001	     29.01365819
      0.49640613	     -0.06017393	      0.00028024	     -0.20164318	     -0.06508360	      0.88294281	     -0.00008036	     -0.22066168	     -0.00000000	      0.00000001	     29.12645029
      0.49773688	     -0.06010493	      0.00028090	     -0.20157394	     -0.06508322	      0.88294408	     -0.00008193	     -0.22064151	     -0.00000000	      0.00000001	     29.39127780
      0.49956729	     -0.06001292	      0.00028283	     -0.20148163	     -0.06508272	      0.88294582	     -0.00008407	     -0.22061420	     -0.00000000	      0.00000001	     29.38589042
      0.50111718	     -0.05993526	      0.00028263	     -0.20140365	     -0.06508233	      0.88294726	     -0.00008586	     -0.22059146	     -0.00000000	      0.00000001	     29.89677655
      0.50266707	     -0.05986091	      0.00028524	     -0.20132902	     -0.06508196	      0.88294867	     -0.00008762	     -0.22056908	     -0.00000000	      0.00000001	     29.92067966
      0.50401035	     -0.05979839	      0.00028436	     -0.20126618	     -0.06508166	      0.88294988	     -0.00008913	     -0.22054999	     -0.00000000	      0.00000001	     30.15819057
      0.50535363	     -0.05973648	      0.00028587	     -0.20120398	     -0.06508139	      0.88295108	     -0.00009062	     -0.22053120	     -0.00000000	      0.00000001	     30.25039964
      0.50669692	     -0.05967670	      0.00028588	     -0.20114388	     -0.06508113	      0.88295225	     -0.00009209	     -0.22051270	     -0.00000000	      0.00000001	     30.43041078
      0.50856032	     -0.05959564	      0.00028761	     -0.20106239	     -0.06508082	      0.88295385	     -0.00009409	     -0.22048756	     -0.00000000	      0.00000001	     30.58035635
      0.50986032	     -0.05954072	      0.00028667	     -0.20100711	     -0.06508062	      0.88295495	     -0.00009545	     -0.22047036	     -0.00000000	      0.00000001	     30.74399876
      0.51116032	     -0.05948718	      0.00028757	     -0.20095324	     -0.06508045	      0.88295603	     -0.00009679	     -0.22045346	     -0.00000000	      0.00000001	     30.83523316
      0.51280297	     -0.05942173	      0.00028728	     -0.20088732	     -0.06508027	      0.88295738	     -0.00009845	     -0.22043253	     -0.00000000	      0.00000001	     31.09746127
      0.51444562	     -0.05935890	      0.00028881	     -0.20082405	     -0.06508013	      0.88295871	     -0.00010007	     -0.22041208	     -0.00000000	      0.00000001	     30.98493189
      0.51578182	     -0.05930851	      0.00028748	     -0.20077324	     -0.06508004	      0.88295977	     -0.00010135	     -0.22039582	     -0.00000000	      0.00000001	     31.33716195
      0.51711803	     -0.05925993	      0.00028837	     -0.20072427	     -0.06507999	      0.88296082	     -0.00010260	     -0.22037987	     -0.00000000	      0.00000001	     31.38875463
      0.51873198	     -0.05920334	      0.00028731	     -0.20066716	     -0.06507995	      0.88296207	     -0.00010408	     -0.22036105	     -0.00000000	      0.00000001	     31.54818555
      0.52034593	     -0.05914805	      0.00028875	     -0.20061138	     -0.06507997	      0.88296330	     -0.00010551	     -0.22034269	     -0.00000000	      0.00000001	     31.67245981
      0.52158723	     -0.05910744	      0.00028691	     -0.20057033	     -0.06508001	      0.88296423	     -0.00010659	     -0.22032890	     -0.00000000	      0.00000001	     31.76420454
      0.52282852	     -0.05906749	      0.00028719	     -0.20052997	     -0.06508008	      0.88296516	     -0.00010764	     -0.22031537	     -0.00000000	      0.00000001	     31.85227508
      0.52454811	     -0.05901469	      0.00028617	     -0.20047656	     -0.06508022	      0.88296642	     -0.00010904	     -0.22029711	     -0.00000000	      0.00000000	     31.96442416
      0.52605940	     -0.05896999	      0.00028670	     -0.20043135	     -0.06508039	      0.88296751	     -0.00011024	     -0.22028150	     -0.00000000	      0.00000000	     32.13958484
      0.52757069	     -0.05892787	      0.00028483	     -0.20038866	     -0.06508061	      0.88296860	     -0.00011140	     -0.22026631	     -0.00000000	      0.00000000	     32.11489569
      0.52908198	     -0.05888542	      0.00028599	     -0.20034570	     -0.06508087	      0.88296967	     -0.00011252	     -0.22025155	     -0.00000000	      0.00000000	     32.27608635
      0.53040077	     -0.05885251	      0.00028370	     -0.20031225	     -0.06508114	      0.88297059	     -0.00011346	     -0.22023899	     -0.00000000	      0.00000000	     32.36715537
      0.53171955	     -0.05882015	      0.00028386	     -0.20027942	     -0.06508145	      0.88297150	     -0.00011438	     -0.22022678	     -0.00000000	      0.00000000	     32.42823025
      0.53303834	     -0.05879079	      0.00028250	     -0.20024953	     -0.06508179	      0.88297241	     -0.00011527	     -0.22021492	     -0.00000000	      0.00000000	     32.48891580
      0.53483061	     -0.05875483	      0.00028204	     -0.20021288	     -0.06508232	      0.88297362	     -0.00011642	     -0.22019945	     -0.00000000	      0.00000000	     32.68305708
      0.53622334	     -0.05873109	      0.00027960	     -0.20018856	     -0.06508278	      0.88297456	     -0.00011729	     -0.22018800	     -0.00000000	      0.00000000	     32.61798916
      0.53761606	     -0.05870966	      0.00027938	     -0.20016658	     -0.06508329	      0.88297548	     -0.00011811	     -0.22017708	     -0.00000000	      0.00000000	     32.73050885
      0.53900879	     -0.05869430	      0.00027710	     -0.20015063	     -0.06508384	      0.88297639	     -0.00011890	     -0.22016676	     -0.00000000	      0.00000000	     32.74492440
      0.54040152	     -0.05868315	      0.00027622	     -0.20013891	     -0.06508444	      0.88297730	     -0.00011966	     -0.22015714	     -0.00000000	      0.00000000	     32.83588018
      0.54209081	     -0.05868090	      0.00027288	     -0.20013593	     -0.06508524	      0.88297838	     -0.00012052	     -0.22014655	     -0.00000000	      0.00000000	     32.72788718
      0.54343654	     -0.05868234	      0.00027255	     -0.20013681	     -0.06508592	      0.88297922	     -0.00012116	     -0.22013912	     -0.00000000	      0.00000000	     32.84820946
      0.54478227	     -0.05869317	      0.00026987	     -0.20014705	     -0.06508666	      0.88298006	     -0.00012176	     -0.22013262	     -0.00000000	      0.00000000	     32.93763339
      0.54612801	     -0.05870850	      0.00026893	     -0.20016183	     -0.06508744	      0.88298088	     -0.00012232	     -0.22012717	     -0.00000000	      0.00000000	     32.87712598
      0.54782476	     -0.05873803	      0.00026614	     -0.20019064	     -0.06508850	      0.88298189	     -0.00012297	     -0.22012185	     -0.00000000	      0.00000000	     33.08286865
      0.54918027	     -0.05876607	      0.00026630	     -0.20021816	     -0.06508940	      0.88298268	     -0.00012342	     -0.22011893	     -0.00000000	      0.00000000	     32.83013988
      0.55053579	     -0.05880001	      0.00026473	     -0.20025154	     -0.06509036	      0.88298345	     -0.00012384	     -0.22011717	     -0.00000000	      0.00000000	     32.99531178
      0.55189130	     -0.05883835	      0.00026523	     -0.20028939	     -0.06509136	      0.88298420	     -0.00012419	     -0.22011660	     -0.00000000	      0.00000000	     32.85907392
      0.55353430	     -0.05889173	      0.00026499	     -0.20034215	     -0.06509265	      0.88298507	     -0.00012456	     -0.22011748	     -0.00000000	      0.00000000	     33.04741373
      0.55492104	     -0.05894166	      0.00026718	     -0.20039165	     -0.06509380	      0.88298578	     -0.00012481	     -0.22011959	     -0.00000000	      0.00000000	     32.69792914
      0.55630777	     -0.05899700	      0.00026765	     -0.20044651	     -0.06509500	      0.88298646	     -0.00012500	     -0.22012295	     -0.00000000	      0.00000000	     32.86835347
      0.55769451	     -0.05905676	      0.00027022	     -0.20050585	     -0.06509626	      0.88298710	     -0.00012514	     -0.22012756	     -0.00000000	      0.00000000	     32.62134888
      0.55908124	     -0.05912057	      0.00027174	     -0.20056923	     -0.06509757	      0.88298770	     -0.00012521	     -0.22013338	     -0.00000000	      0.00000000	     32.71162780
      0.56046798	     -0.05918872	      0.00027458	     -0.20063701	     -0.06509893	      0.88298826	     -0.00012523	     -0.22014041	     -0.00000000	      0.00000000	     32.45504751
      0.56185472	     -0.05925993	      0.00027652	     -0.20070783	     -0.06510035	      0.88298878	     -0.00012520	     -0.22014859	     -0.00000000	      0.00000000	     32.51814568
      0.56355249	     -0.05935295	      0.00028007	     -0.20080043	     -0.06510215	      0.88298934	     -0.00012507	     -0.22016011	     -0.00000000	      0.00000000	     32.02803616
      0.56495630	     -0.05943049	      0.00028126	     -0.20087759	     -0.06510370	      0.88298975	     -0.00012490	     -0.22017085	     -0.00000000	      0.00000000	     32.28323811
      0.56636010	     -0.05951461	      0.00028425	     -0.20096140	     -0.06510530	      0.88299011	     -0.00012468	     -0.22018261	     -0.00000000	      0.00000000	     31.99798737
      0.56776391	     -0.05960119	      0.00028535	     -0.20104764	     -0.06510695	      0.88299040	     -0.00012440	     -0.22019543	     -0.00000000	      0.00000000	     31.88131346
      0.56916771	     -0.05969147	      0.00028752	     -0.20113762	     -0.06510865	      0.88299064	     -0.00012406	     -0.22020924	     -0.00000000	      0.00000000	     31.69567100
      0.57057152	     -0.05978604	      0.00028795	     -0.20123187	     -0.06511039	      0.88299081	     -0.00012366	     -0.22022405	     -0.00000000	      0.00000000	     31.51939064
      0.57225716	     -0.05990423	      0.00028950	     -0.20134971	     -0.06511255	      0.88299092	     -0.00012311	     -0.22024311	     -0.00000000	      0.00000000	     31.35397316
      0.57365415	     -0.06000458	      0.00028832	     -0.20144975	     -0.06511439	      0.88299094	     -0.00012260	     -0.22025993	     -0.00000000	     -0.00000000	     31.09877785
      0.57505114	     -0.06010770	      0.00028898	     -0.20155262	     -0.06511626	      0.88299089	     -0.00012204	     -0.22027762	     -0.00000000	     -0.00000000	     30.87036750
      0.57644813	     -0.06021390	      0.00028760	     -0.20165853	     -0.06511818	      0.88299077	     -0.00012142	     -0.22029615	     -0.00000000	     -0.00000000	     30.65756552
      0.57784512	     -0.06032156	      0.00028744	     -0.20176596	     -0.06512014	      0.88299057	     -0.00012075	     -0.22031547	     -0.00000000	     -0.00000000	     30.44121410
      0.57952980	     -0.06045694	      0.00028531	     -0.20190104	     -0.06512254	      0.88299024	     -0.00011988	     -0.22033980	     -0.00000000	     -0.00000000	     29.99589942
      0.58094637	     -0.06056962	      0.00028546	     -0.20201352	     -0.06512461	      0.88298988	     -0.00011908	     -0.22036111	     -0.00000000	     -0.00000000	     29.81258841
      0.58236295	     -0.06068734	      0.00028338	     -0.20213103	     -0.06512671	      0.88298945	     -0.00011824	     -0.22038312	     -0.00000000	     -0.00000000	     29.71378242
      0.58377952	     -0.06080550	      0.00028316	     -0.20224903	     -0.06512884	      0.88298894	     -0.00011735	     -0.22040586	     -0.00000000	     -0.00000000	     29.24512987
      0.58519609	     -0.06092479	      0.00028141	     -0.20236815	     -0.06513100	      0.88298836	     -0.00011642	     -0.22042924	     -0.00000000	     -0.00000000	     29.17917025
      0.58661266	     -0.06104535	      0.00028099	     -0.20248859	     -0.06513319	      0.88298771	     -0.00011543	     -0.22045325	     -0.00000000	     -0.00000000	     28.75323960
      0.58802923	     -0.06116633	      0.00027969	     -0.20260945	     -0.06513540	      0.88298699	     -0.00011440	     -0.22047783	     -0.00000000	     -0.00000000	     28.64041819
      0.58944580	     -0.06128755	      0.00027942	     -0.20273059	     -0.06513764	      0.88298620	     -0.00011332	     -0.22050297	     -0.00000000	     -0.00000000	     28.18510923
      0.59086237	     -0.06140779	      0.00027866	     -0.20285075	     -0.06513990	      0.88298534	     -0.00011220	     -0.22052858	     -0.00000000	     -0.00000000	     28.07289727
      0.59278847	     -0.06157412	      0.00027915	     -0.20301705	     -0.06514300	      0.88298408	     -0.00011061	     -0.22056415	     -0.00000000	     -0.00000000	     27.30404957
      0.59410044	     -0.06168404	      0.00027798	     -0.20312694	     -0.06514514	      0.88298315	     -0.00010949	     -0.22058884	     -0.00000000	     -0.00000000	     27.45135637
      0.59541241	     -0.06179655	      0.00027843	     -0.20323946	     -0.06514728	      0.88298218	     -0.00010833	     -0.22061386	     -0.00000000	     -0.00000001	     27.12117079
      0.59715585	     -0.06194545	      0.00027800	     -0.20338839	     -0.06515015	      0.88298082	     -0.00010674	     -0.22064765	     -0.00000000	     -0.00000001	     26.74590593
      0.59870997	     -0.06207686	      0.00027910	     -0.20351987	     -0.06515272	      0.88297953	     -0.00010528	     -0.22067822	     -0.00000000	     -0.00000001	     26.49574775
      0.60026410	     -0.06220862	      0.00027805	     -0.20365168	     -0.06515530	      0.88297820	     -0.00010377	     -0.22070917	     -0.00000000	     -0.00000001	     26.10094098
      0.60181823	     -0.06233544	      0.00028024	     -0.20377863	     -0.06515788	      0.88297681	     -0.00010223	     -0.22074044	     -0.00000000	     -0.00000001	     25.77610279
      0.60310870	     -0.06244125	      0.00027935	     -0.20388451	     -0.06516003	      0.88297562	     -0.00010093	     -0.22076658	     -0.00000000	     -0.00000001	     25.70211473
      0.60439918	     -0.06254513	      0.00028036	     -0.20398853	     -0.06516218	      0.88297441	     -0.00009960	     -0.22079286	     -0.00000000	     -0.00000001	     25.33515559
      0.60599384	     -0.06267201	      0.00028066	     -0.20411556	     -0.06516483	      0.88297287	     -0.00009793	     -0.22082549	     -0.00000000	     -0.00000001	     25.19022480
      0.60758850	     -0.06279729	      0.00028186	     -0.20424103	     -0.06516748	      0.88297130	     -0.00009623	     -0.22085825	     -0.00000000	     -0.00000001	     24.52347842
      0.60918316	     -0.06291797	      0.00028165	     -0.20436189	     -0.06517013	      0.88296970	     -0.00009451	     -0.22089112	     -0.00000000	     -0.00000001	     24.60915734
      0.61077782	     -0.06304182	      0.00028336	     -0.20448597	     -0.06517276	      0.88296808	     -0.00009276	     -0.22092402	     -0.00000000	     -0.00000001	     24.13309292
      0.61220255	     -0.06314850	      0.00028253	     -0.20459283	     -0.06517510	      0.88296661	     -0.00009118	     -0.22095353	     -0.00000000	     -0.00000001	     23.90974928
      0.61362727	     -0.06325584	      0.00028364	     -0.20470041	     -0.06517743	      0.88296514	     -0.00008958	     -0.22098307	     -0.00000000	     -0.00000001	     23.63490546
      0.61505200	     -0.06336197	      0.00028333	     -0.20480675	     -0.06517974	      0.88296365	     -0.00008796	     -0.22101267	     -0.00000000	     -0.00000001	     23.30875617
      0.61647673	     -0.06346522	      0.00028393	     -0.20491025	     -0.06518204	      0.88296217	     -0.00008634	     -0.22104227	     -0.00000000	     -0.00000001	     23.11431778
      0.61853257	     -0.06361325	      0.00028296	     -0.20505864	     -0.06518532	      0.88296001	     -0.00008398	     -0.22108490	     -0.00000000	     -0.00000001	     22.81898690
      0.61989207	     -0.06370704	      0.00028435	     -0.20515272	     -0.06518746	      0.88295859	     -0.00008240	     -0.22111302	     -0.00000000	     -0.00000001	     22.46233961
      0.62125158	     -0.06380035	      0.00028356	     -0.20524628	     -0.06518958	      0.88295717	     -0.00008082	     -0.22114101	     -0.00000000	     -0.00000001	     22.27813374
      0.62306403	     -0.06392008	      0.00028436	     -0.20536642	     -0.06519237	      0.88295528	     -0.00007871	     -0.22117810	     -0.00000000	     -0.00000001	     21.91840381
      0.62458304	     -0.06401692	      0.00028305	     -0.20546357	     -0.06519467	      0.88295371	     -0.00007694	     -0.22120886	     -0.00000000	     -0.00000001	     21.73940468
      0.62610204	     -0.06410881	      0.00028440	     -0.20555583	     -0.06519694	      0.88295215	     -0.00007516	     -0.22123924	     -0.00000000	     -0.00000001	     21.48915336
      0.62762104	     -0.06419733	      0.00028343	     -0.20564471	     -0.06519917	      0.88295060	     -0.00007339	     -0.22126915	     -0.00000000	     -0.00000001	     21.15463372
      0.62914005	     -0.06427643	      0.00028498	     -0.20572423	     -0.06520136	      0.88294907	     -0.00007161	     -0.22129845	     -0.00000000	     -0.00000001	     20.99996941
      0.63065905	     -0.06435254	      0.00028442	     -0.20580072	     -0.06520350	      0.88294755	     -0.00006984	     -0.22132691	     -0.00000000	     -0.00000001	     20.79221682
      0.63217806	     -0.06441711	      0.00028576	     -0.20586573	     -0.06520560	      0.88294605	     -0.00006808	     -0.22135449	     -0.00000000	     -0.00000001	     20.49160908
      0.63369706	     -0.06447676	      0.00028515	     -0.20592579	     -0.06520765	      0.88294457	     -0.00006633	     -0.22138095	     -0.00000000	     -0.00000001	     20.43633868
      0.63521607	     -0.06452993	      0.00028563	     -0.20597939	     -0.06520966	      0.88294311	     -0.00006459	     -0.22140629	     -0.00000000	     -0.00000001	     19.99985005
      0.63673507	     -0.06457600	      0.00028400	     -0.20602585	     -0.06521161	      0.88294167	     -0.00006287	     -0.22143041	     -0.00000000	     -0.00000001	     19.98918733
      0.63825407	     -0.06461933	      0.00028279	     -0.20606958	     -0.06521350	      0.88294026	     -0.00006117	     -0.22145330	     -0.00000000	     -0.00000001	     19.83412746
      0.63977308	     -0.06465752	      0.00027984	     -0.20610815	     -0.06521535	      0.88293888	     -0.00005948	     -0.22147500	     -0.00000000	     -0.00000001	     19.50721038
      0.64129208	     -0.06469128	      0.00027695	     -0.20614227	     -0.06521713	      0.88293752	     -0.00005783	     -0.22149551	     -0.00000000	     -0.00000001	     19.49263613
      0.64281109	     -0.06472290	      0.00027265	     -0.20617424	     -0.06521885	      0.88293620	     -0.00005619	     -0.22151486	     -0.00000000	     -0.00000001	     19.14018731
      0.64433009	     -0.06474759	      0.00026833	     -0.20619926	     -0.06522052	      0.88293491	     -0.00005459	     -0.22153305	     -0.00000000	     -0.00000001	     19.10714942
      0.64580411	     -0.06477084	      0.00026316	     -0.20622282	     -0.06522207	      0.88293368	     -0.00005306	     -0.22154956	     -0.00000000	     -0.00000001	     19.04453992
      0.64727812	     -0.06478884	      0.00025787	     -0.20624112	     -0.06522357	      0.88293249	     -0.00005157	     -0.22156501	     -0.00000000	     -0.00000001	     18.74897328
      0.64875214	     -0.06480290	      0.00025203	     -0.20625547	     -0.06522501	      0.88293133	     -0.00005010	     -0.22157938	     -0.00000000	     -0.00000001	     18.76341576
      0.65058871	     -0.06481768	      0.00024484	     -0.20627062	     -0.06522671	      0.88292994	     -0.00004832	     -0.22159581	     -0.00000000	     -0.00000001	     18.39464585
      0.65242528	     -0.06482178	      0.00023735	     -0.20627506	     -0.06522831	      0.88292861	     -0.00004660	     -0.22161062	     -0.00000000	     -0.00000000	     18.52044946
      0.65426185	     -0.06482590	      0.00023163	     -0.20627958	     -0.06522982	      0.88292733	     -0.00004492	     -0.22162372	     -0.00000000	     -0.00000000	     18.16241221
      0.65559769	     -0.06481767	      0.00022615	     -0.20627160	     -0.06523086	      0.88292644	     -0.00004374	     -0.22163224	     -0.00000000	     -0.00000000	     18.22943391
      0.65693353	     -0.06481213	      0.00022210	     -0.20626632	     -0.06523184	      0.88292559	     -0.00004258	     -0.22163986	     -0.00000000	     -0.00000000	     18.14997168
      0.65869147	     -0.06479933	      0.00021670	     -0.20625388	     -0.06523306	      0.88292452	     -0.00004111	     -0.22164869	     -0.00000000	     -0.00000000	     18.06826207
      0.66044942	     -0.06478127	      0.00021231	     -0.20623619	     -0.06523419	      0.88292350	     -0.00003968	     -0.22165610	     -0.00000000	     -0.00000000	     17.83212558
      0.66196087	     -0.06475726	      0.00020891	     -0.20621250	     -0.06523509	      0.88292268	     -0.00003849	     -0.22166135	     -0.00000000	     -0.00000000	     18.00348822
      0.66347232	     -0.06473320	      0.00020612	     -0.20618876	     -0.06523592	      0.88292190	     -0.00003734	     -0.22166551	     -0.00000000	     -0.00000000	     17.79597118
      0.66498377	     -0.06470387	      0.00020327	     -0.20615974	     -0.06523669	      0.88292117	     -0.00003623	     -0.22166868	     -0.00000000	     -0.00000000	     17.88165594
      0.66649522	     -0.06467038	      0.00020075	     -0.20612657	     -0.06523740	      0.88292048	     -0.00003516	     -0.22167087	     -0.00000000	     -0.00000000	     17.75305300
      0.66846054	     -0.06462258	      0.00019710	     -0.20607914	     -0.06523822	      0.88291966	     -0.00003382	     -0.22167223	     -0.00000000	     -0.00000000	     17.74849959
      0.66992237	     -0.06457989	      0.00019500	     -0.20603674	     -0.06523877	      0.88291910	     -0.00003287	     -0.22167224	     -0.00000000	     -0.00000000	     17.65986312
      0.67138420	     -0.06453310	      0.00019242	     -0.20599021	     -0.06523925	      0.88291859	     -0.00003196	     -0.22167125	     -0.00000000	     -0.00000000	     17.73073875
      0.67284603	     -0.06448629	      0.00018995	     -0.20594365	     -0.06523969	      0.88291812	     -0.00003109	     -0.22166935	     -0.00000000	     -0.00000000	     17.67416780
      0.67463457	     -0.06442207	      0.00018653	     -0.20587972	     -0.06524014	      0.88291760	     -0.00003007	     -0.22166586	     -0.00000000	     -0.00000000	     17.69230930
      0.67642311	     -0.06435404	      0.00018366	     -0.20581196	     -0.06524052	      0.88291715	     -0.00002910	     -0.22166101	     -0.00000000	     -0.00000000	     17.82178375
      0.67791264	     -0.06429109	      0.00018038	     -0.20574920	     -0.06524077	      0.88291683	     -0.00002835	     -0.22165594	     -0.00000000	     -0.00000000	     17.74529058
      0.67940217	     -0.06422804	      0.00017743	     -0.20568633	     -0.06524098	      0.88291655	     -0.00002763	     -0.22164995	     -0.00000000	     -0.00000000	     17.73729720
      0.68089170	     -0.06416045	      0.00017421	     -0.20561891	     -0.06524113	      0.88291632	     -0.00002696	     -0.22164310	     -0.00000000	     -0.00000000	     17.93626096
      0.68238124	     -0.06409125	      0.00017104	     -0.20554986	     -0.06524124	      0.88291613	     -0.00002633	     -0.22163538	     -0.00000000	     -0.00000000	     17.78978246
      0.68387077	     -0.06401632	      0.00016796	     -0.20547506	     -0.06524130	      0.88291598	     -0.00002576	     -0.22162681	     -0.00000000	     -0.00000000	     18.00297790
      0.68552522	     -0.06393357	      0.00016433	     -0.20539243	     -0.06524133	      0.88291587	     -0.00002517	     -0.22161629	     -0.00000000	     -0.00000000	     17.89583734
      0.68717968	     -0.06384217	      0.00016052	     -0.20530112	     -0.06524130	      0.88291582	     -0.00002466	     -0.22160478	     -0.00000000	     -0.00000000	     18.16040735
      0.68883414	     -0.06375321	      0.00015624	     -0.20521223	     -0.06524124	      0.88291582	     -0.00002421	     -0.22159221	     -0.00000000	      0.00000000	     18.07705972
      0.69048859	     -0.06365155	      0.00015235	     -0.20511062	     -0.06524113	      0.88291589	     -0.00002384	     -0.22157871	     -0.00000000	      0.00000000	     18.36094368
      0.69189826	     -0.06356996	      0.00014852	     -0.20502905	     -0.06524101	      0.88291598	     -0.00002359	     -0.22156632	     -0.00000000	      0.00000000	     18.42549607
      0.69330792	     -0.06348211	      0.00014478	     -0.20494119	     -0.06524087	      0.88291613	     -0.00002339	     -0.22155325	     -0.00000000	      0.00000000	     18.54626276
      0.69471759	     -0.06339454	      0.00014071	     -0.20485360	     -0.06524071	      0.88291631	     -0.00002325	     -0.22153950	     -0.00000000	      0.00000000	     18.63777360
      0.69651388	     -0.06327969	      0.00013546	     -0.20473868	     -0.06524049	      0.88291661	     -0.00002316	     -0.22152105	     -0.00000000	      0.00000000	     18.81084637
      0.69831017	     -0.06316842	      0.00012957	     -0.20462732	     -0.06524025	      0.88291697	     -0.00002318	     -0.22150167	     -0.00000000	      0.00000000	     18.91009707
      0.69972316	     -0.06307392	      0.00012521	     -0.20453273	     -0.06524004	      0.88291731	     -0.00002327	     -0.22148586	     -0.00000000	      0.00000000	     19.16762379
      0.70113615	     -0.06298531	      0.00012052	     -0.20444401	     -0.06523983	      0.88291770	     -0.00002342	     -0.22146956	     -0.00000000	      0.00000000	     19.31996848
      0.70283265	     -0.06287615	      0.00011545	     -0.20433471	     -0.06523958	      0.88291822	     -0.00002369	     -0.22144948	     -0.00000000	      0.00000000	     19.48453069
      0.70429989	     -0.06278327	      0.00011093	     -0.20424169	     -0.06523936	      0.88291872	     -0.00002400	     -0.22143170	     -0.00000000	      0.00000000	     19.60576123
      0.70576713	     -0.06268724	      0.00010712	     -0.20414552	     -0.06523914	      0.88291927	     -0.00002439	     -0.22141356	     -0.00000000	      0.00000000	     19.88074286
      0.70757436	     -0.06257488	      0.00010246	     -0.20403297	     -0.06523889	      0.88292001	     -0.00002497	     -0.22139078	     -0.00000000	      0.00000000	     20.08378722
      0.70896414	     -0.06248299	      0.00009978	     -0.20394095	     -0.06523870	      0.88292063	     -0.00002550	     -0.22137300	     -0.00000000	      0.00000000	     20.29775467
      0.71035392	     -0.06239582	      0.00009692	     -0.20385363	     -0.06523853	      0.88292128	     -0.00002609	     -0.22135496	     -0.00000000	      0.00000000	     20.44960237
      0.71174370	     -0.06230635	      0.00009468	     -0.20376401	     -0.06523837	      0.88292198	     -0.00002675	     -0.22133673	     -0.00000000	      0.00000000	     20.66920101
      0.71368504	     -0.06218535	      0.00009172	     -0.20364280	     -0.06523817	      0.88292301	     -0.00002779	     -0.22131095	     -0.00000000	      0.00000000	     20.99717249
      0.71521505	     -0.06208405	      0.00009004	     -0.20354132	     -0.06523804	      0.88292388	     -0.00002870	     -0.22129041	     -0.00000000	      0.00000000	     21.14182380
      0.71674506	     -0.06198885	      0.00008792	     -0.20344593	     -0.06523794	      0.88292478	     -0.00002970	     -0.22126959	     -0.00000000	      0.00000000	     21.37394936
      0.71827506	     -0.06189034	      0.00008681	     -0.20334723	     -0.06523787	      0.88292573	     -0.00003078	     -0.22124865	     -0.00000000	      0.00000000	     21.80393278
      0.71980507	     -0.06179767	      0.00008496	     -0.20325437	     -0.06523783	      0.88292671	     -0.00003195	     -0.22122755	     -0.00000000	      0.00000000	     21.76543038
      0.72133508	     -0.06169781	      0.00008407	     -0.20315430	     -0.06523782	      0.88292772	     -0.00003320	     -0.22120637	     -0.00000000	      0.00000000	     22.27432681
      0.72286509	     -0.06160816	      0.00008228	     -0.20306442	     -0.06523784	      0.88292876	     -0.00003454	     -0.22118504	     -0.00000000	      0.00000000	     22.34717982
      0.72439510	     -0.06150863	      0.00008215	     -0.20296469	     -0.06523791	      0.88292983	     -0.00003597	     -0.22116370	     -0.00000000	      0.00000000	     22.69702261
      0.72576518	     -0.06143017	      0.00008055	     -0.20288600	     -0.06523800	      0.88293082	     -0.00003732	     -0.22114447	     -0.00000000	      0.00000000	     22.88989280
      0.72713526	     -0.06134566	      0.00008002	     -0.20280128	     -0.06523813	      0.88293182	     -0.00003873	     -0.22112526	     -0.00000000	      0.00000001	     23.05983984
      0.72850534	     -0.06126521	      0.00007878	     -0.20272059	     -0.06523829	      0.88293283	     -0.00004022	     -0.22110602	     -0.00000000	      0.00000001	     23.32913210
      0.73039246	     -0.06115390	      0.00007783	     -0.20260896	     -0.06523858	      0.88293426	     -0.00004237	     -0.22107956	     -0.00000000	      0.00000001	     23.48486771
      0.73182427	     -0.06107279	      0.00007594	     -0.20252755	     -0.06523885	      0.88293536	     -0.00004409	     -0.22105949	     -0.00000000	      0.00000001	     23.80737639
      0.73325607	     -0.06098952	      0.00007527	     -0.20244402	     -0.06523916	      0.88293648	     -0.00004588	     -0.22103949	     -0.00000000	      0.00000001	     24.10957189
      0.73468787	     -0.06091143	      0.00007358	     -0.20236562	     -0.06523952	      0.88293760	     -0.00004774	     -0.22101954	     -0.00000000	      0.00000001	     24.22358861
      0.73611967	     -0.06083128	      0.00007274	     -0.20228518	     -0.06523993	      0.88293874	     -0.00004967	     -0.22099969	     -0.00000000	      0.00000001	     24.58149213
      0.73755147	     -0.06075503	      0.00007135	     -0.20220861	     -0.06524039	      0.88293988	     -0.00005167	     -0.22097993	     -0.00000000	      0.00000001	     24.61557146
      0.73898327	     -0.06067681	      0.00007052	     -0.20213008	     -0.06524089	      0.88294104	     -0.00005373	     -0.22096031	     -0.00000000	      0.00000001	     24.96159861
      0.74101877	     -0.06057456	      0.00006824	     -0.20202734	     -0.06524171	      0.88294268	     -0.00005679	     -0.22093259	     -0.00000000	      0.00000001	     25.16505978
      0.74222509	     -0.06050836	      0.00006840	     -0.20196087	     -0.06524225	      0.88294367	     -0.00005866	     -0.22091636	     -0.00000000	      0.00000001	     25.40941951
      0.74343142	     -0.06044800	      0.00006749	     -0.20190022	     -0.06524282	      0.88294465	     -0.00006058	     -0.22090019	     -0.00000000	      0.00000001	     25.58192161
      0.74537068	     -0.06035056	      0.00006681	     -0.20180230	     -0.06524384	      0.88294623	     -0.00006376	     -0.22087445	     -0.00000000	      0.00000001	     25.78846768
      0.74711511	     -0.06026834	      0.00006522	     -0.20171961	     -0.06524484	      0.88294766	     -0.00006672	     -0.22085153	     -0.00000000	      0.00000001	     26.14848485
      0.74850058	     -0.06019783	      0.00006581	     -0.20164876	     -0.06524570	      0.88294879	     -0.00006914	     -0.22083356	     -0.00000000	      0.00000001	     26.27159733
      0.74988605	     -0.06013488	      0.00006476	     -0.20158542	     -0.06524663	      0.88294992	     -0.00007161	     -0.22081570	     -0.00000000	      0.00000001	     26.45634584
      0.75127151	     -0.06006875	      0.00006497	     -0.20151893	     -0.06524761	      0.88295105	     -0.00007413	     -0.22079806	     -0.00000000	      0.00000001	     26.62605031
      0.75304278	     -0.05999193	      0.00006393	     -0.20144159	     -0.06524896	      0.88295248	     -0.00007744	     -0.22077574	     -0.00000000	      0.00000001	     26.96835336
      0.75441326	     -0.05992609	      0.00006497	     -0.20137539	     -0.06525007	      0.88295359	     -0.00008005	     -0.22075875	     -0.00000000	      0.00000001	     26.98698438
      0.75578375	     -0.05986729	      0.00006433	     -0.20131618	     -0.06525124	      0.88295470	     -0.00008272	     -0.22074189	     -0.00000000	      0.00000001	     27.17248794
      0.75715423	     -0.05980733	      0.00006479	     -0.20125581	     -0.06525248	      0.88295580	     -0.00008544	     -0.22072525	     -0.00000000	      0.00000001	     27.37842666
      0.75888149	     -0.05973717	      0.00006440	     -0.20118512	     -0.06525414	      0.88295718	     -0.00008893	     -0.22070461	     -0.00000000	      0.00000001	     27.48805321
      0.76042815	     -0.05966821	      0.00006567	     -0.20111570	     -0.06525571	      0.88295841	     -0.00009212	     -0.22068644	     -0.00000000	      0.00000001	     27.70207369
      0.76197481	     -0.05960936	      0.00006465	     -0.20105632	     -0.06525737	      0.88295963	     -0.00009537	     -0.22066849	     -0.00000000	      0.00000001	     27.87168751
      0.76326827	     -0.05955441	      0.00006610	     -0.20100097	     -0.06525883	      0.88296065	     -0.00009813	     -0.22065374	     -0.00000000	      0.00000001	     28.07003229
      0.76456174	     -0.05950512	      0.00006597	     -0.20095125	     -0.06526035	      0.88296166	     -0.00010093	     -0.22063919	     -0.00000000	      0.00000001	     28.16249145
      0.76616744	     -0.05944274	      0.00006687	     -0.20088834	     -0.06526232	      0.88296291	     -0.00010447	     -0.22062144	     -0.00000000	      0.00000001	     28.39075087
      0.76777313	     -0.05938465	      0.00006673	     -0.20082968	     -0.06526440	      0.88296416	     -0.00010805	     -0.22060402	     -0.00000000	      0.00000001	     28.43143813
      0.76937883	     -0.05931977	      0.00006868	     -0.20076427	     -0.06526658	      0.88296539	     -0.00011170	     -0.22058698	     -0.00000000	      0.00000001	     28.70137132
      0.77066469	     -0.05927821	      0.00006798	     -0.20072222	     -0.06526840	      0.88296638	     -0.00011466	     -0.22057351	     -0.00000000	      0.00000001	     28.78293464
      0.77195056	     -0.05923037	      0.00006909	     -0.20067393	     -0.06527028	      0.88296736	     -0.00011765	     -0.22056032	     -0.00000000	      0.00000001	     28.94877573
      0.77362958	     -0.05917562	      0.00006934	     -0.20061855	     -0.06527285	      0.88296863	     -0.00012161	     -0.22054339	     -0.00000000	      0.00000001	     29.04920478
      0.77512443	     -0.05912053	      0.00007100	     -0.20056292	     -0.06527523	      0.88296975	     -0.00012517	     -0.22052871	     -0.00000000	      0.00000001	     29.23617475
      0.77661929	     -0.05907551	      0.00007072	     -0.20051731	     -0.06527771	      0.88297087	     -0.00012878	     -0.22051427	     -0.00000000	      0.00000001	     29.45074400
      0.77811414	     -0.05902323	      0.00007299	     -0.20046449	     -0.06528028	      0.88297198	     -0.00013242	     -0.22050021	     -0.00000000	      0.00000001	     29.46360605
      0.77960900	     -0.05898087	      0.00007223	     -0.20042150	     -0.06528295	      0.88297309	     -0.00013610	     -0.22048640	     -0.00000000	      0.00000001	     29.65333123
      0.78088741	     -0.05893821	      0.00007439	     -0.20037837	     -0.06528531	      0.88297403	     -0.00013928	     -0.22047489	     -0.00000000	      0.00000000	     29.82660569
      0.78216583	     -0.05890206	      0.00007452	     -0.20034170	     -0.06528774	      0.88297496	     -0.00014247	     -0.22046360	     -0.00000000	      0.00000000	     29.90609337
      0.78377180	     -0.05885547	      0.00007584	     -0.20029447	     -0.06529089	      0.88297612	     -0.00014652	     -0.22044978	     -0.00000000	      0.00000000	     30.05824175
      0.78537777	     -0.05881523	      0.00007569	     -0.20025356	     -0.06529416	      0.88297728	     -0.00015059	     -0.22043638	     -0.00000000	      0.00000000	     30.04456731
      0.78680564	     -0.05877366	      0.00007762	     -0.20021141	     -0.06529715	      0.88297829	     -0.00015424	     -0.22042488	     -0.00000000	      0.00000000	     30.37941514
      0.78823352	     -0.05874447	      0.00007720	     -0.20018160	     -0.06530024	      0.88297930	     -0.00015790	     -0.22041372	     -0.00000000	      0.00000000	     30.35664398
      0.78966139	     -0.05870994	      0.00007878	     -0.20014648	     -0.06530342	      0.88298029	     -0.00016159	     -0.22040308	     -0.00000000	      0.00000000	     30.58077483
      0.79108927	     -0.05868520	      0.00007848	     -0.20012111	     -0.06530669	      0.88298128	     -0.00016528	     -0.22039288	     -0.00000000	      0.00000000	     30.62497134
      0.79251714	     -0.05865696	      0.00008002	     -0.20009228	     -0.06531005	      0.88298225	     -0.00016899	     -0.22038325	     -0.00000000	      0.00000000	     30.81442315
      0.79394501	     -0.05863952	      0.00007967	     -0.20007419	     -0.06531349	      0.88298321	     -0.00017270	     -0.22037416	     -0.00000000	      0.00000000	     30.78192407
      0.79537289	     -0.05862187	      0.00008077	     -0.20005593	     -0.06531703	      0.88298415	     -0.00017642	     -0.22036583	     -0.00000000	      0.00000000	     30.97980170
      0.79680076	     -0.05861756	      0.00008008	     -0.20005096	     -0.06532066	      0.88298508	     -0.00018014	     -0.22035829	     -0.00000000	      0.00000000	     31.05145437
      0.79822864	     -0.05861563	      0.00008076	     -0.20004841	     -0.06532437	      0.88298599	     -0.00018386	     -0.22035181	     -0.00000000	      0.00000000	     31.05596459
      0.79965651	     -0.05862511	      0.00007995	     -0.20005722	     -0.06532817	      0.88298688	     -0.00018758	     -0.22034643	     -0.00000000	      0.00000000	     31.19698539
      0.80108438	     -0.05864021	      0.00008051	     -0.20007169	     -0.06533206	      0.88298775	     -0.00019129	     -0.22034232	     -0.00000000	      0.00000000	     31.21840007
      0.80251226	     -0.05866578	      0.00007996	     -0.20009661	     -0.06533604	      0.88298860	     -0.00019498	     -0.22033959	     -0.00000000	      0.00000000	     31.24083000
      0.80394013	     -0.05869546	      0.00008101	     -0.20012568	     -0.06534010	      0.88298941	     -0.00019867	     -0.22033830	     -0.00000000	      0.00000000	     31.42723499
      0.80536801	     -0.05873443	      0.00008150	     -0.20016404	     -0.06534424	      0.88299020	     -0.00020233	     -0.22033847	     -0.00000000	      0.00000000	     31.24468031
      0.80679588	     -0.05877523	      0.00008345	     -0.20020427	     -0.06534847	      0.88299096	     -0.00020597	     -0.22034014	     -0.00000000	      0.00000000	     31.48176874
      0.80863913	     -0.05884666	      0.00008513	     -0.20027497	     -0.06535405	      0.88299188	     -0.00021064	     -0.22034446	     -0.00000000	      0.00000000	     31.20381508
      0.80984096	     -0.05888749	      0.00008878	     -0.20031539	     -0.06535775	      0.88299244	     -0.00021365	     -0.22034871	     -0.00000000	      0.00000000	     31.44059716
      0.81104280	     -0.05893929	      0.00009151	     -0.20036677	     -0.06536151	      0.88299298	     -0.00021664	     -0.22035396	     -0.00000000	      0.00000000	     31.42740655
      0.81284242	     -0.05902152	      0.00009729	     -0.20044843	     -0.06536723	      0.88299372	     -0.00022108	     -0.22036379	     -0.00000000	      0.00000000	     31.33281250
      0.81464204	     -0.05911584	      0.00010239	     -0.20054218	     -0.06537307	      0.88299438	     -0.00022546	     -0.22037592	     -0.00000000	      0.00000000	     31.34043955
      0.81592473	     -0.05918087	      0.00010860	     -0.20060688	     -0.06537730	      0.88299480	     -0.00022854	     -0.22038601	     -0.00000000	      0.00000000	     31.33896195
      0.81720741	     -0.05925531	      0.00011327	     -0.20068097	     -0.06538158	      0.88299517	     -0.00023159	     -0.22039718	     -0.00000000	      0.00000000	     31.18630627
      0.81888258	     -0.05935298	      0.00012067	     -0.20077822	     -0.06538725	      0.88299559	     -0.00023552	     -0.22041346	     -0.00000000	      0.00000000	     31.20530147
      0.82055775	     -0.05946292	      0.00012629	     -0.20088774	     -0.06539300	      0.88299592	     -0.00023939	     -0.22043148	     -0.00000000	      0.00000000	     30.78103471
      0.82184571	     -0.05954337	      0.00013249	     -0.20096791	     -0.06539747	      0.88299611	     -0.00024233	     -0.22044659	     -0.00000000	      0.00000000	     30.97460446
      0.82313366	     -0.05963400	      0.00013698	     -0.20105824	     -0.06540199	      0.88299624	     -0.00024523	     -0.22046267	     -0.00000000	      0.00000000	     30.84589728
      0.82475986	     -0.05974972	      0.00014341	     -0.20117363	     -0.06540775	      0.88299633	     -0.00024884	     -0.22048443	     -0.00000000	      0.00000000	     30.54139433
      0.82638606	     -0.05987115	      0.00014798	     -0.20129471	     -0.06541357	      0.88299632	     -0.00025240	     -0.22050765	     -0.00000000	     -0.00000000	     30.49880655
      0.82781435	     -0.05997915	      0.00015303	     -0.20140244	     -0.06541873	      0.88299623	     -0.00025548	     -0.22052923	     -0.00000000	     -0.00000000	     30.49691670
      0.82924264	     -0.06009561	      0.00015587	     -0.20151860	     -0.06542394	      0.88299607	     -0.00025851	     -0.22055187	     -0.00000000	     -0.00000000	     30.09383512
      0.83067094	     -0.06020989	      0.00015958	     -0.20163263	     -0.06542917	      0.88299582	     -0.00026150	     -0.22057558	     -0.00000000	     -0.00000000	     30.14343826
      0.83244565	     -0.06036523	      0.00016177	     -0.20178762	     -0.06543573	      0.88299541	     -0.00026515	     -0.22060637	     -0.00000000	     -0.00000000	     29.83990701
      0.83379980	     -0.06047754	      0.00016507	     -0.20189974	     -0.06544076	      0.88299501	     -0.00026788	     -0.22063094	     -0.00000000	     -0.00000000	     29.71896788
      0.83515395	     -0.06060000	      0.00016611	     -0.20202197	     -0.06544582	      0.88299454	     -0.00027058	     -0.22065625	     -0.00000000	     -0.00000000	     29.53613301
      0.83678432	     -0.06074727	      0.00016838	     -0.20216902	     -0.06545194	      0.88299387	     -0.00027377	     -0.22068783	     -0.00000000	     -0.00000000	     29.11888299
      0.83841468	     -0.06089935	      0.00016881	     -0.20232086	     -0.06545808	      0.88299311	     -0.00027690	     -0.22072047	     -0.00000000	     -0.00000000	     28.99509531
      0.84004504	     -0.06104632	      0.00017225	     -0.20246770	     -0.06546424	      0.88299223	     -0.00027997	     -0.22075413	     -0.00000000	     -0.00000000	     28.98264286
      0.84132778	     -0.06117175	      0.00017172	     -0.20259298	     -0.06546909	      0.88299148	     -0.00028235	     -0.22078119	     -0.00000000	     -0.00000000	     28.56735563
      0.84261052	     -0.06129281	      0.00017338	     -0.20271395	     -0.06547396	      0.88299066	     -0.00028468	     -0.22080882	     -0.00000000	     -0.00000000	     28.45777551
      0.84426565	     -0.06145355	      0.00017451	     -0.20287460	     -0.06548024	      0.88298952	     -0.00028763	     -0.22084524	     -0.00000000	     -0.00000000	     28.19556500
      0.84592077	     -0.06161325	      0.00017676	     -0.20303425	     -0.06548652	      0.88298828	     -0.00029052	     -0.22088247	     -0.00000000	     -0.00000001	     27.90270384
      0.84757590	     -0.06177868	      0.00017730	     -0.20319965	     -0.06549279	      0.88298695	     -0.00029333	     -0.22092046	     -0.00000000	     -0.00000001	     27.65534186
      0.84905026	     -0.06192002	      0.00018037	     -0.20334103	     -0.06549838	      0.88298569	     -0.00029578	     -0.22095492	     -0.00000000	     -0.00000001	     27.42386728
      0.85052463	     -0.06206869	      0.00018106	     -0.20348973	     -0.06550395	      0.88298436	     -0.00029816	     -0.22098984	     -0.00000000	     -0.00000001	     27.29575164
      0.85199899	     -0.06221319	      0.00018394	     -0.20363433	     -0.06550951	      0.88298297	     -0.00030049	     -0.22102531	     -0.00000000	     -0.00000001	     27.05190464
      0.85361405	     -0.06237560	      0.00018532	     -0.20379684	     -0.06551557	      0.88298138	     -0.00030295	     -0.22106465	     -0.00000000	     -0.00000001	     26.69596271
      0.85522910	     -0.06253347	      0.00018943	     -0.20395491	     -0.06552162	      0.88297972	     -0.00030534	     -0.22110451	     -0.00000000	     -0.00000001	     26.77178324
      0.85661323	     -0.06267150	      0.00019041	     -0.20409308	     -0.06552678	      0.88297825	     -0.00030731	     -0.22113899	     -0.00000000	     -0.00000001	     26.38944381
      0.85799736	     -0.06280555	      0.00019368	     -0.20422735	     -0.06553191	      0.88297674	     -0.00030921	     -0.22117373	     -0.00000000	     -0.00000001	     26.15546303
      0.85938149	     -0.06294182	      0.00019573	     -0.20436383	     -0.06553702	      0.88297519	     -0.00031105	     -0.22120869	     -0.00000000	     -0.00000001	     26.06989177
      0.86126253	     -0.06312790	      0.00019987	     -0.20455027	     -0.06554392	      0.88297303	     -0.00031343	     -0.22125667	     -0.00000000	     -0.00000001	     25.39259208
      0.86272937	     -0.06326823	      0.00020152	     -0.20469086	     -0.06554925	      0.88297131	     -0.00031519	     -0.22129435	     -0.00000000	     -0.00000001	     25.57956865
      0.86419621	     -0.06340942	      0.00020519	     -0.20483239	     -0.06555456	      0.88296955	     -0.00031686	     -0.22133222	     -0.00000000	     -0.00000001	     25.35260253
      0.86600609	     -0.06358928	      0.00020681	     -0.20501263	     -0.06556104	      0.88296735	     -0.00031880	     -0.22137923	     -0.00000000	     -0.00000001	     25.17440356
      0.86727259	     -0.06370842	      0.00021058	     -0.20513213	     -0.06556553	      0.88296579	     -0.00032008	     -0.22141244	     -0.00000000	     -0.00000001	     24.84782974
      0.86853908	     -0.06383013	      0.00021234	     -0.20525416	     -0.06557000	      0.88296421	     -0.00032129	     -0.22144573	     -0.00000000	     -0.00000001	     24.76886020
      0.87026094	     -0.06399607	      0.00021545	     -0.20542060	     -0.06557600	      0.88296205	     -0.00032282	     -0.22149120	     -0.00000000	     -0.00000001	     24.50777372
      0.87198281	     -0.06415706	      0.00021777	     -0.20558209	     -0.06558194	      0.88295988	     -0.00032422	     -0.22153687	     -0.00000000	     -0.00000001	     24.25870928
      0.87370467	     -0.06431230	      0.00022182	     -0.20573791	     -0.06558780	      0.88295768	     -0.00032548	     -0.22158254	     -0.00000000	     -0.00000001	     24.26028528
      0.87522734	     -0.06444969	      0.00022300	     -0.20587579	     -0.06559291	      0.88295574	     -0.00032649	     -0.22162281	     -0.00000000	     -0.00000001	     23.75786606
      0.87675000	     -0.06458192	      0.00022667	     -0.20600858	     -0.06559795	      0.88295379	     -0.00032740	     -0.22166293	     -0.00000000	     -0.00000001	     23.64902933
      0.87827266	     -0.06471083	      0.00022822	     -0.20613803	     -0.06560293	      0.88295184	     -0.00032820	     -0.22170285	     -0.00000000	     -0.00000001	     23.47815067
      0.87979533	     -0.06483753	      0.00023148	     -0.20626533	     -0.06560783	      0.88294990	     -0.00032889	     -0.22174246	     -0.00000000	     -0.00000001	     23.16504093
      0.88131799	     -0.06495937	      0.00023292	     -0.20638776	     -0.06561266	      0.88294795	     -0.00032948	     -0.22178175	     -0.00000000	     -0.00000001	     23.02316365
      0.88284066	     -0.06507723	      0.00023575	     -0.20650626	     -0.06561741	      0.88294602	     -0.00032996	     -0.22182055	     -0.00000000	     -0.00000001	     22.71211482
      0.88436332	     -0.06518837	      0.00023719	     -0.20661803	     -0.06562208	      0.88294409	     -0.00033033	     -0.22185877	     -0.00000000	     -0.00000001	     22.55020996
      0.88588598	     -0.06529106	      0.00023967	     -0.20672139	     -0.06562666	      0.88294218	     -0.00033061	     -0.22189621	     -0.00000000	     -0.00000001	     22.39280934
      0.88782212	     -0.06541720	      0.00024054	     -0.20684836	     -0.06563236	      0.88293976	     -0.00033080	     -0.22194236	     -0.00000000	     -0.00000001	     22.13994271
      0.88916191	     -0.06548875	      0.00024284	     -0.20692053	     -0.06563622	      0.88293811	     -0.00033084	     -0.22197343	     -0.00000000	     -0.00000001	     21.84215755
      0.89050170	     -0.06555513	      0.00024324	     -0.20698750	     -0.06564002	      0.88293647	     -0.00033081	     -0.22200334	     -0.00000000	     -0.00000001	     21.77155207
      0.89218326	     -0.06563599	      0.00024344	     -0.20706912	     -0.06564467	      0.88293443	     -0.00033065	     -0.22203935	     -0.00000000	     -0.00000001	     21.43163637
      0.89386482	     -0.06570719	      0.00024191	     -0.20714103	     -0.06564921	      0.88293243	     -0.00033038	     -0.22207371	     -0.00000000	     -0.00000001	     21.45770566
      0.89554639	     -0.06577328	      0.00024017	     -0.20720785	     -0.06565363	      0.88293045	     -0.00032999	     -0.22210633	     -0.00000000	     -0.00000001	     20.96276197
      0.89704015	     -0.06582364	      0.00023665	     -0.20725881	     -0.06565745	      0.88292872	     -0.00032954	     -0.22213387	     -0.00000000	     -0.00000001	     21.10891054
      0.89853391	     -0.06587174	      0.00023300	     -0.20730751	     -0.06566118	      0.88292703	     -0.00032901	     -0.22216002	     -0.00000000	     -0.00000001	     20.77539577
      0.90016605	     -0.06591908	      0.00022712	     -0.20735547	     -0.06566514	      0.88292520	     -0.00032833	     -0.22218708	     -0.00000000	     -0.00000001	     20.82010965
      0.90179819	     -0.06595909	      0.00022076	     -0.20739610	     -0.06566898	      0.88292342	     -0.00032754	     -0.22221258	     -0.00000000	     -0.00000001	     20.31071629
      0.90343033	     -0.06599425	      0.00021241	     -0.20743182	     -0.06567270	      0.88292168	     -0.00032665	     -0.22223654	     -0.00000000	     -0.00000001	     20.53360307
      0.90506247	     -0.06602336	      0.00020500	     -0.20746153	     -0.06567630	      0.88291998	     -0.00032566	     -0.22225901	     -0.00000000	     -0.00000001	     20.04777042
      0.90669461	     -0.06604499	      0.00019668	     -0.20748373	     -0.06567977	      0.88291832	     -0.00032456	     -0.22227996	     -0.00000000	     -0.00000001	     20.16677404
      0.90832676	     -0.06606413	      0.00018996	     -0.20750348	     -0.06568312	      0.88291671	     -0.00032337	     -0.22229934	     -0.00000000	     -0.00000001	     19.73853113
      0.90995890	     -0.06607282	      0.00018185	     -0.20751274	     -0.06568635	      0.88291515	     -0.00032207	     -0.22231722	     -0.00000000	     -0.00000001	     19.89390910
      0.91159104	     -0.06608086	      0.00017604	     -0.20752142	     -0.06568945	      0.88291365	     -0.00032068	     -0.22233352	     -0.00000000	     -0.00000001	     19.59254887
      0.91322318	     -0.06607827	      0.00016880	     -0.20751942	     -0.06569243	      0.88291220	     -0.00031918	     -0.22234838	     -0.00000000	     -0.00000001	     19.62428885
      0.91468331	     -0.06607359	      0.00016448	     -0.20751532	     -0.06569500	      0.88291095	     -0.00031777	     -0.22236036	     -0.00000000	     -0.00000001	     19.37182147
      0.91614343	     -0.06606239	      0.00015994	     -0.20750468	     -0.06569746	      0.88290974	     -0.00031627	     -0.22237116	     -0.00000000	     -0.00000001	     19.44356903
      0.91760356	     -0.06604855	      0.00015716	     -0.20749145	     -0.06569983	      0.88290859	     -0.00031471	     -0.22238079	     -0.00000000	     -0.00000001	     19.20039402
      0.91906369	     -0.06602882	      0.00015483	     -0.20747232	     -0.06570209	      0.88290748	     -0.00031306	     -0.22238925	     -0.00000000	     -0.00000001	     19.23807429
      0.92101121	     -0.06599960	      0.00015248	     -0.20744393	     -0.06570497	      0.88290607	     -0.00031076	     -0.22239880	     -0.00000000	     -0.00000000	     18.84267882
      0.92295873	     -0.06594939	      0.00014998	     -0.20739452	     -0.06570767	      0.88290476	     -0.00030834	     -0.22240632	     -0.00000000	     -0.00000000	     19.32190810
      0.92429933	     -0.06592137	      0.00014913	     -0.20736707	     -0.06570944	      0.88290391	     -0.00030660	     -0.22241015	     -0.00000000	     -0.00000000	     18.94941632
      0.92563994	     -0.06588474	      0.00014758	     -0.20733098	     -0.06571112	      0.88290310	     -0.00030480	     -0.22241311	     -0.00000000	     -0.00000000	     18.98894549
      0.92745779	     -0.06583192	      0.00014587	     -0.20727890	     -0.06571328	      0.88290206	     -0.00030227	     -0.22241562	     -0.00000000	     -0.00000000	     18.78938980
      0.92927564	     -0.06576926	      0.00014388	     -0.20721695	     -0.06571530	      0.88290111	     -0.00029965	     -0.22241645	     -0.00000000	     -0.00000000	     18.92118419
      0.93088721	     -0.06571271	      0.00014223	     -0.20716101	     -0.06571697	      0.88290032	     -0.00029725	     -0.22241570	     -0.00000000	     -0.00000000	     18.79690132
      0.93249878	     -0.06564731	      0.00014040	     -0.20709622	     -0.06571853	      0.88289960	     -0.00029477	     -0.22241365	     -0.00000000	     -0.00000000	     18.95132311
      0.93411035	     -0.06558232	      0.00013831	     -0.20703181	     -0.06571998	      0.88289893	     -0.00029223	     -0.22241025	     -0.00000000	     -0.00000000	     18.85322823
      0.93572192	     -0.06550759	      0.00013601	     -0.20695764	     -0.06572132	      0.88289831	     -0.00028961	     -0.22240558	     -0.00000000	     -0.00000000	     18.89487023
      0.93733349	     -0.06543371	      0.00013353	     -0.20688431	     -0.06572257	      0.88289775	     -0.00028694	     -0.22239956	     -0.00000000	     -0.00000000	     19.01864822
      0.93894506	     -0.06535227	      0.00013082	     -0.20680339	     -0.06572371	      0.88289725	     -0.00028420	     -0.22239231	     -0.00000000	     -0.00000000	     18.95323510
      0.94055663	     -0.06527148	      0.00012778	     -0.20672310	     -0.06572474	      0.88289679	     -0.00028140	     -0.22238376	     -0.00000000	     -0.00000000	     19.08371941
      0.94216820	     -0.06517986	      0.00012516	     -0.20663197	     -0.06572568	      0.88289638	     -0.00027854	     -0.22237401	     -0.00000000	     -0.00000000	     19.14471131
      0.94377977	     -0.06509204	      0.00012154	     -0.20654460	     -0.06572652	      0.88289601	     -0.00027563	     -0.22236292	     -0.00000000	     -0.00000000	     19.17715292
      0.94539134	     -0.06499092	      0.00011901	     -0.20644395	     -0.06572727	      0.88289570	     -0.00027267	     -0.22235067	     -0.00000000	     -0.00000000	     19.35343534
      0.94700291	     -0.06489477	      0.00011485	     -0.20634820	     -0.06572792	      0.88289542	     -0.00026966	     -0.22233710	     -0.00000000	     -0.00000000	     19.27701802
      0.94861448	     -0.06478587	      0.00011251	     -0.20623973	     -0.06572848	      0.88289519	     -0.00026661	     -0.22232237	     -0.00000000	     -0.00000000	     19.62858019
      0.95005259	     -0.06469383	      0.00010851	     -0.20614801	     -0.06572891	      0.88289501	     -0.00026384	     -0.22230814	     -0.00000000	     -0.00000000	     19.49124738
      0.95149071	     -0.06459170	      0.00010595	     -0.20604623	     -0.06572926	      0.88289487	     -0.00026105	     -0.22229300	     -0.00000000	     -0.00000000	     19.76612386
      0.95292883	     -0.06449127	      0.00010237	     -0.20594610	     -0.06572955	      0.88289476	     -0.00025822	     -0.22227689	     -0.00000000	     -0.00000000	     19.75472260
      0.95436695	     -0.06438654	      0.00009914	     -0.20584166	     -0.06572977	      0.88289467	     -0.00025537	     -0.22225990	     -0.00000000	     -0.00000000	     19.98439168
      0.95628780	     -0.06424968	      0.00009396	     -0.20570515	     -0.06572996	      0.88289461	     -0.00025153	     -0.22223592	     -0.00000000	     -0.00000000	     19.91161128
      0.95798455	     -0.06411702	      0.00009033	     -0.20557278	     -0.06573004	      0.88289459	     -0.00024810	     -0.22221366	     -0.00000000	      0.00000000	     20.49087604
      0.95968131	     -0.06399814	      0.00008439	     -0.20545412	     -0.06573003	      0.88289461	     -0.00024464	     -0.22219031	     -0.00000000	      0.00000000	     20.30030309
      0.96095736	     -0.06389831	      0.00008159	     -0.20535448	     -0.06572997	      0.88289465	     -0.00024203	     -0.22217230	     -0.00000000	      0.00000000	     20.70623435
      0.96223341	     -0.06380407	      0.00007728	     -0.20526038	     -0.06572986	      0.88289472	     -0.00023941	     -0.22215384	     -0.00000000	      0.00000000	     20.76819165
      0.96390302	     -0.06367971	      0.00007201	     -0.20513620	     -0.06572965	      0.88289483	     -0.00023596	     -0.22212919	     -0.00000000	      0.00000000	     21.12234307
      0.96557262	     -0.06355782	      0.00006636	     -0.20501446	     -0.06572937	      0.88289497	     -0.00023250	     -0.22210402	     -0.00000000	      0.00000000	     21.05813680
      0.96724223	     -0.06342954	      0.00006153	     -0.20488632	     -0.06572901	      0.88289515	     -0.00022902	     -0.22207841	     -0.00000000	      0.00000000	     21.56708820
      0.96891183	     -0.06331118	      0.00005566	     -0.20476806	     -0.06572858	      0.88289536	     -0.00022554	     -0.22205227	     -0.00000000	      0.00000000	     21.78014968
      0.97058144	     -0.06318129	      0.00005226	     -0.20463832	     -0.06572809	      0.88289561	     -0.00022204	     -0.22202585	     -0.00000000	      0.00000000	     21.96341621
      0.97194518	     -0.06308549	      0.00004729	     -0.20454256	     -0.06572763	      0.88289583	     -0.00021918	     -0.22200393	     -0.00000000	      0.00000000	     22.20965005
      0.97330893	     -0.06298355	      0.00004460	     -0.20444071	     -0.06572714	      0.88289607	     -0.00021631	     -0.22198186	     -0.00000000	      0.00000000	     22.39456555
      0.97500271	     -0.06286200	      0.00004120	     -0.20431925	     -0.06572647	      0.88289640	     -0.00021274	     -0.22195416	     -0.00000000	      0.00000000	     22.76468092
      0.97669649	     -0.06273742	      0.00003996	     -0.20419480	     -0.06572573	      0.88289677	     -0.00020917	     -0.22192626	     -0.00000000	      0.00000000	     22.80087539
      0.97815307	     -0.06263392	      0.00003731	     -0.20409134	     -0.06572506	      0.88289711	     -0.00020610	     -0.22190208	     -0.00000000	      0.00000000	     23.19604513
      0.97960965	     -0.06252811	      0.00003678	     -0.20398562	     -0.06572434	      0.88289748	     -0.00020302	     -0.22187778	     -0.00000000	      0.00000000	     23.41390078
      0.98106623	     -0.06242631	      0.00003501	     -0.20388386	     -0.06572359	      0.88289787	     -0.00019993	     -0.22185338	     -0.00000000	      0.00000000	     23.61173023
      0.98252281	     -0.06232234	      0.00003465	     -0.20377995	     -0.06572280	      0.88289828	     -0.00019685	     -0.22182891	     -0.00000000	      0.00000000	     23.90655444
      0.98444482	     -0.06219224	      0.00003334	     -0.20364989	     -0.06572171	      0.88289887	     -0.00019278	     -0.22179653	     -0.00000000	      0.00000000	     24.12488019
      0.98585189	     -0.06209008	      0.00003439	     -0.20354778	     -0.06572087	      0.88289932	     -0.00018980	     -0.22177282	     -0.00000000	      0.00000000	     24.43731318
      0.98725896	     -0.06199715	      0.00003347	     -0.20345484	     -0.06572001	      0.88289980	     -0.00018682	     -0.22174903	     -0.00000000	      0.00000000	     24.61131041
      0.98898819	     -0.06187859	      0.00003426	     -0.20333629	     -0.06571891	      0.88290042	     -0.00018316	     -0.22171987	     -0.00000000	      0.00000000	     24.97480639
      0.99040188	     -0.06178765	      0.00003290	     -0.20324530	     -0.06571799	      0.88290095	     -0.00018017	     -0.22169599	     -0.00000000	      0.00000000	     25.07073913
      0.99181557	     -0.06169289	      0.00003338	     -0.20315051	     -0.06571705	      0.88290150	     -0.00017718	     -0.22167216	     -0.00000000	      0.00000000	     25.44289104
      0.99322925	     -0.06160342	      0.00003247	     -0.20306097	     -0.06571608	      0.88290207	     -0.00017419	     -0.22164836	     -0.00000000	      0.00000000	     25.52205485
      0.99464294	     -0.06151206	      0.00003280	     -0.20296955	     -0.06571510	      0.88290267	     -0.00017121	     -0.22162462	     -0.00000000	      0.00000000	     25.86790619
      0.99647887	     -0.06140077	      0.00003227	     -0.20285815	     -0.06571380	      0.88290347	     -0.00016735	     -0.22159389	     -0.00000000	      0.00000000	     25.84072328
      0.99797454	     -0.06130289	      0.00003332	     -0.20276017	     -0.06571272	      0.88290415	     -0.00016422	     -0.22156900	     -0.00000000	      0.00000000	     26.38468182
      0.99947020	     -0.06121603	      0.00003227	     -0.20267316	     -0.06571164	      0.88290486	     -0.00016111	     -0.22154412	     -0.00000000	      0.00000000	     26.54639123
      1.00096586	     -0.06112350	      0.00003319	     -0.20258051	     -0.06571054	      0.88290558	     -0.00015801	     -0.22151941	     -0.00000000	      0.00000000	     26.74645442
      1.00246153	     -0.06103815	      0.00003203	     -0.20249497	     -0.06570944	      0.88290633	     -0.00015494	     -0.22149478	     -0.00000000	      0.00000000	     26.98163676
      1.00395719	     -0.06094814	      0.00003298	     -0.20240481	     -0.06570834	      0.88290710	     -0.00015190	     -0.22147032	     -0.00000000	      0.00000000	     27.24817456
      1.00545285	     -0.06086642	      0.00003177	     -0.20232287	     -0.06570724	      0.88290789	     -0.00014888	     -0.22144594	     -0.00000000	      0.00000000	     27.41396662
      1.00694852	     -0.06077868	      0.00003291	     -0.20223495	     -0.06570615	      0.88290870	     -0.00014590	     -0.22142175	     -0.00000000	      0.00000000	     27.62255556
      1.00844418	     -0.06069865	      0.00003181	     -0.20215467	     -0.06570507	      0.88290954	     -0.00014295	     -0.22139765	     -0.00000000	      0.00000000	     27.83578059
      1.00993984	     -0.06061354	      0.00003325	     -0.20206935	     -0.06570399	      0.88291039	     -0.00014003	     -0.22137373	     -0.00000000	      0.00000000	     28.03345566
      1.01143551	     -0.06053673	      0.00003219	     -0.20199226	     -0.06570294	      0.88291126	     -0.00013716	     -0.22134991	     -0.00000000	      0.00000000	     28.19920582
      1.01293117	     -0.06045329	      0.00003405	     -0.20190859	     -0.06570190	      0.88291215	     -0.00013433	     -0.22132630	     -0.00000000	      0.00000000	     28.45179548
      1.01442683	     -0.06037957	      0.00003311	     -0.20183457	     -0.06570088	      0.88291306	     -0.00013154	     -0.22130278	     -0.00000000	      0.00000000	     28.56856245
      1.01592250	     -0.06029781	      0.00003550	     -0.20175256	     -0.06569988	      0.88291399	     -0.00012880	     -0.22127949	     -0.00000000	      0.00000000	     28.79876011
      1.01741816	     -0.06022635	      0.00003462	     -0.20168077	     -0.06569892	      0.88291493	     -0.00012611	     -0.22125628	     -0.00000000	      0.00000000	     28.90965419
      1.01891382	     -0.06014618	      0.00003761	     -0.20160033	     -0.06569798	      0.88291589	     -0.00012347	     -0.22123330	     -0.00000000	      0.00000000	     29.15924055
      1.02040949	     -0.06007840	      0.00003664	     -0.20153219	     -0.06569708	      0.88291687	     -0.00012088	     -0.22121042	     -0.00000000	      0.00000000	     29.24093910
      1.02173347	     -0.06000932	      0.00003949	     -0.20146285	     -0.06569631	      0.88291774	     -0.00011863	     -0.22119037	     -0.00000000	      0.00000000	     29.41066443
      1.02305745	     -0.05994800	      0.00003994	     -0.20140122	     -0.06569558	      0.88291863	     -0.00011642	     -0.22117042	     -0.00000000	      0.00000000	     29.53484707
      1.02468252	     -0.05986942	      0.00004245	     -0.20132228	     -0.06569472	      0.88291974	     -0.00011377	     -0.22114617	     -0.00000000	      0.00000000	     29.65646510
      1.02630759	     -0.05979803	      0.00004285	     -0.20125046	     -0.06569392	      0.88292086	     -0.00011119	     -0.22112212	     -0.00000000	      0.00000000	     29.89908000
      1.02766603	     -0.05973236	      0.00004603	     -0.20118449	     -0.06569329	      0.88292181	     -0.00010909	     -0.22110225	     -0.00000000	      0.00000000	     29.93425193
      1.02902448	     -0.05967481	      0.00004676	     -0.20112657	     -0.06569270	      0.88292278	     -0.00010703	     -0.22108255	     -0.00000000	      0.00000000	     30.06595453
      1.03038292	     -0.05961590	      0.00004897	     -0.20106731	     -0.06569216	      0.88292375	     -0.00010502	     -0.22106311	     -0.00000000	      0.00000000	     30.15207034
      1.03216858	     -0.05954677	      0.00004988	     -0.20099765	     -0.06569152	      0.88292505	     -0.00010245	     -0.22103798	     -0.00000000	      0.00000000	     30.40333819
      1.03361812	     -0.05948871	      0.00005280	     -0.20093920	     -0.06569106	      0.88292611	     -0.00010043	     -0.22101807	     -0.00000000	      0.00000001	     30.34233148
      1.03506765	     -0.05944041	      0.00005298	     -0.20089043	     -0.06569066	      0.88292719	     -0.00009846	     -0.22099858	     -0.00000000	      0.00000001	     30.49574750
      1.03651719	     -0.05939061	      0.00005576	     -0.20084021	     -0.06569032	      0.88292827	     -0.00009656	     -0.22097966	     -0.00000000	      0.00000001	     30.52401291
      1.03796672	     -0.05935054	      0.00005602	     -0.20079965	     -0.06569004	      0.88292936	     -0.00009470	     -0.22096131	     -0.00000000	      0.00000001	     30.64341907
      1.03941626	     -0.05931299	      0.00005843	     -0.20076165	     -0.06568983	      0.88293047	     -0.00009291	     -0.22094373	     -0.00000000	      0.00000001	     30.65734077
      1.04086579	     -0.05928864	      0.00005834	     -0.20073678	     -0.06568968	      0.88293158	     -0.00009116	     -0.22092704	     -0.00000000	      0.00000001	     30.75341568
      1.04231532	     -0.05926971	      0.00006020	     -0.20071737	     -0.06568960	      0.88293269	     -0.00008948	     -0.22091151	     -0.00000000	      0.00000001	     30.72445313
      1.04376486	     -0.05926331	      0.00006001	     -0.20071043	     -0.06568959	      0.88293381	     -0.00008784	     -0.22089723	     -0.00000000	      0.00000001	     30.82470067
      1.04521439	     -0.05926273	      0.00006192	     -0.20070936	     -0.06568965	      0.88293492	     -0.00008626	     -0.22088440	     -0.00000000	      0.00000001	     30.79558929
      1.04666393	     -0.05927421	      0.00006223	     -0.20072032	     -0.06568979	      0.88293604	     -0.00008473	     -0.22087307	     -0.00000000	      0.00000001	     30.88634935
      1.04811346	     -0.05929162	      0.00006477	     -0.20073726	     -0.06569000	      0.88293715	     -0.00008324	     -0.22086339	     -0.00000000	      0.00000001	     30.81064823
      1.04956300	     -0.05931970	      0.00006601	     -0.20076484	     -0.06569028	      0.88293826	     -0.00008181	     -0.22085539	     -0.00000000	      0.00000001	     30.90589321
      1.05101253	     -0.05935373	      0.00006956	     -0.20079844	     -0.06569063	      0.88293936	     -0.00008042	     -0.22084915	     -0.00000000	      0.00000001	     30.83242856
      1.05246207	     -0.05939707	      0.00007213	     -0.20084133	     -0.06569106	      0.88294044	     -0.00007907	     -0.22084467	     -0.00000000	      0.00000001	     30.91517207
      1.05391160	     -0.05944514	      0.00007718	     -0.20088902	     -0.06569157	      0.88294150	     -0.00007777	     -0.22084199	     -0.00000000	      0.00000000	     30.76226550
      1.05536114	     -0.05950014	      0.00008145	     -0.20094363	     -0.06569215	      0.88294255	     -0.00007651	     -0.22084103	     -0.00000000	      0.00000000	     30.85463982
      1.05711131	     -0.05957341	      0.00009040	     -0.20101655	     -0.06569295	      0.88294378	     -0.00007505	     -0.22084216	     -0.00000000	      0.00000000	     30.58430379
      1.05832077	     -0.05962888	      0.00009452	     -0.20107172	     -0.06569357	      0.88294461	     -0.00007407	     -0.22084437	     -0.00000000	      0.00000000	     30.73402102
      1.05953023	     -0.05968744	      0.00010136	     -0.20113008	     -0.06569423	      0.88294542	     -0.00007312	     -0.22084770	     -0.00000000	      0.00000000	     30.64308224
      1.06127632	     -0.05977718	      0.00011109	     -0.20121952	     -0.06569529	      0.88294655	     -0.00007180	     -0.22085441	     -0.00000000	      0.00000000	     30.64159573
      1.06302242	     -0.05987441	      0.00012362	     -0.20131655	     -0.06569645	      0.88294763	     -0.00007053	     -0.22086326	     -0.00000000	      0.00000000	     30.27040278
      1.06430166	     -0.05994686	      0.00013096	     -0.20138882	     -0.06569736	      0.88294839	     -0.00006964	     -0.22087107	     -0.00000000	      0.00000000	     30.37670589
      1.06558089	     -0.06002416	      0.00014087	     -0.20146602	     -0.06569833	      0.88294912	     -0.00006877	     -0.22087991	     -0.00000000	      0.00000000	     30.25985531
      1.06727971	     -0.06013304	      0.00015281	     -0.20157475	     -0.06569970	      0.88295003	     -0.00006768	     -0.22089325	     -0.00000000	      0.00000000	     30.12868299
      1.06875260	     -0.06023093	      0.00016512	     -0.20167257	     -0.06570097	      0.88295077	     -0.00006677	     -0.22090627	     -0.00000000	      0.00000000	     29.95537875
      1.07022549	     -0.06033457	      0.00017476	     -0.20177610	     -0.06570230	      0.88295146	     -0.00006590	     -0.22092055	     -0.00000000	      0.00000000	     29.95691379
      1.07169838	     -0.06044086	      0.00018728	     -0.20188237	     -0.06570370	      0.88295211	     -0.00006508	     -0.22093608	     -0.00000000	      0.00000000	     29.62942782
      1.07317127	     -0.06055174	      0.00019589	     -0.20199316	     -0.06570516	      0.88295269	     -0.00006429	     -0.22095278	     -0.00000000	      0.00000000	     29.68374141
      1.07446017	     -0.06065111	      0.00020627	     -0.20209253	     -0.06570649	      0.88295316	     -0.00006364	     -0.22096833	     -0.00000000	      0.00000000	     29.39828193
      1.07574907	     -0.06075383	      0.00021406	     -0.20219521	     -0.06570787	      0.88295358	     -0.00006303	     -0.22098471	     -0.00000000	      0.00000000	     29.36439688
      1.07734851	     -0.06088425	      0.00022480	     -0.20232562	     -0.06570964	      0.88295403	     -0.00006231	     -0.22100616	     -0.00000000	      0.00000000	     29.06419542
      1.07894794	     -0.06101889	      0.00023288	     -0.20246021	     -0.06571147	      0.88295442	     -0.00006164	     -0.22102876	     -0.00000000	      0.00000000	     29.17618907
      1.08022408	     -0.06112758	      0.00024118	     -0.20256894	     -0.06571298	      0.88295466	     -0.00006114	     -0.22104762	     -0.00000000	      0.00000000	     28.69291574
      1.08150022	     -0.06123888	      0.00024723	     -0.20268023	     -0.06571453	      0.88295486	     -0.00006067	     -0.22106714	     -0.00000000	      0.00000000	     28.67804096
      1.08312771	     -0.06138375	      0.00025564	     -0.20282514	     -0.06571654	      0.88295504	     -0.00006012	     -0.22109299	     -0.00000000	      0.00000000	     28.27439161
      1.08475521	     -0.06153127	      0.00026176	     -0.20297266	     -0.06571861	      0.88295514	     -0.00005962	     -0.22111985	     -0.00000000	      0.00000000	     28.47086434
      1.08607052	     -0.06165132	      0.00026853	     -0.20309279	     -0.06572032	      0.88295515	     -0.00005925	     -0.22114229	     -0.00000000	     -0.00000000	     27.85768923
      1.08738583	     -0.06177346	      0.00027318	     -0.20321498	     -0.06572206	      0.88295511	     -0.00005890	     -0.22116531	     -0.00000000	     -0.00000000	     27.83665671
      1.08897516	     -0.06192402	      0.00027982	     -0.20336564	     -0.06572419	      0.88295499	     -0.00005852	     -0.22119393	     -0.00000000	     -0.00000000	     27.39475885
      1.09056450	     -0.06207588	      0.00028451	     -0.20351760	     -0.06572636	      0.88295479	     -0.00005818	     -0.22122341	     -0.00000000	     -0.00000000	     27.45687918
      1.09194944	     -0.06220918	      0.00029085	     -0.20365105	     -0.06572827	      0.88295456	     -0.00005791	     -0.22124976	     -0.00000000	     -0.00000000	     26.92016436
      1.09333438	     -0.06234273	      0.00029522	     -0.20378474	     -0.06573020	      0.88295426	     -0.00005767	     -0.22127667	     -0.00000000	     -0.00000000	     26.88537182
      1.09471932	     -0.06247720	      0.00030124	     -0.20391941	     -0.06573215	      0.88295391	     -0.00005744	     -0.22130411	     -0.00000000	     -0.00000000	     26.51452517
      1.09610426	     -0.06261241	      0.00030635	     -0.20405482	     -0.06573411	      0.88295351	     -0.00005724	     -0.22133207	     -0.00000000	     -0.00000000	     26.39162987
      1.09776762	     -0.06277566	      0.00031404	     -0.20421839	     -0.06573647	      0.88295295	     -0.00005702	     -0.22136632	     -0.00000000	     -0.00000000	     25.77486079
      1.09943097	     -0.06293559	      0.00032013	     -0.20437862	     -0.06573885	      0.88295232	     -0.00005681	     -0.22140121	     -0.00000000	     -0.00000000	     25.90561081
      1.10072478	     -0.06306135	      0.00032766	     -0.20450471	     -0.06574069	      0.88295178	     -0.00005666	     -0.22142873	     -0.00000000	     -0.00000000	     25.47372950
      1.10201858	     -0.06318822	      0.00033339	     -0.20463187	     -0.06574254	      0.88295120	     -0.00005653	     -0.22145663	     -0.00000000	     -0.00000000	     25.34512716
      1.10372267	     -0.06335579	      0.00034278	     -0.20479992	     -0.06574496	      0.88295038	     -0.00005635	     -0.22149397	     -0.00000000	     -0.00000000	     24.90506587
      1.10542677	     -0.06352193	      0.00035084	     -0.20496653	     -0.06574737	      0.88294951	     -0.00005618	     -0.22153193	     -0.00000000	     -0.00000000	     24.88469121
      1.10672295	     -0.06364750	      0.00036016	     -0.20509256	     -0.06574918	      0.88294880	     -0.00005605	     -0.22156117	     -0.00000000	     -0.00000000	     24.44128618
      1.10801913	     -0.06377289	      0.00036770	     -0.20521838	     -0.06575099	      0.88294806	     -0.00005591	     -0.22159071	     -0.00000000	     -0.00000000	     24.29346180
      1.10979032	     -0.06394327	      0.00038009	     -0.20538944	     -0.06575342	      0.88294701	     -0.00005572	     -0.22163153	     -0.00000001	     -0.00000000	     23.92121667
      1.11127613	     -0.06408450	      0.00038910	     -0.20553123	     -0.06575543	      0.88294610	     -0.00005555	     -0.22166613	     -0.00000001	     -0.00000000	     23.73032741
      1.11276194	     -0.06422577	      0.00040041	     -0.20567314	     -0.06575740	      0.88294515	     -0.00005537	     -0.22170104	     -0.00000001	     -0.00000000	     23.42998606
      1.11424776	     -0.06436621	      0.00040998	     -0.20581420	     -0.06575934	      0.88294418	     -0.00005517	     -0.22173626	     -0.00000001	     -0.00000000	     23.28653570
      1.11573357	     -0.06450468	      0.00042160	     -0.20595336	     -0.06576123	      0.88294318	     -0.00005495	     -0.22177174	     -0.00000001	     -0.00000000	     22.88721064
      1.11721938	     -0.06464148	      0.00043157	     -0.20609084	     -0.06576307	      0.88294216	     -0.00005471	     -0.22180740	     -0.00000001	     -0.00000000	     22.85687304
      1.11870520	     -0.06477600	      0.00044335	     -0.20622611	     -0.06576486	      0.88294112	     -0.00005445	     -0.22184323	     -0.00000001	     -0.00000000	     22.48474894
      1.12049304	     -0.06493561	      0.00045537	     -0.20638659	     -0.06576694	      0.88293986	     -0.00005409	     -0.22188641	     -0.00000001	     -0.00000000	     22.26064145
      1.12174609	     -0.06504213	      0.00046619	     -0.20649380	     -0.06576833	      0.88293896	     -0.00005381	     -0.22191669	     -0.00000001	     -0.00000000	     21.99525707
      1.12299913	     -0.06514768	      0.00047540	     -0.20660002	     -0.06576968	      0.88293805	     -0.00005351	     -0.22194687	     -0.00000001	     -0.00000000	     21.90264737
      1.12476236	     -0.06529182	      0.00048915	     -0.20674514	     -0.06577150	      0.88293676	     -0.00005304	     -0.22198914	     -0.00000001	     -0.00000000	     21.44821591
      1.12652558	     -0.06542670	      0.00050167	     -0.20688099	     -0.06577320	      0.88293547	     -0.00005251	     -0.22203098	     -0.00000000	     -0.00000001	     21.57456680
      1.12805286	     -0.06553881	      0.00051410	     -0.20699402	     -0.06577457	      0.88293435	     -0.00005201	     -0.22206668	     -0.00000000	     -0.00000001	     20.98789090
      1.12958014	     -0.06564266	      0.00052404	     -0.20709873	     -0.06577586	      0.88293323	     -0.00005146	     -0.22210172	     -0.00000000	     -0.00000001	     21.09324799
      1.13110742	     -0.06573683	      0.00053548	     -0.20719382	     -0.06577704	      0.88293211	     -0.00005087	     -0.22213595	     -0.00000000	     -0.00000000	     20.48464761
      1.13263470	     -0.06582285	      0.00054395	     -0.20728070	     -0.06577812	      0.88293100	     -0.00005023	     -0.22216922	     -0.00000000	     -0.00000000	     20.64220983
      1.13416197	     -0.06590188	      0.00055427	     -0.20736066	     -0.06577910	      0.88292989	     -0.00004955	     -0.22220141	     -0.00000000	     -0.00000000	     20.21905203
      1.13568925	     -0.06597020	      0.00056096	     -0.20742982	     -0.06577997	      0.88292880	     -0.00004881	     -0.22223241	     -0.00000000	     -0.00000000	     20.16935792
      1.13721653	     -0.06603393	      0.00056865	     -0.20749443	     -0.06578072	      0.88292773	     -0.00004804	     -0.22226230	     -0.00000000	     -0.00000000	     19.79259202
      1.13874381	     -0.06609205	      0.00057354	     -0.20755335	     -0.06578136	      0.88292668	     -0.00004721	     -0.22229098	     -0.00000000	     -0.00000000	     19.74698372
      1.14027108	     -0.06614594	      0.00057921	     -0.20760808	     -0.06578187	      0.88292565	     -0.00004634	     -0.22231839	     -0.00000000	     -0.00000000	     19.55370844
      1.14179836	     -0.06619217	      0.00058180	     -0.20765507	     -0.06578227	      0.88292465	     -0.00004543	     -0.22234452	     -0.00000000	     -0.00000000	     19.27419908
      1.14332564	     -0.06623424	      0.00058428	     -0.20769790	     -0.06578254	      0.88292367	     -0.00004447	     -0.22236933	     -0.00000000	     -0.00000000	     19.20728327
      1.14485292	     -0.06627276	      0.00058466	     -0.20773715	     -0.06578269	      0.88292272	     -0.00004347	     -0.22239284	     -0.00000000	     -0.00000000	     18.90106236
      1.14638019	     -0.06630409	      0.00058477	     -0.20776919	     -0.06578270	      0.88292181	     -0.00004243	     -0.22241499	     -0.00000000	     -0.00000000	     18.82912693
      1.14786379	     -0.06633206	      0.00058335	     -0.20779782	     -0.06578259	      0.88292095	     -0.00004137	     -0.22243514	     -0.00000000	     -0.00000000	     18.75763402
      1.14934740	     -0.06635408	      0.00058155	     -0.20782049	     -0.06578235	      0.88292012	     -0.00004028	     -0.22245398	     -0.00000000	     -0.00000000	     18.42648048
      1.15083100	     -0.06637129	      0.00057858	     -0.20783833	     -0.06578199	      0.88291933	     -0.00003914	     -0.22247146	     -0.00000000	     -0.00000000	     18.44489554
      1.15300073	     -0.06639258	      0.00057381	     -0.20786052	     -0.06578123	      0.88291823	     -0.00003740	     -0.22249469	     -0.00000000	     -0.00000000	     17.97850754
      1.15450366	     -0.06639466	      0.00056836	     -0.20786317	     -0.06578053	      0.88291751	     -0.00003615	     -0.22250909	     -0.00000000	     -0.00000000	     18.08972415
      1.15600660	     -0.06639813	      0.00056385	     -0.20786723	     -0.06577970	      0.88291682	     -0.00003486	     -0.22252206	     -0.00000000	     -0.00000000	     17.94990430
      1.15750954	     -0.06639495	      0.00055791	     -0.20786461	     -0.06577873	      0.88291617	     -0.00003352	     -0.22253374	     -0.00000000	     -0.00000000	     17.85873231
      1.15931465	     -0.06638572	      0.00055183	     -0.20785606	     -0.06577739	      0.88291544	     -0.00003186	     -0.22254599	     -0.00000000	     -0.00000000	     17.93815637
      1.16111976	     -0.06637185	      0.00054422	     -0.20784285	     -0.06577585	      0.88291475	     -0.00003014	     -0.22255636	     -0.00000000	     -0.00000000	     17.38595659
      1.16256463	     -0.06635046	      0.00054060	     -0.20782203	     -0.06577448	      0.88291425	     -0.00002871	     -0.22256332	     -0.00000000	     -0.00000000	     17.56207526
      1.16400951	     -0.06632874	      0.00053620	     -0.20780085	     -0.06577298	      0.88291378	     -0.00002725	     -0.22256903	     -0.00000000	     -0.00000000	     17.56326466
      1.16602147	     -0.06629215	      0.00053277	     -0.20776508	     -0.06577068	      0.88291318	     -0.00002513	     -0.22257508	     -0.00000000	     -0.00000000	     17.33940542
      1.16747726	     -0.06625799	      0.00052878	     -0.20773147	     -0.06576886	      0.88291279	     -0.00002354	     -0.22257802	     -0.00000000	     -0.00000000	     17.42164282
      1.16893306	     -0.06622080	      0.00052696	     -0.20769487	     -0.06576693	      0.88291244	     -0.00002191	     -0.22257976	     -0.00000000	     -0.00000000	     17.42866566
      1.17078529	     -0.06617035	      0.00052333	     -0.20764513	     -0.06576428	      0.88291205	     -0.00001975	     -0.22258028	     -0.00000000	     -0.00000000	     17.24635683
      1.17234913	     -0.06611893	      0.00052208	     -0.20759435	     -0.06576190	      0.88291176	     -0.00001785	     -0.22257932	     -0.00000000	     -0.00000000	     17.38494334
      1.17391297	     -0.06606717	      0.00051908	     -0.20754316	     -0.06575937	      0.88291151	     -0.00001590	     -0.22257699	     -0.00000000	     -0.00000000	     17.49971296
      1.17547681	     -0.06600755	      0.00051831	     -0.20748416	     -0.06575672	      0.88291131	     -0.00001387	     -0.22257341	     -0.00000000	     -0.00000000	     17.43291886
      1.17746672	     -0.06593318	      0.00051450	     -0.20741049	     -0.06575314	      0.88291111	     -0.00001120	     -0.22256695	     -0.00000000	     -0.00000000	     17.59678867
      1.17874987	     -0.06587377	      0.00051523	     -0.20735161	     -0.06575072	      0.88291102	     -0.00000941	     -0.22256186	     -0.00000000	     -0.00000000	     17.51883724
      1.18003301	     -0.06581292	      0.00051388	     -0.20729122	     -0.06574822	      0.88291095	     -0.00000758	     -0.22255576	     -0.00000000	     -0.00000000	     17.61978479
      1.18175852	     -0.06573100	      0.00051226	     -0.20720991	     -0.06574473	      0.88291091	     -0.00000503	     -0.22254612	     -0.00000000	     -0.00000000	     17.60018408
      1.18348404	     -0.06564194	      0.00050991	     -0.20712143	     -0.06574108	      0.88291090	     -0.00000240	     -0.22253495	     -0.00000000	      0.00000000	     17.83590148
      1.18520955	     -0.06554857	      0.00050813	     -0.20702864	     -0.06573729	      0.88291095	      0.00000033	     -0.22252216	     -0.00000000	      0.00000000	     17.83267179
      1.18693506	     -0.06544797	      0.00050548	     -0.20692857	     -0.06573336	      0.88291103	      0.00000314	     -0.22250777	     -0.00000000	      0.00000000	     18.16108163
      1.18866058	     -0.06534458	      0.00050365	     -0.20682573	     -0.06572929	      0.88291115	      0.00000605	     -0.22249172	     -0.00000000	      0.00000000	     17.97121370
      1.19038609	     -0.06523217	      0.00049987	     -0.20671379	     -0.06572509	      0.88291132	      0.00000904	     -0.22247407	     -0.00000000	      0.00000000	     18.36801516
      1.19177969	     -0.06513937	      0.00049843	     -0.20662139	     -0.06572160	      0.88291147	      0.00001153	     -0.22245858	     -0.00000000	      0.00000000	     18.38673455
      1.19317328	     -0.06504275	      0.00049544	     -0.20652514	     -0.06571804	      0.88291166	      0.00001407	     -0.22244204	     -0.00000000	      0.00000000	     18.62058637
      1.19507118	     -0.06490948	      0.00049166	     -0.20639234	     -0.06571305	      0.88291194	      0.00001762	     -0.22241787	     -0.00000000	      0.00000000	     18.63584250
      1.19696908	     -0.06476747	      0.00048592	     -0.20625073	     -0.06570793	      0.88291226	      0.00002127	     -0.22239193	     -0.00000000	      0.00000000	     19.24293615
      1.19828612	     -0.06467441	      0.00048297	     -0.20615796	     -0.06570430	      0.88291250	      0.00002387	     -0.22237290	     -0.00000000	      0.00000000	     19.08159490
      1.19960315	     -0.06457639	      0.00047867	     -0.20606018	     -0.06570060	      0.88291276	      0.00002651	     -0.22235321	     -0.00000000	      0.00000000	     19.26379396
      1.20155031	     -0.06443581	      0.00047190	     -0.20591992	     -0.06569503	      0.88291318	      0.00003050	     -0.22232286	     -0.00000000	      0.00000000	     19.52366155
      1.20349746	     -0.06428784	      0.00046435	     -0.20577224	     -0.06568934	      0.88291362	      0.00003459	     -0.22229134	     -0.00000000	      0.00000000	     19.57118046
      1.20484406	     -0.06418590	      0.00045815	     -0.20567045	     -0.06568533	      0.88291394	      0.00003747	     -0.22226889	     -0.00000000	      0.00000000	     19.85849638
      1.20619065	     -0.06408589	      0.00045167	     -0.20557058	     -0.06568127	      0.88291428	      0.00004040	     -0.22224611	     -0.00000000	      0.00000000	     20.10026136
      1.20803783	     -0.06395302	      0.00044262	     -0.20543789	     -0.06567562	      0.88291476	      0.00004448	     -0.22221445	     -0.00000000	      0.00000000	     20.18215489
      1.20988500	     -0.06381285	      0.00043420	     -0.20529787	     -0.06566987	      0.88291526	      0.00004864	     -0.22218240	     -0.00000000	      0.00000000	     20.72144716
      1.21132542	     -0.06371133	      0.00042640	     -0.20519644	     -0.06566534	      0.88291567	      0.00005193	     -0.22215700	     -0.00000000	      0.00000000	     20.80362266
      1.21276585	     -0.06360353	      0.00041933	     -0.20508874	     -0.06566075	      0.88291608	      0.00005526	     -0.22213146	     -0.00000000	      0.00000000	     21.03499251
      1.21450552	     -0.06348061	      0.00040976	     -0.20496589	     -0.06565515	      0.88291659	      0.00005934	     -0.22210035	     -0.00000000	      0.00000000	     21.38047208
      1.21605504	     -0.06336524	      0.00040261	     -0.20485061	     -0.06565011	      0.88291706	      0.00006301	     -0.22207253	     -0.00000000	      0.00000000	     21.49896032
      1.21760456	     -0.06325786	      0.00039392	     -0.20474326	     -0.06564503	      0.88291753	      0.00006673	     -0.22204450	     -0.00000000	      0.00000000	     21.86167927
      1.21915408	     -0.06314401	      0.00038765	     -0.20462948	     -0.06563990	      0.88291801	      0.00007048	     -0.22201642	     -0.00000000	      0.00000000	     22.09982562
      1.22070360	     -0.06303904	      0.00037956	     -0.20452454	     -0.06563473	      0.88291850	      0.00007427	     -0.22198818	     -0.00000000	      0.00000000	     22.29775501
      1.22225312	     -0.06292706	      0.00037404	     -0.20441263	     -0.06562952	      0.88291900	      0.00007809	     -0.22195995	     -0.00000000	      0.00000000	     22.61238029
      1.22380264	     -0.06282343	      0.00036580	     -0.20430899	     -0.06562429	      0.88291950	      0.00008193	     -0.22193161	     -0.00000000	      0.00000000	     22.77443740
      1.22535216	     -0.06271331	      0.00036027	     -0.20419890	     -0.06561902	      0.88292001	      0.00008580	     -0.22190338	     -0.00000000	      0.00000000	     23.18705464
      1.22690168	     -0.06261499	      0.00035169	     -0.20410053	     -0.06561374	      0.88292052	      0.00008969	     -0.22187517	     -0.00000000	      0.00000000	     23.29458476
      1.22845120	     -0.06250608	      0.00034680	     -0.20399164	     -0.06560842	      0.88292103	      0.00009359	     -0.22184712	     -0.00000000	      0.00000000	     23.64892904
      1.22981396	     -0.06242211	      0.00033935	     -0.20390760	     -0.06560374	      0.88292149	      0.00009703	     -0.22182245	     -0.00000000	      0.00000000	     23.82079101
      1.23117673	     -0.06233229	      0.00033430	     -0.20381776	     -0.06559904	      0.88292194	      0.00010048	     -0.22179790	     -0.00000000	      0.00000000	     24.07246597
      1.23285343	     -0.06222837	      0.00032670	     -0.20371376	     -0.06559325	      0.88292251	      0.00010473	     -0.22176777	     -0.00000000	      0.00000000	     24.32421617
      1.23453013	     -0.06212108	      0.00032133	     -0.20360641	     -0.06558744	      0.88292307	      0.00010899	     -0.22173779	     -0.00000000	      0.00000000	     24.59859549
      1.23587573	     -0.06204216	      0.00031456	     -0.20352738	     -0.06558278	      0.88292352	      0.00011240	     -0.22171379	     -0.00000000	      0.00000000	     24.74471883
      1.23722134	     -0.06195959	      0.00030954	     -0.20344472	     -0.06557811	      0.88292397	      0.00011581	     -0.22168991	     -0.00000000	      0.00000000	     25.04162502
      1.23888349	     -0.06186433	      0.00030180	     -0.20334931	     -0.06557235	      0.88292453	      0.00012002	     -0.22166053	     -0.00000000	      0.00000000	     25.13744492
      1.24054565	     -0.06176428	      0.00029550	     -0.20324911	     -0.06556659	      0.88292508	      0.00012421	     -0.22163136	     -0.00000000	      0.00000000	     25.62908272
      1.24192873	     -0.06169043	      0.00028807	     -0.20317507	     -0.06556181	      0.88292554	      0.00012769	     -0.22160716	     -0.00000000	      0.00000000	     25.65228541
      1.24331181	     -0.06161143	      0.00028236	     -0.20309591	     -0.06555703	      0.88292600	      0.00013115	     -0.22158314	     -0.00000000	      0.00000000	     25.91808050
      1.24469489	     -0.06153736	      0.00027547	     -0.20302164	     -0.06555226	      0.88292645	      0.00013460	     -0.22155922	     -0.00000000	      0.00000000	     26.08101464
      1.24650342	     -0.06144072	      0.00026754	     -0.20292473	     -0.06554605	      0.88292704	      0.00013909	     -0.22152815	     -0.00000000	      0.00000000	     26.35916948
      1.24799201	     -0.06136499	      0.00025935	     -0.20284873	     -0.06554095	      0.88292752	      0.00014276	     -0.22150275	     -0.00000000	      0.00000000	     26.44087399
      1.24948060	     -0.06128540	      0.00025314	     -0.20276889	     -0.06553587	      0.88292800	      0.00014641	     -0.22147753	     -0.00000000	      0.00000000	     26.77698054
      1.25096919	     -0.06121537	      0.00024484	     -0.20269855	     -0.06553082	      0.88292848	      0.00015003	     -0.22145243	     -0.00000000	      0.00000000	     26.85061727
      1.25245779	     -0.06113881	      0.00023870	     -0.20262172	     -0.06552579	      0.88292895	      0.00015362	     -0.22142758	     -0.00000000	      0.00000000	     27.12771450
      1.25394638	     -0.06107212	      0.00023030	     -0.20255468	     -0.06552078	      0.88292941	      0.00015719	     -0.22140285	     -0.00000000	      0.00000000	     27.20596828
      1.25543497	     -0.06099790	      0.00022447	     -0.20248017	     -0.06551581	      0.88292987	      0.00016072	     -0.22137838	     -0.00000000	      0.00000000	     27.42829493
      1.25692356	     -0.06093360	      0.00021608	     -0.20241549	     -0.06551087	      0.88293033	      0.00016422	     -0.22135403	     -0.00000000	      0.00000000	     27.55238477
      1.25841215	     -0.06086173	      0.00021088	     -0.20234330	     -0.06550596	      0.88293079	      0.00016768	     -0.22132995	     -0.00000000	      0.00000000	     27.79774367
      1.25990074	     -0.06080155	      0.00020268	     -0.20228272	     -0.06550109	      0.88293124	      0.00017110	     -0.22130602	     -0.00000000	      0.00000000	     27.83756091
      1.26138933	     -0.06073135	      0.00019822	     -0.20221219	     -0.06549626	      0.88293168	      0.00017449	     -0.22128240	     -0.00000000	      0.00000000	     28.11607928
      1.26287792	     -0.06067563	      0.00018991	     -0.20215603	     -0.06549146	      0.88293212	      0.00017783	     -0.22125891	     -0.00000000	      0.00000000	     28.11174865
      1.26417904	     -0.06061630	      0.00018629	     -0.20209639	     -0.06548731	      0.88293251	      0.00018071	     -0.22123865	     -0.00000000	      0.00000000	     28.31391036
      1.26548016	     -0.06056589	      0.00018042	     -0.20204561	     -0.06548319	      0.88293289	      0.00018355	     -0.22121851	     -0.00000000	      0.00000000	     28.40590622
      1.26711724	     -0.06049876	      0.00017493	     -0.20197804	     -0.06547806	      0.88293336	      0.00018708	     -0.22119346	     -0.00000000	      0.00000000	     28.55507019
      1.26875431	     -0.06044055	      0.00016737	     -0.20191932	     -0.06547298	      0.88293383	      0.00019053	     -0.22116862	     -0.00000000	      0.00000000	     28.69479760
      1.27004468	     -0.06038639	      0.00016434	     -0.20186481	     -0.06546902	      0.88293419	      0.00019321	     -0.22114931	     -0.00000000	      0.00000000	     28.79936827
      1.27133506	     -0.06034062	      0.00015920	     -0.20181863	     -0.06546511	      0.88293456	      0.00019585	     -0.22113010	     -0.00000000	      0.00000000	     28.85179032
      1.27299906	     -0.06027812	      0.00015439	     -0.20175564	     -0.06546011	      0.88293502	      0.00019917	     -0.22110565	     -0.00000000	      0.00000000	     29.04902855
      1.27466307	     -0.06022588	      0.00014741	     -0.20170283	     -0.06545518	      0.88293548	      0.00020242	     -0.22108143	     -0.00000000	      0.00000000	     28.99910811
      1.27588535	     -0.06017786	      0.00014527	     -0.20165445	     -0.06545161	      0.88293581	      0.00020476	     -0.22106390	     -0.00000000	      0.00000000	     29.17065404
      1.27710763	     -0.06013819	      0.00014116	     -0.20161437	     -0.06544808	      0.88293615	      0.00020705	     -0.22104649	     -0.00000000	      0.00000000	     29.23607804
      1.27887183	     -0.06007910	      0.00013661	     -0.20155470	     -0.06544304	      0.88293662	      0.00021027	     -0.22102168	     -0.00000000	      0.00000000	     29.32499195
      1.28033448	     -0.06003517	      0.00013175	     -0.20151024	     -0.06543894	      0.88293702	      0.00021287	     -0.22100137	     -0.00000000	      0.00000000	     29.43578200
      1.28179712	     -0.05998813	      0.00012866	     -0.20146271	     -0.06543489	      0.88293741	      0.00021539	     -0.22098136	     -0.00000000	      0.00000000	     29.41255140
      1.28325976	     -0.05994716	      0.00012385	     -0.20142119	     -0.06543091	      0.88293780	      0.00021785	     -0.22096160	     -0.00000000	      0.00000000	     29.53674793
      1.28472240	     -0.05990383	      0.00012104	     -0.20137735	     -0.06542699	      0.88293819	      0.00022023	     -0.22094218	     -0.00000000	      0.00000000	     29.56447267
      1.28618505	     -0.05986902	      0.00011613	     -0.20134196	     -0.06542314	      0.88293858	      0.00022254	     -0.22092308	     -0.00000000	      0.00000000	     29.64372926
      1.28764769	     -0.05983114	      0.00011358	     -0.20130355	     -0.06541935	      0.88293898	      0.00022478	     -0.22090444	     -0.00000000	      0.00000000	     29.62390630
      1.28911033	     -0.05980282	      0.00010850	     -0.20127462	     -0.06541564	      0.88293937	      0.00022694	     -0.22088621	     -0.00000000	      0.00000000	     29.69142628
      1.29057298	     -0.05977084	      0.00010635	     -0.20124210	     -0.06541199	      0.88293976	      0.00022903	     -0.22086855	     -0.00000000	      0.00000000	     29.73613666
      1.29203562	     -0.05975148	      0.00010107	     -0.20122211	     -0.06540841	      0.88294015	      0.00023104	     -0.22085140	     -0.00000000	      0.00000000	     29.74399546
      1.29349826	     -0.05972856	      0.00009918	     -0.20119864	     -0.06540491	      0.88294055	      0.00023299	     -0.22083498	     -0.00000000	      0.00000000	     29.73873213
      1.29496091	     -0.05972355	      0.00009310	     -0.20119296	     -0.06540148	      0.88294095	      0.00023485	     -0.22081932	     -0.00000000	      0.00000000	     29.69556603
      1.29625030	     -0.05971692	      0.00009106	     -0.20118581	     -0.06539851	      0.88294129	      0.00023643	     -0.22080639	     -0.00000000	      0.00000000	     29.73967533
      1.29753970	     -0.05972298	      0.00008659	     -0.20119130	     -0.06539561	      0.88294164	      0.00023796	     -0.22079429	     -0.00000000	      0.00000000	     29.68211344
      1.29913058	     -0.05973396	      0.00008298	     -0.20120161	     -0.06539211	      0.88294207	      0.00023976	     -0.22078073	     -0.00000000	      0.00000000	     29.66010184
      1.30072145	     -0.05976106	      0.00007737	     -0.20122800	     -0.06538870	      0.88294250	      0.00024148	     -0.22076872	     -0.00000000	      0.00000000	     29.65197922
      1.30203429	     -0.05978186	      0.00007576	     -0.20124828	     -0.06538596	      0.88294285	      0.00024284	     -0.22076017	     -0.00000000	      0.00000000	     29.57640146
      1.30334713	     -0.05981500	      0.00007223	     -0.20128086	     -0.06538328	      0.88294319	      0.00024414	     -0.22075279	     -0.00000000	      0.00000000	     29.52020867
      1.30495010	     -0.05985716	      0.00007047	     -0.20132240	     -0.06538009	      0.88294361	      0.00024565	     -0.22074548	     -0.00000000	      0.00000000	     29.47612645
      1.30655308	     -0.05991255	      0.00006701	     -0.20137715	     -0.06537700	      0.88294401	      0.00024707	     -0.22073995	     -0.00000000	      0.00000000	     29.44474290
      1.30782430	     -0.05995158	      0.00006790	     -0.20141575	     -0.06537462	      0.88294432	      0.00024815	     -0.22073690	     -0.00000000	      0.00000000	     29.36078711
      1.30909552	     -0.06000086	      0.00006706	     -0.20146459	     -0.06537229	      0.88294463	      0.00024917	     -0.22073491	     -0.00000000	      0.00000000	     29.27558933
      1.31076140	     -0.06006750	      0.00006839	     -0.20153070	     -0.06536934	      0.88294501	      0.00025044	     -0.22073398	     -0.00000000	      0.00000000	     29.20377825
      1.31224947	     -0.06013719	      0.00006851	     -0.20159990	     -0.06536678	      0.88294534	      0.00025149	     -0.22073472	     -0.00000000	      0.00000000	     29.12633550
      1.31373754	     -0.06020319	      0.00007195	     -0.20166552	     -0.06536430	      0.88294565	      0.00025248	     -0.22073695	     -0.00000000	      0.00000000	     28.97152209
      1.31522561	     -0.06027987	      0.00007290	     -0.20174175	     -0.06536191	      0.88294594	      0.00025340	     -0.22074049	     -0.00000000	      0.00000000	     28.88887821
      1.31671369	     -0.06035233	      0.00007813	     -0.20181390	     -0.06535959	      0.88294622	      0.00025425	     -0.22074541	     -0.00000000	      0.00000000	     28.83913891
      1.31804127	     -0.06042813	      0.00007969	     -0.20188935	     -0.06535759	      0.88294644	      0.00025494	     -0.22075084	     -0.00000000	      0.00000000	     28.67579798
      1.31936886	     -0.06050160	      0.00008433	     -0.20196256	     -0.06535565	      0.88294665	      0.00025557	     -0.22075731	     -0.00000000	      0.00000000	     28.59823137
      1.32069645	     -0.06058256	      0.00008775	     -0.20204324	     -0.06535378	      0.88294684	      0.00025614	     -0.22076478	     -0.00000000	      0.00000000	     28.48199485
      1.32248055	     -0.06069341	      0.00009440	     -0.20215379	     -0.06535136	      0.88294706	      0.00025680	     -0.22077641	     -0.00000000	      0.00000000	     28.22030056
      1.32396160	     -0.06079213	      0.00009792	     -0.20225223	     -0.06534943	      0.88294722	      0.00025725	     -0.22078735	     -0.00000000	      0.00000000	     28.19867323
      1.32544264	     -0.06088884	      0.00010465	     -0.20234876	     -0.06534758	      0.88294734	      0.00025761	     -0.22079945	     -0.00000000	      0.00000000	     28.09418450
      1.32692369	     -0.06099615	      0.00010790	     -0.20245583	     -0.06534581	      0.88294744	      0.00025788	     -0.22081256	     -0.00000000	      0.00000000	     27.91541640
      1.32840474	     -0.06109627	      0.00011511	     -0.20255582	     -0.06534411	      0.88294750	      0.00025805	     -0.22082676	     -0.00000000	      0.00000000	     27.78956803
      1.32988578	     -0.06120742	      0.00011773	     -0.20266676	     -0.06534248	      0.88294753	      0.00025813	     -0.22084182	      0.00000000	      0.00000000	     27.64293461
      1.33136683	     -0.06131093	      0.00012510	     -0.20277019	     -0.06534092	      0.88294753	      0.00025811	     -0.22085780	      0.00000000	     -0.00000000	     27.57056128
      1.33284788	     -0.06142804	      0.00012672	     -0.20288711	     -0.06533943	      0.88294748	      0.00025798	     -0.22087452	      0.00000000	     -0.00000000	     27.37221171
      1.33415399	     -0.06152213	      0.00013268	     -0.20298116	     -0.06533818	      0.88294741	      0.00025779	     -0.22088999	      0.00000000	     -0.00000000	     27.22159302
      1.33546010	     -0.06162453	      0.00013522	     -0.20308346	     -0.06533697	      0.88294731	      0.00025751	     -0.22090597	      0.00000000	     -0.00000000	     27.12655818
      1.33708663	     -0.06175011	      0.00014052	     -0.20320899	     -0.06533553	      0.88294714	      0.00025704	     -0.22092669	     -0.00000000	     -0.00000000	     26.83716518
      1.33871315	     -0.06187887	      0.00014312	     -0.20333767	     -0.06533417	      0.88294692	      0.00025645	     -0.22094817	     -0.00000000	     -0.00000000	     26.82820568
      1.33999205	     -0.06197836	      0.00014821	     -0.20343720	     -0.06533315	      0.88294671	      0.00025589	     -0.22096558	     -0.00000000	     -0.00000000	     26.58125043
      1.34127094	     -0.06207927	      0.00015123	     -0.20353811	     -0.06533217	      0.88294647	      0.00025525	     -0.22098341	     -0.00000000	     -0.00000000	     26.44169512
      1.34289774	     -0.06220732	      0.00015666	     -0.20366623	     -0.06533098	      0.88294612	      0.00025431	     -0.22100663	     -0.00000000	     -0.00000000	     26.24750711
      1.34452455	     -0.06233582	      0.00016113	     -0.20379481	     -0.06532985	      0.88294571	      0.00025325	     -0.22103046	     -0.00000000	     -0.00000000	     25.99697477
      1.34615135	     -0.06245999	      0.00016875	     -0.20391917	     -0.06532878	      0.88294525	      0.00025205	     -0.22105482	     -0.00000000	     -0.00000000	     25.67966200
      1.34755890	     -0.06256912	      0.00017288	     -0.20402842	     -0.06532790	      0.88294481	      0.00025092	     -0.22107624	     -0.00000000	     -0.00000000	     25.69020711
      1.34896646	     -0.06267644	      0.00018047	     -0.20413598	     -0.06532706	      0.88294434	      0.00024968	     -0.22109799	     -0.00000000	     -0.00000000	     25.47316270
      1.35037401	     -0.06278492	      0.00018646	     -0.20424468	     -0.06532625	      0.88294383	      0.00024835	     -0.22112008	     -0.00000000	     -0.00000000	     25.22258910
      1.35178156	     -0.06289109	      0.00019449	     -0.20435112	     -0.06532548	      0.88294329	      0.00024693	     -0.22114250	     -0.00000000	     -0.00000000	     25.09840942
      1.35361444	     -0.06303132	      0.00020374	     -0.20449173	     -0.06532452	      0.88294253	      0.00024493	     -0.22117216	     -0.00000000	     -0.00000000	     24.70161433
      1.35490740	     -0.06312553	      0.00021296	     -0.20458629	     -0.06532387	      0.88294197	      0.00024343	     -0.22119338	     -0.00000000	     -0.00000000	     24.63496357
      1.35620036	     -0.06322087	      0.00022077	     -0.20468196	     -0.06532325	      0.88294138	      0.00024185	     -0.22121479	     -0.00000000	     -0.00000000	     24.47275243
      1.35786017	     -0.06334279	      0.00023227	     -0.20480436	     -0.06532248	      0.88294059	      0.00023971	     -0.22124256	     -0.00000000	     -0.00000000	     24.20267331
      1.35951998	     -0.06346202	      0.00024314	     -0.20492410	     -0.06532174	      0.88293977	      0.00023745	     -0.22127063	     -0.00000000	     -0.00000000	     23.91105576
      1.36117979	     -0.06357752	      0.00025661	     -0.20504017	     -0.06532102	      0.88293892	      0.00023507	     -0.22129895	     -0.00000000	     -0.00000000	     23.84388534
      1.36260360	     -0.06368138	      0.00026543	     -0.20514449	     -0.06532043	      0.88293817	      0.00023293	     -0.22132339	     -0.00000000	     -0.00000000	     23.59501951
      1.36402742	     -0.06378048	      0.00027714	     -0.20524413	     -0.06531984	      0.88293741	      0.00023070	     -0.22134807	     -0.00000000	     -0.00000000	     23.32042181
      1.36545123	     -0.06388092	      0.00028690	     -0.20534509	     -0.06531927	      0.88293663	      0.00022839	     -0.22137289	     -0.00000000	     -0.00000000	     23.15233316
      1.36687505	     -0.06398001	      0.00029814	     -0.20544475	     -0.06531871	      0.88293583	      0.00022599	     -0.22139789	     -0.00000000	     -0.00000000	     22.95845173
      1.36870937	     -0.06410765	      0.00031079	     -0.20557309	     -0.06531799	      0.88293480	      0.00022277	     -0.22143025	     -0.00000000	     -0.00000000	     22.86416245
      1.37004178	     -0.06419536	      0.00032209	     -0.20566139	     -0.06531747	      0.88293404	      0.00022035	     -0.22145385	     -0.00000000	     -0.00000000	     22.46367444
      1.37137418	     -0.06428420	      0.00033138	     -0.20575079	     -0.06531695	      0.88293328	      0.00021786	     -0.22147742	     -0.00000000	     -0.00000000	     22.41433282
      1.37270659	     -0.06437156	      0.00034143	     -0.20583873	     -0.06531642	      0.88293251	      0.00021529	     -0.22150100	     -0.00000000	     -0.00000000	     22.12111305
      1.37403900	     -0.06445695	      0.00035103	     -0.20592471	     -0.06531589	      0.88293174	      0.00021265	     -0.22152455	     -0.00000000	     -0.00000000	     22.04206560
      1.37595323	     -0.06457869	      0.00036495	     -0.20604733	     -0.06531512	      0.88293064	      0.00020875	     -0.22155825	     -0.00000000	     -0.00000000	     21.44756995
      1.37753587	     -0.06467047	      0.00037578	     -0.20613983	     -0.06531446	      0.88292973	      0.00020541	     -0.22158590	     -0.00000000	     -0.00000000	     21.58398057
      1.37911851	     -0.06476262	      0.00038711	     -0.20623274	     -0.06531379	      0.88292883	      0.00020197	     -0.22161315	     -0.00000000	     -0.00000000	     21.27839239
      1.38070115	     -0.06484788	      0.00039717	     -0.20631876	     -0.06531309	      0.88292794	      0.00019845	     -0.22164001	     -0.00000000	     -0.00000000	     21.11835414
      1.38228379	     -0.06492761	      0.00040827	     -0.20639928	     -0.06531236	      0.88292705	      0.00019483	     -0.22166627	     -0.00000000	     -0.00000000	     20.90488538
      1.38386643	     -0.06500068	      0.00041724	     -0.20647311	     -0.06531161	      0.88292618	      0.00019111	     -0.22169180	     -0.00000000	     -0.00000000	     20.84581667
      1.38544907	     -0.06506669	      0.00042809	     -0.20653994	     -0.06531082	      0.88292532	      0.00018731	     -0.22171642	     -0.00000000	     -0.00000000	     20.64937372
      1.38686623	     -0.06511986	      0.00043493	     -0.20659378	     -0.06531009	      0.88292457	      0.00018383	     -0.22173755	     -0.00000000	     -0.00000000	     20.56130346
      1.38828339	     -0.06516661	      0.00044324	     -0.20664126	     -0.06530932	      0.88292383	      0.00018027	     -0.22175773	     -0.00000000	     -0.00000000	     20.26641437
      1.38970055	     -0.06520695	      0.00044976	     -0.20668228	     -0.06530852	      0.88292310	      0.00017665	     -0.22177687	     -0.00000000	     -0.00000000	     20.27440405
      1.39148242	     -0.06525662	      0.00045764	     -0.20673281	     -0.06530746	      0.88292222	      0.00017199	     -0.22179937	     -0.00000000	     -0.00000000	     19.99035664
      1.39326429	     -0.06529301	      0.00046234	     -0.20677000	     -0.06530635	      0.88292136	      0.00016722	     -0.22182024	     -0.00000000	     -0.00000000	     19.79270691
      1.39455399	     -0.06531642	      0.00046652	     -0.20679400	     -0.06530550	      0.88292075	      0.00016369	     -0.22183422	     -0.00000000	     -0.00000000	     19.72505271
      1.39584368	     -0.06533882	      0.00046855	     -0.20681695	     -0.06530462	      0.88292016	      0.00016011	     -0.22184729	     -0.00000000	     -0.00000000	     19.71863060
      1.39755124	     -0.06536512	      0.00047051	     -0.20684396	     -0.06530340	      0.88291941	      0.00015529	     -0.22186326	     -0.00000000	     -0.00000000	     19.37810526
      1.39925880	     -0.06538352	      0.00047046	     -0.20686303	     -0.06530211	      0.88291869	      0.00015037	     -0.22187769	     -0.00000000	     -0.00000000	     19.48142680
      1.40070587	     -0.06539727	      0.00046994	     -0.20687733	     -0.06530097	      0.88291810	      0.00014612	     -0.22188868	     -0.00000000	     -0.00000000	     19.20313424
      1.40215293	     -0.06540524	      0.00046792	     -0.20688582	     -0.06529977	      0.88291753	      0.00014181	     -0.22189857	     -0.00000000	     -0.00000000	     19.24097262
      1.40357833	     -0.06541197	      0.00046544	     -0.20689305	     -0.06529855	      0.88291699	      0.00013750	     -0.22190721	     -0.00000000	     -0.00000000	     19.18931109
      1.40500373	     -0.06541308	      0.00046165	     -0.20689464	     -0.06529726	      0.88291647	      0.00013313	     -0.22191483	     -0.00000000	     -0.00000000	     18.95251585
      1.40642912	     -0.06541011	      0.00045707	     -0.20689213	     -0.06529593	      0.88291597	      0.00012870	     -0.22192141	     -0.00000000	     -0.00000000	     18.98992271
      1.40800059	     -0.06540435	      0.00045111	     -0.20688685	     -0.06529439	      0.88291544	      0.00012376	     -0.22192746	     -0.00000000	     -0.00000000	     18.96202379
      1.40957206	     -0.06539455	      0.00044445	     -0.20687751	     -0.06529279	      0.88291493	      0.00011875	     -0.22193232	     -0.00000000	     -0.00000000	     18.68334199
      1.41114353	     -0.06537708	      0.00043731	     -0.20686049	     -0.06529111	      0.88291445	      0.00011368	     -0.22193593	     -0.00000000	     -0.00000000	     18.78383028
      1.41271500	     -0.06535627	      0.00043000	     -0.20684013	     -0.06528936	      0.88291399	      0.00010856	     -0.22193827	     -0.00000000	     -0.00000000	     18.80309287
      1.41428647	     -0.06533263	      0.00042230	     -0.20681692	     -0.06528754	      0.88291356	      0.00010338	     -0.22193935	     -0.00000000	     -0.00000000	     18.73596684
      1.41585793	     -0.06530136	      0.00041518	     -0.20678610	     -0.06528565	      0.88291315	      0.00009816	     -0.22193927	     -0.00000000	     -0.00000000	     18.66404483
      1.41764956	     -0.06526427	      0.00040702	     -0.20674951	     -0.06528339	      0.88291271	      0.00009216	     -0.22193763	     -0.00000000	     -0.00000000	     18.71433461
      1.41944118	     -0.06521634	      0.00040070	     -0.20670212	     -0.06528104	      0.88291230	      0.00008612	     -0.22193450	     -0.00000000	     -0.00000000	     18.42480122
      1.42091890	     -0.06517253	      0.00039435	     -0.20665872	     -0.06527902	      0.88291199	      0.00008110	     -0.22193072	     -0.00000000	     -0.00000000	     18.64539081
      1.42239662	     -0.06512602	      0.00039018	     -0.20661266	     -0.06527693	      0.88291170	      0.00007606	     -0.22192591	     -0.00000000	     -0.00000000	     18.69321611
      1.42415115	     -0.06507106	      0.00038422	     -0.20655819	     -0.06527436	      0.88291138	      0.00007006	     -0.22191887	     -0.00000000	     -0.00000000	     18.74203651
      1.42566904	     -0.06501148	      0.00038177	     -0.20649911	     -0.06527206	      0.88291114	      0.00006485	     -0.22191177	     -0.00000000	     -0.00000000	     18.64360595
      1.42718692	     -0.06495183	      0.00037813	     -0.20643992	     -0.06526968	      0.88291091	      0.00005962	     -0.22190352	     -0.00000000	     -0.00000000	     18.72175666
      1.42870480	     -0.06488747	      0.00037620	     -0.20637603	     -0.06526723	      0.88291071	      0.00005440	     -0.22189427	     -0.00000000	     -0.00000000	     18.83578580
      1.43072653	     -0.06480211	      0.00037179	     -0.20629126	     -0.06526385	      0.88291048	      0.00004743	     -0.22188033	     -0.00000000	     -0.00000000	     18.89748319
      1.43205566	     -0.06473340	      0.00037154	     -0.20622298	     -0.06526156	      0.88291034	      0.00004285	     -0.22187031	     -0.00000000	     -0.00000000	     18.91611822
      1.43338479	     -0.06466566	      0.00036946	     -0.20615561	     -0.06525920	      0.88291023	      0.00003827	     -0.22185937	     -0.00000000	     -0.00000000	     19.04465063
      1.43513788	     -0.06457575	      0.00036760	     -0.20606620	     -0.06525601	      0.88291010	      0.00003225	     -0.22184375	     -0.00000000	     -0.00000000	     19.13713775
      1.43689098	     -0.06447751	      0.00036504	     -0.20596844	     -0.06525271	      0.88291000	      0.00002624	     -0.22182685	     -0.00000000	     -0.00000000	     19.10116529
      1.43864407	     -0.06437284	      0.00036335	     -0.20586422	     -0.06524932	      0.88290994	      0.00002026	     -0.22180863	     -0.00000000	     -0.00000000	     19.37949179
      1.44039717	     -0.06427246	      0.00035929	     -0.20576423	     -0.06524582	      0.88290990	      0.00001431	     -0.22178901	     -0.00000000	     -0.00000000	     19.56921537
      1.44187630	     -0.06417303	      0.00035830	     -0.20566516	     -0.06524280	      0.88290988	      0.00000932	     -0.22177161	     -0.00000000	     -0.00000000	     19.56875970
      1.44335544	     -0.06407460	      0.00035461	     -0.20556701	     -0.06523970	      0.88290989	      0.00000435	     -0.22175308	     -0.00000000	      0.00000000	     19.79693582
      1.44483457	     -0.06397494	      0.00035224	     -0.20546765	     -0.06523653	      0.88290992	     -0.00000058	     -0.22173358	     -0.00000000	      0.00000000	     20.04462963
      1.44631371	     -0.06387127	      0.00034873	     -0.20536423	     -0.06523329	      0.88290996	     -0.00000547	     -0.22171317	     -0.00000000	      0.00000000	     20.02157894
      1.44779284	     -0.06376475	      0.00034539	     -0.20525794	     -0.06522998	      0.88291003	     -0.00001033	     -0.22169183	     -0.00000000	      0.00000000	     20.34356585
      1.44927198	     -0.06365601	      0.00034144	     -0.20514940	     -0.06522660	      0.88291012	     -0.00001514	     -0.22166962	     -0.00000000	      0.00000000	     20.46342207
      1.45108881	     -0.06352289	      0.00033618	     -0.20501649	     -0.06522235	      0.88291025	     -0.00002098	     -0.22164118	     -0.00000000	      0.00000000	     20.65083821
      1.45290565	     -0.06338622	      0.00033022	     -0.20487999	     -0.06521800	      0.88291041	     -0.00002675	     -0.22161167	     -0.00000000	      0.00000000	     20.74415081
      1.45438552	     -0.06327515	      0.00032499	     -0.20476901	     -0.06521439	      0.88291057	     -0.00003139	     -0.22158689	     -0.00000000	      0.00000000	     21.21304319
      1.45586539	     -0.06316323	      0.00031966	     -0.20465718	     -0.06521071	      0.88291074	     -0.00003597	     -0.22156155	     -0.00000000	      0.00000000	     21.28466266
      1.45757872	     -0.06303448	      0.00031266	     -0.20452848	     -0.06520636	      0.88291097	     -0.00004120	     -0.22153161	     -0.00000000	      0.00000000	     21.48117944
      1.45929205	     -0.06290710	      0.00030564	     -0.20440112	     -0.06520193	      0.88291123	     -0.00004634	     -0.22150115	     -0.00000000	      0.00000000	     21.89938130
      1.46100538	     -0.06277852	      0.00029810	     -0.20427253	     -0.06519742	      0.88291150	     -0.00005140	     -0.22147023	     -0.00000000	      0.00000000	     21.92606840
      1.46240124	     -0.06267454	      0.00029226	     -0.20416853	     -0.06519368	      0.88291175	     -0.00005545	     -0.22144471	     -0.00000000	      0.00000000	     22.26882718
      1.46379711	     -0.06257032	      0.00028626	     -0.20406427	     -0.06518989	      0.88291201	     -0.00005944	     -0.22141895	     -0.00000000	      0.00000000	     22.58810382
      1.46577801	     -0.06242673	      0.00027773	     -0.20392061	     -0.06518442	      0.88291240	     -0.00006500	     -0.22138204	     -0.00000000	      0.00000000	     22.86168256
      1.46718180	     -0.06232232	      0.00027180	     -0.20381614	     -0.06518048	      0.88291270	     -0.00006885	     -0.22135570	     -0.00000000	      0.00000000	     23.19199123
      1.46858559	     -0.06222120	      0.00026579	     -0.20371494	     -0.06517650	      0.88291301	     -0.00007264	     -0.22132920	     -0.00000000	      0.00000000	     23.38941586
      1.47029617	     -0.06209673	      0.00025872	     -0.20359036	     -0.06517157	      0.88291340	     -0.00007716	     -0.22129674	     -0.00000000	      0.00000000	     23.63942053
      1.47200674	     -0.06197727	      0.00025159	     -0.20347078	     -0.06516658	      0.88291381	     -0.00008158	     -0.22126412	     -0.00000000	      0.00000000	     23.92193794
      1.47340732	     -0.06187645	      0.00024643	     -0.20336985	     -0.06516243	      0.88291416	     -0.00008512	     -0.22123734	     -0.00000000	      0.00000000	     24.32617218
      1.47480790	     -0.06177999	      0.00024107	     -0.20327328	     -0.06515825	      0.88291452	     -0.00008858	     -0.22121049	     -0.00000000	      0.00000000	     24.50119065
      1.47620848	     -0.06168291	      0.00023606	     -0.20317607	     -0.06515402	      0.88291489	     -0.00009198	     -0.22118360	     -0.00000000	      0.00000000	     24.84647389
      1.47809300	     -0.06155895	      0.00022909	     -0.20305193	     -0.06514827	      0.88291539	     -0.00009643	     -0.22114740	     -0.00000000	      0.00000000	     24.97022219
      1.47961949	     -0.06145181	      0.00022420	     -0.20294463	     -0.06514355	      0.88291581	     -0.00009994	     -0.22111809	     -0.00000000	      0.00000000	     25.49275256
      1.48114599	     -0.06135429	      0.00021849	     -0.20284693	     -0.06513879	      0.88291623	     -0.00010337	     -0.22108870	     -0.00000000	      0.00000000	     25.73695491
      1.48267249	     -0.06125379	      0.00021357	     -0.20274626	     -0.06513399	      0.88291665	     -0.00010670	     -0.22105937	     -0.00000000	      0.00000000	     26.08698433
      1.48419898	     -0.06115929	      0.00020770	     -0.20265154	     -0.06512915	      0.88291708	     -0.00010995	     -0.22103008	     -0.00000000	      0.00000000	     26.23701563
      1.48572548	     -0.06106006	      0.00020306	     -0.20255211	     -0.06512426	      0.88291751	     -0.00011312	     -0.22100089	     -0.00000000	      0.00000000	     26.81965716
      1.48725197	     -0.06097215	      0.00019678	     -0.20246396	     -0.06511933	      0.88291793	     -0.00011620	     -0.22097175	     -0.00000000	      0.00000000	     26.74806516
      1.48877847	     -0.06087391	      0.00019241	     -0.20236550	     -0.06511437	      0.88291835	     -0.00011919	     -0.22094278	     -0.00000000	      0.00000000	     27.39033976
      1.49030496	     -0.06079130	      0.00018601	     -0.20228261	     -0.06510937	      0.88291876	     -0.00012210	     -0.22091383	     -0.00000000	      0.00000000	     27.51552617
      1.49164459	     -0.06070830	      0.00018240	     -0.20219941	     -0.06510495	      0.88291911	     -0.00012458	     -0.22088863	     -0.00000000	      0.00000000	     27.87470689
      1.49298422	     -0.06063498	      0.00017709	     -0.20212584	     -0.06510051	      0.88291946	     -0.00012699	     -0.22086348	     -0.00000000	      0.00000000	     28.06802649
      1.49463640	     -0.06054142	      0.00017155	     -0.20203198	     -0.06509500	      0.88291987	     -0.00012987	     -0.22083268	     -0.00000000	      0.00000000	     28.45307637
      1.49628858	     -0.06045578	      0.00016427	     -0.20194598	     -0.06508946	      0.88292027	     -0.00013264	     -0.22080205	     -0.00000000	      0.00000000	     28.56919079
      1.49759099	     -0.06038276	      0.00016025	     -0.20187272	     -0.06508508	      0.88292057	     -0.00013474	     -0.22077810	     -0.00000000	      0.00000000	     29.06708223
      1.49889340	     -0.06031664	      0.00015477	     -0.20180631	     -0.06508067	      0.88292085	     -0.00013677	     -0.22075428	     -0.00000000	      0.00000000	     29.27098218
      1.50055917	     -0.06023205	      0.00014862	     -0.20172135	     -0.06507501	      0.88292120	     -0.00013926	     -0.22072407	     -0.00000000	      0.00000000	     29.63327628
      1.50222494	     -0.06015249	      0.00014128	     -0.20164139	     -0.06506934	      0.88292153	     -0.00014163	     -0.22069418	     -0.00000000	      0.00000000	     29.79618060
      1.50364080	     -0.06008022	      0.00013667	     -0.20156880	     -0.06506450	      0.88292178	     -0.00014355	     -0.22066905	     -0.00000000	      0.00000000	     30.32378643
      1.50505666	     -0.06001716	      0.00013046	     -0.20150538	     -0.06505964	      0.88292202	     -0.00014537	     -0.22064412	     -0.00000000	      0.00000000	     30.40592245
      1.50647252	     -0.05995032	      0.00012548	     -0.20143820	     -0.06505478	      0.88292225	     -0.00014710	     -0.22061949	     -0.00000000	      0.00000000	     30.80258539
      1.50818649	     -0.05987788	      0.00011809	     -0.20136531	     -0.06504889	      0.88292249	     -0.00014907	     -0.22059002	     -0.00000000	      0.00000000	     30.91903154
      1.50956543	     -0.05981445	      0.00011377	     -0.20130153	     -0.06504414	      0.88292266	     -0.00015054	     -0.22056665	     -0.00000000	      0.00000000	     31.36922761
      1.51094437	     -0.05975914	      0.00010792	     -0.20124584	     -0.06503939	      0.88292282	     -0.00015193	     -0.22054353	     -0.00000000	      0.00000000	     31.51444188
      1.51232331	     -0.05970153	      0.00010322	     -0.20118787	     -0.06503464	      0.88292296	     -0.00015322	     -0.22052073	     -0.00000000	      0.00000000	     31.79972370
      1.51409258	     -0.05963448	      0.00009603	     -0.20112031	     -0.06502855	      0.88292311	     -0.00015475	     -0.22049190	     -0.00000000	      0.00000000	     31.97015436
      1.51548901	     -0.05957769	      0.00009192	     -0.20106313	     -0.06502375	      0.88292322	     -0.00015584	     -0.22046954	     -0.00000000	      0.00000000	     32.29234097
      1.51688544	     -0.05952825	      0.00008626	     -0.20101327	     -0.06501895	      0.88292330	     -0.00015684	     -0.22044746	     -0.00000000	      0.00000000	     32.45035612
      1.51828187	     -0.05947699	      0.00008179	     -0.20096162	     -0.06501416	      0.88292337	     -0.00015773	     -0.22042574	     -0.00000000	      0.00000000	     32.71981432
      1.51996537	     -0.05942197	      0.00007527	     -0.20090608	     -0.06500840	      0.88292343	     -0.00015869	     -0.22040000	     -0.00000000	      0.00000000	     32.82704805
      1.52144493	     -0.05936815	      0.00007120	     -0.20085183	     -0.06500335	      0.88292346	     -0.00015941	     -0.22037782	     -0.00000000	      0.00000000	     33.11168768
      1.52292449	     -0.05932453	      0.00006520	     -0.20080772	     -0.06499832	      0.88292348	     -0.00016003	     -0.22035597	     -0.00000000	      0.00000000	     33.32211334
      1.52440404	     -0.05927527	      0.00006145	     -0.20075801	     -0.06499330	      0.88292349	     -0.00016054	     -0.22033456	     -0.00000000	     -0.00000000	     33.42040336
      1.52588360	     -0.05923476	      0.00005536	     -0.20071700	     -0.06498831	      0.88292348	     -0.00016094	     -0.22031350	     -0.00000000	     -0.00000000	     33.61956981
      1.52736316	     -0.05918783	      0.00005201	     -0.20066961	     -0.06498333	      0.88292346	     -0.00016124	     -0.22029288	     -0.00000000	     -0.00000000	     33.85804675
      1.52884272	     -0.05915273	      0.00004573	     -0.20063398	     -0.06497838	      0.88292342	     -0.00016144	     -0.22027259	     -0.00000000	     -0.00000000	     33.91010000
      1.53032228	     -0.05910799	      0.00004293	     -0.20058879	     -0.06497346	      0.88292338	     -0.00016153	     -0.22025279	     -0.00000000	     -0.00000000	     34.09416616
      1.53161258	     -0.05907935	      0.00003760	     -0.20055967	     -0.06496919	      0.88292333	     -0.00016153	     -0.22023578	     -0.00000000	     -0.00000000	     34.15800866
      1.53290287	     -0.05904639	      0.00003433	     -0.20052628	     -0.06496494	      0.88292328	     -0.00016145	     -0.22021911	     -0.00000000	     -0.00000000	     34.28248480
      1.53451418	     -0.05901178	      0.00002889	     -0.20049109	     -0.06495967	      0.88292321	     -0.00016125	     -0.22019873	     -0.00000000	     -0.00000000	     34.41082922
      1.53612549	     -0.05897588	      0.00002499	     -0.20045464	     -0.06495444	      0.88292313	     -0.00016093	     -0.22017891	     -0.00000000	     -0.00000000	     34.44804985
      1.53750061	     -0.05895421	      0.00001914	     -0.20043243	     -0.06495001	      0.88292305	     -0.00016057	     -0.22016243	     -0.00000000	     -0.00000000	     34.53797295
      1.53887574	     -0.05892915	      0.00001554	     -0.20040688	     -0.06494562	      0.88292298	     -0.00016013	     -0.22014645	     -0.00000000	     -0.00000000	     34.69137769
      1.54025087	     -0.05891229	      0.00001033	     -0.20038948	     -0.06494126	      0.88292290	     -0.00015961	     -0.22013093	     -0.00000000	     -0.00000000	     34.66592380
      1.54193671	     -0.05888981	      0.00000589	     -0.20036637	     -0.06493596	      0.88292280	     -0.00015887	     -0.22011268	     -0.00000000	     -0.00000000	     34.87715422
      1.54328077	     -0.05888287	      0.00000019	     -0.20035889	     -0.06493177	      0.88292272	     -0.00015820	     -0.22009870	     -0.00000000	     -0.00000000	     34.74062943
      1.54462483	     -0.05887416	     -0.00000344	     -0.20034967	     -0.06492762	      0.88292264	     -0.00015745	     -0.22008541	     -0.00000000	     -0.00000000	     34.87894618
      1.54596889	     -0.05887520	     -0.00000845	     -0.20035017	     -0.06492351	      0.88292256	     -0.00015664	     -0.22007280	     -0.00000000	     -0.00000000	     34.83385766
      1.54777257	     -0.05888093	     -0.00001345	     -0.20035521	     -0.06491806	      0.88292245	     -0.00015544	     -0.22005721	     -0.00000000	     -0.00000000	     34.99373484
      1.54905786	     -0.05889676	     -0.00001893	     -0.20037049	     -0.06491422	      0.88292237	     -0.00015451	     -0.22004708	     -0.00000000	     -0.00000000	     34.80227772
      1.55034314	     -0.05891283	     -0.00002239	     -0.20038609	     -0.06491041	      0.88292228	     -0.00015352	     -0.22003788	     -0.00000000	     -0.00000000	     34.88770530
      1.55201744	     -0.05894579	     -0.00002799	     -0.20041838	     -0.06490551	      0.88292217	     -0.00015215	     -0.22002731	     -0.00000000	     -0.00000000	     34.83123355
      1.55350785	     -0.05897842	     -0.00003094	     -0.20045049	     -0.06490120	      0.88292207	     -0.00015084	     -0.22001937	     -0.00000000	     -0.00000000	     34.85366061
      1.55499826	     -0.05902352	     -0.00003579	     -0.20049501	     -0.06489695	      0.88292195	     -0.00014945	     -0.22001281	     -0.00000000	     -0.00000000	     34.68925512
      1.55648867	     -0.05906710	     -0.00003718	     -0.20053811	     -0.06489275	      0.88292183	     -0.00014799	     -0.22000774	     -0.00000000	     -0.00000000	     34.90165579
      1.55781546	     -0.05911945	     -0.00004073	     -0.20058999	     -0.06488905	      0.88292172	     -0.00014663	     -0.22000441	     -0.00000000	     -0.00000000	     34.61879669
      1.55914225	     -0.05917008	     -0.00004161	     -0.20064022	     -0.06488539	      0.88292159	     -0.00014522	     -0.22000230	     -0.00000000	     -0.00000000	     34.70613495
      1.56046904	     -0.05922831	     -0.00004315	     -0.20069804	     -0.06488178	      0.88292145	     -0.00014374	     -0.22000134	     -0.00000000	     -0.00000000	     34.55626530
      1.56222536	     -0.05930797	     -0.00004307	     -0.20077723	     -0.06487706	      0.88292125	     -0.00014171	     -0.22000184	     -0.00000000	     -0.00000000	     34.64224430
      1.56365540	     -0.05938167	     -0.00004381	     -0.20085055	     -0.06487328	      0.88292106	     -0.00013999	     -0.22000367	     -0.00000000	     -0.00000000	     34.29002380
      1.56508544	     -0.05945429	     -0.00004203	     -0.20092286	     -0.06486954	      0.88292086	     -0.00013820	     -0.22000681	     -0.00000000	     -0.00000000	     34.39583819
      1.56651548	     -0.05953683	     -0.00004138	     -0.20100506	     -0.06486585	      0.88292063	     -0.00013636	     -0.22001118	     -0.00000000	     -0.00000000	     34.10479609
      1.56794552	     -0.05961764	     -0.00003853	     -0.20108562	     -0.06486221	      0.88292039	     -0.00013446	     -0.22001679	     -0.00000000	     -0.00000000	     34.13216096
      1.56937556	     -0.05970682	     -0.00003659	     -0.20117453	     -0.06485861	      0.88292012	     -0.00013251	     -0.22002357	     -0.00000000	     -0.00000000	     33.89353006
      1.57080560	     -0.05979603	     -0.00003301	     -0.20126353	     -0.06485506	      0.88291982	     -0.00013050	     -0.22003151	     -0.00000000	     -0.00000000	     33.83654846
      1.57223564	     -0.05989188	     -0.00002995	     -0.20135918	     -0.06485156	      0.88291949	     -0.00012845	     -0.22004054	     -0.00000000	     -0.00000000	     33.60441053
      1.57366568	     -0.05998775	     -0.00002539	     -0.20145491	     -0.06484810	      0.88291914	     -0.00012635	     -0.22005066	     -0.00000000	     -0.00000000	     33.52820547
      1.57544915	     -0.06011727	     -0.00002028	     -0.20158424	     -0.06484385	      0.88291866	     -0.00012366	     -0.22006468	     -0.00000000	     -0.00000000	     33.16337509
      1.57680193	     -0.06021148	     -0.00001445	     -0.20167838	     -0.06484068	      0.88291827	     -0.00012158	     -0.22007637	     -0.00000000	     -0.00000000	     33.14715238
      1.57815471	     -0.06031542	     -0.00000981	     -0.20178224	     -0.06483753	      0.88291784	     -0.00011946	     -0.22008886	     -0.00000000	     -0.00000000	     32.89087346
      1.57981522	     -0.06044143	     -0.00000294	     -0.20190820	     -0.06483373	      0.88291728	     -0.00011682	     -0.22010535	     -0.00000000	     -0.00000000	     32.79353630
      1.58128584	     -0.06056165	      0.00000188	     -0.20202836	     -0.06483040	      0.88291674	     -0.00011444	     -0.22012089	     -0.00000000	     -0.00000000	     32.38452065
      1.58275646	     -0.06067711	      0.00000791	     -0.20214382	     -0.06482711	      0.88291616	     -0.00011203	     -0.22013734	     -0.00000000	     -0.00000000	     32.38837493
      1.58422708	     -0.06080245	      0.00001244	     -0.20226914	     -0.06482386	      0.88291555	     -0.00010958	     -0.22015458	     -0.00000000	     -0.00000000	     31.99433745
      1.58569770	     -0.06092332	      0.00001775	     -0.20239004	     -0.06482064	      0.88291489	     -0.00010711	     -0.22017267	     -0.00000000	     -0.00000000	     31.96838356
      1.58716832	     -0.06105283	      0.00002192	     -0.20251957	     -0.06481745	      0.88291419	     -0.00010462	     -0.22019148	     -0.00000000	     -0.00000000	     31.51655597
      1.58863893	     -0.06117656	      0.00002657	     -0.20264336	     -0.06481430	      0.88291344	     -0.00010210	     -0.22021105	     -0.00000000	     -0.00000000	     31.50902916
      1.59010955	     -0.06130742	      0.00003065	     -0.20277428	     -0.06481116	      0.88291265	     -0.00009957	     -0.22023121	     -0.00000000	     -0.00000000	     31.05353378
      1.59158017	     -0.06143283	      0.00003474	     -0.20289978	     -0.06480805	      0.88291182	     -0.00009702	     -0.22025200	     -0.00000000	     -0.00000000	     31.04189532
      1.59305079	     -0.06156450	      0.00003877	     -0.20303157	     -0.06480497	      0.88291094	     -0.00009445	     -0.22027328	     -0.00000000	     -0.00000000	     30.53903856
      1.59452141	     -0.06169128	      0.00004216	     -0.20315847	     -0.06480189	      0.88291002	     -0.00009188	     -0.22029509	     -0.00000000	     -0.00000000	     30.52614578
      1.59599203	     -0.06182342	      0.00004616	     -0.20329077	     -0.06479883	      0.88290905	     -0.00008930	     -0.22031734	     -0.00000000	     -0.00000000	     30.05028533
      1.59746265	     -0.06195168	      0.00004910	     -0.20341919	     -0.06479578	      0.88290804	     -0.00008671	     -0.22034007	     -0.00000000	     -0.00000000	     30.02640716
      1.59893327	     -0.06208375	      0.00005352	     -0.20355149	     -0.06479274	      0.88290698	     -0.00008412	     -0.22036318	     -0.00000000	     -0.00000000	     29.50488138
      1.60040389	     -0.06221098	      0.00005664	     -0.20367893	     -0.06478970	      0.88290588	     -0.00008153	     -0.22038669	     -0.00000000	     -0.00000001	     29.47880571
      1.60187451	     -0.06233988	      0.00006205	     -0.20380813	     -0.06478666	      0.88290474	     -0.00007893	     -0.22041048	     -0.00000000	     -0.00000001	     28.99439706
      1.60334513	     -0.06246515	      0.00006569	     -0.20393368	     -0.06478362	      0.88290356	     -0.00007634	     -0.22043455	     -0.00000000	     -0.00000001	     28.96769438
      1.60481575	     -0.06259134	      0.00007208	     -0.20406024	     -0.06478057	      0.88290234	     -0.00007375	     -0.22045882	     -0.00000000	     -0.00000001	     28.45173894
      1.60628637	     -0.06271336	      0.00007639	     -0.20418261	     -0.06477751	      0.88290109	     -0.00007116	     -0.22048328	     -0.00000000	     -0.00000001	     28.41106456
      1.60775699	     -0.06283538	      0.00008382	     -0.20430507	     -0.06477443	      0.88289981	     -0.00006858	     -0.22050785	     -0.00000000	     -0.00000001	     27.94886348
      1.60922761	     -0.06295457	      0.00008903	     -0.20442468	     -0.06477134	      0.88289849	     -0.00006600	     -0.22053253	     -0.00000000	     -0.00000001	     27.89467470
      1.61069823	     -0.06307398	      0.00009746	     -0.20454459	     -0.06476823	      0.88289714	     -0.00006343	     -0.22055729	     -0.00000000	     -0.00000001	     27.40327612
      1.61216885	     -0.06319044	      0.00010360	     -0.20466154	     -0.06476509	      0.88289577	     -0.00006086	     -0.22058214	     -0.00000000	     -0.00000001	     27.32857925
      1.61363947	     -0.06330652	      0.00011268	     -0.20477819	     -0.06476193	      0.88289438	     -0.00005831	     -0.22060703	     -0.00000000	     -0.00000001	     26.90706391
      1.61511008	     -0.06342097	      0.00011937	     -0.20489317	     -0.06475873	      0.88289297	     -0.00005576	     -0.22063199	     -0.00000000	     -0.00000001	     26.82174163
      1.61658070	     -0.06353583	      0.00012862	     -0.20500865	     -0.06475550	      0.88289154	     -0.00005322	     -0.22065700	     -0.00000000	     -0.00000001	     26.38085740
      1.61805132	     -0.06364877	      0.00013579	     -0.20512218	     -0.06475223	      0.88289009	     -0.00005069	     -0.22068210	     -0.00000000	     -0.00000001	     26.26410151
      1.61952194	     -0.06376035	      0.00014540	     -0.20523443	     -0.06474892	      0.88288864	     -0.00004818	     -0.22070724	     -0.00000000	     -0.00000001	     25.90280949
      1.62099256	     -0.06386883	      0.00015335	     -0.20534355	     -0.06474557	      0.88288717	     -0.00004567	     -0.22073237	     -0.00000000	     -0.00000001	     25.78410348
      1.62246318	     -0.06397514	      0.00016327	     -0.20545058	     -0.06474216	      0.88288570	     -0.00004318	     -0.22075742	     -0.00000000	     -0.00000001	     25.40648752
      1.62393380	     -0.06407725	      0.00017183	     -0.20555340	     -0.06473871	      0.88288423	     -0.00004071	     -0.22078234	     -0.00000000	     -0.00000001	     25.26063383
      1.62540442	     -0.06417654	      0.00018190	     -0.20565344	     -0.06473520	      0.88288276	     -0.00003825	     -0.22080704	     -0.00000000	     -0.00000001	     24.95991356
      1.62687504	     -0.06427229	      0.00019088	     -0.20574994	     -0.06473163	      0.88288129	     -0.00003580	     -0.22083149	     -0.00000000	     -0.00000001	     24.79967751
      1.62834566	     -0.06436537	      0.00020075	     -0.20584381	     -0.06472800	      0.88287982	     -0.00003337	     -0.22085562	     -0.00000000	     -0.00000001	     24.47643373
      1.63012349	     -0.06447200	      0.00021122	     -0.20595139	     -0.06472352	      0.88287806	     -0.00003046	     -0.22088430	     -0.00000000	     -0.00000001	     24.25810742
      1.63158387	     -0.06455303	      0.00022133	     -0.20603324	     -0.06471977	      0.88287663	     -0.00002809	     -0.22090731	     -0.00000000	     -0.00000001	     23.94074408
      1.63304425	     -0.06462936	      0.00022956	     -0.20611038	     -0.06471595	      0.88287521	     -0.00002574	     -0.22092971	     -0.00000000	     -0.00000001	     23.90327143
      1.63450462	     -0.06470028	      0.00023898	     -0.20618214	     -0.06471205	      0.88287380	     -0.00002341	     -0.22095141	     -0.00000000	     -0.00000001	     23.53417188
      1.63596500	     -0.06476396	      0.00024720	     -0.20624665	     -0.06470808	      0.88287241	     -0.00002109	     -0.22097228	     -0.00000000	     -0.00000001	     23.48405154
      1.63742538	     -0.06482150	      0.00025591	     -0.20630503	     -0.06470403	      0.88287105	     -0.00001880	     -0.22099221	     -0.00000000	     -0.00000001	     23.11184648
      1.63888576	     -0.06487166	      0.00026361	     -0.20635602	     -0.06469990	      0.88286970	     -0.00001653	     -0.22101110	     -0.00000000	     -0.00000001	     23.06145883
      1.64090077	     -0.06493523	      0.00027432	     -0.20642078	     -0.06469407	      0.88286789	     -0.00001344	     -0.22103533	     -0.00000000	     -0.00000001	     22.40125038
      1.64228882	     -0.06496922	      0.00027937	     -0.20645551	     -0.06468995	      0.88286667	     -0.00001133	     -0.22105079	     -0.00000000	     -0.00000001	     22.63284953
      1.64367686	     -0.06500311	      0.00028509	     -0.20649018	     -0.06468576	      0.88286549	     -0.00000925	     -0.22106516	     -0.00000000	     -0.00000001	     22.39536964
      1.64542287	     -0.06504052	      0.00028999	     -0.20652851	     -0.06468037	      0.88286403	     -0.00000665	     -0.22108181	     -0.00000000	     -0.00000001	     22.06320846
      1.64716888	     -0.06506990	      0.00029536	     -0.20655883	     -0.06467485	      0.88286263	     -0.00000410	     -0.22109683	     -0.00000000	     -0.00000001	     21.91231383
      1.64860950	     -0.06509216	      0.00029644	     -0.20658180	     -0.06467019	      0.88286152	     -0.00000202	     -0.22110795	     -0.00000000	     -0.00000001	     21.89553165
      1.65005012	     -0.06510992	      0.00029890	     -0.20660030	     -0.06466545	      0.88286044	      0.00000004	     -0.22111799	     -0.00000000	     -0.00000001	     21.63978518
      1.65149073	     -0.06512415	      0.00029915	     -0.20661521	     -0.06466061	      0.88285939	      0.00000207	     -0.22112691	     -0.00000000	     -0.00000000	     21.54784497
      1.65342659	     -0.06513697	      0.00030004	     -0.20662897	     -0.06465395	      0.88285805	      0.00000476	     -0.22113714	     -0.00000000	     -0.00000000	     21.25920058
      1.65483900	     -0.06514086	      0.00029788	     -0.20663348	     -0.06464899	      0.88285712	      0.00000668	     -0.22114329	     -0.00000000	     -0.00000000	     21.23595127
      1.65625141	     -0.06514163	      0.00029693	     -0.20663490	     -0.06464394	      0.88285623	      0.00000858	     -0.22114834	     -0.00000000	     -0.00000000	     21.13157099
      1.65801539	     -0.06513890	      0.00029320	     -0.20663293	     -0.06463749	      0.88285516	      0.00001090	     -0.22115313	     -0.00000000	     -0.00000000	     20.84808534
      1.65977936	     -0.06512523	      0.00029065	     -0.20662003	     -0.06463090	      0.88285416	      0.00001317	     -0.22115623	     -0.00000000	     -0.00000000	     20.82736854
      1.66124974	     -0.06511270	      0.00028480	     -0.20660807	     -0.06462529	      0.88285337	      0.00001503	     -0.22115744	     -0.00000000	     -0.00000000	     20.79965387
      1.66272012	     -0.06509352	      0.00028124	     -0.20658951	     -0.06461958	      0.88285263	      0.00001684	     -0.22115748	     -0.00000000	     -0.00000000	     20.71559126
      1.66419050	     -0.06507172	      0.00027539	     -0.20656827	     -0.06461377	      0.88285193	      0.00001862	     -0.22115632	     -0.00000000	     -0.00000000	     20.59617537
      1.66597922	     -0.06503817	      0.00026955	     -0.20653543	     -0.06460656	      0.88285113	      0.00002073	     -0.22115333	     -0.00000000	     -0.00000000	     20.66568745
      1.66776793	     -0.06500067	      0.00026065	     -0.20649857	     -0.06459920	      0.88285040	      0.00002279	     -0.22114859	     -0.00000000	     -0.00000000	     20.40191280
      1.66911478	     -0.06496414	      0.00025723	     -0.20646259	     -0.06459356	      0.88284990	      0.00002429	     -0.22114391	     -0.00000000	     -0.00000000	     20.50676624
      1.67046163	     -0.06492727	      0.00025154	     -0.20642621	     -0.06458784	      0.88284943	      0.00002576	     -0.22113824	     -0.00000000	     -0.00000000	     20.42508438
      1.67228643	     -0.06487097	      0.00024551	     -0.20637061	     -0.06457995	      0.88284886	      0.00002771	     -0.22112905	     -0.00000000	     -0.00000000	     20.49258396
      1.67411123	     -0.06481112	      0.00023835	     -0.20631144	     -0.06457190	      0.88284836	      0.00002959	     -0.22111810	     -0.00000000	     -0.00000000	     20.20722866
      1.67563700	     -0.06474954	      0.00023550	     -0.20625048	     -0.06456506	      0.88284800	      0.00003111	     -0.22110767	     -0.00000000	     -0.00000000	     20.52634389
      1.67716278	     -0.06469128	      0.00023011	     -0.20619278	     -0.06455812	      0.88284769	      0.00003259	     -0.22109597	     -0.00000000	     -0.00000000	     20.28667829
      1.67868855	     -0.06462260	      0.00022739	     -0.20612469	     -0.06455108	      0.88284743	      0.00003403	     -0.22108313	     -0.00000000	     -0.00000000	     20.50341333
      1.68021432	     -0.06455512	      0.00022310	     -0.20605779	     -0.06454393	      0.88284722	      0.00003542	     -0.22106906	     -0.00000000	     -0.00000000	     20.33625723
      1.68174010	     -0.06447910	      0.00022076	     -0.20598236	     -0.06453668	      0.88284706	      0.00003677	     -0.22105385	     -0.00000000	     -0.00000000	     20.52045660
      1.68326587	     -0.06440243	      0.00021789	     -0.20590625	     -0.06452934	      0.88284696	      0.00003807	     -0.22103745	     -0.00000000	     -0.00000000	     20.46535383
      1.68509851	     -0.06430046	      0.00021659	     -0.20580501	     -0.06452039	      0.88284690	      0.00003959	     -0.22101626	     -0.00000000	     -0.00000000	     20.51370564
      1.68671505	     -0.06421202	      0.00021311	     -0.20571713	     -0.06451239	      0.88284690	      0.00004087	     -0.22099614	     -0.00000000	      0.00000000	     20.56924373
      1.68833159	     -0.06411069	      0.00021309	     -0.20561643	     -0.06450428	      0.88284697	      0.00004210	     -0.22097483	     -0.00000000	      0.00000000	     20.69288491
      1.68994813	     -0.06401610	      0.00020899	     -0.20552236	     -0.06449606	      0.88284708	      0.00004329	     -0.22095219	     -0.00000000	      0.00000000	     20.79007420
      1.69133027	     -0.06392225	      0.00020920	     -0.20542902	     -0.06448896	      0.88284723	      0.00004427	     -0.22093194	     -0.00000000	      0.00000000	     20.83252391
      1.69271240	     -0.06383219	      0.00020673	     -0.20533939	     -0.06448179	      0.88284741	      0.00004521	     -0.22091076	     -0.00000000	      0.00000000	     20.95371688
      1.69444278	     -0.06371158	      0.00020533	     -0.20521936	     -0.06447271	      0.88284769	      0.00004635	     -0.22088304	     -0.00000000	      0.00000000	     20.96736419
      1.69617315	     -0.06359064	      0.00020160	     -0.20509890	     -0.06446353	      0.88284803	      0.00004744	     -0.22085394	     -0.00000000	      0.00000000	     21.21150180
      1.69766183	     -0.06347734	      0.00020122	     -0.20498607	     -0.06445554	      0.88284836	      0.00004833	     -0.22082790	     -0.00000000	      0.00000000	     21.32241124
      1.69915051	     -0.06336942	      0.00019764	     -0.20487853	     -0.06444748	      0.88284874	      0.00004918	     -0.22080089	     -0.00000000	      0.00000000	     21.38317375
      1.70063919	     -0.06325357	      0.00019618	     -0.20476308	     -0.06443935	      0.88284915	      0.00005000	     -0.22077306	     -0.00000000	      0.00000000	     21.58592668
      1.70212788	     -0.06314255	      0.00019229	     -0.20465239	     -0.06443114	      0.88284961	      0.00005079	     -0.22074439	     -0.00000000	      0.00000000	     21.72071256
      1.70392276	     -0.06300225	      0.00018976	     -0.20451251	     -0.06442116	      0.88285020	      0.00005169	     -0.22070896	     -0.00000000	      0.00000000	     21.79973993
      1.70527353	     -0.06289988	      0.00018543	     -0.20441039	     -0.06441358	      0.88285069	      0.00005234	     -0.22068164	     -0.00000000	      0.00000000	     22.05240971
      1.70662430	     -0.06279500	      0.00018263	     -0.20430576	     -0.06440595	      0.88285120	      0.00005296	     -0.22065385	     -0.00000000	      0.00000000	     22.19014402
      1.70837749	     -0.06266132	      0.00017780	     -0.20417238	     -0.06439597	      0.88285191	      0.00005373	     -0.22061715	     -0.00000000	      0.00000000	     22.42095056
      1.71013069	     -0.06252361	      0.00017461	     -0.20403498	     -0.06438590	      0.88285265	      0.00005446	     -0.22057982	     -0.00000000	      0.00000000	     22.61154280
      1.71157284	     -0.06241551	      0.00016982	     -0.20392707	     -0.06437756	      0.88285330	      0.00005504	     -0.22054868	     -0.00000000	      0.00000000	     22.77814820
      1.71301500	     -0.06230185	      0.00016731	     -0.20381363	     -0.06436917	      0.88285397	      0.00005559	     -0.22051723	     -0.00000000	      0.00000000	     23.11045681
      1.71445716	     -0.06219317	      0.00016353	     -0.20370513	     -0.06436072	      0.88285467	      0.00005612	     -0.22048546	     -0.00000000	      0.00000000	     23.18775167
      1.71589932	     -0.06208104	      0.00016091	     -0.20359319	     -0.06435223	      0.88285539	      0.00005662	     -0.22045343	     -0.00000000	      0.00000000	     23.52126973
      1.71773666	     -0.06194383	      0.00015657	     -0.20345619	     -0.06434134	      0.88285635	      0.00005724	     -0.22041226	     -0.00000000	      0.00000000	     23.55702398
      1.71923630	     -0.06182334	      0.00015499	     -0.20333588	     -0.06433240	      0.88285715	      0.00005772	     -0.22037844	     -0.00000000	      0.00000000	     24.12610134
      1.72073593	     -0.06171333	      0.00015135	     -0.20322601	     -0.06432341	      0.88285797	      0.00005818	     -0.22034433	     -0.00000000	      0.00000000	     24.17912862
      1.72223556	     -0.06159623	      0.00015005	     -0.20310907	     -0.06431438	      0.88285881	      0.00005862	     -0.22031014	     -0.00000000	      0.00000000	     24.59165431
      1.72373519	     -0.06148773	      0.00014700	     -0.20300068	     -0.06430530	      0.88285968	      0.00005905	     -0.22027578	     -0.00000000	      0.00000000	     24.70233821
      1.72523483	     -0.06137254	      0.00014629	     -0.20288565	     -0.06429619	      0.88286055	      0.00005946	     -0.22024138	     -0.00000000	      0.00000000	     25.03036512
      1.72673446	     -0.06126475	      0.00014393	     -0.20277795	     -0.06428704	      0.88286145	      0.00005986	     -0.22020687	     -0.00000000	      0.00000000	     25.28222665
      1.72823409	     -0.06115268	      0.00014377	     -0.20266602	     -0.06427785	      0.88286236	      0.00006024	     -0.22017237	     -0.00000000	      0.00000000	     25.54353653
      1.72973372	     -0.06104755	      0.00014186	     -0.20256096	     -0.06426863	      0.88286328	      0.00006061	     -0.22013782	     -0.00000000	      0.00000000	     25.84887549
      1.73123336	     -0.06093848	      0.00014203	     -0.20245200	     -0.06425937	      0.88286421	      0.00006097	     -0.22010333	     -0.00000000	      0.00000000	     26.03660648
      1.73273299	     -0.06083578	      0.00014018	     -0.20234935	     -0.06425009	      0.88286515	      0.00006131	     -0.22006885	     -0.00000000	      0.00000000	     26.37783785
      1.73423262	     -0.06072990	      0.00014067	     -0.20224355	     -0.06424078	      0.88286610	      0.00006164	     -0.22003447	     -0.00000000	      0.00000000	     26.67343354
      1.73573226	     -0.06063134	      0.00013923	     -0.20214502	     -0.06423145	      0.88286705	      0.00006196	     -0.22000013	     -0.00000000	      0.00000000	     26.91669134
      1.73723189	     -0.06052821	      0.00013974	     -0.20204195	     -0.06422209	      0.88286801	      0.00006227	     -0.21996595	     -0.00000000	      0.00000000	     27.25763323
      1.73873152	     -0.06043276	      0.00013800	     -0.20194650	     -0.06421270	      0.88286897	      0.00006256	     -0.21993184	     -0.00000000	      0.00000000	     27.44869633
      1.74023115	     -0.06033249	      0.00013826	     -0.20184626	     -0.06420330	      0.88286993	      0.00006285	     -0.21989792	     -0.00000000	      0.00000000	     27.85313450
      1.74173079	     -0.06024120	      0.00013602	     -0.20175491	     -0.06419388	      0.88287089	      0.00006313	     -0.21986410	     -0.00000000	      0.00000000	     28.09092086
      1.74323042	     -0.06014436	      0.00013605	     -0.20165807	     -0.06418444	      0.88287185	      0.00006339	     -0.21983052	     -0.00000000	      0.00000000	     28.39852791
      1.74473005	     -0.06005655	      0.00013324	     -0.20157017	     -0.06417498	      0.88287280	      0.00006365	     -0.21979708	     -0.00000000	      0.00000000	     28.65981388
      1.74622968	     -0.05996303	      0.00013309	     -0.20147660	     -0.06416551	      0.88287374	      0.00006390	     -0.21976390	     -0.00000000	      0.00000000	     29.01579295
      1.74772932	     -0.05988052	      0.00012967	     -0.20139397	     -0.06415603	      0.88287467	      0.00006414	     -0.21973088	     -0.00000000	      0.00000000	     29.19646574
      1.74922895	     -0.05978994	      0.00012944	     -0.20130332	     -0.06414654	      0.88287560	      0.00006438	     -0.21969820	     -0.00000000	      0.00000000	     29.56109395
      1.75072858	     -0.05971173	      0.00012540	     -0.20122493	     -0.06413703	      0.88287652	      0.00006461	     -0.21966570	     -0.00000000	      0.00000000	     29.76141407
      1.75222821	     -0.05962433	      0.00012533	     -0.20113745	     -0.06412752	      0.88287742	      0.00006484	     -0.21963356	     -0.00000000	      0.00000000	     30.18005231
      1.75356507	     -0.05955851	      0.00012160	     -0.20107145	     -0.06411903	      0.88287821	      0.00006504	     -0.21960509	     -0.00000000	      0.00000000	     30.27623337
      1.75490193	     -0.05948638	      0.00012049	     -0.20099919	     -0.06411054	      0.88287899	      0.00006524	     -0.21957693	     -0.00000000	      0.00000000	     30.57708177
      1.75652638	     -0.05940716	      0.00011713	     -0.20091976	     -0.06410021	      0.88287992	      0.00006548	     -0.21954300	     -0.00000000	      0.00000000	     30.80364242
      1.75815084	     -0.05932253	      0.00011640	     -0.20083495	     -0.06408988	      0.88288084	      0.00006573	     -0.21950952	     -0.00000000	      0.00000000	     31.16785479
      1.75943347	     -0.05926475	      0.00011297	     -0.20077696	     -0.06408172	      0.88288154	      0.00006592	     -0.21948331	     -0.00000000	      0.00000000	     31.28325232
      1.76071611	     -0.05920300	      0.00011175	     -0.20071505	     -0.06407356	      0.88288224	      0.00006612	     -0.21945739	     -0.00000000	      0.00000000	     31.56490092
      1.76240864	     -0.05912795	      0.00010880	     -0.20063973	     -0.06406280	      0.88288313	      0.00006640	     -0.21942356	     -0.00000000	      0.00000000	     31.73949487
      1.76389965	     -0.05905950	      0.00010779	     -0.20057108	     -0.06405331	      0.88288389	      0.00006664	     -0.21939418	     -0.00000000	      0.00000000	     32.16014602
      1.76539066	     -0.05899917	      0.00010487	     -0.20051049	     -0.06404383	      0.88288463	      0.00006690	     -0.21936513	     -0.00000000	      0.00000000	     32.12941123
      1.76688168	     -0.05893287	      0.00010432	     -0.20044397	     -0.06403435	      0.88288536	      0.00006717	     -0.21933650	     -0.00000000	      0.00000000	     32.60017048
      1.76837269	     -0.05887735	      0.00010128	     -0.20038816	     -0.06402487	      0.88288606	      0.00006745	     -0.21930819	     -0.00000000	      0.00000000	     32.61882598
      1.76986370	     -0.05881432	      0.00010130	     -0.20032491	     -0.06401540	      0.88288674	      0.00006775	     -0.21928031	     -0.00000000	      0.00000000	     33.06521879
      1.77119167	     -0.05876817	      0.00009867	     -0.20027848	     -0.06400697	      0.88288732	      0.00006803	     -0.21925577	     -0.00000000	      0.00000000	     33.02367099
      1.77251965	     -0.05871709	      0.00009813	     -0.20022717	     -0.06399855	      0.88288789	      0.00006832	     -0.21923157	     -0.00000000	      0.00000000	     33.32556208
      1.77384762	     -0.05867122	      0.00009651	     -0.20018104	     -0.06399013	      0.88288844	      0.00006863	     -0.21920766	     -0.00000000	      0.00000000	     33.42028029
      1.77563524	     -0.05860854	      0.00009558	     -0.20011801	     -0.06397881	      0.88288915	      0.00006907	     -0.21917601	     -0.00000000	      0.00000000	     33.83613213
      1.77704248	     -0.05856584	      0.00009349	     -0.20007500	     -0.06396991	      0.88288968	      0.00006944	     -0.21915149	     -0.00000000	      0.00000000	     33.72158459
      1.77844971	     -0.05851890	      0.00009310	     -0.20002778	     -0.06396101	      0.88289020	      0.00006984	     -0.21912737	     -0.00000000	      0.00000000	     34.07853920
      1.77985695	     -0.05847887	      0.00009137	     -0.19998743	     -0.06395213	      0.88289069	      0.00007025	     -0.21910360	     -0.00000000	      0.00000000	     34.08562966
      1.78126419	     -0.05843647	      0.00009076	     -0.19994472	     -0.06394326	      0.88289117	      0.00007069	     -0.21908023	     -0.00000000	      0.00000000	     34.37886617
      1.78267142	     -0.05839928	      0.00008924	     -0.19990721	     -0.06393439	      0.88289163	      0.00007115	     -0.21905722	     -0.00000000	      0.00000000	     34.38737751
      1.78407866	     -0.05836071	      0.00008858	     -0.19986831	     -0.06392554	      0.88289207	      0.00007164	     -0.21903462	     -0.00000000	      0.00000000	     34.66232367
      1.78581333	     -0.05832114	      0.00008638	     -0.19982830	     -0.06391465	      0.88289259	      0.00007228	     -0.21900728	     -0.00000000	      0.00000000	     34.51094586
      1.78718376	     -0.05828450	      0.00008609	     -0.19979133	     -0.06390606	      0.88289298	      0.00007281	     -0.21898615	     -0.00000000	      0.00000000	     34.94403173
      1.78855420	     -0.05825789	      0.00008424	     -0.19976436	     -0.06389749	      0.88289336	      0.00007337	     -0.21896539	     -0.00000000	      0.00000000	     34.98686210
      1.78992463	     -0.05822955	      0.00008350	     -0.19973567	     -0.06388893	      0.88289372	      0.00007396	     -0.21894510	     -0.00000000	      0.00000000	     35.11446988
      1.79162710	     -0.05820297	      0.00008124	     -0.19970861	     -0.06387831	      0.88289415	      0.00007472	     -0.21892054	     -0.00000000	      0.00000000	     35.27534734
      1.79300330	     -0.05817923	      0.00008101	     -0.19968452	     -0.06386975	      0.88289448	      0.00007537	     -0.21890129	     -0.00000000	      0.00000000	     35.32883327
      1.79437949	     -0.05816430	      0.00007908	     -0.19966920	     -0.06386121	      0.88289479	      0.00007604	     -0.21888255	     -0.00000000	      0.00000000	     35.43670880
      1.79575569	     -0.05814814	      0.00007855	     -0.19965267	     -0.06385268	      0.88289510	      0.00007675	     -0.21886441	     -0.00000000	      0.00000000	     35.51051685
      1.79742617	     -0.05813900	      0.00007641	     -0.19964305	     -0.06384235	      0.88289545	      0.00007764	     -0.21884317	     -0.00000000	      0.00000000	     35.66926084
      1.79880250	     -0.05813074	      0.00007642	     -0.19963443	     -0.06383387	      0.88289572	      0.00007840	     -0.21882647	     -0.00000000	      0.00000000	     35.65220701
      1.80017882	     -0.05813352	      0.00007447	     -0.19963680	     -0.06382540	      0.88289598	      0.00007920	     -0.21881048	     -0.00000000	      0.00000000	     35.73439890
      1.80155514	     -0.05813818	      0.00007396	     -0.19964108	     -0.06381694	      0.88289623	      0.00008002	     -0.21879537	     -0.00000000	      0.00000000	     35.77326465
      1.80320864	     -0.05815787	      0.00007157	     -0.19966028	     -0.06380682	      0.88289651	      0.00008104	     -0.21877845	     -0.00000000	      0.00000000	     35.86086259
      1.80458483	     -0.05817534	      0.00007166	     -0.19967739	     -0.06379841	      0.88289673	      0.00008192	     -0.21876557	     -0.00000000	      0.00000000	     35.83146071
      1.80596101	     -0.05820461	      0.00006984	     -0.19970625	     -0.06379003	      0.88289693	      0.00008283	     -0.21875377	     -0.00000000	      0.00000000	     35.87251087
      1.80733719	     -0.05823426	      0.00007003	     -0.19973556	     -0.06378166	      0.88289712	      0.00008377	     -0.21874315	     -0.00000000	      0.00000000	     35.89746471
      1.80871338	     -0.05827149	      0.00006940	     -0.19977243	     -0.06377331	      0.88289729	      0.00008474	     -0.21873363	     -0.00000000	      0.00000000	     35.92216018
      1.81046659	     -0.05832179	      0.00007092	     -0.19982233	     -0.06376271	      0.88289747	      0.00008601	     -0.21872317	     -0.00000000	      0.00000000	     35.83840751
      1.81180777	     -0.05837082	      0.00007026	     -0.19987103	     -0.06375462	      0.88289760	      0.00008701	     -0.21871640	     -0.00000000	      0.00000000	     35.88371456
      1.81314894	     -0.05842010	      0.00007208	     -0.19992005	     -0.06374655	      0.88289770	      0.00008804	     -0.21871080	     -0.00000000	      0.00000000	     35.92010688
      1.81476130	     -0.05848994	      0.00007274	     -0.19998955	     -0.06373687	      0.88289780	      0.00008931	     -0.21870553	     -0.00000000	      0.00000000	     35.82385634
      1.81620809	     -0.05854962	      0.00007636	     -0.20004900	     -0.06372821	      0.88289786	      0.00009048	     -0.21870218	     -0.00000000	      0.00000000	     35.90587759
      1.81765487	     -0.05862020	      0.00007762	     -0.20011933	     -0.06371957	      0.88289790	      0.00009168	     -0.21869997	     -0.00000000	      0.00000000	     35.73504302
      1.81910166	     -0.05868483	      0.00008255	     -0.20018380	     -0.06371094	      0.88289791	      0.00009291	     -0.21869893	     -0.00000000	     -0.00000000	     35.84134283
      1.82054845	     -0.05876123	      0.00008466	     -0.20025999	     -0.06370234	      0.88289789	      0.00009416	     -0.21869889	     -0.00000000	     -0.00000000	     35.65214665
      1.82199524	     -0.05883212	      0.00009055	     -0.20033077	     -0.06369376	      0.88289784	      0.00009543	     -0.21869995	     -0.00000000	     -0.00000000	     35.73288372
      1.82344203	     -0.05891527	      0.00009316	     -0.20041375	     -0.06368519	      0.88289776	      0.00009673	     -0.21870195	     -0.00000000	     -0.00000000	     35.53354414
      1.82488882	     -0.05899181	      0.00009987	     -0.20049024	     -0.06367664	      0.88289765	      0.00009805	     -0.21870498	     -0.00000000	     -0.00000000	     35.59911172
      1.82633560	     -0.05908119	      0.00010287	     -0.20057949	     -0.06366811	      0.88289751	      0.00009939	     -0.21870887	     -0.00000000	     -0.00000000	     35.40792308
      1.82778239	     -0.05916407	      0.00011015	     -0.20066235	     -0.06365960	      0.88289734	      0.00010075	     -0.21871375	     -0.00000000	     -0.00000000	     35.43866238
      1.82922918	     -0.05925932	      0.00011333	     -0.20075751	     -0.06365110	      0.88289715	      0.00010213	     -0.21871943	     -0.00000000	     -0.00000000	     35.26048070
      1.83067597	     -0.05934706	      0.00012115	     -0.20084528	     -0.06364261	      0.88289692	      0.00010353	     -0.21872601	     -0.00000000	     -0.00000000	     35.26073248
      1.83212276	     -0.05944674	      0.00012460	     -0.20094491	     -0.06363414	      0.88289666	      0.00010494	     -0.21873331	     -0.00000000	     -0.00000000	     35.11437431
      1.83356955	     -0.05953893	      0.00013313	     -0.20103719	     -0.06362568	      0.88289637	      0.00010636	     -0.21874141	     -0.00000000	     -0.00000000	     35.06324653
      1.83501633	     -0.05964228	      0.00013677	     -0.20114052	     -0.06361724	      0.88289605	      0.00010780	     -0.21875014	     -0.00000000	     -0.00000000	     34.95073173
      1.83646312	     -0.05973771	      0.00014596	     -0.20123609	     -0.06360880	      0.88289571	      0.00010925	     -0.21875959	     -0.00000000	     -0.00000000	     34.84870992
      1.83790991	     -0.05984262	      0.00014986	     -0.20134103	     -0.06360038	      0.88289534	      0.00011070	     -0.21876957	     -0.00000000	     -0.00000000	     34.79601240
      1.83919070	     -0.05992956	      0.00015826	     -0.20142814	     -0.06359294	      0.88289498	      0.00011200	     -0.21877891	     -0.00000000	     -0.00000000	     34.64183057
      1.84047149	     -0.06002148	      0.00016362	     -0.20152016	     -0.06358550	      0.88289461	      0.00011331	     -0.21878863	     -0.00000000	     -0.00000000	     34.58543339
      1.84205529	     -0.06013312	      0.00017292	     -0.20163201	     -0.06357630	      0.88289413	      0.00011493	     -0.21880120	     -0.00000000	     -0.00000000	     34.42140905
      1.84363909	     -0.06024799	      0.00017990	     -0.20174706	     -0.06356712	      0.88289362	      0.00011655	     -0.21881427	     -0.00000000	     -0.00000000	     34.40538700
      1.84489031	     -0.06033488	      0.00018911	     -0.20183420	     -0.06355988	      0.88289320	      0.00011784	     -0.21882497	     -0.00000000	     -0.00000000	     34.18137149
      1.84614153	     -0.06042378	      0.00019625	     -0.20192330	     -0.06355263	      0.88289276	      0.00011913	     -0.21883591	     -0.00000000	     -0.00000000	     34.14830250
      1.84777606	     -0.06053801	      0.00020796	     -0.20203788	     -0.06354318	      0.88289217	      0.00012083	     -0.21885059	     -0.00000000	     -0.00000000	     33.94460250
      1.84941059	     -0.06065298	      0.00021795	     -0.20215318	     -0.06353373	      0.88289156	      0.00012252	     -0.21886562	     -0.00000000	     -0.00000000	     34.00166498
      1.85060322	     -0.06073439	      0.00022884	     -0.20223494	     -0.06352684	      0.88289110	      0.00012376	     -0.21887680	     -0.00000000	     -0.00000000	     33.68387748
      1.85179585	     -0.06081608	      0.00023810	     -0.20231695	     -0.06351995	      0.88289064	      0.00012500	     -0.21888813	     -0.00000000	     -0.00000000	     33.62880886
      1.85353199	     -0.06093323	      0.00025355	     -0.20243462	     -0.06350993	      0.88288995	      0.00012680	     -0.21890485	     -0.00000000	     -0.00000000	     33.41372462
      1.85499809	     -0.06103180	      0.00026568	     -0.20253364	     -0.06350147	      0.88288935	      0.00012832	     -0.21891916	     -0.00000000	     -0.00000000	     33.35984204
      1.85646419	     -0.06112808	      0.00028039	     -0.20263044	     -0.06349301	      0.88288874	      0.00012984	     -0.21893366	     -0.00000000	     -0.00000000	     33.08016865
      1.85793028	     -0.06122382	      0.00029285	     -0.20272667	     -0.06348455	      0.88288812	      0.00013136	     -0.21894827	     -0.00000000	     -0.00000000	     33.11607868
      1.85939638	     -0.06131698	      0.00030917	     -0.20282042	     -0.06347609	      0.88288749	      0.00013287	     -0.21896302	     -0.00000000	     -0.00000000	     32.69788313
      1.86066557	     -0.06139677	      0.00032046	     -0.20290067	     -0.06346876	      0.88288693	      0.00013417	     -0.21897583	     -0.00000000	     -0.00000000	     32.77632990
      1.86193475	     -0.06147487	      0.00033420	     -0.20297930	     -0.06346143	      0.88288637	      0.00013547	     -0.21898870	     -0.00000000	     -0.00000000	     32.52757878
      1.86351827	     -0.06157060	      0.00034997	     -0.20307568	     -0.06345229	      0.88288566	      0.00013709	     -0.21900477	     -0.00000000	     -0.00000000	     32.45679350
      1.86510179	     -0.06166322	      0.00036797	     -0.20316901	     -0.06344313	      0.88288494	      0.00013869	     -0.21902084	     -0.00000000	     -0.00000000	     32.06379666
      1.86638233	     -0.06173709	      0.00037985	     -0.20324340	     -0.06343572	      0.88288435	      0.00013998	     -0.21903379	     -0.00000000	     -0.00000000	     32.11362285
      1.86766287	     -0.06180959	      0.00039371	     -0.20331650	     -0.06342830	      0.88288375	      0.00014126	     -0.21904672	     -0.00000000	     -0.00000000	     31.84564514
      1.86926747	     -0.06190048	      0.00040920	     -0.20340809	     -0.06341900	      0.88288299	      0.00014285	     -0.21906288	     -0.00000000	     -0.00000000	     31.77153852
      1.87087207	     -0.06198938	      0.00042684	     -0.20349775	     -0.06340968	      0.88288221	      0.00014442	     -0.21907905	     -0.00000000	     -0.00000000	     31.29052095
      1.87211017	     -0.06205615	      0.00043773	     -0.20356507	     -0.06340247	      0.88288160	      0.00014562	     -0.21909149	     -0.00000000	     -0.00000000	     31.35284243
      1.87334827	     -0.06212177	      0.00045066	     -0.20363129	     -0.06339526	      0.88288098	      0.00014680	     -0.21910387	     -0.00000000	     -0.00000000	     31.11404273
      1.87503253	     -0.06220834	      0.00046701	     -0.20371867	     -0.06338543	      0.88288013	      0.00014840	     -0.21912060	     -0.00000000	     -0.00000000	     30.95335719
      1.87671680	     -0.06229055	      0.00048570	     -0.20380175	     -0.06337557	      0.88287926	      0.00014996	     -0.21913711	     -0.00000000	     -0.00000000	     30.58573683
      1.87792310	     -0.06234730	      0.00049645	     -0.20385909	     -0.06336849	      0.88287863	      0.00015107	     -0.21914874	     -0.00000000	     -0.00000000	     30.54258044
      1.87912941	     -0.06240192	      0.00050906	     -0.20391433	     -0.06336140	      0.88287799	      0.00015215	     -0.21916020	     -0.00000000	     -0.00000000	     30.34133142
      1.88089889	     -0.06247891	      0.00052624	     -0.20399223	     -0.06335096	      0.88287704	      0.00015372	     -0.21917664	     -0.00000000	     -0.00000000	     30.13904803
      1.88236944	     -0.06253984	      0.00054146	     -0.20405395	     -0.06334227	      0.88287624	      0.00015499	     -0.21918994	     -0.00000000	     -0.00000000	     29.91384424
      1.88384000	     -0.06259659	      0.00055511	     -0.20411147	     -0.06333354	      0.88287542	      0.00015624	     -0.21920286	     -0.00000000	     -0.00000000	     29.71451473
      1.88531055	     -0.06264749	      0.00057058	     -0.20416319	     -0.06332478	      0.88287460	      0.00015745	     -0.21921529	     -0.00000000	     -0.00000000	     29.52117296
      1.88678110	     -0.06269443	      0.00058400	     -0.20421092	     -0.06331600	      0.88287376	      0.00015864	     -0.21922713	     -0.00000000	     -0.00000000	     29.38246857
      1.88825166	     -0.06273529	      0.00059944	     -0.20425262	     -0.06330718	      0.88287292	      0.00015979	     -0.21923829	     -0.00000000	     -0.00000000	     29.16905361
      1.88972221	     -0.06277213	      0.00061220	     -0.20429025	     -0.06329832	      0.88287207	      0.00016091	     -0.21924871	     -0.00000000	     -0.00000000	     29.03601445
      1.89119277	     -0.06280349	      0.00062708	     -0.20432245	     -0.06328944	      0.88287121	      0.00016199	     -0.21925833	     -0.00000000	     -0.00000000	     28.80898172
      1.89266332	     -0.06283306	      0.00063858	     -0.20435280	     -0.06328051	      0.88287035	      0.00016304	     -0.21926713	     -0.00000000	     -0.00000000	     28.73746587
      1.89413387	     -0.06285855	      0.00065237	     -0.20437911	     -0.06327155	      0.88286949	      0.00016405	     -0.21927514	     -0.00000000	     -0.00000000	     28.47885815
      1.89560443	     -0.06288171	      0.00066235	     -0.20440302	     -0.06326255	      0.88286862	      0.00016502	     -0.21928234	     -0.00000000	     -0.00000000	     28.41289465
      1.89707498	     -0.06290005	      0.00067492	     -0.20442217	     -0.06325350	      0.88286775	      0.00016595	     -0.21928872	     -0.00000000	     -0.00000000	     28.16042020
      1.89854554	     -0.06291654	      0.00068347	     -0.20443938	     -0.06324442	      0.88286688	      0.00016684	     -0.21929424	     -0.00000000	     -0.00000000	     28.13840817
      1.90001609	     -0.06292868	      0.00069476	     -0.20445231	     -0.06323529	      0.88286602	      0.00016769	     -0.21929890	     -0.00000000	     -0.00000000	     27.88282971
      1.90148664	     -0.06293834	      0.00070161	     -0.20446266	     -0.06322612	      0.88286516	      0.00016849	     -0.21930269	     -0.00000000	     -0.00000000	     27.85543900
      1.90295720	     -0.06294300	      0.00071117	     -0.20446807	     -0.06321691	      0.88286430	      0.00016925	     -0.21930557	     -0.00000000	     -0.00000000	     27.61510984
      1.90442775	     -0.06294612	      0.00071622	     -0.20447184	     -0.06320765	      0.88286344	      0.00016996	     -0.21930752	     -0.00000000	     -0.00000000	     27.64184275
      1.90589831	     -0.06294491	      0.00072397	     -0.20447134	     -0.06319834	      0.88286260	      0.00017063	     -0.21930856	     -0.00000000	     -0.00000000	     27.38771810
      1.90736886	     -0.06294110	      0.00072730	     -0.20446815	     -0.06318898	      0.88286176	      0.00017125	     -0.21930864	     -0.00000000	     -0.00000000	     27.38899344
      1.90883941	     -0.06293227	      0.00073331	     -0.20446000	     -0.06317958	      0.88286093	      0.00017182	     -0.21930776	     -0.00000000	     -0.00000000	     27.17667678
      1.91030997	     -0.06292143	      0.00073510	     -0.20444974	     -0.06317012	      0.88286011	      0.00017234	     -0.21930589	     -0.00000000	     -0.00000000	     27.17159883
      1.91178052	     -0.06290604	      0.00073922	     -0.20443499	     -0.06316062	      0.88285930	      0.00017281	     -0.21930304	     -0.00000000	     -0.00000000	     26.98969498
      1.91325108	     -0.06288839	      0.00073932	     -0.20441789	     -0.06315106	      0.88285850	      0.00017323	     -0.21929920	      0.00000000	     -0.00000000	     26.94991324
      1.91472163	     -0.06286552	      0.00074152	     -0.20439560	     -0.06314145	      0.88285772	      0.00017360	     -0.21929437	      0.00000000	     -0.00000000	     26.80226146
      1.91619218	     -0.06284084	      0.00074001	     -0.20437143	     -0.06313179	      0.88285695	      0.00017392	     -0.21928854	      0.00000000	     -0.00000000	     26.79670123
      1.91766274	     -0.06281132	      0.00074021	     -0.20434244	     -0.06312208	      0.88285619	      0.00017419	     -0.21928171	      0.00000000	     -0.00000000	     26.66513397
      1.91913329	     -0.06277914	      0.00073715	     -0.20431072	     -0.06311231	      0.88285545	      0.00017441	     -0.21927387	      0.00000000	     -0.00000000	     26.60933250
      1.92060385	     -0.06274169	      0.00073557	     -0.20427377	     -0.06310249	      0.88285472	      0.00017458	     -0.21926502	      0.00000000	     -0.00000000	     26.53509348
      1.92207440	     -0.06270198	      0.00073123	     -0.20423448	     -0.06309262	      0.88285401	      0.00017470	     -0.21925515	      0.00000000	     -0.00000000	     26.47636199
      1.92354496	     -0.06265720	      0.00072808	     -0.20419014	     -0.06308269	      0.88285332	      0.00017476	     -0.21924425	      0.00000000	     -0.00000000	     26.44046901
      1.92501551	     -0.06260947	      0.00072268	     -0.20414279	     -0.06307270	      0.88285265	      0.00017478	     -0.21923233	      0.00000000	     -0.00000000	     26.33281166
      1.92648606	     -0.06255611	      0.00071813	     -0.20408983	     -0.06306267	      0.88285200	      0.00017474	     -0.21921938	      0.00000000	     -0.00000000	     26.34106605
      1.92833833	     -0.06248683	      0.00070913	     -0.20402096	     -0.06304994	      0.88285120	      0.00017462	     -0.21920158	      0.00000000	     -0.00000000	     26.21107225
      1.92960372	     -0.06243259	      0.00070492	     -0.20396703	     -0.06304120	      0.88285068	      0.00017449	     -0.21918850	      0.00000000	     -0.00000000	     26.24958924
      1.93086911	     -0.06237735	      0.00069834	     -0.20391206	     -0.06303242	      0.88285018	      0.00017433	     -0.21917464	      0.00000000	     -0.00000000	     26.24333408
      1.93268060	     -0.06229347	      0.00068927	     -0.20382854	     -0.06301978	      0.88284948	      0.00017402	     -0.21915345	      0.00000000	     -0.00000000	     26.25379644
      1.93449209	     -0.06220376	      0.00067761	     -0.20373912	     -0.06300705	      0.88284881	      0.00017364	     -0.21913070	      0.00000000	     -0.00000000	     26.26202071
      1.93587884	     -0.06212832	      0.00067058	     -0.20366392	     -0.06299726	      0.88284833	      0.00017330	     -0.21911222	      0.00000000	     -0.00000000	     26.16819192
      1.93726559	     -0.06205240	      0.00066045	     -0.20358816	     -0.06298741	      0.88284787	      0.00017292	     -0.21909279	      0.00000000	     -0.00000000	     26.21679660
      1.93892970	     -0.06195655	      0.00064962	     -0.20349253	     -0.06297554	      0.88284734	      0.00017240	     -0.21906831	      0.00000000	     -0.00000000	     26.32623428
      1.94059382	     -0.06186063	      0.00063519	     -0.20339672	     -0.06296359	      0.88284685	      0.00017182	     -0.21904258	      0.00000000	     -0.00000000	     26.13967323
      1.94196673	     -0.06177389	      0.00062596	     -0.20331011	     -0.06295369	      0.88284647	      0.00017130	     -0.21902051	      0.00000000	     -0.00000000	     26.29473652
      1.94333963	     -0.06169090	      0.00061354	     -0.20322717	     -0.06294374	      0.88284611	      0.00017074	     -0.21899765	      0.00000000	     -0.00000000	     26.34164378
      1.94499673	     -0.06158737	      0.00060021	     -0.20312373	     -0.06293168	      0.88284571	      0.00017001	     -0.21896918	      0.00000000	     -0.00000000	     26.31904517
      1.94665383	     -0.06148587	      0.00058386	     -0.20302221	     -0.06291955	      0.88284534	      0.00016922	     -0.21893979	      0.00000000	     -0.00000000	     26.41912619
      1.94803301	     -0.06139552	      0.00057356	     -0.20293191	     -0.06290941	      0.88284507	      0.00016853	     -0.21891469	      0.00000000	     -0.00000000	     26.40121866
      1.94941219	     -0.06130923	      0.00056034	     -0.20284559	     -0.06289923	      0.88284482	      0.00016779	     -0.21888903	      0.00000000	     -0.00000000	     26.51331111
      1.95079136	     -0.06121984	      0.00054880	     -0.20275619	     -0.06288901	      0.88284460	      0.00016703	     -0.21886290	      0.00000000	     -0.00000000	     26.51106077
      1.95262055	     -0.06110417	      0.00053174	     -0.20264044	     -0.06287540	      0.88284434	      0.00016596	     -0.21882752	      0.00000000	     -0.00000000	     26.78611156
      1.95410165	     -0.06100536	      0.00052041	     -0.20254162	     -0.06286433	      0.88284417	      0.00016505	     -0.21879838	      0.00000000	     -0.00000000	     26.58665996
      1.95558276	     -0.06091157	      0.00050622	     -0.20244772	     -0.06285321	      0.88284403	      0.00016411	     -0.21876877	      0.00000000	     -0.00000000	     26.81864570
      1.95706387	     -0.06081319	      0.00049510	     -0.20234930	     -0.06284206	      0.88284391	      0.00016313	     -0.21873882	      0.00000000	     -0.00000000	     26.75429164
      1.95854497	     -0.06071890	      0.00048133	     -0.20225488	     -0.06283086	      0.88284383	      0.00016211	     -0.21870849	      0.00000000	     -0.00000000	     26.95030773
      1.96002608	     -0.06062019	      0.00047053	     -0.20215610	     -0.06281962	      0.88284377	      0.00016107	     -0.21867787	      0.00000000	     -0.00000000	     26.96328103
      1.96150718	     -0.06052711	      0.00045710	     -0.20206286	     -0.06280835	      0.88284374	      0.00015999	     -0.21864695	      0.00000000	     -0.00000000	     27.12386409
      1.96298829	     -0.06042844	      0.00044671	     -0.20196411	     -0.06279704	      0.88284373	      0.00015887	     -0.21861583	      0.00000000	      0.00000000	     27.12627823
      1.96446940	     -0.06033590	      0.00043364	     -0.20187138	     -0.06278570	      0.88284375	      0.00015773	     -0.21858446	      0.00000000	      0.00000000	     27.30675065
      1.96595050	     -0.06023774	      0.00042373	     -0.20177311	     -0.06277432	      0.88284379	      0.00015656	     -0.21855295	      0.00000000	      0.00000000	     27.34786690
      1.96743161	     -0.06014759	      0.00041079	     -0.20168275	     -0.06276291	      0.88284385	      0.00015536	     -0.21852124	      0.00000000	      0.00000000	     27.51404898
      1.96891272	     -0.06005012	      0.00040133	     -0.20158514	     -0.06275147	      0.88284394	      0.00015413	     -0.21848947	      0.00000000	      0.00000000	     27.55110892
      1.97039382	     -0.05996187	      0.00038835	     -0.20149665	     -0.06273999	      0.88284404	      0.00015288	     -0.21845755	      0.00000000	      0.00000000	     27.71906490
      1.97187493	     -0.05986541	      0.00037930	     -0.20140003	     -0.06272849	      0.88284416	      0.00015160	     -0.21842563	      0.00000000	      0.00000000	     27.82134280
      1.97320777	     -0.05978855	      0.00036761	     -0.20132293	     -0.06271812	      0.88284429	      0.00015042	     -0.21839681	      0.00000000	      0.00000000	     27.92487486
      1.97454061	     -0.05970554	      0.00035856	     -0.20123973	     -0.06270773	      0.88284442	      0.00014922	     -0.21836803	      0.00000000	      0.00000000	     28.03646219
      1.97587346	     -0.05962783	      0.00034800	     -0.20116178	     -0.06269731	      0.88284457	      0.00014801	     -0.21833923	      0.00000000	      0.00000000	     28.16097835
      1.97767430	     -0.05952036	      0.00033535	     -0.20105400	     -0.06268321	      0.88284479	      0.00014634	     -0.21830039	      0.00000000	      0.00000000	     28.24562938
      1.97902620	     -0.05944478	      0.00032401	     -0.20097814	     -0.06267261	      0.88284496	      0.00014506	     -0.21827124	      0.00000000	      0.00000000	     28.45605519
      1.98037810	     -0.05936607	      0.00031456	     -0.20089918	     -0.06266198	      0.88284515	      0.00014377	     -0.21824216	      0.00000000	      0.00000000	     28.55165902
      1.98173001	     -0.05929183	      0.00030382	     -0.20082463	     -0.06265135	      0.88284534	      0.00014246	     -0.21821312	      0.00000000	      0.00000000	     28.70774208
      1.98354412	     -0.05919036	      0.00029093	     -0.20072278	     -0.06263705	      0.88284562	      0.00014067	     -0.21817430	      0.00000000	      0.00000000	     28.81477105
      1.98490885	     -0.05912067	      0.00027918	     -0.20065275	     -0.06262628	      0.88284583	      0.00013931	     -0.21814517	      0.00000000	      0.00000000	     29.03349158
      1.98627357	     -0.05904637	      0.00026973	     -0.20057814	     -0.06261549	      0.88284606	      0.00013793	     -0.21811619	      0.00000000	      0.00000000	     29.14694863
      1.98763829	     -0.05897792	      0.00025883	     -0.20050935	     -0.06260470	      0.88284629	      0.00013653	     -0.21808729	      0.00000000	      0.00000000	     29.30073417
      1.98937320	     -0.05888792	      0.00024707	     -0.20041894	     -0.06259097	      0.88284659	      0.00013474	     -0.21805078	      0.00000000	      0.00000000	     29.46181138
      1.99068391	     -0.05882683	      0.00023617	     -0.20035748	     -0.06258058	      0.88284683	      0.00013337	     -0.21802330	      0.00000000	      0.00000000	     29.60535914
      1.99199463	     -0.05876175	      0.00022741	     -0.20029209	     -0.06257019	      0.88284707	      0.00013198	     -0.21799599	      0.00000000	      0.00000000	     29.75615093
      1.99362919	     -0.05868769	      0.00021482	     -0.20021756	     -0.06255723	      0.88284739	      0.00013024	     -0.21796210	      0.00000000	      0.00000000	     29.92358176
      1.99508674	     -0.05861759	      0.00020566	     -0.20014710	     -0.06254567	      0.88284767	      0.00012867	     -0.21793214	      0.00000000	      0.00000000	     30.06952445
      1.99654429	     -0.05855667	      0.00019368	     -0.20008573	     -0.06253410	      0.88284796	      0.00012709	     -0.21790232	      0.00000000	      0.00000000	     30.24818785
      1.99800184	     -0.05848927	      0.00018465	     -0.20001795	     -0.06252254	      0.88284826	      0.00012550	     -0.21787278	      0.00000000	      0.00000000	     30.36913746
      1.99945939	     -0.05843283	      0.00017216	     -0.19996103	     -0.06251097	      0.88284856	      0.00012389	     -0.21784340	      0.00000000	      0.00000000	     30.55922703
      2.00091694	     -0.05836771	      0.00016343	     -0.19989551	     -0.06249941	      0.88284887	      0.00012227	     -0.21781433	      0.00000000	      0.00000000	     30.71530594
      2.00219092	     -0.05832142	      0.00015211	     -0.19984877	     -0.06248931	      0.88284914	      0.00012084	     -0.21778906	      0.00000000	      0.00000000	     30.85929873
      2.00346491	     -0.05826982	      0.00014270	     -0.19979678	     -0.06247921	      0.88284941	      0.00011940	     -0.21776402	      0.00000000	      0.00000000	     31.02396051
      2.00505441	     -0.05821198	      0.00012843	     -0.19973836	     -0.06246661	      0.88284976	      0.00011760	     -0.21773302	      0.00000000	      0.00000000	     31.25345177
      2.00664391	     -0.05815013	      0.00011507	     -0.19967595	     -0.06245403	      0.88285011	      0.00011579	     -0.21770237	      0.00000000	      0.00000000	     31.42352861
      2.00792402	     -0.05810790	      0.00010069	     -0.19963317	     -0.06244390	      0.88285040	      0.00011432	     -0.21767787	      0.00000000	      0.00000000	     31.64568974
      2.00920412	     -0.05806150	      0.00008770	     -0.19958626	     -0.06243378	      0.88285069	      0.00011284	     -0.21765359	      0.00000000	      0.00000000	     31.84468170
      2.01081276	     -0.05800935	      0.00006912	     -0.19953339	     -0.06242108	      0.88285106	      0.00011098	     -0.21762335	      0.00000000	      0.00000000	     32.06726260
      2.01242140	     -0.05795238	      0.00005226	     -0.19947575	     -0.06240839	      0.88285145	      0.00010911	     -0.21759347	      0.00000000	      0.00000000	     32.30092327
      2.01365368	     -0.05791744	      0.00003609	     -0.19944020	     -0.06239869	      0.88285175	      0.00010767	     -0.21757075	     -0.00000000	      0.00000000	     32.48038701
      2.01488596	     -0.05787753	      0.00002181	     -0.19939973	     -0.06238900	      0.88285206	      0.00010623	     -0.21754826	     -0.00000000	      0.00000000	     32.66898313
      2.01655895	     -0.05782909	      0.00000078	     -0.19935048	     -0.06237587	      0.88285250	      0.00010427	     -0.21751801	     -0.00000000	      0.00000000	     32.93724553
      2.01823194	     -0.05777610	     -0.00001783	     -0.19929673	     -0.06236277	      0.88285297	      0.00010230	     -0.21748817	     -0.00000000	      0.00000000	     33.13369077
      2.01938880	     -0.05774675	     -0.00003335	     -0.19926678	     -0.06235374	      0.88285330	      0.00010094	     -0.21746769	     -0.00000000	      0.00000000	     33.33377650
      2.02054566	     -0.05771362	     -0.00004668	     -0.19923311	     -0.06234472	      0.88285365	      0.00009958	     -0.21744739	     -0.00000000	      0.00000000	     33.53159655
      2.02235509	     -0.05766602	     -0.00006828	     -0.19918463	     -0.06233066	      0.88285422	      0.00009745	     -0.21741597	     -0.00000000	      0.00000000	     33.81302166
      2.02383614	     -0.05762542	     -0.00008445	     -0.19914334	     -0.06231919	      0.88285472	      0.00009570	     -0.21739057	     -0.00000000	      0.00000000	     34.06826100
      2.02531719	     -0.05759077	     -0.00010210	     -0.19910796	     -0.06230775	      0.88285523	      0.00009396	     -0.21736541	     -0.00000000	      0.00000000	     34.28071685
      2.02679824	     -0.05755085	     -0.00011664	     -0.19906738	     -0.06229636	      0.88285578	      0.00009222	     -0.21734055	     -0.00000000	      0.00000000	     34.57329171
      2.02811333	     -0.05752300	     -0.00013162	     -0.19903889	     -0.06228628	      0.88285628	      0.00009067	     -0.21731866	     -0.00000000	      0.00000000	     34.70914114
      2.02942843	     -0.05749018	     -0.00014382	     -0.19900549	     -0.06227623	      0.88285681	      0.00008913	     -0.21729700	     -0.00000000	      0.00000000	     34.99103532
      2.03074352	     -0.05746211	     -0.00015691	     -0.19897682	     -0.06226623	      0.88285735	      0.00008759	     -0.21727553	     -0.00000000	      0.00000000	     35.15996242
      2.03242967	     -0.05742324	     -0.00017150	     -0.19893722	     -0.06225345	      0.88285807	      0.00008562	     -0.21724832	     -0.00000000	      0.00000000	     35.51392416
      2.03376800	     -0.05739812	     -0.00018457	     -0.19891148	     -0.06224335	      0.88285866	      0.00008406	     -0.21722693	     -0.00000000	      0.00000000	     35.64241918
      2.03510634	     -0.05736867	     -0.00019549	     -0.19888147	     -0.06223330	      0.88285927	      0.00008251	     -0.21720577	     -0.00000000	      0.00000000	     35.92400687
      2.03644468	     -0.05734401	     -0.00020751	     -0.19885621	     -0.06222328	      0.88285989	      0.00008095	     -0.21718479	     -0.00000000	      0.00000000	     36.10627655
      2.03810386	     -0.05731060	     -0.00022020	     -0.19882211	     -0.06221093	      0.88286067	      0.00007904	     -0.21715910	     -0.00000000	      0.00000000	     36.42619454
      2.03942713	     -0.05728996	     -0.00023175	     -0.19880088	     -0.06220112	      0.88286130	      0.00007752	     -0.21713883	     -0.00000000	      0.00000000	     36.54411432
      2.04075039	     -0.05726520	     -0.00024092	     -0.19877559	     -0.06219136	      0.88286194	      0.00007600	     -0.21711878	     -0.00000000	      0.00000000	     36.79489811
      2.04207366	     -0.05724516	     -0.00025091	     -0.19875499	     -0.06218165	      0.88286258	      0.00007449	     -0.21709893	     -0.00000000	      0.00000000	     36.94505026
      2.04376585	     -0.05721724	     -0.00026139	     -0.19872641	     -0.06216929	      0.88286340	      0.00007257	     -0.21707389	     -0.00000000	      0.00000000	     37.23224511
      2.04508226	     -0.05720136	     -0.00027083	     -0.19870998	     -0.06215973	      0.88286404	      0.00007108	     -0.21705464	     -0.00000000	      0.00000000	     37.32079916
      2.04639867	     -0.05718150	     -0.00027793	     -0.19868963	     -0.06215021	      0.88286467	      0.00006959	     -0.21703565	     -0.00000000	      0.00000000	     37.53807565
      2.04771508	     -0.05716603	     -0.00028583	     -0.19867365	     -0.06214074	      0.88286529	      0.00006812	     -0.21701687	     -0.00000000	      0.00000000	     37.66460590
      2.04942985	     -0.05714357	     -0.00029412	     -0.19865056	     -0.06212848	      0.88286609	      0.00006621	     -0.21699280	     -0.00000000	      0.00000000	     37.92637932
      2.05073742	     -0.05713211	     -0.00030189	     -0.19863859	     -0.06211918	      0.88286668	      0.00006476	     -0.21697470	     -0.00000000	      0.00000000	     37.98742721
      2.05204500	     -0.05711688	     -0.00030758	     -0.19862289	     -0.06210993	      0.88286725	      0.00006331	     -0.21695688	     -0.00000000	      0.00000000	     38.18359697
      2.05335257	     -0.05710590	     -0.00031417	     -0.19861143	     -0.06210072	      0.88286781	      0.00006188	     -0.21693930	     -0.00000000	      0.00000000	     38.28845991
      2.05509466	     -0.05708905	     -0.00032108	     -0.19859398	     -0.06208854	      0.88286852	      0.00005998	     -0.21691631	     -0.00000000	      0.00000000	     38.52366541
      2.05639278	     -0.05708127	     -0.00032776	     -0.19858570	     -0.06207951	      0.88286902	      0.00005857	     -0.21689948	     -0.00000000	      0.00000000	     38.55666024
      2.05769091	     -0.05707022	     -0.00033243	     -0.19857422	     -0.06207053	      0.88286950	      0.00005716	     -0.21688296	     -0.00000000	      0.00000000	     38.72264648
      2.05926755	     -0.05706279	     -0.00033927	     -0.19856622	     -0.06205969	      0.88287004	      0.00005547	     -0.21686329	     -0.00000000	      0.00000000	     38.80026259
      2.06066798	     -0.05705246	     -0.00034313	     -0.19855544	     -0.06205013	      0.88287050	      0.00005397	     -0.21684622	     -0.00000000	      0.00000000	     38.99476213
      2.06206841	     -0.05704855	     -0.00034904	     -0.19855103	     -0.06204062	      0.88287091	      0.00005247	     -0.21682946	     -0.00000000	      0.00000000	     39.00286949
      2.06346884	     -0.05703914	     -0.00035250	     -0.19854119	     -0.06203116	      0.88287130	      0.00005099	     -0.21681310	     -0.00000000	      0.00000000	     39.21202620
      2.06486927	     -0.05703760	     -0.00035782	     -0.19853916	     -0.06202177	      0.88287165	      0.00004951	     -0.21679709	     -0.00000000	      0.00000000	     39.19858969
      2.06626969	     -0.05703038	     -0.00036033	     -0.19853153	     -0.06201243	      0.88287196	      0.00004803	     -0.21678147	     -0.00000000	      0.00000000	     39.40666401
      2.06767012	     -0.05703075	     -0.00036477	     -0.19853145	     -0.06200316	      0.88287224	      0.00004656	     -0.21676619	     -0.00000000	      0.00000000	     39.38212841
      2.06907055	     -0.05702482	     -0.00036628	     -0.19852513	     -0.06199394	      0.88287248	      0.00004509	     -0.21675128	     -0.00000000	      0.00000000	     39.59434635
      2.07047098	     -0.05702696	     -0.00036990	     -0.19852683	     -0.06198478	      0.88287269	      0.00004362	     -0.21673667	     -0.00000000	      0.00000000	     39.55037286
      2.07187140	     -0.05702255	     -0.00037043	     -0.19852206	     -0.06197568	      0.88287286	      0.00004216	     -0.21672242	     -0.00000000	      0.00000000	     39.76474225
      2.07327183	     -0.05702716	     -0.00037326	     -0.19852626	     -0.06196665	      0.88287299	      0.00004070	     -0.21670847	     -0.00000000	      0.00000000	     39.69692297
      2.07467226	     -0.05702490	     -0.00037283	     -0.19852366	     -0.06195767	      0.88287310	      0.00003925	     -0.21669491	     -0.00000000	      0.00000000	     39.91805427
      2.07607269	     -0.05703260	     -0.00037498	     -0.19853097	     -0.06194875	      0.88287316	      0.00003779	     -0.21668165	     -0.00000000	      0.00000000	     39.82585584
      2.07747311	     -0.05703274	     -0.00037371	     -0.19853080	     -0.06193990	      0.88287320	      0.00003634	     -0.21666880	     -0.00000000	      0.00000000	     40.06102051
      2.07887354	     -0.05704405	     -0.00037546	     -0.19854174	     -0.06193111	      0.88287320	      0.00003488	     -0.21665628	     -0.00000000	     -0.00000000	     39.94212332
      2.08027397	     -0.05704785	     -0.00037367	     -0.19854525	     -0.06192237	      0.88287316	      0.00003343	     -0.21664420	     -0.00000000	     -0.00000000	     40.19186457
      2.08167440	     -0.05706490	     -0.00037524	     -0.19856193	     -0.06191370	      0.88287310	      0.00003197	     -0.21663252	     -0.00000000	     -0.00000000	     40.03601591
      2.08293060	     -0.05707409	     -0.00037335	     -0.19857088	     -0.06190597	      0.88287302	      0.00003067	     -0.21662252	     -0.00000000	     -0.00000000	     40.22924642
      2.08418680	     -0.05709259	     -0.00037343	     -0.19858909	     -0.06189830	      0.88287292	      0.00002936	     -0.21661293	     -0.00000000	     -0.00000000	     40.17528889
      2.08571016	     -0.05711447	     -0.00037175	     -0.19861067	     -0.06188905	      0.88287276	      0.00002778	     -0.21660198	     -0.00000000	     -0.00000000	     40.29715477
      2.08723352	     -0.05714525	     -0.00037155	     -0.19864111	     -0.06187988	      0.88287257	      0.00002619	     -0.21659179	     -0.00000000	     -0.00000000	     40.18138133
      2.08851865	     -0.05716642	     -0.00036876	     -0.19866208	     -0.06187219	      0.88287239	      0.00002485	     -0.21658382	     -0.00000000	     -0.00000000	     40.36275344
      2.08980378	     -0.05719460	     -0.00036745	     -0.19869003	     -0.06186456	      0.88287219	      0.00002350	     -0.21657635	     -0.00000000	     -0.00000000	     40.29118777
      2.09108891	     -0.05722108	     -0.00036459	     -0.19871632	     -0.06185698	      0.88287196	      0.00002216	     -0.21656941	     -0.00000000	     -0.00000000	     40.37235163
      2.09282071	     -0.05726441	     -0.00036146	     -0.19875939	     -0.06184684	      0.88287163	      0.00002035	     -0.21656089	     -0.00000000	     -0.00000000	     40.27627268
      2.09412496	     -0.05729517	     -0.00035707	     -0.19879001	     -0.06183926	      0.88287135	      0.00001898	     -0.21655517	     -0.00000000	     -0.00000000	     40.43275252
      2.09542921	     -0.05733273	     -0.00035358	     -0.19882742	     -0.06183174	      0.88287106	      0.00001761	     -0.21655001	     -0.00000000	     -0.00000000	     40.33293819
      2.09673346	     -0.05736858	     -0.00034838	     -0.19886317	     -0.06182426	      0.88287075	      0.00001623	     -0.21654545	     -0.00000000	     -0.00000000	     40.40391274
      2.09846461	     -0.05742172	     -0.00034180	     -0.19891619	     -0.06181441	      0.88287031	      0.00001441	     -0.21654025	     -0.00000000	     -0.00000000	     40.26628999
      2.09975626	     -0.05745771	     -0.00033476	     -0.19895216	     -0.06180712	      0.88286996	      0.00001304	     -0.21653701	     -0.00000000	     -0.00000000	     40.42747638
      2.10104790	     -0.05749979	     -0.00032866	     -0.19899420	     -0.06179988	      0.88286960	      0.00001167	     -0.21653426	     -0.00000000	     -0.00000000	     40.31303024
      2.10262039	     -0.05754765	     -0.00031918	     -0.19904207	     -0.06179112	      0.88286913	      0.00001001	     -0.21653160	     -0.00000000	     -0.00000000	     40.42869738
      2.10403558	     -0.05759594	     -0.00031127	     -0.19909038	     -0.06178330	      0.88286869	      0.00000850	     -0.21652977	     -0.00000000	     -0.00000000	     40.22311136
      2.10545077	     -0.05763856	     -0.00030100	     -0.19913308	     -0.06177554	      0.88286824	      0.00000699	     -0.21652849	     -0.00000000	     -0.00000000	     40.38863780
      2.10686595	     -0.05768896	     -0.00029184	     -0.19918355	     -0.06176782	      0.88286777	      0.00000547	     -0.21652768	     -0.00000000	     -0.00000000	     40.15922615
      2.10828114	     -0.05773242	     -0.00028031	     -0.19922715	     -0.06176016	      0.88286728	      0.00000395	     -0.21652739	     -0.00000000	     -0.00000000	     40.35539253
      2.10969632	     -0.05778406	     -0.00026981	     -0.19927891	     -0.06175256	      0.88286677	      0.00000243	     -0.21652751	     -0.00000000	     -0.00000000	     40.07155556
      2.11111151	     -0.05782681	     -0.00025704	     -0.19932186	     -0.06174500	      0.88286625	      0.00000090	     -0.21652807	     -0.00000000	     -0.00000000	     40.31587370
      2.11252670	     -0.05787807	     -0.00024507	     -0.19937330	     -0.06173750	      0.88286572	     -0.00000064	     -0.21652894	     -0.00000000	     -0.00000000	     39.98059608
      2.11377792	     -0.05791548	     -0.00023306	     -0.19941093	     -0.06173090	      0.88286524	     -0.00000200	     -0.21653000	     -0.00000000	     -0.00000000	     40.17349786
      2.11502915	     -0.05795844	     -0.00022117	     -0.19945410	     -0.06172435	      0.88286474	     -0.00000337	     -0.21653127	     -0.00000000	     -0.00000000	     40.01961576
      2.11656418	     -0.05800783	     -0.00020600	     -0.19950379	     -0.06171636	      0.88286412	     -0.00000506	     -0.21653316	     -0.00000000	     -0.00000000	     40.08114531
      2.11809922	     -0.05806080	     -0.00019002	     -0.19955708	     -0.06170842	      0.88286349	     -0.00000676	     -0.21653534	     -0.00000000	     -0.00000000	     39.83598998
      2.11934263	     -0.05810009	     -0.00017730	     -0.19959664	     -0.06170203	      0.88286297	     -0.00000814	     -0.21653735	     -0.00000000	     -0.00000000	     39.97499839
      2.12058604	     -0.05814271	     -0.00016368	     -0.19963955	     -0.06169568	      0.88286243	     -0.00000953	     -0.21653955	     -0.00000000	     -0.00000000	     39.83913323
      2.12213664	     -0.05819444	     -0.00014702	     -0.19969166	     -0.06168781	      0.88286176	     -0.00001127	     -0.21654257	     -0.00000000	     -0.00000000	     39.88361642
      2.12368723	     -0.05824802	     -0.00012847	     -0.19974568	     -0.06167999	      0.88286107	     -0.00001302	     -0.21654588	     -0.00000000	     -0.00000000	     39.64843573
      2.12486439	     -0.05828574	     -0.00011573	     -0.19978370	     -0.06167408	      0.88286054	     -0.00001436	     -0.21654856	     -0.00000000	     -0.00000000	     39.76955986
      2.12604154	     -0.05832425	     -0.00010127	     -0.19982257	     -0.06166821	      0.88286000	     -0.00001570	     -0.21655134	     -0.00000000	     -0.00000000	     39.67492328
      2.12767178	     -0.05837678	     -0.00008174	     -0.19987560	     -0.06166012	      0.88285924	     -0.00001758	     -0.21655536	     -0.00000000	     -0.00000000	     39.67768233
      2.12930202	     -0.05843043	     -0.00005978	     -0.19992983	     -0.06165208	      0.88285847	     -0.00001946	     -0.21655958	     -0.00000000	     -0.00000000	     39.45409179
      2.13042738	     -0.05846669	     -0.00004653	     -0.19996645	     -0.06164657	      0.88285794	     -0.00002077	     -0.21656262	     -0.00000000	     -0.00000000	     39.54141854
      2.13155275	     -0.05850315	     -0.00003127	     -0.20000332	     -0.06164107	      0.88285739	     -0.00002209	     -0.21656574	     -0.00000000	     -0.00000000	     39.44959470
      2.13329312	     -0.05855899	     -0.00000778	     -0.20005981	     -0.06163262	      0.88285653	     -0.00002414	     -0.21657076	     -0.00000000	     -0.00000000	     39.40945503
      2.13473053	     -0.05860418	      0.00001315	     -0.20010559	     -0.06162568	      0.88285581	     -0.00002585	     -0.21657504	     -0.00000000	     -0.00000000	     39.25167914
      2.13616794	     -0.05864795	      0.00003257	     -0.20014994	     -0.06161878	      0.88285508	     -0.00002757	     -0.21657940	     -0.00000000	     -0.00000000	     39.31375597
      2.13760535	     -0.05869025	      0.00005477	     -0.20019289	     -0.06161191	      0.88285433	     -0.00002930	     -0.21658382	     -0.00000000	     -0.00000000	     39.06285482
      2.13886967	     -0.05872658	      0.00007181	     -0.20022973	     -0.06160589	      0.88285366	     -0.00003084	     -0.21658773	     -0.00000000	     -0.00000000	     39.15203968
      2.14013400	     -0.05876099	      0.00009071	     -0.20026472	     -0.06159990	      0.88285297	     -0.00003238	     -0.21659165	     -0.00000000	     -0.00000000	     38.98213259
      2.14139832	     -0.05879545	      0.00010790	     -0.20029972	     -0.06159393	      0.88285228	     -0.00003394	     -0.21659563	     -0.00000000	     -0.00000000	     38.96257182
      2.14309873	     -0.05884216	      0.00013207	     -0.20034719	     -0.06158594	      0.88285132	     -0.00003605	     -0.21660114	     -0.00000000	     -0.00000000	     38.75377087
      2.14439591	     -0.05887730	      0.00014844	     -0.20038286	     -0.06157986	      0.88285057	     -0.00003768	     -0.21660544	     -0.00000000	     -0.00000000	     38.82854770
      2.14569308	     -0.05891098	      0.00016649	     -0.20041714	     -0.06157380	      0.88284981	     -0.00003931	     -0.21660982	     -0.00000000	     -0.00000000	     38.64057667
      2.14699025	     -0.05894385	      0.00018300	     -0.20045057	     -0.06156777	      0.88284902	     -0.00004096	     -0.21661421	     -0.00000000	     -0.00000000	     38.63575120
      2.14866525	     -0.05898468	      0.00020554	     -0.20049217	     -0.06155999	      0.88284799	     -0.00004311	     -0.21661991	     -0.00000000	     -0.00000000	     38.38832395
      2.14994086	     -0.05901486	      0.00022047	     -0.20052289	     -0.06155409	      0.88284717	     -0.00004476	     -0.21662423	     -0.00000000	     -0.00000000	     38.46984003
      2.15121646	     -0.05904357	      0.00023699	     -0.20055219	     -0.06154820	      0.88284634	     -0.00004642	     -0.21662853	     -0.00000000	     -0.00000000	     38.26733680
      2.15276677	     -0.05907768	      0.00025489	     -0.20058697	     -0.06154106	      0.88284530	     -0.00004845	     -0.21663369	     -0.00000000	     -0.00000000	     38.28298561
      2.15431708	     -0.05911010	      0.00027487	     -0.20062012	     -0.06153394	      0.88284423	     -0.00005050	     -0.21663879	     -0.00000000	     -0.00000000	     37.91117558
      2.15548502	     -0.05913376	      0.00028676	     -0.20064426	     -0.06152858	      0.88284340	     -0.00005206	     -0.21664256	     -0.00000000	     -0.00000000	     38.03181307
      2.15665296	     -0.05915680	      0.00030027	     -0.20066783	     -0.06152322	      0.88284256	     -0.00005362	     -0.21664628	     -0.00000000	     -0.00000000	     37.87609546
      2.15833318	     -0.05918902	      0.00031792	     -0.20070077	     -0.06151553	      0.88284131	     -0.00005589	     -0.21665151	     -0.00000000	     -0.00000001	     37.80921873
      2.15979183	     -0.05921505	      0.00033407	     -0.20072746	     -0.06150886	      0.88284020	     -0.00005786	     -0.21665593	     -0.00000000	     -0.00000001	     37.57328996
      2.16125049	     -0.05923929	      0.00034773	     -0.20075231	     -0.06150219	      0.88283905	     -0.00005985	     -0.21666019	     -0.00000000	     -0.00000001	     37.62742464
      2.16270914	     -0.05926089	      0.00036390	     -0.20077458	     -0.06149552	      0.88283789	     -0.00006185	     -0.21666425	     -0.00000000	     -0.00000001	     37.29069693
      2.16396536	     -0.05927876	      0.00037460	     -0.20079296	     -0.06148978	      0.88283686	     -0.00006357	     -0.21666756	     -0.00000000	     -0.00000001	     37.36955007
      2.16522158	     -0.05929543	      0.00038714	     -0.20081019	     -0.06148403	      0.88283582	     -0.00006530	     -0.21667072	     -0.00000000	     -0.00000001	     37.17337558
      2.16676599	     -0.05931434	      0.00040047	     -0.20082975	     -0.06147697	      0.88283451	     -0.00006744	     -0.21667436	     -0.00000000	     -0.00000001	     37.15407663
      2.16831039	     -0.05933013	      0.00041549	     -0.20084623	     -0.06146990	      0.88283317	     -0.00006958	     -0.21667770	     -0.00000000	     -0.00000001	     36.87335761
      2.16957455	     -0.05934111	      0.00042493	     -0.20085772	     -0.06146410	      0.88283206	     -0.00007133	     -0.21668015	     -0.00000000	     -0.00000001	     36.94696131
      2.17083870	     -0.05934950	      0.00043615	     -0.20086665	     -0.06145830	      0.88283094	     -0.00007309	     -0.21668233	     -0.00000000	     -0.00000001	     36.77518646
      2.17240521	     -0.05935755	      0.00044789	     -0.20087534	     -0.06145110	      0.88282953	     -0.00007527	     -0.21668460	     -0.00000000	     -0.00000001	     36.76712081
      2.17397172	     -0.05936263	      0.00046123	     -0.20088110	     -0.06144389	      0.88282810	     -0.00007745	     -0.21668638	     -0.00000000	     -0.00000001	     36.48643402
      2.17520107	     -0.05936507	      0.00046870	     -0.20088400	     -0.06143822	      0.88282696	     -0.00007917	     -0.21668739	     -0.00000000	     -0.00000001	     36.55784659
      2.17643043	     -0.05936585	      0.00047790	     -0.20088528	     -0.06143253	      0.88282582	     -0.00008088	     -0.21668809	     -0.00000000	     -0.00000001	     36.40948444
      2.17805856	     -0.05936492	      0.00048815	     -0.20088498	     -0.06142499	      0.88282430	     -0.00008314	     -0.21668848	     -0.00000000	     -0.00000001	     36.37520865
      2.17968669	     -0.05936071	      0.00049987	     -0.20088143	     -0.06141742	      0.88282277	     -0.00008540	     -0.21668828	     -0.00000000	     -0.00000001	     36.10982714
      2.18088159	     -0.05935603	      0.00050531	     -0.20087715	     -0.06141185	      0.88282164	     -0.00008706	     -0.21668772	     -0.00000000	     -0.00000001	     36.18707400
      2.18207650	     -0.05934954	      0.00051228	     -0.20087111	     -0.06140627	      0.88282051	     -0.00008871	     -0.21668681	     -0.00000000	     -0.00000001	     36.06849825
      2.18378448	     -0.05933788	      0.00052019	     -0.20086004	     -0.06139826	      0.88281890	     -0.00009106	     -0.21668488	     -0.00000001	     -0.00000001	     36.03948869
      2.18525577	     -0.05932479	      0.00052788	     -0.20084748	     -0.06139134	      0.88281751	     -0.00009308	     -0.21668261	     -0.00000001	     -0.00000001	     35.84968385
      2.18672706	     -0.05930967	      0.00053292	     -0.20083283	     -0.06138438	      0.88281613	     -0.00009510	     -0.21667974	     -0.00000001	     -0.00000001	     35.90579331
      2.18819835	     -0.05929143	      0.00054027	     -0.20081510	     -0.06137741	      0.88281475	     -0.00009710	     -0.21667628	     -0.00000001	     -0.00000001	     35.64104731
      2.18950451	     -0.05927357	      0.00054323	     -0.20079761	     -0.06137119	      0.88281353	     -0.00009887	     -0.21667267	     -0.00000001	     -0.00000001	     35.72981886
      2.19081067	     -0.05925353	      0.00054784	     -0.20077799	     -0.06136495	      0.88281232	     -0.00010063	     -0.21666858	     -0.00000001	     -0.00000001	     35.58141270
      2.19211683	     -0.05923195	      0.00055036	     -0.20075676	     -0.06135868	      0.88281112	     -0.00010238	     -0.21666399	     -0.00000001	     -0.00000001	     35.57729970
      2.19386857	     -0.05919953	      0.00055428	     -0.20072483	     -0.06135024	      0.88280953	     -0.00010471	     -0.21665703	     -0.00000001	     -0.00000001	     35.41591062
      2.19520657	     -0.05917304	      0.00055460	     -0.20069864	     -0.06134376	      0.88280833	     -0.00010648	     -0.21665107	     -0.00000001	     -0.00000001	     35.47947826
      2.19654456	     -0.05914386	      0.00055633	     -0.20066980	     -0.06133726	      0.88280714	     -0.00010823	     -0.21664458	     -0.00000001	     -0.00000001	     35.32771894
      2.19788256	     -0.05911331	      0.00055597	     -0.20063952	     -0.06133072	      0.88280597	     -0.00010997	     -0.21663751	     -0.00000001	     -0.00000001	     35.34667880
      2.19961732	     -0.05907053	      0.00055626	     -0.20059712	     -0.06132220	      0.88280447	     -0.00011220	     -0.21662753	     -0.00000001	     -0.00000001	     35.16042745
      2.20092852	     -0.05903642	      0.00055363	     -0.20056323	     -0.06131573	      0.88280336	     -0.00011387	     -0.21661936	     -0.00000001	     -0.00000001	     35.24931450
      2.20223972	     -0.05900029	      0.00055231	     -0.20052732	     -0.06130923	      0.88280226	     -0.00011552	     -0.21661065	     -0.00000001	     -0.00000001	     35.12892115
      2.20384726	     -0.05895446	      0.00054796	     -0.20048171	     -0.06130121	      0.88280094	     -0.00011751	     -0.21659924	     -0.00000001	     -0.00000001	     35.18216811
      2.20545479	     -0.05890545	      0.00054537	     -0.20043296	     -0.06129315	      0.88279965	     -0.00011948	     -0.21658706	     -0.00000001	     -0.00000001	     34.93484852
      2.20664890	     -0.05886736	      0.00053991	     -0.20039496	     -0.06128713	      0.88279870	     -0.00012092	     -0.21657749	     -0.00000001	     -0.00000001	     35.04645044
      2.20784301	     -0.05882797	      0.00053609	     -0.20035570	     -0.06128108	      0.88279778	     -0.00012234	     -0.21656748	     -0.00000001	     -0.00000001	     34.98158541
      2.20959840	     -0.05876808	      0.00052841	     -0.20029594	     -0.06127214	      0.88279644	     -0.00012440	     -0.21655200	     -0.00000001	     -0.00000001	     34.97517057
      2.21111403	     -0.05871390	      0.00052221	     -0.20024187	     -0.06126438	      0.88279531	     -0.00012614	     -0.21653790	     -0.00000001	     -0.00000001	     34.88254177
      2.21262967	     -0.05865828	      0.00051304	     -0.20018629	     -0.06125656	      0.88279420	     -0.00012785	     -0.21652313	     -0.00000001	     -0.00000000	     34.93568689
      2.21414530	     -0.05859997	      0.00050640	     -0.20012806	     -0.06124870	      0.88279313	     -0.00012951	     -0.21650771	     -0.00000001	     -0.00000000	     34.82132470
      2.21541748	     -0.05855109	      0.00049714	     -0.20007915	     -0.06124207	      0.88279224	     -0.00013089	     -0.21649428	     -0.00000001	     -0.00000000	     34.86705680
      2.21668965	     -0.05850078	      0.00048973	     -0.20002885	     -0.06123540	      0.88279137	     -0.00013223	     -0.21648044	     -0.00000001	     -0.00000000	     34.81761821
      2.21831723	     -0.05843636	      0.00047786	     -0.19996437	     -0.06122682	      0.88279028	     -0.00013391	     -0.21646218	     -0.00000001	     -0.00000000	     34.83370631
      2.21994481	     -0.05837059	      0.00046744	     -0.19989857	     -0.06121818	      0.88278922	     -0.00013554	     -0.21644335	     -0.00000001	     -0.00000000	     34.81290893
      2.22121617	     -0.05832036	      0.00045595	     -0.19984822	     -0.06121140	      0.88278841	     -0.00013677	     -0.21642828	     -0.00000001	     -0.00000000	     34.81912876
      2.22248754	     -0.05826917	      0.00044632	     -0.19979695	     -0.06120458	      0.88278762	     -0.00013798	     -0.21641294	     -0.00000001	     -0.00000000	     34.81312888
      2.22415114	     -0.05820308	      0.00043172	     -0.19973070	     -0.06119560	      0.88278661	     -0.00013951	     -0.21639249	     -0.00000001	     -0.00000000	     34.82615839
      2.22581475	     -0.05813603	      0.00041937	     -0.19966353	     -0.06118656	      0.88278562	     -0.00014098	     -0.21637167	     -0.00000001	     -0.00000000	     34.89483855
      2.22703832	     -0.05808809	      0.00040717	     -0.19961541	     -0.06117987	      0.88278492	     -0.00014202	     -0.21635614	     -0.00000001	     -0.00000000	     34.83444977
      2.22826190	     -0.05803922	      0.00039720	     -0.19956641	     -0.06117316	      0.88278422	     -0.00014303	     -0.21634046	     -0.00000001	     -0.00000000	     34.86404648
      2.23001270	     -0.05797069	      0.00038151	     -0.19949766	     -0.06116349	      0.88278326	     -0.00014442	     -0.21631778	     -0.00000001	     -0.00000000	     34.87949495
      2.23149246	     -0.05791219	      0.00036981	     -0.19943900	     -0.06115526	      0.88278247	     -0.00014554	     -0.21629843	     -0.00000001	     -0.00000000	     34.95002067
      2.23297221	     -0.05785570	      0.00035589	     -0.19938228	     -0.06114699	      0.88278169	     -0.00014660	     -0.21627892	     -0.00000001	     -0.00000000	     34.88705940
      2.23445196	     -0.05779676	      0.00034473	     -0.19932317	     -0.06113867	      0.88278094	     -0.00014762	     -0.21625930	     -0.00000001	     -0.00000000	     35.03326039
      2.23593172	     -0.05774230	      0.00033032	     -0.19926845	     -0.06113031	      0.88278021	     -0.00014858	     -0.21623954	     -0.00000001	     -0.00000000	     34.96816381
      2.23741147	     -0.05768425	      0.00031984	     -0.19921022	     -0.06112190	      0.88277950	     -0.00014949	     -0.21621972	     -0.00000001	     -0.00000000	     35.13438990
      2.23873242	     -0.05763593	      0.00030685	     -0.19916165	     -0.06111435	      0.88277889	     -0.00015025	     -0.21620193	     -0.00000001	     -0.00000000	     35.09395503
      2.24005336	     -0.05758239	      0.00029720	     -0.19910794	     -0.06110677	      0.88277829	     -0.00015097	     -0.21618404	     -0.00000001	     -0.00000000	     35.21029453
      2.24137431	     -0.05752956	      0.00028610	     -0.19905489	     -0.06109915	      0.88277770	     -0.00015165	     -0.21616596	     -0.00000001	     -0.00000000	     35.23063592
      2.24315070	     -0.05745416	      0.00027356	     -0.19897924	     -0.06108884	      0.88277694	     -0.00015249	     -0.21614137	     -0.00000001	     -0.00000000	     35.43683865
      2.24450446	     -0.05739879	      0.00026188	     -0.19892361	     -0.06108095	      0.88277639	     -0.00015308	     -0.21612236	     -0.00000001	     -0.00000000	     35.33779637
      2.24585822	     -0.05733764	      0.00025314	     -0.19886228	     -0.06107301	      0.88277585	     -0.00015362	     -0.21610314	     -0.00000001	     -0.00000000	     35.52525308
      2.24721198	     -0.05727910	      0.00024273	     -0.19880350	     -0.06106504	      0.88277533	     -0.00015412	     -0.21608366	     -0.00000001	     -0.00000000	     35.53133233
      2.24891624	     -0.05720099	      0.00023213	     -0.19872514	     -0.06105496	      0.88277470	     -0.00015468	     -0.21605884	     -0.00000001	     -0.00000000	     35.78978821
      2.25023217	     -0.05714449	      0.00022158	     -0.19866837	     -0.06104714	      0.88277424	     -0.00015506	     -0.21603942	     -0.00000001	     -0.00000000	     35.68248596
      2.25154810	     -0.05708192	      0.00021376	     -0.19860559	     -0.06103929	      0.88277380	     -0.00015539	     -0.21601981	     -0.00000001	     -0.00000000	     35.88128464
      2.25313002	     -0.05701125	      0.00020231	     -0.19853461	     -0.06102981	      0.88277330	     -0.00015574	     -0.21599594	     -0.00000001	     -0.00000000	     35.88003266
      2.25453324	     -0.05694376	      0.00019457	     -0.19846688	     -0.06102136	      0.88277288	     -0.00015600	     -0.21597458	     -0.00000001	     -0.00000000	     36.13753539
      2.25593646	     -0.05688357	      0.00018412	     -0.19840638	     -0.06101289	      0.88277249	     -0.00015621	     -0.21595304	     -0.00000001	     -0.00000000	     36.06540054
      2.25733968	     -0.05681751	      0.00017642	     -0.19834007	     -0.06100438	      0.88277212	     -0.00015637	     -0.21593141	     -0.00000001	     -0.00000000	     36.33014652
      2.25874290	     -0.05675837	      0.00016639	     -0.19828061	     -0.06099584	      0.88277178	     -0.00015648	     -0.21590965	     -0.00000001	     -0.00000000	     36.27841931
      2.26014612	     -0.05669407	      0.00015891	     -0.19821603	     -0.06098727	      0.88277147	     -0.00015655	     -0.21588785	     -0.00000001	     -0.00000000	     36.52927741
      2.26154933	     -0.05663914	      0.00014871	     -0.19816075	     -0.06097868	      0.88277119	     -0.00015657	     -0.21586600	     -0.00000001	     -0.00000000	     36.46135726
      2.26295255	     -0.05658023	      0.00014086	     -0.19810153	     -0.06097006	      0.88277094	     -0.00015654	     -0.21584425	     -0.00000001	     -0.00000000	     36.71363211
      2.26435577	     -0.05653071	      0.00013035	     -0.19805162	     -0.06096141	      0.88277071	     -0.00015647	     -0.21582260	     -0.00000001	     -0.00000000	     36.64634764
      2.26575899	     -0.05647599	      0.00012186	     -0.19799656	     -0.06095275	      0.88277052	     -0.00015635	     -0.21580113	     -0.00000001	     -0.00000000	     36.93403908
      2.26716221	     -0.05643059	      0.00010984	     -0.19795072	     -0.06094406	      0.88277035	     -0.00015619	     -0.21577979	     -0.00000001	     -0.00000000	     36.89800136
      2.26856543	     -0.05637993	      0.00009927	     -0.19789965	     -0.06093534	      0.88277022	     -0.00015599	     -0.21575868	     -0.00000001	     -0.00000000	     37.22076276
      2.26996864	     -0.05634058	      0.00008485	     -0.19785978	     -0.06092661	      0.88277011	     -0.00015574	     -0.21573776	     -0.00000001	     -0.00000000	     37.16880444
      2.27137186	     -0.05629603	      0.00007236	     -0.19781476	     -0.06091787	      0.88277003	     -0.00015545	     -0.21571716	     -0.00000001	     -0.00000000	     37.49409794
      2.27277508	     -0.05626368	      0.00005614	     -0.19778184	     -0.06090910	      0.88276999	     -0.00015512	     -0.21569683	     -0.00000000	     -0.00000000	     37.42195167
      2.27417830	     -0.05622433	      0.00004247	     -0.19774197	     -0.06090032	      0.88276997	     -0.00015474	     -0.21567690	     -0.00000000	      0.00000000	     37.76580775
      2.27558152	     -0.05619712	      0.00002500	     -0.19771414	     -0.06089153	      0.88276999	     -0.00015433	     -0.21565725	     -0.00000000	      0.00000000	     37.68450113
      2.27698474	     -0.05616053	      0.00001065	     -0.19767701	     -0.06088273	      0.88277004	     -0.00015387	     -0.21563796	     -0.00000000	      0.00000000	     38.05828292
      2.27823261	     -0.05613843	     -0.00000545	     -0.19765435	     -0.06087490	      0.88277011	     -0.00015343	     -0.21562101	     -0.00000000	      0.00000000	     38.00853026
      2.27948049	     -0.05611102	     -0.00001969	     -0.19762641	     -0.06086706	      0.88277021	     -0.00015296	     -0.21560430	     -0.00000000	      0.00000000	     38.22424494
      2.28101317	     -0.05608358	     -0.00003903	     -0.19759828	     -0.06085743	      0.88277036	     -0.00015233	     -0.21558404	     -0.00000000	      0.00000000	     38.31041120
      2.28254585	     -0.05605229	     -0.00005701	     -0.19756632	     -0.06084780	      0.88277056	     -0.00015166	     -0.21556410	     -0.00000000	      0.00000000	     38.65872545
      2.28380806	     -0.05603420	     -0.00007458	     -0.19754762	     -0.06083986	      0.88277076	     -0.00015107	     -0.21554788	     -0.00000000	      0.00000000	     38.63412114
      2.28507027	     -0.05601185	     -0.00009057	     -0.19752469	     -0.06083193	      0.88277099	     -0.00015044	     -0.21553192	     -0.00000000	      0.00000000	     38.87240733
      2.28661412	     -0.05599081	     -0.00011172	     -0.19750290	     -0.06082224	      0.88277130	     -0.00014964	     -0.21551266	     -0.00000000	      0.00000000	     38.95707891
      2.28815798	     -0.05596473	     -0.00013059	     -0.19747612	     -0.06081256	      0.88277166	     -0.00014878	     -0.21549374	     -0.00000000	      0.00000000	     39.33718589
      2.28937072	     -0.05595261	     -0.00014771	     -0.19746339	     -0.06080496	      0.88277198	     -0.00014808	     -0.21547905	     -0.00000000	      0.00000000	     39.28330081
      2.29058346	     -0.05593587	     -0.00016302	     -0.19744608	     -0.06079737	      0.88277232	     -0.00014735	     -0.21546455	     -0.00000000	      0.00000000	     39.50271320
      2.29219119	     -0.05591922	     -0.00018445	     -0.19742867	     -0.06078732	      0.88277281	     -0.00014634	     -0.21544558	     -0.00000000	      0.00000000	     39.62341101
      2.29379892	     -0.05589809	     -0.00020395	     -0.19740680	     -0.06077730	      0.88277335	     -0.00014528	     -0.21542694	     -0.00000000	      0.00000000	     40.03665842
      2.29496630	     -0.05589042	     -0.00022025	     -0.19739855	     -0.06077004	      0.88277378	     -0.00014448	     -0.21541354	     -0.00000000	      0.00000000	     39.97119129
      2.29613367	     -0.05587807	     -0.00023503	     -0.19738565	     -0.06076279	      0.88277422	     -0.00014366	     -0.21540032	     -0.00000000	      0.00000000	     40.17601433
      2.29782590	     -0.05586505	     -0.00025720	     -0.19737181	     -0.06075231	      0.88277490	     -0.00014242	     -0.21538142	     -0.00000000	      0.00000000	     40.33277945
      2.29925180	     -0.05585159	     -0.00027472	     -0.19735769	     -0.06074351	      0.88277551	     -0.00014134	     -0.21536576	     -0.00000000	      0.00000000	     40.62542933
      2.30067770	     -0.05584436	     -0.00029339	     -0.19734977	     -0.06073474	      0.88277615	     -0.00014023	     -0.21535028	     -0.00000000	      0.00000000	     40.66934576
      2.30210361	     -0.05583133	     -0.00031008	     -0.19733610	     -0.06072599	      0.88277682	     -0.00013908	     -0.21533504	     -0.00000000	      0.00000000	     41.03346795
      2.30352951	     -0.05582734	     -0.00032839	     -0.19733143	     -0.06071728	      0.88277751	     -0.00013790	     -0.21531994	     -0.00000000	      0.00000000	     40.97695249
      2.30478939	     -0.05581646	     -0.00034223	     -0.19732000	     -0.06070961	      0.88277815	     -0.00013683	     -0.21530681	     -0.00000000	      0.00000000	     41.30994741
      2.30604926	     -0.05581238	     -0.00035707	     -0.19731536	     -0.06070196	      0.88277880	     -0.00013574	     -0.21529378	     -0.00000000	      0.00000000	     41.34711895
      2.30730914	     -0.05580564	     -0.00037082	     -0.19730807	     -0.06069435	      0.88277947	     -0.00013462	     -0.21528092	     -0.00000000	      0.00000000	     41.54830996
      2.30903683	     -0.05580113	     -0.00038963	     -0.19730282	     -0.06068395	      0.88278041	     -0.00013306	     -0.21526349	     -0.00000000	      0.00000000	     41.62063507
      2.31031490	     -0.05579433	     -0.00040252	     -0.19729549	     -0.06067629	      0.88278112	     -0.00013187	     -0.21525079	     -0.00000000	      0.00000000	     41.91663728
      2.31159296	     -0.05579258	     -0.00041546	     -0.19729322	     -0.06066867	      0.88278184	     -0.00013067	     -0.21523823	     -0.00000000	      0.00000000	     41.93762279
      2.31287103	     -0.05578887	     -0.00042769	     -0.19728899	     -0.06066109	      0.88278257	     -0.00012944	     -0.21522584	     -0.00000000	      0.00000000	     42.12916256
      2.31456623	     -0.05578812	     -0.00044300	     -0.19728758	     -0.06065107	      0.88278354	     -0.00012778	     -0.21520964	     -0.00000000	      0.00000000	     42.14454837
      2.31578833	     -0.05578492	     -0.00045374	     -0.19728391	     -0.06064390	      0.88278425	     -0.00012656	     -0.21519816	     -0.00000000	      0.00000000	     42.41123068
      2.31701043	     -0.05578521	     -0.00046362	     -0.19728376	     -0.06063675	      0.88278496	     -0.00012532	     -0.21518681	     -0.00000000	      0.00000000	     42.42551682
      2.31856506	     -0.05578434	     -0.00047599	     -0.19728233	     -0.06062771	      0.88278586	     -0.00012372	     -0.21517262	     -0.00000000	      0.00000000	     42.65819060
      2.31991653	     -0.05578626	     -0.00048510	     -0.19728380	     -0.06061990	      0.88278663	     -0.00012231	     -0.21516048	     -0.00000000	      0.00000000	     42.60672543
      2.32126801	     -0.05578660	     -0.00049509	     -0.19728367	     -0.06061213	      0.88278740	     -0.00012088	     -0.21514855	     -0.00000000	      0.00000000	     42.84314154
      2.32261948	     -0.05578958	     -0.00050277	     -0.19728624	     -0.06060440	      0.88278816	     -0.00011944	     -0.21513681	     -0.00000000	      0.00000000	     42.78137990
      2.32397095	     -0.05579140	     -0.00051201	     -0.19728761	     -0.06059672	      0.88278891	     -0.00011797	     -0.21512528	     -0.00000000	      0.00000000	     43.01671597
      2.32532243	     -0.05579547	     -0.00051833	     -0.19729130	     -0.06058909	      0.88278965	     -0.00011648	     -0.21511395	     -0.00000000	      0.00000000	     42.93404563
      2.32667390	     -0.05579869	     -0.00052715	     -0.19729408	     -0.06058150	      0.88279036	     -0.00011498	     -0.21510283	     -0.00000000	      0.00000000	     43.18137806
      2.32786951	     -0.05580313	     -0.00053199	     -0.19729820	     -0.06057482	      0.88279098	     -0.00011364	     -0.21509316	     -0.00000000	      0.00000000	     43.10180437
      2.32906512	     -0.05580745	     -0.00053848	     -0.19730216	     -0.06056818	      0.88279159	     -0.00011228	     -0.21508366	     -0.00000000	      0.00000000	     43.22101135
      2.33052878	     -0.05581377	     -0.00054457	     -0.19730809	     -0.06056010	      0.88279230	     -0.00011061	     -0.21507225	     -0.00000000	      0.00000000	     43.23343801
      2.33199244	     -0.05582046	     -0.00055184	     -0.19731437	     -0.06055208	      0.88279299	     -0.00010891	     -0.21506111	     -0.00000000	      0.00000000	     43.40816131
      2.33319771	     -0.05582681	     -0.00055495	     -0.19732044	     -0.06054552	      0.88279354	     -0.00010751	     -0.21505212	     -0.00000000	      0.00000000	     43.33651807
      2.33440299	     -0.05583333	     -0.00055968	     -0.19732665	     -0.06053899	      0.88279407	     -0.00010609	     -0.21504330	     -0.00000000	      0.00000000	     43.42912498
      2.33587982	     -0.05584202	     -0.00056356	     -0.19733500	     -0.06053105	      0.88279469	     -0.00010433	     -0.21503273	     -0.00000000	      0.00000000	     43.42923613
      2.33735665	     -0.05585145	     -0.00056924	     -0.19734405	     -0.06052317	      0.88279528	     -0.00010256	     -0.21502242	     -0.00000000	      0.00000000	     43.59512737
      2.33851448	     -0.05585947	     -0.00057087	     -0.19735185	     -0.06051703	      0.88279572	     -0.00010116	     -0.21501452	     -0.00000000	      0.00000000	     43.52156091
      2.33967230	     -0.05586778	     -0.00057412	     -0.19735989	     -0.06051092	      0.88279614	     -0.00009975	     -0.21500678	     -0.00000000	      0.00000000	     43.59520069
      2.34121099	     -0.05587934	     -0.00057662	     -0.19737116	     -0.06050287	      0.88279668	     -0.00009787	     -0.21499673	     -0.00000000	      0.00000000	     43.60256646
      2.34274969	     -0.05589136	     -0.00058065	     -0.19738283	     -0.06049488	      0.88279718	     -0.00009597	     -0.21498696	     -0.00000000	      0.00000000	     43.76439621
      2.34386450	     -0.05590032	     -0.00058070	     -0.19739162	     -0.06048913	      0.88279752	     -0.00009458	     -0.21498004	     -0.00000000	      0.00000000	     43.67455752
      2.34497932	     -0.05590940	     -0.00058243	     -0.19740049	     -0.06048342	      0.88279785	     -0.00009319	     -0.21497327	     -0.00000000	      0.00000000	     43.72600990
      2.34659839	     -0.05592280	     -0.00058327	     -0.19741362	     -0.06047519	      0.88279830	     -0.00009115	     -0.21496366	     -0.00000000	      0.00000000	     43.72802296
      2.34797151	     -0.05593437	     -0.00058475	     -0.19742494	     -0.06046826	      0.88279866	     -0.00008942	     -0.21495571	     -0.00000000	      0.00000000	     43.81451282
      2.34934462	     -0.05594608	     -0.00058388	     -0.19743648	     -0.06046139	      0.88279899	     -0.00008767	     -0.21494795	     -0.00000000	      0.00000000	     43.76917648
      2.35071773	     -0.05595789	     -0.00058500	     -0.19744805	     -0.06045457	      0.88279931	     -0.00008592	     -0.21494037	     -0.00000000	      0.00000000	     43.89203625
      2.35209085	     -0.05596979	     -0.00058249	     -0.19745982	     -0.06044780	      0.88279961	     -0.00008415	     -0.21493296	     -0.00000000	      0.00000000	     43.79620213
      2.35326003	     -0.05597998	     -0.00058296	     -0.19746983	     -0.06044208	      0.88279984	     -0.00008264	     -0.21492678	     -0.00000000	      0.00000000	     43.90231057
      2.35442922	     -0.05599001	     -0.00058092	     -0.19747975	     -0.06043640	      0.88280007	     -0.00008113	     -0.21492071	     -0.00000000	      0.00000000	     43.87118278
      2.35592096	     -0.05600257	     -0.00057916	     -0.19749215	     -0.06042921	      0.88280034	     -0.00007919	     -0.21491311	     -0.00000000	      0.00000000	     43.93721927
      2.35741270	     -0.05601474	     -0.00057475	     -0.19750423	     -0.06042207	      0.88280059	     -0.00007725	     -0.21490568	     -0.00000000	      0.00000000	     43.86995942
      2.35858775	     -0.05602406	     -0.00057317	     -0.19751344	     -0.06041650	      0.88280078	     -0.00007571	     -0.21489993	     -0.00000000	      0.00000000	     43.96870619
      2.35976280	     -0.05603307	     -0.00056920	     -0.19752239	     -0.06041097	      0.88280096	     -0.00007417	     -0.21489426	     -0.00000000	      0.00000000	     43.93414851
      2.36127924	     -0.05604424	     -0.00056482	     -0.19753347	     -0.06040388	      0.88280118	     -0.00007217	     -0.21488707	     -0.00000000	      0.00000000	     43.99597829
      2.36279568	     -0.05605478	     -0.00055752	     -0.19754401	     -0.06039686	      0.88280138	     -0.00007017	     -0.21488001	     -0.00000000	      0.00000000	     43.90742146
      2.36392333	     -0.05606226	     -0.00055419	     -0.19755143	     -0.06039168	      0.88280153	     -0.00006868	     -0.21487484	     -0.00000000	      0.00000000	     44.00602865
      2.36505098	     -0.05606932	     -0.00054861	     -0.19755850	     -0.06038653	      0.88280166	     -0.00006718	     -0.21486973	     -0.00000000	      0.00000000	     43.97579965
      2.36664718	     -0.05607856	     -0.00054129	     -0.19756773	     -0.06037930	      0.88280185	     -0.00006506	     -0.21486260	     -0.00000000	      0.00000000	     44.02513502
      2.36802215	     -0.05608566	     -0.00053318	     -0.19757488	     -0.06037313	      0.88280199	     -0.00006323	     -0.21485654	     -0.00000000	      0.00000000	     43.96684278
      2.36939712	     -0.05609211	     -0.00052656	     -0.19758134	     -0.06036701	      0.88280213	     -0.00006139	     -0.21485056	     -0.00000000	      0.00000000	     44.05894949
      2.37077209	     -0.05609772	     -0.00051694	     -0.19758704	     -0.06036094	      0.88280227	     -0.00005956	     -0.21484465	     -0.00000000	      0.00000000	     43.95759265
      2.37214706	     -0.05610256	     -0.00051000	     -0.19759190	     -0.06035492	      0.88280239	     -0.00005772	     -0.21483881	     -0.00000000	      0.00000000	     44.10435728
      2.37332561	     -0.05610596	     -0.00050066	     -0.19759541	     -0.06034979	      0.88280249	     -0.00005614	     -0.21483384	     -0.00000000	      0.00000000	     43.98148614
      2.37450417	     -0.05610877	     -0.00049305	     -0.19759829	     -0.06034470	      0.88280259	     -0.00005456	     -0.21482890	     -0.00000000	      0.00000000	     44.03182080
      2.37599591	     -0.05611144	     -0.00048141	     -0.19760110	     -0.06033831	      0.88280271	     -0.00005256	     -0.21482271	     -0.00000000	      0.00000000	     43.98568304
      2.37748764	     -0.05611317	     -0.00047112	     -0.19760294	     -0.06033198	      0.88280282	     -0.00005056	     -0.21481656	     -0.00000000	      0.00000000	     44.10058850
      2.37867752	     -0.05611382	     -0.00046012	     -0.19760375	     -0.06032696	      0.88280291	     -0.00004897	     -0.21481169	     -0.00000000	      0.00000000	     43.99006674
      2.37986739	     -0.05611388	     -0.00045073	     -0.19760393	     -0.06032198	      0.88280300	     -0.00004737	     -0.21480685	     -0.00000000	      0.00000000	     44.04115899
      2.38137963	     -0.05611302	     -0.00043683	     -0.19760328	     -0.06031571	      0.88280310	     -0.00004534	     -0.21480074	     -0.00000000	      0.00000000	     43.99526724
      2.38289188	     -0.05611121	     -0.00042448	     -0.19760164	     -0.06030948	      0.88280321	     -0.00004332	     -0.21479466	     -0.00000000	      0.00000000	     44.13274539
      2.38403751	     -0.05610912	     -0.00041220	     -0.19759975	     -0.06030480	      0.88280329	     -0.00004178	     -0.21479008	     -0.00000000	      0.00000000	     44.01262208
      2.38518315	     -0.05610647	     -0.00040148	     -0.19759727	     -0.06030016	      0.88280336	     -0.00004025	     -0.21478551	     -0.00000000	      0.00000000	     44.05755467
      2.38676767	     -0.05610182	     -0.00038487	     -0.19759289	     -0.06029378	      0.88280347	     -0.00003813	     -0.21477923	     -0.00000000	      0.00000000	     44.02570791
      2.38835219	     -0.05609608	     -0.00036969	     -0.19758739	     -0.06028746	      0.88280358	     -0.00003601	     -0.21477296	     -0.00000000	      0.00000000	     44.17756319
      2.38945429	     -0.05609137	     -0.00035622	     -0.19758293	     -0.06028310	      0.88280365	     -0.00003454	     -0.21476862	     -0.00000000	      0.00000000	     44.04631190
      2.39055640	     -0.05608617	     -0.00034429	     -0.19757794	     -0.06027877	      0.88280372	     -0.00003306	     -0.21476429	     -0.00000000	      0.00000000	     44.08206632
      2.39224206	     -0.05607742	     -0.00032450	     -0.19756954	     -0.06027219	      0.88280384	     -0.00003082	     -0.21475768	     -0.00000000	      0.00000000	     44.05608763
      2.39363970	     -0.05606958	     -0.00030875	     -0.19756199	     -0.06026679	      0.88280393	     -0.00002896	     -0.21475223	     -0.00000000	      0.00000000	     44.12824548
      2.39503734	     -0.05606147	     -0.00029075	     -0.19755421	     -0.06026143	      0.88280403	     -0.00002711	     -0.21474681	     -0.00000000	      0.00000000	     44.04628128
      2.39643498	     -0.05605379	     -0.00027491	     -0.19754682	     -0.06025611	      0.88280412	     -0.00002525	     -0.21474145	     -0.00000000	      0.00000000	     44.17257422
      2.39768108	     -0.05604695	     -0.00025790	     -0.19754031	     -0.06025140	      0.88280421	     -0.00002361	     -0.21473674	     -0.00000000	      0.00000000	     44.06133185
      2.39892718	     -0.05604041	     -0.00024280	     -0.19753405	     -0.06024673	      0.88280429	     -0.00002196	     -0.21473211	     -0.00000000	      0.00000000	     44.13766089
      2.40017328	     -0.05603453	     -0.00022608	     -0.19752849	     -0.06024209	      0.88280438	     -0.00002032	     -0.21472759	     -0.00000000	      0.00000000	     44.09652724
      2.40178503	     -0.05602849	     -0.00020568	     -0.19752284	     -0.06023614	      0.88280449	     -0.00001820	     -0.21472193	     -0.00000000	      0.00000000	     44.18363749
      2.40305719	     -0.05602486	     -0.00018749	     -0.19751957	     -0.06023148	      0.88280458	     -0.00001654	     -0.21471768	     -0.00000000	      0.00000000	     44.09009802
      2.40432934	     -0.05602226	     -0.00017096	     -0.19751729	     -0.06022685	      0.88280466	     -0.00001487	     -0.21471362	     -0.00000000	      0.00000000	     44.16766772
      2.40560150	     -0.05602024	     -0.00015277	     -0.19751564	     -0.06022225	      0.88280474	     -0.00001321	     -0.21470979	     -0.00000000	      0.00000000	     44.12552094
      2.40719445	     -0.05601877	     -0.00013125	     -0.19751460	     -0.06021654	      0.88280484	     -0.00001114	     -0.21470530	     -0.00000000	      0.00000000	     44.22783164
      2.40844698	     -0.05601812	     -0.00011192	     -0.19751436	     -0.06021208	      0.88280491	     -0.00000952	     -0.21470204	     -0.00000000	      0.00000000	     44.12875229
      2.40969951	     -0.05601779	     -0.00009410	     -0.19751440	     -0.06020766	      0.88280498	     -0.00000790	     -0.21469900	     -0.00000000	      0.00000000	     44.20338404
      2.41095204	     -0.05601785	     -0.00007472	     -0.19751487	     -0.06020326	      0.88280504	     -0.00000628	     -0.21469618	     -0.00000000	      0.00000000	     44.16636695
      2.41261377	     -0.05601860	     -0.00004997	     -0.19751615	     -0.06019747	      0.88280511	     -0.00000414	     -0.21469279	     -0.00000000	      0.00000000	     44.26006808
      2.41386104	     -0.05601930	     -0.00002920	     -0.19751731	     -0.06019315	      0.88280515	     -0.00000254	     -0.21469050	     -0.00000000	      0.00000000	     44.15627624
      2.41510830	     -0.05602020	     -0.00000990	     -0.19751863	     -0.06018886	      0.88280519	     -0.00000094	     -0.21468842	     -0.00000000	      0.00000000	     44.22091644
      2.41662071	     -0.05602155	      0.00001561	     -0.19752056	     -0.06018370	      0.88280521	      0.00000099	     -0.21468617	     -0.00000000	      0.00000000	     44.14012657
      2.41797490	     -0.05602316	      0.00003688	     -0.19752265	     -0.06017910	      0.88280522	      0.00000271	     -0.21468440	     -0.00000000	      0.00000000	     44.24796956
      2.41932909	     -0.05602457	      0.00006078	     -0.19752461	     -0.06017454	      0.88280522	      0.00000443	     -0.21468286	     -0.00000000	     -0.00000000	     44.11877762
      2.42068328	     -0.05602528	      0.00008250	     -0.19752582	     -0.06017000	      0.88280520	      0.00000614	     -0.21468151	     -0.00000000	     -0.00000000	     44.24484957
      2.42203747	     -0.05602498	      0.00010692	     -0.19752609	     -0.06016549	      0.88280516	      0.00000784	     -0.21468031	     -0.00000000	     -0.00000000	     44.09822159
      2.42339166	     -0.05602343	      0.00012878	     -0.19752506	     -0.06016100	      0.88280511	      0.00000954	     -0.21467923	     -0.00000000	     -0.00000000	     44.24866724
      2.42474585	     -0.05602040	      0.00015332	     -0.19752261	     -0.06015654	      0.88280503	      0.00001123	     -0.21467821	     -0.00000000	     -0.00000000	     44.08377937
      2.42610004	     -0.05601732	      0.00017482	     -0.19752004	     -0.06015210	      0.88280493	      0.00001291	     -0.21467724	     -0.00000000	     -0.00000000	     44.24204624
      2.42745424	     -0.05601494	      0.00019880	     -0.19751825	     -0.06014769	      0.88280481	      0.00001458	     -0.21467635	     -0.00000000	     -0.00000000	     44.04348943
      2.42880843	     -0.05601235	      0.00021952	     -0.19751615	     -0.06014329	      0.88280466	      0.00001624	     -0.21467555	     -0.00000000	     -0.00000000	     44.21821470
      2.43016262	     -0.05600801	      0.00024295	     -0.19751238	     -0.06013892	      0.88280449	      0.00001789	     -0.21467480	     -0.00000000	     -0.00000000	     44.01656418
      2.43151681	     -0.05600333	      0.00026291	     -0.19750820	     -0.06013456	      0.88280429	      0.00001953	     -0.21467406	     -0.00000000	     -0.00000000	     44.19714839
      2.43287100	     -0.05600003	      0.00028525	     -0.19750545	     -0.06013023	      0.88280406	      0.00002116	     -0.21467337	     -0.00000000	     -0.00000000	     43.96352995
      2.43422519	     -0.05599862	      0.00030382	     -0.19750450	     -0.06012590	      0.88280381	      0.00002277	     -0.21467278	     -0.00000000	     -0.00000000	     44.13389218
      2.43557938	     -0.05599778	      0.00032481	     -0.19750418	     -0.06012160	      0.88280353	      0.00002438	     -0.21467233	     -0.00000000	     -0.00000000	     43.89981903
      2.43693357	     -0.05599735	      0.00034228	     -0.19750419	     -0.06011731	      0.88280322	      0.00002598	     -0.21467200	     -0.00000000	     -0.00000000	     44.07173104
      2.43828776	     -0.05599674	      0.00036234	     -0.19750409	     -0.06011303	      0.88280287	      0.00002756	     -0.21467178	     -0.00000000	     -0.00000000	     43.84075780
      2.43964195	     -0.05599659	      0.00037892	     -0.19750436	     -0.06010877	      0.88280250	      0.00002914	     -0.21467165	     -0.00000000	     -0.00000000	     43.99995850
      2.44099615	     -0.05599714	      0.00039785	     -0.19750541	     -0.06010452	      0.88280210	      0.00003070	     -0.21467163	     -0.00000000	     -0.00000000	     43.76708956
      2.44235034	     -0.05599860	      0.00041346	     -0.19750728	     -0.06010027	      0.88280167	      0.00003225	     -0.21467172	     -0.00000000	     -0.00000000	     43.90501642
      2.44370453	     -0.05600001	      0.00043141	     -0.19750916	     -0.06009604	      0.88280121	      0.00003379	     -0.21467192	     -0.00000000	     -0.00000000	     43.68272521
      2.44505872	     -0.05600201	      0.00044621	     -0.19751156	     -0.06009181	      0.88280072	      0.00003532	     -0.21467222	     -0.00000000	     -0.00000000	     43.80150942
      2.44641291	     -0.05600387	      0.00046320	     -0.19751388	     -0.06008760	      0.88280020	      0.00003684	     -0.21467259	     -0.00000000	     -0.00000000	     43.59505567
      2.44776710	     -0.05600627	      0.00047710	     -0.19751666	     -0.06008339	      0.88279965	      0.00003834	     -0.21467303	     -0.00000000	     -0.00000000	     43.70520993
      2.44912129	     -0.05600914	      0.00049275	     -0.19751998	     -0.06007918	      0.88279908	      0.00003984	     -0.21467355	     -0.00000000	     -0.00000000	     43.51837374
      2.45047548	     -0.05601228	      0.00050557	     -0.19752348	     -0.06007498	      0.88279847	      0.00004132	     -0.21467413	     -0.00000000	     -0.00000000	     43.61407556
      2.45182967	     -0.05601477	      0.00052014	     -0.19752639	     -0.06007078	      0.88279785	      0.00004279	     -0.21467476	     -0.00000000	     -0.00000000	     43.44505144
      2.45318387	     -0.05601708	      0.00053222	     -0.19752906	     -0.06006659	      0.88279719	      0.00004425	     -0.21467539	     -0.00000000	     -0.00000000	     43.52104369
      2.45453806	     -0.05601886	      0.00054576	     -0.19753124	     -0.06006239	      0.88279651	      0.00004570	     -0.21467602	     -0.00000000	     -0.00000000	     43.37226152
      2.45589225	     -0.05602023	      0.00055706	     -0.19753297	     -0.06005820	      0.88279581	      0.00004713	     -0.21467662	     -0.00000000	     -0.00000000	     43.43292562
      2.45724644	     -0.05602078	      0.00056969	     -0.19753390	     -0.06005401	      0.88279509	      0.00004856	     -0.21467716	     -0.00000000	     -0.00000000	     43.29631020
      2.45860063	     -0.05602049	      0.00058038	     -0.19753395	     -0.06004981	      0.88279435	      0.00004997	     -0.21467761	     -0.00000000	     -0.00000000	     43.33670796
      2.45995482	     -0.05601919	      0.00059216	     -0.19753303	     -0.06004562	      0.88279359	      0.00005136	     -0.21467794	     -0.00000000	     -0.00000000	     43.21182764
      2.46130901	     -0.05601742	      0.00060207	     -0.19753159	     -0.06004142	      0.88279281	      0.00005275	     -0.21467814	     -0.00000000	     -0.00000000	     43.23883769
      2.46266320	     -0.05601520	      0.00061269	     -0.19752971	     -0.06003722	      0.88279201	      0.00005412	     -0.21467819	     -0.00000000	     -0.00000000	     43.12521695
      2.46431182	     -0.05601269	      0.00062290	     -0.19752757	     -0.06003210	      0.88279102	      0.00005576	     -0.21467805	     -0.00000000	     -0.00000000	     43.20335673
      2.46552063	     -0.05601095	      0.00063198	     -0.19752612	     -0.06002835	      0.88279029	      0.00005696	     -0.21467783	     -0.00000000	     -0.00000000	     43.00840595
      2.46672943	     -0.05600938	      0.00063870	     -0.19752480	     -0.06002459	      0.88278954	      0.00005815	     -0.21467752	     -0.00000000	     -0.00000000	     43.02216699
      2.46835001	     -0.05600690	      0.00064817	     -0.19752267	     -0.06001954	      0.88278852	      0.00005972	     -0.21467693	     -0.00000000	     -0.00000000	     42.90072532
      2.46980110	     -0.05600467	      0.00065417	     -0.19752069	     -0.06001501	      0.88278761	      0.00006111	     -0.21467624	     -0.00000000	     -0.00000000	     42.96843101
      2.47125220	     -0.05600178	      0.00066210	     -0.19751808	     -0.06001048	      0.88278668	      0.00006248	     -0.21467538	     -0.00000000	     -0.00000000	     42.75840270
      2.47251348	     -0.05599931	      0.00066569	     -0.19751580	     -0.06000653	      0.88278586	      0.00006366	     -0.21467448	     -0.00000000	     -0.00000000	     42.85305839
      2.47377476	     -0.05599644	      0.00067090	     -0.19751314	     -0.06000258	      0.88278505	      0.00006483	     -0.21467345	     -0.00000000	     -0.00000000	     42.72025848
      2.47503605	     -0.05599353	      0.00067429	     -0.19751041	     -0.05999861	      0.88278422	      0.00006598	     -0.21467228	     -0.00000000	     -0.00000000	     42.72131999
      2.47678277	     -0.05598901	      0.00067947	     -0.19750614	     -0.05999311	      0.88278308	      0.00006755	     -0.21467042	     -0.00000000	     -0.00000000	     42.57261328
      2.47808115	     -0.05598564	      0.00068087	     -0.19750289	     -0.05998902	      0.88278223	      0.00006871	     -0.21466886	     -0.00000000	     -0.00000000	     42.64216307
      2.47937952	     -0.05598178	      0.00068356	     -0.19749919	     -0.05998491	      0.88278137	      0.00006985	     -0.21466715	     -0.00000000	     -0.00000000	     42.50817268
      2.48067790	     -0.05597783	      0.00068438	     -0.19749536	     -0.05998079	      0.88278051	      0.00007098	     -0.21466528	     -0.00000000	     -0.00000000	     42.51142879
      2.48238462	     -0.05597204	      0.00068613	     -0.19748973	     -0.05997537	      0.88277938	      0.00007244	     -0.21466257	     -0.00000000	     -0.00000000	     42.35046827
      2.48365811	     -0.05596764	      0.00068484	     -0.19748539	     -0.05997131	      0.88277854	      0.00007351	     -0.21466037	     -0.00000000	     -0.00000000	     42.42137152
      2.48493161	     -0.05596247	      0.00068492	     -0.19748032	     -0.05996723	      0.88277769	      0.00007458	     -0.21465800	     -0.00000000	     -0.00000000	     42.29488972
      2.48650049	     -0.05595574	      0.00068257	     -0.19747363	     -0.05996220	      0.88277665	      0.00007587	     -0.21465485	     -0.00000000	     -0.00000000	     42.32394585
      2.48790383	     -0.05594863	      0.00068164	     -0.19746660	     -0.05995769	      0.88277572	      0.00007700	     -0.21465179	     -0.00000000	     -0.00000000	     42.15083952
      2.48930717	     -0.05594108	      0.00067744	     -0.19745904	     -0.05995316	      0.88277479	      0.00007812	     -0.21464850	     -0.00000000	     -0.00000000	     42.22870871
      2.49071052	     -0.05593261	      0.00067533	     -0.19745062	     -0.05994861	      0.88277386	      0.00007923	     -0.21464499	     -0.00000000	     -0.00000000	     42.03367942
      2.49211386	     -0.05592401	      0.00066953	     -0.19744197	     -0.05994405	      0.88277293	      0.00008032	     -0.21464123	     -0.00000000	     -0.00000000	     42.13916113
      2.49351720	     -0.05591365	      0.00066640	     -0.19743163	     -0.05993947	      0.88277200	      0.00008139	     -0.21463722	     -0.00000000	     -0.00000000	     41.93356199
      2.49492055	     -0.05590314	      0.00065912	     -0.19742104	     -0.05993488	      0.88277107	      0.00008245	     -0.21463292	     -0.00000000	     -0.00000000	     42.06451294
      2.49632389	     -0.05589088	      0.00065508	     -0.19740877	     -0.05993027	      0.88277014	      0.00008349	     -0.21462833	     -0.00000000	     -0.00000000	     41.84147906
      2.49758024	     -0.05588009	      0.00064768	     -0.19739788	     -0.05992613	      0.88276931	      0.00008441	     -0.21462396	     -0.00000000	     -0.00000000	     41.93149713
      2.49883659	     -0.05586814	      0.00064228	     -0.19738587	     -0.05992197	      0.88276849	      0.00008532	     -0.21461935	     -0.00000000	     -0.00000000	     41.81981752
      2.50036099	     -0.05585358	      0.00063342	     -0.19737118	     -0.05991691	      0.88276748	      0.00008641	     -0.21461344	     -0.00000000	     -0.00000000	     41.84129881
      2.50188539	     -0.05583798	      0.00062614	     -0.19735550	     -0.05991183	      0.88276648	      0.00008748	     -0.21460719	     -0.00000000	     -0.00000000	     41.69537956
      2.50316756	     -0.05582548	      0.00061693	     -0.19734284	     -0.05990754	      0.88276565	      0.00008837	     -0.21460169	     -0.00000000	     -0.00000000	     41.77443091
      2.50444974	     -0.05581200	      0.00060992	     -0.19732926	     -0.05990324	      0.88276481	      0.00008924	     -0.21459597	     -0.00000000	     -0.00000000	     41.68193947
      2.50573191	     -0.05579889	      0.00060116	     -0.19731599	     -0.05989892	      0.88276398	      0.00009011	     -0.21459005	     -0.00000000	     -0.00000000	     41.69118112
      2.50747755	     -0.05578058	      0.00059035	     -0.19729751	     -0.05989301	      0.88276285	      0.00009127	     -0.21458170	     -0.00000000	     -0.00000000	     41.60307693
      2.50878048	     -0.05576805	      0.00057995	     -0.19728478	     -0.05988858	      0.88276201	      0.00009212	     -0.21457527	     -0.00000000	     -0.00000000	     41.66499060
      2.51008340	     -0.05575484	      0.00057152	     -0.19727142	     -0.05988414	      0.88276117	      0.00009297	     -0.21456870	     -0.00000000	     -0.00000000	     41.59772173
      2.51138632	     -0.05574202	      0.00056169	     -0.19725841	     -0.05987968	      0.88276034	      0.00009380	     -0.21456201	     -0.00000000	     -0.00000000	     41.61481187
      2.51312144	     -0.05572318	      0.00055035	     -0.19723936	     -0.05987372	      0.88275924	      0.00009489	     -0.21455289	     -0.00000000	     -0.00000000	     41.55624608
      2.51440117	     -0.05571042	      0.00053969	     -0.19722639	     -0.05986930	      0.88275843	      0.00009569	     -0.21454601	     -0.00000000	     -0.00000000	     41.61608085
      2.51568089	     -0.05569635	      0.00053114	     -0.19721215	     -0.05986487	      0.88275763	      0.00009647	     -0.21453904	     -0.00000000	     -0.00000000	     41.57615727
      2.51726496	     -0.05567804	      0.00051878	     -0.19719358	     -0.05985937	      0.88275664	      0.00009744	     -0.21453024	     -0.00000000	     -0.00000000	     41.63805415
      2.51867132	     -0.05565850	      0.00051025	     -0.19717387	     -0.05985446	      0.88275577	      0.00009828	     -0.21452224	     -0.00000001	     -0.00000000	     41.59640718
      2.52007768	     -0.05564062	      0.00049881	     -0.19715575	     -0.05984954	      0.88275491	      0.00009911	     -0.21451403	     -0.00000001	     -0.00000000	     41.66730565
      2.52148404	     -0.05562066	      0.00049054	     -0.19713562	     -0.05984459	      0.88275405	      0.00009993	     -0.21450569	     -0.00000001	     -0.00000000	     41.62804893
      2.52289040	     -0.05560307	      0.00047885	     -0.19711777	     -0.05983964	      0.88275320	      0.00010074	     -0.21449720	     -0.00000001	     -0.00000000	     41.70654687
      2.52429676	     -0.05558236	      0.00047103	     -0.19709688	     -0.05983466	      0.88275236	      0.00010155	     -0.21448862	     -0.00000001	     -0.00000000	     41.68132552
      2.52570313	     -0.05556537	      0.00045907	     -0.19707962	     -0.05982967	      0.88275153	      0.00010234	     -0.21447993	     -0.00000001	     -0.00000000	     41.76125827
      2.52710949	     -0.05554326	      0.00045188	     -0.19705734	     -0.05982466	      0.88275071	      0.00010313	     -0.21447117	     -0.00000001	     -0.00000000	     41.76345547
      2.52836771	     -0.05552584	      0.00044153	     -0.19703967	     -0.05982016	      0.88274999	      0.00010382	     -0.21446319	     -0.00000001	     -0.00000000	     41.83236127
      2.52962594	     -0.05550458	      0.00043407	     -0.19701824	     -0.05981565	      0.88274927	      0.00010451	     -0.21445511	     -0.00000001	     -0.00000000	     41.87901889
      2.53114450	     -0.05548066	      0.00042237	     -0.19699402	     -0.05981020	      0.88274842	      0.00010533	     -0.21444517	     -0.00000001	     -0.00000000	     41.97598731
      2.53266306	     -0.05545149	      0.00041318	     -0.19696461	     -0.05980472	      0.88274759	      0.00010614	     -0.21443503	     -0.00000001	     -0.00000000	     42.08560901
      2.53392676	     -0.05542975	      0.00040197	     -0.19694259	     -0.05980016	      0.88274691	      0.00010680	     -0.21442639	     -0.00000001	     -0.00000000	     42.16359725
      2.53519047	     -0.05540240	      0.00039360	     -0.19691501	     -0.05979558	      0.88274624	      0.00010746	     -0.21441757	     -0.00000001	     -0.00000000	     42.26461792
      2.53672017	     -0.05537076	      0.00038081	     -0.19688303	     -0.05979003	      0.88274545	      0.00010825	     -0.21440658	     -0.00000001	     -0.00000000	     42.37234279
      2.53824986	     -0.05533504	      0.00037093	     -0.19684703	     -0.05978446	      0.88274469	      0.00010903	     -0.21439535	     -0.00000001	     -0.00000000	     42.51223580
      2.53945364	     -0.05531339	      0.00035934	     -0.19682505	     -0.05978008	      0.88274411	      0.00010963	     -0.21438634	     -0.00000001	     -0.00000000	     42.55134103
      2.54065742	     -0.05528921	      0.00035025	     -0.19680061	     -0.05977569	      0.88274356	      0.00011023	     -0.21437730	     -0.00000001	     -0.00000000	     42.65290727
      2.54225224	     -0.05526288	      0.00033573	     -0.19677385	     -0.05976986	      0.88274285	      0.00011102	     -0.21436531	     -0.00000001	     -0.00000000	     42.76636614
      2.54384707	     -0.05523284	      0.00032389	     -0.19674344	     -0.05976403	      0.88274218	      0.00011179	     -0.21435338	     -0.00000001	     -0.00000000	     42.97823555
      2.54499682	     -0.05521810	      0.00031153	     -0.19672833	     -0.05975983	      0.88274172	      0.00011234	     -0.21434478	     -0.00000001	     -0.00000000	     43.01892290
      2.54614656	     -0.05519929	      0.00030179	     -0.19670922	     -0.05975562	      0.88274129	      0.00011288	     -0.21433623	     -0.00000001	     -0.00000000	     43.13964414
      2.54783044	     -0.05517397	      0.00028611	     -0.19668342	     -0.05974946	      0.88274069	      0.00011367	     -0.21432373	     -0.00000001	     -0.00000000	     43.28715833
      2.54924656	     -0.05514887	      0.00027457	     -0.19665795	     -0.05974429	      0.88274023	      0.00011432	     -0.21431321	     -0.00000001	     -0.00000000	     43.47313813
      2.55066267	     -0.05512779	      0.00026044	     -0.19663642	     -0.05973911	      0.88273980	      0.00011496	     -0.21430259	     -0.00000001	     -0.00000000	     43.57787857
      2.55207878	     -0.05510084	      0.00024954	     -0.19660912	     -0.05973394	      0.88273941	      0.00011560	     -0.21429194	     -0.00000001	     -0.00000000	     43.78676520
      2.55349490	     -0.05508077	      0.00023432	     -0.19658857	     -0.05972878	      0.88273906	      0.00011622	     -0.21428117	     -0.00000001	     -0.00000000	     43.87742323
      2.55470558	     -0.05505506	      0.00022522	     -0.19656255	     -0.05972437	      0.88273879	      0.00011675	     -0.21427190	     -0.00000001	     -0.00000000	     44.07310513
      2.55591627	     -0.05503567	      0.00021295	     -0.19654276	     -0.05971997	      0.88273854	      0.00011727	     -0.21426251	     -0.00000001	     -0.00000000	     44.17765562
      2.55744336	     -0.05501046	      0.00019908	     -0.19651709	     -0.05971443	      0.88273827	      0.00011792	     -0.21425066	     -0.00000001	     -0.00000000	     44.36849838
      2.55897044	     -0.05499243	      0.00018220	     -0.19649851	     -0.05970890	      0.88273803	      0.00011856	     -0.21423883	     -0.00000001	     -0.00000000	     44.48764497
      2.56017781	     -0.05497244	      0.00017203	     -0.19647817	     -0.05970454	      0.88273788	      0.00011906	     -0.21422956	     -0.00000001	     -0.00000000	     44.67699804
      2.56138519	     -0.05495729	      0.00015924	     -0.19646259	     -0.05970019	      0.88273775	      0.00011955	     -0.21422029	     -0.00000001	     -0.00000000	     44.79575981
      2.56293951	     -0.05493229	      0.00014487	     -0.19643709	     -0.05969461	      0.88273762	      0.00012018	     -0.21420836	     -0.00000001	     -0.00000000	     45.03008903
      2.56449383	     -0.05491186	      0.00012730	     -0.19641608	     -0.05968905	      0.88273752	      0.00012079	     -0.21419632	     -0.00000001	     -0.00000000	     45.19175803
      2.56564295	     -0.05489053	      0.00011782	     -0.19639441	     -0.05968496	      0.88273748	      0.00012124	     -0.21418739	     -0.00000001	     -0.00000000	     45.37591009
      2.56679207	     -0.05487450	      0.00010578	     -0.19637798	     -0.05968087	      0.88273745	      0.00012169	     -0.21417842	     -0.00000001	     -0.00000000	     45.49775366
      2.56843126	     -0.05484949	      0.00009060	     -0.19635244	     -0.05967507	      0.88273744	      0.00012232	     -0.21416560	     -0.00000001	      0.00000000	     45.71838646
      2.56982984	     -0.05483161	      0.00007612	     -0.19633405	     -0.05967015	      0.88273747	      0.00012284	     -0.21415465	     -0.00000001	      0.00000000	     45.85192037
      2.57122843	     -0.05480933	      0.00006468	     -0.19631135	     -0.05966525	      0.88273751	      0.00012337	     -0.21414372	     -0.00000001	      0.00000000	     46.05497928
      2.57262702	     -0.05479318	      0.00004995	     -0.19629469	     -0.05966037	      0.88273759	      0.00012388	     -0.21413276	     -0.00000001	      0.00000000	     46.19257740
      2.57402561	     -0.05477075	      0.00003975	     -0.19627186	     -0.05965552	      0.88273768	      0.00012440	     -0.21412185	     -0.00000001	      0.00000000	     46.39999693
      2.57521336	     -0.05475895	      0.00002675	     -0.19625961	     -0.05965142	      0.88273777	      0.00012483	     -0.21411259	     -0.00000001	      0.00000000	     46.51694648
      2.57640112	     -0.05474392	      0.00001661	     -0.19624419	     -0.05964734	      0.88273788	      0.00012526	     -0.21410340	     -0.00000001	      0.00000000	     46.66455733
      2.57791618	     -0.05472861	      0.00000148	     -0.19622834	     -0.05964217	      0.88273804	      0.00012580	     -0.21409176	     -0.00000001	      0.00000000	     46.85952691
      2.57943125	     -0.05471135	     -0.00001085	     -0.19621060	     -0.05963703	      0.88273822	      0.00012634	     -0.21408028	     -0.00000001	      0.00000000	     47.02823633
      2.58059905	     -0.05470314	     -0.00002347	     -0.19620195	     -0.05963310	      0.88273836	      0.00012675	     -0.21407152	     -0.00000001	      0.00000000	     47.15053175
      2.58176684	     -0.05469246	     -0.00003307	     -0.19619089	     -0.05962919	      0.88273852	      0.00012716	     -0.21406288	     -0.00000001	      0.00000000	     47.24691882
      2.58331817	     -0.05468031	     -0.00004710	     -0.19617820	     -0.05962403	      0.88273874	      0.00012770	     -0.21405154	     -0.00000001	      0.00000000	     47.41229636
      2.58486950	     -0.05466669	     -0.00005778	     -0.19616414	     -0.05961892	      0.88273898	      0.00012825	     -0.21404038	     -0.00000001	      0.00000000	     47.51062495
      2.58596136	     -0.05466062	     -0.00006845	     -0.19615767	     -0.05961534	      0.88273915	      0.00012862	     -0.21403262	     -0.00000001	      0.00000000	     47.63481152
      2.58705322	     -0.05465355	     -0.00007653	     -0.19615026	     -0.05961179	      0.88273933	      0.00012900	     -0.21402497	     -0.00000001	      0.00000000	     47.69417634
      2.58871692	     -0.05464546	     -0.00008974	     -0.19614164	     -0.05960643	      0.88273961	      0.00012957	     -0.21401353	     -0.00000001	      0.00000000	     47.83117809
      2.59008640	     -0.05463920	     -0.00009898	     -0.19613498	     -0.05960205	      0.88273985	      0.00013005	     -0.21400434	     -0.00000001	      0.00000000	     47.87813643
      2.59145588	     -0.05463462	     -0.00011028	     -0.19612994	     -0.05959772	      0.88274008	      0.00013052	     -0.21399534	     -0.00000001	      0.00000000	     48.04048408
      2.59282535	     -0.05462962	     -0.00011871	     -0.19612455	     -0.05959342	      0.88274033	      0.00013099	     -0.21398655	     -0.00000001	      0.00000000	     48.05123796
      2.59419483	     -0.05462615	     -0.00013042	     -0.19612061	     -0.05958917	      0.88274057	      0.00013146	     -0.21397795	     -0.00000001	      0.00000000	     48.25804047
      2.59534460	     -0.05462194	     -0.00013653	     -0.19611611	     -0.05958562	      0.88274077	      0.00013186	     -0.21397086	     -0.00000001	      0.00000000	     48.20836326
      2.59649437	     -0.05461689	     -0.00014437	     -0.19611071	     -0.05958211	      0.88274098	      0.00013226	     -0.21396385	     -0.00000001	      0.00000000	     48.30787736
      2.59798574	     -0.05460763	     -0.00015216	     -0.19610106	     -0.05957760	      0.88274124	      0.00013278	     -0.21395480	     -0.00000001	      0.00000000	     48.34025508
      2.59947711	     -0.05459833	     -0.00016153	     -0.19609132	     -0.05957314	      0.88274150	      0.00013330	     -0.21394575	     -0.00000001	      0.00000000	     48.51250526
      2.60061799	     -0.05459234	     -0.00016593	     -0.19608506	     -0.05956976	      0.88274170	      0.00013370	     -0.21393887	     -0.00000001	      0.00000000	     48.42763089
      2.60175888	     -0.05458837	     -0.00017208	     -0.19608078	     -0.05956642	      0.88274190	      0.00013410	     -0.21393208	     -0.00000001	      0.00000000	     48.48223044
      2.60328606	     -0.05458406	     -0.00017840	     -0.19607609	     -0.05956199	      0.88274216	      0.00013464	     -0.21392320	     -0.00000001	      0.00000000	     48.46436660
      2.60481323	     -0.05457943	     -0.00018615	     -0.19607105	     -0.05955762	      0.88274242	      0.00013519	     -0.21391452	     -0.00000001	      0.00000000	     48.62655896
      2.60589340	     -0.05457581	     -0.00018855	     -0.19606721	     -0.05955456	      0.88274260	      0.00013558	     -0.21390849	     -0.00000001	      0.00000000	     48.50864546
      2.60697357	     -0.05457252	     -0.00019256	     -0.19606365	     -0.05955154	      0.88274277	      0.00013597	     -0.21390253	     -0.00000001	      0.00000000	     48.54683943
      2.60860482	     -0.05456748	     -0.00019708	     -0.19605826	     -0.05954702	      0.88274303	      0.00013657	     -0.21389369	     -0.00000001	      0.00000000	     48.52982223
      2.60996315	     -0.05456412	     -0.00020171	     -0.19605456	     -0.05954332	      0.88274324	      0.00013707	     -0.21388646	     -0.00000001	      0.00000000	     48.59427135
      2.61132148	     -0.05456215	     -0.00020424	     -0.19605232	     -0.05953966	      0.88274345	      0.00013757	     -0.21387940	     -0.00000001	      0.00000000	     48.50913169
      2.61267981	     -0.05456002	     -0.00020882	     -0.19604985	     -0.05953605	      0.88274365	      0.00013808	     -0.21387250	     -0.00000001	      0.00000000	     48.62488954
      2.61389245	     -0.05455810	     -0.00020999	     -0.19604772	     -0.05953287	      0.88274383	      0.00013853	     -0.21386645	     -0.00000001	      0.00000000	     48.51069185
      2.61510508	     -0.05455702	     -0.00021310	     -0.19604636	     -0.05952973	      0.88274400	      0.00013899	     -0.21386053	     -0.00000001	      0.00000000	     48.56285896
      2.61631771	     -0.05455636	     -0.00021457	     -0.19604546	     -0.05952663	      0.88274416	      0.00013946	     -0.21385474	     -0.00000001	      0.00000000	     48.50702356
      2.61787490	     -0.05455644	     -0.00021766	     -0.19604520	     -0.05952271	      0.88274437	      0.00014006	     -0.21384748	     -0.00000001	      0.00000000	     48.55384915
      2.61910708	     -0.05455793	     -0.00021801	     -0.19604649	     -0.05951966	      0.88274453	      0.00014053	     -0.21384192	     -0.00000001	      0.00000000	     48.43718004
      2.62033927	     -0.05456089	     -0.00022009	     -0.19604918	     -0.05951664	      0.88274469	      0.00014101	     -0.21383653	     -0.00000001	      0.00000000	     48.46698037
      2.62157145	     -0.05456481	     -0.00022049	     -0.19605288	     -0.05951367	      0.88274484	      0.00014150	     -0.21383134	     -0.00000001	      0.00000000	     48.38902516
      2.62311489	     -0.05457031	     -0.00022216	     -0.19605807	     -0.05951001	      0.88274502	      0.00014211	     -0.21382511	     -0.00000001	      0.00000000	     48.42606758
      2.62432634	     -0.05457430	     -0.00022117	     -0.19606188	     -0.05950718	      0.88274516	      0.00014259	     -0.21382040	     -0.00000001	      0.00000000	     48.30002427
      2.62553778	     -0.05457701	     -0.00022154	     -0.19606437	     -0.05950439	      0.88274530	      0.00014307	     -0.21381580	     -0.00000001	      0.00000000	     48.32432721
      2.62674923	     -0.05457857	     -0.00022020	     -0.19606576	     -0.05950165	      0.88274543	      0.00014356	     -0.21381126	     -0.00000001	      0.00000000	     48.24973972
      2.62835848	     -0.05458084	     -0.00021947	     -0.19606777	     -0.05949807	      0.88274561	      0.00014421	     -0.21380532	     -0.00000001	      0.00000000	     48.26507216
      2.62956227	     -0.05458325	     -0.00021685	     -0.19607004	     -0.05949543	      0.88274574	      0.00014470	     -0.21380095	     -0.00000001	      0.00000000	     48.12187372
      2.63076606	     -0.05458562	     -0.00021571	     -0.19607223	     -0.05949284	      0.88274586	      0.00014519	     -0.21379667	     -0.00000001	      0.00000000	     48.12512377
      2.63223028	     -0.05458763	     -0.00021214	     -0.19607407	     -0.05948975	      0.88274601	      0.00014579	     -0.21379154	     -0.00000001	      0.00000000	     48.00586510
      2.63353767	     -0.05458965	     -0.00021050	     -0.19607591	     -0.05948703	      0.88274615	      0.00014632	     -0.21378704	     -0.00000001	      0.00000000	     48.03388716
      2.63484506	     -0.05459246	     -0.00020624	     -0.19607859	     -0.05948437	      0.88274628	      0.00014686	     -0.21378263	     -0.00000001	      0.00000000	     47.87473820
      2.63615245	     -0.05459620	     -0.00020410	     -0.19608214	     -0.05948175	      0.88274641	      0.00014740	     -0.21377834	     -0.00000001	      0.00000000	     47.90526240
      2.63745983	     -0.05460052	     -0.00019911	     -0.19608636	     -0.05947919	      0.88274655	      0.00014794	     -0.21377418	     -0.00000001	      0.00000000	     47.73703379
      2.63876722	     -0.05460494	     -0.00019632	     -0.19609061	     -0.05947667	      0.88274668	      0.00014848	     -0.21377016	     -0.00000001	      0.00000000	     47.77834860
      2.64007461	     -0.05460872	     -0.00019033	     -0.19609432	     -0.05947420	      0.88274682	      0.00014902	     -0.21376627	     -0.00000001	      0.00000000	     47.60218698
      2.64138200	     -0.05461088	     -0.00018652	     -0.19609634	     -0.05947178	      0.88274696	      0.00014956	     -0.21376246	     -0.00000001	      0.00000000	     47.65736052
      2.64268939	     -0.05461067	     -0.00017913	     -0.19609607	     -0.05946940	      0.88274710	      0.00015011	     -0.21375866	     -0.00000001	      0.00000000	     47.47857000
      2.64399677	     -0.05460911	     -0.00017418	     -0.19609441	     -0.05946708	      0.88274724	      0.00015065	     -0.21375486	     -0.00000001	      0.00000000	     47.53928708
      2.64530416	     -0.05460675	     -0.00016568	     -0.19609203	     -0.05946480	      0.88274738	      0.00015119	     -0.21375103	     -0.00000001	      0.00000000	     47.34403601
      2.64661155	     -0.05460420	     -0.00015990	     -0.19608939	     -0.05946257	      0.88274753	      0.00015173	     -0.21374719	     -0.00000001	      0.00000000	     47.40412384
      2.64791894	     -0.05460216	     -0.00015059	     -0.19608735	     -0.05946039	      0.88274768	      0.00015227	     -0.21374338	     -0.00000001	      0.00000000	     47.19413340
      2.64922632	     -0.05460087	     -0.00014427	     -0.19608598	     -0.05945825	      0.88274784	      0.00015281	     -0.21373964	     -0.00000001	      0.00000000	     47.25586229
      2.65053371	     -0.05459970	     -0.00013428	     -0.19608482	     -0.05945616	      0.88274800	      0.00015335	     -0.21373599	     -0.00000001	      0.00000000	     47.04424746
      2.65184110	     -0.05459791	     -0.00012719	     -0.19608297	     -0.05945412	      0.88274817	      0.00015389	     -0.21373244	     -0.00000001	      0.00000000	     47.11860285
      2.65314849	     -0.05459544	     -0.00011634	     -0.19608053	     -0.05945213	      0.88274834	      0.00015443	     -0.21372896	     -0.00000001	      0.00000000	     46.90947340
      2.65445587	     -0.05459273	     -0.00010849	     -0.19607777	     -0.05945018	      0.88274852	      0.00015496	     -0.21372555	     -0.00000001	      0.00000000	     46.98458270
      2.65576326	     -0.05458931	     -0.00009689	     -0.19607441	     -0.05944827	      0.88274870	      0.00015550	     -0.21372222	     -0.00000001	      0.00000000	     46.77755289
      2.65707065	     -0.05458479	     -0.00008818	     -0.19606987	     -0.05944642	      0.88274889	      0.00015603	     -0.21371895	     -0.00000001	      0.00000000	     46.85789396
      2.65837804	     -0.05457952	     -0.00007576	     -0.19606466	     -0.05944461	      0.88274909	      0.00015656	     -0.21371572	     -0.00000001	      0.00000000	     46.65465024
      2.65968543	     -0.05457233	     -0.00006609	     -0.19605748	     -0.05944284	      0.88274929	      0.00015708	     -0.21371251	     -0.00000001	      0.00000000	     46.74171502
      2.66099281	     -0.05456186	     -0.00005253	     -0.19604711	     -0.05944112	      0.88274951	      0.00015760	     -0.21370925	     -0.00000001	      0.00000000	     46.55841637
      2.66230020	     -0.05454972	     -0.00004167	     -0.19603500	     -0.05943945	      0.88274973	      0.00015812	     -0.21370591	     -0.00000001	      0.00000000	     46.64112829
      2.66360759	     -0.05453632	     -0.00002731	     -0.19602172	     -0.05943782	      0.88274995	      0.00015864	     -0.21370249	     -0.00000001	      0.00000000	     46.45905595
      2.66491498	     -0.05452204	     -0.00001559	     -0.19600749	     -0.05943623	      0.88275019	      0.00015915	     -0.21369898	     -0.00000001	      0.00000000	     46.53736215
      2.66622236	     -0.05450847	     -0.00000077	     -0.19599404	     -0.05943469	      0.88275044	      0.00015966	     -0.21369544	     -0.00000001	      0.00000000	     46.35758154
      2.66752975	     -0.05449575	      0.00001141	     -0.19598137	     -0.05943319	      0.88275070	      0.00016016	     -0.21369192	     -0.00000001	      0.00000000	     46.42797345
      2.66883714	     -0.05448217	      0.00002667	     -0.19596792	     -0.05943174	      0.88275097	      0.00016066	     -0.21368844	     -0.00000001	      0.00000000	     46.27313916
      2.67014453	     -0.05446743	      0.00003972	     -0.19595326	     -0.05943033	      0.88275125	      0.00016115	     -0.21368498	     -0.00000001	      0.00000000	     46.35210402
      2.67145191	     -0.05445144	      0.00005567	     -0.19593742	     -0.05942897	      0.88275154	      0.00016164	     -0.21368152	     -0.00000001	      0.00000000	     46.21653821
      2.67275930	     -0.05443402	      0.00006965	     -0.19592009	     -0.05942765	      0.88275184	      0.00016213	     -0.21367805	     -0.00000001	      0.00000000	     46.29548952
      2.67406669	     -0.05441481	      0.00008635	     -0.19590104	     -0.05942637	      0.88275215	      0.00016260	     -0.21367453	     -0.00000000	      0.00000000	     46.17836526
      2.67537408	     -0.05439447	      0.00010125	     -0.19588082	     -0.05942514	      0.88275248	      0.00016307	     -0.21367096	     -0.00000000	      0.00000000	     46.25127840
      2.67668147	     -0.05437240	      0.00011860	     -0.19585891	     -0.05942395	      0.88275282	      0.00016354	     -0.21366732	     -0.00000000	      0.00000000	     46.15094831
      2.67798885	     -0.05434786	      0.00013453	     -0.19583451	     -0.05942281	      0.88275317	      0.00016400	     -0.21366359	     -0.00000000	      0.00000000	     46.22670475
      2.67929624	     -0.05432221	      0.00015257	     -0.19580905	     -0.05942170	      0.88275354	      0.00016445	     -0.21365974	     -0.00000000	      0.00000000	     46.13714854
      2.68060363	     -0.05429690	      0.00016914	     -0.19578389	     -0.05942064	      0.88275391	      0.00016489	     -0.21365582	     -0.00000000	      0.00000000	     46.19507466
      2.68191102	     -0.05427259	      0.00018739	     -0.19575976	     -0.05941962	      0.88275430	      0.00016532	     -0.21365188	     -0.00000000	      0.00000000	     46.11282435
      2.68321840	     -0.05424894	      0.00020429	     -0.19573625	     -0.05941865	      0.88275470	      0.00016575	     -0.21364798	     -0.00000000	      0.00000000	     46.16886445
      2.68452579	     -0.05422439	      0.00022279	     -0.19571189	     -0.05941772	      0.88275512	      0.00016617	     -0.21364412	     -0.00000000	      0.00000000	     46.11378330
      2.68583318	     -0.05419892	      0.00024033	     -0.19568657	     -0.05941683	      0.88275555	      0.00016658	     -0.21364029	     -0.00000000	      0.00000000	     46.17489468
      2.68742767	     -0.05416699	      0.00026386	     -0.19565489	     -0.05941580	      0.88275608	      0.00016707	     -0.21363563	     -0.00000000	      0.00000000	     46.08667688
      2.68859441	     -0.05414337	      0.00027909	     -0.19563139	     -0.05941509	      0.88275649	      0.00016742	     -0.21363223	     -0.00000000	      0.00000000	     46.20319006
      2.68976114	     -0.05412039	      0.00029608	     -0.19560858	     -0.05941441	      0.88275690	      0.00016776	     -0.21362886	     -0.00000000	      0.00000000	     46.15544708
      2.69132768	     -0.05409075	      0.00031752	     -0.19557912	     -0.05941355	      0.88275747	      0.00016821	     -0.21362444	     -0.00000000	      0.00000000	     46.22386773
      2.69272803	     -0.05406412	      0.00033831	     -0.19555270	     -0.05941283	      0.88275799	      0.00016859	     -0.21362060	     -0.00000000	      0.00000000	     46.14207034
      2.69412838	     -0.05403725	      0.00035659	     -0.19552597	     -0.05941216	      0.88275852	      0.00016896	     -0.21361685	     -0.00000000	      0.00000000	     46.31074501
      2.69534861	     -0.05401343	      0.00037516	     -0.19550233	     -0.05941161	      0.88275899	      0.00016928	     -0.21361365	     -0.00000000	      0.00000000	     46.19142018
      2.69656885	     -0.05398952	      0.00039157	     -0.19547856	     -0.05941110	      0.88275947	      0.00016958	     -0.21361051	     -0.00000000	      0.00000000	     46.28665581
      2.69778909	     -0.05396501	      0.00040916	     -0.19545421	     -0.05941062	      0.88275996	      0.00016988	     -0.21360743	     -0.00000000	      0.00000000	     46.26907417
      2.69946712	     -0.05393130	      0.00043175	     -0.19542067	     -0.05941003	      0.88276063	      0.00017027	     -0.21360324	     -0.00000000	      0.00000000	     46.38894950
      2.70072094	     -0.05390699	      0.00045010	     -0.19539652	     -0.05940962	      0.88276114	      0.00017054	     -0.21360018	     -0.00000000	      0.00000000	     46.29734524
      2.70197476	     -0.05388420	      0.00046633	     -0.19537384	     -0.05940926	      0.88276166	      0.00017081	     -0.21359723	     -0.00000000	      0.00000000	     46.39147559
      2.70322858	     -0.05386192	      0.00048363	     -0.19535170	     -0.05940893	      0.88276217	      0.00017106	     -0.21359440	     -0.00000000	      0.00000000	     46.36421436
      2.70487169	     -0.05383245	      0.00050459	     -0.19532236	     -0.05940855	      0.88276286	      0.00017137	     -0.21359087	     -0.00000000	      0.00000000	     46.50633476
      2.70610353	     -0.05380926	      0.00052211	     -0.19529932	     -0.05940831	      0.88276337	      0.00017159	     -0.21358833	     -0.00000000	      0.00000000	     46.41546426
      2.70733536	     -0.05378636	      0.00053761	     -0.19527651	     -0.05940810	      0.88276388	      0.00017180	     -0.21358584	     -0.00000000	      0.00000000	     46.51384372
      2.70884415	     -0.05375853	      0.00055800	     -0.19524883	     -0.05940789	      0.88276451	      0.00017203	     -0.21358290	     -0.00000000	      0.00000000	     46.46481839
      2.71019539	     -0.05373498	      0.00057401	     -0.19522535	     -0.05940774	      0.88276508	      0.00017223	     -0.21358038	     -0.00000000	      0.00000000	     46.61388528
      2.71154662	     -0.05371213	      0.00059211	     -0.19520263	     -0.05940764	      0.88276564	      0.00017241	     -0.21357799	     -0.00000000	      0.00000000	     46.51145460
      2.71289786	     -0.05369080	      0.00060719	     -0.19518134	     -0.05940758	      0.88276619	      0.00017257	     -0.21357577	     -0.00000000	      0.00000000	     46.69111143
      2.71424909	     -0.05366969	      0.00062475	     -0.19516034	     -0.05940756	      0.88276675	      0.00017272	     -0.21357371	     -0.00000000	      0.00000000	     46.56635662
      2.71560033	     -0.05365062	      0.00063880	     -0.19514129	     -0.05940757	      0.88276729	      0.00017285	     -0.21357184	     -0.00000000	      0.00000000	     46.76503755
      2.71695156	     -0.05363191	      0.00065576	     -0.19512267	     -0.05940763	      0.88276783	      0.00017297	     -0.21357017	     -0.00000000	      0.00000000	     46.61331599
      2.71830280	     -0.05361543	      0.00066862	     -0.19510618	     -0.05940773	      0.88276836	      0.00017306	     -0.21356871	     -0.00000000	      0.00000000	     46.84311590
      2.71965403	     -0.05359922	      0.00068489	     -0.19509005	     -0.05940786	      0.88276888	      0.00017315	     -0.21356749	     -0.00000000	      0.00000000	     46.66248426
      2.72086409	     -0.05358738	      0.00069558	     -0.19507817	     -0.05940801	      0.88276934	      0.00017320	     -0.21356661	     -0.00000000	      0.00000000	     46.84261340
      2.72207415	     -0.05357618	      0.00070817	     -0.19506699	     -0.05940820	      0.88276979	      0.00017325	     -0.21356594	     -0.00000000	      0.00000000	     46.78222438
      2.72354535	     -0.05356534	      0.00072111	     -0.19505611	     -0.05940846	      0.88277032	      0.00017328	     -0.21356544	     -0.00000000	      0.00000000	     46.88877969
      2.72501656	     -0.05355605	      0.00073563	     -0.19504682	     -0.05940876	      0.88277083	      0.00017330	     -0.21356532	     -0.00000000	      0.00000000	     46.78083743
      2.72625288	     -0.05355148	      0.00074461	     -0.19504217	     -0.05940905	      0.88277124	      0.00017330	     -0.21356552	     -0.00000000	      0.00000000	     46.93661238
      2.72748919	     -0.05354750	      0.00075545	     -0.19503816	     -0.05940937	      0.88277164	      0.00017328	     -0.21356604	     -0.00000000	      0.00000000	     46.87831026
      2.72872551	     -0.05354601	      0.00076441	     -0.19503660	     -0.05940972	      0.88277203	      0.00017326	     -0.21356685	     -0.00000000	      0.00000000	     46.94577081
      2.73040981	     -0.05354452	      0.00077783	     -0.19503505	     -0.05941024	      0.88277252	      0.00017319	     -0.21356847	     -0.00000000	      0.00000000	     46.90468030
      2.73166653	     -0.05354626	      0.00078530	     -0.19503668	     -0.05941066	      0.88277287	      0.00017313	     -0.21357002	     -0.00000000	      0.00000000	     47.02856769
      2.73292326	     -0.05354741	      0.00079472	     -0.19503778	     -0.05941110	      0.88277321	      0.00017306	     -0.21357188	     -0.00000000	      0.00000000	     46.98347416
      2.73417998	     -0.05355025	      0.00080240	     -0.19504051	     -0.05941158	      0.88277352	      0.00017297	     -0.21357401	     -0.00000000	      0.00000000	     47.04644805
      2.73585130	     -0.05355221	      0.00081426	     -0.19504240	     -0.05941225	      0.88277390	      0.00017283	     -0.21357721	     -0.00000000	      0.00000000	     47.01697885
      2.73708476	     -0.05355618	      0.00082029	     -0.19504625	     -0.05941278	      0.88277416	      0.00017271	     -0.21357979	     -0.00000000	      0.00000000	     47.12288116
      2.73831822	     -0.05355851	      0.00082825	     -0.19504851	     -0.05941332	      0.88277439	      0.00017258	     -0.21358256	     -0.00000000	      0.00000000	     47.10031967
      2.73984390	     -0.05356470	      0.00083532	     -0.19505455	     -0.05941403	      0.88277466	      0.00017240	     -0.21358620	     -0.00000000	      0.00000000	     47.18391576
      2.74119792	     -0.05356924	      0.00084332	     -0.19505901	     -0.05941469	      0.88277486	      0.00017223	     -0.21358966	     -0.00000000	      0.00000000	     47.13987785
      2.74255194	     -0.05357969	      0.00084751	     -0.19506928	     -0.05941538	      0.88277504	      0.00017204	     -0.21359333	     -0.00000000	      0.00000000	     47.21957317
      2.74390595	     -0.05358752	      0.00085462	     -0.19507700	     -0.05941609	      0.88277519	      0.00017184	     -0.21359727	     -0.00000000	      0.00000000	     47.17584321
      2.74525997	     -0.05360139	      0.00085753	     -0.19509068	     -0.05941683	      0.88277531	      0.00017162	     -0.21360142	     -0.00000000	      0.00000000	     47.24646134
      2.74661398	     -0.05361021	      0.00086408	     -0.19509939	     -0.05941758	      0.88277541	      0.00017139	     -0.21360582	     -0.00000000	      0.00000000	     47.21227278
      2.74796800	     -0.05362584	      0.00086568	     -0.19511480	     -0.05941837	      0.88277548	      0.00017114	     -0.21361037	     -0.00000000	      0.00000000	     47.27827725
      2.74932201	     -0.05363484	      0.00087152	     -0.19512369	     -0.05941917	      0.88277552	      0.00017088	     -0.21361511	     -0.00000000	      0.00000000	     47.25257191
      2.75053330	     -0.05365090	      0.00087194	     -0.19513953	     -0.05941991	      0.88277554	      0.00017063	     -0.21361945	     -0.00000000	      0.00000000	     47.27440826
      2.75174459	     -0.05366289	      0.00087488	     -0.19515137	     -0.05942066	      0.88277553	      0.00017038	     -0.21362394	     -0.00000000	     -0.00000000	     47.26908439
      2.75320760	     -0.05368265	      0.00087547	     -0.19517088	     -0.05942159	      0.88277549	      0.00017005	     -0.21362951	     -0.00000000	     -0.00000000	     47.28000372
      2.75467060	     -0.05369907	      0.00087798	     -0.19518711	     -0.05942254	      0.88277542	      0.00016971	     -0.21363530	     -0.00000000	     -0.00000000	     47.28606199
      2.75589740	     -0.05372007	      0.00087628	     -0.19520784	     -0.05942335	      0.88277534	      0.00016941	     -0.21364027	     -0.00000000	     -0.00000000	     47.27156644
      2.75712420	     -0.05373663	      0.00087680	     -0.19522422	     -0.05942417	      0.88277523	      0.00016910	     -0.21364539	     -0.00000000	     -0.00000000	     47.26886264
      2.75835100	     -0.05375713	      0.00087526	     -0.19524447	     -0.05942501	      0.88277511	      0.00016878	     -0.21365063	     -0.00000000	     -0.00000000	     47.25337717
      2.76003963	     -0.05378334	      0.00087390	     -0.19527037	     -0.05942618	      0.88277490	      0.00016832	     -0.21365805	     -0.00000000	     -0.00000000	     47.25745196
      2.76128555	     -0.05380846	      0.00087000	     -0.19529520	     -0.05942706	      0.88277472	      0.00016797	     -0.21366365	     -0.00000000	     -0.00000000	     47.21982874
      2.76253146	     -0.05382938	      0.00086776	     -0.19531587	     -0.05942795	      0.88277452	      0.00016760	     -0.21366941	     -0.00000000	     -0.00000000	     47.22184514
      2.76403619	     -0.05386003	      0.00086217	     -0.19534615	     -0.05942904	      0.88277425	      0.00016715	     -0.21367647	     -0.00000000	     -0.00000000	     47.18814576
      2.76537102	     -0.05388287	      0.00085885	     -0.19536872	     -0.05943002	      0.88277398	      0.00016673	     -0.21368288	     -0.00000000	     -0.00000000	     47.20028331
      2.76670585	     -0.05391333	      0.00085203	     -0.19539881	     -0.05943100	      0.88277369	      0.00016631	     -0.21368935	     -0.00000000	     -0.00000000	     47.14325974
      2.76804068	     -0.05393800	      0.00084731	     -0.19542318	     -0.05943200	      0.88277338	      0.00016587	     -0.21369597	     -0.00000000	     -0.00000000	     47.16022288
      2.76937550	     -0.05396942	      0.00083938	     -0.19545423	     -0.05943300	      0.88277305	      0.00016542	     -0.21370262	     -0.00000000	     -0.00000000	     47.09506054
      2.77071033	     -0.05399479	      0.00083367	     -0.19547929	     -0.05943401	      0.88277269	      0.00016496	     -0.21370938	     -0.00000000	     -0.00000000	     47.10417562
      2.77204516	     -0.05402669	      0.00082496	     -0.19551080	     -0.05943502	      0.88277231	      0.00016448	     -0.21371614	     -0.00000000	     -0.00000000	     47.02913534
      2.77337999	     -0.05405240	      0.00081832	     -0.19553619	     -0.05943604	      0.88277191	      0.00016400	     -0.21372296	     -0.00000000	     -0.00000000	     47.04291517
      2.77471481	     -0.05408413	      0.00080881	     -0.19556753	     -0.05943706	      0.88277150	      0.00016351	     -0.21372975	     -0.00000000	     -0.00000000	     46.96801590
      2.77604964	     -0.05410994	      0.00080123	     -0.19559300	     -0.05943809	      0.88277106	      0.00016301	     -0.21373657	     -0.00000000	     -0.00000000	     46.98000572
      2.77738447	     -0.05414166	      0.00079102	     -0.19562432	     -0.05943912	      0.88277060	      0.00016250	     -0.21374334	     -0.00000000	     -0.00000000	     46.89730437
      2.77871930	     -0.05416787	      0.00078266	     -0.19565019	     -0.05944015	      0.88277012	      0.00016198	     -0.21375011	     -0.00000000	     -0.00000000	     46.90357070
      2.78005413	     -0.05419965	      0.00077174	     -0.19568156	     -0.05944118	      0.88276962	      0.00016145	     -0.21375683	     -0.00000000	     -0.00000000	     46.82175686
      2.78138895	     -0.05422608	      0.00076246	     -0.19570763	     -0.05944221	      0.88276911	      0.00016092	     -0.21376354	     -0.00000000	     -0.00000000	     46.82937460
      2.78272378	     -0.05425744	      0.00075092	     -0.19573858	     -0.05944325	      0.88276858	      0.00016038	     -0.21377020	     -0.00000000	     -0.00000000	     46.74865672
      2.78405861	     -0.05428366	      0.00074101	     -0.19576444	     -0.05944428	      0.88276803	      0.00015983	     -0.21377682	     -0.00000000	     -0.00000000	     46.75398415
      2.78539344	     -0.05431432	      0.00072904	     -0.19579469	     -0.05944530	      0.88276746	      0.00015927	     -0.21378337	     -0.00000000	     -0.00000000	     46.67786615
      2.78672826	     -0.05434025	      0.00071844	     -0.19582025	     -0.05944633	      0.88276688	      0.00015870	     -0.21378988	     -0.00000000	     -0.00000000	     46.68623867
      2.78806309	     -0.05437026	      0.00070597	     -0.19584984	     -0.05944735	      0.88276628	      0.00015813	     -0.21379629	     -0.00000000	     -0.00000000	     46.61505238
      2.78939792	     -0.05439602	      0.00069477	     -0.19587522	     -0.05944836	      0.88276567	      0.00015755	     -0.21380266	     -0.00000000	     -0.00000000	     46.62289954
      2.79073275	     -0.05442525	      0.00068191	     -0.19590404	     -0.05944937	      0.88276504	      0.00015697	     -0.21380894	     -0.00000000	     -0.00000000	     46.55751194
      2.79206758	     -0.05445068	      0.00067025	     -0.19592909	     -0.05945038	      0.88276440	      0.00015639	     -0.21381516	     -0.00000000	     -0.00000000	     46.56526259
      2.79368607	     -0.05448695	      0.00065385	     -0.19596484	     -0.05945159	      0.88276361	      0.00015567	     -0.21382258	     -0.00000000	     -0.00000000	     46.47130151
      2.79486642	     -0.05450679	      0.00064416	     -0.19598437	     -0.05945247	      0.88276302	      0.00015514	     -0.21382795	     -0.00000000	     -0.00000000	     46.51690885
      2.79604677	     -0.05453176	      0.00063251	     -0.19600898	     -0.05945334	      0.88276242	      0.00015462	     -0.21383323	     -0.00000000	     -0.00000000	     46.46010223
      2.79764625	     -0.05456126	      0.00061813	     -0.19603803	     -0.05945450	      0.88276160	      0.00015390	     -0.21384031	     -0.00000000	     -0.00000000	     46.46976645
      2.79907369	     -0.05459164	      0.00060350	     -0.19606797	     -0.05945554	      0.88276085	      0.00015325	     -0.21384648	     -0.00000000	     -0.00000000	     46.39071800
      2.80050113	     -0.05461394	      0.00059123	     -0.19608989	     -0.05945656	      0.88276009	      0.00015260	     -0.21385258	     -0.00000000	     -0.00000000	     46.49175475
      2.80173139	     -0.05464050	      0.00057781	     -0.19611606	     -0.05945743	      0.88275943	      0.00015204	     -0.21385770	     -0.00000000	     -0.00000000	     46.38017770
      2.80296165	     -0.05466038	      0.00056680	     -0.19613561	     -0.05945829	      0.88275876	      0.00015148	     -0.21386275	     -0.00000000	     -0.00000000	     46.40633814
      2.80445102	     -0.05468867	      0.00055185	     -0.19616347	     -0.05945933	      0.88275794	      0.00015079	     -0.21386871	     -0.00000000	     -0.00000000	     46.34212875
      2.80594039	     -0.05471028	      0.00053916	     -0.19618470	     -0.05946035	      0.88275712	      0.00015011	     -0.21387455	     -0.00000000	     -0.00000000	     46.42925300
      2.80716095	     -0.05473485	      0.00052609	     -0.19620890	     -0.05946117	      0.88275644	      0.00014955	     -0.21387918	     -0.00000000	     -0.00000000	     46.33181053
      2.80838151	     -0.05475322	      0.00051510	     -0.19622695	     -0.05946199	      0.88275576	      0.00014898	     -0.21388375	     -0.00000000	     -0.00000000	     46.37585576
      2.80990095	     -0.05478031	      0.00049975	     -0.19625360	     -0.05946299	      0.88275490	      0.00014828	     -0.21388928	     -0.00000000	     -0.00000000	     46.33911278
      2.81142040	     -0.05480073	      0.00048658	     -0.19627365	     -0.05946398	      0.88275404	      0.00014757	     -0.21389470	     -0.00000000	     -0.00000000	     46.46663717
      2.81260431	     -0.05482390	      0.00047358	     -0.19629645	     -0.05946474	      0.88275337	      0.00014701	     -0.21389879	     -0.00000000	     -0.00000000	     46.37976206
      2.81378822	     -0.05484119	      0.00046263	     -0.19631344	     -0.05946550	      0.88275270	      0.00014646	     -0.21390284	     -0.00000000	     -0.00000000	     46.43564421
      2.81536642	     -0.05486795	      0.00044714	     -0.19633977	     -0.05946648	      0.88275180	      0.00014571	     -0.21390809	     -0.00000000	     -0.00000000	     46.40439187
      2.81694462	     -0.05488821	      0.00043416	     -0.19635968	     -0.05946745	      0.88275090	      0.00014497	     -0.21391326	     -0.00000000	     -0.00000000	     46.56629466
      2.81808636	     -0.05491014	      0.00042208	     -0.19638129	     -0.05946815	      0.88275025	      0.00014442	     -0.21391688	     -0.00000000	     -0.00000000	     46.48228833
      2.81922810	     -0.05492636	      0.00041186	     -0.19639724	     -0.05946883	      0.88274960	      0.00014388	     -0.21392046	     -0.00000000	     -0.00000000	     46.55608767
      2.82089099	     -0.05495298	      0.00039578	     -0.19642343	     -0.05946981	      0.88274865	      0.00014308	     -0.21392554	     -0.00000000	     -0.00000000	     46.58362530
      2.82230065	     -0.05497162	      0.00038349	     -0.19644175	     -0.05947063	      0.88274785	      0.00014240	     -0.21392976	     -0.00000000	     -0.00000000	     46.69875192
      2.82371032	     -0.05499576	      0.00036949	     -0.19646553	     -0.05947143	      0.88274705	      0.00014171	     -0.21393384	     -0.00000000	     -0.00000000	     46.65956247
      2.82511998	     -0.05501234	      0.00035852	     -0.19648184	     -0.05947222	      0.88274625	      0.00014102	     -0.21393787	     -0.00000000	     -0.00000000	     46.80653324
      2.82652964	     -0.05503820	      0.00034459	     -0.19650735	     -0.05947300	      0.88274545	      0.00014032	     -0.21394174	     -0.00000000	     -0.00000000	     46.71571389
      2.82772964	     -0.05505126	      0.00033603	     -0.19652020	     -0.05947365	      0.88274477	      0.00013973	     -0.21394500	     -0.00000000	     -0.00000000	     46.85688304
      2.82892964	     -0.05507048	      0.00032531	     -0.19653916	     -0.05947430	      0.88274409	      0.00013913	     -0.21394816	     -0.00000000	     -0.00000000	     46.85146208
      2.83046236	     -0.05509058	      0.00031324	     -0.19655897	     -0.05947511	      0.88274323	      0.00013835	     -0.21395212	     -0.00000000	     -0.00000000	     46.95616275
      2.83199507	     -0.05511628	      0.00029923	     -0.19658434	     -0.05947590	      0.88274236	      0.00013757	     -0.21395593	     -0.00000000	     -0.00000000	     46.91857351
      2.83320248	     -0.05512930	      0.00029086	     -0.19659716	     -0.05947652	      0.88274168	      0.00013694	     -0.21395889	     -0.00000000	     -0.00000000	     47.04931754
      2.83440989	     -0.05514791	      0.00028065	     -0.19661554	     -0.05947713	      0.88274100	      0.00013631	     -0.21396174	     -0.00000000	     -0.00000000	     47.03666859
      2.83596694	     -0.05516758	      0.00026907	     -0.19663496	     -0.05947790	      0.88274012	      0.00013549	     -0.21396534	     -0.00000000	     -0.00000000	     47.14186148
      2.83752399	     -0.05519339	      0.00025536	     -0.19666045	     -0.05947866	      0.88273924	      0.00013466	     -0.21396877	     -0.00000000	     -0.00000000	     47.08508263
      2.83868210	     -0.05520485	      0.00024793	     -0.19667176	     -0.05947921	      0.88273859	      0.00013403	     -0.21397128	     -0.00000000	     -0.00000000	     47.22579176
      2.83984022	     -0.05522184	      0.00023851	     -0.19668855	     -0.05947976	      0.88273793	      0.00013340	     -0.21397369	     -0.00000000	     -0.00000000	     47.23319271
      2.84147822	     -0.05524220	      0.00022636	     -0.19670866	     -0.05948052	      0.88273700	      0.00013249	     -0.21397700	     -0.00000000	     -0.00000000	     47.34295977
      2.84288815	     -0.05526334	      0.00021447	     -0.19672954	     -0.05948116	      0.88273619	      0.00013170	     -0.21397972	     -0.00000000	     -0.00000000	     47.33158352
      2.84429808	     -0.05527833	      0.00020483	     -0.19674435	     -0.05948179	      0.88273538	      0.00013090	     -0.21398237	     -0.00000000	     -0.00000000	     47.46530024
      2.84570802	     -0.05530052	      0.00019263	     -0.19676629	     -0.05948241	      0.88273457	      0.00013008	     -0.21398488	     -0.00000000	     -0.00000000	     47.40670519
      2.84711795	     -0.05531307	      0.00018403	     -0.19677869	     -0.05948302	      0.88273375	      0.00012926	     -0.21398733	     -0.00000000	     -0.00000000	     47.59726490
      2.84832716	     -0.05533249	      0.00017349	     -0.19679790	     -0.05948354	      0.88273304	      0.00012854	     -0.21398931	     -0.00000000	     -0.00000000	     47.51733825
      2.84953638	     -0.05534548	      0.00016531	     -0.19681075	     -0.05948405	      0.88273233	      0.00012782	     -0.21399124	     -0.00000000	     -0.00000000	     47.61013273
      2.85106390	     -0.05536601	      0.00015332	     -0.19683106	     -0.05948468	      0.88273143	      0.00012689	     -0.21399356	     -0.00000000	     -0.00000000	     47.62597078
      2.85259141	     -0.05538038	      0.00014356	     -0.19684527	     -0.05948530	      0.88273052	      0.00012595	     -0.21399579	     -0.00000000	     -0.00000000	     47.79321276
      2.85380793	     -0.05539869	      0.00013321	     -0.19686339	     -0.05948578	      0.88272979	      0.00012518	     -0.21399745	     -0.00000000	     -0.00000000	     47.72684868
      2.85502444	     -0.05541111	      0.00012516	     -0.19687569	     -0.05948626	      0.88272905	      0.00012441	     -0.21399908	     -0.00000000	     -0.00000000	     47.81445763
      2.85657466	     -0.05543107	      0.00011343	     -0.19689545	     -0.05948686	      0.88272810	      0.00012342	     -0.21400102	     -0.00000000	     -0.00000000	     47.81396788
      2.85812488	     -0.05544422	      0.00010426	     -0.19690847	     -0.05948745	      0.88272715	      0.00012241	     -0.21400290	     -0.00000000	     -0.00000000	     47.99896204
      2.85929255	     -0.05546133	      0.00009450	     -0.19692541	     -0.05948789	      0.88272642	      0.00012164	     -0.21400420	     -0.00000000	     -0.00000000	     47.91750885
      2.86046023	     -0.05547260	      0.00008710	     -0.19693658	     -0.05948832	      0.88272569	      0.00012086	     -0.21400546	     -0.00000000	     -0.00000000	     47.98896109
      2.86208703	     -0.05549161	      0.00007581	     -0.19695543	     -0.05948891	      0.88272466	      0.00011976	     -0.21400710	     -0.00000000	     -0.00000000	     47.99431603
      2.86371383	     -0.05550410	      0.00006743	     -0.19696784	     -0.05948949	      0.88272363	      0.00011864	     -0.21400865	     -0.00000000	     -0.00000000	     48.16978932
      2.86483019	     -0.05551989	      0.00005869	     -0.19698349	     -0.05948988	      0.88272291	      0.00011786	     -0.21400960	     -0.00000000	     -0.00000000	     48.07971490
      2.86594655	     -0.05553010	      0.00005227	     -0.19699363	     -0.05949027	      0.88272219	      0.00011707	     -0.21401052	     -0.00000000	     -0.00000000	     48.13726617
      2.86768613	     -0.05554843	      0.00004131	     -0.19701183	     -0.05949087	      0.88272106	      0.00011583	     -0.21401181	     -0.00000000	     -0.00000000	     48.15787892
      2.86911097	     -0.05556023	      0.00003392	     -0.19702356	     -0.05949135	      0.88272013	      0.00011480	     -0.21401279	     -0.00000000	     -0.00000000	     48.23877051
      2.87053582	     -0.05557690	      0.00002460	     -0.19704012	     -0.05949182	      0.88271920	      0.00011376	     -0.21401365	     -0.00000000	     -0.00000000	     48.19700824
      2.87196066	     -0.05558649	      0.00001898	     -0.19704970	     -0.05949229	      0.88271825	      0.00011270	     -0.21401445	     -0.00000000	     -0.00000000	     48.29479768
      2.87322340	     -0.05560179	      0.00001083	     -0.19706491	     -0.05949270	      0.88271742	      0.00011175	     -0.21401505	     -0.00000000	     -0.00000000	     48.23370731
      2.87448614	     -0.05561101	      0.00000594	     -0.19707412	     -0.05949311	      0.88271657	      0.00011080	     -0.21401562	     -0.00000000	     -0.00000000	     48.27685322
      2.87574887	     -0.05562341	     -0.00000048	     -0.19708647	     -0.05949351	      0.88271573	      0.00010983	     -0.21401610	     -0.00000000	     -0.00000000	     48.25905267
      2.87738874	     -0.05563517	     -0.00000626	     -0.19709824	     -0.05949403	      0.88271463	      0.00010856	     -0.21401664	     -0.00000000	     -0.00000000	     48.30268403
      2.87866481	     -0.05564821	     -0.00001299	     -0.19711122	     -0.05949443	      0.88271377	      0.00010755	     -0.21401696	     -0.00000000	     -0.00000000	     48.27323456
      2.87994088	     -0.05565655	     -0.00001674	     -0.19711960	     -0.05949482	      0.88271291	      0.00010654	     -0.21401722	     -0.00000000	     -0.00000000	     48.29258909
      2.88121696	     -0.05566740	     -0.00002211	     -0.19713044	     -0.05949521	      0.88271205	      0.00010552	     -0.21401740	     -0.00000000	     -0.00000000	     48.29042367
      2.88284322	     -0.05567753	     -0.00002624	     -0.19714062	     -0.05949571	      0.88271095	      0.00010420	     -0.21401754	     -0.00000000	     -0.00000000	     48.30115939
      2.88408622	     -0.05568829	     -0.00003177	     -0.19715137	     -0.05949608	      0.88271010	      0.00010318	     -0.21401755	     -0.00000000	     -0.00000000	     48.29881205
      2.88532922	     -0.05569554	     -0.00003445	     -0.19715867	     -0.05949646	      0.88270926	      0.00010215	     -0.21401750	     -0.00000000	     -0.00000000	     48.28466451
      2.88683699	     -0.05570636	     -0.00003965	     -0.19716950	     -0.05949690	      0.88270824	      0.00010089	     -0.21401733	     -0.00000000	     -0.00000000	     48.29617927
      2.88818777	     -0.05571308	     -0.00004145	     -0.19717632	     -0.05949730	      0.88270732	      0.00009975	     -0.21401711	     -0.00000000	     -0.00000000	     48.25630782
      2.88953855	     -0.05572229	     -0.00004603	     -0.19718555	     -0.05949769	      0.88270641	      0.00009859	     -0.21401678	     -0.00000000	     -0.00000000	     48.28467741
      2.89088933	     -0.05572853	     -0.00004710	     -0.19719190	     -0.05949808	      0.88270549	      0.00009743	     -0.21401639	     -0.00000000	     -0.00000000	     48.22630284
      2.89224011	     -0.05573705	     -0.00005130	     -0.19720045	     -0.05949847	      0.88270458	      0.00009625	     -0.21401592	     -0.00000000	     -0.00000000	     48.27541458
      2.89359089	     -0.05574281	     -0.00005165	     -0.19720634	     -0.05949886	      0.88270367	      0.00009506	     -0.21401538	     -0.00000000	     -0.00000000	     48.19367131
      2.89494168	     -0.05575058	     -0.00005548	     -0.19721415	     -0.05949924	      0.88270277	      0.00009386	     -0.21401477	     -0.00000000	     -0.00000000	     48.26510551
      2.89629246	     -0.05575584	     -0.00005501	     -0.19721956	     -0.05949962	      0.88270186	      0.00009265	     -0.21401411	     -0.00000000	     -0.00000000	     48.15615678
      2.89764324	     -0.05576281	     -0.00005848	     -0.19722658	     -0.05950000	      0.88270096	      0.00009143	     -0.21401337	     -0.00000000	     -0.00000000	     48.25073833
      2.89883956	     -0.05576699	     -0.00005766	     -0.19723090	     -0.05950033	      0.88270017	      0.00009034	     -0.21401267	     -0.00000000	     -0.00000000	     48.13281679
      2.90003587	     -0.05577177	     -0.00005902	     -0.19723577	     -0.05950066	      0.88269938	      0.00008924	     -0.21401192	     -0.00000000	     -0.00000000	     48.15388879
      2.90151403	     -0.05577663	     -0.00005863	     -0.19724079	     -0.05950106	      0.88269841	      0.00008788	     -0.21401092	     -0.00000000	     -0.00000000	     48.08167130
      2.90299220	     -0.05578169	     -0.00005998	     -0.19724598	     -0.05950146	      0.88269745	      0.00008650	     -0.21400983	     -0.00000000	     -0.00000000	     48.14199125
      2.90420909	     -0.05578489	     -0.00005825	     -0.19724935	     -0.05950179	      0.88269666	      0.00008535	     -0.21400888	     -0.00000000	     -0.00000000	     48.01311619
      2.90542599	     -0.05578837	     -0.00005839	     -0.19725295	     -0.05950211	      0.88269588	      0.00008420	     -0.21400788	     -0.00000000	     -0.00000000	     48.02528082
      2.90691213	     -0.05579182	     -0.00005640	     -0.19725661	     -0.05950250	      0.88269494	      0.00008278	     -0.21400659	     -0.00000000	     -0.00000000	     47.92949530
      2.90839827	     -0.05579521	     -0.00005634	     -0.19726015	     -0.05950289	      0.88269401	      0.00008135	     -0.21400522	     -0.00000000	     -0.00000000	     47.99902895
      2.90957110	     -0.05579706	     -0.00005337	     -0.19726220	     -0.05950320	      0.88269328	      0.00008022	     -0.21400408	     -0.00000000	     -0.00000000	     47.84529422
      2.91074393	     -0.05579887	     -0.00005223	     -0.19726416	     -0.05950350	      0.88269256	      0.00007908	     -0.21400288	     -0.00000000	     -0.00000000	     47.84293011
      2.91229027	     -0.05580069	     -0.00004900	     -0.19726622	     -0.05950389	      0.88269162	      0.00007757	     -0.21400122	     -0.00000000	     -0.00000000	     47.73680631
      2.91383660	     -0.05580237	     -0.00004761	     -0.19726809	     -0.05950428	      0.88269069	      0.00007605	     -0.21399947	     -0.00000000	     -0.00000000	     47.79661607
      2.91497184	     -0.05580315	     -0.00004385	     -0.19726908	     -0.05950456	      0.88269002	      0.00007492	     -0.21399812	     -0.00000000	     -0.00000000	     47.61586139
      2.91610707	     -0.05580400	     -0.00004188	     -0.19727010	     -0.05950484	      0.88268936	      0.00007380	     -0.21399672	     -0.00000000	     -0.00000000	     47.59112152
      2.91772855	     -0.05580469	     -0.00003764	     -0.19727106	     -0.05950523	      0.88268843	      0.00007218	     -0.21399466	     -0.00000000	     -0.00000000	     47.46633384
      2.91911517	     -0.05580497	     -0.00003511	     -0.19727154	     -0.05950557	      0.88268765	      0.00007079	     -0.21399282	     -0.00000000	     -0.00000000	     47.45707106
      2.92050179	     -0.05580474	     -0.00003041	     -0.19727156	     -0.05950589	      0.88268689	      0.00006940	     -0.21399091	     -0.00000000	     -0.00000000	     47.28727451
      2.92188841	     -0.05580424	     -0.00002803	     -0.19727126	     -0.05950622	      0.88268614	      0.00006800	     -0.21398894	     -0.00000000	     -0.00000000	     47.31378116
      2.92327503	     -0.05580291	     -0.00002227	     -0.19727021	     -0.05950654	      0.88268541	      0.00006659	     -0.21398691	     -0.00000000	     -0.00000000	     47.08083127
      2.92446856	     -0.05580089	     -0.00002006	     -0.19726836	     -0.05950681	      0.88268480	      0.00006538	     -0.21398510	     -0.00000000	     -0.00000000	     47.10655942
      2.92566209	     -0.05579831	     -0.00001557	     -0.19726601	     -0.05950707	      0.88268420	      0.00006416	     -0.21398322	     -0.00000000	     -0.00000000	     46.95924062
      2.92715926	     -0.05579441	     -0.00001121	     -0.19726234	     -0.05950741	      0.88268347	      0.00006264	     -0.21398078	     -0.00000000	     -0.00000000	     46.90154392
      2.92865643	     -0.05578895	     -0.00000454	     -0.19725719	     -0.05950773	      0.88268277	      0.00006110	     -0.21397825	     -0.00000000	     -0.00000000	     46.68336484
      2.92985748	     -0.05578355	     -0.00000132	     -0.19725197	     -0.05950799	      0.88268223	      0.00005987	     -0.21397612	     -0.00000000	     -0.00000000	     46.69445439
      2.93105853	     -0.05577771	      0.00000402	     -0.19724637	     -0.05950825	      0.88268170	      0.00005864	     -0.21397391	     -0.00000000	     -0.00000000	     46.53935544
      2.93257673	     -0.05576978	      0.00000951	     -0.19723870	     -0.05950857	      0.88268107	      0.00005708	     -0.21397103	     -0.00000000	     -0.00000000	     46.47716705
      2.93409494	     -0.05576127	      0.00001759	     -0.19723051	     -0.05950888	      0.88268047	      0.00005552	     -0.21396806	     -0.00000000	     -0.00000000	     46.23205012
      2.93525040	     -0.05575359	      0.00002150	     -0.19722301	     -0.05950912	      0.88268003	      0.00005434	     -0.21396573	     -0.00000000	     -0.00000000	     46.25188160
      2.93640587	     -0.05574477	      0.00002756	     -0.19721442	     -0.05950935	      0.88267962	      0.00005315	     -0.21396334	     -0.00000000	     -0.00000000	     46.11264842
      2.93799510	     -0.05573118	      0.00003503	     -0.19720113	     -0.05950968	      0.88267909	      0.00005152	     -0.21395992	     -0.00000000	     -0.00000000	     46.03280424
      2.93958432	     -0.05571431	      0.00004517	     -0.19718462	     -0.05950999	      0.88267860	      0.00004989	     -0.21395631	     -0.00000000	     -0.00000000	     45.79113070
      2.94069407	     -0.05569976	      0.00005017	     -0.19717026	     -0.05951021	      0.88267828	      0.00004875	     -0.21395364	     -0.00000000	     -0.00000000	     45.82207118
      2.94180382	     -0.05568328	      0.00005733	     -0.19715403	     -0.05951043	      0.88267799	      0.00004761	     -0.21395081	     -0.00000000	     -0.00000000	     45.70301007
      2.94349322	     -0.05565593	      0.00006765	     -0.19712703	     -0.05951077	      0.88267759	      0.00004589	     -0.21394618	     -0.00000000	     -0.00000000	     45.61116772
      2.94489533	     -0.05563301	      0.00007756	     -0.19710442	     -0.05951104	      0.88267730	      0.00004446	     -0.21394210	     -0.00000000	     -0.00000000	     45.42249198
      2.94629744	     -0.05560912	      0.00008589	     -0.19708079	     -0.05951132	      0.88267705	      0.00004304	     -0.21393784	     -0.00000000	     -0.00000000	     45.41142203
      2.94769956	     -0.05558369	      0.00009702	     -0.19705570	     -0.05951159	      0.88267685	      0.00004162	     -0.21393342	     -0.00000000	     -0.00000000	     45.18257127
      2.94895293	     -0.05555963	      0.00010469	     -0.19703186	     -0.05951184	      0.88267670	      0.00004036	     -0.21392932	     -0.00000000	     -0.00000000	     45.20455503
      2.95020630	     -0.05553554	      0.00011465	     -0.19700805	     -0.05951208	      0.88267659	      0.00003910	     -0.21392510	     -0.00000000	     -0.00000000	     45.02453078
      2.95145968	     -0.05551180	      0.00012331	     -0.19698455	     -0.05951233	      0.88267651	      0.00003785	     -0.21392081	     -0.00000000	     -0.00000000	     44.97418398
      2.95306629	     -0.05548051	      0.00013628	     -0.19695359	     -0.05951265	      0.88267646	      0.00003626	     -0.21391523	     -0.00000000	     -0.00000000	     44.77928333
      2.95434228	     -0.05545460	      0.00014505	     -0.19692790	     -0.05951291	      0.88267647	      0.00003500	     -0.21391072	     -0.00000000	      0.00000000	     44.78916151
      2.95561827	     -0.05542834	      0.00015593	     -0.19690192	     -0.05951316	      0.88267651	      0.00003374	     -0.21390615	     -0.00000000	      0.00000000	     44.61934949
      2.95689426	     -0.05540152	      0.00016570	     -0.19687533	     -0.05951342	      0.88267659	      0.00003250	     -0.21390153	     -0.00000000	      0.00000000	     44.58532839
      2.95848572	     -0.05536664	      0.00017994	     -0.19684079	     -0.05951375	      0.88267674	      0.00003096	     -0.21389570	     -0.00000000	      0.00000000	     44.39926701
      2.95974167	     -0.05533794	      0.00018955	     -0.19681230	     -0.05951401	      0.88267691	      0.00002975	     -0.21389102	     -0.00000000	      0.00000000	     44.42596017
      2.96099761	     -0.05530800	      0.00020134	     -0.19678262	     -0.05951428	      0.88267711	      0.00002855	     -0.21388626	     -0.00000000	      0.00000000	     44.27795352
      2.96225356	     -0.05527733	      0.00021208	     -0.19675218	     -0.05951455	      0.88267734	      0.00002737	     -0.21388142	     -0.00000000	      0.00000000	     44.24784266
      2.96391127	     -0.05523482	      0.00022821	     -0.19671001	     -0.05951491	      0.88267771	      0.00002581	     -0.21387491	     -0.00000000	      0.00000000	     44.08051560
      2.96516010	     -0.05520173	      0.00023880	     -0.19667712	     -0.05951518	      0.88267803	      0.00002465	     -0.21386989	     -0.00000000	      0.00000000	     44.11371503
      2.96640892	     -0.05516940	      0.00025124	     -0.19664504	     -0.05951546	      0.88267838	      0.00002351	     -0.21386480	     -0.00000000	      0.00000000	     43.97130770
      2.96792008	     -0.05513148	      0.00026462	     -0.19660736	     -0.05951581	      0.88267886	      0.00002213	     -0.21385862	     -0.00000000	      0.00000000	     43.96566251
      2.96927361	     -0.05509833	      0.00027855	     -0.19657447	     -0.05951613	      0.88267933	      0.00002091	     -0.21385312	     -0.00000000	      0.00000000	     43.78431027
      2.97062714	     -0.05506568	      0.00029020	     -0.19654201	     -0.05951645	      0.88267983	      0.00001970	     -0.21384768	     -0.00000000	      0.00000000	     43.82935238
      2.97198067	     -0.05503339	      0.00030434	     -0.19650996	     -0.05951678	      0.88268038	      0.00001851	     -0.21384231	     -0.00000000	      0.00000000	     43.64430483
      2.97333420	     -0.05500206	      0.00031591	     -0.19647881	     -0.05951711	      0.88268096	      0.00001733	     -0.21383703	     -0.00000000	      0.00000000	     43.70353694
      2.97468773	     -0.05497110	      0.00033015	     -0.19644808	     -0.05951746	      0.88268158	      0.00001616	     -0.21383186	     -0.00000000	      0.00000000	     43.51416012
      2.97604125	     -0.05493893	      0.00034182	     -0.19641607	     -0.05951781	      0.88268224	      0.00001501	     -0.21382678	     -0.00000000	      0.00000000	     43.60412962
      2.97739478	     -0.05490587	      0.00035646	     -0.19638325	     -0.05951817	      0.88268293	      0.00001387	     -0.21382175	     -0.00000000	      0.00000000	     43.41159843
      2.97874831	     -0.05487259	      0.00036816	     -0.19635011	     -0.05951853	      0.88268365	      0.00001274	     -0.21381674	     -0.00000000	      0.00000000	     43.51567411
      2.98010184	     -0.05483808	      0.00038304	     -0.19631583	     -0.05951891	      0.88268440	      0.00001162	     -0.21381176	     -0.00000000	      0.00000000	     43.31800153
      2.98145537	     -0.05480282	      0.00039475	     -0.19628070	     -0.05951929	      0.88268518	      0.00001052	     -0.21380676	     -0.00000000	      0.00000000	     43.44276633
      2.98280890	     -0.05476778	      0.00040967	     -0.19624588	     -0.05951969	      0.88268600	      0.00000943	     -0.21380177	     -0.00000000	      0.00000000	     43.22933304
      2.98416243	     -0.05473400	      0.00042093	     -0.19621220	     -0.05952009	      0.88268684	      0.00000835	     -0.21379683	     -0.00000000	      0.00000000	     43.36456489
      2.98551595	     -0.05470204	      0.00043545	     -0.19618042	     -0.05952051	      0.88268771	      0.00000729	     -0.21379199	     -0.00000000	      0.00000000	     43.13278094
      2.98686948	     -0.05467440	      0.00044576	     -0.19615285	     -0.05952093	      0.88268860	      0.00000623	     -0.21378734	     -0.00000000	      0.00000000	     43.27193071
      2.98822301	     -0.05465017	      0.00045942	     -0.19612876	     -0.05952137	      0.88268952	      0.00000519	     -0.21378301	     -0.00000000	      0.00000000	     43.02442650
      2.98943806	     -0.05462908	      0.00046840	     -0.19610770	     -0.05952177	      0.88269036	      0.00000427	     -0.21377941	     -0.00000000	      0.00000000	     43.14059181
      2.99065312	     -0.05460753	      0.00047953	     -0.19608625	     -0.05952218	      0.88269123	      0.00000335	     -0.21377604	     -0.00000000	      0.00000000	     43.03762497
      2.99213591	     -0.05458137	      0.00049142	     -0.19606016	     -0.05952269	      0.88269230	      0.00000225	     -0.21377218	     -0.00000000	      0.00000000	     43.08564995
      2.99361871	     -0.05455499	      0.00050517	     -0.19603389	     -0.05952322	      0.88269340	      0.00000116	     -0.21376857	     -0.00000000	      0.00000001	     42.93148663
      2.99486115	     -0.05453394	      0.00051413	     -0.19601286	     -0.05952367	      0.88269433	      0.00000026	     -0.21376573	     -0.00000000	      0.00000001	     43.03852178
      2.99610359	     -0.05451335	      0.00052497	     -0.19599234	     -0.05952413	      0.88269528	     -0.00000063	     -0.21376307	     -0.00000000	      0.00000001	     42.93314726
      2.99734602	     -0.05449405	      0.00053436	     -0.19597306	     -0.05952461	      0.88269625	     -0.00000151	     -0.21376060	     -0.00000000	      0.00000001	     42.95715944
      2.99904439	     -0.05447128	      0.00054804	     -0.19595034	     -0.05952528	      0.88269759	     -0.00000270	     -0.21375759	     -0.00000000	      0.00000001	     42.83881465
      3.00030494	     -0.05445660	      0.00055607	     -0.19593563	     -0.05952578	      0.88269859	     -0.00000358	     -0.21375568	     -0.00000000	      0.00000001	     42.94105665
      3.00156549	     -0.05444141	      0.00056583	     -0.19592046	     -0.05952631	      0.88269961	     -0.00000444	     -0.21375404	     -0.00000000	      0.00000001	     42.85963757
      3.00308133	     -0.05442281	      0.00057568	     -0.19590184	     -0.05952695	      0.88270085	     -0.00000547	     -0.21375235	     -0.00000000	      0.00000001	     42.95633539
      3.00442666	     -0.05440619	      0.00058614	     -0.19588524	     -0.05952753	      0.88270195	     -0.00000637	     -0.21375107	     -0.00000000	      0.00000001	     42.82815554
      3.00577199	     -0.05439090	      0.00059382	     -0.19586990	     -0.05952813	      0.88270307	     -0.00000726	     -0.21374998	     -0.00000000	      0.00000001	     42.95079387
      3.00711732	     -0.05437644	      0.00060341	     -0.19585543	     -0.05952874	      0.88270420	     -0.00000814	     -0.21374911	     -0.00000000	      0.00000001	     42.82807630
      3.00846265	     -0.05436320	      0.00061036	     -0.19584212	     -0.05952937	      0.88270533	     -0.00000901	     -0.21374845	     -0.00000000	      0.00000001	     42.95364361
      3.00980798	     -0.05435194	      0.00061908	     -0.19583082	     -0.05953001	      0.88270648	     -0.00000987	     -0.21374804	     -0.00000000	      0.00000001	     42.83376373
      3.01115331	     -0.05434309	      0.00062508	     -0.19582186	     -0.05953067	      0.88270762	     -0.00001072	     -0.21374790	     -0.00000000	      0.00000001	     42.95936470
      3.01249864	     -0.05433524	      0.00063288	     -0.19581395	     -0.05953135	      0.88270878	     -0.00001157	     -0.21374806	     -0.00000000	      0.00000001	     42.85475297
      3.01384397	     -0.05432833	      0.00063815	     -0.19580691	     -0.05953203	      0.88270994	     -0.00001241	     -0.21374850	     -0.00000000	      0.00000001	     42.99113702
      3.01518930	     -0.05432101	      0.00064533	     -0.19579952	     -0.05953274	      0.88271111	     -0.00001323	     -0.21374918	     -0.00000000	      0.00000001	     42.90070977
      3.01653463	     -0.05431517	      0.00064982	     -0.19579353	     -0.05953346	      0.88271228	     -0.00001405	     -0.21375007	     -0.00000000	      0.00000001	     43.04237367
      3.01787996	     -0.05431116	      0.00065571	     -0.19578941	     -0.05953419	      0.88271345	     -0.00001487	     -0.21375122	     -0.00000000	      0.00000001	     42.95660785
      3.01922529	     -0.05430953	      0.00065898	     -0.19578759	     -0.05953494	      0.88271463	     -0.00001567	     -0.21375264	     -0.00000000	      0.00000001	     43.08751248
      3.02057062	     -0.05430933	      0.00066397	     -0.19578725	     -0.05953571	      0.88271581	     -0.00001647	     -0.21375436	     -0.00000000	      0.00000001	     42.99401810
      3.02191595	     -0.05431075	      0.00066643	     -0.19578848	     -0.05953649	      0.88271700	     -0.00001726	     -0.21375637	     -0.00000000	      0.00000001	     43.13212734
      3.02326128	     -0.05431280	      0.00067050	     -0.19579037	     -0.05953729	      0.88271818	     -0.00001805	     -0.21375866	     -0.00000000	      0.00000001	     43.05258111
      3.02460660	     -0.05431608	      0.00067191	     -0.19579342	     -0.05953811	      0.88271937	     -0.00001883	     -0.21376121	     -0.00000000	      0.00000001	     43.20337045
      3.02595193	     -0.05431945	      0.00067489	     -0.19579661	     -0.05953894	      0.88272056	     -0.00001960	     -0.21376400	     -0.00000000	      0.00000001	     43.13354826
      3.02729726	     -0.05432318	      0.00067536	     -0.19580010	     -0.05953979	      0.88272175	     -0.00002037	     -0.21376699	     -0.00000000	      0.00000001	     43.28797665
      3.02864259	     -0.05432671	      0.00067758	     -0.19580343	     -0.05954065	      0.88272294	     -0.00002113	     -0.21377016	     -0.00000000	      0.00000001	     43.21310254
      3.02998792	     -0.05433128	      0.00067725	     -0.19580774	     -0.05954153	      0.88272414	     -0.00002189	     -0.21377348	     -0.00000000	      0.00000001	     43.36434596
      3.03133325	     -0.05433682	      0.00067850	     -0.19581306	     -0.05954243	      0.88272533	     -0.00002264	     -0.21377695	     -0.00000000	      0.00000001	     43.28735463
      3.03267858	     -0.05434337	      0.00067709	     -0.19581932	     -0.05954335	      0.88272652	     -0.00002339	     -0.21378060	     -0.00000000	      0.00000001	     43.44858268
      3.03402391	     -0.05435003	      0.00067737	     -0.19582574	     -0.05954428	      0.88272771	     -0.00002413	     -0.21378439	     -0.00000000	      0.00000001	     43.37634933
      3.03536924	     -0.05435778	      0.00067510	     -0.19583318	     -0.05954523	      0.88272891	     -0.00002487	     -0.21378832	     -0.00000000	      0.00000001	     43.53349604
      3.03671457	     -0.05436606	      0.00067460	     -0.19584121	     -0.05954620	      0.88273010	     -0.00002561	     -0.21379238	     -0.00000000	      0.00000001	     43.45693646
      3.03805990	     -0.05437491	      0.00067144	     -0.19584973	     -0.05954719	      0.88273129	     -0.00002634	     -0.21379657	     -0.00000000	      0.00000001	     43.62838696
      3.03940523	     -0.05438366	      0.00066991	     -0.19585821	     -0.05954819	      0.88273248	     -0.00002707	     -0.21380086	     -0.00000000	      0.00000001	     43.56626757
      3.04075056	     -0.05439333	      0.00066553	     -0.19586752	     -0.05954921	      0.88273366	     -0.00002780	     -0.21380524	     -0.00000000	      0.00000001	     43.74526067
      3.04209589	     -0.05440370	      0.00066305	     -0.19587760	     -0.05955025	      0.88273484	     -0.00002852	     -0.21380971	     -0.00000000	      0.00000001	     43.66424308
      3.04344122	     -0.05441560	      0.00065795	     -0.19588913	     -0.05955130	      0.88273603	     -0.00002924	     -0.21381429	     -0.00000000	      0.00000001	     43.82784255
      3.04478655	     -0.05442875	      0.00065483	     -0.19590196	     -0.05955237	      0.88273720	     -0.00002997	     -0.21381899	     -0.00000000	      0.00000001	     43.74129804
      3.04613188	     -0.05444312	      0.00064905	     -0.19591596	     -0.05955346	      0.88273838	     -0.00003068	     -0.21382383	     -0.00000000	      0.00000001	     43.91001444
      3.04747721	     -0.05445786	      0.00064539	     -0.19593038	     -0.05955457	      0.88273954	     -0.00003140	     -0.21382880	     -0.00000000	      0.00000001	     43.82784784
      3.04882254	     -0.05447379	      0.00063879	     -0.19594592	     -0.05955569	      0.88274071	     -0.00003212	     -0.21383388	     -0.00000000	      0.00000001	     44.01089510
      3.05016787	     -0.05449089	      0.00063423	     -0.19596269	     -0.05955683	      0.88274186	     -0.00003283	     -0.21383909	     -0.00000000	      0.00000001	     43.92257360
      3.05151320	     -0.05450932	      0.00062668	     -0.19598070	     -0.05955798	      0.88274301	     -0.00003354	     -0.21384444	     -0.00000000	      0.00000001	     44.10692891
      3.05285853	     -0.05452786	      0.00062141	     -0.19599891	     -0.05955915	      0.88274415	     -0.00003426	     -0.21384992	     -0.00000000	      0.00000001	     44.01922496
      3.05420386	     -0.05454690	      0.00061323	     -0.19601753	     -0.05956034	      0.88274528	     -0.00003497	     -0.21385550	     -0.00000000	      0.00000001	     44.20543199
      3.05554918	     -0.05456586	      0.00060740	     -0.19603614	     -0.05956154	      0.88274640	     -0.00003568	     -0.21386117	     -0.00000000	      0.00000001	     44.11723196
      3.05689451	     -0.05458555	      0.00059827	     -0.19605540	     -0.05956276	      0.88274750	     -0.00003639	     -0.21386690	     -0.00000000	      0.00000001	     44.31794074
      3.05823984	     -0.05460543	      0.00059158	     -0.19607491	     -0.05956399	      0.88274860	     -0.00003710	     -0.21387269	     -0.00000000	      0.00000001	     44.21905429
      3.05958517	     -0.05462597	      0.00058184	     -0.19609502	     -0.05956523	      0.88274968	     -0.00003781	     -0.21387853	     -0.00000000	      0.00000001	     44.40698312
      3.06093050	     -0.05464679	      0.00057463	     -0.19611547	     -0.05956649	      0.88275074	     -0.00003852	     -0.21388442	     -0.00000000	      0.00000001	     44.30778185
      3.06227583	     -0.05466830	      0.00056419	     -0.19613654	     -0.05956776	      0.88275179	     -0.00003923	     -0.21389036	     -0.00000000	      0.00000001	     44.50136585
      3.06362116	     -0.05468988	      0.00055653	     -0.19615775	     -0.05956905	      0.88275283	     -0.00003994	     -0.21389635	     -0.00000000	      0.00000001	     44.39499032
      3.06496649	     -0.05471211	      0.00054574	     -0.19617952	     -0.05957035	      0.88275384	     -0.00004065	     -0.21390236	     -0.00000000	      0.00000001	     44.58242861
      3.06631182	     -0.05473439	      0.00053779	     -0.19620144	     -0.05957165	      0.88275484	     -0.00004136	     -0.21390842	      0.00000000	      0.00000001	     44.47658676
      3.06765715	     -0.05475722	      0.00052646	     -0.19622382	     -0.05957297	      0.88275582	     -0.00004208	     -0.21391450	      0.00000000	      0.00000000	     44.67514012
      3.06900248	     -0.05478000	      0.00051797	     -0.19624623	     -0.05957430	      0.88275678	     -0.00004279	     -0.21392060	      0.00000000	      0.00000000	     44.57589548
      3.07034781	     -0.05480309	      0.00050615	     -0.19626887	     -0.05957564	      0.88275772	     -0.00004351	     -0.21392672	      0.00000000	      0.00000000	     44.77429483
      3.07169314	     -0.05482588	      0.00049726	     -0.19629129	     -0.05957700	      0.88275863	     -0.00004422	     -0.21393286	      0.00000000	      0.00000000	     44.67959021
      3.07303847	     -0.05484895	      0.00048500	     -0.19631390	     -0.05957836	      0.88275953	     -0.00004494	     -0.21393899	      0.00000000	      0.00000000	     44.88019677
      3.07438380	     -0.05487168	      0.00047580	     -0.19633627	     -0.05957972	      0.88276040	     -0.00004566	     -0.21394513	      0.00000000	      0.00000000	     44.78856858
      3.07572913	     -0.05489433	      0.00046339	     -0.19635847	     -0.05958110	      0.88276125	     -0.00004638	     -0.21395125	      0.00000000	      0.00000000	     44.98574937
      3.07707446	     -0.05491635	      0.00045418	     -0.19638013	     -0.05958248	      0.88276208	     -0.00004710	     -0.21395734	      0.00000000	      0.00000000	     44.89936343
      3.07841979	     -0.05493820	      0.00044174	     -0.19640155	     -0.05958387	      0.88276288	     -0.00004783	     -0.21396339	      0.00000000	      0.00000000	     45.09315842
      3.07976512	     -0.05495947	      0.00043245	     -0.19642247	     -0.05958527	      0.88276366	     -0.00004855	     -0.21396940	      0.00000000	      0.00000000	     45.01188748
      3.08111045	     -0.05498060	      0.00041995	     -0.19644317	     -0.05958667	      0.88276442	     -0.00004928	     -0.21397534	      0.00000000	      0.00000000	     45.20455263
      3.08245578	     -0.05500130	      0.00041058	     -0.19646353	     -0.05958808	      0.88276515	     -0.00005000	     -0.21398122	      0.00000000	      0.00000000	     45.12913982
      3.08380111	     -0.05502202	      0.00039807	     -0.19648383	     -0.05958949	      0.88276586	     -0.00005073	     -0.21398704	      0.00000000	      0.00000000	     45.31563770
      3.08514644	     -0.05504242	      0.00038869	     -0.19650390	     -0.05959091	      0.88276655	     -0.00005147	     -0.21399280	      0.00000000	      0.00000000	     45.24421826
      3.08649176	     -0.05506291	      0.00037623	     -0.19652398	     -0.05959233	      0.88276722	     -0.00005220	     -0.21399850	      0.00000000	      0.00000000	     45.42560804
      3.08783709	     -0.05508313	      0.00036681	     -0.19654388	     -0.05959376	      0.88276786	     -0.00005294	     -0.21400415	      0.00000000	      0.00000000	     45.35879594
      3.08918242	     -0.05510352	      0.00035440	     -0.19656388	     -0.05959518	      0.88276848	     -0.00005367	     -0.21400975	      0.00000000	      0.00000000	     45.53546123
      3.09052775	     -0.05512365	      0.00034508	     -0.19658369	     -0.05959661	      0.88276908	     -0.00005442	     -0.21401530	      0.00000000	      0.00000000	     45.46784759
      3.09187308	     -0.05514386	      0.00033290	     -0.19660352	     -0.05959804	      0.88276965	     -0.00005516	     -0.21402081	      0.00000000	      0.00000000	     45.63494704
      3.09321841	     -0.05516381	      0.00032375	     -0.19662318	     -0.05959948	      0.88277021	     -0.00005591	     -0.21402627	      0.00000000	      0.00000000	     45.57029803
      3.09456374	     -0.05518381	      0.00031183	     -0.19664282	     -0.05960091	      0.88277074	     -0.00005666	     -0.21403168	      0.00000000	      0.00000000	     45.73113737
      3.09590907	     -0.05520352	      0.00030287	     -0.19666225	     -0.05960234	      0.88277125	     -0.00005741	     -0.21403706	      0.00000000	      0.00000000	     45.66859417
      3.09725440	     -0.05522324	      0.00029124	     -0.19668162	     -0.05960378	      0.88277174	     -0.00005817	     -0.21404239	      0.00000000	      0.00000000	     45.82287206
      3.09859973	     -0.05524266	      0.00028247	     -0.19670077	     -0.05960521	      0.88277221	     -0.00005893	     -0.21404767	      0.00000000	      0.00000000	     45.76264228
      3.09994506	     -0.05526209	      0.00027118	     -0.19671988	     -0.05960664	      0.88277266	     -0.00005970	     -0.21405291	      0.00000000	      0.00000000	     45.90773040
      3.10129039	     -0.05528120	      0.00026269	     -0.19673873	     -0.05960807	      0.88277309	     -0.00006047	     -0.21405810	      0.00000000	      0.00000000	     45.84765553
      3.10263572	     -0.05530022	      0.00025183	     -0.19675745	     -0.05960949	      0.88277349	     -0.00006124	     -0.21406324	      0.00000000	      0.00000000	     45.98294947
      3.10398105	     -0.05531890	      0.00024365	     -0.19677590	     -0.05961091	      0.88277388	     -0.00006202	     -0.21406833	      0.00000000	      0.00000000	     45.92471174
      3.10532638	     -0.05533751	      0.00023325	     -0.19679423	     -0.05961233	      0.88277425	     -0.00006281	     -0.21407336	      0.00000000	      0.00000000	     46.04968991
      3.10667171	     -0.05535575	      0.00022541	     -0.19681226	     -0.05961375	      0.88277459	     -0.00006359	     -0.21407834	      0.00000000	      0.00000000	     45.99255685
[truncated: 250,581 more chars]
