# Supplementary material for: A Neural Controller Model Considering the Vestibulospinal Tract in Human Postural Control
Source: Front Comput Neurosci. 2022 Feb 25;16:785099. doi: 10.3389/fncom.2022.785099 (PMC8913724; doi:10.3389/fncom.2022.785099)
Supplement: Supplementary file 8 [file Data_Sheet_3.zip › SimulationResults/VST-/3.558/opt_7/jiang_CoPpositon_pos.sto]

CoP
version=1
nRows=3483
nColumns=11
inDegrees=no

This file contains CoP trajectory (of origin) and orientations.

Units are S.I. units (seconds, meters, Newtons, ...)
Angles are in degrees.

endheader
time	cop-x	cop-z	cop-x-calcn-r	com-x	com-y	com-z	com-x-calcn-r	com-x-vel	com-y-vel	s_torques
      0.00059958	     -0.05944331	      0.00015799	     -0.20090615	     -0.06381464	      0.88297115	     -0.00011704	     -0.21907107	     -0.00000000	      0.00000000	     31.73897016
      0.00119915	     -0.05847730	      0.00021815	     -0.19994124	     -0.06381468	      0.88297135	     -0.00011702	     -0.21904083	     -0.00000000	      0.00000000	     36.81720902
      0.00218536	     -0.05753692	      0.00026652	     -0.19900078	     -0.06381483	      0.88297198	     -0.00011698	     -0.21897214	     -0.00000000	      0.00000001	     48.59893941
      0.00345405	     -0.05708814	      0.00027939	     -0.19854990	     -0.06381530	      0.88297331	     -0.00011689	     -0.21887805	     -0.00000000	      0.00000001	     57.54306370
      0.00580240	     -0.05721625	      0.00025525	     -0.19867241	     -0.06381708	      0.88297715	     -0.00011666	     -0.21874310	     -0.00000000	      0.00000001	     49.88767593
      0.00681478	     -0.05734510	      0.00024427	     -0.19879895	     -0.06381821	      0.88297922	     -0.00011654	     -0.21870416	     -0.00000000	      0.00000001	     42.03807203
      0.00805995	     -0.05748138	      0.00023583	     -0.19893273	     -0.06381987	      0.88298202	     -0.00011637	     -0.21866813	     -0.00000000	      0.00000002	     34.25088355
      0.01026346	     -0.05761115	      0.00023160	     -0.19905888	     -0.06382347	      0.88298741	     -0.00011603	     -0.21862491	     -0.00000000	      0.00000002	     25.19842864
      0.01146628	     -0.05763609	      0.00023389	     -0.19908221	     -0.06382574	      0.88299047	     -0.00011583	     -0.21860767	     -0.00000000	      0.00000002	     22.13515185
      0.01266910	     -0.05764405	      0.00023649	     -0.19908873	     -0.06382821	      0.88299354	     -0.00011562	     -0.21859297	     -0.00000000	      0.00000002	     20.42515773
      0.01450064	     -0.05764625	      0.00024059	     -0.19908901	     -0.06383229	      0.88299818	     -0.00011527	     -0.21857396	     -0.00000000	      0.00000002	     19.47653261
      0.01594161	     -0.05764414	      0.00024191	     -0.19908557	     -0.06383574	      0.88300171	     -0.00011498	     -0.21856131	     -0.00000000	      0.00000002	     20.15853227
      0.01738257	     -0.05764730	      0.00024326	     -0.19908759	     -0.06383937	      0.88300509	     -0.00011469	     -0.21855048	     -0.00000000	      0.00000002	     21.46412452
      0.01882354	     -0.05765096	      0.00024215	     -0.19909026	     -0.06384313	      0.88300828	     -0.00011438	     -0.21854143	     -0.00000000	      0.00000001	     23.94388301
      0.02026451	     -0.05765969	      0.00024154	     -0.19909819	     -0.06384702	      0.88301125	     -0.00011407	     -0.21853406	     -0.00000000	      0.00000001	     26.65453643
      0.02170548	     -0.05766704	      0.00023817	     -0.19910486	     -0.06385099	      0.88301399	     -0.00011375	     -0.21852828	     -0.00000000	      0.00000001	     30.34996304
      0.02314644	     -0.05767706	      0.00023553	     -0.19911438	     -0.06385502	      0.88301647	     -0.00011342	     -0.21852389	     -0.00000000	      0.00000001	     33.80436313
      0.02458741	     -0.05768227	      0.00023048	     -0.19911920	     -0.06385909	      0.88301867	     -0.00011309	     -0.21852075	     -0.00000000	      0.00000001	     37.94377236
      0.02602838	     -0.05768891	      0.00022667	     -0.19912563	     -0.06386317	      0.88302061	     -0.00011275	     -0.21851860	     -0.00000000	      0.00000001	     41.37651640
      0.02746935	     -0.05768929	      0.00022037	     -0.19912587	     -0.06386725	      0.88302226	     -0.00011241	     -0.21851730	     -0.00000000	      0.00000001	     45.17407131
      0.02891032	     -0.05769076	      0.00021595	     -0.19912734	     -0.06387131	      0.88302363	     -0.00011206	     -0.21851661	     -0.00000000	      0.00000001	     47.89535179
      0.03020041	     -0.05768629	      0.00021009	     -0.19912291	     -0.06387493	      0.88302462	     -0.00011174	     -0.21851642	     -0.00000000	      0.00000000	     50.42064716
      0.03149050	     -0.05768184	      0.00020559	     -0.19911859	     -0.06387850	      0.88302538	     -0.00011142	     -0.21851650	     -0.00000000	      0.00000000	     52.11344531
      0.03306328	     -0.05767179	      0.00019938	     -0.19910871	     -0.06388282	      0.88302602	     -0.00011102	     -0.21851688	     -0.00000000	      0.00000000	     53.79155553
      0.03463605	     -0.05766101	      0.00019476	     -0.19909818	     -0.06388707	      0.88302636	     -0.00011061	     -0.21851745	     -0.00000000	      0.00000000	     54.46671632
      0.03594051	     -0.05764776	      0.00018992	     -0.19908512	     -0.06389056	      0.88302641	     -0.00011026	     -0.21851804	     -0.00000000	     -0.00000000	     54.88029977
      0.03724498	     -0.05763512	      0.00018679	     -0.19907269	     -0.06389401	      0.88302627	     -0.00010990	     -0.21851869	     -0.00000000	     -0.00000000	     54.64556832
      0.03882787	     -0.05761652	      0.00018270	     -0.19905433	     -0.06389814	      0.88302586	     -0.00010946	     -0.21851959	     -0.00000000	     -0.00000000	     54.18183681
      0.04041076	     -0.05759921	      0.00018067	     -0.19903725	     -0.06390222	      0.88302521	     -0.00010900	     -0.21852060	     -0.00000000	     -0.00000000	     53.11232288
      0.04165480	     -0.05758241	      0.00017800	     -0.19902057	     -0.06390540	      0.88302455	     -0.00010864	     -0.21852152	     -0.00000000	     -0.00000000	     52.38675211
      0.04289885	     -0.05756658	      0.00017699	     -0.19900486	     -0.06390857	      0.88302376	     -0.00010826	     -0.21852253	     -0.00000000	     -0.00000000	     51.39715541
      0.04455130	     -0.05754239	      0.00017550	     -0.19898077	     -0.06391275	      0.88302254	     -0.00010775	     -0.21852405	     -0.00000000	     -0.00000001	     50.15773456
      0.04620375	     -0.05751971	      0.00017601	     -0.19895813	     -0.06391693	      0.88302116	     -0.00010722	     -0.21852577	     -0.00000000	     -0.00000001	     48.75907783
      0.04738815	     -0.05750117	      0.00017495	     -0.19893956	     -0.06391992	      0.88302008	     -0.00010684	     -0.21852718	     -0.00000000	     -0.00000001	     47.94005891
      0.04857255	     -0.05748500	      0.00017522	     -0.19892334	     -0.06392292	      0.88301895	     -0.00010644	     -0.21852875	     -0.00000000	     -0.00000001	     47.06076711
      0.05032070	     -0.05746078	      0.00017519	     -0.19889897	     -0.06392738	      0.88301719	     -0.00010585	     -0.21853145	     -0.00000000	     -0.00000001	     45.97977826
      0.05178505	     -0.05744165	      0.00017633	     -0.19887967	     -0.06393114	      0.88301566	     -0.00010534	     -0.21853406	     -0.00000000	     -0.00000001	     45.06290207
      0.05324939	     -0.05742157	      0.00017634	     -0.19885934	     -0.06393494	      0.88301410	     -0.00010482	     -0.21853703	     -0.00000000	     -0.00000001	     44.42760142
      0.05471374	     -0.05740450	      0.00017796	     -0.19884201	     -0.06393879	      0.88301252	     -0.00010430	     -0.21854032	     -0.00000000	     -0.00000001	     43.68858456
      0.05617809	     -0.05738585	      0.00017729	     -0.19882300	     -0.06394269	      0.88301094	     -0.00010376	     -0.21854400	     -0.00000000	     -0.00000001	     43.26663925
      0.05741692	     -0.05737223	      0.00017866	     -0.19880909	     -0.06394604	      0.88300961	     -0.00010330	     -0.21854735	     -0.00000000	     -0.00000001	     42.73208505
      0.05865575	     -0.05735827	      0.00017848	     -0.19879478	     -0.06394944	      0.88300831	     -0.00010284	     -0.21855096	     -0.00000000	     -0.00000001	     42.43838547
      0.06024612	     -0.05734241	      0.00017913	     -0.19877845	     -0.06395388	      0.88300667	     -0.00010223	     -0.21855590	     -0.00000000	     -0.00000001	     41.97952131
      0.06183649	     -0.05732530	      0.00017831	     -0.19876080	     -0.06395840	      0.88300510	     -0.00010162	     -0.21856116	     -0.00000000	     -0.00000001	     41.77570361
      0.06306834	     -0.05731388	      0.00017931	     -0.19874897	     -0.06396197	      0.88300392	     -0.00010114	     -0.21856538	     -0.00000000	     -0.00000001	     41.43160371
      0.06430020	     -0.05730148	      0.00017887	     -0.19873611	     -0.06396560	      0.88300280	     -0.00010066	     -0.21856971	     -0.00000000	     -0.00000001	     41.28140196
      0.06592585	     -0.05728692	      0.00017916	     -0.19872095	     -0.06397049	      0.88300139	     -0.00010001	     -0.21857552	     -0.00000000	     -0.00000001	     41.03177039
      0.06755150	     -0.05727203	      0.00017777	     -0.19870539	     -0.06397549	      0.88300008	     -0.00009936	     -0.21858144	     -0.00000000	     -0.00000001	     40.93411694
      0.06872290	     -0.05726298	      0.00017857	     -0.19869588	     -0.06397916	      0.88299920	     -0.00009889	     -0.21858572	     -0.00000000	     -0.00000000	     40.74650647
      0.06989431	     -0.05725345	      0.00017796	     -0.19868585	     -0.06398289	      0.88299838	     -0.00009842	     -0.21859002	     -0.00000000	     -0.00000000	     40.69155751
      0.07161978	     -0.05724073	      0.00017785	     -0.19867241	     -0.06398851	      0.88299727	     -0.00009771	     -0.21859635	     -0.00000000	     -0.00000000	     40.56663028
      0.07307299	     -0.05722979	      0.00017676	     -0.19866083	     -0.06399334	      0.88299642	     -0.00009711	     -0.21860168	     -0.00000000	     -0.00000000	     40.54730862
      0.07452619	     -0.05722038	      0.00017714	     -0.19865080	     -0.06399827	      0.88299566	     -0.00009651	     -0.21860698	     -0.00000000	     -0.00000000	     40.46020242
      0.07597939	     -0.05720980	      0.00017578	     -0.19863956	     -0.06400331	      0.88299499	     -0.00009590	     -0.21861222	     -0.00000000	     -0.00000000	     40.45703692
      0.07743260	     -0.05720106	      0.00017700	     -0.19863020	     -0.06400844	      0.88299439	     -0.00009528	     -0.21861738	     -0.00000000	     -0.00000000	     40.36818127
      0.07866417	     -0.05719205	      0.00017577	     -0.19862062	     -0.06401287	      0.88299395	     -0.00009476	     -0.21862168	     -0.00000000	     -0.00000000	     40.39206883
      0.07989575	     -0.05718467	      0.00017622	     -0.19861270	     -0.06401737	      0.88299356	     -0.00009423	     -0.21862590	     -0.00000000	     -0.00000000	     40.33581751
      0.08147305	     -0.05719084	      0.00017520	     -0.19861814	     -0.06402325	      0.88299313	     -0.00009355	     -0.21863146	     -0.00000000	     -0.00000000	     40.18439985
      0.08305035	     -0.05727128	      0.00017340	     -0.19869780	     -0.06402924	      0.88299276	     -0.00009287	     -0.21863880	     -0.00000000	     -0.00000000	     39.48027822
      0.08431631	     -0.05741559	      0.00016832	     -0.19884137	     -0.06403414	      0.88299252	     -0.00009232	     -0.21864839	     -0.00000000	     -0.00000000	     38.92039793
      0.08558226	     -0.05762741	      0.00016450	     -0.19905249	     -0.06403912	      0.88299229	     -0.00009176	     -0.21866318	     -0.00000000	     -0.00000000	     38.27343666
      0.08716194	     -0.05795210	      0.00016023	     -0.19937635	     -0.06404544	      0.88299201	     -0.00009106	     -0.21869040	     -0.00000000	     -0.00000000	     37.89300726
      0.08874162	     -0.05830081	      0.00016138	     -0.19972443	     -0.06405188	      0.88299170	     -0.00009035	     -0.21872730	     -0.00000000	     -0.00000000	     37.30440516
      0.09001204	     -0.05857831	      0.00016276	     -0.20000151	     -0.06405712	      0.88299140	     -0.00008977	     -0.21876314	     -0.00000000	     -0.00000000	     37.24540044
      0.09128246	     -0.05884466	      0.00016831	     -0.20026759	     -0.06406243	      0.88299104	     -0.00008920	     -0.21880348	     -0.00000000	     -0.00000000	     36.65159826
      0.09290393	     -0.05916350	      0.00017662	     -0.20058619	     -0.06406928	      0.88299047	     -0.00008847	     -0.21885997	     -0.00000000	     -0.00000000	     35.94323310
      0.09452539	     -0.05946024	      0.00018814	     -0.20088282	     -0.06407621	      0.88298976	     -0.00008774	     -0.21892052	     -0.00000000	     -0.00000000	     34.52558824
      0.09584415	     -0.05968759	      0.00019507	     -0.20111008	     -0.06408189	      0.88298906	     -0.00008717	     -0.21897189	     -0.00000000	     -0.00000000	     33.59538125
      0.09716290	     -0.05990571	      0.00020339	     -0.20132815	     -0.06408762	      0.88298826	     -0.00008660	     -0.21902462	     -0.00000000	     -0.00000000	     32.24926584
      0.09879405	     -0.06016524	      0.00021049	     -0.20158760	     -0.06409475	      0.88298712	     -0.00008592	     -0.21909115	     -0.00000000	     -0.00000001	     30.89374884
      0.10042520	     -0.06041494	      0.00021756	     -0.20183724	     -0.06410194	      0.88298581	     -0.00008526	     -0.21915858	     -0.00000000	     -0.00000001	     29.34245308
      0.10177274	     -0.06061405	      0.00021884	     -0.20203624	     -0.06410791	      0.88298461	     -0.00008474	     -0.21921460	     -0.00000000	     -0.00000001	     28.41051484
      0.10312029	     -0.06080774	      0.00022075	     -0.20222986	     -0.06411391	      0.88298330	     -0.00008424	     -0.21927057	     -0.00000000	     -0.00000001	     27.49890372
      0.10480712	     -0.06104710	      0.00021891	     -0.20246909	     -0.06412145	      0.88298152	     -0.00008366	     -0.21934022	     -0.00000000	     -0.00000001	     26.64861055
      0.10622575	     -0.06124110	      0.00021760	     -0.20266301	     -0.06412781	      0.88297991	     -0.00008319	     -0.21939819	     -0.00000000	     -0.00000001	     26.03976158
      0.10764439	     -0.06143234	      0.00021328	     -0.20285415	     -0.06413419	      0.88297820	     -0.00008275	     -0.21945532	     -0.00000000	     -0.00000001	     25.78862697
      0.10906302	     -0.06161994	      0.00020957	     -0.20304170	     -0.06414057	      0.88297640	     -0.00008233	     -0.21951143	     -0.00000000	     -0.00000001	     25.35721295
      0.11048165	     -0.06180403	      0.00020431	     -0.20322573	     -0.06414695	      0.88297452	     -0.00008194	     -0.21956636	     -0.00000000	     -0.00000001	     25.22307020
      0.11240637	     -0.06205030	      0.00019827	     -0.20347203	     -0.06415561	      0.88297183	     -0.00008145	     -0.21963884	     -0.00000000	     -0.00000001	     24.64443782
      0.11369678	     -0.06220633	      0.00019289	     -0.20362806	     -0.06416140	      0.88296996	     -0.00008115	     -0.21968598	     -0.00000000	     -0.00000001	     24.69658869
      0.11498718	     -0.06236301	      0.00018890	     -0.20378482	     -0.06416719	      0.88296803	     -0.00008086	     -0.21973187	     -0.00000000	     -0.00000001	     24.42845521
      0.11671792	     -0.06256676	      0.00018372	     -0.20398870	     -0.06417492	      0.88296537	     -0.00008050	     -0.21979152	     -0.00000000	     -0.00000001	     24.07317816
      0.11844866	     -0.06276214	      0.00018056	     -0.20418431	     -0.06418263	      0.88296264	     -0.00008017	     -0.21984893	     -0.00000000	     -0.00000001	     23.49355264
      0.12017940	     -0.06294879	      0.00017727	     -0.20437120	     -0.06419029	      0.88295986	     -0.00007987	     -0.21990409	     -0.00000000	     -0.00000001	     23.30414786
      0.12158033	     -0.06309095	      0.00017776	     -0.20451367	     -0.06419647	      0.88295757	     -0.00007964	     -0.21994718	     -0.00000000	     -0.00000001	     22.67043504
      0.12298127	     -0.06322483	      0.00017744	     -0.20464784	     -0.06420262	      0.88295526	     -0.00007943	     -0.21998875	     -0.00000000	     -0.00000001	     22.14307494
      0.12438221	     -0.06335472	      0.00017863	     -0.20477806	     -0.06420874	      0.88295295	     -0.00007923	     -0.22002893	     -0.00000000	     -0.00000001	     21.83240596
      0.12612558	     -0.06350701	      0.00018035	     -0.20493080	     -0.06421632	      0.88295006	     -0.00007901	     -0.22007714	     -0.00000000	     -0.00000001	     20.99181603
      0.12786895	     -0.06364261	      0.00018398	     -0.20506689	     -0.06422384	      0.88294720	     -0.00007882	     -0.22012338	     -0.00000000	     -0.00000001	     20.73300722
      0.12939592	     -0.06375253	      0.00018641	     -0.20517724	     -0.06423038	      0.88294472	     -0.00007867	     -0.22016219	     -0.00000000	     -0.00000001	     20.30465995
      0.13092289	     -0.06385279	      0.00019101	     -0.20527798	     -0.06423689	      0.88294227	     -0.00007854	     -0.22019953	     -0.00000000	     -0.00000001	     20.04296576
      0.13244986	     -0.06394662	      0.00019379	     -0.20537225	     -0.06424335	      0.88293988	     -0.00007844	     -0.22023544	     -0.00000000	     -0.00000001	     19.69616687
      0.13397683	     -0.06402952	      0.00019837	     -0.20545563	     -0.06424977	      0.88293756	     -0.00007835	     -0.22027002	     -0.00000000	     -0.00000001	     19.38368789
      0.13550380	     -0.06410557	      0.00020103	     -0.20553212	     -0.06425615	      0.88293530	     -0.00007830	     -0.22030324	     -0.00000000	     -0.00000001	     19.13452534
      0.13703077	     -0.06417323	      0.00020497	     -0.20560025	     -0.06426248	      0.88293314	     -0.00007826	     -0.22033518	     -0.00000000	     -0.00000001	     18.86796033
      0.13855774	     -0.06423410	      0.00020712	     -0.20566156	     -0.06426877	      0.88293107	     -0.00007826	     -0.22036583	     -0.00000000	     -0.00000001	     18.74014677
      0.14040609	     -0.06429897	      0.00021154	     -0.20572699	     -0.06427633	      0.88292870	     -0.00007828	     -0.22040128	     -0.00000000	     -0.00000001	     18.36664931
      0.14180679	     -0.06434256	      0.00021184	     -0.20577094	     -0.06428202	      0.88292701	     -0.00007833	     -0.22042694	     -0.00000000	     -0.00000001	     18.32118576
      0.14320749	     -0.06438097	      0.00021422	     -0.20580976	     -0.06428766	      0.88292543	     -0.00007840	     -0.22045158	     -0.00000000	     -0.00000001	     18.13421770
      0.14493138	     -0.06442524	      0.00021492	     -0.20585448	     -0.06429456	      0.88292363	     -0.00007851	     -0.22048053	     -0.00000000	     -0.00000001	     18.11491910
      0.14642350	     -0.06445668	      0.00021695	     -0.20588634	     -0.06430049	      0.88292220	     -0.00007864	     -0.22050441	     -0.00000000	     -0.00000001	     17.74743622
      0.14791562	     -0.06448678	      0.00021692	     -0.20591682	     -0.06430637	      0.88292089	     -0.00007880	     -0.22052718	     -0.00000000	     -0.00000001	     17.82752093
      0.14940774	     -0.06451255	      0.00021817	     -0.20594300	     -0.06431220	      0.88291971	     -0.00007898	     -0.22054891	     -0.00000000	     -0.00000001	     17.63759679
      0.15126910	     -0.06454607	      0.00021754	     -0.20597699	     -0.06431942	      0.88291841	     -0.00007925	     -0.22057454	     -0.00000000	     -0.00000000	     17.59910451
      0.15265449	     -0.06456315	      0.00021916	     -0.20599447	     -0.06432475	      0.88291757	     -0.00007947	     -0.22059271	     -0.00000000	     -0.00000000	     17.40173943
      0.15403988	     -0.06458096	      0.00021897	     -0.20601263	     -0.06433003	      0.88291684	     -0.00007972	     -0.22060995	     -0.00000000	     -0.00000000	     17.40524424
      0.15576256	     -0.06460532	      0.00021976	     -0.20603747	     -0.06433655	      0.88291606	     -0.00008006	     -0.22063029	     -0.00000000	     -0.00000000	     17.30832643
      0.15748524	     -0.06462482	      0.00021944	     -0.20605744	     -0.06434300	      0.88291544	     -0.00008043	     -0.22064954	     -0.00000000	     -0.00000000	     17.16892996
      0.15894390	     -0.06464185	      0.00022051	     -0.20607489	     -0.06434840	      0.88291502	     -0.00008078	     -0.22066497	     -0.00000000	     -0.00000000	     17.26439123
      0.16040255	     -0.06465637	      0.00022088	     -0.20608982	     -0.06435376	      0.88291470	     -0.00008114	     -0.22067971	     -0.00000000	     -0.00000000	     17.15401753
      0.16207060	     -0.06467312	      0.00022255	     -0.20610708	     -0.06435983	      0.88291443	     -0.00008159	     -0.22069573	     -0.00000000	     -0.00000000	     17.22957836
      0.16373864	     -0.06469186	      0.00022279	     -0.20612631	     -0.06436582	      0.88291428	     -0.00008207	     -0.22071094	     -0.00000000	     -0.00000000	     17.12271537
      0.16540668	     -0.06470373	      0.00022488	     -0.20613872	     -0.06437175	      0.88291421	     -0.00008259	     -0.22072550	     -0.00000000	     -0.00000000	     16.98474366
      0.16707472	     -0.06471644	      0.00022453	     -0.20615193	     -0.06437760	      0.88291423	     -0.00008313	     -0.22073926	     -0.00000000	      0.00000000	     17.22088496
      0.16853842	     -0.06471623	      0.00022721	     -0.20615222	     -0.06438268	      0.88291431	     -0.00008363	     -0.22075067	     -0.00000000	      0.00000000	     17.02410707
      0.17000213	     -0.06471009	      0.00022780	     -0.20614656	     -0.06438769	      0.88291443	     -0.00008416	     -0.22076114	     -0.00000000	      0.00000000	     17.16005455
      0.17146583	     -0.06469344	      0.00023000	     -0.20613042	     -0.06439265	      0.88291460	     -0.00008470	     -0.22077050	     -0.00000000	      0.00000000	     17.13731576
      0.17292954	     -0.06466557	      0.00023141	     -0.20610306	     -0.06439754	      0.88291480	     -0.00008528	     -0.22077851	     -0.00000000	      0.00000000	     17.30978757
      0.17468261	     -0.06461474	      0.00023416	     -0.20605286	     -0.06440332	      0.88291508	     -0.00008599	     -0.22078604	     -0.00000000	      0.00000000	     17.37610816
      0.17643569	     -0.06454433	      0.00023523	     -0.20598304	     -0.06440901	      0.88291541	     -0.00008674	     -0.22079089	     -0.00000000	      0.00000000	     17.38984193
      0.17785231	     -0.06447318	      0.00023758	     -0.20591238	     -0.06441355	      0.88291569	     -0.00008737	     -0.22079268	     -0.00000000	      0.00000000	     17.57600191
      0.17926893	     -0.06439695	      0.00023800	     -0.20583659	     -0.06441803	      0.88291600	     -0.00008802	     -0.22079254	     -0.00000000	      0.00000000	     17.76160186
      0.18135257	     -0.06427333	      0.00023992	     -0.20571361	     -0.06442452	      0.88291649	     -0.00008902	     -0.22078908	     -0.00000000	      0.00000000	     18.07760125
      0.18268328	     -0.06419175	      0.00023858	     -0.20563238	     -0.06442860	      0.88291683	     -0.00008967	     -0.22078493	     -0.00000000	      0.00000000	     18.09035064
      0.18401400	     -0.06410341	      0.00023912	     -0.20554441	     -0.06443265	      0.88291718	     -0.00009034	     -0.22077943	     -0.00000000	      0.00000000	     18.16670867
      0.18591868	     -0.06397927	      0.00023888	     -0.20542074	     -0.06443836	      0.88291772	     -0.00009132	     -0.22076933	     -0.00000000	      0.00000000	     18.41934736
      0.18753036	     -0.06386363	      0.00024032	     -0.20530551	     -0.06444313	      0.88291820	     -0.00009217	     -0.22075907	     -0.00000000	      0.00000000	     18.53169291
      0.18897879	     -0.06376169	      0.00023991	     -0.20520388	     -0.06444736	      0.88291866	     -0.00009295	     -0.22074847	     -0.00000000	      0.00000000	     18.80524547
      0.19042721	     -0.06365824	      0.00024112	     -0.20510076	     -0.06445156	      0.88291914	     -0.00009374	     -0.22073679	     -0.00000000	      0.00000000	     18.90087313
      0.19192416	     -0.06355118	      0.00024152	     -0.20499401	     -0.06445586	      0.88291965	     -0.00009457	     -0.22072370	     -0.00000000	      0.00000000	     19.24247086
      0.19342111	     -0.06344281	      0.00024279	     -0.20488596	     -0.06446011	      0.88292018	     -0.00009541	     -0.22070971	     -0.00000000	      0.00000000	     19.24673693
      0.19491806	     -0.06333185	      0.00024377	     -0.20477528	     -0.06446432	      0.88292073	     -0.00009626	     -0.22069488	     -0.00000000	      0.00000000	     19.61901973
      0.19641500	     -0.06322340	      0.00024519	     -0.20466711	     -0.06446850	      0.88292130	     -0.00009712	     -0.22067929	     -0.00000000	      0.00000000	     19.77519190
      0.19825072	     -0.06308681	      0.00024647	     -0.20453083	     -0.06447358	      0.88292202	     -0.00009817	     -0.22065939	     -0.00000000	      0.00000000	     20.03619260
      0.19978027	     -0.06297313	      0.00024788	     -0.20441740	     -0.06447777	      0.88292264	     -0.00009906	     -0.22064219	     -0.00000000	      0.00000000	     20.23019371
      0.20130983	     -0.06285872	      0.00024906	     -0.20430321	     -0.06448194	      0.88292327	     -0.00009994	     -0.22062457	     -0.00000000	      0.00000000	     20.58735064
      0.20274571	     -0.06275424	      0.00025088	     -0.20419894	     -0.06448582	      0.88292388	     -0.00010078	     -0.22060767	     -0.00000000	      0.00000000	     20.91729619
      0.20418159	     -0.06264811	      0.00025264	     -0.20409301	     -0.06448968	      0.88292450	     -0.00010161	     -0.22059053	     -0.00000000	      0.00000000	     21.02687164
      0.20561748	     -0.06254223	      0.00025451	     -0.20398732	     -0.06449351	      0.88292513	     -0.00010245	     -0.22057315	     -0.00000000	      0.00000000	     21.41589069
      0.20743785	     -0.06241047	      0.00025670	     -0.20385577	     -0.06449835	      0.88292594	     -0.00010350	     -0.22055085	     -0.00000000	      0.00000000	     21.56326082
      0.20925821	     -0.06227735	      0.00025892	     -0.20372283	     -0.06450315	      0.88292677	     -0.00010455	     -0.22052832	     -0.00000000	      0.00000000	     22.17446665
      0.21107858	     -0.06215023	      0.00025994	     -0.20359586	     -0.06450793	      0.88292761	     -0.00010559	     -0.22050561	     -0.00000001	      0.00000000	     22.16897296
      0.21251193	     -0.06204432	      0.00026211	     -0.20349008	     -0.06451168	      0.88292827	     -0.00010641	     -0.22048769	     -0.00000001	      0.00000000	     22.77019456
      0.21394528	     -0.06194464	      0.00026270	     -0.20339047	     -0.06451541	      0.88292894	     -0.00010722	     -0.22046968	     -0.00000001	      0.00000000	     23.13628765
      0.21586510	     -0.06181232	      0.00026543	     -0.20325829	     -0.06452039	      0.88292984	     -0.00010829	     -0.22044559	     -0.00000001	      0.00000000	     23.63798561
      0.21717264	     -0.06172459	      0.00026470	     -0.20317058	     -0.06452377	      0.88293046	     -0.00010901	     -0.22042920	     -0.00000001	      0.00000000	     23.83863280
      0.21848017	     -0.06163701	      0.00026592	     -0.20308306	     -0.06452714	      0.88293108	     -0.00010972	     -0.22041285	     -0.00000001	      0.00000000	     24.14746858
      0.22013122	     -0.06152843	      0.00026630	     -0.20297452	     -0.06453139	      0.88293186	     -0.00011061	     -0.22039230	     -0.00000001	      0.00000000	     24.55579110
      0.22178228	     -0.06142104	      0.00026762	     -0.20286717	     -0.06453562	      0.88293263	     -0.00011148	     -0.22037182	     -0.00000001	      0.00000000	     24.80390481
      0.22343333	     -0.06131716	      0.00026675	     -0.20276326	     -0.06453984	      0.88293340	     -0.00011234	     -0.22035144	     -0.00000001	      0.00000000	     25.44568051
      0.22481569	     -0.06122893	      0.00026835	     -0.20267507	     -0.06454337	      0.88293404	     -0.00011304	     -0.22033450	     -0.00000001	      0.00000000	     25.57665411
      0.22619804	     -0.06114349	      0.00026792	     -0.20258959	     -0.06454689	      0.88293468	     -0.00011372	     -0.22031762	     -0.00000001	      0.00000000	     26.03482362
      0.22758039	     -0.06105993	      0.00026868	     -0.20250603	     -0.06455041	      0.88293531	     -0.00011439	     -0.22030086	     -0.00000001	      0.00000000	     26.27539136
      0.22927540	     -0.06095829	      0.00026860	     -0.20240435	     -0.06455472	      0.88293607	     -0.00011520	     -0.22028049	     -0.00000001	      0.00000000	     26.78754687
      0.23097040	     -0.06086243	      0.00027006	     -0.20230847	     -0.06455901	      0.88293682	     -0.00011597	     -0.22026028	     -0.00000001	      0.00000000	     27.00910656
      0.23237074	     -0.06077927	      0.00026908	     -0.20222522	     -0.06456256	      0.88293742	     -0.00011659	     -0.22024381	     -0.00000001	      0.00000000	     27.42935696
      0.23377108	     -0.06070018	      0.00027018	     -0.20214610	     -0.06456610	      0.88293802	     -0.00011719	     -0.22022742	     -0.00000001	      0.00000000	     27.72072184
      0.23517142	     -0.06062298	      0.00026979	     -0.20206882	     -0.06456965	      0.88293860	     -0.00011778	     -0.22021119	     -0.00000001	      0.00000000	     28.12634938
      0.23692112	     -0.06052874	      0.00027094	     -0.20197452	     -0.06457407	      0.88293931	     -0.00011848	     -0.22019117	     -0.00000000	      0.00000000	     28.45727430
      0.23829877	     -0.06045564	      0.00026984	     -0.20190132	     -0.06457755	      0.88293985	     -0.00011901	     -0.22017558	     -0.00000000	      0.00000000	     28.84085273
      0.23967642	     -0.06038349	      0.00027075	     -0.20182909	     -0.06458103	      0.88294038	     -0.00011952	     -0.22016017	     -0.00000000	      0.00000000	     29.07468331
      0.24133119	     -0.06029949	      0.00026991	     -0.20174496	     -0.06458521	      0.88294099	     -0.00012011	     -0.22014187	     -0.00000000	      0.00000000	     29.45472663
      0.24269403	     -0.06023029	      0.00027102	     -0.20167568	     -0.06458865	      0.88294148	     -0.00012057	     -0.22012700	     -0.00000000	      0.00000000	     29.66855568
      0.24405688	     -0.06016298	      0.00027042	     -0.20160825	     -0.06459210	      0.88294196	     -0.00012100	     -0.22011228	     -0.00000000	      0.00000000	     30.08965497
      0.24541972	     -0.06009717	      0.00027087	     -0.20154233	     -0.06459555	      0.88294241	     -0.00012142	     -0.22009775	     -0.00000000	      0.00000000	     30.25525253
      0.24707884	     -0.06001885	      0.00027036	     -0.20146385	     -0.06459975	      0.88294294	     -0.00012189	     -0.22008031	     -0.00000000	      0.00000000	     30.81773346
      0.24873795	     -0.05994285	      0.00027141	     -0.20138771	     -0.06460396	      0.88294345	     -0.00012232	     -0.22006314	     -0.00000000	      0.00000000	     30.64129419
      0.25005247	     -0.05988135	      0.00026999	     -0.20132604	     -0.06460731	      0.88294383	     -0.00012263	     -0.22004975	     -0.00000000	      0.00000000	     31.28575213
      0.25136699	     -0.05982325	      0.00027028	     -0.20126780	     -0.06461066	      0.88294420	     -0.00012291	     -0.22003653	     -0.00000000	      0.00000000	     31.41042025
      0.25298467	     -0.05975294	      0.00026935	     -0.20119730	     -0.06461480	      0.88294463	     -0.00012323	     -0.22002052	     -0.00000000	      0.00000000	     31.85622837
      0.25460234	     -0.05968576	      0.00027001	     -0.20112994	     -0.06461895	      0.88294503	     -0.00012350	     -0.22000481	     -0.00000000	      0.00000000	     31.69702027
      0.25594574	     -0.05962738	      0.00026851	     -0.20107135	     -0.06462241	      0.88294534	     -0.00012369	     -0.21999200	     -0.00000000	      0.00000000	     32.28659248
      0.25728914	     -0.05957345	      0.00026878	     -0.20101725	     -0.06462588	      0.88294564	     -0.00012385	     -0.21997936	     -0.00000000	      0.00000000	     32.46364856
      0.25863254	     -0.05951989	      0.00026797	     -0.20096348	     -0.06462936	      0.88294592	     -0.00012398	     -0.21996696	     -0.00000000	      0.00000000	     32.64774070
      0.26035619	     -0.05945379	      0.00026797	     -0.20089714	     -0.06463386	      0.88294626	     -0.00012410	     -0.21995135	     -0.00000000	      0.00000000	     33.08324558
      0.26188550	     -0.05939594	      0.00026641	     -0.20083902	     -0.06463787	      0.88294653	     -0.00012415	     -0.21993781	     -0.00000000	      0.00000000	     33.08166733
      0.26341481	     -0.05933997	      0.00026725	     -0.20078283	     -0.06464190	      0.88294678	     -0.00012416	     -0.21992457	     -0.00000000	      0.00000000	     33.47638020
      0.26476347	     -0.05929235	      0.00026531	     -0.20073495	     -0.06464548	      0.88294699	     -0.00012413	     -0.21991314	     -0.00000000	      0.00000000	     33.54957922
      0.26611212	     -0.05924590	      0.00026560	     -0.20068828	     -0.06464908	      0.88294717	     -0.00012406	     -0.21990196	     -0.00000000	      0.00000000	     33.76283963
      0.26746078	     -0.05920135	      0.00026442	     -0.20064347	     -0.06465270	      0.88294735	     -0.00012396	     -0.21989104	     -0.00000000	      0.00000000	     33.90144685
      0.26916391	     -0.05914707	      0.00026438	     -0.20058888	     -0.06465731	      0.88294754	     -0.00012377	     -0.21987763	     -0.00000000	      0.00000000	     34.26267190
      0.27062747	     -0.05910226	      0.00026240	     -0.20054376	     -0.06466129	      0.88294769	     -0.00012356	     -0.21986646	     -0.00000000	      0.00000000	     34.23386078
      0.27209103	     -0.05905806	      0.00026299	     -0.20049929	     -0.06466532	      0.88294783	     -0.00012331	     -0.21985561	     -0.00000000	      0.00000000	     34.50412566
      0.27355460	     -0.05901772	      0.00026070	     -0.20045860	     -0.06466937	      0.88294794	     -0.00012301	     -0.21984510	     -0.00000000	      0.00000000	     34.52340111
      0.27501816	     -0.05897606	      0.00026152	     -0.20041666	     -0.06467346	      0.88294805	     -0.00012266	     -0.21983494	     -0.00000000	      0.00000000	     34.71893591
      0.27648172	     -0.05893916	      0.00025883	     -0.20037939	     -0.06467758	      0.88294814	     -0.00012227	     -0.21982512	     -0.00000000	      0.00000000	     34.89806913
      0.27794529	     -0.05890169	      0.00026000	     -0.20034163	     -0.06468174	      0.88294821	     -0.00012183	     -0.21981568	     -0.00000000	      0.00000000	     34.92176247
      0.27940885	     -0.05886824	      0.00025682	     -0.20030778	     -0.06468594	      0.88294828	     -0.00012134	     -0.21980660	     -0.00000000	      0.00000000	     35.08005425
      0.28069912	     -0.05883820	      0.00025773	     -0.20027746	     -0.06468968	      0.88294833	     -0.00012088	     -0.21979893	     -0.00000000	      0.00000000	     35.10918248
      0.28198938	     -0.05881177	      0.00025593	     -0.20025068	     -0.06469345	      0.88294837	     -0.00012037	     -0.21979157	     -0.00000000	      0.00000000	     35.17367584
      0.28357338	     -0.05878145	      0.00025555	     -0.20021996	     -0.06469813	      0.88294842	     -0.00011971	     -0.21978301	     -0.00000000	      0.00000000	     35.28484162
      0.28515737	     -0.05875719	      0.00025282	     -0.20019525	     -0.06470287	      0.88294846	     -0.00011899	     -0.21977504	     -0.00000000	      0.00000000	     35.15512589
      0.28647394	     -0.05873583	      0.00025339	     -0.20017356	     -0.06470684	      0.88294849	     -0.00011835	     -0.21976891	     -0.00000000	      0.00000000	     35.29160942
      0.28779050	     -0.05872114	      0.00025148	     -0.20015848	     -0.06471086	      0.88294851	     -0.00011767	     -0.21976323	     -0.00000000	      0.00000000	     35.38003905
      0.28910707	     -0.05871038	      0.00025082	     -0.20014736	     -0.06471492	      0.88294854	     -0.00011695	     -0.21975812	     -0.00000000	      0.00000000	     35.31870039
      0.29085452	     -0.05870702	      0.00024818	     -0.20014346	     -0.06472037	      0.88294857	     -0.00011595	     -0.21975240	     -0.00000000	      0.00000000	     35.49093804
      0.29224807	     -0.05871132	      0.00024789	     -0.20014737	     -0.06472477	      0.88294859	     -0.00011510	     -0.21974889	     -0.00000000	      0.00000000	     35.18095006
      0.29364161	     -0.05872307	      0.00024552	     -0.20015868	     -0.06472923	      0.88294861	     -0.00011421	     -0.21974640	     -0.00000000	      0.00000000	     35.35442417
      0.29503515	     -0.05874216	      0.00024510	     -0.20017737	     -0.06473373	      0.88294862	     -0.00011329	     -0.21974506	     -0.00000000	      0.00000000	     35.13703132
      0.29642869	     -0.05876905	      0.00024327	     -0.20020384	     -0.06473828	      0.88294863	     -0.00011232	     -0.21974495	     -0.00000000	      0.00000000	     35.23493878
      0.29782223	     -0.05880314	      0.00024287	     -0.20023753	     -0.06474288	      0.88294863	     -0.00011131	     -0.21974617	     -0.00000000	     -0.00000000	     35.00556535
      0.29921577	     -0.05884417	      0.00024146	     -0.20027815	     -0.06474753	      0.88294861	     -0.00011027	     -0.21974876	     -0.00000000	     -0.00000000	     35.08517151
      0.30089861	     -0.05890296	      0.00024146	     -0.20033650	     -0.06475321	      0.88294858	     -0.00010896	     -0.21975379	     -0.00000000	     -0.00000000	     34.63459813
      0.30229418	     -0.05895537	      0.00023977	     -0.20038851	     -0.06475798	      0.88294852	     -0.00010783	     -0.21975952	     -0.00000000	     -0.00000000	     34.90679601
      0.30368976	     -0.05901510	      0.00024028	     -0.20044790	     -0.06476279	      0.88294845	     -0.00010667	     -0.21976665	     -0.00000000	     -0.00000000	     34.64507522
      0.30508533	     -0.05907979	      0.00023903	     -0.20051222	     -0.06476764	      0.88294835	     -0.00010547	     -0.21977519	     -0.00000000	     -0.00000000	     34.57826924
      0.30648090	     -0.05914985	      0.00023921	     -0.20058195	     -0.06477254	      0.88294821	     -0.00010424	     -0.21978514	     -0.00000000	     -0.00000000	     34.39190702
      0.30787647	     -0.05922494	      0.00023817	     -0.20065671	     -0.06477749	      0.88294804	     -0.00010297	     -0.21979648	     -0.00000000	     -0.00000000	     34.21912075
      0.30959087	     -0.05932278	      0.00023855	     -0.20075419	     -0.06478361	      0.88294778	     -0.00010137	     -0.21981226	     -0.00000000	     -0.00000000	     34.06589356
      0.31096798	     -0.05940630	      0.00023676	     -0.20083740	     -0.06478857	      0.88294752	     -0.00010006	     -0.21982638	     -0.00000000	     -0.00000000	     33.80124274
      0.31234509	     -0.05949330	      0.00023716	     -0.20092414	     -0.06479357	      0.88294721	     -0.00009872	     -0.21984174	     -0.00000000	     -0.00000000	     33.57615258
      0.31372219	     -0.05958553	      0.00023590	     -0.20101611	     -0.06479860	      0.88294686	     -0.00009734	     -0.21985833	     -0.00000000	     -0.00000000	     33.35589720
      0.31541193	     -0.05970378	      0.00023608	     -0.20113407	     -0.06480482	      0.88294635	     -0.00009563	     -0.21988031	     -0.00000000	     -0.00000000	     33.11544056
      0.31682007	     -0.05980828	      0.00023394	     -0.20123832	     -0.06481003	      0.88294586	     -0.00009417	     -0.21989999	     -0.00000000	     -0.00000000	     32.78138367
      0.31822820	     -0.05991492	      0.00023424	     -0.20134477	     -0.06481527	      0.88294532	     -0.00009268	     -0.21992087	     -0.00000000	     -0.00000000	     32.53977224
      0.31963634	     -0.06002651	      0.00023253	     -0.20145614	     -0.06482054	      0.88294471	     -0.00009117	     -0.21994288	     -0.00000000	     -0.00000000	     32.25276954
      0.32104447	     -0.06013982	      0.00023239	     -0.20156929	     -0.06482582	      0.88294404	     -0.00008964	     -0.21996597	     -0.00000000	     -0.00000000	     32.00878445
      0.32275833	     -0.06028478	      0.00023012	     -0.20171404	     -0.06483228	      0.88294314	     -0.00008774	     -0.21999545	     -0.00000000	     -0.00000000	     31.51222529
      0.32415171	     -0.06040163	      0.00023066	     -0.20183079	     -0.06483755	      0.88294233	     -0.00008618	     -0.22002049	     -0.00000000	     -0.00000000	     31.33316146
      0.32554510	     -0.06052511	      0.00022875	     -0.20195414	     -0.06484284	      0.88294146	     -0.00008459	     -0.22004641	     -0.00000000	     -0.00000000	     31.11597801
      0.32693848	     -0.06064921	      0.00022867	     -0.20207817	     -0.06484813	      0.88294053	     -0.00008299	     -0.22007321	     -0.00000000	     -0.00000000	     30.71832413
      0.32833186	     -0.06077638	      0.00022736	     -0.20220526	     -0.06485343	      0.88293953	     -0.00008137	     -0.22010082	     -0.00000000	     -0.00000001	     30.52680398
      0.33008312	     -0.06093920	      0.00022722	     -0.20236805	     -0.06486010	      0.88293820	     -0.00007932	     -0.22013662	     -0.00000000	     -0.00000001	     29.85240376
      0.33158446	     -0.06107866	      0.00022507	     -0.20250745	     -0.06486582	      0.88293697	     -0.00007753	     -0.22016819	     -0.00000000	     -0.00000001	     29.87865750
      0.33308581	     -0.06122102	      0.00022558	     -0.20264985	     -0.06487153	      0.88293569	     -0.00007573	     -0.22020049	     -0.00000000	     -0.00000001	     29.45515939
      0.33458716	     -0.06136592	      0.00022310	     -0.20279474	     -0.06487724	      0.88293433	     -0.00007392	     -0.22023351	     -0.00000000	     -0.00000001	     29.11722028
      0.33608851	     -0.06150901	      0.00022377	     -0.20293792	     -0.06488294	      0.88293292	     -0.00007210	     -0.22026717	     -0.00000000	     -0.00000001	     28.81272283
      0.33758986	     -0.06165511	      0.00022116	     -0.20308405	     -0.06488863	      0.88293145	     -0.00007026	     -0.22030139	     -0.00000000	     -0.00000001	     28.57431832
      0.33909121	     -0.06179917	      0.00022222	     -0.20322825	     -0.06489429	      0.88292993	     -0.00006841	     -0.22033613	     -0.00000000	     -0.00000001	     28.17460475
      0.34059256	     -0.06194534	      0.00021974	     -0.20337452	     -0.06489994	      0.88292836	     -0.00006656	     -0.22037134	     -0.00000000	     -0.00000001	     27.88708396
      0.34209391	     -0.06208924	      0.00022094	     -0.20351860	     -0.06490556	      0.88292675	     -0.00006469	     -0.22040700	     -0.00000000	     -0.00000001	     27.55364589
      0.34359526	     -0.06223675	      0.00021826	     -0.20366625	     -0.06491115	      0.88292511	     -0.00006283	     -0.22044307	     -0.00000000	     -0.00000001	     27.26119539
      0.34509661	     -0.06238103	      0.00021927	     -0.20381076	     -0.06491670	      0.88292343	     -0.00006096	     -0.22047956	     -0.00000000	     -0.00000001	     26.92705172
      0.34659796	     -0.06252714	      0.00021670	     -0.20395706	     -0.06492222	      0.88292172	     -0.00005908	     -0.22051640	     -0.00000000	     -0.00000001	     26.64984555
      0.34809931	     -0.06266893	      0.00021774	     -0.20409913	     -0.06492770	      0.88292000	     -0.00005721	     -0.22055356	     -0.00000000	     -0.00000001	     26.31233069
      0.34960066	     -0.06281202	      0.00021543	     -0.20424246	     -0.06493314	      0.88291825	     -0.00005534	     -0.22059093	     -0.00000000	     -0.00000001	     26.05590862
      0.35110201	     -0.06295088	      0.00021636	     -0.20438165	     -0.06493852	      0.88291650	     -0.00005347	     -0.22062850	     -0.00000000	     -0.00000001	     25.72873451
      0.35260336	     -0.06309058	      0.00021431	     -0.20452164	     -0.06494385	      0.88291474	     -0.00005161	     -0.22066619	     -0.00000000	     -0.00000001	     25.38901561
      0.35410471	     -0.06322564	      0.00021493	     -0.20465706	     -0.06494913	      0.88291298	     -0.00004975	     -0.22070399	     -0.00000000	     -0.00000001	     25.13418431
      0.35560606	     -0.06336212	      0.00021304	     -0.20479388	     -0.06495434	      0.88291122	     -0.00004790	     -0.22074183	     -0.00000000	     -0.00000001	     24.83773684
      0.35710741	     -0.06349511	      0.00021339	     -0.20492727	     -0.06495949	      0.88290948	     -0.00004605	     -0.22077973	     -0.00000000	     -0.00000001	     24.55104891
      0.35860876	     -0.06362889	      0.00021169	     -0.20506144	     -0.06496458	      0.88290775	     -0.00004421	     -0.22081764	     -0.00000000	     -0.00000001	     24.17537509
      0.36011011	     -0.06375902	      0.00021161	     -0.20519200	     -0.06496959	      0.88290603	     -0.00004238	     -0.22085558	     -0.00000000	     -0.00000001	     23.97183432
      0.36200017	     -0.06392632	      0.00020878	     -0.20535982	     -0.06497579	      0.88290391	     -0.00004009	     -0.22090332	     -0.00000000	     -0.00000001	     23.44934087
      0.36330249	     -0.06403552	      0.00020957	     -0.20546946	     -0.06498000	      0.88290247	     -0.00003852	     -0.22093624	     -0.00000000	     -0.00000001	     23.32843809
      0.36460482	     -0.06414600	      0.00020838	     -0.20558035	     -0.06498414	      0.88290105	     -0.00003695	     -0.22096910	     -0.00000000	     -0.00000001	     23.10439658
      0.36645515	     -0.06429891	      0.00020802	     -0.20573390	     -0.06498992	      0.88289908	     -0.00003475	     -0.22101559	     -0.00000000	     -0.00000001	     22.77037780
      0.36830549	     -0.06444748	      0.00020619	     -0.20588312	     -0.06499556	      0.88289716	     -0.00003256	     -0.22106174	     -0.00000000	     -0.00000001	     22.41073092
      0.36972727	     -0.06455673	      0.00020725	     -0.20599293	     -0.06499980	      0.88289573	     -0.00003089	     -0.22109690	     -0.00000000	     -0.00000001	     22.24166720
      0.37114906	     -0.06466517	      0.00020619	     -0.20610192	     -0.06500395	      0.88289433	     -0.00002924	     -0.22113174	     -0.00000000	     -0.00000001	     21.96214538
      0.37296173	     -0.06479871	      0.00020637	     -0.20623620	     -0.06500912	      0.88289261	     -0.00002715	     -0.22117564	     -0.00000000	     -0.00000001	     21.73973561
      0.37455119	     -0.06491096	      0.00020477	     -0.20634909	     -0.06501353	      0.88289114	     -0.00002534	     -0.22121357	     -0.00000000	     -0.00000001	     21.45386399
      0.37614065	     -0.06501515	      0.00020577	     -0.20645400	     -0.06501782	      0.88288973	     -0.00002356	     -0.22125083	     -0.00000000	     -0.00000001	     21.15969986
      0.37773011	     -0.06511490	      0.00020444	     -0.20655444	     -0.06502200	      0.88288836	     -0.00002180	     -0.22128726	     -0.00000000	     -0.00000001	     21.04856924
      0.37931957	     -0.06520605	      0.00020574	     -0.20664636	     -0.06502605	      0.88288705	     -0.00002007	     -0.22132273	     -0.00000000	     -0.00000001	     20.71471782
      0.38090904	     -0.06528938	      0.00020427	     -0.20673041	     -0.06502997	      0.88288579	     -0.00001838	     -0.22135708	     -0.00000000	     -0.00000001	     20.57575580
      0.38249850	     -0.06536259	      0.00020543	     -0.20680440	     -0.06503378	      0.88288459	     -0.00001673	     -0.22139013	     -0.00000000	     -0.00000001	     20.39005547
      0.38408796	     -0.06542923	      0.00020377	     -0.20687179	     -0.06503745	      0.88288344	     -0.00001511	     -0.22142173	     -0.00000000	     -0.00000000	     20.19537682
      0.38567742	     -0.06548544	      0.00020447	     -0.20692881	     -0.06504099	      0.88288235	     -0.00001354	     -0.22145178	     -0.00000000	     -0.00000000	     19.97003269
      0.38726688	     -0.06553790	      0.00020204	     -0.20698201	     -0.06504440	      0.88288132	     -0.00001201	     -0.22148023	     -0.00000000	     -0.00000000	     19.91608206
      0.38885634	     -0.06558254	      0.00020209	     -0.20702745	     -0.06504769	      0.88288036	     -0.00001053	     -0.22150710	     -0.00000000	     -0.00000000	     19.69658713
      0.39044580	     -0.06562351	      0.00019935	     -0.20706917	     -0.06505084	      0.88287945	     -0.00000911	     -0.22153236	     -0.00000000	     -0.00000000	     19.58468279
      0.39203526	     -0.06565702	      0.00019923	     -0.20710348	     -0.06505387	      0.88287862	     -0.00000773	     -0.22155603	     -0.00000000	     -0.00000000	     19.47748230
      0.39362472	     -0.06568668	      0.00019645	     -0.20713389	     -0.06505676	      0.88287785	     -0.00000641	     -0.22157812	     -0.00000000	     -0.00000000	     19.20600191
      0.39521418	     -0.06570765	      0.00019667	     -0.20715567	     -0.06505953	      0.88287716	     -0.00000515	     -0.22159870	     -0.00000000	     -0.00000000	     19.19474399
      0.39680364	     -0.06572874	      0.00019442	     -0.20717752	     -0.06506217	      0.88287654	     -0.00000394	     -0.22161773	     -0.00000000	     -0.00000000	     19.13708127
      0.39839310	     -0.06574073	      0.00019503	     -0.20719033	     -0.06506468	      0.88287599	     -0.00000279	     -0.22163529	     -0.00000000	     -0.00000000	     18.83892452
      0.39998256	     -0.06574823	      0.00019328	     -0.20719860	     -0.06506706	      0.88287551	     -0.00000171	     -0.22165129	     -0.00000000	     -0.00000000	     18.93327045
      0.40157202	     -0.06574936	      0.00019437	     -0.20720055	     -0.06506932	      0.88287511	     -0.00000069	     -0.22166576	     -0.00000000	     -0.00000000	     18.80322977
      0.40316148	     -0.06574660	      0.00019308	     -0.20719856	     -0.06507146	      0.88287479	      0.00000027	     -0.22167866	     -0.00000000	     -0.00000000	     18.71739208
      0.40475094	     -0.06573537	      0.00019474	     -0.20718816	     -0.06507348	      0.88287454	      0.00000117	     -0.22169005	     -0.00000000	     -0.00000000	     18.66690078
      0.40634040	     -0.06572011	      0.00019404	     -0.20717367	     -0.06507537	      0.88287436	      0.00000200	     -0.22169987	     -0.00000000	     -0.00000000	     18.55192849
      0.40792986	     -0.06569735	      0.00019658	     -0.20715174	     -0.06507715	      0.88287426	      0.00000276	     -0.22170816	     -0.00000000	     -0.00000000	     18.66674448
      0.40951932	     -0.06567056	      0.00019655	     -0.20712572	     -0.06507881	      0.88287423	      0.00000346	     -0.22171493	     -0.00000000	      0.00000000	     18.39488071
      0.41110878	     -0.06563506	      0.00019916	     -0.20709103	     -0.06508035	      0.88287428	      0.00000408	     -0.22172025	     -0.00000000	      0.00000000	     18.59574635
      0.41269824	     -0.06559883	      0.00019925	     -0.20705556	     -0.06508178	      0.88287440	      0.00000464	     -0.22172411	     -0.00000000	      0.00000000	     18.31805716
      0.41428771	     -0.06555146	      0.00020172	     -0.20700898	     -0.06508310	      0.88287459	      0.00000513	     -0.22172659	     -0.00000000	      0.00000000	     18.54207703
      0.41587717	     -0.06550589	      0.00020170	     -0.20696413	     -0.06508431	      0.88287485	      0.00000555	     -0.22172761	     -0.00000000	      0.00000000	     18.38657887
      0.41746663	     -0.06544912	      0.00020458	     -0.20690812	     -0.06508542	      0.88287517	      0.00000590	     -0.22172732	     -0.00000000	      0.00000000	     18.46321178
      0.41905609	     -0.06539143	      0.00020489	     -0.20685114	     -0.06508642	      0.88287557	      0.00000618	     -0.22172561	     -0.00000000	      0.00000000	     18.39743339
      0.42064555	     -0.06532503	      0.00020810	     -0.20678548	     -0.06508732	      0.88287603	      0.00000638	     -0.22172257	     -0.00000000	      0.00000000	     18.61355232
      0.42223501	     -0.06525793	      0.00020854	     -0.20671906	     -0.06508812	      0.88287656	      0.00000652	     -0.22171819	     -0.00000000	      0.00000000	     18.41057313
      0.42382447	     -0.06518129	      0.00021169	     -0.20664312	     -0.06508883	      0.88287716	      0.00000659	     -0.22171252	     -0.00000000	      0.00000000	     18.72266619
      0.42541393	     -0.06510606	      0.00021199	     -0.20656853	     -0.06508945	      0.88287781	      0.00000658	     -0.22170551	     -0.00000000	      0.00000000	     18.51539281
      0.42700339	     -0.06501989	      0.00021507	     -0.20648303	     -0.06508997	      0.88287853	      0.00000651	     -0.22169728	     -0.00000000	      0.00000000	     18.85995911
      0.42859285	     -0.06493739	      0.00021515	     -0.20640112	     -0.06509041	      0.88287930	      0.00000636	     -0.22168773	     -0.00000000	      0.00000000	     18.67224868
      0.43018231	     -0.06484165	      0.00021826	     -0.20630601	     -0.06509077	      0.88288014	      0.00000614	     -0.22167700	     -0.00000000	      0.00000000	     19.01024542
      0.43177177	     -0.06475161	      0.00021812	     -0.20621652	     -0.06509104	      0.88288102	      0.00000586	     -0.22166494	     -0.00000000	      0.00000000	     18.99018257
      0.43336123	     -0.06464739	      0.00022158	     -0.20611290	     -0.06509124	      0.88288197	      0.00000550	     -0.22165175	     -0.00000000	      0.00000000	     19.19955868
      0.43495069	     -0.06454835	      0.00022156	     -0.20601437	     -0.06509137	      0.88288296	      0.00000508	     -0.22163723	     -0.00000000	      0.00000000	     19.25656381
      0.43654015	     -0.06443646	      0.00022542	     -0.20590305	     -0.06509142	      0.88288401	      0.00000459	     -0.22162158	     -0.00000000	      0.00000000	     19.46488377
      0.43812961	     -0.06432933	      0.00022498	     -0.20579637	     -0.06509141	      0.88288510	      0.00000404	     -0.22160462	     -0.00000000	      0.00000000	     19.52564546
      0.43953463	     -0.06422430	      0.00022831	     -0.20569180	     -0.06509135	      0.88288611	      0.00000349	     -0.22158866	     -0.00000000	      0.00000000	     19.80957707
      0.44093965	     -0.06412185	      0.00022909	     -0.20558973	     -0.06509124	      0.88288716	      0.00000290	     -0.22157173	     -0.00000000	      0.00000001	     19.84356934
      0.44234467	     -0.06401421	      0.00023106	     -0.20548249	     -0.06509108	      0.88288824	      0.00000226	     -0.22155392	     -0.00000000	      0.00000001	     20.10395285
      0.44435087	     -0.06386264	      0.00023222	     -0.20533142	     -0.06509079	      0.88288984	      0.00000125	     -0.22152702	     -0.00000000	      0.00000001	     20.12472118
      0.44590101	     -0.06373682	      0.00023475	     -0.20520598	     -0.06509050	      0.88289113	      0.00000041	     -0.22150524	     -0.00000000	      0.00000001	     20.54548051
      0.44745115	     -0.06361910	      0.00023496	     -0.20508858	     -0.06509018	      0.88289246	     -0.00000048	     -0.22148259	     -0.00000000	      0.00000001	     20.74179437
      0.44900129	     -0.06349512	      0.00023768	     -0.20496494	     -0.06508981	      0.88289382	     -0.00000143	     -0.22145930	     -0.00000000	      0.00000001	     20.94609355
      0.45055143	     -0.06337637	      0.00023821	     -0.20484648	     -0.06508941	      0.88289522	     -0.00000244	     -0.22143533	     -0.00000000	      0.00000001	     21.19070259
      0.45210157	     -0.06325222	      0.00024161	     -0.20472265	     -0.06508897	      0.88289666	     -0.00000349	     -0.22141085	     -0.00000000	      0.00000001	     21.45330073
      0.45365171	     -0.06313411	      0.00024271	     -0.20460479	     -0.06508851	      0.88289812	     -0.00000460	     -0.22138584	     -0.00000000	      0.00000001	     21.63692326
      0.45520185	     -0.06300995	      0.00024645	     -0.20448091	     -0.06508801	      0.88289962	     -0.00000576	     -0.22136047	     -0.00000000	      0.00000001	     21.91824166
      0.45675199	     -0.06289193	      0.00024759	     -0.20436309	     -0.06508749	      0.88290115	     -0.00000696	     -0.22133467	     -0.00000000	      0.00000001	     22.19157422
      0.45830213	     -0.06276897	      0.00025156	     -0.20424039	     -0.06508695	      0.88290270	     -0.00000822	     -0.22130861	     -0.00000000	      0.00000001	     22.49993826
      0.45985227	     -0.06265284	      0.00025251	     -0.20412442	     -0.06508638	      0.88290427	     -0.00000952	     -0.22128226	     -0.00000000	      0.00000001	     22.70013994
      0.46140241	     -0.06252988	      0.00025655	     -0.20400167	     -0.06508580	      0.88290587	     -0.00001087	     -0.22125573	     -0.00000000	      0.00000001	     23.14220334
      0.46295255	     -0.06241570	      0.00025669	     -0.20388761	     -0.06508521	      0.88290748	     -0.00001226	     -0.22122903	     -0.00000000	      0.00000001	     23.20465653
      0.46450269	     -0.06229321	      0.00026036	     -0.20376528	     -0.06508460	      0.88290911	     -0.00001369	     -0.22120231	     -0.00000000	      0.00000001	     23.70379272
      0.46605283	     -0.06218298	      0.00026009	     -0.20365512	     -0.06508398	      0.88291075	     -0.00001516	     -0.22117547	     -0.00000000	      0.00000001	     23.90352429
      0.46760297	     -0.06206230	      0.00026479	     -0.20353460	     -0.06508335	      0.88291240	     -0.00001667	     -0.22114870	     -0.00000000	      0.00000001	     24.25749368
      0.46898337	     -0.06196452	      0.00026480	     -0.20343685	     -0.06508279	      0.88291387	     -0.00001805	     -0.22112477	     -0.00000000	      0.00000001	     24.47556756
      0.47036377	     -0.06186168	      0.00026780	     -0.20333409	     -0.06508222	      0.88291535	     -0.00001945	     -0.22110088	     -0.00000000	      0.00000001	     24.80971963
      0.47174417	     -0.06176373	      0.00026908	     -0.20323617	     -0.06508165	      0.88291683	     -0.00002088	     -0.22107699	     -0.00000000	      0.00000001	     25.03239073
      0.47358242	     -0.06163170	      0.00027240	     -0.20310420	     -0.06508089	      0.88291880	     -0.00002282	     -0.22104524	     -0.00000000	      0.00000001	     25.61359062
      0.47509949	     -0.06152793	      0.00027297	     -0.20300042	     -0.06508027	      0.88292042	     -0.00002445	     -0.22101907	     -0.00000000	      0.00000001	     25.59713698
      0.47661656	     -0.06141996	      0.00027626	     -0.20289247	     -0.06507964	      0.88292205	     -0.00002611	     -0.22099300	     -0.00000000	      0.00000001	     26.04930132
      0.47813362	     -0.06131982	      0.00027670	     -0.20279229	     -0.06507903	      0.88292366	     -0.00002779	     -0.22096699	     -0.00000000	      0.00000001	     26.24376783
      0.47965069	     -0.06121459	      0.00028006	     -0.20268705	     -0.06507841	      0.88292527	     -0.00002948	     -0.22094113	     -0.00000000	      0.00000001	     26.59376462
      0.48116776	     -0.06111802	      0.00028032	     -0.20259040	     -0.06507781	      0.88292686	     -0.00003120	     -0.22091537	     -0.00000000	      0.00000001	     26.87670707
      0.48268482	     -0.06101693	      0.00028372	     -0.20248928	     -0.06507721	      0.88292845	     -0.00003294	     -0.22088980	     -0.00000000	      0.00000001	     27.09367577
      0.48420189	     -0.06092377	      0.00028366	     -0.20239600	     -0.06507663	      0.88293002	     -0.00003468	     -0.22086436	     -0.00000000	      0.00000001	     27.37115702
      0.48571896	     -0.06082554	      0.00028724	     -0.20229771	     -0.06507605	      0.88293158	     -0.00003644	     -0.22083916	     -0.00000000	      0.00000001	     27.67658947
      0.48723602	     -0.06073703	      0.00028680	     -0.20220903	     -0.06507549	      0.88293313	     -0.00003820	     -0.22081411	     -0.00000000	      0.00000001	     27.86557027
      0.48875309	     -0.06064167	      0.00029063	     -0.20211359	     -0.06507494	      0.88293466	     -0.00003997	     -0.22078933	     -0.00000000	      0.00000001	     28.12234744
      0.49027016	     -0.06055742	      0.00028955	     -0.20202913	     -0.06507441	      0.88293617	     -0.00004174	     -0.22076474	     -0.00000000	      0.00000001	     28.37845557
      0.49160724	     -0.06047724	      0.00029274	     -0.20194884	     -0.06507395	      0.88293748	     -0.00004330	     -0.22074332	     -0.00000000	      0.00000001	     28.58758676
      0.49294432	     -0.06040361	      0.00029294	     -0.20187502	     -0.06507351	      0.88293878	     -0.00004485	     -0.22072208	     -0.00000000	      0.00000001	     28.76377057
      0.49456515	     -0.06031329	      0.00029509	     -0.20178450	     -0.06507299	      0.88294034	     -0.00004673	     -0.22069664	     -0.00000000	      0.00000001	     29.02226593
      0.49618597	     -0.06022861	      0.00029502	     -0.20169955	     -0.06507249	      0.88294187	     -0.00004860	     -0.22067154	     -0.00000000	      0.00000001	     29.21771703
      0.49763908	     -0.06014857	      0.00029797	     -0.20161932	     -0.06507206	      0.88294322	     -0.00005026	     -0.22064938	     -0.00000000	      0.00000001	     29.38265200
      0.49909218	     -0.06007702	      0.00029747	     -0.20154749	     -0.06507166	      0.88294456	     -0.00005191	     -0.22062747	     -0.00000000	      0.00000001	     29.66971086
      0.50054529	     -0.06000230	      0.00029991	     -0.20147255	     -0.06507127	      0.88294587	     -0.00005354	     -0.22060594	     -0.00000000	      0.00000001	     29.70947724
      0.50199840	     -0.05993296	      0.00029952	     -0.20140290	     -0.06507090	      0.88294716	     -0.00005516	     -0.22058470	     -0.00000000	      0.00000001	     30.02567042
      0.50345150	     -0.05986218	      0.00030152	     -0.20133185	     -0.06507056	      0.88294843	     -0.00005675	     -0.22056382	     -0.00000000	      0.00000001	     30.08029584
      0.50490461	     -0.05979609	      0.00030111	     -0.20126543	     -0.06507024	      0.88294969	     -0.00005832	     -0.22054327	     -0.00000000	      0.00000001	     30.37422495
      0.50635771	     -0.05972921	      0.00030281	     -0.20119825	     -0.06506994	      0.88295092	     -0.00005987	     -0.22052308	     -0.00000000	      0.00000001	     30.36517065
      0.50781082	     -0.05966587	      0.00030235	     -0.20113454	     -0.06506967	      0.88295213	     -0.00006138	     -0.22050324	     -0.00000000	      0.00000001	     30.67655714
      0.50926392	     -0.05960264	      0.00030380	     -0.20107098	     -0.06506943	      0.88295333	     -0.00006287	     -0.22048377	     -0.00000000	      0.00000001	     30.69854675
      0.51071703	     -0.05954283	      0.00030329	     -0.20101079	     -0.06506921	      0.88295450	     -0.00006433	     -0.22046465	     -0.00000000	      0.00000001	     30.98161313
      0.51217013	     -0.05948326	      0.00030456	     -0.20095085	     -0.06506902	      0.88295566	     -0.00006576	     -0.22044593	     -0.00000000	      0.00000001	     30.93898766
      0.51362324	     -0.05942621	      0.00030392	     -0.20089338	     -0.06506886	      0.88295680	     -0.00006716	     -0.22042757	     -0.00000000	      0.00000001	     31.24390090
      0.51507635	     -0.05937007	      0.00030502	     -0.20083685	     -0.06506873	      0.88295792	     -0.00006853	     -0.22040959	     -0.00000000	      0.00000001	     31.22812609
      0.51652945	     -0.05931653	      0.00030425	     -0.20078287	     -0.06506863	      0.88295903	     -0.00006986	     -0.22039198	     -0.00000000	      0.00000001	     31.51161889
      0.51798256	     -0.05926389	      0.00030500	     -0.20072980	     -0.06506857	      0.88296012	     -0.00007115	     -0.22037475	     -0.00000000	      0.00000001	     31.43202492
      0.51943566	     -0.05921308	      0.00030377	     -0.20067851	     -0.06506854	      0.88296120	     -0.00007242	     -0.22035790	     -0.00000000	      0.00000001	     31.73675207
      0.52088877	     -0.05916368	      0.00030435	     -0.20062867	     -0.06506855	      0.88296226	     -0.00007365	     -0.22034142	     -0.00000000	      0.00000000	     31.68663942
      0.52234187	     -0.05911629	      0.00030298	     -0.20058077	     -0.06506859	      0.88296331	     -0.00007484	     -0.22032530	     -0.00000000	      0.00000000	     31.97444772
      0.52379498	     -0.05907033	      0.00030347	     -0.20053435	     -0.06506867	      0.88296435	     -0.00007600	     -0.22030958	     -0.00000000	      0.00000000	     31.85765222
      0.52524808	     -0.05902589	      0.00030184	     -0.20048938	     -0.06506879	      0.88296538	     -0.00007712	     -0.22029422	     -0.00000000	      0.00000000	     32.17566007
      0.52670119	     -0.05898343	      0.00030228	     -0.20044643	     -0.06506895	      0.88296639	     -0.00007821	     -0.22027925	     -0.00000000	      0.00000000	     32.08360423
      0.52815430	     -0.05894271	      0.00030044	     -0.20040516	     -0.06506915	      0.88296739	     -0.00007927	     -0.22026466	     -0.00000000	      0.00000000	     32.38964168
      0.52960740	     -0.05890386	      0.00030088	     -0.20036581	     -0.06506940	      0.88296839	     -0.00008028	     -0.22025047	     -0.00000000	      0.00000000	     32.22414104
      0.53106051	     -0.05886651	      0.00029867	     -0.20032788	     -0.06506968	      0.88296937	     -0.00008127	     -0.22023666	     -0.00000000	      0.00000000	     32.56309469
      0.53251361	     -0.05883212	      0.00029908	     -0.20029296	     -0.06507002	      0.88297034	     -0.00008221	     -0.22022326	     -0.00000000	      0.00000000	     32.41162598
      0.53396672	     -0.05880019	      0.00029652	     -0.20026043	     -0.06507039	      0.88297130	     -0.00008313	     -0.22021030	     -0.00000000	      0.00000000	     32.74369337
      0.53541982	     -0.05877176	      0.00029697	     -0.20023147	     -0.06507082	      0.88297226	     -0.00008400	     -0.22019783	     -0.00000000	      0.00000000	     32.50535563
      0.53687293	     -0.05874562	      0.00029395	     -0.20020471	     -0.06507129	      0.88297320	     -0.00008484	     -0.22018587	     -0.00000000	      0.00000000	     32.88297928
      0.53816765	     -0.05872610	      0.00029413	     -0.20018469	     -0.06507176	      0.88297403	     -0.00008556	     -0.22017569	     -0.00000000	      0.00000000	     32.71806838
      0.53946237	     -0.05870960	      0.00029215	     -0.20016764	     -0.06507226	      0.88297486	     -0.00008624	     -0.22016600	     -0.00000000	      0.00000000	     32.87942855
      0.54102322	     -0.05869572	      0.00029109	     -0.20015313	     -0.06507293	      0.88297584	     -0.00008703	     -0.22015505	     -0.00000000	      0.00000000	     32.79193414
      0.54258407	     -0.05868971	      0.00028806	     -0.20014644	     -0.06507365	      0.88297682	     -0.00008776	     -0.22014504	     -0.00000000	      0.00000000	     33.11155218
      0.54390945	     -0.05869123	      0.00028744	     -0.20014742	     -0.06507432	      0.88297763	     -0.00008834	     -0.22013743	     -0.00000000	      0.00000000	     32.83686237
      0.54523482	     -0.05869861	      0.00028498	     -0.20015422	     -0.06507503	      0.88297843	     -0.00008888	     -0.22013071	     -0.00000000	      0.00000000	     33.02109035
      0.54656019	     -0.05871262	      0.00028366	     -0.20016767	     -0.06507580	      0.88297923	     -0.00008937	     -0.22012497	     -0.00000000	      0.00000000	     32.93676418
      0.54827258	     -0.05873946	      0.00028097	     -0.20019378	     -0.06507685	      0.88298023	     -0.00008995	     -0.22011913	     -0.00000000	      0.00000000	     33.16133990
      0.54965142	     -0.05876781	      0.00028052	     -0.20022159	     -0.06507776	      0.88298102	     -0.00009036	     -0.22011577	     -0.00000000	      0.00000000	     32.86637512
      0.55103026	     -0.05880129	      0.00027886	     -0.20025451	     -0.06507872	      0.88298179	     -0.00009072	     -0.22011364	     -0.00000000	      0.00000000	     33.06927740
      0.55240910	     -0.05884117	      0.00027899	     -0.20029387	     -0.06507974	      0.88298254	     -0.00009102	     -0.22011277	     -0.00000000	      0.00000000	     32.88787578
      0.55378794	     -0.05888538	      0.00027867	     -0.20033756	     -0.06508081	      0.88298327	     -0.00009127	     -0.22011317	     -0.00000000	      0.00000000	     33.00586950
      0.55516679	     -0.05893495	      0.00027967	     -0.20038666	     -0.06508194	      0.88298397	     -0.00009147	     -0.22011484	     -0.00000000	      0.00000000	     32.81661402
      0.55683174	     -0.05900028	      0.00028055	     -0.20045142	     -0.06508337	      0.88298477	     -0.00009163	     -0.22011851	     -0.00000000	      0.00000000	     33.03374375
      0.55823367	     -0.05906038	      0.00028308	     -0.20051111	     -0.06508464	      0.88298541	     -0.00009170	     -0.22012299	     -0.00000000	      0.00000000	     32.60681268
      0.55963561	     -0.05912315	      0.00028434	     -0.20057344	     -0.06508596	      0.88298602	     -0.00009171	     -0.22012870	     -0.00000000	      0.00000000	     32.80447649
      0.56103755	     -0.05919110	      0.00028719	     -0.20064101	     -0.06508734	      0.88298658	     -0.00009166	     -0.22013561	     -0.00000000	      0.00000000	     32.47806879
      0.56243949	     -0.05926223	      0.00028875	     -0.20071173	     -0.06508877	      0.88298710	     -0.00009155	     -0.22014369	     -0.00000000	      0.00000000	     32.59269918
      0.56384142	     -0.05933887	      0.00029128	     -0.20078802	     -0.06509025	      0.88298757	     -0.00009138	     -0.22015293	     -0.00000000	      0.00000000	     32.27024847
      0.56524336	     -0.05941837	      0.00029264	     -0.20086714	     -0.06509179	      0.88298798	     -0.00009116	     -0.22016333	     -0.00000000	      0.00000000	     32.33619483
      0.56664530	     -0.05950213	      0.00029468	     -0.20095056	     -0.06509338	      0.88298834	     -0.00009087	     -0.22017483	     -0.00000000	      0.00000000	     32.00194765
      0.56804724	     -0.05958864	      0.00029570	     -0.20103672	     -0.06509502	      0.88298865	     -0.00009053	     -0.22018741	     -0.00000000	      0.00000000	     32.02173777
      0.56973857	     -0.05970003	      0.00029768	     -0.20114774	     -0.06509706	      0.88298893	     -0.00009004	     -0.22020399	     -0.00000000	      0.00000000	     31.43205156
      0.57114403	     -0.05979323	      0.00029751	     -0.20124060	     -0.06509881	      0.88298910	     -0.00008957	     -0.22021889	     -0.00000000	      0.00000000	     31.64810638
      0.57254948	     -0.05989391	      0.00029868	     -0.20134099	     -0.06510061	      0.88298920	     -0.00008904	     -0.22023479	     -0.00000000	      0.00000000	     31.29402231
      0.57395494	     -0.05999644	      0.00029802	     -0.20144321	     -0.06510245	      0.88298923	     -0.00008846	     -0.22025169	     -0.00000000	     -0.00000000	     31.12830062
      0.57536039	     -0.06010186	      0.00029829	     -0.20154836	     -0.06510433	      0.88298919	     -0.00008783	     -0.22026954	     -0.00000000	     -0.00000000	     30.90354509
      0.57676584	     -0.06020967	      0.00029722	     -0.20165589	     -0.06510626	      0.88298908	     -0.00008714	     -0.22028827	     -0.00000000	     -0.00000000	     30.68092708
      0.57847627	     -0.06034370	      0.00029712	     -0.20178963	     -0.06510865	      0.88298885	     -0.00008623	     -0.22031218	     -0.00000000	     -0.00000000	     30.49626558
      0.57989950	     -0.06045520	      0.00029510	     -0.20190087	     -0.06511069	      0.88298857	     -0.00008542	     -0.22033293	     -0.00000000	     -0.00000000	     30.16259254
      0.58132273	     -0.06056854	      0.00029507	     -0.20201402	     -0.06511276	      0.88298822	     -0.00008455	     -0.22035436	     -0.00000000	     -0.00000000	     29.89909723
      0.58274595	     -0.06068448	      0.00029306	     -0.20212974	     -0.06511487	      0.88298780	     -0.00008363	     -0.22037647	     -0.00000000	     -0.00000000	     29.65998274
      0.58416918	     -0.06080154	      0.00029265	     -0.20224663	     -0.06511701	      0.88298730	     -0.00008267	     -0.22039922	     -0.00000000	     -0.00000000	     29.39765742
      0.58559241	     -0.06092055	      0.00029087	     -0.20236547	     -0.06511918	      0.88298673	     -0.00008165	     -0.22042260	     -0.00000000	     -0.00000000	     29.09137412
      0.58701564	     -0.06104023	      0.00029026	     -0.20248502	     -0.06512138	      0.88298608	     -0.00008059	     -0.22044660	     -0.00000000	     -0.00000000	     28.85948413
      0.58886821	     -0.06120014	      0.00028775	     -0.20264475	     -0.06512429	      0.88298514	     -0.00007913	     -0.22047872	     -0.00000000	     -0.00000000	     28.32352341
      0.59011316	     -0.06130504	      0.00028821	     -0.20274959	     -0.06512626	      0.88298444	     -0.00007811	     -0.22050085	     -0.00000000	     -0.00000000	     28.22221740
      0.59135811	     -0.06141110	      0.00028728	     -0.20285559	     -0.06512826	      0.88298369	     -0.00007706	     -0.22052335	     -0.00000000	     -0.00000000	     28.00720876
      0.59310849	     -0.06156062	      0.00028709	     -0.20300506	     -0.06513108	      0.88298256	     -0.00007552	     -0.22055556	     -0.00000000	     -0.00000000	     27.68673543
      0.59485887	     -0.06170814	      0.00028587	     -0.20315255	     -0.06513394	      0.88298134	     -0.00007393	     -0.22058840	     -0.00000000	     -0.00000000	     27.39563740
      0.59629216	     -0.06182860	      0.00028679	     -0.20327304	     -0.06513629	      0.88298028	     -0.00007258	     -0.22061570	     -0.00000000	     -0.00000001	     26.98606282
      0.59772546	     -0.06195000	      0.00028550	     -0.20339444	     -0.06513865	      0.88297916	     -0.00007119	     -0.22064337	     -0.00000000	     -0.00000001	     26.74342640
      0.59915876	     -0.06206904	      0.00028602	     -0.20351353	     -0.06514103	      0.88297799	     -0.00006977	     -0.22067137	     -0.00000000	     -0.00000001	     26.49281494
      0.60091138	     -0.06221444	      0.00028474	     -0.20365898	     -0.06514395	      0.88297651	     -0.00006798	     -0.22070597	     -0.00000000	     -0.00000001	     26.22195055
      0.60230431	     -0.06232650	      0.00028626	     -0.20377116	     -0.06514627	      0.88297528	     -0.00006653	     -0.22073373	     -0.00000000	     -0.00000001	     25.85536632
      0.60369724	     -0.06243922	      0.00028539	     -0.20388395	     -0.06514860	      0.88297402	     -0.00006505	     -0.22076164	     -0.00000000	     -0.00000001	     25.64680081
      0.60537201	     -0.06257226	      0.00028662	     -0.20401716	     -0.06515140	      0.88297246	     -0.00006324	     -0.22079544	     -0.00000000	     -0.00000001	     25.16405052
      0.60679998	     -0.06268415	      0.00028537	     -0.20412916	     -0.06515379	      0.88297109	     -0.00006167	     -0.22082440	     -0.00000000	     -0.00000001	     25.02990666
      0.60822796	     -0.06279534	      0.00028625	     -0.20424051	     -0.06515617	      0.88296971	     -0.00006007	     -0.22085349	     -0.00000000	     -0.00000001	     24.73989277
      0.60965593	     -0.06290644	      0.00028540	     -0.20435176	     -0.06515854	      0.88296830	     -0.00005845	     -0.22088273	     -0.00000000	     -0.00000001	     24.45754788
      0.61108391	     -0.06301529	      0.00028572	     -0.20446079	     -0.06516091	      0.88296688	     -0.00005682	     -0.22091209	     -0.00000000	     -0.00000001	     24.21148782
      0.61307017	     -0.06316720	      0.00028429	     -0.20461294	     -0.06516419	      0.88296487	     -0.00005451	     -0.22095307	     -0.00000000	     -0.00000001	     23.68032320
      0.61432141	     -0.06325884	      0.00028530	     -0.20470478	     -0.06516624	      0.88296360	     -0.00005304	     -0.22097896	     -0.00000000	     -0.00000001	     23.58418544
      0.61557265	     -0.06335083	      0.00028481	     -0.20479696	     -0.06516828	      0.88296232	     -0.00005156	     -0.22100487	     -0.00000000	     -0.00000001	     23.36874327
      0.61736799	     -0.06348208	      0.00028471	     -0.20492851	     -0.06517119	      0.88296048	     -0.00004943	     -0.22104204	     -0.00000000	     -0.00000001	     23.07213666
      0.61916332	     -0.06360789	      0.00028392	     -0.20505462	     -0.06517406	      0.88295864	     -0.00004727	     -0.22107916	     -0.00000000	     -0.00000001	     22.70786251
      0.62067412	     -0.06371294	      0.00028433	     -0.20515997	     -0.06517645	      0.88295709	     -0.00004545	     -0.22111027	     -0.00000000	     -0.00000001	     22.49266295
      0.62218492	     -0.06381488	      0.00028341	     -0.20526220	     -0.06517882	      0.88295555	     -0.00004361	     -0.22114127	     -0.00000000	     -0.00000001	     22.20765606
      0.62388575	     -0.06392801	      0.00028376	     -0.20537570	     -0.06518144	      0.88295382	     -0.00004154	     -0.22117599	     -0.00000000	     -0.00000001	     21.78921611
      0.62558658	     -0.06403615	      0.00028211	     -0.20548418	     -0.06518402	      0.88295210	     -0.00003947	     -0.22121040	     -0.00000000	     -0.00000001	     21.83565605
      0.62703629	     -0.06412307	      0.00028373	     -0.20557149	     -0.06518619	      0.88295064	     -0.00003769	     -0.22123936	     -0.00000000	     -0.00000001	     21.32665133
      0.62848600	     -0.06420544	      0.00028283	     -0.20565419	     -0.06518832	      0.88294920	     -0.00003592	     -0.22126786	     -0.00000000	     -0.00000001	     21.21250659
      0.62993570	     -0.06428319	      0.00028379	     -0.20573234	     -0.06519041	      0.88294777	     -0.00003415	     -0.22129580	     -0.00000000	     -0.00000001	     20.97587759
      0.63138541	     -0.06435610	      0.00028358	     -0.20580563	     -0.06519246	      0.88294636	     -0.00003239	     -0.22132310	     -0.00000000	     -0.00000001	     20.69626274
      0.63283512	     -0.06442164	      0.00028424	     -0.20587156	     -0.06519447	      0.88294496	     -0.00003063	     -0.22134964	     -0.00000000	     -0.00000001	     20.56218687
      0.63496558	     -0.06451043	      0.00028363	     -0.20596094	     -0.06519735	      0.88294294	     -0.00002806	     -0.22138706	     -0.00000000	     -0.00000001	     20.06686075
      0.63647381	     -0.06455748	      0.00028532	     -0.20600845	     -0.06519933	      0.88294153	     -0.00002625	     -0.22141224	     -0.00000000	     -0.00000001	     20.09001163
      0.63798205	     -0.06460555	      0.00028325	     -0.20605690	     -0.06520125	      0.88294015	     -0.00002447	     -0.22143615	     -0.00000000	     -0.00000001	     19.86123544
      0.63949029	     -0.06464692	      0.00028283	     -0.20609870	     -0.06520312	      0.88293879	     -0.00002270	     -0.22145891	     -0.00000000	     -0.00000001	     19.75577795
      0.64099853	     -0.06468592	      0.00027975	     -0.20613807	     -0.06520493	      0.88293745	     -0.00002095	     -0.22148049	     -0.00000000	     -0.00000001	     19.43175060
      0.64250677	     -0.06471797	      0.00027743	     -0.20617050	     -0.06520668	      0.88293615	     -0.00001923	     -0.22150092	     -0.00000000	     -0.00000001	     19.38382979
      0.64458276	     -0.06476817	      0.00026973	     -0.20622113	     -0.06520900	      0.88293440	     -0.00001690	     -0.22152707	     -0.00000000	     -0.00000001	     19.16497375
      0.64580715	     -0.06478175	      0.00026780	     -0.20623503	     -0.06521031	      0.88293339	     -0.00001556	     -0.22154173	     -0.00000000	     -0.00000001	     18.98054646
      0.64703155	     -0.06479650	      0.00026339	     -0.20625004	     -0.06521158	      0.88293241	     -0.00001423	     -0.22155545	     -0.00000000	     -0.00000001	     18.90489240
      0.64928968	     -0.06482009	      0.00025569	     -0.20627411	     -0.06521381	      0.88293066	     -0.00001185	     -0.22157859	     -0.00000000	     -0.00000001	     18.86631698
      0.65071980	     -0.06483681	      0.00024931	     -0.20629110	     -0.06521514	      0.88292959	     -0.00001037	     -0.22159192	     -0.00000000	     -0.00000001	     18.69539543
      0.65214991	     -0.06484285	      0.00024446	     -0.20629745	     -0.06521642	      0.88292856	     -0.00000893	     -0.22160435	     -0.00000000	     -0.00000000	     18.49389326
      0.65390235	     -0.06484939	      0.00023796	     -0.20630435	     -0.06521791	      0.88292734	     -0.00000721	     -0.22161815	     -0.00000000	     -0.00000000	     18.43961378
      0.65565478	     -0.06484796	      0.00023308	     -0.20630331	     -0.06521930	      0.88292617	     -0.00000553	     -0.22163046	     -0.00000000	     -0.00000000	     18.15274850
      0.65740721	     -0.06484093	      0.00022648	     -0.20629663	     -0.06522060	      0.88292506	     -0.00000391	     -0.22164123	     -0.00000000	     -0.00000000	     18.28909904
      0.65886750	     -0.06482846	      0.00022414	     -0.20628452	     -0.06522162	      0.88292418	     -0.00000259	     -0.22164902	     -0.00000000	     -0.00000000	     18.04340053
      0.66032778	     -0.06481405	      0.00021958	     -0.20627041	     -0.06522257	      0.88292334	     -0.00000131	     -0.22165575	     -0.00000000	     -0.00000000	     18.10462498
      0.66178807	     -0.06479632	      0.00021690	     -0.20625300	     -0.06522346	      0.88292254	     -0.00000007	     -0.22166147	     -0.00000000	     -0.00000000	     17.96593229
      0.66355635	     -0.06477022	      0.00021301	     -0.20622729	     -0.06522446	      0.88292163	      0.00000139	     -0.22166712	     -0.00000000	     -0.00000000	     17.85021396
      0.66532463	     -0.06473527	      0.00021104	     -0.20619274	     -0.06522536	      0.88292078	      0.00000280	     -0.22167135	     -0.00000000	     -0.00000000	     17.86126236
      0.66684599	     -0.06470276	      0.00020711	     -0.20616053	     -0.06522607	      0.88292011	      0.00000397	     -0.22167383	     -0.00000000	     -0.00000000	     17.76199083
      0.66836736	     -0.06466453	      0.00020560	     -0.20612263	     -0.06522671	      0.88291948	      0.00000510	     -0.22167530	     -0.00000000	     -0.00000000	     17.83450441
      0.67021065	     -0.06462100	      0.00020075	     -0.20607943	     -0.06522741	      0.88291878	      0.00000641	     -0.22167570	     -0.00000000	     -0.00000000	     17.80349858
      0.67153677	     -0.06457660	      0.00020041	     -0.20603532	     -0.06522785	      0.88291832	      0.00000732	     -0.22167525	     -0.00000000	     -0.00000000	     17.71393194
      0.67286288	     -0.06453204	      0.00019792	     -0.20599099	     -0.06522824	      0.88291790	      0.00000820	     -0.22167387	     -0.00000000	     -0.00000000	     17.76517719
      0.67473819	     -0.06446927	      0.00019498	     -0.20592856	     -0.06522872	      0.88291736	      0.00000938	     -0.22167065	     -0.00000000	     -0.00000000	     17.61991035
      0.67636167	     -0.06440803	      0.00019124	     -0.20586755	     -0.06522906	      0.88291696	      0.00001036	     -0.22166670	     -0.00000000	     -0.00000000	     17.77615654
      0.67798514	     -0.06434340	      0.00018913	     -0.20580319	     -0.06522934	      0.88291661	      0.00001129	     -0.22166166	     -0.00000000	     -0.00000000	     17.79194606
      0.67960861	     -0.06427663	      0.00018478	     -0.20573661	     -0.06522955	      0.88291631	      0.00001216	     -0.22165555	     -0.00000000	     -0.00000000	     17.79464587
      0.68123209	     -0.06420291	      0.00018304	     -0.20566312	     -0.06522971	      0.88291607	      0.00001299	     -0.22164842	     -0.00000000	     -0.00000000	     17.90011850
      0.68285556	     -0.06412948	      0.00017796	     -0.20558984	     -0.06522980	      0.88291588	      0.00001376	     -0.22164024	     -0.00000000	     -0.00000000	     17.93017171
      0.68447903	     -0.06404706	      0.00017704	     -0.20550762	     -0.06522984	      0.88291575	      0.00001447	     -0.22163108	     -0.00000000	     -0.00000000	     18.13611618
      0.68589056	     -0.06397750	      0.00017220	     -0.20543816	     -0.06522984	      0.88291567	      0.00001504	     -0.22162226	     -0.00000000	     -0.00000000	     18.05817690
      0.68730209	     -0.06390125	      0.00017022	     -0.20536203	     -0.06522980	      0.88291563	      0.00001556	     -0.22161269	     -0.00000000	     -0.00000000	     18.17884600
      0.68871362	     -0.06382379	      0.00016683	     -0.20528466	     -0.06522972	      0.88291564	      0.00001602	     -0.22160236	     -0.00000000	      0.00000000	     18.26012813
      0.69051188	     -0.06372046	      0.00016334	     -0.20518142	     -0.06522959	      0.88291570	      0.00001654	     -0.22158810	     -0.00000000	      0.00000000	     18.34376617
      0.69211640	     -0.06362533	      0.00015873	     -0.20508633	     -0.06522942	      0.88291582	      0.00001692	     -0.22157437	     -0.00000000	      0.00000000	     18.42945509
      0.69372091	     -0.06352489	      0.00015549	     -0.20498592	     -0.06522923	      0.88291599	      0.00001723	     -0.22155972	     -0.00000000	      0.00000000	     18.60756540
      0.69532542	     -0.06342588	      0.00015033	     -0.20488689	     -0.06522902	      0.88291621	      0.00001746	     -0.22154414	     -0.00000000	      0.00000000	     18.79564674
      0.69725994	     -0.06329979	      0.00014743	     -0.20476082	     -0.06522872	      0.88291656	      0.00001763	     -0.22152429	     -0.00000000	      0.00000000	     18.95408180
      0.69847353	     -0.06322583	      0.00014169	     -0.20468677	     -0.06522853	      0.88291681	      0.00001767	     -0.22151123	     -0.00000000	      0.00000000	     19.11086329
      0.69968712	     -0.06314729	      0.00013855	     -0.20460819	     -0.06522832	      0.88291710	      0.00001766	     -0.22149782	     -0.00000000	      0.00000000	     19.20435545
      0.70150133	     -0.06303186	      0.00013320	     -0.20449265	     -0.06522801	      0.88291759	      0.00001756	     -0.22147706	     -0.00000000	      0.00000000	     19.56542161
      0.70331554	     -0.06291521	      0.00012868	     -0.20437590	     -0.06522768	      0.88291816	      0.00001735	     -0.22145561	     -0.00000000	      0.00000000	     19.40251194
      0.70476390	     -0.06282076	      0.00012429	     -0.20428133	     -0.06522742	      0.88291866	      0.00001710	     -0.22143802	     -0.00000000	      0.00000000	     19.94174725
      0.70621225	     -0.06272825	      0.00012114	     -0.20418872	     -0.06522717	      0.88291920	      0.00001678	     -0.22142006	     -0.00000000	      0.00000000	     19.91731422
      0.70766060	     -0.06263459	      0.00011767	     -0.20409494	     -0.06522691	      0.88291979	      0.00001638	     -0.22140178	     -0.00000000	      0.00000000	     20.23240021
      0.70962722	     -0.06251161	      0.00011438	     -0.20397181	     -0.06522658	      0.88292066	      0.00001573	     -0.22137648	     -0.00000000	      0.00000000	     20.30479640
      0.71126444	     -0.06240354	      0.00011044	     -0.20386357	     -0.06522633	      0.88292145	      0.00001507	     -0.22135511	     -0.00000000	      0.00000000	     20.70897695
      0.71290166	     -0.06230020	      0.00010951	     -0.20376010	     -0.06522609	      0.88292228	      0.00001432	     -0.22133338	     -0.00000000	      0.00000000	     21.03565623
      0.71430410	     -0.06220999	      0.00010649	     -0.20366973	     -0.06522590	      0.88292304	      0.00001360	     -0.22131458	     -0.00000000	      0.00000000	     21.10488273
      0.71570655	     -0.06212068	      0.00010564	     -0.20358029	     -0.06522573	      0.88292383	      0.00001281	     -0.22129559	     -0.00000000	      0.00000000	     21.34213519
      0.71710900	     -0.06203096	      0.00010400	     -0.20349043	     -0.06522558	      0.88292465	      0.00001194	     -0.22127645	     -0.00000000	      0.00000000	     21.58112909
      0.71892573	     -0.06191809	      0.00010292	     -0.20337737	     -0.06522542	      0.88292577	      0.00001072	     -0.22125140	     -0.00000000	      0.00000000	     21.83814335
      0.72074246	     -0.06180006	      0.00010056	     -0.20325911	     -0.06522530	      0.88292693	      0.00000937	     -0.22122616	     -0.00000000	      0.00000000	     22.07484415
      0.72198022	     -0.06172158	      0.00010073	     -0.20318050	     -0.06522525	      0.88292775	      0.00000838	     -0.22120883	     -0.00000000	      0.00000000	     22.30665139
      0.72321798	     -0.06164389	      0.00010009	     -0.20310265	     -0.06522522	      0.88292858	      0.00000733	     -0.22119140	     -0.00000000	      0.00000000	     22.57085318
      0.72499502	     -0.06153483	      0.00009960	     -0.20299336	     -0.06522522	      0.88292982	      0.00000573	     -0.22116631	     -0.00000000	      0.00000000	     22.72175030
      0.72677206	     -0.06142314	      0.00009875	     -0.20288142	     -0.06522527	      0.88293108	      0.00000402	     -0.22114114	     -0.00000000	      0.00000000	     23.32948287
      0.72821073	     -0.06133902	      0.00009844	     -0.20279710	     -0.06522535	      0.88293213	      0.00000255	     -0.22112068	     -0.00000000	      0.00000001	     23.25895777
      0.72964941	     -0.06125159	      0.00009760	     -0.20270944	     -0.06522548	      0.88293320	      0.00000100	     -0.22110024	     -0.00000000	      0.00000001	     23.69115312
      0.73108809	     -0.06116802	      0.00009702	     -0.20262564	     -0.06522564	      0.88293428	     -0.00000062	     -0.22107979	     -0.00000000	      0.00000001	     23.72181346
      0.73252676	     -0.06108229	      0.00009619	     -0.20253966	     -0.06522584	      0.88293537	     -0.00000231	     -0.22105937	     -0.00000000	      0.00000001	     24.09545819
      0.73441017	     -0.06097723	      0.00009517	     -0.20243424	     -0.06522618	      0.88293683	     -0.00000464	     -0.22103266	     -0.00000000	      0.00000001	     24.27278399
      0.73572097	     -0.06090032	      0.00009435	     -0.20235709	     -0.06522646	      0.88293785	     -0.00000633	     -0.22101418	     -0.00000000	      0.00000001	     24.58667311
      0.73703177	     -0.06082885	      0.00009354	     -0.20228535	     -0.06522678	      0.88293888	     -0.00000808	     -0.22099574	     -0.00000000	      0.00000001	     24.75174091
      0.73882427	     -0.06072981	      0.00009250	     -0.20218595	     -0.06522729	      0.88294029	     -0.00001057	     -0.22097068	     -0.00000000	      0.00000001	     25.00464683
      0.74035152	     -0.06064931	      0.00009156	     -0.20210511	     -0.06522779	      0.88294151	     -0.00001278	     -0.22094944	     -0.00000000	      0.00000001	     25.20843957
      0.74187877	     -0.06056602	      0.00009110	     -0.20202149	     -0.06522834	      0.88294273	     -0.00001506	     -0.22092838	     -0.00000000	      0.00000001	     25.58875512
      0.74340602	     -0.06049138	      0.00009005	     -0.20194649	     -0.06522896	      0.88294395	     -0.00001742	     -0.22090746	     -0.00000000	      0.00000001	     25.51217159
      0.74477978	     -0.06041723	      0.00008987	     -0.20187202	     -0.06522957	      0.88294505	     -0.00001960	     -0.22088884	     -0.00000000	      0.00000001	     25.94634077
      0.74615354	     -0.06035070	      0.00008918	     -0.20180515	     -0.06523023	      0.88294615	     -0.00002184	     -0.22087035	     -0.00000000	      0.00000001	     26.02381358
      0.74752730	     -0.06028188	      0.00008896	     -0.20173600	     -0.06523095	      0.88294725	     -0.00002414	     -0.22085203	     -0.00000000	      0.00000001	     26.28791066
      0.74921649	     -0.06020283	      0.00008830	     -0.20165650	     -0.06523191	      0.88294860	     -0.00002704	     -0.22082975	     -0.00000000	      0.00000001	     26.31985109
      0.75090568	     -0.06011687	      0.00008863	     -0.20157012	     -0.06523295	      0.88294995	     -0.00003003	     -0.22080778	     -0.00000000	      0.00000001	     26.87608509
      0.75211991	     -0.06006415	      0.00008797	     -0.20151705	     -0.06523376	      0.88295091	     -0.00003223	     -0.22079208	     -0.00000000	      0.00000001	     26.79038366
      0.75333415	     -0.06000775	      0.00008801	     -0.20146032	     -0.06523461	      0.88295188	     -0.00003447	     -0.22077657	     -0.00000000	      0.00000001	     27.00748009
      0.75514042	     -0.05992805	      0.00008783	     -0.20138011	     -0.06523597	      0.88295331	     -0.00003787	     -0.22075381	     -0.00000000	      0.00000001	     27.15059541
      0.75676129	     -0.05985546	      0.00008814	     -0.20130705	     -0.06523729	      0.88295458	     -0.00004100	     -0.22073370	     -0.00000000	      0.00000001	     27.48061102
      0.75838216	     -0.05978933	      0.00008776	     -0.20124044	     -0.06523869	      0.88295585	     -0.00004420	     -0.22071388	     -0.00000000	      0.00000001	     27.43416349
      0.75964773	     -0.05973183	      0.00008838	     -0.20118255	     -0.06523985	      0.88295683	     -0.00004675	     -0.22069866	     -0.00000000	      0.00000001	     27.78328087
      0.76091330	     -0.05968061	      0.00008845	     -0.20113095	     -0.06524106	      0.88295781	     -0.00004934	     -0.22068360	     -0.00000000	      0.00000001	     27.85398030
      0.76260000	     -0.05961140	      0.00008895	     -0.20106121	     -0.06524277	      0.88295911	     -0.00005285	     -0.22066386	     -0.00000000	      0.00000001	     28.13823112
      0.76428671	     -0.05954728	      0.00008918	     -0.20099653	     -0.06524458	      0.88296040	     -0.00005642	     -0.22064447	     -0.00000000	      0.00000001	     28.09772176
      0.76561000	     -0.05949074	      0.00008998	     -0.20093957	     -0.06524608	      0.88296141	     -0.00005928	     -0.22062954	     -0.00000000	      0.00000001	     28.39312096
      0.76693328	     -0.05944192	      0.00009033	     -0.20089030	     -0.06524765	      0.88296241	     -0.00006217	     -0.22061478	     -0.00000000	      0.00000001	     28.51966944
      0.76856248	     -0.05937969	      0.00009122	     -0.20082753	     -0.06524967	      0.88296364	     -0.00006579	     -0.22059699	     -0.00000000	      0.00000001	     28.57838161
      0.77019167	     -0.05932122	      0.00009168	     -0.20076848	     -0.06525179	      0.88296485	     -0.00006946	     -0.22057951	     -0.00000000	      0.00000001	     28.79016234
      0.77142919	     -0.05927440	      0.00009265	     -0.20072123	     -0.06525348	      0.88296577	     -0.00007229	     -0.22056649	     -0.00000000	      0.00000001	     29.02432093
      0.77266672	     -0.05923139	      0.00009323	     -0.20067778	     -0.06525522	      0.88296669	     -0.00007515	     -0.22055366	     -0.00000000	      0.00000001	     29.03406592
      0.77423163	     -0.05917672	      0.00009421	     -0.20062254	     -0.06525752	      0.88296784	     -0.00007881	     -0.22053775	     -0.00000000	      0.00000000	     29.33996686
      0.77579655	     -0.05912573	      0.00009506	     -0.20057097	     -0.06525992	      0.88296898	     -0.00008251	     -0.22052218	     -0.00000000	      0.00000000	     29.14329129
      0.77736147	     -0.05906966	      0.00009625	     -0.20051432	     -0.06526242	      0.88297012	     -0.00008625	     -0.22050697	     -0.00000000	      0.00000000	     29.59109762
      0.77892638	     -0.05902371	      0.00009700	     -0.20046777	     -0.06526503	      0.88297125	     -0.00009004	     -0.22049201	     -0.00000000	      0.00000000	     29.68833605
      0.78026696	     -0.05897767	      0.00009822	     -0.20042122	     -0.06526734	      0.88297221	     -0.00009331	     -0.22047954	     -0.00000000	      0.00000000	     29.77779178
      0.78160754	     -0.05893856	      0.00009873	     -0.20038158	     -0.06526973	      0.88297316	     -0.00009661	     -0.22046728	     -0.00000000	      0.00000000	     29.92750335
      0.78294812	     -0.05889749	      0.00009961	     -0.20033998	     -0.06527220	      0.88297411	     -0.00009993	     -0.22045530	     -0.00000000	      0.00000000	     29.99824442
      0.78459974	     -0.05885173	      0.00010044	     -0.20029355	     -0.06527534	      0.88297527	     -0.00010406	     -0.22044089	     -0.00000000	      0.00000000	     30.30980732
      0.78625135	     -0.05880417	      0.00010173	     -0.20024533	     -0.06527861	      0.88297641	     -0.00010821	     -0.22042693	     -0.00000000	      0.00000000	     30.16437985
      0.78761827	     -0.05877103	      0.00010207	     -0.20021161	     -0.06528140	      0.88297735	     -0.00011167	     -0.22041571	     -0.00000000	      0.00000000	     30.44972582
      0.78898519	     -0.05873669	      0.00010301	     -0.20017671	     -0.06528427	      0.88297828	     -0.00011515	     -0.22040488	     -0.00000000	      0.00000000	     30.51681123
      0.79035211	     -0.05870799	      0.00010349	     -0.20014742	     -0.06528723	      0.88297920	     -0.00011864	     -0.22039445	     -0.00000000	      0.00000000	     30.67184294
      0.79202470	     -0.05867429	      0.00010454	     -0.20011302	     -0.06529096	      0.88298032	     -0.00012292	     -0.22038232	     -0.00000000	      0.00000000	     30.60835078
      0.79342237	     -0.05865118	      0.00010479	     -0.20008929	     -0.06529416	      0.88298123	     -0.00012651	     -0.22037273	     -0.00000000	      0.00000000	     30.79952669
      0.79482005	     -0.05863106	      0.00010548	     -0.20006857	     -0.06529746	      0.88298214	     -0.00013010	     -0.22036376	     -0.00000000	      0.00000000	     31.04014066
      0.79621773	     -0.05861994	      0.00010563	     -0.20005683	     -0.06530083	      0.88298303	     -0.00013370	     -0.22035551	     -0.00000000	      0.00000000	     30.93821619
      0.79761540	     -0.05861147	      0.00010598	     -0.20004773	     -0.06530430	      0.88298391	     -0.00013730	     -0.22034811	     -0.00000000	      0.00000000	     31.19118746
      0.79901308	     -0.05861322	      0.00010598	     -0.20004885	     -0.06530784	      0.88298476	     -0.00014090	     -0.22034165	     -0.00000000	      0.00000000	     31.09912102
      0.80041075	     -0.05861915	      0.00010615	     -0.20005415	     -0.06531147	      0.88298560	     -0.00014449	     -0.22033628	     -0.00000000	      0.00000000	     31.29761683
      0.80223540	     -0.05864318	      0.00010622	     -0.20007736	     -0.06531634	      0.88298667	     -0.00014916	     -0.22033103	     -0.00000000	      0.00000000	     31.07452053
      0.80347893	     -0.05866041	      0.00010680	     -0.20009406	     -0.06531973	      0.88298737	     -0.00015233	     -0.22032874	     -0.00000000	      0.00000000	     31.42016622
      0.80472246	     -0.05868849	      0.00010738	     -0.20012159	     -0.06532319	      0.88298805	     -0.00015549	     -0.22032750	     -0.00000000	      0.00000000	     31.36091730
      0.80640529	     -0.05873064	      0.00010890	     -0.20016304	     -0.06532797	      0.88298894	     -0.00015974	     -0.22032762	     -0.00000001	      0.00000000	     31.54012917
      0.80808812	     -0.05878675	      0.00011099	     -0.20021848	     -0.06533286	      0.88298978	     -0.00016395	     -0.22032970	     -0.00000001	      0.00000000	     31.35009596
      0.80934046	     -0.05882422	      0.00011329	     -0.20025548	     -0.06533658	      0.88299037	     -0.00016707	     -0.22033266	     -0.00000001	      0.00000000	     31.51306311
      0.81059279	     -0.05887165	      0.00011589	     -0.20030245	     -0.06534035	      0.88299093	     -0.00017015	     -0.22033665	     -0.00000001	      0.00000000	     31.41720640
      0.81184513	     -0.05892253	      0.00011895	     -0.20035289	     -0.06534418	      0.88299147	     -0.00017321	     -0.22034177	     -0.00000001	      0.00000000	     31.50858006
      0.81360568	     -0.05900247	      0.00012416	     -0.20043225	     -0.06534966	      0.88299215	     -0.00017747	     -0.22035086	     -0.00000001	      0.00000000	     31.20104196
      0.81536622	     -0.05908454	      0.00012978	     -0.20051377	     -0.06535524	      0.88299277	     -0.00018167	     -0.22036215	     -0.00000000	      0.00000000	     31.62865932
      0.81664651	     -0.05915624	      0.00013459	     -0.20058510	     -0.06535937	      0.88299317	     -0.00018468	     -0.22037168	     -0.00000000	      0.00000000	     31.26524293
      0.81792680	     -0.05922746	      0.00013920	     -0.20065596	     -0.06536354	      0.88299352	     -0.00018766	     -0.22038242	     -0.00000000	      0.00000000	     31.29344541
      0.81958682	     -0.05932944	      0.00014568	     -0.20075750	     -0.06536904	      0.88299391	     -0.00019148	     -0.22039801	     -0.00000000	      0.00000000	     31.13782026
      0.82105748	     -0.05941980	      0.00015092	     -0.20084748	     -0.06537397	      0.88299418	     -0.00019481	     -0.22041344	     -0.00000000	      0.00000000	     31.17171769
      0.82252815	     -0.05952047	      0.00015670	     -0.20094780	     -0.06537896	      0.88299439	     -0.00019809	     -0.22043023	     -0.00000000	      0.00000000	     30.87798495
      0.82399881	     -0.05962028	      0.00016121	     -0.20104725	     -0.06538401	      0.88299452	     -0.00020133	     -0.22044846	     -0.00000000	      0.00000000	     30.95269702
      0.82546947	     -0.05972807	      0.00016668	     -0.20115473	     -0.06538911	      0.88299458	     -0.00020451	     -0.22046795	     -0.00000000	      0.00000000	     30.65519969
      0.82694014	     -0.05983650	      0.00017013	     -0.20126282	     -0.06539426	      0.88299457	     -0.00020766	     -0.22048874	     -0.00000000	     -0.00000000	     30.72752429
      0.82841080	     -0.05995066	      0.00017519	     -0.20137669	     -0.06539946	      0.88299447	     -0.00021075	     -0.22051070	     -0.00000000	     -0.00000000	     30.24900094
      0.82972284	     -0.06005369	      0.00017744	     -0.20147944	     -0.06540414	      0.88299432	     -0.00021347	     -0.22053126	     -0.00000000	     -0.00000000	     30.44235447
      0.83103487	     -0.06016059	      0.00018084	     -0.20158610	     -0.06540884	      0.88299410	     -0.00021615	     -0.22055269	     -0.00000000	     -0.00000000	     30.09399649
      0.83234691	     -0.06026930	      0.00018300	     -0.20169456	     -0.06541357	      0.88299381	     -0.00021879	     -0.22057495	     -0.00000000	     -0.00000000	     30.06723440
      0.83402021	     -0.06041364	      0.00018594	     -0.20183861	     -0.06541965	      0.88299335	     -0.00022211	     -0.22060452	     -0.00000000	     -0.00000000	     29.55895591
      0.83569350	     -0.06055803	      0.00018704	     -0.20198270	     -0.06542576	      0.88299278	     -0.00022536	     -0.22063537	     -0.00000000	     -0.00000000	     29.79256181
      0.83697090	     -0.06067481	      0.00018944	     -0.20209931	     -0.06543045	      0.88299227	     -0.00022780	     -0.22065971	     -0.00000000	     -0.00000000	     29.36719389
      0.83824829	     -0.06079129	      0.00019030	     -0.20221561	     -0.06543515	      0.88299169	     -0.00023020	     -0.22068476	     -0.00000000	     -0.00000000	     29.20350377
      0.83983732	     -0.06093938	      0.00019209	     -0.20236351	     -0.06544102	      0.88299089	     -0.00023314	     -0.22071681	     -0.00000000	     -0.00000000	     29.05739675
      0.84142636	     -0.06108978	      0.00019275	     -0.20251374	     -0.06544690	      0.88299000	     -0.00023601	     -0.22074981	     -0.00000000	     -0.00000000	     28.57654200
      0.84301539	     -0.06123813	      0.00019505	     -0.20266197	     -0.06545280	      0.88298901	     -0.00023883	     -0.22078367	     -0.00000000	     -0.00000000	     28.49727676
      0.84460443	     -0.06139147	      0.00019463	     -0.20281517	     -0.06545870	      0.88298792	     -0.00024159	     -0.22081827	     -0.00000000	     -0.00000000	     28.39936158
      0.84591160	     -0.06151767	      0.00019737	     -0.20294135	     -0.06546356	      0.88298697	     -0.00024381	     -0.22084731	     -0.00000000	     -0.00000001	     28.05128992
      0.84721877	     -0.06164542	      0.00019786	     -0.20306905	     -0.06546841	      0.88298595	     -0.00024598	     -0.22087684	     -0.00000000	     -0.00000001	     27.88214881
      0.84884981	     -0.06180489	      0.00020020	     -0.20322853	     -0.06547447	      0.88298460	     -0.00024864	     -0.22091431	     -0.00000000	     -0.00000001	     27.68349020
      0.85048085	     -0.06196693	      0.00020086	     -0.20339058	     -0.06548051	      0.88298317	     -0.00025122	     -0.22095243	     -0.00000000	     -0.00000001	     27.20025708
      0.85184439	     -0.06209826	      0.00020377	     -0.20352199	     -0.06548555	      0.88298192	     -0.00025331	     -0.22098477	     -0.00000000	     -0.00000001	     27.13764465
      0.85320794	     -0.06223364	      0.00020486	     -0.20365743	     -0.06549058	      0.88298061	     -0.00025536	     -0.22101746	     -0.00000000	     -0.00000001	     27.06106424
      0.85457148	     -0.06236868	      0.00020728	     -0.20379260	     -0.06549559	      0.88297925	     -0.00025734	     -0.22105057	     -0.00000000	     -0.00000001	     26.73375665
      0.85593502	     -0.06250363	      0.00020911	     -0.20392767	     -0.06550058	      0.88297784	     -0.00025926	     -0.22108402	     -0.00000000	     -0.00000001	     26.66127531
      0.85770068	     -0.06268061	      0.00021193	     -0.20410487	     -0.06550702	      0.88297595	     -0.00026165	     -0.22112786	     -0.00000000	     -0.00000001	     26.05052586
      0.85946634	     -0.06285134	      0.00021345	     -0.20427581	     -0.06551342	      0.88297400	     -0.00026393	     -0.22117221	     -0.00000000	     -0.00000001	     26.31339969
      0.86077029	     -0.06297917	      0.00021666	     -0.20440388	     -0.06551812	      0.88297251	     -0.00026553	     -0.22120517	     -0.00000000	     -0.00000001	     25.86024487
      0.86207424	     -0.06310686	      0.00021826	     -0.20453178	     -0.06552279	      0.88297100	     -0.00026708	     -0.22123836	     -0.00000000	     -0.00000001	     25.80633485
      0.86374825	     -0.06327084	      0.00022145	     -0.20469610	     -0.06552875	      0.88296902	     -0.00026896	     -0.22128132	     -0.00000000	     -0.00000001	     25.35699770
      0.86542226	     -0.06343080	      0.00022366	     -0.20485640	     -0.06553466	      0.88296701	     -0.00027072	     -0.22132457	     -0.00000000	     -0.00000001	     25.48867224
      0.86709627	     -0.06359190	      0.00022842	     -0.20501794	     -0.06554051	      0.88296496	     -0.00027237	     -0.22136805	     -0.00000000	     -0.00000001	     24.83217491
      0.86838639	     -0.06371227	      0.00022962	     -0.20513861	     -0.06554498	      0.88296336	     -0.00027356	     -0.22140168	     -0.00000000	     -0.00000001	     24.96563239
      0.86967651	     -0.06383260	      0.00023261	     -0.20525931	     -0.06554942	      0.88296175	     -0.00027468	     -0.22143537	     -0.00000000	     -0.00000001	     24.68595214
      0.87145007	     -0.06399858	      0.00023532	     -0.20542577	     -0.06555546	      0.88295952	     -0.00027609	     -0.22148177	     -0.00000000	     -0.00000001	     24.58477403
      0.87322363	     -0.06415984	      0.00023974	     -0.20558760	     -0.06556142	      0.88295728	     -0.00027737	     -0.22152829	     -0.00000000	     -0.00000001	     24.12396572
      0.87455520	     -0.06427931	      0.00024051	     -0.20570746	     -0.06556584	      0.88295559	     -0.00027823	     -0.22156323	     -0.00000000	     -0.00000001	     24.01198384
      0.87588677	     -0.06439851	      0.00024309	     -0.20582711	     -0.06557021	      0.88295390	     -0.00027902	     -0.22159813	     -0.00000000	     -0.00000001	     23.81704227
      0.87754135	     -0.06454424	      0.00024528	     -0.20597340	     -0.06557558	      0.88295179	     -0.00027988	     -0.22164146	     -0.00000000	     -0.00000001	     23.60598330
      0.87919592	     -0.06468610	      0.00024832	     -0.20611587	     -0.06558086	      0.88294969	     -0.00028062	     -0.22168462	     -0.00000000	     -0.00000001	     23.17706409
      0.88085050	     -0.06482296	      0.00024974	     -0.20625333	     -0.06558606	      0.88294760	     -0.00028124	     -0.22172751	     -0.00000000	     -0.00000001	     23.25503491
      0.88250508	     -0.06495690	      0.00025318	     -0.20638795	     -0.06559118	      0.88294551	     -0.00028173	     -0.22177000	     -0.00000000	     -0.00000001	     22.79377602
      0.88389259	     -0.06506272	      0.00025384	     -0.20649430	     -0.06559539	      0.88294377	     -0.00028204	     -0.22180521	     -0.00000000	     -0.00000001	     22.80563078
      0.88528011	     -0.06516413	      0.00025604	     -0.20659630	     -0.06559954	      0.88294203	     -0.00028227	     -0.22183990	     -0.00000000	     -0.00000001	     22.47964162
      0.88666762	     -0.06525807	      0.00025735	     -0.20669083	     -0.06560362	      0.88294031	     -0.00028242	     -0.22187394	     -0.00000000	     -0.00000001	     22.37998618
      0.88855756	     -0.06537763	      0.00025942	     -0.20681121	     -0.06560907	      0.88293799	     -0.00028248	     -0.22191899	     -0.00000000	     -0.00000001	     22.17935780
      0.89000677	     -0.06545617	      0.00026032	     -0.20689039	     -0.06561315	      0.88293622	     -0.00028242	     -0.22195238	     -0.00000000	     -0.00000001	     21.95931312
      0.89145599	     -0.06552970	      0.00026108	     -0.20696457	     -0.06561715	      0.88293448	     -0.00028227	     -0.22198453	     -0.00000000	     -0.00000001	     21.67866469
      0.89290520	     -0.06559644	      0.00026096	     -0.20703193	     -0.06562106	      0.88293275	     -0.00028203	     -0.22201543	     -0.00000000	     -0.00000001	     21.62554493
      0.89472125	     -0.06567575	      0.00025990	     -0.20711203	     -0.06562585	      0.88293062	     -0.00028162	     -0.22205235	     -0.00000000	     -0.00000001	     21.12215824
      0.89633899	     -0.06573577	      0.00025755	     -0.20717273	     -0.06563000	      0.88292875	     -0.00028113	     -0.22208361	     -0.00000000	     -0.00000001	     21.08785247
      0.89795674	     -0.06579214	      0.00025444	     -0.20722976	     -0.06563403	      0.88292692	     -0.00028054	     -0.22211325	     -0.00000000	     -0.00000001	     20.86459289
      0.89957448	     -0.06584159	      0.00024992	     -0.20727984	     -0.06563796	      0.88292512	     -0.00027985	     -0.22214132	     -0.00000000	     -0.00000001	     20.83616599
      0.90113816	     -0.06588698	      0.00024469	     -0.20732583	     -0.06564164	      0.88292341	     -0.00027909	     -0.22216697	     -0.00000000	     -0.00000001	     20.66640749
      0.90270184	     -0.06592496	      0.00023793	     -0.20736437	     -0.06564521	      0.88292174	     -0.00027823	     -0.22219123	     -0.00000000	     -0.00000001	     20.38753518
      0.90426552	     -0.06595801	      0.00023063	     -0.20739798	     -0.06564868	      0.88292010	     -0.00027728	     -0.22221411	     -0.00000000	     -0.00000001	     20.39533990
      0.90582920	     -0.06598768	      0.00022241	     -0.20742818	     -0.06565203	      0.88291851	     -0.00027624	     -0.22223561	     -0.00000000	     -0.00000001	     20.14280015
      0.90767282	     -0.06601562	      0.00021354	     -0.20745678	     -0.06565584	      0.88291668	     -0.00027490	     -0.22225927	     -0.00000000	     -0.00000001	     20.02343698
      0.90951645	     -0.06603358	      0.00020403	     -0.20747538	     -0.06565950	      0.88291491	     -0.00027344	     -0.22228096	     -0.00000000	     -0.00000001	     19.63611383
      0.91095672	     -0.06604077	      0.00019839	     -0.20748310	     -0.06566225	      0.88291357	     -0.00027221	     -0.22229651	     -0.00000000	     -0.00000001	     19.69345339
      0.91239700	     -0.06604559	      0.00019176	     -0.20748844	     -0.06566490	      0.88291227	     -0.00027091	     -0.22231085	     -0.00000000	     -0.00000001	     19.65215465
      0.91447630	     -0.06604506	      0.00018459	     -0.20748870	     -0.06566856	      0.88291047	     -0.00026890	     -0.22232951	     -0.00000000	     -0.00000001	     19.64148405
      0.91599251	     -0.06603862	      0.00017789	     -0.20748281	     -0.06567110	      0.88290922	     -0.00026734	     -0.22234160	     -0.00000000	     -0.00000001	     19.32164771
      0.91750872	     -0.06602664	      0.00017427	     -0.20747143	     -0.06567354	      0.88290801	     -0.00026570	     -0.22235242	     -0.00000000	     -0.00000001	     19.33796060
      0.91902493	     -0.06600997	      0.00017068	     -0.20745537	     -0.06567587	      0.88290685	     -0.00026399	     -0.22236198	     -0.00000000	     -0.00000001	     19.18620226
      0.92058845	     -0.06598756	      0.00016873	     -0.20743362	     -0.06567817	      0.88290571	     -0.00026214	     -0.22237053	     -0.00000000	     -0.00000000	     19.25540024
      0.92215196	     -0.06596132	      0.00016628	     -0.20740803	     -0.06568036	      0.88290463	     -0.00026021	     -0.22237778	     -0.00000000	     -0.00000000	     18.96378519
      0.92371548	     -0.06592710	      0.00016476	     -0.20737446	     -0.06568243	      0.88290360	     -0.00025821	     -0.22238373	     -0.00000000	     -0.00000000	     19.13116591
      0.92527900	     -0.06589261	      0.00016256	     -0.20734060	     -0.06568440	      0.88290262	     -0.00025613	     -0.22238835	     -0.00000000	     -0.00000000	     18.96077609
      0.92699011	     -0.06584481	      0.00016119	     -0.20729350	     -0.06568644	      0.88290162	     -0.00025377	     -0.22239201	     -0.00000000	     -0.00000000	     19.02421453
      0.92870122	     -0.06579550	      0.00015854	     -0.20724485	     -0.06568834	      0.88290069	     -0.00025133	     -0.22239409	     -0.00000000	     -0.00000000	     18.82263100
      0.93041234	     -0.06573704	      0.00015782	     -0.20718708	     -0.06569013	      0.88289982	     -0.00024881	     -0.22239475	     -0.00000000	     -0.00000000	     18.77842044
      0.93191649	     -0.06568418	      0.00015497	     -0.20713476	     -0.06569159	      0.88289911	     -0.00024653	     -0.22239404	     -0.00000000	     -0.00000000	     18.80623069
      0.93342065	     -0.06562378	      0.00015404	     -0.20707493	     -0.06569296	      0.88289844	     -0.00024419	     -0.22239220	     -0.00000000	     -0.00000000	     18.88026731
      0.93501554	     -0.06556044	      0.00015139	     -0.20701216	     -0.06569431	      0.88289780	     -0.00024165	     -0.22238898	     -0.00000000	     -0.00000000	     18.95399723
      0.93661043	     -0.06548974	      0.00014960	     -0.20694203	     -0.06569556	      0.88289720	     -0.00023904	     -0.22238455	     -0.00000000	     -0.00000000	     18.79187376
      0.93820531	     -0.06541547	      0.00014655	     -0.20686828	     -0.06569670	      0.88289666	     -0.00023638	     -0.22237884	     -0.00000000	     -0.00000000	     19.01723700
      0.93980020	     -0.06533739	      0.00014436	     -0.20679073	     -0.06569775	      0.88289617	     -0.00023366	     -0.22237184	     -0.00000000	     -0.00000000	     18.95999245
      0.94139509	     -0.06525546	      0.00014111	     -0.20670929	     -0.06569869	      0.88289572	     -0.00023089	     -0.22236362	     -0.00000000	     -0.00000000	     19.03321565
      0.94298998	     -0.06516757	      0.00013869	     -0.20662189	     -0.06569954	      0.88289533	     -0.00022806	     -0.22235414	     -0.00000000	     -0.00000000	     19.06105907
      0.94458487	     -0.06507874	      0.00013517	     -0.20653351	     -0.06570030	      0.88289498	     -0.00022519	     -0.22234338	     -0.00000000	     -0.00000000	     19.24163632
      0.94659540	     -0.06495891	      0.00013238	     -0.20641427	     -0.06570112	      0.88289461	     -0.00022150	     -0.22232815	     -0.00000000	     -0.00000000	     19.08709423
      0.94800646	     -0.06487039	      0.00012831	     -0.20632608	     -0.06570161	      0.88289438	     -0.00021888	     -0.22231626	     -0.00000000	     -0.00000000	     19.36608805
      0.94941751	     -0.06477835	      0.00012605	     -0.20623442	     -0.06570203	      0.88289419	     -0.00021622	     -0.22230340	     -0.00000000	     -0.00000000	     19.52273805
      0.95129190	     -0.06465623	      0.00012131	     -0.20611273	     -0.06570248	      0.88289399	     -0.00021264	     -0.22228486	     -0.00000000	     -0.00000000	     19.46978004
      0.95287965	     -0.06454130	      0.00011919	     -0.20599819	     -0.06570277	      0.88289386	     -0.00020958	     -0.22226792	     -0.00000000	     -0.00000000	     19.81373581
      0.95446740	     -0.06443292	      0.00011433	     -0.20589012	     -0.06570298	      0.88289377	     -0.00020648	     -0.22224976	     -0.00000000	     -0.00000000	     19.88609051
      0.95605515	     -0.06431458	      0.00011208	     -0.20577213	     -0.06570311	      0.88289371	     -0.00020336	     -0.22223064	     -0.00000000	     -0.00000000	     20.11141812
      0.95764290	     -0.06420270	      0.00010649	     -0.20566050	     -0.06570316	      0.88289369	     -0.00020022	     -0.22221046	     -0.00000000	     -0.00000000	     20.13667045
      0.95923065	     -0.06408184	      0.00010401	     -0.20553993	     -0.06570314	      0.88289370	     -0.00019706	     -0.22218946	     -0.00000000	      0.00000000	     20.57315029
      0.96081840	     -0.06397125	      0.00009754	     -0.20542952	     -0.06570304	      0.88289374	     -0.00019388	     -0.22216761	     -0.00000000	      0.00000000	     20.41563651
      0.96222733	     -0.06386105	      0.00009497	     -0.20531955	     -0.06570289	      0.88289381	     -0.00019105	     -0.22214770	     -0.00000000	      0.00000000	     20.84810956
      0.96363627	     -0.06375978	      0.00008956	     -0.20521842	     -0.06570268	      0.88289390	     -0.00018821	     -0.22212724	     -0.00000000	      0.00000000	     20.87509081
      0.96504520	     -0.06365444	      0.00008540	     -0.20511323	     -0.06570242	      0.88289402	     -0.00018536	     -0.22210642	     -0.00000000	      0.00000000	     21.15022884
      0.96692690	     -0.06351917	      0.00007867	     -0.20497812	     -0.06570199	      0.88289422	     -0.00018155	     -0.22207803	     -0.00000000	      0.00000000	     21.20379398
      0.96849658	     -0.06339814	      0.00007492	     -0.20485724	     -0.06570157	      0.88289441	     -0.00017836	     -0.22205394	     -0.00000000	      0.00000000	     21.68700291
      0.97006625	     -0.06328830	      0.00006883	     -0.20474749	     -0.06570108	      0.88289463	     -0.00017517	     -0.22202938	     -0.00000000	      0.00000000	     21.88063625
      0.97163593	     -0.06316843	      0.00006574	     -0.20462776	     -0.06570053	      0.88289488	     -0.00017197	     -0.22200459	     -0.00000000	      0.00000000	     22.05290342
      0.97320561	     -0.06305835	      0.00006009	     -0.20451774	     -0.06569992	      0.88289516	     -0.00016877	     -0.22197943	     -0.00000000	      0.00000000	     22.36010532
      0.97477529	     -0.06293957	      0.00005905	     -0.20439912	     -0.06569926	      0.88289547	     -0.00016557	     -0.22195410	     -0.00000000	      0.00000000	     22.54149628
      0.97615227	     -0.06284339	      0.00005536	     -0.20430299	     -0.06569864	      0.88289576	     -0.00016276	     -0.22193163	     -0.00000000	      0.00000000	     22.74681590
      0.97752926	     -0.06274223	      0.00005432	     -0.20420193	     -0.06569797	      0.88289608	     -0.00015995	     -0.22190903	     -0.00000000	      0.00000000	     23.06148874
      0.97890625	     -0.06264486	      0.00005234	     -0.20410463	     -0.06569727	      0.88289642	     -0.00015713	     -0.22188629	     -0.00000000	      0.00000000	     23.18912284
      0.98064854	     -0.06252011	      0.00005106	     -0.20397997	     -0.06569634	      0.88289688	     -0.00015358	     -0.22185737	     -0.00000000	      0.00000000	     23.70019224
      0.98239083	     -0.06240141	      0.00004884	     -0.20386132	     -0.06569535	      0.88289737	     -0.00015002	     -0.22182827	     -0.00000000	      0.00000000	     23.52935305
      0.98370786	     -0.06230473	      0.00004947	     -0.20376472	     -0.06569457	      0.88289777	     -0.00014733	     -0.22180625	     -0.00000000	      0.00000000	     24.10399320
      0.98502489	     -0.06221503	      0.00004878	     -0.20367505	     -0.06569376	      0.88289818	     -0.00014465	     -0.22178413	     -0.00000000	      0.00000000	     24.18605589
      0.98666619	     -0.06210152	      0.00004881	     -0.20356158	     -0.06569271	      0.88289873	     -0.00014130	     -0.22175653	     -0.00000000	      0.00000000	     24.61510861
      0.98830748	     -0.06199346	      0.00004798	     -0.20345353	     -0.06569163	      0.88289930	     -0.00013796	     -0.22172888	     -0.00000000	      0.00000000	     24.55711894
      0.98994877	     -0.06187844	      0.00004861	     -0.20333853	     -0.06569051	      0.88289990	     -0.00013462	     -0.22170127	     -0.00000000	      0.00000000	     25.14973710
      0.99140726	     -0.06178747	      0.00004723	     -0.20324751	     -0.06568949	      0.88290046	     -0.00013166	     -0.22167664	     -0.00000000	      0.00000000	     25.26211150
      0.99286576	     -0.06168976	      0.00004774	     -0.20314979	     -0.06568845	      0.88290105	     -0.00012871	     -0.22165210	     -0.00000000	      0.00000000	     25.49055366
      0.99432425	     -0.06159862	      0.00004692	     -0.20305857	     -0.06568738	      0.88290165	     -0.00012576	     -0.22162755	     -0.00000000	      0.00000000	     25.74874525
      0.99578274	     -0.06150474	      0.00004767	     -0.20296465	     -0.06568630	      0.88290227	     -0.00012282	     -0.22160309	     -0.00000000	      0.00000000	     25.97320559
      0.99753617	     -0.06140011	      0.00004671	     -0.20285989	     -0.06568497	      0.88290305	     -0.00011931	     -0.22157371	     -0.00000000	      0.00000000	     26.36316588
      0.99893401	     -0.06131015	      0.00004794	     -0.20276988	     -0.06568390	      0.88290369	     -0.00011652	     -0.22155045	     -0.00000000	      0.00000000	     26.45316683
      1.00033186	     -0.06122824	      0.00004706	     -0.20268783	     -0.06568283	      0.88290435	     -0.00011375	     -0.22152721	     -0.00000000	      0.00000000	     26.66539782
      1.00172970	     -0.06114398	      0.00004747	     -0.20260346	     -0.06568174	      0.88290503	     -0.00011101	     -0.22150409	     -0.00000000	      0.00000000	     26.92411410
      1.00356053	     -0.06104015	      0.00004640	     -0.20249942	     -0.06568032	      0.88290594	     -0.00010744	     -0.22147395	     -0.00000000	      0.00000000	     27.05396147
      1.00487872	     -0.06096096	      0.00004741	     -0.20242011	     -0.06567929	      0.88290662	     -0.00010490	     -0.22145240	     -0.00000000	      0.00000000	     27.42759358
      1.00619690	     -0.06088741	      0.00004695	     -0.20234639	     -0.06567826	      0.88290731	     -0.00010239	     -0.22143092	     -0.00000000	      0.00000000	     27.49199866
      1.00784905	     -0.06079336	      0.00004753	     -0.20225213	     -0.06567698	      0.88290820	     -0.00009928	     -0.22140415	     -0.00000000	      0.00000000	     27.89362100
      1.00950119	     -0.06070606	      0.00004695	     -0.20216458	     -0.06567571	      0.88290911	     -0.00009622	     -0.22137753	     -0.00000000	      0.00000000	     27.73275286
      1.01096787	     -0.06062035	      0.00004845	     -0.20207867	     -0.06567460	      0.88290993	     -0.00009354	     -0.22135408	     -0.00000000	      0.00000000	     28.27283180
      1.01243456	     -0.06054587	      0.00004793	     -0.20200395	     -0.06567350	      0.88291078	     -0.00009090	     -0.22133069	     -0.00000000	      0.00000000	     28.37107419
      1.01390124	     -0.06046504	      0.00004960	     -0.20192290	     -0.06567242	      0.88291164	     -0.00008831	     -0.22130750	     -0.00000000	      0.00000000	     28.53905600
      1.01536792	     -0.06039102	      0.00004947	     -0.20184861	     -0.06567136	      0.88291251	     -0.00008576	     -0.22128441	     -0.00000000	      0.00000000	     28.73401780
      1.01683460	     -0.06031268	      0.00005138	     -0.20177003	     -0.06567032	      0.88291341	     -0.00008326	     -0.22126150	     -0.00000000	      0.00000000	     28.93909995
      1.01830128	     -0.06024108	      0.00005165	     -0.20169814	     -0.06566931	      0.88291432	     -0.00008081	     -0.22123870	     -0.00000000	      0.00000000	     29.10132430
      1.01976796	     -0.06016513	      0.00005383	     -0.20162192	     -0.06566833	      0.88291524	     -0.00007841	     -0.22121610	     -0.00000000	      0.00000000	     29.21859283
      1.02123464	     -0.06009463	      0.00005448	     -0.20155111	     -0.06566738	      0.88291618	     -0.00007606	     -0.22119361	     -0.00000000	      0.00000000	     29.41795695
      1.02270132	     -0.06002111	      0.00005691	     -0.20147731	     -0.06566647	      0.88291713	     -0.00007377	     -0.22117132	     -0.00000000	      0.00000000	     29.56323627
      1.02416800	     -0.05995329	      0.00005785	     -0.20140916	     -0.06566560	      0.88291810	     -0.00007152	     -0.22114917	     -0.00000000	      0.00000000	     29.73834375
      1.02563469	     -0.05988224	      0.00006048	     -0.20133780	     -0.06566477	      0.88291907	     -0.00006934	     -0.22112723	     -0.00000000	      0.00000000	     29.79977474
      1.02710137	     -0.05981586	      0.00006162	     -0.20127107	     -0.06566398	      0.88292007	     -0.00006721	     -0.22110546	     -0.00000000	      0.00000000	     29.99102021
      1.02856805	     -0.05974736	      0.00006443	     -0.20120224	     -0.06566324	      0.88292107	     -0.00006514	     -0.22108391	     -0.00000000	      0.00000000	     30.10356424
      1.03003473	     -0.05968496	      0.00006548	     -0.20113945	     -0.06566254	      0.88292209	     -0.00006312	     -0.22106257	     -0.00000000	      0.00000000	     30.25075548
      1.03150141	     -0.05962107	      0.00006809	     -0.20107520	     -0.06566190	      0.88292312	     -0.00006117	     -0.22104154	     -0.00000000	      0.00000000	     30.27567706
      1.03296809	     -0.05956335	      0.00006905	     -0.20101706	     -0.06566132	      0.88292416	     -0.00005927	     -0.22102082	     -0.00000000	      0.00000000	     30.44440289
      1.03443477	     -0.05950584	      0.00007159	     -0.20095915	     -0.06566079	      0.88292521	     -0.00005744	     -0.22100052	     -0.00000000	      0.00000000	     30.50925592
      1.03590145	     -0.05945582	      0.00007241	     -0.20090868	     -0.06566032	      0.88292628	     -0.00005566	     -0.22098067	     -0.00000000	      0.00000000	     30.64394776
      1.03736813	     -0.05940588	      0.00007493	     -0.20085832	     -0.06565991	      0.88292735	     -0.00005394	     -0.22096139	     -0.00000000	      0.00000001	     30.63349100
      1.03883482	     -0.05936407	      0.00007562	     -0.20081603	     -0.06565956	      0.88292844	     -0.00005228	     -0.22094270	     -0.00000000	      0.00000001	     30.78038965
      1.04030150	     -0.05932599	      0.00007793	     -0.20077750	     -0.06565928	      0.88292953	     -0.00005068	     -0.22092478	     -0.00000000	      0.00000001	     30.81157153
      1.04176818	     -0.05930080	      0.00007809	     -0.20075180	     -0.06565907	      0.88293063	     -0.00004913	     -0.22090776	     -0.00000000	      0.00000001	     30.90322919
      1.04323486	     -0.05928199	      0.00007992	     -0.20073251	     -0.06565893	      0.88293174	     -0.00004765	     -0.22089191	     -0.00000000	      0.00000001	     30.85230874
      1.04470154	     -0.05927651	      0.00007965	     -0.20072650	     -0.06565886	      0.88293285	     -0.00004621	     -0.22087739	     -0.00000000	      0.00000001	     30.96108919
      1.04616822	     -0.05927752	      0.00008157	     -0.20072702	     -0.06565886	      0.88293396	     -0.00004483	     -0.22086439	     -0.00000000	      0.00000001	     30.95958668
      1.04763490	     -0.05929117	      0.00008162	     -0.20074015	     -0.06565894	      0.88293507	     -0.00004351	     -0.22085297	     -0.00000000	      0.00000001	     31.03300556
      1.04910158	     -0.05930960	      0.00008442	     -0.20075811	     -0.06565909	      0.88293617	     -0.00004223	     -0.22084326	     -0.00000000	      0.00000001	     30.95142110
      1.05056827	     -0.05933927	      0.00008544	     -0.20078728	     -0.06565932	      0.88293727	     -0.00004100	     -0.22083527	     -0.00000000	      0.00000001	     31.04306241
      1.05203495	     -0.05937350	      0.00008960	     -0.20082110	     -0.06565962	      0.88293836	     -0.00003982	     -0.22082907	     -0.00000000	      0.00000001	     31.00549774
      1.05350163	     -0.05941881	      0.00009188	     -0.20086596	     -0.06566000	      0.88293943	     -0.00003869	     -0.22082465	     -0.00000000	      0.00000000	     31.04969934
      1.05496831	     -0.05946782	      0.00009771	     -0.20091462	     -0.06566045	      0.88294049	     -0.00003760	     -0.22082207	     -0.00000000	      0.00000000	     30.90490744
      1.05643499	     -0.05952569	      0.00010153	     -0.20097209	     -0.06566098	      0.88294152	     -0.00003656	     -0.22082126	     -0.00000000	      0.00000000	     30.99067839
      1.05790167	     -0.05958628	      0.00010938	     -0.20103240	     -0.06566158	      0.88294253	     -0.00003555	     -0.22082222	     -0.00000000	      0.00000000	     30.85766507
      1.05936835	     -0.05965531	      0.00011479	     -0.20110109	     -0.06566226	      0.88294352	     -0.00003459	     -0.22082487	     -0.00000000	      0.00000000	     30.92479418
      1.06083503	     -0.05972654	      0.00012465	     -0.20117212	     -0.06566301	      0.88294447	     -0.00003367	     -0.22082919	     -0.00000000	      0.00000000	     30.64880133
      1.06230171	     -0.05980441	      0.00013136	     -0.20124972	     -0.06566384	      0.88294539	     -0.00003279	     -0.22083510	     -0.00000000	      0.00000000	     30.79047042
      1.06376840	     -0.05988548	      0.00014294	     -0.20133066	     -0.06566474	      0.88294627	     -0.00003194	     -0.22084257	     -0.00000000	      0.00000000	     30.51918250
      1.06506104	     -0.05996296	      0.00015005	     -0.20140796	     -0.06566559	      0.88294701	     -0.00003123	     -0.22085039	     -0.00000000	      0.00000000	     30.56432855
      1.06635369	     -0.06004262	      0.00016012	     -0.20148752	     -0.06566650	      0.88294773	     -0.00003056	     -0.22085936	     -0.00000000	      0.00000000	     30.36776596
      1.06792285	     -0.06014370	      0.00017117	     -0.20158847	     -0.06566768	      0.88294854	     -0.00002977	     -0.22087169	     -0.00000000	      0.00000000	     30.36777618
      1.06949200	     -0.06024790	      0.00018461	     -0.20169264	     -0.06566893	      0.88294931	     -0.00002904	     -0.22088551	     -0.00000000	      0.00000000	     29.91867267
      1.07085363	     -0.06033960	      0.00019401	     -0.20178425	     -0.06567008	      0.88294993	     -0.00002844	     -0.22089861	     -0.00000000	      0.00000000	     30.09869126
      1.07221525	     -0.06043564	      0.00020563	     -0.20188028	     -0.06567129	      0.88295050	     -0.00002787	     -0.22091266	     -0.00000000	      0.00000000	     29.85267862
      1.07357687	     -0.06053485	      0.00021542	     -0.20197945	     -0.06567255	      0.88295102	     -0.00002734	     -0.22092766	     -0.00000000	      0.00000000	     29.76685925
      1.07524986	     -0.06066178	      0.00022860	     -0.20210637	     -0.06567417	      0.88295160	     -0.00002674	     -0.22094736	     -0.00000000	      0.00000000	     29.59152089
      1.07665337	     -0.06077132	      0.00023704	     -0.20221588	     -0.06567559	      0.88295203	     -0.00002628	     -0.22096494	     -0.00000000	      0.00000000	     29.42498960
      1.07805688	     -0.06088335	      0.00024699	     -0.20232793	     -0.06567706	      0.88295240	     -0.00002585	     -0.22098342	     -0.00000000	      0.00000000	     29.25935494
      1.07946039	     -0.06099842	      0.00025442	     -0.20244297	     -0.06567858	      0.88295271	     -0.00002547	     -0.22100276	     -0.00000000	      0.00000000	     29.10563973
      1.08086391	     -0.06111579	      0.00026268	     -0.20256035	     -0.06568014	      0.88295296	     -0.00002513	     -0.22102292	     -0.00000000	      0.00000000	     28.93340860
      1.08226742	     -0.06123676	      0.00026911	     -0.20268131	     -0.06568175	      0.88295315	     -0.00002482	     -0.22104389	     -0.00000000	      0.00000000	     28.73393602
      1.08395558	     -0.06138603	      0.00027752	     -0.20283061	     -0.06568374	      0.88295330	     -0.00002450	     -0.22107018	     -0.00000000	      0.00000000	     28.59289664
      1.08541429	     -0.06151784	      0.00028236	     -0.20296242	     -0.06568550	      0.88295336	     -0.00002426	     -0.22109382	     -0.00000000	      0.00000000	     28.29912277
      1.08687299	     -0.06165169	      0.00028931	     -0.20309635	     -0.06568730	      0.88295335	     -0.00002406	     -0.22111828	     -0.00000000	     -0.00000000	     28.09107875
      1.08833170	     -0.06178857	      0.00029368	     -0.20323327	     -0.06568914	      0.88295327	     -0.00002390	     -0.22114354	     -0.00000000	     -0.00000000	     27.82887538
      1.08979041	     -0.06192565	      0.00030022	     -0.20337046	     -0.06569100	      0.88295313	     -0.00002377	     -0.22116956	     -0.00000000	     -0.00000000	     27.58761163
      1.09124911	     -0.06206613	      0.00030422	     -0.20351103	     -0.06569289	      0.88295292	     -0.00002367	     -0.22119632	     -0.00000000	     -0.00000000	     27.48332291
      1.09270782	     -0.06220748	      0.00031056	     -0.20365253	     -0.06569481	      0.88295264	     -0.00002359	     -0.22122380	     -0.00000000	     -0.00000000	     27.07986140
      1.09416652	     -0.06234976	      0.00031472	     -0.20379495	     -0.06569674	      0.88295230	     -0.00002355	     -0.22125197	     -0.00000000	     -0.00000000	     26.99490505
      1.09562523	     -0.06249269	      0.00032142	     -0.20393810	     -0.06569870	      0.88295190	     -0.00002352	     -0.22128077	     -0.00000000	     -0.00000000	     26.58218852
      1.09708393	     -0.06263519	      0.00032631	     -0.20408082	     -0.06570066	      0.88295143	     -0.00002352	     -0.22131019	     -0.00000000	     -0.00000000	     26.46949738
      1.09854264	     -0.06277778	      0.00033375	     -0.20422371	     -0.06570263	      0.88295091	     -0.00002353	     -0.22134013	     -0.00000000	     -0.00000000	     26.02464000
      1.10000135	     -0.06291977	      0.00033955	     -0.20436598	     -0.06570461	      0.88295033	     -0.00002356	     -0.22137060	     -0.00000000	     -0.00000000	     25.96431485
      1.10146005	     -0.06306246	      0.00034758	     -0.20450903	     -0.06570658	      0.88294970	     -0.00002360	     -0.22140154	     -0.00000000	     -0.00000000	     25.61736870
      1.10291876	     -0.06320393	      0.00035427	     -0.20465085	     -0.06570856	      0.88294902	     -0.00002364	     -0.22143295	     -0.00000000	     -0.00000000	     25.37694589
      1.10437746	     -0.06334413	      0.00036299	     -0.20479148	     -0.06571052	      0.88294828	     -0.00002369	     -0.22146477	     -0.00000000	     -0.00000000	     25.13547610
      1.10583617	     -0.06348500	      0.00037067	     -0.20493278	     -0.06571247	      0.88294751	     -0.00002375	     -0.22149696	     -0.00000000	     -0.00000000	     24.85879949
      1.10759729	     -0.06365248	      0.00038244	     -0.20510086	     -0.06571481	      0.88294651	     -0.00002381	     -0.22153633	     -0.00000001	     -0.00000000	     24.52481584
      1.10891119	     -0.06377834	      0.00038931	     -0.20522716	     -0.06571653	      0.88294573	     -0.00002385	     -0.22156600	     -0.00000001	     -0.00000000	     24.41902459
      1.11022509	     -0.06390242	      0.00039837	     -0.20535174	     -0.06571823	      0.88294492	     -0.00002389	     -0.22159595	     -0.00000001	     -0.00000000	     24.07998997
      1.11190044	     -0.06406111	      0.00040893	     -0.20551107	     -0.06572036	      0.88294385	     -0.00002393	     -0.22163448	     -0.00000001	     -0.00000000	     23.94262844
      1.11357580	     -0.06421828	      0.00042161	     -0.20566896	     -0.06572245	      0.88294274	     -0.00002394	     -0.22167340	     -0.00000001	     -0.00000000	     23.31829983
      1.11491744	     -0.06434176	      0.00042975	     -0.20579298	     -0.06572409	      0.88294183	     -0.00002394	     -0.22170480	     -0.00000001	     -0.00000000	     23.40640796
      1.11625908	     -0.06446620	      0.00043976	     -0.20591804	     -0.06572569	      0.88294089	     -0.00002392	     -0.22173638	     -0.00000001	     -0.00000000	     23.06910961
      1.11789120	     -0.06461533	      0.00045090	     -0.20606791	     -0.06572758	      0.88293974	     -0.00002387	     -0.22177504	     -0.00000001	     -0.00000000	     22.86486563
      1.11952332	     -0.06476217	      0.00046344	     -0.20621556	     -0.06572941	      0.88293856	     -0.00002379	     -0.22181387	     -0.00000001	     -0.00000000	     22.38713050
      1.12115543	     -0.06490790	      0.00047380	     -0.20636208	     -0.06573116	      0.88293736	     -0.00002367	     -0.22185281	     -0.00000001	     -0.00000001	     22.53717027
      1.12256071	     -0.06502898	      0.00048528	     -0.20648391	     -0.06573260	      0.88293631	     -0.00002354	     -0.22188641	     -0.00000001	     -0.00000001	     22.00774810
      1.12396599	     -0.06514810	      0.00049466	     -0.20660375	     -0.06573399	      0.88293526	     -0.00002337	     -0.22191997	     -0.00000001	     -0.00000001	     21.96279593
      1.12537127	     -0.06526456	      0.00050534	     -0.20672099	     -0.06573530	      0.88293420	     -0.00002317	     -0.22195341	     -0.00000001	     -0.00000001	     21.65730044
      1.12708583	     -0.06539912	      0.00051746	     -0.20685650	     -0.06573681	      0.88293290	     -0.00002287	     -0.22199393	     -0.00000001	     -0.00000001	     21.43209422
      1.12859771	     -0.06550903	      0.00052936	     -0.20696730	     -0.06573804	      0.88293176	     -0.00002256	     -0.22202916	     -0.00000001	     -0.00000001	     21.08256761
      1.13010959	     -0.06561092	      0.00053993	     -0.20707006	     -0.06573918	      0.88293061	     -0.00002221	     -0.22206371	     -0.00000000	     -0.00000001	     21.08518543
      1.13160491	     -0.06570400	      0.00055085	     -0.20716403	     -0.06574022	      0.88292948	     -0.00002181	     -0.22209706	     -0.00000000	     -0.00000001	     20.85808210
      1.13310022	     -0.06578826	      0.00056031	     -0.20724917	     -0.06574115	      0.88292836	     -0.00002137	     -0.22212951	     -0.00000000	     -0.00000001	     20.54472263
      1.13459554	     -0.06586450	      0.00057003	     -0.20732629	     -0.06574198	      0.88292724	     -0.00002088	     -0.22216089	     -0.00000000	     -0.00000001	     20.45871571
      1.13628151	     -0.06594063	      0.00057913	     -0.20740340	     -0.06574279	      0.88292600	     -0.00002028	     -0.22219491	     -0.00000000	     -0.00000000	     20.04270424
      1.13796749	     -0.06600862	      0.00058732	     -0.20747234	     -0.06574346	      0.88292478	     -0.00001962	     -0.22222753	     -0.00000000	     -0.00000000	     19.91337101
      1.13965346	     -0.06607213	      0.00059304	     -0.20753675	     -0.06574399	      0.88292359	     -0.00001890	     -0.22225868	     -0.00000000	     -0.00000000	     19.76675721
      1.14133944	     -0.06612795	      0.00059954	     -0.20759349	     -0.06574437	      0.88292243	     -0.00001813	     -0.22228831	     -0.00000000	     -0.00000000	     19.56003220
      1.14282734	     -0.06617262	      0.00060095	     -0.20763889	     -0.06574459	      0.88292144	     -0.00001740	     -0.22231316	     -0.00000000	     -0.00000000	     19.39030495
      1.14431525	     -0.06621157	      0.00060356	     -0.20767858	     -0.06574468	      0.88292047	     -0.00001663	     -0.22233680	     -0.00000000	     -0.00000000	     19.23018650
      1.14580315	     -0.06624761	      0.00060341	     -0.20771531	     -0.06574465	      0.88291953	     -0.00001583	     -0.22235918	     -0.00000000	     -0.00000000	     19.02420829
      1.14729106	     -0.06627818	      0.00060337	     -0.20774657	     -0.06574450	      0.88291863	     -0.00001498	     -0.22238027	     -0.00000000	     -0.00000000	     18.96584456
      1.14877896	     -0.06630367	      0.00060179	     -0.20777271	     -0.06574422	      0.88291775	     -0.00001409	     -0.22240004	     -0.00000000	     -0.00000000	     18.73038266
      1.15060876	     -0.06632732	      0.00059937	     -0.20779715	     -0.06574370	      0.88291672	     -0.00001293	     -0.22242248	     -0.00000000	     -0.00000000	     18.71887714
      1.15243855	     -0.06634775	      0.00059451	     -0.20781833	     -0.06574299	      0.88291575	     -0.00001172	     -0.22244282	     -0.00000000	     -0.00000000	     18.22763497
      1.15394488	     -0.06635634	      0.00059126	     -0.20782753	     -0.06574225	      0.88291498	     -0.00001068	     -0.22245806	     -0.00000000	     -0.00000000	     18.35093424
      1.15545120	     -0.06636062	      0.00058622	     -0.20783240	     -0.06574138	      0.88291426	     -0.00000960	     -0.22247190	     -0.00000000	     -0.00000000	     18.14921955
      1.15693834	     -0.06636113	      0.00058157	     -0.20783348	     -0.06574039	      0.88291357	     -0.00000849	     -0.22248419	     -0.00000000	     -0.00000000	     18.14733558
      1.15842548	     -0.06635699	      0.00057599	     -0.20782990	     -0.06573926	      0.88291293	     -0.00000734	     -0.22249518	     -0.00000000	     -0.00000000	     17.88477955
      1.15991263	     -0.06634823	      0.00057049	     -0.20782169	     -0.06573800	      0.88291232	     -0.00000615	     -0.22250486	     -0.00000000	     -0.00000000	     17.93567842
      1.16168356	     -0.06633420	      0.00056397	     -0.20780833	     -0.06573632	      0.88291164	     -0.00000467	     -0.22251474	     -0.00000000	     -0.00000000	     17.63830626
      1.16345450	     -0.06630905	      0.00055819	     -0.20778384	     -0.06573445	      0.88291101	     -0.00000314	     -0.22252284	     -0.00000000	     -0.00000000	     17.87049375
      1.16522544	     -0.06628317	      0.00055303	     -0.20775863	     -0.06573238	      0.88291044	     -0.00000154	     -0.22252906	     -0.00000000	     -0.00000000	     17.30583688
      1.16699638	     -0.06624343	      0.00054899	     -0.20771958	     -0.06573013	      0.88290992	      0.00000012	     -0.22253360	     -0.00000000	     -0.00000000	     17.69748666
      1.16853772	     -0.06621104	      0.00054601	     -0.20768780	     -0.06572802	      0.88290952	      0.00000163	     -0.22253604	     -0.00000000	     -0.00000000	     17.44244306
      1.17007907	     -0.06616885	      0.00054330	     -0.20764621	     -0.06572577	      0.88290915	      0.00000319	     -0.22253723	     -0.00000000	     -0.00000000	     17.55726677
      1.17162042	     -0.06612716	      0.00054074	     -0.20760512	     -0.06572339	      0.88290883	      0.00000481	     -0.22253710	     -0.00000000	     -0.00000000	     17.56022955
      1.17316177	     -0.06607684	      0.00053839	     -0.20755539	     -0.06572086	      0.88290855	      0.00000650	     -0.22253575	     -0.00000000	     -0.00000000	     17.51399541
      1.17521118	     -0.06600946	      0.00053544	     -0.20748879	     -0.06571730	      0.88290824	      0.00000883	     -0.22253192	     -0.00000000	     -0.00000000	     17.68475431
      1.17677295	     -0.06594533	      0.00053374	     -0.20742525	     -0.06571442	      0.88290805	      0.00001069	     -0.22252767	     -0.00000000	     -0.00000000	     17.57037525
      1.17833473	     -0.06588051	      0.00053191	     -0.20736101	     -0.06571142	      0.88290791	      0.00001261	     -0.22252197	     -0.00000000	     -0.00000000	     17.67520357
      1.17989650	     -0.06581251	      0.00053018	     -0.20729358	     -0.06570828	      0.88290780	      0.00001461	     -0.22251500	     -0.00000000	     -0.00000000	     17.74057112
      1.18145827	     -0.06574099	      0.00052838	     -0.20722261	     -0.06570502	      0.88290773	      0.00001667	     -0.22250680	     -0.00000000	     -0.00000000	     17.78023315
      1.18302005	     -0.06566331	      0.00052633	     -0.20714548	     -0.06570164	      0.88290770	      0.00001881	     -0.22249733	     -0.00000000	     -0.00000000	     17.85873040
      1.18504551	     -0.06555879	      0.00052359	     -0.20704162	     -0.06569706	      0.88290772	      0.00002170	     -0.22248313	     -0.00000000	      0.00000000	     18.14873490
      1.18654804	     -0.06547389	      0.00052085	     -0.20695720	     -0.06569354	      0.88290777	      0.00002391	     -0.22247122	     -0.00000000	      0.00000000	     18.04501038
      1.18805057	     -0.06538800	      0.00051865	     -0.20687178	     -0.06568991	      0.88290785	      0.00002620	     -0.22245807	     -0.00000000	      0.00000000	     18.23182548
      1.18955309	     -0.06529506	      0.00051614	     -0.20677928	     -0.06568618	      0.88290796	      0.00002856	     -0.22244375	     -0.00000000	      0.00000000	     18.32038345
      1.19148197	     -0.06517221	      0.00051300	     -0.20665698	     -0.06568124	      0.88290815	      0.00003168	     -0.22242353	     -0.00000000	      0.00000000	     18.57076786
      1.19310843	     -0.06506187	      0.00050978	     -0.20654708	     -0.06567695	      0.88290834	      0.00003439	     -0.22240495	     -0.00000000	      0.00000000	     18.59017217
      1.19473489	     -0.06494928	      0.00050633	     -0.20643490	     -0.06567255	      0.88290857	      0.00003719	     -0.22238492	     -0.00000000	      0.00000000	     18.82430385
      1.19636135	     -0.06483086	      0.00050239	     -0.20631687	     -0.06566805	      0.88290882	      0.00004006	     -0.22236352	     -0.00000000	      0.00000000	     18.94339927
      1.19798781	     -0.06471688	      0.00049768	     -0.20620323	     -0.06566344	      0.88290910	      0.00004300	     -0.22234081	     -0.00000000	      0.00000000	     19.19166373
      1.19961427	     -0.06459339	      0.00049295	     -0.20608007	     -0.06565873	      0.88290941	      0.00004601	     -0.22231702	     -0.00000000	      0.00000000	     19.33438481
      1.20124073	     -0.06447963	      0.00048704	     -0.20596657	     -0.06565393	      0.88290975	      0.00004910	     -0.22229208	     -0.00000000	      0.00000000	     19.61922253
      1.20286719	     -0.06435466	      0.00048184	     -0.20584189	     -0.06564904	      0.88291011	      0.00005225	     -0.22226632	     -0.00000000	      0.00000000	     19.66051898
      1.20424595	     -0.06425370	      0.00047553	     -0.20574110	     -0.06564483	      0.88291043	      0.00005498	     -0.22224378	     -0.00000000	      0.00000000	     19.86796566
      1.20562471	     -0.06415056	      0.00046937	     -0.20563813	     -0.06564056	      0.88291076	      0.00005775	     -0.22222082	     -0.00000000	      0.00000000	     20.11201398
      1.20728811	     -0.06403136	      0.00046125	     -0.20551911	     -0.06563533	      0.88291119	      0.00006115	     -0.22219271	     -0.00000000	      0.00000000	     20.15421545
      1.20895151	     -0.06390690	      0.00045367	     -0.20539481	     -0.06563002	      0.88291163	      0.00006462	     -0.22216420	     -0.00000000	      0.00000000	     20.54810991
      1.21061492	     -0.06378962	      0.00044507	     -0.20527765	     -0.06562464	      0.88291209	      0.00006814	     -0.22213522	     -0.00000000	      0.00000000	     20.79083070
      1.21227832	     -0.06366410	      0.00043749	     -0.20515228	     -0.06561919	      0.88291256	      0.00007173	     -0.22210598	     -0.00000000	      0.00000000	     20.91668316
      1.21367475	     -0.06356552	      0.00042923	     -0.20505375	     -0.06561456	      0.88291297	      0.00007477	     -0.22208116	     -0.00000000	      0.00000000	     21.19691807
      1.21507119	     -0.06346361	      0.00042238	     -0.20495192	     -0.06560989	      0.88291339	      0.00007786	     -0.22205622	     -0.00000000	      0.00000000	     21.49984101
      1.21646762	     -0.06336511	      0.00041485	     -0.20485349	     -0.06560518	      0.88291382	      0.00008098	     -0.22203114	     -0.00000000	      0.00000000	     21.63073299
      1.21816121	     -0.06324412	      0.00040672	     -0.20473257	     -0.06559941	      0.88291435	      0.00008480	     -0.22200058	     -0.00000000	      0.00000000	     22.07722020
      1.21985479	     -0.06312867	      0.00039806	     -0.20461717	     -0.06559359	      0.88291488	      0.00008867	     -0.22196988	     -0.00000000	      0.00000000	     22.00503155
      1.22154837	     -0.06300427	      0.00039122	     -0.20449283	     -0.06558772	      0.88291543	      0.00009257	     -0.22193913	     -0.00000000	      0.00000000	     22.64034335
      1.22294875	     -0.06291280	      0.00038390	     -0.20440137	     -0.06558283	      0.88291589	      0.00009583	     -0.22191354	     -0.00000000	      0.00000000	     22.73594490
      1.22434913	     -0.06281408	      0.00037788	     -0.20430268	     -0.06557792	      0.88291636	      0.00009910	     -0.22188801	     -0.00000000	      0.00000000	     22.96008878
      1.22574950	     -0.06272092	      0.00037098	     -0.20420951	     -0.06557298	      0.88291683	      0.00010240	     -0.22186249	     -0.00000000	      0.00000000	     23.21873669
      1.22768966	     -0.06259169	      0.00036278	     -0.20408029	     -0.06556610	      0.88291748	      0.00010699	     -0.22182729	     -0.00000000	      0.00000000	     23.32828389
      1.22910704	     -0.06249947	      0.00035553	     -0.20398802	     -0.06556105	      0.88291797	      0.00011035	     -0.22180162	     -0.00000000	      0.00000000	     23.72568981
      1.23052441	     -0.06240619	      0.00034999	     -0.20389472	     -0.06555599	      0.88291845	      0.00011373	     -0.22177601	     -0.00000000	      0.00000000	     24.02997378
      1.23194178	     -0.06231742	      0.00034359	     -0.20380590	     -0.06555091	      0.88291894	      0.00011711	     -0.22175045	     -0.00000000	      0.00000000	     24.17008493
      1.23368012	     -0.06220728	      0.00033720	     -0.20369571	     -0.06554467	      0.88291954	      0.00012127	     -0.22171922	     -0.00000000	      0.00000000	     24.66287040
      1.23541846	     -0.06210548	      0.00032892	     -0.20359380	     -0.06553841	      0.88292015	      0.00012542	     -0.22168807	     -0.00000000	      0.00000000	     24.47889124
      1.23667290	     -0.06202409	      0.00032498	     -0.20351236	     -0.06553389	      0.88292058	      0.00012842	     -0.22166573	     -0.00000000	      0.00000000	     24.99896621
      1.23792734	     -0.06195048	      0.00031938	     -0.20343865	     -0.06552937	      0.88292102	      0.00013141	     -0.22164341	     -0.00000000	      0.00000000	     25.15044878
      1.23971141	     -0.06184623	      0.00031194	     -0.20333426	     -0.06552293	      0.88292164	      0.00013566	     -0.22161183	     -0.00000000	      0.00000000	     25.47258634
      1.24149547	     -0.06174713	      0.00030325	     -0.20323496	     -0.06551650	      0.88292226	      0.00013989	     -0.22158042	     -0.00000000	      0.00000000	     25.61870657
      1.24292383	     -0.06166249	      0.00029777	     -0.20315018	     -0.06551136	      0.88292275	      0.00014327	     -0.22155544	     -0.00000000	      0.00000000	     25.92330312
      1.24435219	     -0.06158706	      0.00029034	     -0.20307454	     -0.06550622	      0.88292324	      0.00014663	     -0.22153053	     -0.00000000	      0.00000000	     26.04944199
      1.24578056	     -0.06150798	      0.00028415	     -0.20299528	     -0.06550109	      0.88292373	      0.00014997	     -0.22150581	     -0.00000000	      0.00000000	     26.33780718
      1.24720892	     -0.06143441	      0.00027685	     -0.20292147	     -0.06549598	      0.88292421	      0.00015330	     -0.22148119	     -0.00000000	      0.00000000	     26.42841424
      1.24892437	     -0.06134362	      0.00026936	     -0.20283041	     -0.06548986	      0.88292479	      0.00015726	     -0.22145185	     -0.00000000	      0.00000000	     26.87244155
      1.25035877	     -0.06127422	      0.00026144	     -0.20276074	     -0.06548475	      0.88292527	      0.00016055	     -0.22142744	     -0.00000000	      0.00000000	     26.77417917
      1.25179317	     -0.06119995	      0.00025530	     -0.20268622	     -0.06547967	      0.88292575	      0.00016382	     -0.22140322	     -0.00000000	      0.00000000	     27.13997821
      1.25322757	     -0.06113298	      0.00024767	     -0.20261895	     -0.06547461	      0.88292622	      0.00016706	     -0.22137912	     -0.00000000	      0.00000000	     27.13940769
      1.25466197	     -0.06106221	      0.00024139	     -0.20254789	     -0.06546958	      0.88292669	      0.00017027	     -0.22135520	     -0.00000000	      0.00000000	     27.45349433
      1.25609637	     -0.06099719	      0.00023409	     -0.20248255	     -0.06546456	      0.88292716	      0.00017345	     -0.22133143	     -0.00000000	      0.00000000	     27.49637225
      1.25753077	     -0.06092995	      0.00022785	     -0.20241500	     -0.06545958	      0.88292762	      0.00017660	     -0.22130784	     -0.00000000	      0.00000000	     27.77900383
      1.25896517	     -0.06086715	      0.00022088	     -0.20235186	     -0.06545463	      0.88292808	      0.00017972	     -0.22128440	     -0.00000000	      0.00000000	     27.78462093
      1.26039957	     -0.06080212	      0.00021506	     -0.20228649	     -0.06544971	      0.88292853	      0.00018280	     -0.22126117	     -0.00000000	      0.00000000	     28.06353299
      1.26224037	     -0.06072768	      0.00020642	     -0.20221158	     -0.06544344	      0.88292911	      0.00018669	     -0.22123160	     -0.00000000	      0.00000000	     27.94202151
      1.26356701	     -0.06066635	      0.00020208	     -0.20214994	     -0.06543897	      0.88292952	      0.00018946	     -0.22121055	     -0.00000000	      0.00000000	     28.34861005
      1.26489365	     -0.06061416	      0.00019621	     -0.20209739	     -0.06543452	      0.88292993	      0.00019219	     -0.22118961	     -0.00000000	      0.00000000	     28.43759236
      1.26657721	     -0.06054456	      0.00019037	     -0.20202735	     -0.06542893	      0.88293044	      0.00019560	     -0.22116333	     -0.00000000	      0.00000000	     28.54642914
      1.26806395	     -0.06048934	      0.00018376	     -0.20197170	     -0.06542404	      0.88293088	      0.00019855	     -0.22114033	     -0.00000000	      0.00000000	     28.74328016
      1.26955070	     -0.06042894	      0.00017956	     -0.20191090	     -0.06541919	      0.88293133	      0.00020145	     -0.22111759	     -0.00000000	      0.00000000	     28.77507483
      1.27103744	     -0.06037651	      0.00017301	     -0.20185801	     -0.06541439	      0.88293177	      0.00020430	     -0.22109503	     -0.00000000	      0.00000000	     28.92776300
      1.27252419	     -0.06031726	      0.00016966	     -0.20179836	     -0.06540965	      0.88293220	      0.00020708	     -0.22107275	     -0.00000000	      0.00000000	     29.08812981
      1.27401093	     -0.06026972	      0.00016304	     -0.20175032	     -0.06540495	      0.88293263	      0.00020980	     -0.22105063	     -0.00000000	      0.00000000	     29.12958872
      1.27532060	     -0.06021901	      0.00016053	     -0.20169924	     -0.06540086	      0.88293300	      0.00021215	     -0.22103141	     -0.00000000	      0.00000000	     29.23336549
      1.27663027	     -0.06017625	      0.00015584	     -0.20165605	     -0.06539681	      0.88293338	      0.00021444	     -0.22101232	     -0.00000000	      0.00000000	     29.31136407
      1.27822698	     -0.06012060	      0.00015198	     -0.20159990	     -0.06539193	      0.88293383	      0.00021717	     -0.22098934	     -0.00000000	      0.00000000	     29.37544150
      1.27982368	     -0.06007259	      0.00014616	     -0.20155133	     -0.06538712	      0.88293428	      0.00021982	     -0.22096659	     -0.00000000	      0.00000000	     29.55957302
      1.28115278	     -0.06002618	      0.00014399	     -0.20150451	     -0.06538317	      0.88293465	      0.00022196	     -0.22094794	     -0.00000000	      0.00000000	     29.54131288
      1.28248189	     -0.05998754	      0.00013967	     -0.20146539	     -0.06537926	      0.88293502	      0.00022404	     -0.22092945	     -0.00000000	      0.00000000	     29.62410614
      1.28407867	     -0.05993826	      0.00013641	     -0.20141557	     -0.06537464	      0.88293546	      0.00022647	     -0.22090758	     -0.00000000	      0.00000000	     29.67292566
      1.28567546	     -0.05989884	      0.00013068	     -0.20137554	     -0.06537009	      0.88293591	      0.00022881	     -0.22088604	     -0.00000000	      0.00000000	     29.81816323
      1.28694977	     -0.05986134	      0.00012897	     -0.20133761	     -0.06536651	      0.88293626	      0.00023062	     -0.22086920	     -0.00000000	      0.00000000	     29.78501110
      1.28822408	     -0.05983273	      0.00012504	     -0.20130850	     -0.06536298	      0.88293661	      0.00023237	     -0.22085263	     -0.00000000	      0.00000000	     29.82566914
      1.28988082	     -0.05979509	      0.00012157	     -0.20127025	     -0.06535847	      0.88293707	      0.00023457	     -0.22083165	     -0.00000000	      0.00000000	     29.86545269
      1.29153755	     -0.05976898	      0.00011577	     -0.20124345	     -0.06535404	      0.88293753	      0.00023667	     -0.22081129	     -0.00000000	      0.00000000	     29.97238401
      1.29276302	     -0.05974399	      0.00011439	     -0.20121802	     -0.06535083	      0.88293787	      0.00023816	     -0.22079676	     -0.00000000	      0.00000000	     29.90802547
      1.29398849	     -0.05972910	      0.00011078	     -0.20120262	     -0.06534766	      0.88293821	      0.00023960	     -0.22078264	     -0.00000000	      0.00000000	     29.90875410
      1.29571830	     -0.05971211	      0.00010689	     -0.20118494	     -0.06534328	      0.88293870	      0.00024155	     -0.22076363	     -0.00000000	      0.00000000	     29.94615457
      1.29720162	     -0.05971038	      0.00010189	     -0.20118257	     -0.06533960	      0.88293911	      0.00024313	     -0.22074833	     -0.00000000	      0.00000000	     29.85066377
      1.29868493	     -0.05971097	      0.00009899	     -0.20118256	     -0.06533600	      0.88293952	      0.00024464	     -0.22073418	     -0.00000000	      0.00000000	     29.92430130
      1.30016825	     -0.05972727	      0.00009353	     -0.20119821	     -0.06533247	      0.88293993	      0.00024608	     -0.22072125	     -0.00000000	      0.00000000	     29.76237275
      1.30165156	     -0.05974264	      0.00009156	     -0.20121300	     -0.06532903	      0.88294034	      0.00024744	     -0.22070976	     -0.00000000	      0.00000000	     29.89728315
      1.30293346	     -0.05977029	      0.00008712	     -0.20124008	     -0.06532611	      0.88294069	      0.00024856	     -0.22070097	     -0.00000000	      0.00000000	     29.69810402
      1.30421536	     -0.05979747	      0.00008519	     -0.20126675	     -0.06532325	      0.88294104	      0.00024963	     -0.22069336	     -0.00000000	      0.00000000	     29.73347453
      1.30580732	     -0.05984271	      0.00008186	     -0.20131135	     -0.06531979	      0.88294147	      0.00025088	     -0.22068553	     -0.00000000	      0.00000000	     29.59351331
      1.30739928	     -0.05989043	      0.00008110	     -0.20135851	     -0.06531641	      0.88294188	      0.00025205	     -0.22067956	     -0.00000000	      0.00000000	     29.69165606
      1.30874169	     -0.05994016	      0.00007897	     -0.20140773	     -0.06531364	      0.88294222	      0.00025298	     -0.22067591	     -0.00000000	      0.00000000	     29.43852196
      1.31008410	     -0.05998882	      0.00007955	     -0.20145595	     -0.06531093	      0.88294256	      0.00025385	     -0.22067354	     -0.00000000	      0.00000000	     29.51538296
      1.31142651	     -0.06004509	      0.00007953	     -0.20151178	     -0.06530828	      0.88294288	      0.00025466	     -0.22067239	     -0.00000000	      0.00000000	     29.34235167
      1.31310823	     -0.06011653	      0.00008175	     -0.20158274	     -0.06530506	      0.88294327	      0.00025561	     -0.22067266	     -0.00000000	      0.00000000	     29.43815568
      1.31455219	     -0.06018522	      0.00008287	     -0.20165102	     -0.06530237	      0.88294358	      0.00025635	     -0.22067431	     -0.00000000	      0.00000000	     29.07545521
      1.31599614	     -0.06025126	      0.00008655	     -0.20171671	     -0.06529975	      0.88294388	      0.00025703	     -0.22067723	     -0.00000000	      0.00000000	     29.24569061
      1.31744010	     -0.06032847	      0.00008870	     -0.20179355	     -0.06529721	      0.88294416	      0.00025764	     -0.22068135	     -0.00000000	      0.00000000	     28.85132274
      1.31888406	     -0.06040190	      0.00009329	     -0.20186668	     -0.06529474	      0.88294442	      0.00025819	     -0.22068674	     -0.00000000	      0.00000000	     29.01915083
      1.32032802	     -0.06048748	      0.00009637	     -0.20195194	     -0.06529234	      0.88294466	      0.00025866	     -0.22069329	     -0.00000000	      0.00000000	     28.67322701
      1.32177198	     -0.06056863	      0.00010182	     -0.20203285	     -0.06529002	      0.88294487	      0.00025906	     -0.22070105	     -0.00000000	      0.00000000	     28.77640393
      1.32321594	     -0.06065943	      0.00010585	     -0.20212338	     -0.06528776	      0.88294506	      0.00025938	     -0.22070987	     -0.00000000	      0.00000000	     28.42926604
      1.32465989	     -0.06074593	      0.00011196	     -0.20220969	     -0.06528558	      0.88294523	      0.00025963	     -0.22071976	     -0.00000000	      0.00000000	     28.54951133
      1.32610385	     -0.06084148	      0.00011644	     -0.20230502	     -0.06528346	      0.88294536	      0.00025979	     -0.22073059	     -0.00000000	      0.00000000	     28.14024198
      1.32754781	     -0.06093248	      0.00012242	     -0.20239586	     -0.06528142	      0.88294547	      0.00025986	     -0.22074238	      0.00000000	      0.00000000	     28.27299301
      1.32899177	     -0.06103437	      0.00012661	     -0.20249756	     -0.06527944	      0.88294555	      0.00025985	     -0.22075503	      0.00000000	      0.00000000	     27.94935921
      1.33043573	     -0.06113231	      0.00013197	     -0.20259537	     -0.06527753	      0.88294559	      0.00025975	     -0.22076862	      0.00000000	      0.00000000	     27.97380890
      1.33187968	     -0.06123853	      0.00013578	     -0.20270143	     -0.06527568	      0.88294560	      0.00025955	     -0.22078300	      0.00000000	     -0.00000000	     27.71197741
      1.33332364	     -0.06133999	      0.00014051	     -0.20280278	     -0.06527390	      0.88294557	      0.00025926	     -0.22079822	      0.00000000	     -0.00000000	     27.63659748
      1.33476760	     -0.06144711	      0.00014400	     -0.20290979	     -0.06527218	      0.88294551	      0.00025887	     -0.22081410	      0.00000000	     -0.00000000	     27.43248417
      1.33621156	     -0.06155289	      0.00014812	     -0.20301548	     -0.06527052	      0.88294541	      0.00025839	     -0.22083068	      0.00000000	     -0.00000000	     27.40864666
      1.33765552	     -0.06166463	      0.00015108	     -0.20312715	     -0.06526891	      0.88294527	      0.00025780	     -0.22084791	      0.00000000	     -0.00000000	     27.07069607
      1.33909947	     -0.06177487	      0.00015456	     -0.20323734	     -0.06526737	      0.88294509	      0.00025712	     -0.22086583	      0.00000000	     -0.00000000	     27.10110192
      1.34054343	     -0.06188855	      0.00015747	     -0.20335098	     -0.06526587	      0.88294487	      0.00025633	     -0.22088438	      0.00000000	     -0.00000000	     26.75278426
      1.34198739	     -0.06199987	      0.00016105	     -0.20346231	     -0.06526443	      0.88294460	      0.00025544	     -0.22090353	     -0.00000000	     -0.00000000	     26.72986742
      1.34396620	     -0.06216085	      0.00016558	     -0.20362333	     -0.06526253	      0.88294418	      0.00025406	     -0.22093065	     -0.00000000	     -0.00000000	     26.24032162
      1.34517012	     -0.06225095	      0.00016954	     -0.20371351	     -0.06526142	      0.88294388	      0.00025313	     -0.22094771	     -0.00000000	     -0.00000000	     26.33355380
      1.34637403	     -0.06234670	      0.00017324	     -0.20380935	     -0.06526034	      0.88294355	      0.00025213	     -0.22096507	     -0.00000000	     -0.00000000	     26.12260598
      1.34822049	     -0.06249063	      0.00018002	     -0.20395348	     -0.06525873	      0.88294300	      0.00025046	     -0.22099236	     -0.00000000	     -0.00000000	     25.96364830
      1.35006695	     -0.06263700	      0.00018744	     -0.20410010	     -0.06525720	      0.88294238	      0.00024863	     -0.22102031	     -0.00000000	     -0.00000000	     25.41233474
      1.35130932	     -0.06272991	      0.00019346	     -0.20419321	     -0.06525619	      0.88294193	      0.00024731	     -0.22103953	     -0.00000000	     -0.00000000	     25.56645703
      1.35255169	     -0.06282633	      0.00019972	     -0.20428988	     -0.06525521	      0.88294145	      0.00024591	     -0.22105901	     -0.00000000	     -0.00000000	     25.28896516
      1.35428300	     -0.06295624	      0.00020948	     -0.20442017	     -0.06525389	      0.88294074	      0.00024386	     -0.22108659	     -0.00000000	     -0.00000000	     25.19846452
      1.35601431	     -0.06308915	      0.00021978	     -0.20455350	     -0.06525260	      0.88293998	      0.00024166	     -0.22111455	     -0.00000000	     -0.00000000	     24.71561529
      1.35753155	     -0.06319449	      0.00022970	     -0.20465927	     -0.06525151	      0.88293928	      0.00023963	     -0.22113942	     -0.00000000	     -0.00000000	     24.75192285
      1.35904878	     -0.06330666	      0.00023998	     -0.20477189	     -0.06525044	      0.88293855	      0.00023750	     -0.22116444	     -0.00000000	     -0.00000000	     24.25918720
      1.36056601	     -0.06341329	      0.00025041	     -0.20487900	     -0.06524939	      0.88293779	      0.00023527	     -0.22118971	     -0.00000000	     -0.00000000	     24.39326021
      1.36208325	     -0.06352216	      0.00026160	     -0.20498839	     -0.06524835	      0.88293700	      0.00023294	     -0.22121517	     -0.00000000	     -0.00000000	     23.88924491
      1.36360048	     -0.06362799	      0.00027209	     -0.20509472	     -0.06524734	      0.88293619	      0.00023052	     -0.22124083	     -0.00000000	     -0.00000000	     23.93990372
      1.36511771	     -0.06373426	      0.00028401	     -0.20520157	     -0.06524633	      0.88293536	      0.00022799	     -0.22126667	     -0.00000000	     -0.00000000	     23.45363193
      1.36663495	     -0.06383830	      0.00029428	     -0.20530617	     -0.06524534	      0.88293452	      0.00022538	     -0.22129265	     -0.00000000	     -0.00000000	     23.50516507
      1.36815218	     -0.06394143	      0.00030675	     -0.20540993	     -0.06524435	      0.88293366	      0.00022266	     -0.22131874	     -0.00000000	     -0.00000000	     22.98318028
      1.36945342	     -0.06402771	      0.00031551	     -0.20549671	     -0.06524350	      0.88293292	      0.00022026	     -0.22134114	     -0.00000000	     -0.00000000	     23.05170409
      1.37075465	     -0.06411304	      0.00032552	     -0.20558259	     -0.06524266	      0.88293216	      0.00021780	     -0.22136355	     -0.00000000	     -0.00000000	     22.73646307
      1.37205588	     -0.06419642	      0.00033489	     -0.20566652	     -0.06524181	      0.88293141	      0.00021526	     -0.22138592	     -0.00000000	     -0.00000000	     22.64134744
      1.37389647	     -0.06431388	      0.00034845	     -0.20578479	     -0.06524060	      0.88293033	      0.00021157	     -0.22141745	     -0.00000000	     -0.00000000	     22.11551096
      1.37573706	     -0.06442415	      0.00036053	     -0.20589585	     -0.06523938	      0.88292926	      0.00020774	     -0.22144882	     -0.00000000	     -0.00000000	     22.26018987
      1.37703965	     -0.06450605	      0.00036977	     -0.20597834	     -0.06523851	      0.88292850	      0.00020495	     -0.22147082	     -0.00000000	     -0.00000000	     21.89696345
      1.37834225	     -0.06458319	      0.00037785	     -0.20605606	     -0.06523762	      0.88292774	      0.00020210	     -0.22149275	     -0.00000000	     -0.00000000	     21.77403972
      1.38004162	     -0.06468272	      0.00038863	     -0.20615637	     -0.06523645	      0.88292676	      0.00019828	     -0.22152109	     -0.00000000	     -0.00000000	     21.50581355
      1.38174100	     -0.06477630	      0.00039856	     -0.20625073	     -0.06523524	      0.88292579	      0.00019436	     -0.22154905	     -0.00000000	     -0.00000000	     21.21771969
      1.38344037	     -0.06486020	      0.00040954	     -0.20633546	     -0.06523400	      0.88292483	      0.00019034	     -0.22157638	     -0.00000000	     -0.00000000	     21.06096380
      1.38491149	     -0.06492587	      0.00041738	     -0.20640183	     -0.06523290	      0.88292401	      0.00018677	     -0.22159928	     -0.00000000	     -0.00000000	     21.02735421
      1.38638260	     -0.06498581	      0.00042635	     -0.20646250	     -0.06523177	      0.88292321	      0.00018313	     -0.22162135	     -0.00000000	     -0.00000000	     20.78957679
      1.38785372	     -0.06503918	      0.00043370	     -0.20651658	     -0.06523061	      0.88292241	      0.00017941	     -0.22164246	     -0.00000000	     -0.00000000	     20.83658182
      1.38932484	     -0.06508549	      0.00044143	     -0.20656361	     -0.06522941	      0.88292164	      0.00017562	     -0.22166253	     -0.00000000	     -0.00000000	     20.42824094
      1.39079596	     -0.06512563	      0.00044758	     -0.20660444	     -0.06522818	      0.88292087	      0.00017175	     -0.22168144	     -0.00000000	     -0.00000000	     20.50588469
      1.39270451	     -0.06517637	      0.00045540	     -0.20665610	     -0.06522652	      0.88291991	      0.00016662	     -0.22170433	     -0.00000000	     -0.00000000	     19.96120450
      1.39409269	     -0.06519875	      0.00045880	     -0.20667908	     -0.06522526	      0.88291923	      0.00016281	     -0.22171972	     -0.00000000	     -0.00000000	     20.12711914
      1.39548087	     -0.06522568	      0.00046247	     -0.20670663	     -0.06522397	      0.88291857	      0.00015894	     -0.22173398	     -0.00000000	     -0.00000000	     19.97253265
      1.39686905	     -0.06524820	      0.00046448	     -0.20672974	     -0.06522264	      0.88291793	      0.00015501	     -0.22174727	     -0.00000000	     -0.00000000	     19.86901856
      1.39858511	     -0.06527118	      0.00046614	     -0.20675342	     -0.06522093	      0.88291716	      0.00015006	     -0.22176230	     -0.00000000	     -0.00000000	     19.79068935
      1.40042210	     -0.06529338	      0.00046547	     -0.20677632	     -0.06521903	      0.88291637	      0.00014466	     -0.22177666	     -0.00000000	     -0.00000000	     19.47894451
      1.40191213	     -0.06530248	      0.00046478	     -0.20678599	     -0.06521743	      0.88291575	      0.00014020	     -0.22178705	     -0.00000000	     -0.00000000	     19.44912889
      1.40340217	     -0.06531001	      0.00046203	     -0.20679404	     -0.06521577	      0.88291516	      0.00013568	     -0.22179623	     -0.00000000	     -0.00000000	     19.47699542
      1.40489220	     -0.06531516	      0.00045922	     -0.20679971	     -0.06521406	      0.88291458	      0.00013109	     -0.22180425	     -0.00000000	     -0.00000000	     19.28287649
      1.40638224	     -0.06531526	      0.00045485	     -0.20680029	     -0.06521228	      0.88291403	      0.00012644	     -0.22181115	     -0.00000000	     -0.00000000	     19.21988654
      1.40787227	     -0.06530984	      0.00044992	     -0.20679535	     -0.06521045	      0.88291350	      0.00012173	     -0.22181690	     -0.00000000	     -0.00000000	     19.22678126
      1.40972108	     -0.06530525	      0.00044178	     -0.20679129	     -0.06520809	      0.88291287	      0.00011580	     -0.22182246	     -0.00000000	     -0.00000000	     19.11228251
      1.41129967	     -0.06528721	      0.00043543	     -0.20677373	     -0.06520600	      0.88291236	      0.00011068	     -0.22182607	     -0.00000000	     -0.00000000	     18.91394481
      1.41287826	     -0.06526626	      0.00042742	     -0.20675320	     -0.06520383	      0.88291188	      0.00010551	     -0.22182826	     -0.00000000	     -0.00000000	     18.98427077
      1.41445685	     -0.06524479	      0.00042033	     -0.20673218	     -0.06520159	      0.88291141	      0.00010028	     -0.22182923	     -0.00000000	     -0.00000000	     18.98994389
      1.41603543	     -0.06521895	      0.00041201	     -0.20670675	     -0.06519928	      0.88291098	      0.00009501	     -0.22182908	     -0.00000000	     -0.00000000	     18.91144432
      1.41761402	     -0.06518609	      0.00040545	     -0.20667435	     -0.06519689	      0.88291056	      0.00008970	     -0.22182776	     -0.00000000	     -0.00000000	     18.81699503
      1.41919261	     -0.06514898	      0.00039802	     -0.20663767	     -0.06519442	      0.88291017	      0.00008435	     -0.22182523	     -0.00000000	     -0.00000000	     18.88500857
      1.42077119	     -0.06510768	      0.00039237	     -0.20659683	     -0.06519187	      0.88290981	      0.00007898	     -0.22182152	     -0.00000000	     -0.00000000	     18.92877307
      1.42234978	     -0.06506281	      0.00038623	     -0.20655242	     -0.06518925	      0.88290947	      0.00007357	     -0.22181669	     -0.00000000	     -0.00000000	     18.86452278
      1.42392837	     -0.06501171	      0.00038182	     -0.20650179	     -0.06518654	      0.88290916	      0.00006814	     -0.22181073	     -0.00000000	     -0.00000000	     18.87635897
      1.42550696	     -0.06495707	      0.00037698	     -0.20644760	     -0.06518376	      0.88290887	      0.00006270	     -0.22180365	     -0.00000000	     -0.00000000	     19.01076182
      1.42708554	     -0.06489916	      0.00037366	     -0.20639019	     -0.06518089	      0.88290861	      0.00005724	     -0.22179545	     -0.00000000	     -0.00000000	     18.94224463
      1.42866413	     -0.06483642	      0.00037031	     -0.20632791	     -0.06517795	      0.88290838	      0.00005177	     -0.22178620	     -0.00000000	     -0.00000000	     19.00570465
      1.43024272	     -0.06476818	      0.00036827	     -0.20626016	     -0.06517492	      0.88290817	      0.00004630	     -0.22177585	     -0.00000000	     -0.00000000	     19.18153205
      1.43182130	     -0.06469888	      0.00036549	     -0.20619132	     -0.06517182	      0.88290798	      0.00004083	     -0.22176437	     -0.00000000	     -0.00000000	     19.19476924
      1.43339989	     -0.06462053	      0.00036400	     -0.20611345	     -0.06516863	      0.88290782	      0.00003537	     -0.22175185	     -0.00000000	     -0.00000000	     19.31206138
      1.43497848	     -0.06454338	      0.00036130	     -0.20603674	     -0.06516536	      0.88290768	      0.00002991	     -0.22173817	     -0.00000000	     -0.00000000	     19.42093282
      1.43655707	     -0.06445631	      0.00036000	     -0.20595013	     -0.06516200	      0.88290757	      0.00002446	     -0.22172346	     -0.00000000	     -0.00000000	     19.36428514
      1.43813565	     -0.06436736	      0.00035758	     -0.20586158	     -0.06515857	      0.88290748	      0.00001903	     -0.22170758	     -0.00000000	     -0.00000000	     19.59121386
      1.43971424	     -0.06427404	      0.00035609	     -0.20576868	     -0.06515505	      0.88290742	      0.00001363	     -0.22169061	     -0.00000000	     -0.00000000	     19.57202066
      1.44129283	     -0.06417572	      0.00035344	     -0.20567072	     -0.06515146	      0.88290737	      0.00000824	     -0.22167251	     -0.00000000	     -0.00000000	     19.91072108
      1.44287141	     -0.06407600	      0.00035104	     -0.20557136	     -0.06514778	      0.88290735	      0.00000289	     -0.22165327	     -0.00000000	     -0.00000000	     19.93756957
      1.44445000	     -0.06396937	      0.00034755	     -0.20546504	     -0.06514402	      0.88290736	     -0.00000243	     -0.22163294	     -0.00000000	      0.00000000	     20.15257804
      1.44602859	     -0.06386140	      0.00034436	     -0.20535735	     -0.06514018	      0.88290738	     -0.00000771	     -0.22161146	     -0.00000000	      0.00000000	     20.26233784
      1.44763550	     -0.06374651	      0.00034042	     -0.20524273	     -0.06513619	      0.88290743	     -0.00001304	     -0.22158851	     -0.00000000	      0.00000000	     20.48682278
      1.44924241	     -0.06362982	      0.00033655	     -0.20512628	     -0.06513211	      0.88290751	     -0.00001832	     -0.22156445	     -0.00000000	      0.00000000	     20.55880534
      1.45083216	     -0.06351424	      0.00033187	     -0.20501089	     -0.06512801	      0.88290760	     -0.00002349	     -0.22153965	     -0.00000000	      0.00000000	     20.88506855
      1.45242192	     -0.06339570	      0.00032723	     -0.20489252	     -0.06512382	      0.88290772	     -0.00002861	     -0.22151399	     -0.00000000	      0.00000000	     20.91930658
      1.45401167	     -0.06327567	      0.00032180	     -0.20477262	     -0.06511956	      0.88290787	     -0.00003367	     -0.22148751	     -0.00000000	      0.00000000	     21.27689449
      1.45560142	     -0.06315907	      0.00031586	     -0.20465612	     -0.06511522	      0.88290804	     -0.00003867	     -0.22146030	     -0.00000000	      0.00000000	     21.36078581
      1.45719118	     -0.06303887	      0.00030933	     -0.20453598	     -0.06511080	      0.88290823	     -0.00004360	     -0.22143256	     -0.00000000	      0.00000000	     21.58509525
      1.45878093	     -0.06292160	      0.00030257	     -0.20441874	     -0.06510631	      0.88290845	     -0.00004846	     -0.22140429	     -0.00000000	      0.00000000	     21.82483077
      1.46037069	     -0.06280019	      0.00029608	     -0.20429734	     -0.06510175	      0.88290868	     -0.00005325	     -0.22137557	     -0.00000000	      0.00000000	     22.24451583
      1.46196044	     -0.06268716	      0.00028875	     -0.20418429	     -0.06509712	      0.88290894	     -0.00005796	     -0.22134640	     -0.00000000	      0.00000000	     22.34313868
      1.46355020	     -0.06256409	      0.00028269	     -0.20406123	     -0.06509242	      0.88290922	     -0.00006260	     -0.22131697	     -0.00000000	      0.00000000	     22.79572177
      1.46513995	     -0.06245348	      0.00027479	     -0.20395055	     -0.06508765	      0.88290952	     -0.00006715	     -0.22128714	     -0.00000000	      0.00000000	     22.85080001
      1.46648928	     -0.06234962	      0.00026996	     -0.20384666	     -0.06508355	      0.88290979	     -0.00007095	     -0.22126171	     -0.00000000	      0.00000000	     23.14128463
      1.46783860	     -0.06225326	      0.00026401	     -0.20375023	     -0.06507940	      0.88291008	     -0.00007469	     -0.22123607	     -0.00000000	      0.00000000	     23.41176870
      1.46958218	     -0.06212636	      0.00025753	     -0.20362327	     -0.06507398	      0.88291046	     -0.00007943	     -0.22120279	     -0.00000000	      0.00000000	     23.59451583
      1.47132577	     -0.06200398	      0.00024970	     -0.20350076	     -0.06506848	      0.88291086	     -0.00008406	     -0.22116931	     -0.00000000	      0.00000000	     24.02148685
      1.47261103	     -0.06191011	      0.00024597	     -0.20340683	     -0.06506438	      0.88291117	     -0.00008741	     -0.22114454	     -0.00000000	      0.00000000	     24.30346358
      1.47389629	     -0.06182100	      0.00024100	     -0.20331763	     -0.06506024	      0.88291149	     -0.00009070	     -0.22111969	     -0.00000000	      0.00000000	     24.44022261
      1.47549157	     -0.06171023	      0.00023544	     -0.20320674	     -0.06505505	      0.88291189	     -0.00009470	     -0.22108880	     -0.00000000	      0.00000000	     24.89483910
      1.47708685	     -0.06160294	      0.00022961	     -0.20309931	     -0.06504981	      0.88291231	     -0.00009860	     -0.22105786	     -0.00000000	      0.00000000	     24.87315062
      1.47868213	     -0.06149173	      0.00022459	     -0.20298797	     -0.06504452	      0.88291273	     -0.00010241	     -0.22102692	     -0.00000000	      0.00000000	     25.45160359
      1.48014426	     -0.06139796	      0.00021928	     -0.20289404	     -0.06503962	      0.88291313	     -0.00010583	     -0.22099850	     -0.00000000	      0.00000000	     25.70329175
      1.48160640	     -0.06130041	      0.00021490	     -0.20279635	     -0.06503468	      0.88291353	     -0.00010916	     -0.22097015	     -0.00000000	      0.00000000	     25.84045485
      1.48306853	     -0.06120663	      0.00020983	     -0.20270240	     -0.06502971	      0.88291393	     -0.00011242	     -0.22094180	     -0.00000000	      0.00000000	     26.23817607
      1.48512264	     -0.06107603	      0.00020424	     -0.20257158	     -0.06502265	      0.88291450	     -0.00011686	     -0.22090214	     -0.00000000	      0.00000000	     26.35248422
      1.48634213	     -0.06100076	      0.00019911	     -0.20249612	     -0.06501842	      0.88291484	     -0.00011943	     -0.22087861	     -0.00000000	      0.00000000	     26.80761247
      1.48756163	     -0.06092554	      0.00019562	     -0.20242074	     -0.06501418	      0.88291518	     -0.00012194	     -0.22085512	     -0.00000000	      0.00000000	     27.07846496
      1.48950640	     -0.06081056	      0.00018927	     -0.20230548	     -0.06500735	      0.88291570	     -0.00012584	     -0.22081782	     -0.00000000	      0.00000000	     27.41733208
      1.49145116	     -0.06069250	      0.00018433	     -0.20218715	     -0.06500047	      0.88291622	     -0.00012960	     -0.22078074	     -0.00000000	      0.00000000	     27.77942633
      1.49265847	     -0.06062754	      0.00017880	     -0.20212195	     -0.06499617	      0.88291653	     -0.00013186	     -0.22075779	     -0.00000000	      0.00000000	     28.02121094
      1.49386578	     -0.06055903	      0.00017485	     -0.20205323	     -0.06499185	      0.88291684	     -0.00013407	     -0.22073497	     -0.00000000	      0.00000000	     28.31747664
      1.49569567	     -0.06045990	      0.00016807	     -0.20195376	     -0.06498527	      0.88291729	     -0.00013732	     -0.22070059	     -0.00000000	      0.00000000	     28.53101758
      1.49723417	     -0.06037604	      0.00016275	     -0.20186961	     -0.06497970	      0.88291765	     -0.00013996	     -0.22067189	     -0.00000000	      0.00000000	     29.10829906
      1.49877268	     -0.06029790	      0.00015650	     -0.20179114	     -0.06497411	      0.88291799	     -0.00014250	     -0.22064339	     -0.00000000	      0.00000000	     29.07562051
      1.50031118	     -0.06021639	      0.00015116	     -0.20170932	     -0.06496850	      0.88291831	     -0.00014494	     -0.22061515	     -0.00000000	      0.00000000	     29.67568300
      1.50184968	     -0.06014397	      0.00014443	     -0.20163654	     -0.06496287	      0.88291862	     -0.00014729	     -0.22058713	     -0.00000000	      0.00000000	     29.78592483
      1.50338819	     -0.06006484	      0.00013945	     -0.20155708	     -0.06495721	      0.88291890	     -0.00014954	     -0.22055943	     -0.00000000	      0.00000000	     30.18086528
      1.50492669	     -0.05999840	      0.00013213	     -0.20149024	     -0.06495155	      0.88291916	     -0.00015169	     -0.22053195	     -0.00000000	      0.00000000	     30.48930729
      1.50626747	     -0.05993210	      0.00012808	     -0.20142364	     -0.06494659	      0.88291937	     -0.00015348	     -0.22050832	     -0.00000000	      0.00000000	     30.69179847
      1.50760826	     -0.05987443	      0.00012232	     -0.20136563	     -0.06494164	      0.88291957	     -0.00015518	     -0.22048488	     -0.00000000	      0.00000000	     30.96490582
      1.50924823	     -0.05980164	      0.00011669	     -0.20129245	     -0.06493556	      0.88291978	     -0.00015716	     -0.22045660	     -0.00000000	      0.00000000	     31.16490958
      1.51088820	     -0.05973542	      0.00010931	     -0.20122577	     -0.06492948	      0.88291996	     -0.00015902	     -0.22042867	     -0.00000000	      0.00000000	     31.55920398
      1.51220205	     -0.05967843	      0.00010562	     -0.20116846	     -0.06492460	      0.88292009	     -0.00016042	     -0.22040662	     -0.00000000	      0.00000000	     31.75607093
      1.51351589	     -0.05962761	      0.00010028	     -0.20111728	     -0.06491973	      0.88292020	     -0.00016173	     -0.22038481	     -0.00000000	      0.00000000	     31.94708683
      1.51517669	     -0.05956223	      0.00009491	     -0.20105146	     -0.06491356	      0.88292032	     -0.00016328	     -0.22035765	     -0.00000000	      0.00000000	     32.23645054
      1.51683748	     -0.05950423	      0.00008792	     -0.20099296	     -0.06490741	      0.88292041	     -0.00016470	     -0.22033092	     -0.00000000	      0.00000000	     32.32505691
      1.51816284	     -0.05945097	      0.00008467	     -0.20093936	     -0.06490250	      0.88292046	     -0.00016574	     -0.22030995	     -0.00000000	      0.00000000	     32.65861684
      1.51948819	     -0.05940666	      0.00007960	     -0.20089466	     -0.06489760	      0.88292050	     -0.00016669	     -0.22028921	     -0.00000000	      0.00000000	     32.84811395
      1.52113943	     -0.05934908	      0.00007480	     -0.20083661	     -0.06489150	      0.88292053	     -0.00016776	     -0.22026385	     -0.00000000	      0.00000000	     32.97217627
      1.52279067	     -0.05929829	      0.00006804	     -0.20078529	     -0.06488542	      0.88292054	     -0.00016871	     -0.22023891	     -0.00000000	     -0.00000000	     33.29739168
      1.52406450	     -0.05925449	      0.00006533	     -0.20074113	     -0.06488075	      0.88292053	     -0.00016935	     -0.22022003	     -0.00000000	     -0.00000000	     33.41971212
      1.52533833	     -0.05921712	      0.00006074	     -0.20070336	     -0.06487608	      0.88292051	     -0.00016991	     -0.22020140	     -0.00000000	     -0.00000000	     33.55687673
      1.52704503	     -0.05916531	      0.00005594	     -0.20065102	     -0.06486985	      0.88292047	     -0.00017055	     -0.22017692	     -0.00000000	     -0.00000000	     33.71056342
      1.52875174	     -0.05912190	      0.00004906	     -0.20060702	     -0.06486366	      0.88292041	     -0.00017105	     -0.22015290	     -0.00000000	     -0.00000000	     34.01071719
      1.52999847	     -0.05908349	      0.00004670	     -0.20056824	     -0.06485915	      0.88292036	     -0.00017134	     -0.22013574	     -0.00000000	     -0.00000000	     34.00938288
      1.53124520	     -0.05905261	      0.00004235	     -0.20053693	     -0.06485466	      0.88292030	     -0.00017155	     -0.22011881	     -0.00000000	     -0.00000000	     34.12870398
      1.53301234	     -0.05900713	      0.00003760	     -0.20049087	     -0.06484833	      0.88292021	     -0.00017174	     -0.22009533	     -0.00000000	     -0.00000000	     34.26688268
      1.53453140	     -0.05897511	      0.00003194	     -0.20045829	     -0.06484292	      0.88292012	     -0.00017179	     -0.22007557	     -0.00000000	     -0.00000000	     34.42908588
      1.53605045	     -0.05893723	      0.00002884	     -0.20041992	     -0.06483755	      0.88292002	     -0.00017175	     -0.22005628	     -0.00000000	     -0.00000000	     34.42239065
      1.53756950	     -0.05891206	      0.00002187	     -0.20039415	     -0.06483221	      0.88291992	     -0.00017161	     -0.22003739	     -0.00000000	     -0.00000000	     34.58583578
      1.53884645	     -0.05888453	      0.00001942	     -0.20036620	     -0.06482775	      0.88291984	     -0.00017142	     -0.22002196	     -0.00000000	     -0.00000000	     34.62375597
      1.54012340	     -0.05886617	      0.00001442	     -0.20034734	     -0.06482333	      0.88291975	     -0.00017116	     -0.22000688	     -0.00000000	     -0.00000000	     34.68540081
      1.54175267	     -0.05884220	      0.00000975	     -0.20032277	     -0.06481772	      0.88291964	     -0.00017074	     -0.21998827	     -0.00000000	     -0.00000000	     34.70667437
      1.54338193	     -0.05882794	      0.00000294	     -0.20030785	     -0.06481216	      0.88291952	     -0.00017021	     -0.21997035	     -0.00000000	     -0.00000000	     34.92901175
      1.54469127	     -0.05881175	      0.00000037	     -0.20029120	     -0.06480773	      0.88291943	     -0.00016972	     -0.21995654	     -0.00000000	     -0.00000000	     34.81931819
      1.54600060	     -0.05880623	     -0.00000465	     -0.20028516	     -0.06480333	      0.88291934	     -0.00016916	     -0.21994323	     -0.00000000	     -0.00000000	     34.86081712
      1.54762153	     -0.05880218	     -0.00000902	     -0.20028049	     -0.06479794	      0.88291923	     -0.00016838	     -0.21992766	     -0.00000000	     -0.00000000	     34.89584150
      1.54924246	     -0.05881391	     -0.00001621	     -0.20029154	     -0.06479261	      0.88291912	     -0.00016751	     -0.21991319	     -0.00000000	     -0.00000000	     34.94040565
      1.55050413	     -0.05882168	     -0.00001864	     -0.20029886	     -0.06478850	      0.88291903	     -0.00016677	     -0.21990289	     -0.00000000	     -0.00000000	     34.88239871
      1.55176580	     -0.05884108	     -0.00002340	     -0.20031775	     -0.06478442	      0.88291895	     -0.00016598	     -0.21989344	     -0.00000000	     -0.00000000	     34.87784375
      1.55345597	     -0.05887068	     -0.00002765	     -0.20034672	     -0.06477902	      0.88291883	     -0.00016483	     -0.21988228	     -0.00000000	     -0.00000000	     34.88134248
      1.55497418	     -0.05890930	     -0.00003304	     -0.20038474	     -0.06477422	      0.88291872	     -0.00016371	     -0.21987370	     -0.00000000	     -0.00000000	     34.86560177
      1.55649240	     -0.05894549	     -0.00003450	     -0.20042043	     -0.06476948	      0.88291861	     -0.00016253	     -0.21986658	     -0.00000000	     -0.00000000	     34.81406411
      1.55781184	     -0.05898877	     -0.00003867	     -0.20046322	     -0.06476540	      0.88291850	     -0.00016144	     -0.21986148	     -0.00000000	     -0.00000000	     34.77042989
      1.55913129	     -0.05903118	     -0.00003966	     -0.20050523	     -0.06476137	      0.88291839	     -0.00016029	     -0.21985750	     -0.00000000	     -0.00000000	     34.75252742
      1.56045074	     -0.05908150	     -0.00004169	     -0.20055512	     -0.06475737	      0.88291827	     -0.00015910	     -0.21985458	     -0.00000000	     -0.00000000	     34.69952792
      1.56224248	     -0.05915300	     -0.00004189	     -0.20062612	     -0.06475201	      0.88291809	     -0.00015739	     -0.21985241	     -0.00000000	     -0.00000000	     34.52846780
      1.56368990	     -0.05921916	     -0.00004361	     -0.20069186	     -0.06474774	      0.88291793	     -0.00015594	     -0.21985206	     -0.00000000	     -0.00000000	     34.53693997
      1.56513731	     -0.05928453	     -0.00004163	     -0.20075691	     -0.06474351	      0.88291775	     -0.00015444	     -0.21985302	     -0.00000000	     -0.00000000	     34.45401317
      1.56658473	     -0.05936040	     -0.00004218	     -0.20083240	     -0.06473934	      0.88291756	     -0.00015287	     -0.21985521	     -0.00000000	     -0.00000000	     34.32263598
      1.56803215	     -0.05943459	     -0.00003895	     -0.20090632	     -0.06473521	      0.88291734	     -0.00015126	     -0.21985868	     -0.00000000	     -0.00000000	     34.25231012
      1.56947956	     -0.05951878	     -0.00003839	     -0.20099020	     -0.06473113	      0.88291710	     -0.00014959	     -0.21986333	     -0.00000000	     -0.00000000	     34.11316825
      1.57092698	     -0.05960068	     -0.00003407	     -0.20107189	     -0.06472711	      0.88291684	     -0.00014787	     -0.21986921	     -0.00000000	     -0.00000000	     33.96016263
      1.57237439	     -0.05969139	     -0.00003263	     -0.20116233	     -0.06472312	      0.88291656	     -0.00014610	     -0.21987618	     -0.00000000	     -0.00000000	     33.87399192
      1.57382181	     -0.05978050	     -0.00002730	     -0.20125128	     -0.06471919	      0.88291624	     -0.00014428	     -0.21988430	     -0.00000000	     -0.00000000	     33.65604220
      1.57526923	     -0.05987779	     -0.00002487	     -0.20134837	     -0.06471530	      0.88291591	     -0.00014242	     -0.21989344	     -0.00000000	     -0.00000000	     33.58023707
      1.57671664	     -0.05997337	     -0.00001850	     -0.20144385	     -0.06471146	      0.88291554	     -0.00014051	     -0.21990363	     -0.00000000	     -0.00000000	     33.31894165
      1.57816406	     -0.06007602	     -0.00001529	     -0.20154635	     -0.06470766	      0.88291514	     -0.00013857	     -0.21991477	     -0.00000000	     -0.00000000	     33.26836602
      1.57961147	     -0.06017830	     -0.00000838	     -0.20164858	     -0.06470390	      0.88291472	     -0.00013659	     -0.21992687	     -0.00000000	     -0.00000000	     32.94481215
      1.58105889	     -0.06028741	     -0.00000495	     -0.20175757	     -0.06470019	      0.88291426	     -0.00013457	     -0.21993986	     -0.00000000	     -0.00000000	     32.92613160
      1.58250630	     -0.06039693	      0.00000200	     -0.20186708	     -0.06469651	      0.88291376	     -0.00013252	     -0.21995378	     -0.00000000	     -0.00000000	     32.54438407
      1.58395372	     -0.06051200	      0.00000524	     -0.20198207	     -0.06469288	      0.88291323	     -0.00013044	     -0.21996854	     -0.00000000	     -0.00000000	     32.56170989
      1.58540114	     -0.06062763	      0.00001203	     -0.20209774	     -0.06468928	      0.88291267	     -0.00012834	     -0.21998418	     -0.00000000	     -0.00000000	     32.11928100
      1.58684855	     -0.06074710	      0.00001484	     -0.20221716	     -0.06468571	      0.88291206	     -0.00012621	     -0.22000059	     -0.00000000	     -0.00000000	     32.18533939
      1.58829597	     -0.06086659	      0.00002128	     -0.20233671	     -0.06468217	      0.88291142	     -0.00012406	     -0.22001778	     -0.00000000	     -0.00000000	     31.68942776
      1.58974338	     -0.06098857	      0.00002366	     -0.20245868	     -0.06467867	      0.88291073	     -0.00012189	     -0.22003565	     -0.00000000	     -0.00000000	     31.77822327
      1.59119080	     -0.06111074	      0.00002974	     -0.20258095	     -0.06467519	      0.88291001	     -0.00011971	     -0.22005418	     -0.00000000	     -0.00000000	     31.22610548
      1.59263821	     -0.06123390	      0.00003172	     -0.20270414	     -0.06467173	      0.88290924	     -0.00011751	     -0.22007329	     -0.00000000	     -0.00000000	     31.34493281
      1.59408563	     -0.06135664	      0.00003759	     -0.20282702	     -0.06466829	      0.88290842	     -0.00011530	     -0.22009294	     -0.00000000	     -0.00000000	     30.75774409
      1.59538444	     -0.06146707	      0.00003955	     -0.20293753	     -0.06466522	      0.88290766	     -0.00011331	     -0.22011097	     -0.00000000	     -0.00000000	     30.80276948
      1.59668324	     -0.06157776	      0.00004367	     -0.20304835	     -0.06466217	      0.88290686	     -0.00011131	     -0.22012937	     -0.00000000	     -0.00000000	     30.44938191
      1.59825840	     -0.06171219	      0.00004721	     -0.20318295	     -0.06465847	      0.88290584	     -0.00010889	     -0.22015214	     -0.00000000	     -0.00000000	     30.32247018
      1.59983356	     -0.06184701	      0.00005254	     -0.20331800	     -0.06465479	      0.88290478	     -0.00010646	     -0.22017538	     -0.00000000	     -0.00000000	     29.75509586
      1.60125053	     -0.06196646	      0.00005532	     -0.20343764	     -0.06465148	      0.88290378	     -0.00010427	     -0.22019665	     -0.00000000	     -0.00000000	     29.82368572
      1.60266750	     -0.06208582	      0.00006070	     -0.20355726	     -0.06464817	      0.88290274	     -0.00010208	     -0.22021822	     -0.00000000	     -0.00000001	     29.39030437
      1.60408447	     -0.06220402	      0.00006453	     -0.20367572	     -0.06464487	      0.88290166	     -0.00009989	     -0.22024004	     -0.00000000	     -0.00000001	     29.28586720
      1.60550144	     -0.06232071	      0.00007046	     -0.20379274	     -0.06464155	      0.88290055	     -0.00009771	     -0.22026208	     -0.00000000	     -0.00000001	     28.90837714
      1.60691841	     -0.06243599	      0.00007546	     -0.20390834	     -0.06463824	      0.88289940	     -0.00009553	     -0.22028430	     -0.00000000	     -0.00000001	     28.76268888
      1.60867212	     -0.06257784	      0.00008404	     -0.20405069	     -0.06463412	      0.88289794	     -0.00009283	     -0.22031202	     -0.00000000	     -0.00000001	     28.27827533
      1.60998043	     -0.06268180	      0.00008860	     -0.20415500	     -0.06463103	      0.88289682	     -0.00009083	     -0.22033284	     -0.00000000	     -0.00000001	     28.20980214
      1.61128874	     -0.06278601	      0.00009523	     -0.20425961	     -0.06462793	      0.88289568	     -0.00008883	     -0.22035378	     -0.00000000	     -0.00000001	     27.94888502
      1.61299536	     -0.06292133	      0.00010292	     -0.20439547	     -0.06462386	      0.88289415	     -0.00008623	     -0.22038129	     -0.00000000	     -0.00000001	     27.66014575
      1.61450574	     -0.06303954	      0.00011172	     -0.20451423	     -0.06462023	      0.88289278	     -0.00008393	     -0.22040579	     -0.00000000	     -0.00000001	     27.43167685
      1.61601612	     -0.06315669	      0.00011877	     -0.20463192	     -0.06461658	      0.88289138	     -0.00008165	     -0.22043043	     -0.00000000	     -0.00000001	     27.09167299
      1.61752649	     -0.06327030	      0.00012864	     -0.20474614	     -0.06461289	      0.88288996	     -0.00007938	     -0.22045515	     -0.00000000	     -0.00000001	     26.87493902
      1.61903687	     -0.06338399	      0.00013596	     -0.20486041	     -0.06460916	      0.88288852	     -0.00007711	     -0.22047991	     -0.00000000	     -0.00000001	     26.64806573
      1.62054725	     -0.06349391	      0.00014659	     -0.20497101	     -0.06460539	      0.88288707	     -0.00007486	     -0.22050468	     -0.00000000	     -0.00000001	     26.36551997
      1.62205762	     -0.06360325	      0.00015398	     -0.20508099	     -0.06460158	      0.88288561	     -0.00007263	     -0.22052942	     -0.00000000	     -0.00000001	     26.10760010
      1.62356800	     -0.06370774	      0.00016517	     -0.20518621	     -0.06459772	      0.88288414	     -0.00007041	     -0.22055409	     -0.00000000	     -0.00000001	     25.82353774
      1.62507838	     -0.06381190	      0.00017252	     -0.20529104	     -0.06459381	      0.88288266	     -0.00006820	     -0.22057864	     -0.00000000	     -0.00000001	     25.72895367
      1.62658875	     -0.06391193	      0.00018389	     -0.20539184	     -0.06458985	      0.88288119	     -0.00006601	     -0.22060303	     -0.00000000	     -0.00000001	     25.31371430
      1.62794432	     -0.06400001	      0.00019051	     -0.20548056	     -0.06458624	      0.88287987	     -0.00006405	     -0.22062474	     -0.00000000	     -0.00000001	     25.22126729
      1.62929990	     -0.06408466	      0.00019955	     -0.20556591	     -0.06458258	      0.88287855	     -0.00006212	     -0.22064625	     -0.00000000	     -0.00000001	     24.96210764
      1.63094640	     -0.06418342	      0.00020885	     -0.20566550	     -0.06457807	      0.88287695	     -0.00005978	     -0.22067200	     -0.00000000	     -0.00000001	     24.69524405
      1.63259290	     -0.06427429	      0.00022024	     -0.20575727	     -0.06457348	      0.88287537	     -0.00005747	     -0.22069722	     -0.00000000	     -0.00000001	     24.52443435
      1.63404197	     -0.06435042	      0.00022778	     -0.20583416	     -0.06456937	      0.88287399	     -0.00005545	     -0.22071882	     -0.00000000	     -0.00000001	     24.25275269
      1.63549105	     -0.06441941	      0.00023782	     -0.20590397	     -0.06456519	      0.88287262	     -0.00005345	     -0.22073978	     -0.00000000	     -0.00000001	     24.06423959
      1.63694013	     -0.06448416	      0.00024590	     -0.20596952	     -0.06456095	      0.88287127	     -0.00005148	     -0.22075999	     -0.00000000	     -0.00000001	     23.83323075
      1.63838921	     -0.06454191	      0.00025502	     -0.20602810	     -0.06455663	      0.88286994	     -0.00004952	     -0.22077935	     -0.00000000	     -0.00000001	     23.68350463
      1.64020563	     -0.06460820	      0.00026436	     -0.20609540	     -0.06455111	      0.88286831	     -0.00004710	     -0.22080229	     -0.00000000	     -0.00000001	     23.25420841
      1.64171535	     -0.06465133	      0.00027352	     -0.20613940	     -0.06454642	      0.88286698	     -0.00004511	     -0.22082014	     -0.00000000	     -0.00000001	     23.20120089
      1.64322508	     -0.06469336	      0.00027939	     -0.20618224	     -0.06454166	      0.88286568	     -0.00004314	     -0.22083675	     -0.00000000	     -0.00000001	     23.11620942
      1.64473480	     -0.06472970	      0.00028645	     -0.20621942	     -0.06453680	      0.88286441	     -0.00004120	     -0.22085219	     -0.00000000	     -0.00000001	     22.76852546
      1.64624453	     -0.06476196	      0.00029049	     -0.20625246	     -0.06453185	      0.88286317	     -0.00003929	     -0.22086644	     -0.00000000	     -0.00000001	     22.76090928
      1.64775425	     -0.06478968	      0.00029525	     -0.20628097	     -0.06452681	      0.88286197	     -0.00003741	     -0.22087950	     -0.00000000	     -0.00000001	     22.48593853
      1.64957505	     -0.06482025	      0.00029720	     -0.20631241	     -0.06452061	      0.88286057	     -0.00003517	     -0.22089362	     -0.00000000	     -0.00000001	     22.46793028
      1.65090331	     -0.06483524	      0.00030036	     -0.20632809	     -0.06451599	      0.88285959	     -0.00003356	     -0.22090288	     -0.00000000	     -0.00000000	     22.13109257
      1.65223156	     -0.06484895	      0.00030089	     -0.20634241	     -0.06451130	      0.88285864	     -0.00003197	     -0.22091116	     -0.00000000	     -0.00000000	     22.07298103
      1.65399361	     -0.06486386	      0.00030167	     -0.20635815	     -0.06450496	      0.88285742	     -0.00002989	     -0.22092069	     -0.00000000	     -0.00000000	     21.86354939
      1.65575566	     -0.06487181	      0.00030002	     -0.20636689	     -0.06449848	      0.88285626	     -0.00002785	     -0.22092862	     -0.00000000	     -0.00000000	     21.72043290
      1.65751771	     -0.06487273	      0.00030003	     -0.20636862	     -0.06449186	      0.88285516	     -0.00002586	     -0.22093489	     -0.00000000	     -0.00000000	     21.68326779
      1.65883971	     -0.06487231	      0.00029614	     -0.20636872	     -0.06448680	      0.88285437	     -0.00002438	     -0.22093849	     -0.00000000	     -0.00000000	     21.51533899
      1.66016171	     -0.06486724	      0.00029394	     -0.20636421	     -0.06448166	      0.88285362	     -0.00002294	     -0.22094119	     -0.00000000	     -0.00000000	     21.42497966
      1.66196141	     -0.06485516	      0.00028911	     -0.20635286	     -0.06447454	      0.88285264	     -0.00002101	     -0.22094338	     -0.00000000	     -0.00000000	     21.35351239
      1.66376110	     -0.06483600	      0.00028456	     -0.20633443	     -0.06446726	      0.88285173	     -0.00001913	     -0.22094384	     -0.00000000	     -0.00000000	     21.09145690
      1.66514012	     -0.06481715	      0.00027899	     -0.20631609	     -0.06446159	      0.88285107	     -0.00001773	     -0.22094302	     -0.00000000	     -0.00000000	     21.23546164
      1.66651914	     -0.06479527	      0.00027429	     -0.20629474	     -0.06445583	      0.88285044	     -0.00001635	     -0.22094120	     -0.00000000	     -0.00000000	     21.04888089
      1.66827895	     -0.06476174	      0.00026721	     -0.20626185	     -0.06444835	      0.88284970	     -0.00001464	     -0.22093743	     -0.00000000	     -0.00000000	     21.21825876
      1.67003876	     -0.06472372	      0.00026063	     -0.20622450	     -0.06444072	      0.88284901	     -0.00001298	     -0.22093205	     -0.00000000	     -0.00000000	     20.71336261
      1.67141363	     -0.06468612	      0.00025466	     -0.20618738	     -0.06443467	      0.88284852	     -0.00001172	     -0.22092675	     -0.00000000	     -0.00000000	     21.06615685
      1.67278850	     -0.06464820	      0.00024948	     -0.20614997	     -0.06442853	      0.88284807	     -0.00001049	     -0.22092045	     -0.00000000	     -0.00000000	     20.88266737
      1.67447963	     -0.06459505	      0.00024317	     -0.20609743	     -0.06442085	      0.88284756	     -0.00000902	     -0.22091138	     -0.00000000	     -0.00000000	     21.05928494
      1.67617075	     -0.06453951	      0.00023759	     -0.20604252	     -0.06441306	      0.88284711	     -0.00000760	     -0.22090083	     -0.00000000	     -0.00000000	     20.68863433
      1.67786188	     -0.06447200	      0.00023219	     -0.20597562	     -0.06440513	      0.88284672	     -0.00000623	     -0.22088889	     -0.00000000	     -0.00000000	     21.07713190
      1.67955301	     -0.06440973	      0.00022759	     -0.20591398	     -0.06439708	      0.88284639	     -0.00000490	     -0.22087542	     -0.00000000	     -0.00000000	     20.89216759
      1.68097293	     -0.06434462	      0.00022384	     -0.20584939	     -0.06439023	      0.88284616	     -0.00000382	     -0.22086310	     -0.00000000	     -0.00000000	     20.95368492
      1.68239285	     -0.06428182	      0.00022054	     -0.20578712	     -0.06438329	      0.88284597	     -0.00000278	     -0.22084973	     -0.00000000	     -0.00000000	     21.00491698
      1.68414884	     -0.06419651	      0.00021691	     -0.20570245	     -0.06437460	      0.88284579	     -0.00000153	     -0.22083188	     -0.00000000	     -0.00000000	     20.95705224
      1.68590484	     -0.06410848	      0.00021361	     -0.20561506	     -0.06436577	      0.88284567	     -0.00000033	     -0.22081250	     -0.00000000	     -0.00000000	     21.19506203
      1.68731986	     -0.06402954	      0.00021137	     -0.20553663	     -0.06435857	      0.88284562	      0.00000059	     -0.22079581	     -0.00000000	     -0.00000000	     21.14207356
      1.68873488	     -0.06395250	      0.00020922	     -0.20546009	     -0.06435129	      0.88284562	      0.00000149	     -0.22077815	     -0.00000000	      0.00000000	     21.17931823
      1.69014990	     -0.06386930	      0.00020758	     -0.20537739	     -0.06434393	      0.88284565	      0.00000235	     -0.22075959	     -0.00000000	      0.00000000	     21.29089240
      1.69223822	     -0.06374804	      0.00020448	     -0.20525683	     -0.06433293	      0.88284577	      0.00000357	     -0.22073046	     -0.00000000	      0.00000000	     21.43776427
      1.69362839	     -0.06365392	      0.00020355	     -0.20516319	     -0.06432552	      0.88284590	      0.00000434	     -0.22071010	     -0.00000000	      0.00000000	     21.45330110
      1.69501856	     -0.06356136	      0.00020164	     -0.20507107	     -0.06431803	      0.88284606	      0.00000508	     -0.22068870	     -0.00000000	      0.00000000	     21.58055686
      1.69682396	     -0.06343791	      0.00019983	     -0.20494819	     -0.06430821	      0.88284633	      0.00000599	     -0.22065959	     -0.00000000	      0.00000000	     21.57567906
      1.69836454	     -0.06333051	      0.00019703	     -0.20484123	     -0.06429973	      0.88284660	      0.00000674	     -0.22063361	     -0.00000000	      0.00000000	     21.80420043
      1.69990511	     -0.06321707	      0.00019548	     -0.20472824	     -0.06429117	      0.88284691	      0.00000745	     -0.22060664	     -0.00000000	      0.00000000	     22.01528535
      1.70144569	     -0.06310706	      0.00019231	     -0.20461861	     -0.06428254	      0.88284727	      0.00000812	     -0.22057869	     -0.00000000	      0.00000000	     22.13895966
      1.70298626	     -0.06299131	      0.00019018	     -0.20450326	     -0.06427383	      0.88284766	      0.00000876	     -0.22054992	     -0.00000000	      0.00000000	     22.27536465
      1.70452684	     -0.06287879	      0.00018620	     -0.20439107	     -0.06426504	      0.88284809	      0.00000937	     -0.22052033	     -0.00000000	      0.00000000	     22.38347859
      1.70606741	     -0.06276075	      0.00018349	     -0.20427337	     -0.06425618	      0.88284856	      0.00000995	     -0.22049005	     -0.00000000	      0.00000000	     22.61055512
      1.70760799	     -0.06264833	      0.00017898	     -0.20416123	     -0.06424725	      0.88284907	      0.00001050	     -0.22045909	     -0.00000000	      0.00000000	     22.80067584
      1.70914857	     -0.06253028	      0.00017598	     -0.20404349	     -0.06423825	      0.88284961	      0.00001102	     -0.22042758	     -0.00000000	      0.00000000	     22.91775624
      1.71068914	     -0.06241710	      0.00017128	     -0.20393054	     -0.06422918	      0.88285018	      0.00001151	     -0.22039549	     -0.00000000	      0.00000000	     23.17828819
      1.71222972	     -0.06229794	      0.00016848	     -0.20381166	     -0.06422005	      0.88285078	      0.00001197	     -0.22036298	     -0.00000000	      0.00000000	     23.34241028
      1.71377029	     -0.06218428	      0.00016384	     -0.20369820	     -0.06421086	      0.88285142	      0.00001241	     -0.22032998	     -0.00000000	      0.00000000	     23.55117331
      1.71531087	     -0.06206455	      0.00016151	     -0.20357872	     -0.06420160	      0.88285208	      0.00001283	     -0.22029662	     -0.00000000	      0.00000000	     23.87719964
      1.71685144	     -0.06195262	      0.00015686	     -0.20346697	     -0.06419229	      0.88285277	      0.00001323	     -0.22026286	     -0.00000000	      0.00000000	     23.93191666
      1.71839202	     -0.06183166	      0.00015501	     -0.20334622	     -0.06418293	      0.88285349	      0.00001360	     -0.22022884	     -0.00000000	      0.00000000	     24.32328564
      1.71993260	     -0.06172130	      0.00015028	     -0.20323601	     -0.06417351	      0.88285423	      0.00001396	     -0.22019448	     -0.00000000	      0.00000000	     24.53256912
      1.72147317	     -0.06160099	      0.00014912	     -0.20311590	     -0.06416404	      0.88285499	      0.00001430	     -0.22015998	     -0.00000000	      0.00000000	     24.73111790
      1.72301375	     -0.06149154	      0.00014427	     -0.20300656	     -0.06415452	      0.88285578	      0.00001462	     -0.22012520	     -0.00000000	      0.00000000	     25.00664749
      1.72435365	     -0.06138812	      0.00014369	     -0.20290330	     -0.06414620	      0.88285648	      0.00001489	     -0.22009488	     -0.00000000	      0.00000000	     25.27322178
      1.72569355	     -0.06129179	      0.00014102	     -0.20280708	     -0.06413785	      0.88285719	      0.00001514	     -0.22006443	     -0.00000000	      0.00000000	     25.47706085
      1.72736289	     -0.06116849	      0.00013963	     -0.20268394	     -0.06412740	      0.88285810	      0.00001544	     -0.22002641	     -0.00000000	      0.00000000	     25.74355267
      1.72903224	     -0.06105115	      0.00013667	     -0.20256670	     -0.06411690	      0.88285902	      0.00001573	     -0.21998828	     -0.00000000	      0.00000000	     26.02694189
      1.73040946	     -0.06094944	      0.00013682	     -0.20246513	     -0.06410821	      0.88285980	      0.00001596	     -0.21995682	     -0.00000000	      0.00000000	     26.33663195
      1.73178668	     -0.06085407	      0.00013545	     -0.20236984	     -0.06409948	      0.88286059	      0.00001617	     -0.21992531	     -0.00000000	      0.00000000	     26.51647386
      1.73316390	     -0.06075690	      0.00013528	     -0.20227277	     -0.06409073	      0.88286138	      0.00001638	     -0.21989383	     -0.00000000	      0.00000000	     26.79344881
      1.73501467	     -0.06063253	      0.00013375	     -0.20214848	     -0.06407894	      0.88286246	      0.00001664	     -0.21985156	     -0.00000000	      0.00000000	     27.12492074
      1.73654283	     -0.06052537	      0.00013404	     -0.20204141	     -0.06406916	      0.88286336	      0.00001685	     -0.21981675	     -0.00000000	      0.00000000	     27.40791158
      1.73807098	     -0.06042879	      0.00013179	     -0.20194484	     -0.06405936	      0.88286427	      0.00001704	     -0.21978195	     -0.00000000	      0.00000000	     27.64974870
      1.73959914	     -0.06032439	      0.00013225	     -0.20184050	     -0.06404954	      0.88286518	      0.00001723	     -0.21974735	     -0.00000000	      0.00000000	     28.00897932
      1.74112729	     -0.06023190	      0.00012923	     -0.20174798	     -0.06403969	      0.88286609	      0.00001740	     -0.21971280	     -0.00000000	      0.00000000	     28.23029536
      1.74246265	     -0.06014342	      0.00012954	     -0.20165953	     -0.06403106	      0.88286688	      0.00001755	     -0.21968279	     -0.00000000	      0.00000000	     28.56204239
      1.74379800	     -0.06006315	      0.00012747	     -0.20157922	     -0.06402242	      0.88286768	      0.00001769	     -0.21965285	     -0.00000000	      0.00000000	     28.75890978
      1.74544606	     -0.05996088	      0.00012640	     -0.20147691	     -0.06401174	      0.88286865	      0.00001785	     -0.21961613	     -0.00000000	      0.00000000	     29.11440694
      1.74709412	     -0.05986795	      0.00012291	     -0.20138388	     -0.06400103	      0.88286962	      0.00001800	     -0.21957959	     -0.00000000	      0.00000000	     29.34158261
      1.74842911	     -0.05978572	      0.00012265	     -0.20130162	     -0.06399235	      0.88287040	      0.00001812	     -0.21955023	     -0.00000000	      0.00000000	     29.66066558
      1.74976410	     -0.05971217	      0.00012004	     -0.20122797	     -0.06398365	      0.88287117	      0.00001824	     -0.21952100	     -0.00000000	      0.00000000	     29.84467654
      1.75142275	     -0.05961739	      0.00011853	     -0.20113309	     -0.06397284	      0.88287212	      0.00001837	     -0.21948499	     -0.00000000	      0.00000000	     30.23035475
      1.75308141	     -0.05953387	      0.00011427	     -0.20104939	     -0.06396201	      0.88287305	      0.00001850	     -0.21944922	     -0.00000000	      0.00000000	     30.36258650
      1.75433458	     -0.05946175	      0.00011393	     -0.20097720	     -0.06395382	      0.88287374	      0.00001860	     -0.21942249	     -0.00000000	      0.00000000	     30.69211223
      1.75558775	     -0.05939833	      0.00011148	     -0.20091364	     -0.06394563	      0.88287443	      0.00001869	     -0.21939590	     -0.00000000	      0.00000000	     30.90024275
      1.75735433	     -0.05930750	      0.00010936	     -0.20082264	     -0.06393407	      0.88287538	      0.00001883	     -0.21935878	     -0.00000000	      0.00000000	     31.20270454
      1.75883411	     -0.05923710	      0.00010631	     -0.20075205	     -0.06392438	      0.88287615	      0.00001894	     -0.21932799	     -0.00000000	      0.00000000	     31.48450196
      1.76031390	     -0.05916385	      0.00010507	     -0.20067865	     -0.06391469	      0.88287691	      0.00001905	     -0.21929754	     -0.00000000	      0.00000000	     31.62247049
      1.76179369	     -0.05909682	      0.00010203	     -0.20061141	     -0.06390499	      0.88287766	      0.00001917	     -0.21926737	     -0.00000000	      0.00000000	     31.95319143
      1.76327347	     -0.05902699	      0.00010106	     -0.20054141	     -0.06389530	      0.88287838	      0.00001929	     -0.21923756	     -0.00000000	      0.00000000	     32.13579744
      1.76475326	     -0.05896425	      0.00009804	     -0.20047844	     -0.06388560	      0.88287908	      0.00001942	     -0.21920804	     -0.00000000	      0.00000000	     32.41109761
      1.76623305	     -0.05889791	      0.00009739	     -0.20041193	     -0.06387590	      0.88287976	      0.00001956	     -0.21917891	     -0.00000000	      0.00000000	     32.54376076
      1.76771283	     -0.05883913	      0.00009431	     -0.20035289	     -0.06386621	      0.88288042	      0.00001970	     -0.21915008	     -0.00000000	      0.00000000	     32.83578978
      1.76919262	     -0.05877586	      0.00009407	     -0.20028942	     -0.06385652	      0.88288106	      0.00001986	     -0.21912166	     -0.00000000	      0.00000000	     32.99187468
      1.77067241	     -0.05872145	      0.00009095	     -0.20023473	     -0.06384683	      0.88288168	      0.00002003	     -0.21909356	     -0.00000000	      0.00000000	     33.25218487
      1.77215219	     -0.05866137	      0.00009121	     -0.20017445	     -0.06383715	      0.88288227	      0.00002021	     -0.21906588	     -0.00000000	      0.00000000	     33.35741987
      1.77363198	     -0.05861127	      0.00008786	     -0.20012405	     -0.06382748	      0.88288285	      0.00002040	     -0.21903852	     -0.00000000	      0.00000000	     33.62073793
      1.77511177	     -0.05855404	      0.00008872	     -0.20006661	     -0.06381781	      0.88288340	      0.00002061	     -0.21901161	     -0.00000000	      0.00000000	     33.79296466
      1.77644027	     -0.05851293	      0.00008582	     -0.20002521	     -0.06380914	      0.88288387	      0.00002082	     -0.21898771	     -0.00000000	      0.00000000	     33.95360476
      1.77776876	     -0.05846679	      0.00008574	     -0.19997883	     -0.06380047	      0.88288433	      0.00002104	     -0.21896418	     -0.00000000	      0.00000000	     34.09909393
      1.77909726	     -0.05842578	      0.00008413	     -0.19993755	     -0.06379181	      0.88288477	      0.00002127	     -0.21894093	     -0.00000000	      0.00000000	     34.27376398
      1.78089306	     -0.05836912	      0.00008376	     -0.19988055	     -0.06378012	      0.88288533	      0.00002162	     -0.21891004	     -0.00000000	      0.00000000	     34.35906748
      1.78231269	     -0.05833034	      0.00008133	     -0.19984145	     -0.06377089	      0.88288575	      0.00002192	     -0.21888600	     -0.00000000	      0.00000000	     34.64976139
      1.78373232	     -0.05828796	      0.00008163	     -0.19979879	     -0.06376168	      0.88288616	      0.00002224	     -0.21886237	     -0.00000000	      0.00000000	     34.72323888
      1.78515195	     -0.05825227	      0.00007958	     -0.19976277	     -0.06375247	      0.88288654	      0.00002258	     -0.21883909	     -0.00000000	      0.00000000	     34.92577924
      1.78657157	     -0.05821393	      0.00007967	     -0.19972413	     -0.06374328	      0.88288691	      0.00002295	     -0.21881621	     -0.00000000	      0.00000000	     34.98880134
      1.78799120	     -0.05818120	      0.00007766	     -0.19969105	     -0.06373410	      0.88288726	      0.00002334	     -0.21879370	     -0.00000000	      0.00000000	     35.19476101
      1.78941083	     -0.05814681	      0.00007750	     -0.19965635	     -0.06372493	      0.88288759	      0.00002376	     -0.21877161	     -0.00000000	      0.00000000	     35.22628327
      1.79083046	     -0.05811742	      0.00007574	     -0.19962660	     -0.06371578	      0.88288790	      0.00002420	     -0.21874989	     -0.00000000	      0.00000000	     35.43429958
      1.79254657	     -0.05808147	      0.00007604	     -0.19959026	     -0.06370474	      0.88288826	      0.00002478	     -0.21872424	     -0.00000000	      0.00000000	     35.34645048
      1.79386263	     -0.05805998	      0.00007344	     -0.19956839	     -0.06369629	      0.88288852	      0.00002524	     -0.21870499	     -0.00000000	      0.00000000	     35.61653822
      1.79517869	     -0.05803748	      0.00007354	     -0.19954558	     -0.06368785	      0.88288876	      0.00002573	     -0.21868617	     -0.00000000	      0.00000000	     35.71945310
      1.79680263	     -0.05801762	      0.00007138	     -0.19952527	     -0.06367747	      0.88288905	      0.00002637	     -0.21866355	     -0.00000000	      0.00000000	     35.76193035
      1.79824994	     -0.05799825	      0.00007197	     -0.19950556	     -0.06366823	      0.88288929	      0.00002697	     -0.21864404	     -0.00000000	      0.00000000	     35.95632622
      1.79969725	     -0.05798942	      0.00006937	     -0.19949630	     -0.06365902	      0.88288952	      0.00002760	     -0.21862510	     -0.00000000	      0.00000000	     35.87634162
      1.80114456	     -0.05797851	      0.00007006	     -0.19948504	     -0.06364982	      0.88288974	      0.00002825	     -0.21860691	     -0.00000000	      0.00000000	     36.10020966
      1.80259187	     -0.05798072	      0.00006710	     -0.19948681	     -0.06364065	      0.88288994	      0.00002894	     -0.21858945	     -0.00000000	      0.00000000	     36.00732325
      1.80403918	     -0.05798079	      0.00006799	     -0.19948653	     -0.06363150	      0.88289013	      0.00002966	     -0.21857293	     -0.00000000	      0.00000000	     36.22202708
      1.80548649	     -0.05799616	      0.00006470	     -0.19950145	     -0.06362237	      0.88289030	      0.00003040	     -0.21855732	     -0.00000000	      0.00000000	     36.06659376
      1.80693380	     -0.05800793	      0.00006603	     -0.19951288	     -0.06361326	      0.88289047	      0.00003118	     -0.21854283	     -0.00000000	      0.00000000	     36.30817886
      1.80823157	     -0.05803252	      0.00006339	     -0.19953707	     -0.06360512	      0.88289060	      0.00003190	     -0.21853074	     -0.00000000	      0.00000000	     36.16885067
      1.80952934	     -0.05805599	      0.00006380	     -0.19956023	     -0.06359699	      0.88289072	      0.00003265	     -0.21851965	     -0.00000000	      0.00000000	     36.27079136
      1.81109029	     -0.05809498	      0.00006252	     -0.19959880	     -0.06358724	      0.88289085	      0.00003358	     -0.21850758	     -0.00000000	      0.00000000	     36.17692983
      1.81265123	     -0.05813378	      0.00006436	     -0.19963727	     -0.06357751	      0.88289096	      0.00003454	     -0.21849698	     -0.00000000	      0.00000000	     36.41051458
      1.81397150	     -0.05817683	      0.00006341	     -0.19967998	     -0.06356931	      0.88289103	      0.00003538	     -0.21848909	     -0.00000000	      0.00000000	     36.16833307
      1.81529178	     -0.05821757	      0.00006549	     -0.19972047	     -0.06356112	      0.88289109	      0.00003625	     -0.21848222	     -0.00000000	      0.00000000	     36.28968248
      1.81661205	     -0.05826551	      0.00006642	     -0.19976814	     -0.06355296	      0.88289113	      0.00003714	     -0.21847631	     -0.00000000	      0.00000000	     36.20334139
      1.81838416	     -0.05833244	      0.00006985	     -0.19983478	     -0.06354202	      0.88289116	      0.00003838	     -0.21846995	     -0.00000000	      0.00000000	     36.33572405
      1.81973945	     -0.05839305	      0.00007076	     -0.19989513	     -0.06353368	      0.88289115	      0.00003935	     -0.21846627	     -0.00000000	     -0.00000000	     36.06552065
      1.82109475	     -0.05845192	      0.00007436	     -0.19995382	     -0.06352536	      0.88289113	      0.00004035	     -0.21846365	     -0.00000000	     -0.00000000	     36.17477904
      1.82245005	     -0.05851766	      0.00007676	     -0.20001937	     -0.06351706	      0.88289109	      0.00004137	     -0.21846203	     -0.00000000	     -0.00000000	     36.03753835
      1.82416605	     -0.05860046	      0.00008233	     -0.20010200	     -0.06350657	      0.88289100	      0.00004270	     -0.21846138	     -0.00000000	     -0.00000000	     36.16613839
      1.82551976	     -0.05867361	      0.00008483	     -0.20017498	     -0.06349832	      0.88289090	      0.00004377	     -0.21846189	     -0.00000000	     -0.00000000	     35.86192404
      1.82687348	     -0.05874323	      0.00009013	     -0.20024452	     -0.06349008	      0.88289078	      0.00004486	     -0.21846330	     -0.00000000	     -0.00000000	     35.94867532
      1.82822719	     -0.05881900	      0.00009407	     -0.20032019	     -0.06348186	      0.88289064	      0.00004597	     -0.21846550	     -0.00000000	     -0.00000000	     35.79740402
      1.82995092	     -0.05891471	      0.00010138	     -0.20041584	     -0.06347141	      0.88289042	      0.00004741	     -0.21846946	     -0.00000000	     -0.00000000	     35.88582657
      1.83131128	     -0.05899802	      0.00010498	     -0.20049907	     -0.06346318	      0.88289022	      0.00004857	     -0.21847344	     -0.00000000	     -0.00000000	     35.57689944
      1.83267165	     -0.05907777	      0.00011126	     -0.20057882	     -0.06345497	      0.88288999	      0.00004974	     -0.21847817	     -0.00000000	     -0.00000000	     35.63083854
      1.83403201	     -0.05916269	      0.00011600	     -0.20066371	     -0.06344677	      0.88288974	      0.00005093	     -0.21848356	     -0.00000000	     -0.00000000	     35.47207969
      1.83574831	     -0.05926737	      0.00012440	     -0.20076844	     -0.06343644	      0.88288939	      0.00005245	     -0.21849128	     -0.00000000	     -0.00000000	     35.52333475
      1.83710737	     -0.05935650	      0.00012874	     -0.20085757	     -0.06342828	      0.88288909	      0.00005366	     -0.21849802	     -0.00000000	     -0.00000000	     35.23602528
      1.83846642	     -0.05944166	      0.00013589	     -0.20094280	     -0.06342012	      0.88288876	      0.00005489	     -0.21850534	     -0.00000000	     -0.00000000	     35.25205239
      1.83982547	     -0.05953164	      0.00014140	     -0.20103284	     -0.06341198	      0.88288841	      0.00005613	     -0.21851316	     -0.00000000	     -0.00000000	     35.10175731
      1.84154231	     -0.05964386	      0.00015093	     -0.20114522	     -0.06340171	      0.88288794	      0.00005772	     -0.21852377	     -0.00000000	     -0.00000000	     35.09831619
      1.84288582	     -0.05973629	      0.00015611	     -0.20123773	     -0.06339368	      0.88288755	      0.00005896	     -0.21853257	     -0.00000000	     -0.00000000	     34.86055762
      1.84422932	     -0.05982504	      0.00016417	     -0.20132665	     -0.06338567	      0.88288714	      0.00006022	     -0.21854182	     -0.00000000	     -0.00000000	     34.82456234
      1.84557283	     -0.05991656	      0.00017083	     -0.20141831	     -0.06337766	      0.88288671	      0.00006148	     -0.21855143	     -0.00000000	     -0.00000000	     34.69932134
      1.84731093	     -0.06003310	      0.00018213	     -0.20153513	     -0.06336731	      0.88288613	      0.00006312	     -0.21856442	     -0.00000000	     -0.00000000	     34.62683144
      1.84862830	     -0.06012380	      0.00018872	     -0.20162601	     -0.06335947	      0.88288567	      0.00006437	     -0.21857464	     -0.00000000	     -0.00000000	     34.45179730
      1.84994567	     -0.06021125	      0.00019821	     -0.20171372	     -0.06335164	      0.88288520	      0.00006562	     -0.21858516	     -0.00000000	     -0.00000000	     34.36832402
      1.85154088	     -0.06031813	      0.00020830	     -0.20182090	     -0.06334216	      0.88288461	      0.00006714	     -0.21859823	     -0.00000000	     -0.00000000	     34.24328572
      1.85295617	     -0.06041049	      0.00022027	     -0.20191362	     -0.06333376	      0.88288408	      0.00006849	     -0.21861011	     -0.00000000	     -0.00000000	     34.11220524
      1.85437147	     -0.06050371	      0.00023018	     -0.20200717	     -0.06332536	      0.88288354	      0.00006984	     -0.21862222	     -0.00000000	     -0.00000000	     33.98597724
      1.85578677	     -0.06059484	      0.00024325	     -0.20209872	     -0.06331697	      0.88288298	      0.00007119	     -0.21863455	     -0.00000000	     -0.00000000	     33.82984176
      1.85720207	     -0.06068621	      0.00025427	     -0.20219047	     -0.06330858	      0.88288242	      0.00007254	     -0.21864705	     -0.00000000	     -0.00000000	     33.74656139
      1.85861737	     -0.06077517	      0.00026868	     -0.20227990	     -0.06330019	      0.88288185	      0.00007389	     -0.21865972	     -0.00000000	     -0.00000000	     33.54380606
      1.86003267	     -0.06086381	      0.00028098	     -0.20236899	     -0.06329181	      0.88288127	      0.00007523	     -0.21867252	     -0.00000000	     -0.00000000	     33.46565268
      1.86144797	     -0.06094984	      0.00029655	     -0.20245556	     -0.06328342	      0.88288068	      0.00007657	     -0.21868544	     -0.00000000	     -0.00000000	     33.24820721
      1.86286327	     -0.06103495	      0.00030988	     -0.20254117	     -0.06327503	      0.88288009	      0.00007790	     -0.21869843	     -0.00000000	     -0.00000000	     33.18047771
      1.86427857	     -0.06111738	      0.00032600	     -0.20262417	     -0.06326664	      0.88287949	      0.00007922	     -0.21871146	     -0.00000000	     -0.00000000	     32.94348754
      1.86569387	     -0.06119869	      0.00033956	     -0.20270602	     -0.06325825	      0.88287888	      0.00008053	     -0.21872450	     -0.00000000	     -0.00000000	     32.88745156
      1.86710917	     -0.06127799	      0.00035564	     -0.20278592	     -0.06324985	      0.88287827	      0.00008183	     -0.21873755	     -0.00000000	     -0.00000000	     32.63047909
      1.86852447	     -0.06135682	      0.00036902	     -0.20286530	     -0.06324144	      0.88287765	      0.00008312	     -0.21875059	     -0.00000000	     -0.00000000	     32.56625147
      1.86993977	     -0.06143387	      0.00038473	     -0.20294298	     -0.06323303	      0.88287702	      0.00008439	     -0.21876363	     -0.00000000	     -0.00000000	     32.29847316
      1.87135507	     -0.06151058	      0.00039772	     -0.20302026	     -0.06322461	      0.88287638	      0.00008565	     -0.21877667	     -0.00000000	     -0.00000000	     32.22223229
      1.87277037	     -0.06158563	      0.00041290	     -0.20309594	     -0.06321618	      0.88287573	      0.00008689	     -0.21878971	     -0.00000000	     -0.00000000	     31.94937174
      1.87418566	     -0.06165988	      0.00042563	     -0.20317077	     -0.06320773	      0.88287507	      0.00008811	     -0.21880274	     -0.00000000	     -0.00000000	     31.85159611
      1.87560096	     -0.06173186	      0.00044046	     -0.20324341	     -0.06319927	      0.88287441	      0.00008931	     -0.21881572	     -0.00000000	     -0.00000000	     31.58559782
      1.87701626	     -0.06180268	      0.00045297	     -0.20331483	     -0.06319080	      0.88287374	      0.00009050	     -0.21882864	     -0.00000000	     -0.00000000	     31.47010549
      1.87843156	     -0.06187077	      0.00046734	     -0.20338358	     -0.06318231	      0.88287305	      0.00009166	     -0.21884146	     -0.00000000	     -0.00000000	     31.22471699
      1.87984686	     -0.06193690	      0.00047976	     -0.20345035	     -0.06317381	      0.88287236	      0.00009280	     -0.21885414	     -0.00000000	     -0.00000000	     31.08664082
      1.88126216	     -0.06200034	      0.00049383	     -0.20351447	     -0.06316528	      0.88287166	      0.00009392	     -0.21886665	     -0.00000000	     -0.00000000	     30.86061885
      1.88267746	     -0.06206211	      0.00050615	     -0.20357689	     -0.06315674	      0.88287095	      0.00009502	     -0.21887895	     -0.00000000	     -0.00000000	     30.70100451
      1.88409276	     -0.06212057	      0.00052004	     -0.20363605	     -0.06314817	      0.88287022	      0.00009609	     -0.21889101	     -0.00000000	     -0.00000000	     30.50845638
      1.88550806	     -0.06217610	      0.00053273	     -0.20369227	     -0.06313958	      0.88286949	      0.00009714	     -0.21890278	     -0.00000000	     -0.00000000	     30.32567724
      1.88692336	     -0.06222724	      0.00054660	     -0.20374413	     -0.06313097	      0.88286875	      0.00009816	     -0.21891419	     -0.00000000	     -0.00000000	     30.16168670
      1.88866421	     -0.06228634	      0.00056168	     -0.20380409	     -0.06312034	      0.88286783	      0.00009937	     -0.21892763	     -0.00000000	     -0.00000000	     29.88411116
      1.88996991	     -0.06232326	      0.00057510	     -0.20384171	     -0.06311233	      0.88286714	      0.00010026	     -0.21893721	     -0.00000000	     -0.00000000	     29.74185327
      1.89127561	     -0.06235874	      0.00058645	     -0.20387785	     -0.06310431	      0.88286643	      0.00010112	     -0.21894627	     -0.00000000	     -0.00000000	     29.68562409
      1.89292342	     -0.06239803	      0.00060211	     -0.20391801	     -0.06309415	      0.88286554	      0.00010217	     -0.21895694	     -0.00000000	     -0.00000000	     29.35406436
      1.89438069	     -0.06242891	      0.00061383	     -0.20394962	     -0.06308512	      0.88286475	      0.00010307	     -0.21896561	     -0.00000000	     -0.00000000	     29.42854902
      1.89583796	     -0.06245580	      0.00062726	     -0.20397728	     -0.06307607	      0.88286396	      0.00010393	     -0.21897355	     -0.00000000	     -0.00000000	     28.99946869
      1.89729523	     -0.06247889	      0.00063791	     -0.20400109	     -0.06306697	      0.88286316	      0.00010476	     -0.21898071	     -0.00000000	     -0.00000000	     29.11753741
      1.89875249	     -0.06249959	      0.00065040	     -0.20402256	     -0.06305785	      0.88286237	      0.00010555	     -0.21898711	     -0.00000000	     -0.00000000	     28.70878704
      1.90020976	     -0.06251685	      0.00065970	     -0.20404050	     -0.06304868	      0.88286157	      0.00010630	     -0.21899273	     -0.00000000	     -0.00000000	     28.85395291
      1.90166703	     -0.06253132	      0.00067080	     -0.20405571	     -0.06303948	      0.88286079	      0.00010702	     -0.21899756	     -0.00000000	     -0.00000000	     28.42161425
      1.90312430	     -0.06254173	      0.00067843	     -0.20406677	     -0.06303024	      0.88286000	      0.00010769	     -0.21900158	     -0.00000000	     -0.00000000	     28.60067459
      1.90458157	     -0.06254993	      0.00068789	     -0.20407568	     -0.06302096	      0.88285923	      0.00010833	     -0.21900478	     -0.00000000	     -0.00000000	     28.19659912
      1.90603883	     -0.06255440	      0.00069382	     -0.20408077	     -0.06301164	      0.88285845	      0.00010893	     -0.21900713	     -0.00000000	     -0.00000000	     28.38425082
      1.90749610	     -0.06255616	      0.00070158	     -0.20408320	     -0.06300227	      0.88285769	      0.00010949	     -0.21900864	     -0.00000000	     -0.00000000	     27.95666780
      1.90895337	     -0.06255371	      0.00070574	     -0.20408134	     -0.06299286	      0.88285694	      0.00011000	     -0.21900927	     -0.00000000	     -0.00000000	     28.15308879
      1.91041064	     -0.06254933	      0.00071167	     -0.20407759	     -0.06298341	      0.88285620	      0.00011047	     -0.21900902	     -0.00000000	     -0.00000000	     27.77815176
      1.91186791	     -0.06254130	      0.00071413	     -0.20407010	     -0.06297392	      0.88285547	      0.00011090	     -0.21900788	     -0.00000000	     -0.00000000	     27.96077081
      1.91332518	     -0.06253047	      0.00071822	     -0.20405987	     -0.06296438	      0.88285475	      0.00011129	     -0.21900584	     -0.00000000	     -0.00000000	     27.57567407
      1.91478244	     -0.06251518	      0.00071913	     -0.20404510	     -0.06295479	      0.88285404	      0.00011163	     -0.21900288	      0.00000000	     -0.00000000	     27.76379722
      1.91623971	     -0.06249772	      0.00072155	     -0.20402818	     -0.06294516	      0.88285335	      0.00011193	     -0.21899899	      0.00000000	     -0.00000000	     27.43215689
      1.91769698	     -0.06247625	      0.00072106	     -0.20400720	     -0.06293548	      0.88285267	      0.00011218	     -0.21899416	      0.00000000	     -0.00000000	     27.60010292
      1.91915425	     -0.06245182	      0.00072184	     -0.20398328	     -0.06292575	      0.88285200	      0.00011239	     -0.21898839	      0.00000000	     -0.00000000	     27.26312330
      1.92061152	     -0.06242257	      0.00072000	     -0.20395447	     -0.06291597	      0.88285136	      0.00011256	     -0.21898166	      0.00000000	     -0.00000000	     27.43613175
      1.92206879	     -0.06239085	      0.00071912	     -0.20392322	     -0.06290615	      0.88285073	      0.00011267	     -0.21897394	      0.00000000	     -0.00000000	     27.17134154
      1.92352605	     -0.06235471	      0.00071594	     -0.20388750	     -0.06289628	      0.88285011	      0.00011275	     -0.21896525	      0.00000000	     -0.00000000	     27.31933350
      1.92498332	     -0.06231527	      0.00071360	     -0.20384848	     -0.06288635	      0.88284952	      0.00011278	     -0.21895558	      0.00000000	     -0.00000000	     27.04748931
      1.92644059	     -0.06227058	      0.00070934	     -0.20380417	     -0.06287638	      0.88284894	      0.00011276	     -0.21894489	      0.00000000	     -0.00000000	     27.20328168
      1.92789786	     -0.06222319	      0.00070562	     -0.20375716	     -0.06286636	      0.88284838	      0.00011270	     -0.21893319	      0.00000000	     -0.00000000	     26.99390838
      1.92935513	     -0.06217122	      0.00070019	     -0.20370554	     -0.06285628	      0.88284784	      0.00011259	     -0.21892046	      0.00000000	     -0.00000000	     27.13233655
      1.93081239	     -0.06211632	      0.00069504	     -0.20365097	     -0.06284616	      0.88284732	      0.00011244	     -0.21890672	      0.00000000	     -0.00000000	     26.91325872
      1.93226966	     -0.06205654	      0.00068838	     -0.20359148	     -0.06283598	      0.88284682	      0.00011224	     -0.21889198	      0.00000000	     -0.00000000	     27.06300129
      1.93405438	     -0.06198097	      0.00068050	     -0.20351627	     -0.06282345	      0.88284623	      0.00011194	     -0.21887256	      0.00000000	     -0.00000000	     26.72804345
      1.93545696	     -0.06191467	      0.00067207	     -0.20345019	     -0.06281355	      0.88284579	      0.00011165	     -0.21885626	      0.00000000	     -0.00000000	     27.06114494
      1.93685955	     -0.06184752	      0.00066461	     -0.20338327	     -0.06280361	      0.88284538	      0.00011132	     -0.21883903	      0.00000000	     -0.00000000	     26.91533726
      1.93826214	     -0.06177631	      0.00065550	     -0.20331224	     -0.06279362	      0.88284498	      0.00011096	     -0.21882090	      0.00000000	     -0.00000000	     27.00210364
      1.94010007	     -0.06168003	      0.00064388	     -0.20321619	     -0.06278045	      0.88284449	      0.00011041	     -0.21879579	      0.00000000	     -0.00000000	     26.86765617
      1.94146052	     -0.06160296	      0.00063310	     -0.20313923	     -0.06277066	      0.88284414	      0.00010997	     -0.21877622	      0.00000000	     -0.00000000	     27.01403373
      1.94282097	     -0.06152647	      0.00062317	     -0.20306285	     -0.06276083	      0.88284382	      0.00010949	     -0.21875583	      0.00000000	     -0.00000000	     27.01796998
      1.94452509	     -0.06142771	      0.00060887	     -0.20296418	     -0.06274845	      0.88284345	      0.00010883	     -0.21872925	      0.00000000	     -0.00000000	     27.06515234
      1.94622920	     -0.06132751	      0.00059567	     -0.20286406	     -0.06273600	      0.88284311	      0.00010812	     -0.21870154	      0.00000000	     -0.00000000	     26.97189490
      1.94754995	     -0.06124711	      0.00058317	     -0.20278366	     -0.06272632	      0.88284287	      0.00010753	     -0.21867937	      0.00000000	     -0.00000000	     27.16010616
      1.94887071	     -0.06116762	      0.00057208	     -0.20270419	     -0.06271659	      0.88284266	      0.00010691	     -0.21865662	      0.00000000	     -0.00000000	     27.16744388
      1.95061910	     -0.06106033	      0.00055633	     -0.20259688	     -0.06270366	      0.88284240	      0.00010605	     -0.21862570	      0.00000000	     -0.00000000	     27.18737807
      1.95216322	     -0.06096620	      0.00054337	     -0.20250274	     -0.06269220	      0.88284221	      0.00010524	     -0.21859767	      0.00000000	     -0.00000000	     27.34871437
      1.95370733	     -0.06086942	      0.00052915	     -0.20240590	     -0.06268068	      0.88284205	      0.00010440	     -0.21856907	      0.00000000	     -0.00000000	     27.26520127
      1.95525144	     -0.06077404	      0.00051649	     -0.20231048	     -0.06266912	      0.88284192	      0.00010352	     -0.21853989	      0.00000000	     -0.00000000	     27.43698140
      1.95679555	     -0.06067641	      0.00050237	     -0.20221277	     -0.06265751	      0.88284181	      0.00010260	     -0.21851025	      0.00000000	     -0.00000000	     27.47708042
      1.95833966	     -0.06058130	      0.00049016	     -0.20211760	     -0.06264586	      0.88284174	      0.00010165	     -0.21848014	      0.00000000	     -0.00000000	     27.50065860
      1.95965700	     -0.06049684	      0.00047861	     -0.20203305	     -0.06263589	      0.88284170	      0.00010081	     -0.21845415	      0.00000000	     -0.00000000	     27.68439439
      1.96097435	     -0.06041544	      0.00046791	     -0.20195156	     -0.06262589	      0.88284168	      0.00009995	     -0.21842788	      0.00000000	     -0.00000000	     27.67204716
      1.96262419	     -0.06031080	      0.00045454	     -0.20184680	     -0.06261333	      0.88284168	      0.00009884	     -0.21839467	      0.00000000	      0.00000000	     27.89350547
      1.96427404	     -0.06021114	      0.00044137	     -0.20174701	     -0.06260072	      0.88284171	      0.00009770	     -0.21836110	      0.00000000	      0.00000000	     27.69487534
      1.96565107	     -0.06012073	      0.00043089	     -0.20165647	     -0.06259016	      0.88284176	      0.00009671	     -0.21833289	      0.00000000	      0.00000000	     28.04260987
      1.96702810	     -0.06003755	      0.00042005	     -0.20157316	     -0.06257958	      0.88284183	      0.00009571	     -0.21830446	      0.00000000	      0.00000000	     28.07000992
      1.96840513	     -0.05995110	      0.00040982	     -0.20148657	     -0.06256897	      0.88284192	      0.00009468	     -0.21827591	      0.00000000	      0.00000000	     28.18120410
      1.97016480	     -0.05984504	      0.00039614	     -0.20138029	     -0.06255537	      0.88284205	      0.00009334	     -0.21823922	      0.00000000	      0.00000000	     28.33089413
      1.97152379	     -0.05975781	      0.00038687	     -0.20129292	     -0.06254484	      0.88284217	      0.00009228	     -0.21821076	      0.00000000	      0.00000000	     28.43652771
      1.97288278	     -0.05967433	      0.00037667	     -0.20120925	     -0.06253429	      0.88284231	      0.00009120	     -0.21818211	      0.00000000	      0.00000000	     28.50680416
      1.97424176	     -0.05958852	      0.00036736	     -0.20112327	     -0.06252372	      0.88284246	      0.00009010	     -0.21815334	      0.00000000	      0.00000000	     28.65402236
      1.97601247	     -0.05948221	      0.00035416	     -0.20101669	     -0.06250991	      0.88284267	      0.00008864	     -0.21811569	      0.00000000	      0.00000000	     28.73004909
      1.97741407	     -0.05939303	      0.00034516	     -0.20092731	     -0.06249895	      0.88284285	      0.00008746	     -0.21808581	      0.00000000	      0.00000000	     28.91059064
      1.97881567	     -0.05931275	      0.00033430	     -0.20084676	     -0.06248798	      0.88284305	      0.00008627	     -0.21805586	      0.00000000	      0.00000000	     29.02902441
      1.98021727	     -0.05922944	      0.00032480	     -0.20076322	     -0.06247699	      0.88284326	      0.00008505	     -0.21802597	      0.00000000	      0.00000000	     29.13505528
      1.98161887	     -0.05915200	      0.00031396	     -0.20068549	     -0.06246598	      0.88284348	      0.00008382	     -0.21799611	      0.00000000	      0.00000000	     29.29770429
      1.98332076	     -0.05905531	      0.00030247	     -0.20058847	     -0.06245259	      0.88284375	      0.00008230	     -0.21796000	      0.00000000	      0.00000000	     29.34410458
      1.98465032	     -0.05898548	      0.00029149	     -0.20051833	     -0.06244212	      0.88284398	      0.00008110	     -0.21793185	      0.00000000	      0.00000000	     29.55328470
      1.98597988	     -0.05891224	      0.00028246	     -0.20044481	     -0.06243163	      0.88284422	      0.00007988	     -0.21790380	      0.00000000	      0.00000000	     29.72043526
      1.98758708	     -0.05883089	      0.00026980	     -0.20036308	     -0.06241894	      0.88284451	      0.00007839	     -0.21786999	      0.00000000	      0.00000000	     29.81936435
      1.98903210	     -0.05875325	      0.00026048	     -0.20028512	     -0.06240752	      0.88284478	      0.00007704	     -0.21783977	      0.00000000	      0.00000000	     30.07058956
      1.99047712	     -0.05868510	      0.00024880	     -0.20021659	     -0.06239610	      0.88284506	      0.00007567	     -0.21780964	      0.00000000	      0.00000000	     30.09423503
      1.99192214	     -0.05860977	      0.00023992	     -0.20014094	     -0.06238466	      0.88284535	      0.00007428	     -0.21777971	      0.00000000	      0.00000000	     30.36039693
      1.99336716	     -0.05854556	      0.00022818	     -0.20007632	     -0.06237322	      0.88284565	      0.00007288	     -0.21774987	      0.00000000	      0.00000000	     30.41431500
      1.99481218	     -0.05847304	      0.00021966	     -0.20000346	     -0.06236177	      0.88284594	      0.00007147	     -0.21772026	      0.00000000	      0.00000000	     30.66251090
      1.99625720	     -0.05841286	      0.00020781	     -0.19994286	     -0.06235032	      0.88284625	      0.00007005	     -0.21769075	      0.00000000	      0.00000000	     30.71363875
      1.99770222	     -0.05834267	      0.00019952	     -0.19987232	     -0.06233887	      0.88284656	      0.00006861	     -0.21766151	      0.00000000	      0.00000000	     30.97215212
      1.99899531	     -0.05829117	      0.00018887	     -0.19982042	     -0.06232863	      0.88284684	      0.00006732	     -0.21763543	      0.00000000	      0.00000000	     31.02727575
      2.00028840	     -0.05823372	      0.00018061	     -0.19976262	     -0.06231838	      0.88284712	      0.00006601	     -0.21760955	      0.00000000	      0.00000000	     31.21380855
      2.00185286	     -0.05817160	      0.00016879	     -0.19970003	     -0.06230599	      0.88284746	      0.00006442	     -0.21757843	      0.00000000	      0.00000000	     31.33772713
      2.00341731	     -0.05810425	      0.00015909	     -0.19963225	     -0.06229359	      0.88284781	      0.00006282	     -0.21754760	      0.00000000	      0.00000000	     31.60905440
      2.00469874	     -0.05805833	      0.00014802	     -0.19958589	     -0.06228345	      0.88284809	      0.00006150	     -0.21752249	     -0.00000000	      0.00000000	     31.66188150
      2.00598018	     -0.05800719	      0.00013826	     -0.19953434	     -0.06227331	      0.88284838	      0.00006017	     -0.21749759	     -0.00000000	      0.00000000	     31.89141170
      2.00758104	     -0.05795040	      0.00012271	     -0.19947694	     -0.06226065	      0.88284873	      0.00005850	     -0.21746672	     -0.00000000	      0.00000000	     32.08739148
      2.00918190	     -0.05788790	      0.00010803	     -0.19941385	     -0.06224800	      0.88284909	      0.00005682	     -0.21743619	     -0.00000000	      0.00000000	     32.43957706
      2.01039948	     -0.05784975	      0.00009325	     -0.19937515	     -0.06223838	      0.88284936	      0.00005553	     -0.21741312	     -0.00000000	      0.00000000	     32.49751108
      2.01161706	     -0.05780649	      0.00008012	     -0.19933138	     -0.06222878	      0.88284963	      0.00005424	     -0.21739025	     -0.00000000	      0.00000000	     32.70833009
      2.01330937	     -0.05775222	      0.00006004	     -0.19927636	     -0.06221544	      0.88285002	      0.00005244	     -0.21735874	     -0.00000000	      0.00000000	     32.91849414
      2.01500167	     -0.05769280	      0.00004185	     -0.19921622	     -0.06220213	      0.88285041	      0.00005064	     -0.21732762	     -0.00000000	      0.00000000	     33.27817595
      2.01615292	     -0.05766151	      0.00002655	     -0.19918436	     -0.06219309	      0.88285069	      0.00004940	     -0.21730659	     -0.00000000	      0.00000000	     33.32372999
      2.01730416	     -0.05762522	      0.00001325	     -0.19914756	     -0.06218407	      0.88285097	      0.00004817	     -0.21728576	     -0.00000000	      0.00000000	     33.52329310
      2.01913676	     -0.05757231	     -0.00000924	     -0.19909377	     -0.06216973	      0.88285144	      0.00004620	     -0.21725291	     -0.00000000	      0.00000000	     33.80087813
      2.02061733	     -0.05752735	     -0.00002629	     -0.19904814	     -0.06215818	      0.88285183	      0.00004460	     -0.21722669	     -0.00000000	      0.00000000	     34.07179301
      2.02209791	     -0.05748981	     -0.00004550	     -0.19900986	     -0.06214666	      0.88285224	      0.00004300	     -0.21720069	     -0.00000000	      0.00000000	     34.27065129
      2.02357848	     -0.05744524	     -0.00006196	     -0.19896460	     -0.06213517	      0.88285268	      0.00004141	     -0.21717502	     -0.00000000	      0.00000000	     34.59573141
      2.02488664	     -0.05741501	     -0.00007904	     -0.19893371	     -0.06212505	      0.88285307	      0.00003999	     -0.21715249	     -0.00000000	      0.00000000	     34.71844978
      2.02619481	     -0.05737889	     -0.00009334	     -0.19889699	     -0.06211496	      0.88285349	      0.00003858	     -0.21713021	     -0.00000000	      0.00000000	     35.00376048
      2.02750297	     -0.05734809	     -0.00010874	     -0.19886555	     -0.06210489	      0.88285392	      0.00003717	     -0.21710810	     -0.00000000	      0.00000000	     35.17913359
      2.02922466	     -0.05730367	     -0.00012634	     -0.19882036	     -0.06209170	      0.88285452	      0.00003532	     -0.21707934	     -0.00000000	      0.00000000	     35.55183473
      2.03055516	     -0.05727671	     -0.00014149	     -0.19879276	     -0.06208155	      0.88285500	      0.00003389	     -0.21705732	     -0.00000000	      0.00000000	     35.67521458
      2.03188565	     -0.05724399	     -0.00015387	     -0.19875946	     -0.06207144	      0.88285550	      0.00003246	     -0.21703554	     -0.00000000	      0.00000000	     35.95272931
      2.03321615	     -0.05721694	     -0.00016730	     -0.19873180	     -0.06206136	      0.88285602	      0.00003104	     -0.21701393	     -0.00000000	      0.00000000	     36.14296973
      2.03491292	     -0.05717815	     -0.00018175	     -0.19869230	     -0.06204857	      0.88285670	      0.00002923	     -0.21698672	     -0.00000000	      0.00000000	     36.49364764
      2.03620388	     -0.05715584	     -0.00019458	     -0.19866939	     -0.06203889	      0.88285723	      0.00002785	     -0.21696620	     -0.00000000	      0.00000000	     36.61929409
      2.03749484	     -0.05712822	     -0.00020478	     -0.19864125	     -0.06202924	      0.88285777	      0.00002649	     -0.21694592	     -0.00000000	      0.00000000	     36.87999367
      2.03908291	     -0.05710123	     -0.00021894	     -0.19861356	     -0.06201743	      0.88285846	      0.00002481	     -0.21692120	     -0.00000000	      0.00000000	     37.09582409
      2.04050332	     -0.05707211	     -0.00022873	     -0.19858388	     -0.06200692	      0.88285908	      0.00002331	     -0.21689939	     -0.00000000	      0.00000000	     37.38269695
      2.04192372	     -0.05705211	     -0.00024106	     -0.19856326	     -0.06199646	      0.88285970	      0.00002182	     -0.21687778	     -0.00000000	      0.00000000	     37.50640506
      2.04334413	     -0.05702448	     -0.00024966	     -0.19853510	     -0.06198605	      0.88286033	      0.00002034	     -0.21685648	     -0.00000000	      0.00000000	     37.81852279
      2.04476453	     -0.05700755	     -0.00026157	     -0.19851755	     -0.06197570	      0.88286096	      0.00001887	     -0.21683537	     -0.00000000	      0.00000000	     37.92423674
      2.04618494	     -0.05698132	     -0.00026848	     -0.19849081	     -0.06196539	      0.88286159	      0.00001740	     -0.21681460	     -0.00000000	      0.00000000	     38.20614496
      2.04746174	     -0.05696805	     -0.00027826	     -0.19847701	     -0.06195618	      0.88286214	      0.00001609	     -0.21679609	     -0.00000000	      0.00000000	     38.28660591
      2.04873855	     -0.05694895	     -0.00028479	     -0.19845746	     -0.06194701	      0.88286269	      0.00001478	     -0.21677786	     -0.00000000	      0.00000000	     38.49242346
      2.05001535	     -0.05693464	     -0.00029267	     -0.19844264	     -0.06193789	      0.88286323	      0.00001348	     -0.21675983	     -0.00000000	      0.00000000	     38.62504566
      2.05177729	     -0.05691206	     -0.00030093	     -0.19841944	     -0.06192537	      0.88286396	      0.00001170	     -0.21673538	     -0.00000000	      0.00000000	     38.87511518
      2.05308162	     -0.05690164	     -0.00030919	     -0.19840851	     -0.06191616	      0.88286447	      0.00001039	     -0.21671754	     -0.00000000	      0.00000000	     38.96862575
      2.05438594	     -0.05688664	     -0.00031440	     -0.19839307	     -0.06190700	      0.88286497	      0.00000909	     -0.21669998	     -0.00000000	      0.00000000	     39.12648781
      2.05569027	     -0.05687541	     -0.00032131	     -0.19838136	     -0.06189788	      0.88286545	      0.00000779	     -0.21668268	     -0.00000000	      0.00000000	     39.25186780
      2.05740680	     -0.05685879	     -0.00032760	     -0.19836418	     -0.06188596	      0.88286604	      0.00000610	     -0.21666037	     -0.00000000	      0.00000000	     39.43486420
      2.05865700	     -0.05685246	     -0.00033481	     -0.19835737	     -0.06187733	      0.88286645	      0.00000488	     -0.21664443	     -0.00000000	      0.00000000	     39.53161985
      2.05990719	     -0.05684296	     -0.00033909	     -0.19834746	     -0.06186875	      0.88286683	      0.00000366	     -0.21662879	     -0.00000000	      0.00000000	     39.64227188
      2.06149488	     -0.05683522	     -0.00034646	     -0.19833915	     -0.06185791	      0.88286727	      0.00000212	     -0.21660930	     -0.00000000	      0.00000000	     39.79245925
      2.06288596	     -0.05682569	     -0.00035012	     -0.19832919	     -0.06184847	      0.88286763	      0.00000079	     -0.21659262	     -0.00000000	      0.00000000	     39.87551301
      2.06427704	     -0.05682182	     -0.00035683	     -0.19832482	     -0.06183910	      0.88286795	     -0.00000054	     -0.21657630	     -0.00000000	      0.00000000	     39.99974092
      2.06566812	     -0.05681494	     -0.00035936	     -0.19831754	     -0.06182978	      0.88286823	     -0.00000186	     -0.21656038	     -0.00000000	      0.00000000	     40.06622121
      2.06705921	     -0.05681304	     -0.00036568	     -0.19831515	     -0.06182051	      0.88286848	     -0.00000317	     -0.21654480	     -0.00000000	      0.00000000	     40.20410914
      2.06845029	     -0.05680791	     -0.00036708	     -0.19830965	     -0.06181131	      0.88286869	     -0.00000447	     -0.21652960	     -0.00000000	      0.00000000	     40.23327510
      2.06967882	     -0.05680738	     -0.00037193	     -0.19830870	     -0.06180323	      0.88286884	     -0.00000561	     -0.21651644	     -0.00000000	      0.00000000	     40.34762607
      2.07090734	     -0.05680538	     -0.00037369	     -0.19830637	     -0.06179519	      0.88286897	     -0.00000675	     -0.21650356	     -0.00000000	      0.00000000	     40.38655953
      2.07241167	     -0.05680519	     -0.00037740	     -0.19830572	     -0.06178542	      0.88286908	     -0.00000814	     -0.21648813	     -0.00000000	      0.00000000	     40.50199301
      2.07391599	     -0.05680439	     -0.00037818	     -0.19830454	     -0.06177571	      0.88286915	     -0.00000952	     -0.21647310	     -0.00000000	      0.00000000	     40.52592599
      2.07515274	     -0.05680596	     -0.00038136	     -0.19830574	     -0.06176778	      0.88286918	     -0.00001065	     -0.21646101	     -0.00000000	      0.00000000	     40.64000436
      2.07638948	     -0.05680677	     -0.00038178	     -0.19830625	     -0.06175990	      0.88286918	     -0.00001178	     -0.21644917	     -0.00000000	     -0.00000000	     40.65927273
      2.07790858	     -0.05680952	     -0.00038353	     -0.19830860	     -0.06175029	      0.88286914	     -0.00001316	     -0.21643495	     -0.00000000	     -0.00000000	     40.77122892
      2.07942767	     -0.05681229	     -0.00038221	     -0.19831105	     -0.06174075	      0.88286906	     -0.00001453	     -0.21642111	     -0.00000000	     -0.00000000	     40.75661032
      2.08061733	     -0.05681635	     -0.00038382	     -0.19831480	     -0.06173332	      0.88286897	     -0.00001561	     -0.21641051	     -0.00000000	     -0.00000000	     40.86930880
      2.08180699	     -0.05682032	     -0.00038303	     -0.19831851	     -0.06172595	      0.88286886	     -0.00001668	     -0.21640014	     -0.00000000	     -0.00000000	     40.88032979
      2.08338967	     -0.05682730	     -0.00038315	     -0.19832513	     -0.06171620	      0.88286868	     -0.00001811	     -0.21638670	     -0.00000000	     -0.00000000	     40.97757197
      2.08497235	     -0.05683514	     -0.00038074	     -0.19833267	     -0.06170653	      0.88286847	     -0.00001953	     -0.21637366	     -0.00000000	     -0.00000000	     40.95278217
      2.08611848	     -0.05684273	     -0.00038160	     -0.19833998	     -0.06169958	      0.88286829	     -0.00002056	     -0.21636447	     -0.00000000	     -0.00000000	     41.06052421
      2.08726461	     -0.05685124	     -0.00038032	     -0.19834827	     -0.06169267	      0.88286809	     -0.00002159	     -0.21635552	     -0.00000000	     -0.00000000	     41.06279573
      2.08893194	     -0.05686737	     -0.00037952	     -0.19836406	     -0.06168270	      0.88286778	     -0.00002310	     -0.21634298	     -0.00000000	     -0.00000000	     41.13707093
      2.09034581	     -0.05688416	     -0.00037734	     -0.19838060	     -0.06167430	      0.88286748	     -0.00002437	     -0.21633286	     -0.00000000	     -0.00000000	     41.10834669
      2.09175969	     -0.05690407	     -0.00037682	     -0.19840023	     -0.06166597	      0.88286717	     -0.00002564	     -0.21632325	     -0.00000000	     -0.00000000	     41.21475095
      2.09317356	     -0.05692542	     -0.00037307	     -0.19842137	     -0.06165771	      0.88286683	     -0.00002692	     -0.21631418	     -0.00000000	     -0.00000000	     41.14257002
      2.09458743	     -0.05694962	     -0.00037234	     -0.19844531	     -0.06164950	      0.88286648	     -0.00002819	     -0.21630565	     -0.00000000	     -0.00000000	     41.29661894
      2.09578503	     -0.05697147	     -0.00036822	     -0.19846704	     -0.06164260	      0.88286616	     -0.00002928	     -0.21629887	     -0.00000000	     -0.00000000	     41.19454125
      2.09698262	     -0.05699548	     -0.00036601	     -0.19849087	     -0.06163574	      0.88286583	     -0.00003036	     -0.21629251	     -0.00000000	     -0.00000000	     41.24970776
      2.09852574	     -0.05702820	     -0.00036110	     -0.19852343	     -0.06162697	      0.88286539	     -0.00003176	     -0.21628495	     -0.00000000	     -0.00000000	     41.22256384
      2.10006887	     -0.05706331	     -0.00035754	     -0.19855836	     -0.06161827	      0.88286493	     -0.00003316	     -0.21627810	     -0.00000000	     -0.00000000	     41.33531190
      2.10127113	     -0.05709190	     -0.00035178	     -0.19858688	     -0.06161154	      0.88286456	     -0.00003425	     -0.21627326	     -0.00000000	     -0.00000000	     41.22773291
      2.10247339	     -0.05712209	     -0.00034758	     -0.19861698	     -0.06160485	      0.88286418	     -0.00003535	     -0.21626886	     -0.00000000	     -0.00000000	     41.26388622
      2.10404451	     -0.05716266	     -0.00033986	     -0.19865750	     -0.06159618	      0.88286366	     -0.00003678	     -0.21626377	     -0.00000000	     -0.00000000	     41.21350117
      2.10561562	     -0.05720472	     -0.00033350	     -0.19869949	     -0.06158758	      0.88286313	     -0.00003822	     -0.21625940	     -0.00000000	     -0.00000000	     41.32234295
      2.10676307	     -0.05723558	     -0.00032559	     -0.19873038	     -0.06158135	      0.88286273	     -0.00003927	     -0.21625664	     -0.00000000	     -0.00000000	     41.18683877
      2.10791051	     -0.05726732	     -0.00031918	     -0.19876213	     -0.06157515	      0.88286232	     -0.00004032	     -0.21625424	     -0.00000000	     -0.00000000	     41.19826547
      2.10957400	     -0.05731425	     -0.00030792	     -0.19880913	     -0.06156623	      0.88286171	     -0.00004185	     -0.21625138	     -0.00000000	     -0.00000000	     41.13334053
      2.11098721	     -0.05735524	     -0.00029893	     -0.19885018	     -0.06155871	      0.88286119	     -0.00004315	     -0.21624950	     -0.00000000	     -0.00000000	     41.15914821
      2.11240043	     -0.05739689	     -0.00028730	     -0.19889197	     -0.06155124	      0.88286065	     -0.00004446	     -0.21624813	     -0.00000000	     -0.00000000	     41.04599496
      2.11381364	     -0.05743999	     -0.00027757	     -0.19893516	     -0.06154383	      0.88286010	     -0.00004577	     -0.21624724	     -0.00000000	     -0.00000000	     41.10464551
      2.11522685	     -0.05748287	     -0.00026385	     -0.19897825	     -0.06153648	      0.88285953	     -0.00004709	     -0.21624684	     -0.00000000	     -0.00000000	     40.94099473
      2.11643343	     -0.05751967	     -0.00025468	     -0.19901517	     -0.06153024	      0.88285904	     -0.00004822	     -0.21624683	     -0.00000000	     -0.00000000	     40.99855862
      2.11764001	     -0.05755633	     -0.00024293	     -0.19905203	     -0.06152404	      0.88285855	     -0.00004935	     -0.21624710	     -0.00000000	     -0.00000000	     40.90944596
      2.11917234	     -0.05760352	     -0.00022895	     -0.19909946	     -0.06151622	      0.88285790	     -0.00005079	     -0.21624785	     -0.00000000	     -0.00000000	     40.90843465
      2.12070467	     -0.05765120	     -0.00021239	     -0.19914745	     -0.06150845	      0.88285725	     -0.00005224	     -0.21624902	     -0.00000000	     -0.00000000	     40.75969046
      2.12191807	     -0.05768976	     -0.00020140	     -0.19918622	     -0.06150234	      0.88285672	     -0.00005340	     -0.21625024	     -0.00000000	     -0.00000000	     40.80562568
      2.12313148	     -0.05772816	     -0.00018804	     -0.19922489	     -0.06149627	      0.88285618	     -0.00005456	     -0.21625171	     -0.00000000	     -0.00000000	     40.71035446
      2.12468757	     -0.05777757	     -0.00017188	     -0.19927463	     -0.06148854	      0.88285549	     -0.00005606	     -0.21625393	     -0.00000000	     -0.00000000	     40.70653099
      2.12624367	     -0.05782661	     -0.00015293	     -0.19932410	     -0.06148086	      0.88285477	     -0.00005756	     -0.21625650	     -0.00000000	     -0.00000000	     40.54149830
      2.12740687	     -0.05786350	     -0.00014103	     -0.19936125	     -0.06147515	      0.88285423	     -0.00005870	     -0.21625862	     -0.00000000	     -0.00000000	     40.59141912
      2.12857007	     -0.05789977	     -0.00012684	     -0.19939785	     -0.06146948	      0.88285369	     -0.00005983	     -0.21626090	     -0.00000000	     -0.00000000	     40.50464322
      2.13020670	     -0.05795003	     -0.00010751	     -0.19944857	     -0.06146154	      0.88285290	     -0.00006145	     -0.21626434	     -0.00000000	     -0.00000000	     40.48206994
      2.13161891	     -0.05799230	     -0.00008897	     -0.19949130	     -0.06145474	      0.88285221	     -0.00006285	     -0.21626749	     -0.00000000	     -0.00000000	     40.34971428
      2.13303113	     -0.05803421	     -0.00007200	     -0.19953363	     -0.06144798	      0.88285151	     -0.00006426	     -0.21627077	     -0.00000000	     -0.00000000	     40.37867491
      2.13444334	     -0.05807573	     -0.00005202	     -0.19957566	     -0.06144126	      0.88285080	     -0.00006568	     -0.21627417	     -0.00000000	     -0.00000000	     40.18348007
      2.13585556	     -0.05811742	     -0.00003490	     -0.19961781	     -0.06143458	      0.88285008	     -0.00006712	     -0.21627770	     -0.00000000	     -0.00000000	     40.27367299
      2.13707009	     -0.05815234	     -0.00001672	     -0.19965321	     -0.06142887	      0.88284945	     -0.00006836	     -0.21628083	     -0.00000000	     -0.00000000	     40.06170088
      2.13828462	     -0.05818714	     -0.00000048	     -0.19968845	     -0.06142318	      0.88284881	     -0.00006961	     -0.21628403	     -0.00000000	     -0.00000000	     40.05349073
      2.13981339	     -0.05823049	      0.00002168	     -0.19973241	     -0.06141606	      0.88284799	     -0.00007120	     -0.21628816	     -0.00000000	     -0.00000000	     39.90009651
      2.14134216	     -0.05827322	      0.00004193	     -0.19977571	     -0.06140898	      0.88284716	     -0.00007280	     -0.21629239	     -0.00000000	     -0.00000000	     39.96238690
      2.14256917	     -0.05830624	      0.00006063	     -0.19980926	     -0.06140333	      0.88284648	     -0.00007410	     -0.21629585	     -0.00000000	     -0.00000000	     39.73822180
      2.14379619	     -0.05833863	      0.00007728	     -0.19984214	     -0.06139770	      0.88284578	     -0.00007541	     -0.21629933	     -0.00000000	     -0.00000000	     39.73626461
      2.14534469	     -0.05837820	      0.00009970	     -0.19988236	     -0.06139063	      0.88284489	     -0.00007708	     -0.21630374	     -0.00000000	     -0.00000000	     39.56502608
      2.14689320	     -0.05841699	      0.00011969	     -0.19992176	     -0.06138359	      0.88284398	     -0.00007877	     -0.21630816	     -0.00000000	     -0.00000000	     39.65510194
      2.14807658	     -0.05844567	      0.00013734	     -0.19995097	     -0.06137824	      0.88284327	     -0.00008007	     -0.21631155	     -0.00000000	     -0.00000000	     39.38809480
      2.14925995	     -0.05847419	      0.00015276	     -0.19997998	     -0.06137291	      0.88284254	     -0.00008139	     -0.21631494	     -0.00000000	     -0.00000000	     39.37491392
      2.15088267	     -0.05851238	      0.00017473	     -0.20001886	     -0.06136562	      0.88284153	     -0.00008321	     -0.21631959	     -0.00000000	     -0.00000000	     39.19900278
      2.15250540	     -0.05854822	      0.00019365	     -0.20005533	     -0.06135836	      0.88284049	     -0.00008505	     -0.21632425	     -0.00000000	     -0.00000000	     39.30867051
      2.15364754	     -0.05857238	      0.00020900	     -0.20007998	     -0.06135327	      0.88283974	     -0.00008636	     -0.21632755	     -0.00000000	     -0.00000000	     39.00471212
      2.15478969	     -0.05859664	      0.00022209	     -0.20010469	     -0.06134820	      0.88283898	     -0.00008769	     -0.21633087	     -0.00000000	     -0.00000000	     38.97509065
      2.15651271	     -0.05863204	      0.00024233	     -0.20014079	     -0.06134056	      0.88283781	     -0.00008970	     -0.21633594	     -0.00000000	     -0.00000000	     38.79594725
      2.15794706	     -0.05866020	      0.00025757	     -0.20016950	     -0.06133423	      0.88283681	     -0.00009139	     -0.21634015	     -0.00000000	     -0.00000000	     38.80224227
      2.15938141	     -0.05868598	      0.00027437	     -0.20019588	     -0.06132790	      0.88283579	     -0.00009310	     -0.21634432	     -0.00000000	     -0.00000000	     38.56639197
      2.16081576	     -0.05871009	      0.00028831	     -0.20022053	     -0.06132160	      0.88283474	     -0.00009482	     -0.21634838	     -0.00000000	     -0.00000001	     38.64934188
      2.16225011	     -0.05873216	      0.00030502	     -0.20024322	     -0.06131530	      0.88283367	     -0.00009656	     -0.21635231	     -0.00000000	     -0.00000001	     38.31651036
      2.16348341	     -0.05875119	      0.00031592	     -0.20026270	     -0.06130990	      0.88283274	     -0.00009807	     -0.21635558	     -0.00000000	     -0.00000001	     38.40506179
      2.16471672	     -0.05876960	      0.00032862	     -0.20028161	     -0.06130450	      0.88283179	     -0.00009958	     -0.21635877	     -0.00000000	     -0.00000001	     38.21836399
      2.16626405	     -0.05879250	      0.00034250	     -0.20030509	     -0.06129774	      0.88283058	     -0.00010150	     -0.21636266	     -0.00000000	     -0.00000001	     38.18981054
      2.16781138	     -0.05881386	      0.00035792	     -0.20032708	     -0.06129099	      0.88282934	     -0.00010342	     -0.21636645	     -0.00000000	     -0.00000001	     37.91271173
      2.16905957	     -0.05883010	      0.00036766	     -0.20034377	     -0.06128554	      0.88282833	     -0.00010498	     -0.21636940	     -0.00000000	     -0.00000001	     37.97882007
      2.17030777	     -0.05884522	      0.00037925	     -0.20035938	     -0.06128009	      0.88282730	     -0.00010655	     -0.21637224	     -0.00000000	     -0.00000001	     37.79648460
      2.17187532	     -0.05886316	      0.00039191	     -0.20037791	     -0.06127326	      0.88282600	     -0.00010853	     -0.21637563	     -0.00000000	     -0.00000001	     37.77429433
      2.17344286	     -0.05887864	      0.00040641	     -0.20039403	     -0.06126642	      0.88282467	     -0.00011051	     -0.21637882	     -0.00000000	     -0.00000001	     37.48834970
      2.17465029	     -0.05888900	      0.00041474	     -0.20040481	     -0.06126115	      0.88282364	     -0.00011204	     -0.21638109	     -0.00000000	     -0.00000001	     37.56243938
      2.17585771	     -0.05889715	      0.00042487	     -0.20041344	     -0.06125588	      0.88282260	     -0.00011358	     -0.21638316	     -0.00000000	     -0.00000001	     37.41627046
      2.17749508	     -0.05890538	      0.00043687	     -0.20042228	     -0.06124872	      0.88282117	     -0.00011566	     -0.21638561	     -0.00000000	     -0.00000001	     37.38268809
      2.17913244	     -0.05890984	      0.00045058	     -0.20042739	     -0.06124156	      0.88281973	     -0.00011775	     -0.21638757	     -0.00000000	     -0.00000001	     37.10238734
      2.18030215	     -0.05891143	      0.00045738	     -0.20042938	     -0.06123644	      0.88281870	     -0.00011925	     -0.21638864	     -0.00000000	     -0.00000001	     37.18353753
      2.18147187	     -0.05891144	      0.00046575	     -0.20042982	     -0.06123130	      0.88281766	     -0.00012074	     -0.21638943	     -0.00000000	     -0.00000001	     37.06457590
      2.18320044	     -0.05890916	      0.00047628	     -0.20042815	     -0.06122371	      0.88281612	     -0.00012295	     -0.21639008	     -0.00000000	     -0.00000001	     37.02457448
      2.18466658	     -0.05890449	      0.00048587	     -0.20042401	     -0.06121725	      0.88281481	     -0.00012482	     -0.21639012	     -0.00000001	     -0.00000001	     36.83129058
      2.18613272	     -0.05889830	      0.00049268	     -0.20041827	     -0.06121078	      0.88281350	     -0.00012669	     -0.21638967	     -0.00000001	     -0.00000001	     36.89119305
      2.18759886	     -0.05888951	      0.00050158	     -0.20041000	     -0.06120429	      0.88281219	     -0.00012856	     -0.21638875	     -0.00000001	     -0.00000001	     36.62541699
      2.18888631	     -0.05888031	      0.00050601	     -0.20040117	     -0.06119858	      0.88281105	     -0.00013019	     -0.21638751	     -0.00000001	     -0.00000001	     36.71407716
      2.19017376	     -0.05886905	      0.00051211	     -0.20039031	     -0.06119285	      0.88280991	     -0.00013183	     -0.21638587	     -0.00000001	     -0.00000001	     36.56535470
      2.19146121	     -0.05885636	      0.00051629	     -0.20037798	     -0.06118711	      0.88280877	     -0.00013346	     -0.21638381	     -0.00000001	     -0.00000001	     36.55662477
      2.19323062	     -0.05883588	      0.00052297	     -0.20035802	     -0.06117919	      0.88280722	     -0.00013568	     -0.21638029	     -0.00000001	     -0.00000001	     36.39621749
      2.19455176	     -0.05881908	      0.00052557	     -0.20034153	     -0.06117326	      0.88280607	     -0.00013734	     -0.21637712	     -0.00000001	     -0.00000001	     36.44131870
      2.19587291	     -0.05879997	      0.00052960	     -0.20032278	     -0.06116731	      0.88280493	     -0.00013899	     -0.21637349	     -0.00000001	     -0.00000001	     36.29421151
      2.19719405	     -0.05877961	      0.00053173	     -0.20030273	     -0.06116134	      0.88280380	     -0.00014063	     -0.21636938	     -0.00000001	     -0.00000001	     36.29759795
      2.19894620	     -0.05874955	      0.00053527	     -0.20027310	     -0.06115338	      0.88280232	     -0.00014280	     -0.21636319	     -0.00000001	     -0.00000001	     36.11404032
      2.20023777	     -0.05872559	      0.00053516	     -0.20024938	     -0.06114750	      0.88280125	     -0.00014438	     -0.21635806	     -0.00000001	     -0.00000001	     36.19716808
      2.20152935	     -0.05869937	      0.00053634	     -0.20022344	     -0.06114159	      0.88280018	     -0.00014595	     -0.21635246	     -0.00000001	     -0.00000001	     36.07072714
      2.20314112	     -0.05866495	      0.00053521	     -0.20018928	     -0.06113419	      0.88279888	     -0.00014790	     -0.21634477	     -0.00000001	     -0.00000001	     36.11760709
      2.20458569	     -0.05863122	      0.00053531	     -0.20015582	     -0.06112752	      0.88279773	     -0.00014963	     -0.21633724	     -0.00000001	     -0.00000001	     35.91884111
      2.20603027	     -0.05859608	      0.00053200	     -0.20012086	     -0.06112082	      0.88279660	     -0.00015134	     -0.21632908	     -0.00000001	     -0.00000001	     36.01603312
      2.20747484	     -0.05855819	      0.00053101	     -0.20008319	     -0.06111410	      0.88279549	     -0.00015304	     -0.21632031	     -0.00000001	     -0.00000001	     35.80988949
      2.20891942	     -0.05851908	      0.00052581	     -0.20004420	     -0.06110734	      0.88279440	     -0.00015471	     -0.21631090	     -0.00000001	     -0.00000001	     35.95881462
      2.21021648	     -0.05848159	      0.00052360	     -0.20000688	     -0.06110124	      0.88279343	     -0.00015620	     -0.21630193	     -0.00000001	     -0.00000001	     35.75379495
      2.21151355	     -0.05844308	      0.00051843	     -0.19996845	     -0.06109512	      0.88279249	     -0.00015767	     -0.21629244	     -0.00000001	     -0.00000000	     35.80747072
      2.21281061	     -0.05840261	      0.00051397	     -0.19992808	     -0.06108897	      0.88279156	     -0.00015912	     -0.21628246	     -0.00000001	     -0.00000000	     35.73238328
      2.21461306	     -0.05834439	      0.00050519	     -0.19986991	     -0.06108038	      0.88279030	     -0.00016110	     -0.21626775	     -0.00000001	     -0.00000000	     35.79458172
      2.21596040	     -0.05829826	      0.00049983	     -0.19982386	     -0.06107392	      0.88278939	     -0.00016255	     -0.21625615	     -0.00000001	     -0.00000000	     35.64609741
      2.21730775	     -0.05825169	      0.00049179	     -0.19977728	     -0.06106743	      0.88278849	     -0.00016398	     -0.21624402	     -0.00000001	     -0.00000000	     35.69578207
      2.21865510	     -0.05820371	      0.00048467	     -0.19972931	     -0.06106091	      0.88278761	     -0.00016538	     -0.21623142	     -0.00000001	     -0.00000000	     35.63052568
      2.22038653	     -0.05814226	      0.00047281	     -0.19966779	     -0.06105248	      0.88278650	     -0.00016714	     -0.21621454	     -0.00000001	     -0.00000000	     35.69908814
      2.22169625	     -0.05809398	      0.00046539	     -0.19961948	     -0.06104607	      0.88278569	     -0.00016844	     -0.21620134	     -0.00000001	     -0.00000000	     35.57286197
      2.22300597	     -0.05804653	      0.00045536	     -0.19957194	     -0.06103963	      0.88278490	     -0.00016972	     -0.21618777	     -0.00000001	     -0.00000000	     35.63289272
      2.22462564	     -0.05798713	      0.00044420	     -0.19951245	     -0.06103163	      0.88278394	     -0.00017125	     -0.21617055	     -0.00000001	     -0.00000000	     35.57576636
      2.22607867	     -0.05793481	      0.00043166	     -0.19945996	     -0.06102440	      0.88278311	     -0.00017259	     -0.21615473	     -0.00000001	     -0.00000000	     35.65907567
      2.22753171	     -0.05788101	      0.00042162	     -0.19940606	     -0.06101714	      0.88278230	     -0.00017388	     -0.21613861	     -0.00000001	     -0.00000000	     35.55938047
      2.22898474	     -0.05782849	      0.00040819	     -0.19935335	     -0.06100984	      0.88278151	     -0.00017514	     -0.21612220	     -0.00000001	     -0.00000000	     35.68379523
      2.23043778	     -0.05777500	      0.00039816	     -0.19929973	     -0.06100250	      0.88278074	     -0.00017635	     -0.21610555	     -0.00000001	     -0.00000000	     35.59803747
      2.23189082	     -0.05772367	      0.00038405	     -0.19924817	     -0.06099512	      0.88278000	     -0.00017752	     -0.21608867	     -0.00000001	     -0.00000000	     35.72379466
      2.23318295	     -0.05767652	      0.00037503	     -0.19920089	     -0.06098853	      0.88277936	     -0.00017853	     -0.21607353	     -0.00000001	     -0.00000000	     35.65199243
      2.23447508	     -0.05763087	      0.00036340	     -0.19915504	     -0.06098190	      0.88277873	     -0.00017949	     -0.21605823	     -0.00000001	     -0.00000000	     35.72308519
      2.23605381	     -0.05757457	      0.00035108	     -0.19909854	     -0.06097376	      0.88277799	     -0.00018063	     -0.21603941	     -0.00000001	     -0.00000000	     35.72278514
      2.23763254	     -0.05751904	      0.00033639	     -0.19904274	     -0.06096558	      0.88277728	     -0.00018170	     -0.21602040	     -0.00000001	     -0.00000000	     35.84906560
      2.23893164	     -0.05746949	      0.00032749	     -0.19899304	     -0.06095881	      0.88277671	     -0.00018254	     -0.21600461	     -0.00000001	     -0.00000000	     35.81467210
      2.24023073	     -0.05741969	      0.00031638	     -0.19894302	     -0.06095201	      0.88277616	     -0.00018335	     -0.21598861	     -0.00000001	     -0.00000000	     35.90520004
      2.24183364	     -0.05735464	      0.00030503	     -0.19887777	     -0.06094358	      0.88277550	     -0.00018429	     -0.21596856	     -0.00000001	     -0.00000000	     35.95459533
      2.24343655	     -0.05728947	      0.00029122	     -0.19881230	     -0.06093510	      0.88277487	     -0.00018517	     -0.21594810	     -0.00000001	     -0.00000000	     36.08032269
      2.24466890	     -0.05723513	      0.00028408	     -0.19875783	     -0.06092855	      0.88277440	     -0.00018580	     -0.21593213	     -0.00000001	     -0.00000000	     36.07247832
      2.24590125	     -0.05718183	      0.00027470	     -0.19870432	     -0.06092197	      0.88277394	     -0.00018640	     -0.21591589	     -0.00000001	     -0.00000000	     36.16165275
      2.24759790	     -0.05710477	      0.00026384	     -0.19862701	     -0.06091288	      0.88277335	     -0.00018716	     -0.21589315	     -0.00000001	     -0.00000000	     36.24224084
      2.24929454	     -0.05702891	      0.00025046	     -0.19855082	     -0.06090373	      0.88277278	     -0.00018786	     -0.21586993	     -0.00000001	     -0.00000000	     36.40440616
      2.25047556	     -0.05697145	      0.00024482	     -0.19849321	     -0.06089734	      0.88277241	     -0.00018830	     -0.21585352	     -0.00000001	     -0.00000000	     36.40864001
      2.25165658	     -0.05691526	      0.00023686	     -0.19843681	     -0.06089092	      0.88277205	     -0.00018871	     -0.21583688	     -0.00000001	     -0.00000000	     36.49162352
      2.25346180	     -0.05682466	      0.00022672	     -0.19834592	     -0.06088107	      0.88277154	     -0.00018927	     -0.21581098	     -0.00000001	     -0.00000000	     36.63813981
      2.25494387	     -0.05675069	      0.00021708	     -0.19827167	     -0.06087294	      0.88277116	     -0.00018968	     -0.21578927	     -0.00000001	     -0.00000000	     36.70930573
      2.25642594	     -0.05667322	      0.00021035	     -0.19819397	     -0.06086479	      0.88277080	     -0.00019003	     -0.21576722	     -0.00000001	     -0.00000000	     36.84885799
      2.25790800	     -0.05660040	      0.00020011	     -0.19812081	     -0.06085660	      0.88277047	     -0.00019033	     -0.21574483	     -0.00000001	     -0.00000000	     36.93188992
      2.25922917	     -0.05652982	      0.00019501	     -0.19805002	     -0.06084928	      0.88277021	     -0.00019055	     -0.21572467	     -0.00000001	     -0.00000000	     37.04857655
      2.26055033	     -0.05646429	      0.00018675	     -0.19798419	     -0.06084194	      0.88276997	     -0.00019073	     -0.21570428	     -0.00000001	     -0.00000000	     37.14703078
      2.26187150	     -0.05639811	      0.00018052	     -0.19791774	     -0.06083457	      0.88276976	     -0.00019087	     -0.21568378	     -0.00000001	     -0.00000000	     37.24687238
      2.26356443	     -0.05632203	      0.00016975	     -0.19784123	     -0.06082511	      0.88276953	     -0.00019100	     -0.21565745	     -0.00000001	     -0.00000000	     37.36142864
      2.26488343	     -0.05626114	      0.00016388	     -0.19778006	     -0.06081771	      0.88276938	     -0.00019105	     -0.21563705	     -0.00000001	     -0.00000000	     37.48221884
      2.26620244	     -0.05620754	      0.00015452	     -0.19772608	     -0.06081030	      0.88276926	     -0.00019106	     -0.21561672	     -0.00000001	     -0.00000000	     37.57335453
      2.26752145	     -0.05615349	      0.00014640	     -0.19767167	     -0.06080287	      0.88276916	     -0.00019103	     -0.21559658	     -0.00000001	     -0.00000000	     37.72081041
      2.26922333	     -0.05609423	      0.00013212	     -0.19761184	     -0.06079327	      0.88276908	     -0.00019094	     -0.21557088	     -0.00000001	     -0.00000000	     37.84572875
      2.27049962	     -0.05604705	      0.00012328	     -0.19756427	     -0.06078605	      0.88276905	     -0.00019082	     -0.21555195	     -0.00000001	     -0.00000000	     38.02344640
      2.27177590	     -0.05600611	      0.00011135	     -0.19752286	     -0.06077882	      0.88276904	     -0.00019068	     -0.21553322	     -0.00000001	      0.00000000	     38.12262891
      2.27335489	     -0.05595046	      0.00009838	     -0.19746667	     -0.06076986	      0.88276907	     -0.00019045	     -0.21551033	     -0.00000001	      0.00000000	     38.34974464
      2.27475919	     -0.05590831	      0.00008365	     -0.19742395	     -0.06076188	      0.88276913	     -0.00019020	     -0.21549013	     -0.00000001	      0.00000000	     38.42459982
      2.27616349	     -0.05586127	      0.00007145	     -0.19737640	     -0.06075388	      0.88276921	     -0.00018991	     -0.21547017	     -0.00000001	      0.00000000	     38.63980870
      2.27756779	     -0.05582617	      0.00005507	     -0.19734066	     -0.06074589	      0.88276933	     -0.00018959	     -0.21545042	     -0.00000001	      0.00000000	     38.69930906
      2.27897209	     -0.05578484	      0.00004179	     -0.19729878	     -0.06073788	      0.88276948	     -0.00018922	     -0.21543105	     -0.00000001	      0.00000000	     38.93097019
      2.28037639	     -0.05575702	      0.00002381	     -0.19727028	     -0.06072988	      0.88276967	     -0.00018881	     -0.21541199	     -0.00000001	      0.00000000	     38.96996117
      2.28178068	     -0.05572039	      0.00000995	     -0.19723308	     -0.06072187	      0.88276988	     -0.00018835	     -0.21539339	     -0.00000001	      0.00000000	     39.24766788
      2.28301035	     -0.05569960	     -0.00000648	     -0.19721167	     -0.06071486	      0.88277010	     -0.00018793	     -0.21537736	     -0.00000001	      0.00000000	     39.29058996
      2.28424002	     -0.05567323	     -0.00002052	     -0.19718474	     -0.06070785	      0.88277034	     -0.00018747	     -0.21536163	     -0.00000001	      0.00000000	     39.48424839
      2.28578188	     -0.05564639	     -0.00004031	     -0.19715715	     -0.06069907	      0.88277068	     -0.00018685	     -0.21534222	     -0.00000001	      0.00000000	     39.63796570
      2.28732374	     -0.05561527	     -0.00005785	     -0.19712533	     -0.06069030	      0.88277106	     -0.00018618	     -0.21532320	     -0.00000001	      0.00000000	     39.91440362
      2.28856586	     -0.05559910	     -0.00007490	     -0.19710851	     -0.06068324	      0.88277139	     -0.00018561	     -0.21530808	     -0.00000001	      0.00000000	     39.96794317
      2.28980798	     -0.05557795	     -0.00008951	     -0.19708678	     -0.06067619	      0.88277175	     -0.00018501	     -0.21529322	     -0.00000001	      0.00000000	     40.15595717
      2.29136547	     -0.05555731	     -0.00010986	     -0.19706536	     -0.06066737	      0.88277224	     -0.00018422	     -0.21527485	     -0.00000001	      0.00000000	     40.30988395
      2.29292296	     -0.05553190	     -0.00012769	     -0.19703922	     -0.06065857	      0.88277276	     -0.00018337	     -0.21525688	     -0.00000001	      0.00000000	     40.60279203
      2.29410713	     -0.05552190	     -0.00014445	     -0.19702859	     -0.06065189	      0.88277319	     -0.00018270	     -0.21524341	     -0.00000001	      0.00000000	     40.64902651
      2.29529129	     -0.05550690	     -0.00015883	     -0.19701302	     -0.06064522	      0.88277363	     -0.00018200	     -0.21523017	     -0.00000001	      0.00000000	     40.82965668
      2.29692985	     -0.05549158	     -0.00018029	     -0.19699688	     -0.06063603	      0.88277428	     -0.00018099	     -0.21521215	     -0.00000001	      0.00000000	     41.02100787
      2.29856841	     -0.05547159	     -0.00019926	     -0.19697611	     -0.06062687	      0.88277497	     -0.00017993	     -0.21519452	     -0.00000001	      0.00000000	     41.34591029
      2.29969708	     -0.05546674	     -0.00021526	     -0.19697066	     -0.06062058	      0.88277546	     -0.00017917	     -0.21518253	     -0.00000000	      0.00000000	     41.37730020
      2.30082575	     -0.05545718	     -0.00022868	     -0.19696056	     -0.06061430	      0.88277597	     -0.00017838	     -0.21517073	     -0.00000000	      0.00000000	     41.53449864
      2.30258061	     -0.05544722	     -0.00025046	     -0.19694973	     -0.06060459	      0.88277679	     -0.00017712	     -0.21515270	     -0.00000000	      0.00000000	     41.72789201
      2.30401308	     -0.05543739	     -0.00026654	     -0.19693924	     -0.06059669	      0.88277748	     -0.00017606	     -0.21513830	     -0.00000000	      0.00000000	     41.93848185
      2.30544555	     -0.05543444	     -0.00028490	     -0.19693558	     -0.06058884	      0.88277819	     -0.00017495	     -0.21512414	     -0.00000000	      0.00000000	     42.07624466
      2.30687801	     -0.05542585	     -0.00029959	     -0.19692635	     -0.06058101	      0.88277892	     -0.00017382	     -0.21511029	     -0.00000000	      0.00000000	     42.29217030
      2.30816412	     -0.05542642	     -0.00031604	     -0.19692627	     -0.06057402	      0.88277959	     -0.00017277	     -0.21509804	     -0.00000000	      0.00000000	     42.39097430
      2.30945022	     -0.05542170	     -0.00032881	     -0.19692101	     -0.06056706	      0.88278027	     -0.00017170	     -0.21508604	     -0.00000000	      0.00000000	     42.54588606
      2.31073632	     -0.05542184	     -0.00034325	     -0.19692055	     -0.06056013	      0.88278096	     -0.00017060	     -0.21507422	     -0.00000000	      0.00000000	     42.66142598
      2.31233136	     -0.05541882	     -0.00035804	     -0.19691687	     -0.06055159	      0.88278182	     -0.00016921	     -0.21505986	     -0.00000000	      0.00000000	     42.83641297
      2.31361115	     -0.05542163	     -0.00037250	     -0.19691908	     -0.06054477	      0.88278252	     -0.00016806	     -0.21504854	     -0.00000000	      0.00000000	     42.96187512
      2.31489095	     -0.05542079	     -0.00038381	     -0.19691773	     -0.06053799	      0.88278321	     -0.00016689	     -0.21503743	     -0.00000000	      0.00000000	     43.08399669
      2.31617074	     -0.05542338	     -0.00039677	     -0.19691976	     -0.06053124	      0.88278391	     -0.00016570	     -0.21502649	     -0.00000000	      0.00000000	     43.20656724
      2.31776925	     -0.05542477	     -0.00040987	     -0.19692054	     -0.06052287	      0.88278478	     -0.00016419	     -0.21501310	     -0.00000000	      0.00000000	     43.32676707
      2.31900709	     -0.05542948	     -0.00042209	     -0.19692472	     -0.06051642	      0.88278545	     -0.00016299	     -0.21500291	     -0.00000000	      0.00000000	     43.45414899
      2.32024492	     -0.05543231	     -0.00043127	     -0.19692709	     -0.06051001	      0.88278611	     -0.00016177	     -0.21499291	     -0.00000000	      0.00000000	     43.51736943
      2.32173703	     -0.05543830	     -0.00044397	     -0.19693250	     -0.06050234	      0.88278689	     -0.00016028	     -0.21498108	     -0.00000000	      0.00000000	     43.66348210
      2.32307642	     -0.05544283	     -0.00045252	     -0.19693658	     -0.06049549	      0.88278759	     -0.00015893	     -0.21497069	     -0.00000000	      0.00000000	     43.70262549
      2.32441582	     -0.05544973	     -0.00046353	     -0.19694296	     -0.06048869	      0.88278827	     -0.00015755	     -0.21496049	     -0.00000000	      0.00000000	     43.85568608
      2.32575521	     -0.05545587	     -0.00047108	     -0.19694867	     -0.06048193	      0.88278893	     -0.00015615	     -0.21495051	     -0.00000000	      0.00000000	     43.86549215
      2.32709461	     -0.05546391	     -0.00048122	     -0.19695622	     -0.06047522	      0.88278958	     -0.00015473	     -0.21494074	     -0.00000000	      0.00000000	     44.02329340
      2.32843400	     -0.05547145	     -0.00048762	     -0.19696337	     -0.06046856	      0.88279021	     -0.00015330	     -0.21493118	     -0.00000000	      0.00000000	     44.00793706
      2.32977340	     -0.05548053	     -0.00049695	     -0.19697197	     -0.06046194	      0.88279082	     -0.00015184	     -0.21492183	     -0.00000000	      0.00000000	     44.17426031
      2.33111279	     -0.05548931	     -0.00050217	     -0.19698039	     -0.06045537	      0.88279141	     -0.00015037	     -0.21491270	     -0.00000000	      0.00000000	     44.13167772
      2.33245219	     -0.05549945	     -0.00051051	     -0.19699009	     -0.06044884	      0.88279197	     -0.00014889	     -0.21490377	     -0.00000000	      0.00000000	     44.31060608
      2.33363396	     -0.05550831	     -0.00051409	     -0.19699865	     -0.06044312	      0.88279245	     -0.00014756	     -0.21489607	     -0.00000000	      0.00000000	     44.25039356
      2.33481573	     -0.05551793	     -0.00051964	     -0.19700792	     -0.06043744	      0.88279291	     -0.00014623	     -0.21488854	     -0.00000000	      0.00000000	     44.34065095
      2.33628360	     -0.05553028	     -0.00052471	     -0.19701990	     -0.06043044	      0.88279346	     -0.00014455	     -0.21487942	     -0.00000000	      0.00000000	     44.36195169
      2.33775147	     -0.05554338	     -0.00053136	     -0.19703259	     -0.06042349	      0.88279397	     -0.00014285	     -0.21487056	     -0.00000000	      0.00000000	     44.51355349
      2.33895091	     -0.05555429	     -0.00053405	     -0.19704323	     -0.06041786	      0.88279437	     -0.00014146	     -0.21486351	     -0.00000000	      0.00000000	     44.46585800
      2.34015035	     -0.05556568	     -0.00053846	     -0.19705430	     -0.06041226	      0.88279475	     -0.00014005	     -0.21485663	     -0.00000000	      0.00000000	     44.55146782
      2.34162699	     -0.05558007	     -0.00054181	     -0.19706837	     -0.06040543	      0.88279519	     -0.00013830	     -0.21484838	     -0.00000000	      0.00000000	     44.55224375
      2.34310364	     -0.05559504	     -0.00054685	     -0.19708297	     -0.06039866	      0.88279560	     -0.00013654	     -0.21484039	     -0.00000000	      0.00000000	     44.70447170
      2.34425435	     -0.05560691	     -0.00054785	     -0.19709462	     -0.06039342	      0.88279590	     -0.00013515	     -0.21483433	     -0.00000000	      0.00000000	     44.62986474
      2.34540506	     -0.05561935	     -0.00055065	     -0.19710680	     -0.06038822	      0.88279618	     -0.00013376	     -0.21482842	     -0.00000000	      0.00000000	     44.69411417
      2.34694627	     -0.05563628	     -0.00055265	     -0.19712344	     -0.06038131	      0.88279652	     -0.00013188	     -0.21482072	     -0.00000000	      0.00000000	     44.69685748
      2.34848748	     -0.05565352	     -0.00055652	     -0.19714033	     -0.06037447	      0.88279684	     -0.00012999	     -0.21481327	     -0.00000000	      0.00000000	     44.85064702
      2.34959420	     -0.05566601	     -0.00055639	     -0.19715266	     -0.06036959	      0.88279705	     -0.00012862	     -0.21480807	     -0.00000000	      0.00000000	     44.75940629
      2.35070091	     -0.05567869	     -0.00055784	     -0.19716514	     -0.06036475	      0.88279725	     -0.00012725	     -0.21480299	     -0.00000000	      0.00000000	     44.80872921
      2.35232857	     -0.05569747	     -0.00055834	     -0.19718365	     -0.06035770	      0.88279751	     -0.00012522	     -0.21479572	     -0.00000000	      0.00000000	     44.80973501
      2.35370079	     -0.05571338	     -0.00055945	     -0.19719933	     -0.06035181	      0.88279771	     -0.00012349	     -0.21478977	     -0.00000000	      0.00000000	     44.88974919
      2.35507300	     -0.05572928	     -0.00055814	     -0.19721507	     -0.06034597	      0.88279789	     -0.00012176	     -0.21478398	     -0.00000000	      0.00000000	     44.83643095
      2.35644521	     -0.05574516	     -0.00055878	     -0.19723073	     -0.06034018	      0.88279806	     -0.00012002	     -0.21477834	     -0.00000000	      0.00000000	     44.95257174
      2.35781743	     -0.05576078	     -0.00055570	     -0.19724624	     -0.06033444	      0.88279820	     -0.00011828	     -0.21477284	     -0.00000000	      0.00000000	     44.84578834
      2.35898094	     -0.05577400	     -0.00055577	     -0.19725930	     -0.06032962	      0.88279832	     -0.00011679	     -0.21476828	     -0.00000000	      0.00000000	     44.94659179
      2.36014445	     -0.05578713	     -0.00055340	     -0.19727233	     -0.06032483	      0.88279842	     -0.00011530	     -0.21476381	     -0.00000000	      0.00000000	     44.90609603
      2.36163952	     -0.05580374	     -0.00055117	     -0.19728880	     -0.06031874	      0.88279854	     -0.00011337	     -0.21475818	     -0.00000000	      0.00000000	     44.95716496
      2.36313459	     -0.05581989	     -0.00054633	     -0.19730487	     -0.06031270	      0.88279864	     -0.00011144	     -0.21475268	     -0.00000000	      0.00000000	     44.87029987
      2.36430557	     -0.05583221	     -0.00054446	     -0.19731709	     -0.06030801	      0.88279871	     -0.00010993	     -0.21474845	     -0.00000000	      0.00000000	     44.95698835
      2.36547655	     -0.05584417	     -0.00054027	     -0.19732901	     -0.06030336	      0.88279877	     -0.00010840	     -0.21474428	     -0.00000000	      0.00000000	     44.90877871
      2.36699687	     -0.05585916	     -0.00053571	     -0.19734394	     -0.06029738	      0.88279883	     -0.00010643	     -0.21473895	     -0.00000000	      0.00000000	     44.95678119
      2.36851719	     -0.05587346	     -0.00052844	     -0.19735824	     -0.06029146	      0.88279889	     -0.00010444	     -0.21473372	     -0.00000000	      0.00000000	     44.85441108
      2.36964070	     -0.05588357	     -0.00052527	     -0.19736830	     -0.06028712	      0.88279892	     -0.00010297	     -0.21472990	     -0.00000000	      0.00000000	     44.94579239
      2.37076421	     -0.05589321	     -0.00051992	     -0.19737795	     -0.06028281	      0.88279894	     -0.00010150	     -0.21472612	     -0.00000000	      0.00000000	     44.90636242
      2.37236681	     -0.05590612	     -0.00051292	     -0.19739086	     -0.06027672	      0.88279897	     -0.00009940	     -0.21472079	     -0.00000000	      0.00000000	     44.94114971
      2.37374275	     -0.05591637	     -0.00050515	     -0.19740116	     -0.06027154	      0.88279898	     -0.00009759	     -0.21471626	     -0.00000000	      0.00000000	     44.86995230
      2.37511869	     -0.05592586	     -0.00049887	     -0.19741066	     -0.06026641	      0.88279898	     -0.00009577	     -0.21471177	     -0.00000000	      0.00000000	     44.94986798
      2.37649464	     -0.05593452	     -0.00048961	     -0.19741941	     -0.06026133	      0.88279898	     -0.00009396	     -0.21470733	     -0.00000000	     -0.00000000	     44.83453347
      2.37787058	     -0.05594240	     -0.00048307	     -0.19742732	     -0.06025629	      0.88279897	     -0.00009214	     -0.21470291	     -0.00000000	     -0.00000000	     44.97131574
      2.37904499	     -0.05594842	     -0.00047411	     -0.19743346	     -0.06025202	      0.88279896	     -0.00009059	     -0.21469917	     -0.00000000	     -0.00000000	     44.83609598
      2.38021940	     -0.05595386	     -0.00046689	     -0.19743897	     -0.06024779	      0.88279894	     -0.00008904	     -0.21469545	     -0.00000000	     -0.00000000	     44.87571018
      2.38171635	     -0.05595987	     -0.00045574	     -0.19744512	     -0.06024244	      0.88279891	     -0.00008706	     -0.21469074	     -0.00000000	     -0.00000000	     44.81783391
      2.38321331	     -0.05596487	     -0.00044598	     -0.19745024	     -0.06023714	      0.88279888	     -0.00008508	     -0.21468606	     -0.00000000	     -0.00000000	     44.92199011
      2.38439936	     -0.05596806	     -0.00043549	     -0.19745359	     -0.06023297	      0.88279885	     -0.00008350	     -0.21468237	     -0.00000000	     -0.00000000	     44.80038575
      2.38558541	     -0.05597062	     -0.00042658	     -0.19745626	     -0.06022884	      0.88279882	     -0.00008193	     -0.21467869	     -0.00000000	     -0.00000000	     44.84102404
      2.38710346	     -0.05597284	     -0.00041318	     -0.19745870	     -0.06022360	      0.88279878	     -0.00007992	     -0.21467400	     -0.00000000	     -0.00000000	     44.78289251
      2.38862151	     -0.05597394	     -0.00040132	     -0.19745997	     -0.06021841	      0.88279873	     -0.00007791	     -0.21466933	     -0.00000000	     -0.00000000	     44.90775304
      2.38976246	     -0.05597392	     -0.00038948	     -0.19746016	     -0.06021454	      0.88279870	     -0.00007640	     -0.21466582	     -0.00000000	     -0.00000000	     44.77478533
      2.39090342	     -0.05597330	     -0.00037921	     -0.19745971	     -0.06021070	      0.88279867	     -0.00007489	     -0.21466231	     -0.00000000	     -0.00000000	     44.80714813
      2.39249694	     -0.05597137	     -0.00036314	     -0.19745807	     -0.06020538	      0.88279861	     -0.00007278	     -0.21465741	     -0.00000000	     -0.00000000	     44.76066484
      2.39409047	     -0.05596829	     -0.00034852	     -0.19745523	     -0.06020011	      0.88279856	     -0.00007068	     -0.21465250	     -0.00000000	     -0.00000000	     44.90181352
      2.39518620	     -0.05596541	     -0.00033556	     -0.19745260	     -0.06019652	      0.88279853	     -0.00006923	     -0.21464913	     -0.00000000	     -0.00000000	     44.75986806
      2.39628192	     -0.05596215	     -0.00032418	     -0.19744954	     -0.06019295	      0.88279849	     -0.00006779	     -0.21464575	     -0.00000000	     -0.00000000	     44.78705583
      2.39798329	     -0.05595614	     -0.00030499	     -0.19744390	     -0.06018747	      0.88279844	     -0.00006554	     -0.21464051	     -0.00000000	     -0.00000000	     44.75552539
      2.39938361	     -0.05595043	     -0.00028981	     -0.19743847	     -0.06018299	      0.88279840	     -0.00006370	     -0.21463620	     -0.00000000	     -0.00000000	     44.82319997
      2.40078392	     -0.05594455	     -0.00027244	     -0.19743294	     -0.06017855	      0.88279835	     -0.00006186	     -0.21463191	     -0.00000000	     -0.00000000	     44.73734498
      2.40218423	     -0.05593960	     -0.00025725	     -0.19742827	     -0.06017416	      0.88279831	     -0.00006003	     -0.21462767	     -0.00000000	     -0.00000000	     44.85867538
      2.40342728	     -0.05593579	     -0.00024092	     -0.19742479	     -0.06017028	      0.88279827	     -0.00005840	     -0.21462400	     -0.00000000	     -0.00000000	     44.73851955
      2.40467033	     -0.05593251	     -0.00022646	     -0.19742179	     -0.06016644	      0.88279823	     -0.00005677	     -0.21462044	     -0.00000000	     -0.00000000	     44.80617900
      2.40591339	     -0.05592999	     -0.00021040	     -0.19741959	     -0.06016263	      0.88279819	     -0.00005515	     -0.21461701	     -0.00000000	     -0.00000000	     44.75868842
      2.40753731	     -0.05592817	     -0.00019054	     -0.19741817	     -0.06015768	      0.88279814	     -0.00005303	     -0.21461278	     -0.00000000	     -0.00000000	     44.83572982
      2.40880754	     -0.05592728	     -0.00017284	     -0.19741765	     -0.06015385	      0.88279809	     -0.00005138	     -0.21460969	     -0.00000000	     -0.00000000	     44.73656306
      2.41007778	     -0.05592680	     -0.00015670	     -0.19741750	     -0.06015005	      0.88279805	     -0.00004973	     -0.21460679	     -0.00000000	     -0.00000000	     44.80766291
      2.41134802	     -0.05592679	     -0.00013882	     -0.19741787	     -0.06014627	      0.88279800	     -0.00004808	     -0.21460410	     -0.00000000	     -0.00000000	     44.75865375
      2.41295005	     -0.05592817	     -0.00011746	     -0.19741971	     -0.06014155	      0.88279793	     -0.00004601	     -0.21460102	     -0.00000000	     -0.00000000	     44.85014755
      2.41420104	     -0.05592953	     -0.00009848	     -0.19742148	     -0.06013789	      0.88279787	     -0.00004439	     -0.21459887	     -0.00000000	     -0.00000000	     44.74425480
      2.41545203	     -0.05593081	     -0.00008100	     -0.19742314	     -0.06013425	      0.88279781	     -0.00004278	     -0.21459693	     -0.00000000	     -0.00000000	     44.81204957
      2.41670301	     -0.05593180	     -0.00006188	     -0.19742456	     -0.06013064	      0.88279774	     -0.00004116	     -0.21459518	     -0.00000000	     -0.00000000	     44.76741968
      2.41837477	     -0.05593342	     -0.00003732	     -0.19742674	     -0.06012586	      0.88279763	     -0.00003901	     -0.21459314	     -0.00000000	     -0.00000000	     44.85235390
      2.41962134	     -0.05593498	     -0.00001687	     -0.19742877	     -0.06012231	      0.88279754	     -0.00003741	     -0.21459183	     -0.00000000	     -0.00000000	     44.72928202
      2.42086792	     -0.05593699	      0.00000202	     -0.19743122	     -0.06011879	      0.88279744	     -0.00003582	     -0.21459071	     -0.00000000	     -0.00000000	     44.78243428
      2.42238433	     -0.05593997	      0.00002698	     -0.19743478	     -0.06011454	      0.88279731	     -0.00003388	     -0.21458960	     -0.00000000	     -0.00000000	     44.67943530
      2.42373845	     -0.05594223	      0.00004772	     -0.19743753	     -0.06011076	      0.88279717	     -0.00003216	     -0.21458883	     -0.00000000	     -0.00000000	     44.78124345
      2.42509257	     -0.05594354	      0.00007096	     -0.19743940	     -0.06010701	      0.88279702	     -0.00003044	     -0.21458824	     -0.00000000	     -0.00000000	     44.63514316
      2.42644669	     -0.05594485	      0.00009180	     -0.19744121	     -0.06010328	      0.88279685	     -0.00002872	     -0.21458778	     -0.00000000	     -0.00000000	     44.74755450
      2.42780081	     -0.05594618	      0.00011501	     -0.19744311	     -0.06009957	      0.88279666	     -0.00002701	     -0.21458747	     -0.00000000	     -0.00000000	     44.57541414
      2.42915493	     -0.05594692	      0.00013546	     -0.19744435	     -0.06009588	      0.88279646	     -0.00002531	     -0.21458728	     -0.00000000	     -0.00000000	     44.71075350
      2.43050905	     -0.05594825	      0.00015822	     -0.19744624	     -0.06009221	      0.88279623	     -0.00002362	     -0.21458719	     -0.00000000	     -0.00000000	     44.51413118
      2.43186317	     -0.05595028	      0.00017787	     -0.19744876	     -0.06008856	      0.88279598	     -0.00002193	     -0.21458725	     -0.00000000	     -0.00000000	     44.65303769
      2.43321729	     -0.05595218	      0.00019994	     -0.19745122	     -0.06008492	      0.88279570	     -0.00002025	     -0.21458745	     -0.00000000	     -0.00000000	     44.43758886
      2.43457141	     -0.05595440	      0.00021878	     -0.19745391	     -0.06008130	      0.88279540	     -0.00001858	     -0.21458778	     -0.00000000	     -0.00000000	     44.58067453
      2.43592553	     -0.05595697	      0.00024002	     -0.19745702	     -0.06007770	      0.88279508	     -0.00001691	     -0.21458825	     -0.00000000	     -0.00000000	     44.34803947
      2.43727965	     -0.05596049	      0.00025789	     -0.19746100	     -0.06007410	      0.88279472	     -0.00001526	     -0.21458887	     -0.00000000	     -0.00000000	     44.49291564
      2.43863378	     -0.05596446	      0.00027816	     -0.19746549	     -0.06007052	      0.88279434	     -0.00001361	     -0.21458963	     -0.00000000	     -0.00000000	     44.25297258
      2.43998790	     -0.05596905	      0.00029519	     -0.19747053	     -0.06006695	      0.88279393	     -0.00001197	     -0.21459055	     -0.00000000	     -0.00000000	     44.38934906
      2.44134202	     -0.05597395	      0.00031463	     -0.19747594	     -0.06006339	      0.88279349	     -0.00001034	     -0.21459161	     -0.00000000	     -0.00000000	     44.14420460
      2.44269614	     -0.05597826	      0.00033092	     -0.19748069	     -0.06005984	      0.88279303	     -0.00000873	     -0.21459280	     -0.00000000	     -0.00000000	     44.27701161
      2.44405026	     -0.05598221	      0.00034956	     -0.19748514	     -0.06005629	      0.88279253	     -0.00000711	     -0.21459407	     -0.00000000	     -0.00000000	     44.03829896
      2.44540438	     -0.05598649	      0.00036506	     -0.19748985	     -0.06005275	      0.88279201	     -0.00000551	     -0.21459542	     -0.00000000	     -0.00000000	     44.15131967
      2.44675850	     -0.05599063	      0.00038276	     -0.19749448	     -0.06004922	      0.88279145	     -0.00000392	     -0.21459685	     -0.00000000	     -0.00000000	     43.92393065
      2.44811262	     -0.05599408	      0.00039740	     -0.19749834	     -0.06004569	      0.88279087	     -0.00000233	     -0.21459833	     -0.00000000	     -0.00000000	     44.03312911
      2.44946674	     -0.05599694	      0.00041403	     -0.19750167	     -0.06004217	      0.88279026	     -0.00000076	     -0.21459982	     -0.00000000	     -0.00000000	     43.82505112
      2.45082086	     -0.05600045	      0.00042765	     -0.19750559	     -0.06003865	      0.88278962	      0.00000081	     -0.21460133	     -0.00000000	     -0.00000000	     43.90692280
      2.45217498	     -0.05600462	      0.00044307	     -0.19751020	     -0.06003513	      0.88278896	      0.00000236	     -0.21460286	     -0.00000000	     -0.00000000	     43.70421857
      2.45352910	     -0.05600947	      0.00045588	     -0.19751544	     -0.06003161	      0.88278827	      0.00000391	     -0.21460444	     -0.00000000	     -0.00000000	     43.76364866
      2.45488322	     -0.05601454	      0.00047040	     -0.19752095	     -0.06002809	      0.88278756	      0.00000545	     -0.21460607	     -0.00000000	     -0.00000000	     43.57741963
      2.45623734	     -0.05601987	      0.00048251	     -0.19752665	     -0.06002457	      0.88278683	      0.00000697	     -0.21460774	     -0.00000000	     -0.00000000	     43.62973065
      2.45759146	     -0.05602540	      0.00049605	     -0.19753259	     -0.06002105	      0.88278607	      0.00000849	     -0.21460944	     -0.00000000	     -0.00000000	     43.46402495
      2.45894558	     -0.05603136	      0.00050740	     -0.19753892	     -0.06001753	      0.88278530	      0.00001000	     -0.21461116	     -0.00000000	     -0.00000000	     43.49868403
      2.46029970	     -0.05603734	      0.00052002	     -0.19754530	     -0.06001400	      0.88278450	      0.00001150	     -0.21461291	     -0.00000000	     -0.00000000	     43.34506512
      2.46165382	     -0.05604304	      0.00053077	     -0.19755136	     -0.06001048	      0.88278369	      0.00001298	     -0.21461467	     -0.00000000	     -0.00000000	     43.36663273
      2.46300794	     -0.05604787	      0.00054265	     -0.19755658	     -0.06000694	      0.88278286	      0.00001446	     -0.21461640	     -0.00000000	     -0.00000000	     43.23115484
      2.46436206	     -0.05605196	      0.00055279	     -0.19756101	     -0.06000341	      0.88278202	      0.00001593	     -0.21461807	     -0.00000000	     -0.00000000	     43.24636134
      2.46571618	     -0.05605495	      0.00056375	     -0.19756438	     -0.05999986	      0.88278117	      0.00001738	     -0.21461965	     -0.00000000	     -0.00000000	     43.12905092
      2.46737035	     -0.05605729	      0.00057457	     -0.19756711	     -0.05999553	      0.88278011	      0.00001915	     -0.21462141	     -0.00000000	     -0.00000000	     43.20702542
      2.46857497	     -0.05605799	      0.00058413	     -0.19756815	     -0.05999236	      0.88277933	      0.00002042	     -0.21462255	     -0.00000000	     -0.00000000	     43.00592853
      2.46977958	     -0.05605858	      0.00059141	     -0.19756901	     -0.05998919	      0.88277854	      0.00002168	     -0.21462356	     -0.00000000	     -0.00000000	     43.01022488
      2.47140620	     -0.05605880	      0.00060187	     -0.19756962	     -0.05998490	      0.88277747	      0.00002337	     -0.21462473	     -0.00000000	     -0.00000000	     42.87869966
      2.47285781	     -0.05605881	      0.00060884	     -0.19756992	     -0.05998106	      0.88277651	      0.00002487	     -0.21462557	     -0.00000000	     -0.00000000	     42.93695882
      2.47430941	     -0.05605877	      0.00061759	     -0.19757022	     -0.05997720	      0.88277554	      0.00002635	     -0.21462625	     -0.00000000	     -0.00000000	     42.71562109
      2.47556890	     -0.05605887	      0.00062186	     -0.19757053	     -0.05997385	      0.88277469	      0.00002762	     -0.21462669	     -0.00000000	     -0.00000000	     42.80528594
      2.47682839	     -0.05605831	      0.00062783	     -0.19757022	     -0.05997049	      0.88277385	      0.00002888	     -0.21462699	     -0.00000000	     -0.00000000	     42.66739605
      2.47808788	     -0.05605732	      0.00063211	     -0.19756945	     -0.05996712	      0.88277300	      0.00003013	     -0.21462715	     -0.00000000	     -0.00000000	     42.66214923
      2.47983973	     -0.05605500	      0.00063860	     -0.19756744	     -0.05996241	      0.88277183	      0.00003185	     -0.21462710	     -0.00000000	     -0.00000000	     42.51031786
      2.48113601	     -0.05605303	      0.00064099	     -0.19756563	     -0.05995892	      0.88277096	      0.00003311	     -0.21462685	     -0.00000000	     -0.00000000	     42.57457746
      2.48243229	     -0.05605052	      0.00064469	     -0.19756333	     -0.05995541	      0.88277009	      0.00003436	     -0.21462643	     -0.00000000	     -0.00000000	     42.43725960
      2.48372856	     -0.05604794	      0.00064653	     -0.19756090	     -0.05995189	      0.88276922	      0.00003560	     -0.21462583	     -0.00000000	     -0.00000000	     42.43614510
      2.48544182	     -0.05604409	      0.00064957	     -0.19755727	     -0.05994722	      0.88276808	      0.00003721	     -0.21462477	     -0.00000000	     -0.00000000	     42.27255131
      2.48671392	     -0.05604119	      0.00064919	     -0.19755447	     -0.05994374	      0.88276723	      0.00003840	     -0.21462379	     -0.00000000	     -0.00000000	     42.34409929
      2.48798602	     -0.05603770	      0.00065011	     -0.19755111	     -0.05994025	      0.88276639	      0.00003957	     -0.21462264	     -0.00000000	     -0.00000000	     42.21675568
      2.48955604	     -0.05603299	      0.00064888	     -0.19754649	     -0.05993591	      0.88276536	      0.00004100	     -0.21462097	     -0.00000000	     -0.00000000	     42.23884272
      2.49095602	     -0.05602787	      0.00064902	     -0.19754150	     -0.05993203	      0.88276444	      0.00004226	     -0.21461926	     -0.00000000	     -0.00000000	     42.06184198
      2.49235600	     -0.05602242	      0.00064610	     -0.19753609	     -0.05992813	      0.88276353	      0.00004351	     -0.21461730	     -0.00000000	     -0.00000000	     42.13571072
      2.49375598	     -0.05601597	      0.00064522	     -0.19752974	     -0.05992422	      0.88276263	      0.00004474	     -0.21461510	     -0.00000000	     -0.00000000	     41.94158825
      2.49515597	     -0.05600891	      0.00064067	     -0.19752268	     -0.05992028	      0.88276173	      0.00004596	     -0.21461265	     -0.00000000	     -0.00000000	     42.04012820
      2.49655595	     -0.05600105	      0.00063851	     -0.19751488	     -0.05991633	      0.88276083	      0.00004717	     -0.21460996	     -0.00000000	     -0.00000000	     41.83149409
      2.49795593	     -0.05599303	      0.00063255	     -0.19750683	     -0.05991236	      0.88275994	      0.00004836	     -0.21460703	     -0.00000000	     -0.00000000	     41.94355529
      2.49935592	     -0.05598373	      0.00062958	     -0.19749756	     -0.05990837	      0.88275906	      0.00004954	     -0.21460383	     -0.00000000	     -0.00000000	     41.71889161
      2.50075590	     -0.05597400	      0.00062234	     -0.19748777	     -0.05990436	      0.88275818	      0.00005071	     -0.21460035	     -0.00000000	     -0.00000000	     41.85667083
      2.50201580	     -0.05596373	      0.00061865	     -0.19747750	     -0.05990074	      0.88275739	      0.00005175	     -0.21459696	     -0.00000000	     -0.00000000	     41.66672279
      2.50327570	     -0.05595314	      0.00061217	     -0.19746684	     -0.05989710	      0.88275661	      0.00005278	     -0.21459332	     -0.00000000	     -0.00000000	     41.70017267
      2.50479424	     -0.05593915	      0.00060549	     -0.19745280	     -0.05989269	      0.88275568	      0.00005400	     -0.21458860	     -0.00000000	     -0.00000000	     41.59367506
      2.50631278	     -0.05592495	      0.00059601	     -0.19743847	     -0.05988826	      0.88275475	      0.00005522	     -0.21458351	     -0.00000000	     -0.00000000	     41.67886060
      2.50759876	     -0.05591203	      0.00059015	     -0.19742550	     -0.05988448	      0.88275397	      0.00005623	     -0.21457893	     -0.00000000	     -0.00000000	     41.53121697
      2.50888473	     -0.05589943	      0.00058181	     -0.19741277	     -0.05988069	      0.88275320	      0.00005724	     -0.21457412	     -0.00000000	     -0.00000000	     41.56511796
      2.51017071	     -0.05588622	      0.00057454	     -0.19739947	     -0.05987689	      0.88275243	      0.00005823	     -0.21456908	     -0.00000000	     -0.00000000	     41.49959309
      2.51190076	     -0.05586878	      0.00056272	     -0.19738184	     -0.05987174	      0.88275141	      0.00005956	     -0.21456198	     -0.00000000	     -0.00000000	     41.54552116
      2.51320519	     -0.05585503	      0.00055544	     -0.19736799	     -0.05986784	      0.88275064	      0.00006055	     -0.21455640	     -0.00000000	     -0.00000000	     41.44075534
      2.51450963	     -0.05584205	      0.00054603	     -0.19735484	     -0.05986392	      0.88274989	      0.00006152	     -0.21455064	     -0.00000000	     -0.00000000	     41.48152976
      2.51581406	     -0.05582837	      0.00053789	     -0.19734103	     -0.05985998	      0.88274914	      0.00006249	     -0.21454473	     -0.00000000	     -0.00000000	     41.43678093
      2.51753793	     -0.05580799	      0.00052551	     -0.19732043	     -0.05985475	      0.88274816	      0.00006376	     -0.21453665	     -0.00000000	     -0.00000000	     41.51898729
      2.51882032	     -0.05579020	      0.00051847	     -0.19730254	     -0.05985084	      0.88274744	      0.00006470	     -0.21453039	     -0.00000000	     -0.00000000	     41.44380308
      2.52010272	     -0.05577201	      0.00050943	     -0.19728418	     -0.05984691	      0.88274674	      0.00006563	     -0.21452390	     -0.00000000	     -0.00000000	     41.49512054
      2.52168041	     -0.05574792	      0.00050021	     -0.19725993	     -0.05984205	      0.88274587	      0.00006676	     -0.21451562	     -0.00000000	     -0.00000000	     41.46405412
      2.52308576	     -0.05572695	      0.00048989	     -0.19723876	     -0.05983771	      0.88274512	      0.00006776	     -0.21450798	     -0.00000000	     -0.00000000	     41.54447134
      2.52449111	     -0.05570325	      0.00048249	     -0.19721492	     -0.05983335	      0.88274438	      0.00006875	     -0.21450014	     -0.00000000	     -0.00000000	     41.50497632
      2.52589646	     -0.05567861	      0.00047246	     -0.19719009	     -0.05982896	      0.88274365	      0.00006973	     -0.21449204	     -0.00000001	     -0.00000000	     41.60705387
      2.52730181	     -0.05564991	      0.00046598	     -0.19716126	     -0.05982456	      0.88274293	      0.00007071	     -0.21448366	     -0.00000001	     -0.00000000	     41.58146057
      2.52870716	     -0.05562158	      0.00045621	     -0.19713272	     -0.05982014	      0.88274223	      0.00007167	     -0.21447496	     -0.00000001	     -0.00000000	     41.69116940
      2.53011251	     -0.05559138	      0.00045020	     -0.19710239	     -0.05981571	      0.88274154	      0.00007263	     -0.21446602	     -0.00000001	     -0.00000000	     41.66870867
      2.53151786	     -0.05556405	      0.00043993	     -0.19707483	     -0.05981126	      0.88274087	      0.00007359	     -0.21445685	     -0.00000001	     -0.00000000	     41.78980385
      2.53292320	     -0.05553377	      0.00043382	     -0.19704440	     -0.05980679	      0.88274021	      0.00007453	     -0.21444754	     -0.00000001	     -0.00000000	     41.80642219
      2.53416720	     -0.05550955	      0.00042399	     -0.19701994	     -0.05980282	      0.88273965	      0.00007536	     -0.21443917	     -0.00000001	     -0.00000000	     41.92115665
      2.53541119	     -0.05548361	      0.00041655	     -0.19699381	     -0.05979884	      0.88273910	      0.00007619	     -0.21443070	     -0.00000001	     -0.00000000	     41.97924482
      2.53694726	     -0.05545349	      0.00040505	     -0.19696339	     -0.05979391	      0.88273844	      0.00007720	     -0.21442014	     -0.00000001	     -0.00000000	     42.09025028
      2.53848333	     -0.05542016	      0.00039599	     -0.19692981	     -0.05978897	      0.88273781	      0.00007821	     -0.21440946	     -0.00000001	     -0.00000000	     42.18959213
      2.53973683	     -0.05539502	      0.00038518	     -0.19690438	     -0.05978492	      0.88273732	      0.00007902	     -0.21440062	     -0.00000001	     -0.00000000	     42.28881167
      2.54099033	     -0.05536765	      0.00037668	     -0.19687677	     -0.05978087	      0.88273685	      0.00007983	     -0.21439172	     -0.00000001	     -0.00000000	     42.37911607
      2.54253792	     -0.05533570	      0.00036361	     -0.19684445	     -0.05977586	      0.88273630	      0.00008083	     -0.21438060	     -0.00000001	     -0.00000000	     42.52194536
      2.54408551	     -0.05529973	      0.00035347	     -0.19680817	     -0.05977084	      0.88273578	      0.00008181	     -0.21436937	     -0.00000001	     -0.00000000	     42.66751866
      2.54527509	     -0.05527532	      0.00034230	     -0.19678344	     -0.05976697	      0.88273541	      0.00008256	     -0.21436062	     -0.00000001	     -0.00000000	     42.75268554
      2.54646467	     -0.05524649	      0.00033395	     -0.19675436	     -0.05976310	      0.88273507	      0.00008331	     -0.21435178	     -0.00000001	     -0.00000000	     42.87153542
      2.54808664	     -0.05520791	      0.00032100	     -0.19671537	     -0.05975782	      0.88273464	      0.00008432	     -0.21433948	     -0.00000001	     -0.00000000	     43.02385833
      2.54970862	     -0.05516618	      0.00031104	     -0.19667331	     -0.05975255	      0.88273426	      0.00008533	     -0.21432696	     -0.00000001	     -0.00000000	     43.21794567
      2.55083812	     -0.05514330	      0.00030028	     -0.19665010	     -0.05974887	      0.88273402	      0.00008602	     -0.21431814	     -0.00000001	     -0.00000000	     43.29318391
      2.55196762	     -0.05511848	      0.00029193	     -0.19662500	     -0.05974520	      0.88273381	      0.00008671	     -0.21430931	     -0.00000001	     -0.00000000	     43.41154649
      2.55369691	     -0.05508442	      0.00027759	     -0.19659047	     -0.05973958	      0.88273354	      0.00008776	     -0.21429580	     -0.00000001	     -0.00000000	     43.57331289
      2.55511917	     -0.05505413	      0.00026728	     -0.19655981	     -0.05973496	      0.88273335	      0.00008861	     -0.21428472	     -0.00000001	     -0.00000000	     43.76177581
      2.55654143	     -0.05502662	      0.00025417	     -0.19653187	     -0.05973035	      0.88273321	      0.00008946	     -0.21427360	     -0.00000001	     -0.00000000	     43.92527071
      2.55796369	     -0.05499426	      0.00024415	     -0.19649915	     -0.05972575	      0.88273311	      0.00009030	     -0.21426244	     -0.00000001	     -0.00000000	     44.12785713
      2.55924194	     -0.05497050	      0.00023152	     -0.19647497	     -0.05972162	      0.88273305	      0.00009105	     -0.21425235	     -0.00000001	     -0.00000000	     44.25478201
      2.56052019	     -0.05494247	      0.00022205	     -0.19644660	     -0.05971751	      0.88273302	      0.00009179	     -0.21424223	     -0.00000001	     -0.00000000	     44.41167233
      2.56179844	     -0.05491746	      0.00021047	     -0.19642118	     -0.05971340	      0.88273302	      0.00009253	     -0.21423206	     -0.00000001	      0.00000000	     44.55539190
      2.56339271	     -0.05488499	      0.00019801	     -0.19638826	     -0.05970829	      0.88273306	      0.00009345	     -0.21421937	     -0.00000001	      0.00000000	     44.75770907
      2.56467993	     -0.05486323	      0.00018508	     -0.19636605	     -0.05970418	      0.88273312	      0.00009418	     -0.21420912	     -0.00000001	      0.00000000	     44.90844297
      2.56596714	     -0.05483853	      0.00017475	     -0.19634097	     -0.05970008	      0.88273322	      0.00009491	     -0.21419891	     -0.00000001	      0.00000000	     45.07339642
      2.56725435	     -0.05481718	      0.00016220	     -0.19631917	     -0.05969600	      0.88273333	      0.00009563	     -0.21418872	     -0.00000001	      0.00000000	     45.23714319
      2.56884490	     -0.05478764	      0.00014894	     -0.19628914	     -0.05969098	      0.88273351	      0.00009652	     -0.21417618	     -0.00000001	      0.00000000	     45.45766360
      2.57010522	     -0.05476882	      0.00013572	     -0.19626985	     -0.05968702	      0.88273368	      0.00009721	     -0.21416625	     -0.00000001	      0.00000000	     45.60888103
      2.57136555	     -0.05474733	      0.00012556	     -0.19624797	     -0.05968307	      0.88273387	      0.00009791	     -0.21415639	     -0.00000001	      0.00000000	     45.74964471
      2.57262587	     -0.05472874	      0.00011379	     -0.19622895	     -0.05967914	      0.88273408	      0.00009860	     -0.21414656	     -0.00000001	      0.00000000	     45.89802709
      2.57427740	     -0.05470430	      0.00010043	     -0.19620400	     -0.05967403	      0.88273438	      0.00009949	     -0.21413382	     -0.00000001	      0.00000000	     46.08048813
      2.57551880	     -0.05469089	      0.00008773	     -0.19619013	     -0.05967020	      0.88273463	      0.00010017	     -0.21412436	     -0.00000001	      0.00000000	     46.23347873
      2.57676020	     -0.05467557	      0.00007761	     -0.19617440	     -0.05966640	      0.88273489	      0.00010083	     -0.21411505	     -0.00000001	      0.00000000	     46.36054221
      2.57826946	     -0.05465912	      0.00006314	     -0.19615742	     -0.05966180	      0.88273522	      0.00010164	     -0.21410387	     -0.00000001	      0.00000000	     46.55758287
      2.57960775	     -0.05464180	      0.00005308	     -0.19613969	     -0.05965775	      0.88273554	      0.00010235	     -0.21409408	     -0.00000001	      0.00000000	     46.67155597
      2.58094605	     -0.05462725	      0.00004019	     -0.19612465	     -0.05965373	      0.88273586	      0.00010306	     -0.21408434	     -0.00000001	      0.00000000	     46.85336807
      2.58228434	     -0.05461030	      0.00003068	     -0.19610731	     -0.05964974	      0.88273620	      0.00010377	     -0.21407467	     -0.00000001	      0.00000000	     46.94255347
      2.58362264	     -0.05459610	      0.00001834	     -0.19609263	     -0.05964577	      0.88273655	      0.00010448	     -0.21406506	     -0.00000001	      0.00000000	     47.12170993
      2.58496093	     -0.05458012	      0.00000959	     -0.19607627	     -0.05964184	      0.88273691	      0.00010518	     -0.21405552	     -0.00000001	      0.00000000	     47.18214922
      2.58629922	     -0.05456830	     -0.00000266	     -0.19606397	     -0.05963794	      0.88273728	      0.00010589	     -0.21404607	     -0.00000001	      0.00000000	     47.37150982
      2.58763752	     -0.05455717	     -0.00001152	     -0.19605244	     -0.05963407	      0.88273765	      0.00010659	     -0.21403679	     -0.00000001	      0.00000000	     47.40731380
      2.58897581	     -0.05455032	     -0.00002416	     -0.19604510	     -0.05963023	      0.88273803	      0.00010729	     -0.21402773	     -0.00000001	      0.00000000	     47.60343892
      2.59031411	     -0.05454250	     -0.00003229	     -0.19603690	     -0.05962643	      0.88273842	      0.00010799	     -0.21401890	     -0.00000001	      0.00000000	     47.59595936
      2.59149728	     -0.05453818	     -0.00004284	     -0.19603216	     -0.05962309	      0.88273876	      0.00010861	     -0.21401128	     -0.00000001	      0.00000000	     47.75331015
      2.59268046	     -0.05453376	     -0.00005070	     -0.19602737	     -0.05961979	      0.88273910	      0.00010923	     -0.21400384	     -0.00000001	      0.00000000	     47.77976933
      2.59413657	     -0.05452971	     -0.00006163	     -0.19602285	     -0.05961576	      0.88273953	      0.00011000	     -0.21399493	     -0.00000001	      0.00000000	     47.90763417
      2.59559268	     -0.05452529	     -0.00006993	     -0.19601802	     -0.05961177	      0.88273995	      0.00011076	     -0.21398628	     -0.00000001	      0.00000000	     47.91444213
      2.59678036	     -0.05452183	     -0.00007901	     -0.19601417	     -0.05960856	      0.88274030	      0.00011139	     -0.21397937	     -0.00000001	      0.00000000	     48.07154896
      2.59796804	     -0.05451794	     -0.00008572	     -0.19600994	     -0.05960537	      0.88274064	      0.00011202	     -0.21397257	     -0.00000001	      0.00000000	     48.08771622
      2.59943857	     -0.05451424	     -0.00009517	     -0.19600579	     -0.05960147	      0.88274106	      0.00011280	     -0.21396431	     -0.00000001	      0.00000000	     48.19488003
      2.60090910	     -0.05451100	     -0.00010178	     -0.19600218	     -0.05959761	      0.88274148	      0.00011358	     -0.21395624	     -0.00000001	      0.00000000	     48.15433580
      2.60204385	     -0.05450991	     -0.00010932	     -0.19600073	     -0.05959467	      0.88274180	      0.00011419	     -0.21395015	     -0.00000001	      0.00000000	     48.27865071
      2.60317861	     -0.05450907	     -0.00011461	     -0.19599960	     -0.05959176	      0.88274211	      0.00011480	     -0.21394420	     -0.00000001	      0.00000000	     48.27076832
      2.60471615	     -0.05450854	     -0.00012268	     -0.19599864	     -0.05958787	      0.88274253	      0.00011562	     -0.21393633	     -0.00000001	      0.00000000	     48.35852126
      2.60625369	     -0.05450910	     -0.00012827	     -0.19599882	     -0.05958403	      0.88274294	      0.00011646	     -0.21392871	     -0.00000001	      0.00000000	     48.29154113
      2.60733846	     -0.05451063	     -0.00013453	     -0.19600003	     -0.05958135	      0.88274322	      0.00011705	     -0.21392348	     -0.00000001	      0.00000000	     48.40213058
      2.60842324	     -0.05451283	     -0.00013864	     -0.19600196	     -0.05957871	      0.88274350	      0.00011764	     -0.21391839	     -0.00000001	      0.00000000	     48.38101917
      2.61005568	     -0.05451741	     -0.00014537	     -0.19600612	     -0.05957478	      0.88274391	      0.00011854	     -0.21391100	     -0.00000001	      0.00000000	     48.42786101
      2.61141445	     -0.05452215	     -0.00014936	     -0.19601055	     -0.05957156	      0.88274423	      0.00011929	     -0.21390510	     -0.00000001	      0.00000000	     48.37394520
      2.61277321	     -0.05452767	     -0.00015489	     -0.19601571	     -0.05956839	      0.88274455	      0.00012004	     -0.21389942	     -0.00000001	      0.00000000	     48.46698641
      2.61413198	     -0.05453316	     -0.00015759	     -0.19602093	     -0.05956526	      0.88274486	      0.00012080	     -0.21389396	     -0.00000001	      0.00000000	     48.37045653
      2.61535473	     -0.05453838	     -0.00016233	     -0.19602583	     -0.05956249	      0.88274513	      0.00012149	     -0.21388921	     -0.00000001	      0.00000000	     48.47105357
      2.61657749	     -0.05454406	     -0.00016463	     -0.19603126	     -0.05955975	      0.88274539	      0.00012218	     -0.21388461	     -0.00000001	      0.00000000	     48.39647536
      2.61780024	     -0.05455026	     -0.00016814	     -0.19603718	     -0.05955705	      0.88274563	      0.00012287	     -0.21388016	     -0.00000001	      0.00000000	     48.43399723
      2.61933546	     -0.05455859	     -0.00017048	     -0.19604521	     -0.05955372	      0.88274594	      0.00012375	     -0.21387480	     -0.00000001	      0.00000000	     48.35322893
      2.62057450	     -0.05456579	     -0.00017385	     -0.19605212	     -0.05955107	      0.88274617	      0.00012446	     -0.21387064	     -0.00000001	      0.00000000	     48.42056434
      2.62181354	     -0.05457320	     -0.00017496	     -0.19605931	     -0.05954847	      0.88274639	      0.00012517	     -0.21386664	     -0.00000001	      0.00000000	     48.33065140
      2.62305258	     -0.05458083	     -0.00017717	     -0.19606669	     -0.05954590	      0.88274660	      0.00012589	     -0.21386278	     -0.00000001	      0.00000000	     48.35165017
      2.62457977	     -0.05459047	     -0.00017766	     -0.19607607	     -0.05954279	      0.88274686	      0.00012677	     -0.21385821	     -0.00000001	      0.00000000	     48.24581347
      2.62579929	     -0.05459832	     -0.00017955	     -0.19608368	     -0.05954035	      0.88274705	      0.00012748	     -0.21385471	     -0.00000001	      0.00000000	     48.30066355
      2.62701881	     -0.05460621	     -0.00017910	     -0.19609138	     -0.05953795	      0.88274723	      0.00012819	     -0.21385133	     -0.00000001	      0.00000000	     48.20329191
      2.62823833	     -0.05461423	     -0.00017956	     -0.19609920	     -0.05953559	      0.88274741	      0.00012891	     -0.21384806	     -0.00000001	      0.00000000	     48.20493746
      2.62982637	     -0.05462507	     -0.00017813	     -0.19610982	     -0.05953257	      0.88274763	      0.00012984	     -0.21384397	     -0.00000001	      0.00000000	     48.08751695
      2.63103841	     -0.05463369	     -0.00017855	     -0.19611823	     -0.05953031	      0.88274780	      0.00013056	     -0.21384098	     -0.00000001	      0.00000000	     48.13067415
      2.63225045	     -0.05464260	     -0.00017692	     -0.19612699	     -0.05952809	      0.88274795	      0.00013128	     -0.21383809	     -0.00000001	      0.00000000	     48.02745095
      2.63370518	     -0.05465331	     -0.00017626	     -0.19613748	     -0.05952548	      0.88274813	      0.00013214	     -0.21383476	     -0.00000001	      0.00000000	     48.04173430
      2.63515991	     -0.05466401	     -0.00017270	     -0.19614803	     -0.05952292	      0.88274831	      0.00013300	     -0.21383157	     -0.00000001	      0.00000000	     47.86264513
      2.63625995	     -0.05467218	     -0.00017248	     -0.19615604	     -0.05952103	      0.88274843	      0.00013366	     -0.21382923	     -0.00000001	      0.00000000	     47.91804607
      2.63735998	     -0.05468041	     -0.00017010	     -0.19616415	     -0.05951916	      0.88274856	      0.00013432	     -0.21382697	     -0.00000001	      0.00000000	     47.83216570
      2.63893802	     -0.05469240	     -0.00016743	     -0.19617596	     -0.05951654	      0.88274873	      0.00013526	     -0.21382384	     -0.00000001	      0.00000000	     47.80322899
      2.64030320	     -0.05470274	     -0.00016355	     -0.19618618	     -0.05951432	      0.88274888	      0.00013607	     -0.21382124	     -0.00000001	      0.00000000	     47.67535423
      2.64166838	     -0.05471306	     -0.00016123	     -0.19619634	     -0.05951215	      0.88274902	      0.00013689	     -0.21381875	     -0.00000001	      0.00000000	     47.70787773
      2.64303357	     -0.05472338	     -0.00015589	     -0.19620658	     -0.05951003	      0.88274916	      0.00013771	     -0.21381634	     -0.00000001	      0.00000000	     47.52215521
      2.64422741	     -0.05473229	     -0.00015358	     -0.19621536	     -0.05950821	      0.88274928	      0.00013842	     -0.21381432	     -0.00000001	      0.00000000	     47.56965765
      2.64542125	     -0.05474088	     -0.00014887	     -0.19622388	     -0.05950643	      0.88274940	      0.00013913	     -0.21381236	     -0.00000001	      0.00000000	     47.44580633
      2.64661510	     -0.05474923	     -0.00014502	     -0.19623214	     -0.05950468	      0.88274952	      0.00013985	     -0.21381045	     -0.00000001	      0.00000000	     47.41988324
      2.64827029	     -0.05476027	     -0.00013778	     -0.19624311	     -0.05950232	      0.88274969	      0.00014083	     -0.21380791	     -0.00000001	      0.00000000	     47.27177817
      2.64950064	     -0.05476800	     -0.00013365	     -0.19625076	     -0.05950061	      0.88274981	      0.00014157	     -0.21380607	     -0.00000001	      0.00000000	     47.29375227
      2.65073099	     -0.05477531	     -0.00012738	     -0.19625804	     -0.05949893	      0.88274994	      0.00014230	     -0.21380428	     -0.00000001	      0.00000000	     47.16362531
      2.65196133	     -0.05478219	     -0.00012200	     -0.19626487	     -0.05949729	      0.88275006	      0.00014303	     -0.21380253	     -0.00000001	      0.00000000	     47.13795449
      2.65357642	     -0.05479048	     -0.00011290	     -0.19627315	     -0.05949520	      0.88275023	      0.00014398	     -0.21380029	     -0.00000001	      0.00000000	     46.98013406
      2.65478429	     -0.05479623	     -0.00010763	     -0.19627885	     -0.05949367	      0.88275036	      0.00014470	     -0.21379866	     -0.00000001	      0.00000000	     47.00912596
      2.65599216	     -0.05480133	     -0.00010026	     -0.19628396	     -0.05949218	      0.88275048	      0.00014541	     -0.21379706	     -0.00000001	      0.00000000	     46.88846229
      2.65747638	     -0.05480680	     -0.00009239	     -0.19628941	     -0.05949039	      0.88275065	      0.00014628	     -0.21379512	     -0.00000001	      0.00000000	     46.88574851
      2.65880582	     -0.05481097	     -0.00008312	     -0.19629362	     -0.05948884	      0.88275080	      0.00014706	     -0.21379341	     -0.00000000	      0.00000000	     46.72586360
      2.66013527	     -0.05481449	     -0.00007582	     -0.19629712	     -0.05948732	      0.88275095	      0.00014783	     -0.21379173	     -0.00000000	      0.00000000	     46.77114749
      2.66146471	     -0.05481717	     -0.00006559	     -0.19629986	     -0.05948585	      0.88275111	      0.00014860	     -0.21379007	     -0.00000000	      0.00000000	     46.59773364
      2.66279416	     -0.05481899	     -0.00005771	     -0.19630169	     -0.05948441	      0.88275127	      0.00014937	     -0.21378843	     -0.00000000	      0.00000000	     46.66711681
      2.66412360	     -0.05481960	     -0.00004642	     -0.19630240	     -0.05948302	      0.88275144	      0.00015014	     -0.21378680	     -0.00000000	      0.00000000	     46.48004733
      2.66545305	     -0.05481928	     -0.00003791	     -0.19630210	     -0.05948166	      0.88275161	      0.00015090	     -0.21378516	     -0.00000000	      0.00000000	     46.57322095
      2.66678249	     -0.05481819	     -0.00002561	     -0.19630113	     -0.05948034	      0.88275179	      0.00015166	     -0.21378352	     -0.00000000	      0.00000000	     46.36624654
      2.66811194	     -0.05481665	     -0.00001662	     -0.19629963	     -0.05947906	      0.88275198	      0.00015241	     -0.21378189	     -0.00000000	      0.00000000	     46.48329886
      2.66929557	     -0.05481457	     -0.00000518	     -0.19629767	     -0.05947796	      0.88275216	      0.00015308	     -0.21378044	     -0.00000000	      0.00000000	     46.30216501
      2.67047919	     -0.05481182	      0.00000442	     -0.19629498	     -0.05947688	      0.88275234	      0.00015374	     -0.21377900	     -0.00000000	      0.00000000	     46.32293413
      2.67193653	     -0.05480736	      0.00001819	     -0.19629067	     -0.05947560	      0.88275257	      0.00015455	     -0.21377723	     -0.00000000	      0.00000000	     46.21997068
      2.67339387	     -0.05480166	      0.00003052	     -0.19628508	     -0.05947436	      0.88275281	      0.00015536	     -0.21377545	     -0.00000000	      0.00000000	     46.29705150
      2.67460775	     -0.05479559	      0.00004349	     -0.19627916	     -0.05947336	      0.88275301	      0.00015602	     -0.21377395	     -0.00000000	      0.00000000	     46.14657795
      2.67582163	     -0.05478848	      0.00005478	     -0.19627216	     -0.05947239	      0.88275323	      0.00015668	     -0.21377241	     -0.00000000	      0.00000000	     46.18224738
      2.67728166	     -0.05477736	      0.00007057	     -0.19626123	     -0.05947127	      0.88275350	      0.00015747	     -0.21377051	     -0.00000000	      0.00000000	     46.09320670
      2.67874168	     -0.05476171	      0.00008497	     -0.19624573	     -0.05947019	      0.88275378	      0.00015825	     -0.21376845	     -0.00000000	      0.00000000	     46.21800430
      2.67991772	     -0.05474598	      0.00009965	     -0.19623021	     -0.05946935	      0.88275401	      0.00015887	     -0.21376661	     -0.00000000	      0.00000000	     46.07657625
      2.68109377	     -0.05472838	      0.00011277	     -0.19621277	     -0.05946854	      0.88275425	      0.00015949	     -0.21376459	     -0.00000000	      0.00000000	     46.12014872
      2.68260692	     -0.05470407	      0.00013144	     -0.19618872	     -0.05946754	      0.88275458	      0.00016028	     -0.21376173	     -0.00000000	      0.00000000	     46.04850407
      2.68412008	     -0.05467961	      0.00014828	     -0.19616446	     -0.05946659	      0.88275491	      0.00016105	     -0.21375863	     -0.00000000	      0.00000000	     46.17236611
      2.68526727	     -0.05466102	      0.00016365	     -0.19614608	     -0.05946590	      0.88275518	      0.00016163	     -0.21375619	     -0.00000000	      0.00000000	     46.02134375
      2.68641447	     -0.05464209	      0.00017730	     -0.19612732	     -0.05946523	      0.88275545	      0.00016221	     -0.21375368	     -0.00000000	      0.00000000	     46.05917170
      2.68798811	     -0.05461584	      0.00019748	     -0.19610134	     -0.05946436	      0.88275584	      0.00016298	     -0.21375016	     -0.00000000	      0.00000000	     46.00111577
      2.68956176	     -0.05458890	      0.00021586	     -0.19607460	     -0.05946354	      0.88275625	      0.00016375	     -0.21374658	     -0.00000000	      0.00000000	     46.16492167
      2.69066349	     -0.05456852	      0.00023152	     -0.19605445	     -0.05946299	      0.88275654	      0.00016428	     -0.21374403	     -0.00000000	      0.00000000	     46.01964737
      2.69176522	     -0.05454687	      0.00024556	     -0.19603297	     -0.05946247	      0.88275684	      0.00016480	     -0.21374143	     -0.00000000	      0.00000000	     46.06690502
      2.69343949	     -0.05451126	      0.00026830	     -0.19599766	     -0.05946172	      0.88275731	      0.00016558	     -0.21373733	     -0.00000000	      0.00000000	     46.05412938
      2.69483323	     -0.05448022	      0.00028630	     -0.19596685	     -0.05946114	      0.88275772	      0.00016621	     -0.21373375	     -0.00000000	      0.00000000	     46.14775919
      2.69622697	     -0.05444925	      0.00030615	     -0.19593614	     -0.05946059	      0.88275814	      0.00016684	     -0.21373007	     -0.00000000	      0.00000000	     46.06259417
      2.69762070	     -0.05442020	      0.00032331	     -0.19590728	     -0.05946009	      0.88275856	      0.00016745	     -0.21372636	     -0.00000000	      0.00000000	     46.21456946
      2.69886242	     -0.05439546	      0.00034105	     -0.19588276	     -0.05945967	      0.88275895	      0.00016798	     -0.21372309	     -0.00000000	      0.00000000	     46.09170503
      2.70010414	     -0.05437142	      0.00035653	     -0.19585889	     -0.05945928	      0.88275935	      0.00016850	     -0.21371990	     -0.00000000	      0.00000000	     46.19117733
      2.70134587	     -0.05434673	      0.00037342	     -0.19583440	     -0.05945892	      0.88275976	      0.00016901	     -0.21371678	     -0.00000000	      0.00000000	     46.16626556
      2.70295710	     -0.05431359	      0.00039384	     -0.19580148	     -0.05945849	      0.88276030	      0.00016966	     -0.21371279	     -0.00000000	      0.00000000	     46.29805304
      2.70422558	     -0.05428633	      0.00041177	     -0.19577444	     -0.05945820	      0.88276073	      0.00017016	     -0.21370967	     -0.00000000	      0.00000000	     46.21473003
      2.70549406	     -0.05425900	      0.00042769	     -0.19574728	     -0.05945793	      0.88276116	      0.00017064	     -0.21370657	     -0.00000000	      0.00000000	     46.32751462
      2.70676254	     -0.05423186	      0.00044488	     -0.19572034	     -0.05945769	      0.88276160	      0.00017111	     -0.21370349	     -0.00000000	      0.00000000	     46.29271037
      2.70835340	     -0.05419843	      0.00046453	     -0.19568711	     -0.05945743	      0.88276216	      0.00017169	     -0.21369968	     -0.00000000	      0.00000000	     46.43773750
      2.70960256	     -0.05417235	      0.00048169	     -0.19566122	     -0.05945727	      0.88276260	      0.00017212	     -0.21369675	     -0.00000000	      0.00000000	     46.33188171
      2.71085173	     -0.05414690	      0.00049675	     -0.19563590	     -0.05945713	      0.88276304	      0.00017255	     -0.21369388	     -0.00000000	      0.00000000	     46.43531496
      2.71210090	     -0.05412207	      0.00051288	     -0.19561124	     -0.05945702	      0.88276349	      0.00017295	     -0.21369110	     -0.00000000	      0.00000000	     46.40494625
      2.71375760	     -0.05409078	      0.00053230	     -0.19558012	     -0.05945691	      0.88276408	      0.00017348	     -0.21368757	     -0.00000000	      0.00000000	     46.54343639
      2.71500128	     -0.05406838	      0.00054830	     -0.19555787	     -0.05945687	      0.88276452	      0.00017385	     -0.21368507	     -0.00000000	      0.00000000	     46.43399565
      2.71624496	     -0.05404776	      0.00056204	     -0.19553735	     -0.05945685	      0.88276496	      0.00017421	     -0.21368272	     -0.00000000	      0.00000000	     46.53285332
      2.71775311	     -0.05402472	      0.00057991	     -0.19551446	     -0.05945687	      0.88276549	      0.00017463	     -0.21368013	     -0.00000000	      0.00000000	     46.46230075
      2.71910317	     -0.05400570	      0.00059353	     -0.19549552	     -0.05945692	      0.88276595	      0.00017499	     -0.21367805	     -0.00000000	      0.00000000	     46.62445560
      2.72045323	     -0.05398599	      0.00060930	     -0.19547593	     -0.05945700	      0.88276641	      0.00017533	     -0.21367620	     -0.00000000	      0.00000000	     46.51883332
      2.72180329	     -0.05396738	      0.00062214	     -0.19545737	     -0.05945711	      0.88276686	      0.00017565	     -0.21367453	     -0.00000000	      0.00000000	     46.69838664
      2.72315336	     -0.05395035	      0.00063709	     -0.19544045	     -0.05945725	      0.88276730	      0.00017595	     -0.21367308	     -0.00000000	      0.00000000	     46.56516965
      2.72450342	     -0.05393612	      0.00064867	     -0.19542624	     -0.05945743	      0.88276772	      0.00017624	     -0.21367189	     -0.00000000	      0.00000000	     46.74657476
      2.72585348	     -0.05392247	      0.00066277	     -0.19541267	     -0.05945763	      0.88276814	      0.00017651	     -0.21367098	     -0.00000000	      0.00000000	     46.60334953
      2.72720354	     -0.05391079	      0.00067341	     -0.19540100	     -0.05945786	      0.88276853	      0.00017676	     -0.21367034	     -0.00000000	      0.00000000	     46.79408504
      2.72855360	     -0.05389970	      0.00068678	     -0.19538997	     -0.05945812	      0.88276891	      0.00017700	     -0.21366999	     -0.00000000	      0.00000000	     46.64138013
      2.72990367	     -0.05389129	      0.00069640	     -0.19538155	     -0.05945841	      0.88276928	      0.00017722	     -0.21366993	     -0.00000000	      0.00000000	     46.83617589
      2.73125373	     -0.05388309	      0.00070900	     -0.19537340	     -0.05945872	      0.88276962	      0.00017742	     -0.21367017	     -0.00000000	      0.00000000	     46.67639051
      2.73260379	     -0.05387787	      0.00071758	     -0.19536814	     -0.05945906	      0.88276994	      0.00017760	     -0.21367070	     -0.00000000	      0.00000000	     46.87150508
      2.73395385	     -0.05387250	      0.00072943	     -0.19536281	     -0.05945943	      0.88277025	      0.00017777	     -0.21367153	     -0.00000000	      0.00000000	     46.71201582
      2.73530391	     -0.05387027	      0.00073703	     -0.19536052	     -0.05945982	      0.88277052	      0.00017792	     -0.21367265	     -0.00000000	      0.00000000	     46.90746724
      2.73665398	     -0.05386747	      0.00074819	     -0.19535775	     -0.05946024	      0.88277078	      0.00017806	     -0.21367408	     -0.00000000	      0.00000000	     46.74693376
      2.73800404	     -0.05386855	      0.00075486	     -0.19535874	     -0.05946068	      0.88277101	      0.00017818	     -0.21367580	     -0.00000000	      0.00000000	     46.93138171
      2.73935410	     -0.05386828	      0.00076543	     -0.19535850	     -0.05946115	      0.88277122	      0.00017828	     -0.21367783	     -0.00000000	      0.00000000	     46.77214997
      2.74070416	     -0.05387197	      0.00077132	     -0.19536210	     -0.05946163	      0.88277140	      0.00017837	     -0.21368013	     -0.00000000	      0.00000000	     46.94654939
      2.74205422	     -0.05387360	      0.00078136	     -0.19536374	     -0.05946214	      0.88277155	      0.00017844	     -0.21368273	     -0.00000000	      0.00000000	     46.79303292
      2.74340428	     -0.05387937	      0.00078635	     -0.19536941	     -0.05946267	      0.88277168	      0.00017850	     -0.21368557	     -0.00000000	      0.00000000	     46.96443178
      2.74475435	     -0.05388128	      0.00079575	     -0.19537133	     -0.05946322	      0.88277178	      0.00017854	     -0.21368864	     -0.00000000	      0.00000000	     46.82934264
      2.74610441	     -0.05388773	      0.00079980	     -0.19537766	     -0.05946379	      0.88277185	      0.00017857	     -0.21369189	     -0.00000000	      0.00000000	     46.98753788
      2.74745447	     -0.05388982	      0.00080854	     -0.19537976	     -0.05946437	      0.88277189	      0.00017858	     -0.21369531	     -0.00000000	      0.00000000	     46.85534841
      2.74866417	     -0.05389631	      0.00081175	     -0.19538613	     -0.05946491	      0.88277191	      0.00017858	     -0.21369848	     -0.00000000	      0.00000000	     46.94585004
      2.74987386	     -0.05390065	      0.00081747	     -0.19539042	     -0.05946547	      0.88277191	      0.00017856	     -0.21370177	     -0.00000000	     -0.00000000	     46.89867282
      2.75135858	     -0.05390984	      0.00082174	     -0.19539948	     -0.05946617	      0.88277187	      0.00017853	     -0.21370596	     -0.00000000	     -0.00000000	     46.93472875
      2.75284331	     -0.05391740	      0.00082793	     -0.19540698	     -0.05946688	      0.88277180	      0.00017847	     -0.21371036	     -0.00000000	     -0.00000000	     46.87310926
      2.75407691	     -0.05392849	      0.00082933	     -0.19541791	     -0.05946749	      0.88277172	      0.00017842	     -0.21371413	     -0.00000000	     -0.00000000	     46.92252579
      2.75531051	     -0.05393631	      0.00083309	     -0.19542564	     -0.05946811	      0.88277162	      0.00017834	     -0.21371803	     -0.00000000	     -0.00000000	     46.88833172
      2.75679760	     -0.05394922	      0.00083469	     -0.19543838	     -0.05946888	      0.88277146	      0.00017824	     -0.21372282	     -0.00000000	     -0.00000000	     46.91464556
      2.75828470	     -0.05395842	      0.00083865	     -0.19544747	     -0.05946965	      0.88277128	      0.00017812	     -0.21372775	     -0.00000000	     -0.00000000	     46.86984918
      2.75946829	     -0.05397176	      0.00083777	     -0.19546062	     -0.05947028	      0.88277111	      0.00017801	     -0.21373172	     -0.00000000	     -0.00000000	     46.88191284
      2.76065188	     -0.05398126	      0.00083914	     -0.19546998	     -0.05947092	      0.88277093	      0.00017789	     -0.21373577	     -0.00000000	     -0.00000000	     46.85649132
      2.76219844	     -0.05399851	      0.00083806	     -0.19548700	     -0.05947177	      0.88277066	      0.00017772	     -0.21374114	     -0.00000000	     -0.00000000	     46.84724886
      2.76374499	     -0.05401264	      0.00083892	     -0.19550094	     -0.05947263	      0.88277036	      0.00017753	     -0.21374667	     -0.00000000	     -0.00000000	     46.82894070
      2.76488857	     -0.05403068	      0.00083553	     -0.19551874	     -0.05947327	      0.88277012	      0.00017737	     -0.21375083	     -0.00000000	     -0.00000000	     46.79665503
      2.76603215	     -0.05404471	      0.00083422	     -0.19553259	     -0.05947392	      0.88276987	      0.00017721	     -0.21375510	     -0.00000000	     -0.00000000	     46.77756926
      2.76765098	     -0.05406871	      0.00083011	     -0.19555628	     -0.05947485	      0.88276948	      0.00017696	     -0.21376128	     -0.00000000	     -0.00000000	     46.74176679
      2.76903905	     -0.05408766	      0.00082762	     -0.19557499	     -0.05947565	      0.88276913	      0.00017673	     -0.21376673	     -0.00000000	     -0.00000000	     46.71554484
      2.77042712	     -0.05411356	      0.00082207	     -0.19560058	     -0.05947646	      0.88276875	      0.00017649	     -0.21377230	     -0.00000000	     -0.00000000	     46.65347261
      2.77181519	     -0.05413362	      0.00081916	     -0.19562041	     -0.05947728	      0.88276836	      0.00017623	     -0.21377805	     -0.00000000	     -0.00000000	     46.65029456
      2.77320326	     -0.05416274	      0.00081190	     -0.19564918	     -0.05947810	      0.88276795	      0.00017596	     -0.21378387	     -0.00000000	     -0.00000000	     46.57301833
      2.77441193	     -0.05418018	      0.00080873	     -0.19566641	     -0.05947882	      0.88276758	      0.00017572	     -0.21378907	     -0.00000000	     -0.00000000	     46.58026129
      2.77562060	     -0.05420401	      0.00080249	     -0.19568996	     -0.05947954	      0.88276719	      0.00017547	     -0.21379428	     -0.00000000	     -0.00000000	     46.52557128
      2.77710822	     -0.05422965	      0.00079614	     -0.19571529	     -0.05948043	      0.88276670	      0.00017514	     -0.21380079	     -0.00000000	     -0.00000000	     46.51446590
      2.77859583	     -0.05426137	      0.00078689	     -0.19574662	     -0.05948132	      0.88276618	      0.00017480	     -0.21380733	     -0.00000000	     -0.00000000	     46.42861326
      2.77981348	     -0.05428053	      0.00078184	     -0.19576554	     -0.05948205	      0.88276575	      0.00017452	     -0.21381275	     -0.00000000	     -0.00000000	     46.43833130
      2.78103113	     -0.05430535	      0.00077413	     -0.19579005	     -0.05948277	      0.88276530	      0.00017422	     -0.21381815	     -0.00000000	     -0.00000000	     46.37184046
      2.78253736	     -0.05433155	      0.00076593	     -0.19581591	     -0.05948368	      0.88276473	      0.00017385	     -0.21382483	     -0.00000000	     -0.00000000	     46.36441698
      2.78404358	     -0.05436418	      0.00075471	     -0.19584814	     -0.05948457	      0.88276414	      0.00017346	     -0.21383146	     -0.00000000	     -0.00000000	     46.26007076
      2.78522271	     -0.05438253	      0.00074845	     -0.19586623	     -0.05948528	      0.88276367	      0.00017315	     -0.21383667	     -0.00000000	     -0.00000000	     46.28206180
      2.78640184	     -0.05440653	      0.00073967	     -0.19588992	     -0.05948597	      0.88276319	      0.00017283	     -0.21384182	     -0.00000000	     -0.00000000	     46.21804286
      2.78796796	     -0.05443452	      0.00072920	     -0.19591753	     -0.05948690	      0.88276253	      0.00017240	     -0.21384864	     -0.00000000	     -0.00000000	     46.19859070
      2.78953407	     -0.05446858	      0.00071605	     -0.19595114	     -0.05948781	      0.88276185	      0.00017196	     -0.21385538	     -0.00000000	     -0.00000000	     46.08497954
      2.79067532	     -0.05448587	      0.00070905	     -0.19596818	     -0.05948848	      0.88276135	      0.00017163	     -0.21386028	     -0.00000000	     -0.00000000	     46.10869576
      2.79181656	     -0.05450873	      0.00069985	     -0.19599073	     -0.05948914	      0.88276084	      0.00017130	     -0.21386513	     -0.00000000	     -0.00000000	     46.04513596
      2.79346195	     -0.05453846	      0.00068747	     -0.19602004	     -0.05949008	      0.88276008	      0.00017081	     -0.21387209	     -0.00000000	     -0.00000000	     46.02679042
      2.79486395	     -0.05456737	      0.00067524	     -0.19604856	     -0.05949088	      0.88275943	      0.00017038	     -0.21387795	     -0.00000000	     -0.00000000	     45.94044966
      2.79626595	     -0.05459045	      0.00066487	     -0.19607129	     -0.05949166	      0.88275876	      0.00016995	     -0.21388378	     -0.00000000	     -0.00000000	     45.96891690
      2.79766794	     -0.05462060	      0.00065160	     -0.19610103	     -0.05949244	      0.88275808	      0.00016951	     -0.21388952	     -0.00000000	     -0.00000000	     45.85365874
      2.79906994	     -0.05464108	      0.00064158	     -0.19612119	     -0.05949321	      0.88275740	      0.00016907	     -0.21389524	     -0.00000000	     -0.00000000	     45.93324014
      2.80027163	     -0.05466698	      0.00062972	     -0.19614672	     -0.05949386	      0.88275680	      0.00016869	     -0.21390003	     -0.00000000	     -0.00000000	     45.80522001
      2.80147332	     -0.05468632	      0.00062005	     -0.19616576	     -0.05949450	      0.88275620	      0.00016830	     -0.21390478	     -0.00000000	     -0.00000000	     45.81857419
      2.80299177	     -0.05471462	      0.00060614	     -0.19619365	     -0.05949530	      0.88275543	      0.00016780	     -0.21391067	     -0.00000000	     -0.00000000	     45.75242674
      2.80451022	     -0.05473656	      0.00059411	     -0.19621521	     -0.05949609	      0.88275465	      0.00016730	     -0.21391646	     -0.00000000	     -0.00000000	     45.82713688
      2.80572079	     -0.05476063	      0.00058180	     -0.19623892	     -0.05949671	      0.88275402	      0.00016690	     -0.21392094	     -0.00000000	     -0.00000000	     45.72199285
      2.80693135	     -0.05477855	      0.00057144	     -0.19625653	     -0.05949732	      0.88275339	      0.00016649	     -0.21392537	     -0.00000000	     -0.00000000	     45.75265523
      2.80847171	     -0.05480514	      0.00055655	     -0.19628268	     -0.05949808	      0.88275258	      0.00016597	     -0.21393085	     -0.00000000	     -0.00000000	     45.70055176
      2.81001206	     -0.05482468	      0.00054401	     -0.19630185	     -0.05949883	      0.88275177	      0.00016545	     -0.21393621	     -0.00000000	     -0.00000000	     45.79859858
      2.81117562	     -0.05484651	      0.00053179	     -0.19632334	     -0.05949938	      0.88275115	      0.00016504	     -0.21394012	     -0.00000000	     -0.00000000	     45.69616680
      2.81233918	     -0.05486237	      0.00052138	     -0.19633889	     -0.05949993	      0.88275053	      0.00016464	     -0.21394396	     -0.00000000	     -0.00000000	     45.74216498
      2.81395440	     -0.05488755	      0.00050547	     -0.19636362	     -0.05950068	      0.88274968	      0.00016407	     -0.21394914	     -0.00000000	     -0.00000000	     45.72738954
      2.81556962	     -0.05490613	      0.00049188	     -0.19638181	     -0.05950141	      0.88274882	      0.00016350	     -0.21395418	     -0.00000000	     -0.00000000	     45.86706673
      2.81668511	     -0.05492627	      0.00047991	     -0.19640161	     -0.05950190	      0.88274824	      0.00016309	     -0.21395752	     -0.00000000	     -0.00000000	     45.76205020
      2.81780060	     -0.05494074	      0.00046999	     -0.19641580	     -0.05950239	      0.88274765	      0.00016269	     -0.21396082	     -0.00000000	     -0.00000000	     45.80331106
      2.81952406	     -0.05496567	      0.00045397	     -0.19644028	     -0.05950314	      0.88274676	      0.00016206	     -0.21396577	     -0.00000000	     -0.00000000	     45.80375271
      2.82094399	     -0.05498258	      0.00044216	     -0.19645686	     -0.05950374	      0.88274602	      0.00016153	     -0.21396973	     -0.00000000	     -0.00000000	     45.89592087
      2.82236392	     -0.05500472	      0.00042853	     -0.19647863	     -0.05950432	      0.88274530	      0.00016100	     -0.21397356	     -0.00000000	     -0.00000000	     45.86377717
      2.82378385	     -0.05501936	      0.00041765	     -0.19649297	     -0.05950490	      0.88274458	      0.00016046	     -0.21397732	     -0.00000000	     -0.00000000	     46.01340296
      2.82504786	     -0.05503989	      0.00040545	     -0.19651317	     -0.05950541	      0.88274395	      0.00015998	     -0.21398054	     -0.00000000	     -0.00000000	     45.94504304
      2.82631186	     -0.05505376	      0.00039568	     -0.19652678	     -0.05950591	      0.88274333	      0.00015949	     -0.21398372	     -0.00000000	     -0.00000000	     46.04523753
      2.82757586	     -0.05507152	      0.00038461	     -0.19654424	     -0.05950640	      0.88274271	      0.00015900	     -0.21398679	     -0.00000000	     -0.00000000	     46.04496931
      2.82921156	     -0.05508958	      0.00037219	     -0.19656197	     -0.05950703	      0.88274193	      0.00015835	     -0.21399067	     -0.00000000	     -0.00000000	     46.16634238
      2.83049934	     -0.05510893	      0.00036065	     -0.19658102	     -0.05950752	      0.88274132	      0.00015783	     -0.21399360	     -0.00000000	     -0.00000000	     46.12440613
      2.83178712	     -0.05512237	      0.00035128	     -0.19659421	     -0.05950800	      0.88274072	      0.00015731	     -0.21399648	     -0.00000000	     -0.00000000	     46.22317312
      2.83307490	     -0.05513977	      0.00034051	     -0.19661134	     -0.05950847	      0.88274012	      0.00015678	     -0.21399926	     -0.00000000	     -0.00000000	     46.22681108
      2.83469281	     -0.05515650	      0.00032883	     -0.19662776	     -0.05950906	      0.88273939	      0.00015610	     -0.21400265	     -0.00000000	     -0.00000000	     46.36211872
      2.83595987	     -0.05517514	      0.00031768	     -0.19664612	     -0.05950951	      0.88273882	      0.00015555	     -0.21400519	     -0.00000000	     -0.00000000	     46.32427690
      2.83722694	     -0.05518810	      0.00030843	     -0.19665885	     -0.05950996	      0.88273826	      0.00015501	     -0.21400769	     -0.00000000	     -0.00000000	     46.43780812
      2.83849401	     -0.05520459	      0.00029782	     -0.19667507	     -0.05951040	      0.88273771	      0.00015445	     -0.21401008	     -0.00000000	     -0.00000000	     46.45954416
      2.84018086	     -0.05522189	      0.00028536	     -0.19669207	     -0.05951099	      0.88273698	      0.00015369	     -0.21401317	     -0.00000000	     -0.00000000	     46.60375673
      2.84144014	     -0.05524007	      0.00027422	     -0.19670998	     -0.05951142	      0.88273644	      0.00015312	     -0.21401537	     -0.00000000	     -0.00000000	     46.56182660
      2.84269943	     -0.05525278	      0.00026511	     -0.19672247	     -0.05951184	      0.88273590	      0.00015253	     -0.21401751	     -0.00000000	     -0.00000000	     46.66144491
      2.84423271	     -0.05527301	      0.00025226	     -0.19674240	     -0.05951236	      0.88273525	      0.00015181	     -0.21402000	     -0.00000000	     -0.00000000	     46.66809044
      2.84560052	     -0.05528538	      0.00024280	     -0.19675454	     -0.05951281	      0.88273468	      0.00015115	     -0.21402216	     -0.00000000	     -0.00000000	     46.80816989
      2.84696833	     -0.05530456	      0.00023084	     -0.19677344	     -0.05951326	      0.88273411	      0.00015048	     -0.21402419	     -0.00000000	     -0.00000000	     46.77441901
      2.84833615	     -0.05531642	      0.00022159	     -0.19678510	     -0.05951370	      0.88273354	      0.00014979	     -0.21402618	     -0.00000000	     -0.00000000	     46.91963287
      2.84970396	     -0.05533578	      0.00020962	     -0.19680417	     -0.05951415	      0.88273298	      0.00014910	     -0.21402804	     -0.00000000	     -0.00000000	     46.87538249
      2.85107177	     -0.05534717	      0.00020070	     -0.19681537	     -0.05951459	      0.88273241	      0.00014839	     -0.21402987	     -0.00000000	     -0.00000000	     47.02191179
      2.85243959	     -0.05536664	      0.00018880	     -0.19683457	     -0.05951502	      0.88273185	      0.00014767	     -0.21403158	     -0.00000000	     -0.00000000	     46.96976755
      2.85380740	     -0.05537737	      0.00018000	     -0.19684512	     -0.05951546	      0.88273128	      0.00014694	     -0.21403326	     -0.00000000	     -0.00000000	     47.13765549
      2.85517522	     -0.05539673	      0.00016776	     -0.19686421	     -0.05951589	      0.88273072	      0.00014619	     -0.21403481	     -0.00000000	     -0.00000000	     47.08425774
      2.85654303	     -0.05540658	      0.00015909	     -0.19687388	     -0.05951632	      0.88273015	      0.00014543	     -0.21403633	     -0.00000000	     -0.00000000	     47.25318989
      2.85791084	     -0.05542583	      0.00014683	     -0.19689287	     -0.05951675	      0.88272958	      0.00014466	     -0.21403772	     -0.00000000	     -0.00000000	     47.18596754
      2.85927866	     -0.05543502	      0.00013865	     -0.19690190	     -0.05951718	      0.88272901	      0.00014387	     -0.21403909	     -0.00000000	     -0.00000000	     47.35391419
      2.86064647	     -0.05545441	      0.00012668	     -0.19692103	     -0.05951761	      0.88272844	      0.00014307	     -0.21404033	     -0.00000000	     -0.00000000	     47.26925297
      2.86201428	     -0.05546300	      0.00011929	     -0.19692949	     -0.05951804	      0.88272786	      0.00014226	     -0.21404156	     -0.00000000	     -0.00000000	     47.43870724
      2.86338210	     -0.05548248	      0.00010755	     -0.19694873	     -0.05951847	      0.88272729	      0.00014144	     -0.21404267	     -0.00000000	     -0.00000000	     47.35302079
      2.86460392	     -0.05549049	      0.00010107	     -0.19695663	     -0.05951885	      0.88272677	      0.00014069	     -0.21404365	     -0.00000000	     -0.00000000	     47.47704661
      2.86582574	     -0.05550473	      0.00009196	     -0.19697069	     -0.05951924	      0.88272625	      0.00013993	     -0.21404455	     -0.00000000	     -0.00000000	     47.47242747
      2.86732651	     -0.05551760	      0.00008282	     -0.19698341	     -0.05951971	      0.88272561	      0.00013899	     -0.21404561	     -0.00000000	     -0.00000000	     47.56343076
      2.86882727	     -0.05553571	      0.00007155	     -0.19700129	     -0.05952019	      0.88272496	      0.00013803	     -0.21404658	     -0.00000000	     -0.00000000	     47.53798213
      2.87007012	     -0.05554392	      0.00006556	     -0.19700941	     -0.05952059	      0.88272442	      0.00013722	     -0.21404736	     -0.00000000	     -0.00000000	     47.62863852
      2.87131297	     -0.05555737	      0.00005713	     -0.19702271	     -0.05952099	      0.88272388	      0.00013640	     -0.21404807	     -0.00000000	     -0.00000000	     47.61997727
      2.87281763	     -0.05556896	      0.00004948	     -0.19703419	     -0.05952148	      0.88272323	      0.00013539	     -0.21404888	     -0.00000000	     -0.00000000	     47.68691167
      2.87432228	     -0.05558603	      0.00003887	     -0.19705106	     -0.05952198	      0.88272257	      0.00013437	     -0.21404959	     -0.00000000	     -0.00000000	     47.68673336
      2.87550515	     -0.05559297	      0.00003428	     -0.19705795	     -0.05952237	      0.88272205	      0.00013356	     -0.21405012	     -0.00000000	     -0.00000000	     47.74266603
      2.87668802	     -0.05560437	      0.00002714	     -0.19706924	     -0.05952277	      0.88272153	      0.00013273	     -0.21405059	     -0.00000000	     -0.00000000	     47.75457908
      2.87825582	     -0.05561623	      0.00002010	     -0.19708101	     -0.05952330	      0.88272083	      0.00013162	     -0.21405115	     -0.00000000	     -0.00000000	     47.78211425
      2.87982362	     -0.05563179	      0.00001067	     -0.19709642	     -0.05952383	      0.88272013	      0.00013050	     -0.21405161	     -0.00000000	     -0.00000000	     47.81828555
      2.88094411	     -0.05563795	      0.00000786	     -0.19710258	     -0.05952422	      0.88271963	      0.00012968	     -0.21405191	     -0.00000000	     -0.00000000	     47.80297737
      2.88206460	     -0.05564702	      0.00000266	     -0.19711158	     -0.05952462	      0.88271913	      0.00012886	     -0.21405215	     -0.00000000	     -0.00000000	     47.82355017
      2.88372527	     -0.05565839	     -0.00000324	     -0.19712290	     -0.05952520	      0.88271839	      0.00012762	     -0.21405243	     -0.00000000	     -0.00000000	     47.82891718
      2.88510965	     -0.05566887	     -0.00000936	     -0.19713330	     -0.05952570	      0.88271776	      0.00012657	     -0.21405257	     -0.00000000	     -0.00000000	     47.87088152
      2.88649402	     -0.05567710	     -0.00001273	     -0.19714154	     -0.05952621	      0.88271714	      0.00012551	     -0.21405265	     -0.00000000	     -0.00000000	     47.83835850
      2.88787839	     -0.05568723	     -0.00001876	     -0.19715160	     -0.05952672	      0.88271651	      0.00012444	     -0.21405266	     -0.00000000	     -0.00000000	     47.91060325
      2.88926276	     -0.05569467	     -0.00002068	     -0.19715908	     -0.05952724	      0.88271588	      0.00012335	     -0.21405261	     -0.00000000	     -0.00000000	     47.83431535
      2.89044794	     -0.05570284	     -0.00002561	     -0.19716720	     -0.05952769	      0.88271534	      0.00012241	     -0.21405251	     -0.00000000	     -0.00000000	     47.90507919
      2.89163312	     -0.05570948	     -0.00002783	     -0.19717386	     -0.05952814	      0.88271480	      0.00012146	     -0.21405238	     -0.00000000	     -0.00000000	     47.86696045
      2.89312464	     -0.05571818	     -0.00003201	     -0.19718255	     -0.05952872	      0.88271412	      0.00012025	     -0.21405214	     -0.00000000	     -0.00000000	     47.90820701
      2.89461617	     -0.05572570	     -0.00003357	     -0.19719013	     -0.05952931	      0.88271344	      0.00011903	     -0.21405183	     -0.00000000	     -0.00000000	     47.82513435
      2.89580046	     -0.05573225	     -0.00003716	     -0.19719667	     -0.05952978	      0.88271290	      0.00011805	     -0.21405153	     -0.00000000	     -0.00000000	     47.89398190
      2.89698475	     -0.05573798	     -0.00003836	     -0.19720245	     -0.05953026	      0.88271236	      0.00011705	     -0.21405120	     -0.00000000	     -0.00000000	     47.83932009
      2.89850298	     -0.05574538	     -0.00004110	     -0.19720988	     -0.05953088	      0.88271167	      0.00011577	     -0.21405070	     -0.00000000	     -0.00000000	     47.86905967
      2.90002122	     -0.05575204	     -0.00004119	     -0.19721665	     -0.05953151	      0.88271097	      0.00011447	     -0.21405015	     -0.00000000	     -0.00000000	     47.75135041
      2.90115705	     -0.05575723	     -0.00004365	     -0.19722185	     -0.05953198	      0.88271045	      0.00011349	     -0.21404970	     -0.00000000	     -0.00000000	     47.81718761
      2.90229287	     -0.05576186	     -0.00004391	     -0.19722655	     -0.05953246	      0.88270994	      0.00011249	     -0.21404922	     -0.00000000	     -0.00000000	     47.75920341
      2.90388793	     -0.05576795	     -0.00004512	     -0.19723271	     -0.05953315	      0.88270922	      0.00011109	     -0.21404848	     -0.00000000	     -0.00000000	     47.76701984
      2.90548299	     -0.05577314	     -0.00004368	     -0.19723805	     -0.05953384	      0.88270850	      0.00010967	     -0.21404766	     -0.00000000	     -0.00000000	     47.62947877
      2.90656789	     -0.05577653	     -0.00004505	     -0.19724148	     -0.05953432	      0.88270801	      0.00010870	     -0.21404706	     -0.00000000	     -0.00000000	     47.69337584
      2.90765279	     -0.05577939	     -0.00004432	     -0.19724443	     -0.05953480	      0.88270753	      0.00010772	     -0.21404642	     -0.00000000	     -0.00000000	     47.63665455
      2.90936392	     -0.05578244	     -0.00004360	     -0.19724762	     -0.05953556	      0.88270677	      0.00010616	     -0.21404532	     -0.00000000	     -0.00000000	     47.62590953
      2.91075951	     -0.05578415	     -0.00004154	     -0.19724948	     -0.05953620	      0.88270616	      0.00010488	     -0.21404431	     -0.00000000	     -0.00000000	     47.52247655
      2.91215511	     -0.05578553	     -0.00004104	     -0.19725096	     -0.05953684	      0.88270555	      0.00010358	     -0.21404321	     -0.00000000	     -0.00000000	     47.55850910
      2.91355070	     -0.05578519	     -0.00003760	     -0.19725081	     -0.05953748	      0.88270495	      0.00010228	     -0.21404202	     -0.00000000	     -0.00000000	     47.40210971
      2.91478479	     -0.05578403	     -0.00003685	     -0.19724975	     -0.05953806	      0.88270443	      0.00010113	     -0.21404085	     -0.00000000	     -0.00000000	     47.45216962
      2.91601887	     -0.05578283	     -0.00003377	     -0.19724872	     -0.05953864	      0.88270391	      0.00009996	     -0.21403959	     -0.00000000	     -0.00000000	     47.32573147
      2.91725296	     -0.05578189	     -0.00003187	     -0.19724791	     -0.05953923	      0.88270340	      0.00009879	     -0.21403826	     -0.00000000	     -0.00000000	     47.30206161
      2.91887495	     -0.05578041	     -0.00002755	     -0.19724664	     -0.05954001	      0.88270275	      0.00009724	     -0.21403644	     -0.00000000	     -0.00000000	     47.15415524
      2.92013453	     -0.05577871	     -0.00002569	     -0.19724507	     -0.05954062	      0.88270225	      0.00009603	     -0.21403497	     -0.00000000	     -0.00000000	     47.17418527
      2.92139411	     -0.05577665	     -0.00002176	     -0.19724318	     -0.05954124	      0.88270176	      0.00009482	     -0.21403344	     -0.00000000	     -0.00000000	     47.03636303
      2.92265368	     -0.05577368	     -0.00001895	     -0.19724036	     -0.05954186	      0.88270128	      0.00009360	     -0.21403185	     -0.00000000	     -0.00000000	     47.01137527
      2.92425531	     -0.05576800	     -0.00001339	     -0.19723491	     -0.05954266	      0.88270069	      0.00009204	     -0.21402970	     -0.00000000	     -0.00000000	     46.85097631
      2.92549430	     -0.05576220	     -0.00001071	     -0.19722925	     -0.05954328	      0.88270024	      0.00009083	     -0.21402791	     -0.00000000	     -0.00000000	     46.87086402
      2.92673328	     -0.05575613	     -0.00000605	     -0.19722337	     -0.05954391	      0.88269981	      0.00008961	     -0.21402601	     -0.00000000	     -0.00000000	     46.72896605
      2.92797226	     -0.05574871	     -0.00000235	     -0.19721611	     -0.05954454	      0.88269939	      0.00008840	     -0.21402401	     -0.00000000	     -0.00000000	     46.69258156
      2.92964447	     -0.05573697	      0.00000447	     -0.19720463	     -0.05954540	      0.88269885	      0.00008675	     -0.21402112	     -0.00000000	     -0.00000000	     46.51823669
      2.93087662	     -0.05572753	      0.00000793	     -0.19719533	     -0.05954604	      0.88269847	      0.00008553	     -0.21401886	     -0.00000000	     -0.00000000	     46.52892963
      2.93210876	     -0.05571682	      0.00001342	     -0.19718482	     -0.05954669	      0.88269811	      0.00008431	     -0.21401647	     -0.00000000	     -0.00000000	     46.39004622
      2.93362123	     -0.05570192	      0.00001888	     -0.19717013	     -0.05954749	      0.88269768	      0.00008280	     -0.21401336	     -0.00000000	     -0.00000000	     46.36215438
      2.93496439	     -0.05568891	      0.00002565	     -0.19715734	     -0.05954821	      0.88269733	      0.00008147	     -0.21401045	     -0.00000000	     -0.00000000	     46.16759069
      2.93630755	     -0.05567633	      0.00003020	     -0.19714492	     -0.05954893	      0.88269700	      0.00008013	     -0.21400744	     -0.00000000	     -0.00000000	     46.17488063
      2.93765071	     -0.05566405	      0.00003729	     -0.19713285	     -0.05954967	      0.88269669	      0.00007879	     -0.21400439	     -0.00000000	     -0.00000000	     45.97466846
      2.93899388	     -0.05565101	      0.00004210	     -0.19711998	     -0.05955041	      0.88269641	      0.00007745	     -0.21400129	     -0.00000000	     -0.00000000	     45.99938677
      2.94033704	     -0.05563674	      0.00004987	     -0.19710593	     -0.05955115	      0.88269615	      0.00007611	     -0.21399813	     -0.00000000	     -0.00000000	     45.79535152
      2.94168020	     -0.05562214	      0.00005517	     -0.19709149	     -0.05955191	      0.88269592	      0.00007478	     -0.21399490	     -0.00000000	     -0.00000000	     45.82730032
      2.94302336	     -0.05560677	      0.00006368	     -0.19707636	     -0.05955267	      0.88269572	      0.00007344	     -0.21399162	     -0.00000000	     -0.00000000	     45.61176109
      2.94436652	     -0.05558955	      0.00006962	     -0.19705930	     -0.05955344	      0.88269554	      0.00007210	     -0.21398827	     -0.00000000	     -0.00000000	     45.66590967
      2.94570968	     -0.05557048	      0.00007903	     -0.19704049	     -0.05955421	      0.88269539	      0.00007077	     -0.21398480	     -0.00000000	     -0.00000000	     45.44593488
      2.94705284	     -0.05555034	      0.00008554	     -0.19702051	     -0.05955500	      0.88269528	      0.00006944	     -0.21398122	     -0.00000000	     -0.00000000	     45.50991907
      2.94839600	     -0.05552873	      0.00009572	     -0.19699916	     -0.05955579	      0.88269519	      0.00006812	     -0.21397752	     -0.00000000	     -0.00000000	     45.28037212
      2.94973917	     -0.05550648	      0.00010273	     -0.19697708	     -0.05955659	      0.88269513	      0.00006680	     -0.21397371	     -0.00000000	     -0.00000000	     45.35608646
      2.95108233	     -0.05548397	      0.00011350	     -0.19695483	     -0.05955740	      0.88269510	      0.00006548	     -0.21396981	     -0.00000000	     -0.00000000	     45.11204783
      2.95242549	     -0.05546012	      0.00012098	     -0.19693116	     -0.05955822	      0.88269510	      0.00006417	     -0.21396584	     -0.00000000	      0.00000000	     45.20591595
      2.95376865	     -0.05543412	      0.00013264	     -0.19690542	     -0.05955904	      0.88269513	      0.00006286	     -0.21396176	     -0.00000000	      0.00000000	     44.96368386
      2.95511181	     -0.05540707	      0.00014075	     -0.19687855	     -0.05955988	      0.88269519	      0.00006156	     -0.21395757	     -0.00000000	      0.00000000	     45.06904747
      2.95631375	     -0.05538253	      0.00015141	     -0.19685425	     -0.05956063	      0.88269528	      0.00006041	     -0.21395373	     -0.00000000	      0.00000000	     44.85872576
      2.95751568	     -0.05535811	      0.00016001	     -0.19683000	     -0.05956140	      0.88269538	      0.00005926	     -0.21394984	     -0.00000000	      0.00000000	     44.85714224
      2.95899473	     -0.05532863	      0.00017227	     -0.19680077	     -0.05956234	      0.88269555	      0.00005785	     -0.21394501	     -0.00000000	      0.00000000	     44.71847513
      2.96047378	     -0.05529925	      0.00018283	     -0.19677159	     -0.05956330	      0.88269576	      0.00005646	     -0.21394018	     -0.00000000	      0.00000000	     44.76870919
      2.96170675	     -0.05527451	      0.00019414	     -0.19674708	     -0.05956411	      0.88269596	      0.00005530	     -0.21393617	     -0.00000000	      0.00000000	     44.58513157
      2.96293973	     -0.05524992	      0.00020357	     -0.19672265	     -0.05956493	      0.88269618	      0.00005415	     -0.21393217	     -0.00000000	      0.00000000	     44.59337044
      2.96441997	     -0.05522041	      0.00021684	     -0.19669339	     -0.05956592	      0.88269649	      0.00005279	     -0.21392741	     -0.00000000	      0.00000000	     44.45625310
      2.96590022	     -0.05518931	      0.00022827	     -0.19666248	     -0.05956692	      0.88269683	      0.00005144	     -0.21392267	     -0.00000000	      0.00000000	     44.54381300
      2.96709063	     -0.05516333	      0.00024021	     -0.19663673	     -0.05956773	      0.88269713	      0.00005036	     -0.21391883	     -0.00000000	      0.00000000	     44.35727175
      2.96828104	     -0.05513662	      0.00025036	     -0.19661019	     -0.05956855	      0.88269745	      0.00004929	     -0.21391498	     -0.00000000	      0.00000000	     44.36760250
      2.96981708	     -0.05510115	      0.00026512	     -0.19657497	     -0.05956963	      0.88269790	      0.00004792	     -0.21390995	     -0.00000000	      0.00000000	     44.25449212
      2.97135312	     -0.05506518	      0.00027796	     -0.19653919	     -0.05957071	      0.88269838	      0.00004657	     -0.21390489	     -0.00000000	      0.00000000	     44.35039069
      2.97251117	     -0.05503707	      0.00029030	     -0.19651129	     -0.05957154	      0.88269877	      0.00004556	     -0.21390104	     -0.00000000	      0.00000000	     44.17081206
      2.97366921	     -0.05500925	      0.00030078	     -0.19648364	     -0.05957238	      0.88269917	      0.00004456	     -0.21389716	     -0.00000000	      0.00000000	     44.17807940
      2.97526918	     -0.05497228	      0.00031640	     -0.19644690	     -0.05957354	      0.88269977	      0.00004319	     -0.21389184	     -0.00000000	      0.00000000	     44.07298042
      2.97686915	     -0.05493739	      0.00032976	     -0.19641218	     -0.05957473	      0.88270039	      0.00004184	     -0.21388662	     -0.00000000	      0.00000000	     44.19042716
      2.97797727	     -0.05491464	      0.00034144	     -0.19638960	     -0.05957556	      0.88270085	      0.00004091	     -0.21388312	     -0.00000000	      0.00000000	     43.99086982
      2.97908539	     -0.05489253	      0.00035123	     -0.19636761	     -0.05957639	      0.88270132	      0.00003999	     -0.21387973	     -0.00000000	      0.00000000	     43.99443883
      2.98079385	     -0.05485883	      0.00036727	     -0.19633411	     -0.05957770	      0.88270207	      0.00003859	     -0.21387472	     -0.00000000	      0.00000000	     43.90973435
      2.98220371	     -0.05483107	      0.00037938	     -0.19630649	     -0.05957879	      0.88270272	      0.00003745	     -0.21387077	     -0.00000000	      0.00000000	     43.95656114
      2.98361357	     -0.05480330	      0.00039330	     -0.19627889	     -0.05957990	      0.88270339	      0.00003632	     -0.21386696	     -0.00000000	      0.00000000	     43.82142086
      2.98502343	     -0.05477529	      0.00040471	     -0.19625098	     -0.05958101	      0.88270408	      0.00003520	     -0.21386328	     -0.00000000	      0.00000000	     43.94603255
      2.98627783	     -0.05475008	      0.00041740	     -0.19622592	     -0.05958202	      0.88270471	      0.00003422	     -0.21386010	     -0.00000000	      0.00000000	     43.78361075
      2.98753223	     -0.05472533	      0.00042779	     -0.19620125	     -0.05958304	      0.88270536	      0.00003325	     -0.21385700	     -0.00000000	      0.00000000	     43.84913830
      2.98878664	     -0.05470036	      0.00043947	     -0.19617641	     -0.05958406	      0.88270602	      0.00003228	     -0.21385399	     -0.00000000	      0.00000000	     43.77910909
      2.99041252	     -0.05466852	      0.00045288	     -0.19614467	     -0.05958541	      0.88270690	      0.00003105	     -0.21385021	     -0.00000000	      0.00000000	     43.85337077
      2.99169080	     -0.05464506	      0.00046495	     -0.19612132	     -0.05958648	      0.88270760	      0.00003009	     -0.21384737	     -0.00000000	      0.00000000	     43.70917827
      2.99296908	     -0.05462457	      0.00047458	     -0.19610088	     -0.05958757	      0.88270832	      0.00002913	     -0.21384471	     -0.00000000	      0.00000000	     43.77003630
      2.99424736	     -0.05460662	      0.00048517	     -0.19608300	     -0.05958866	      0.88270905	      0.00002819	     -0.21384229	     -0.00000000	      0.00000000	     43.68610390
      2.99585597	     -0.05458738	      0.00049630	     -0.19606378	     -0.05959006	      0.88270999	      0.00002702	     -0.21383966	     -0.00000000	      0.00000000	     43.77181712
      2.99711368	     -0.05457387	      0.00050670	     -0.19605033	     -0.05959117	      0.88271073	      0.00002611	     -0.21383795	     -0.00000000	      0.00000000	     43.62176643
      2.99837139	     -0.05456179	      0.00051500	     -0.19603825	     -0.05959228	      0.88271148	      0.00002521	     -0.21383654	     -0.00000000	      0.00000000	     43.68533465
      2.99962909	     -0.05455094	      0.00052433	     -0.19602744	     -0.05959341	      0.88271224	      0.00002433	     -0.21383543	     -0.00000000	      0.00000000	     43.61675069
      3.00130628	     -0.05453854	      0.00053481	     -0.19601502	     -0.05959493	      0.88271326	      0.00002315	     -0.21383442	     -0.00000000	      0.00000000	     43.71202785
      3.00255638	     -0.05453019	      0.00054412	     -0.19600670	     -0.05959608	      0.88271402	      0.00002229	     -0.21383401	     -0.00000000	      0.00000000	     43.57389889
      3.00380647	     -0.05452285	      0.00055136	     -0.19599934	     -0.05959723	      0.88271479	      0.00002143	     -0.21383388	     -0.00000000	      0.00000000	     43.64362031
      3.00533005	     -0.05451544	      0.00056159	     -0.19599194	     -0.05959866	      0.88271573	      0.00002040	     -0.21383409	     -0.00000000	      0.00000000	     43.53417650
      3.00668891	     -0.05451067	      0.00056860	     -0.19598711	     -0.05959994	      0.88271658	      0.00001949	     -0.21383463	     -0.00000000	      0.00000000	     43.64871151
      3.00804777	     -0.05450684	      0.00057772	     -0.19598329	     -0.05960124	      0.88271742	      0.00001859	     -0.21383552	     -0.00000000	      0.00000000	     43.49772201
      3.00940663	     -0.05450428	      0.00058408	     -0.19598067	     -0.05960255	      0.88271826	      0.00001769	     -0.21383674	     -0.00000000	      0.00000000	     43.63164819
      3.01076549	     -0.05450310	      0.00059256	     -0.19597948	     -0.05960387	      0.88271910	      0.00001681	     -0.21383828	     -0.00000000	      0.00000000	     43.46731670
      3.01212435	     -0.05450384	      0.00059795	     -0.19598013	     -0.05960521	      0.88271994	      0.00001593	     -0.21384016	     -0.00000000	      0.00000000	     43.61113919
      3.01348321	     -0.05450615	      0.00060581	     -0.19598242	     -0.05960655	      0.88272078	      0.00001507	     -0.21384239	     -0.00000000	      0.00000000	     43.42855948
      3.01484207	     -0.05451081	      0.00061040	     -0.19598697	     -0.05960791	      0.88272161	      0.00001421	     -0.21384497	     -0.00000000	      0.00000000	     43.57730508
      3.01620093	     -0.05451714	      0.00061780	     -0.19599327	     -0.05960927	      0.88272244	      0.00001336	     -0.21384794	     -0.00000000	      0.00000000	     43.37499998
      3.01755979	     -0.05452554	      0.00062168	     -0.19600155	     -0.05961065	      0.88272326	      0.00001252	     -0.21385129	     -0.00000000	      0.00000000	     43.53959710
      3.01891865	     -0.05453471	      0.00062865	     -0.19601068	     -0.05961204	      0.88272408	      0.00001168	     -0.21385501	     -0.00000000	      0.00000000	     43.33030353
      3.02027751	     -0.05454478	      0.00063193	     -0.19602062	     -0.05961344	      0.88272489	      0.00001086	     -0.21385908	     -0.00000000	      0.00000000	     43.51331989
      3.02163637	     -0.05455495	      0.00063863	     -0.19603075	     -0.05961485	      0.88272569	      0.00001004	     -0.21386344	     -0.00000000	      0.00000000	     43.29101442
      3.02299523	     -0.05456630	      0.00064120	     -0.19604195	     -0.05961628	      0.88272648	      0.00000923	     -0.21386808	     -0.00000000	      0.00000000	     43.49338275
      3.02435409	     -0.05457839	      0.00064727	     -0.19605398	     -0.05961771	      0.88272726	      0.00000842	     -0.21387299	     -0.00000000	      0.00000000	     43.25605447
      3.02556874	     -0.05459107	      0.00064898	     -0.19606653	     -0.05961899	      0.88272796	      0.00000771	     -0.21387761	     -0.00000000	      0.00000000	     43.39831716
      3.02678338	     -0.05460472	      0.00065251	     -0.19608009	     -0.05962028	      0.88272864	      0.00000700	     -0.21388245	     -0.00000000	      0.00000000	     43.30241519
      3.02827720	     -0.05462283	      0.00065475	     -0.19609804	     -0.05962188	      0.88272947	      0.00000614	     -0.21388871	     -0.00000000	      0.00000000	     43.37000876
      3.02977101	     -0.05464151	      0.00065855	     -0.19611659	     -0.05962349	      0.88273029	      0.00000528	     -0.21389529	     -0.00000000	      0.00000000	     43.22340329
      3.03101536	     -0.05465786	      0.00065900	     -0.19613278	     -0.05962484	      0.88273096	      0.00000457	     -0.21390097	     -0.00000000	      0.00000000	     43.35151837
      3.03225971	     -0.05467453	      0.00066122	     -0.19614934	     -0.05962619	      0.88273163	      0.00000387	     -0.21390683	     -0.00000000	      0.00000000	     43.25510869
      3.03375508	     -0.05469619	      0.00066168	     -0.19617081	     -0.05962783	      0.88273241	      0.00000303	     -0.21391410	     -0.00000000	      0.00000000	     43.32868022
      3.03525046	     -0.05471840	      0.00066396	     -0.19619288	     -0.05962947	      0.88273319	      0.00000219	     -0.21392160	     -0.00000000	      0.00000000	     43.16772292
      3.03645139	     -0.05473725	      0.00066279	     -0.19621154	     -0.05963080	      0.88273380	      0.00000153	     -0.21392778	     -0.00000000	      0.00000000	     43.30086507
      3.03765232	     -0.05475666	      0.00066331	     -0.19623081	     -0.05963213	      0.88273440	      0.00000086	     -0.21393409	     -0.00000000	      0.00000000	     43.22107938
      3.03920372	     -0.05478318	      0.00066208	     -0.19625710	     -0.05963385	      0.88273517	      0.00000001	     -0.21394245	     -0.00000000	      0.00000000	     43.27553314
      3.04075512	     -0.05481065	      0.00066246	     -0.19628440	     -0.05963558	      0.88273592	     -0.00000084	     -0.21395104	     -0.00000000	      0.00000000	     43.11857825
      3.04192222	     -0.05483149	      0.00065985	     -0.19630503	     -0.05963688	      0.88273648	     -0.00000147	     -0.21395762	     -0.00000000	      0.00000000	     43.25621102
      3.04308932	     -0.05485163	      0.00065898	     -0.19632502	     -0.05963819	      0.88273703	     -0.00000210	     -0.21396427	     -0.00000000	      0.00000000	     43.19810923
      3.04470658	     -0.05487993	      0.00065600	     -0.19635306	     -0.05964001	      0.88273779	     -0.00000297	     -0.21397358	     -0.00000000	      0.00000000	     43.25264837
      3.04632384	     -0.05490859	      0.00065452	     -0.19638152	     -0.05964183	      0.88273853	     -0.00000384	     -0.21398297	     -0.00000000	      0.00000000	     43.09248757
      3.04743962	     -0.05492931	      0.00065037	     -0.19640202	     -0.05964309	      0.88273903	     -0.00000444	     -0.21398950	     -0.00000000	      0.00000000	     43.23275670
      3.04855541	     -0.05495003	      0.00064779	     -0.19642255	     -0.05964435	      0.88273953	     -0.00000504	     -0.21399607	     -0.00000000	      0.00000000	     43.19296096
      3.05028494	     -0.05498187	      0.00064223	     -0.19645408	     -0.05964631	      0.88274028	     -0.00000596	     -0.21400630	     -0.00000000	      0.00000000	     43.24456543
      3.05170850	     -0.05500739	      0.00063839	     -0.19647937	     -0.05964792	      0.88274090	     -0.00000672	     -0.21401474	     -0.00000000	      0.00000000	     43.16344831
      3.05313207	     -0.05503363	      0.00063221	     -0.19650533	     -0.05964953	      0.88274150	     -0.00000747	     -0.21402318	     -0.00000000	      0.00000000	     43.27690194
      3.05455564	     -0.05505985	      0.00062816	     -0.19653132	     -0.05965114	      0.88274210	     -0.00000823	     -0.21403163	     -0.00000000	      0.00000000	     43.13495994
      3.05581844	     -0.05508369	      0.00062151	     -0.19655488	     -0.05965257	      0.88274262	     -0.00000889	     -0.21403912	     -0.00000000	      0.00000000	     43.27265257
      3.05708123	     -0.05510708	      0.00061686	     -0.19657806	     -0.05965400	      0.88274314	     -0.00000956	     -0.21404660	     -0.00000000	      0.00000000	     43.18838512
      3.05834403	     -0.05513031	      0.00061061	     -0.19660103	     -0.05965543	      0.88274365	     -0.00001023	     -0.21405406	     -0.00000000	      0.00000000	     43.24745535
      3.05999593	     -0.05515990	      0.00060366	     -0.19663032	     -0.05965730	      0.88274431	     -0.00001110	     -0.21406376	      0.00000000	      0.00000000	     43.17617176
      3.06128397	     -0.05518293	      0.00059601	     -0.19665307	     -0.05965875	      0.88274481	     -0.00001178	     -0.21407124	      0.00000000	      0.00000000	     43.30037387
      3.06257201	     -0.05520549	      0.00058997	     -0.19667539	     -0.05966021	      0.88274531	     -0.00001246	     -0.21407866	      0.00000000	      0.00000000	     43.23292443
      3.06386004	     -0.05522806	      0.00058218	     -0.19669769	     -0.05966165	      0.88274580	     -0.00001315	     -0.21408600	      0.00000000	      0.00000000	     43.30297446
      3.06549316	     -0.05525628	      0.00057361	     -0.19672560	     -0.05966349	      0.88274642	     -0.00001401	     -0.21409520	      0.00000000	      0.00000000	     43.22931727
      3.06676056	     -0.05527848	      0.00056470	     -0.19674750	     -0.05966490	      0.88274689	     -0.00001468	     -0.21410225	      0.00000000	      0.00000000	     43.35279326
      3.06802795	     -0.05530047	      0.00055755	     -0.19676925	     -0.05966632	      0.88274735	     -0.00001535	     -0.21410922	      0.00000000	      0.00000000	     43.29009421
      3.06929534	     -0.05532259	      0.00054891	     -0.19679108	     -0.05966773	      0.88274781	     -0.00001602	     -0.21411613	      0.00000000	      0.00000000	     43.35075521
      3.07100094	     -0.05535201	      0.00053840	     -0.19682016	     -0.05966961	      0.88274842	     -0.00001693	     -0.21412530	      0.00000000	      0.00000000	     43.29634646
      3.07226154	     -0.05537400	      0.00052845	     -0.19684183	     -0.05967100	      0.88274886	     -0.00001760	     -0.21413199	      0.00000000	      0.00000000	     43.42340345
      3.07352213	     -0.05539567	      0.00052011	     -0.19686325	     -0.05967238	      0.88274929	     -0.00001827	     -0.21413861	      0.00000000	      0.00000000	     43.37902421
      3.07506649	     -0.05542236	      0.00050795	     -0.19688957	     -0.05967407	      0.88274982	     -0.00001910	     -0.21414663	      0.00000000	      0.00000000	     43.48610225
      3.07643940	     -0.05544562	      0.00049891	     -0.19691256	     -0.05967556	      0.88275027	     -0.00001983	     -0.21415367	      0.00000000	      0.00000000	     43.40802815
      3.07781231	     -0.05546888	      0.00048735	     -0.19693549	     -0.05967704	      0.88275072	     -0.00002057	     -0.21416063	      0.00000000	      0.00000000	     43.54431994
      3.07918522	     -0.05549131	      0.00047830	     -0.19695766	     -0.05967851	      0.88275116	     -0.00002131	     -0.21416749	      0.00000000	      0.00000000	     43.46218839
      3.08055813	     -0.05551361	      0.00046655	     -0.19697963	     -0.05967998	      0.88275159	     -0.00002205	     -0.21417424	      0.00000000	      0.00000000	     43.60918454
      3.08193104	     -0.05553500	      0.00045754	     -0.19700077	     -0.05968143	      0.88275201	     -0.00002279	     -0.21418089	      0.00000000	      0.00000000	     43.52453580
      3.08330396	     -0.05555620	      0.00044555	     -0.19702165	     -0.05968287	      0.88275242	     -0.00002353	     -0.21418741	      0.00000000	      0.00000000	     43.68226209
      3.08467687	     -0.05557639	      0.00043650	     -0.19704160	     -0.05968430	      0.88275282	     -0.00002427	     -0.21419382	      0.00000000	      0.00000000	     43.59608194
      3.08604978	     -0.05559637	      0.00042435	     -0.19706126	     -0.05968572	      0.88275321	     -0.00002502	     -0.21420008	      0.00000000	      0.00000000	     43.75444067
      3.08742269	     -0.05561517	      0.00041560	     -0.19707983	     -0.05968712	      0.88275360	     -0.00002577	     -0.21420621	      0.00000000	      0.00000000	     43.65846965
      3.08879560	     -0.05563362	      0.00040353	     -0.19709798	     -0.05968851	      0.88275397	     -0.00002652	     -0.21421219	      0.00000000	      0.00000000	     43.82756777
      3.09016851	     -0.05565080	      0.00039506	     -0.19711495	     -0.05968989	      0.88275434	     -0.00002727	     -0.21421801	      0.00000000	      0.00000000	     43.72271864
      3.09154142	     -0.05566765	      0.00038313	     -0.19713151	     -0.05969126	      0.88275469	     -0.00002802	     -0.21422365	      0.00000000	      0.00000000	     43.89045193
      3.09291433	     -0.05568315	      0.00037507	     -0.19714682	     -0.05969261	      0.88275504	     -0.00002878	     -0.21422912	      0.00000000	      0.00000000	     43.78059912
      3.09428724	     -0.05569845	      0.00036301	     -0.19716182	     -0.05969395	      0.88275537	     -0.00002954	     -0.21423441	      0.00000000	      0.00000000	     43.97108771
      3.09552145	     -0.05571121	      0.00035526	     -0.19717440	     -0.05969515	      0.88275567	     -0.00003023	     -0.21423901	      0.00000000	      0.00000000	     43.89451984
      3.09675566	     -0.05572389	      0.00034510	     -0.19718685	     -0.05969633	      0.88275596	     -0.00003091	     -0.21424347	      0.00000000	      0.00000000	     43.98862406
      3.09825625	     -0.05573867	      0.00033454	     -0.19720139	     -0.05969775	      0.88275630	     -0.00003176	     -0.21424869	      0.00000000	      0.00000000	     43.97674386
      3.09975685	     -0.05575339	      0.00032194	     -0.19721581	     -0.05969915	      0.88275663	     -0.00003260	     -0.21425372	      0.00000000	      0.00000000	     44.12706530
      3.10101700	     -0.05576516	      0.00031389	     -0.19722741	     -0.05970031	      0.88275690	     -0.00003332	     -0.21425780	      0.00000000	      0.00000000	     44.05941141
      3.10227714	     -0.05577701	      0.00030389	     -0.19723903	     -0.05970146	      0.88275716	     -0.00003403	     -0.21426175	      0.00000000	      0.00000000	     44.14412535
      3.10353729	     -0.05578845	      0.00029536	     -0.19725029	     -0.05970260	      0.88275741	     -0.00003476	     -0.21426559	      0.00000000	      0.00000000	     44.14292708
      3.10525424	     -0.05580387	      0.00028240	     -0.19726543	     -0.05970413	      0.88275775	     -0.00003575	     -0.21427063	      0.00000000	      0.00000000	     44.26111212
      3.10653233	     -0.05581481	      0.00027464	     -0.19727621	     -0.05970525	      0.88275799	     -0.00003649	     -0.21427425	      0.00000000	      0.00000000	     44.21761822
[truncated: 251,703 more chars]
