# Supplementary material for: A Neural Controller Model Considering the Vestibulospinal Tract in Human Postural Control
Source: Front Comput Neurosci. 2022 Feb 25;16:785099. doi: 10.3389/fncom.2022.785099 (PMC8913724; doi:10.3389/fncom.2022.785099)
Supplement: Supplementary file 8 [file Data_Sheet_3.zip › SimulationResults/VST-/3.558/opt_8/jiang_CoPpositon_pos.sto]

CoP
version=1
nRows=3474
nColumns=11
inDegrees=no

This file contains CoP trajectory (of origin) and orientations.

Units are S.I. units (seconds, meters, Newtons, ...)
Angles are in degrees.

endheader
time	cop-x	cop-z	cop-x-calcn-r	com-x	com-y	com-z	com-x-calcn-r	com-x-vel	com-y-vel	s_torques
      0.00059958	     -0.05944330	      0.00015799	     -0.20090615	     -0.06381464	      0.88297115	     -0.00011704	     -0.21907107	     -0.00000000	      0.00000000	     31.74111017
      0.00119915	     -0.05847726	      0.00021813	     -0.19994119	     -0.06381468	      0.88297135	     -0.00011702	     -0.21904083	     -0.00000000	      0.00000000	     36.82774612
      0.00218537	     -0.05753664	      0.00026645	     -0.19900049	     -0.06381483	      0.88297198	     -0.00011698	     -0.21897214	     -0.00000000	      0.00000001	     48.64745494
      0.00345404	     -0.05708724	      0.00027918	     -0.19854899	     -0.06381530	      0.88297331	     -0.00011689	     -0.21887803	     -0.00000000	      0.00000001	     57.69207276
      0.00580241	     -0.05721399	      0.00025470	     -0.19867011	     -0.06381708	      0.88297715	     -0.00011666	     -0.21874302	     -0.00000000	      0.00000001	     50.24171445
      0.00681440	     -0.05734239	      0.00024358	     -0.19879620	     -0.06381821	      0.88297922	     -0.00011654	     -0.21870408	     -0.00000000	      0.00000001	     42.43905199
      0.00805925	     -0.05747849	      0.00023497	     -0.19892978	     -0.06381987	      0.88298202	     -0.00011637	     -0.21866802	     -0.00000000	      0.00000002	     34.67540417
      0.01026363	     -0.05760906	      0.00023045	     -0.19905669	     -0.06382348	      0.88298741	     -0.00011603	     -0.21862481	     -0.00000000	      0.00000002	     25.59660119
      0.01146449	     -0.05763478	      0.00023262	     -0.19908077	     -0.06382576	      0.88299047	     -0.00011583	     -0.21860767	     -0.00000000	      0.00000002	     22.49960330
      0.01266534	     -0.05764399	      0.00023508	     -0.19908852	     -0.06382824	      0.88299354	     -0.00011561	     -0.21859310	     -0.00000000	      0.00000002	     20.75507585
      0.01449851	     -0.05764875	      0.00023897	     -0.19909133	     -0.06383234	      0.88299818	     -0.00011526	     -0.21857433	     -0.00000000	      0.00000002	     19.75934936
      0.01593831	     -0.05764903	      0.00024009	     -0.19909026	     -0.06383581	      0.88300172	     -0.00011498	     -0.21856197	     -0.00000000	      0.00000002	     20.42127797
      0.01737810	     -0.05765488	      0.00024120	     -0.19909495	     -0.06383945	      0.88300509	     -0.00011468	     -0.21855149	     -0.00000000	      0.00000002	     21.72847425
      0.01881789	     -0.05766154	      0.00023983	     -0.19910059	     -0.06384324	      0.88300829	     -0.00011438	     -0.21854287	     -0.00000000	      0.00000001	     24.23546279
      0.02025768	     -0.05767335	      0.00023887	     -0.19911158	     -0.06384714	      0.88301126	     -0.00011406	     -0.21853598	     -0.00000000	      0.00000001	     26.99908538
      0.02169747	     -0.05768389	      0.00023507	     -0.19912143	     -0.06385113	      0.88301399	     -0.00011374	     -0.21853073	     -0.00000000	      0.00000001	     30.77177498
      0.02313726	     -0.05769692	      0.00023204	     -0.19913396	     -0.06385519	      0.88301647	     -0.00011342	     -0.21852691	     -0.00000000	      0.00000001	     34.32116595
      0.02457705	     -0.05770520	      0.00022644	     -0.19914186	     -0.06385928	      0.88301868	     -0.00011309	     -0.21852437	     -0.00000000	      0.00000001	     38.56925280
      0.02601684	     -0.05771452	      0.00022215	     -0.19915096	     -0.06386339	      0.88302061	     -0.00011275	     -0.21852283	     -0.00000000	      0.00000001	     42.11232420
      0.02745664	     -0.05771758	      0.00021520	     -0.19915388	     -0.06386750	      0.88302226	     -0.00011241	     -0.21852215	     -0.00000000	      0.00000001	     46.01897294
      0.02889643	     -0.05772119	      0.00021027	     -0.19915750	     -0.06387159	      0.88302363	     -0.00011206	     -0.21852208	     -0.00000000	      0.00000001	     48.83715442
      0.03018389	     -0.05771869	      0.00020380	     -0.19915505	     -0.06387522	      0.88302462	     -0.00011175	     -0.21852244	     -0.00000000	      0.00000000	     51.43507609
      0.03147136	     -0.05771580	      0.00019877	     -0.19915229	     -0.06387882	      0.88302538	     -0.00011143	     -0.21852305	     -0.00000000	      0.00000000	     53.18937807
      0.03304375	     -0.05770756	      0.00019181	     -0.19914424	     -0.06388316	      0.88302602	     -0.00011103	     -0.21852405	     -0.00000000	      0.00000000	     54.92456250
      0.03461614	     -0.05769810	      0.00018655	     -0.19913504	     -0.06388745	      0.88302636	     -0.00011063	     -0.21852521	     -0.00000000	      0.00000000	     55.64068195
      0.03591842	     -0.05768610	      0.00018109	     -0.19912323	     -0.06389095	      0.88302641	     -0.00011028	     -0.21852626	     -0.00000000	     -0.00000000	     56.06827077
      0.03722070	     -0.05767430	      0.00017746	     -0.19911166	     -0.06389441	      0.88302627	     -0.00010993	     -0.21852735	     -0.00000000	     -0.00000000	     55.84314432
      0.03880256	     -0.05765688	      0.00017265	     -0.19909448	     -0.06389857	      0.88302587	     -0.00010949	     -0.21852874	     -0.00000000	     -0.00000000	     55.37466993
      0.04038442	     -0.05764025	      0.00017009	     -0.19907810	     -0.06390268	      0.88302522	     -0.00010904	     -0.21853022	     -0.00000000	     -0.00000000	     54.29802562
      0.04162522	     -0.05762444	      0.00016685	     -0.19906243	     -0.06390588	      0.88302455	     -0.00010868	     -0.21853147	     -0.00000000	     -0.00000000	     53.55102806
      0.04286602	     -0.05760963	      0.00016547	     -0.19904774	     -0.06390905	      0.88302377	     -0.00010831	     -0.21853281	     -0.00000000	     -0.00000000	     52.53502863
      0.04451823	     -0.05758848	      0.00016337	     -0.19902670	     -0.06391326	      0.88302256	     -0.00010780	     -0.21853479	     -0.00000000	     -0.00000001	     51.25079615
      0.04617045	     -0.05756893	      0.00016346	     -0.19900722	     -0.06391746	      0.88302118	     -0.00010728	     -0.21853702	     -0.00000000	     -0.00000001	     49.81650692
      0.04735178	     -0.05755309	      0.00016192	     -0.19899136	     -0.06392047	      0.88302010	     -0.00010690	     -0.21853882	     -0.00000000	     -0.00000001	     48.95377969
      0.04853311	     -0.05753873	      0.00016194	     -0.19897697	     -0.06392348	      0.88301897	     -0.00010651	     -0.21854078	     -0.00000000	     -0.00000001	     48.04851957
      0.05028239	     -0.05751660	      0.00016128	     -0.19895470	     -0.06392796	      0.88301721	     -0.00010592	     -0.21854402	     -0.00000000	     -0.00000001	     46.89926571
      0.05174542	     -0.05749910	      0.00016176	     -0.19893706	     -0.06393174	      0.88301568	     -0.00010541	     -0.21854703	     -0.00000000	     -0.00000001	     45.93057188
      0.05320845	     -0.05748096	      0.00016087	     -0.19891868	     -0.06393555	      0.88301412	     -0.00010490	     -0.21855036	     -0.00000000	     -0.00000001	     45.20894832
      0.05467147	     -0.05746433	      0.00016194	     -0.19890180	     -0.06393942	      0.88301254	     -0.00010438	     -0.21855397	     -0.00000000	     -0.00000001	     44.42617085
      0.05613450	     -0.05744624	      0.00016045	     -0.19888336	     -0.06394333	      0.88301095	     -0.00010385	     -0.21855787	     -0.00000000	     -0.00000001	     43.94737483
      0.05737296	     -0.05743154	      0.00016159	     -0.19886838	     -0.06394669	      0.88300963	     -0.00010339	     -0.21856136	     -0.00000000	     -0.00000001	     43.40089646
      0.05861142	     -0.05741577	      0.00016095	     -0.19885226	     -0.06395010	      0.88300832	     -0.00010293	     -0.21856501	     -0.00000000	     -0.00000001	     43.07602893
      0.06019890	     -0.05739581	      0.00016137	     -0.19883185	     -0.06395454	      0.88300668	     -0.00010233	     -0.21856988	     -0.00000000	     -0.00000001	     42.60096841
      0.06178639	     -0.05737445	      0.00016020	     -0.19880996	     -0.06395907	      0.88300510	     -0.00010172	     -0.21857490	     -0.00000000	     -0.00000001	     42.35527634
      0.06301695	     -0.05735926	      0.00016129	     -0.19879437	     -0.06396264	      0.88300392	     -0.00010125	     -0.21857886	     -0.00000000	     -0.00000001	     42.00814345
      0.06424750	     -0.05734465	      0.00016069	     -0.19877931	     -0.06396628	      0.88300279	     -0.00010077	     -0.21858289	     -0.00000000	     -0.00000001	     41.83029732
      0.06587033	     -0.05732728	      0.00016101	     -0.19876136	     -0.06397117	      0.88300138	     -0.00010013	     -0.21858832	     -0.00000000	     -0.00000001	     41.56525297
      0.06749317	     -0.05731060	      0.00015940	     -0.19874402	     -0.06397617	      0.88300007	     -0.00009948	     -0.21859385	     -0.00000000	     -0.00000001	     41.42603534
      0.06866366	     -0.05729925	      0.00016053	     -0.19873222	     -0.06397985	      0.88299918	     -0.00009900	     -0.21859788	     -0.00000000	     -0.00000000	     41.24470186
      0.06983414	     -0.05728819	      0.00015996	     -0.19872068	     -0.06398359	      0.88299835	     -0.00009853	     -0.21860194	     -0.00000000	     -0.00000000	     41.17026863
      0.07155582	     -0.05727287	      0.00016007	     -0.19870466	     -0.06398921	      0.88299724	     -0.00009782	     -0.21860790	     -0.00000000	     -0.00000000	     41.03149404
      0.07300647	     -0.05726028	      0.00015906	     -0.19869143	     -0.06399405	      0.88299639	     -0.00009722	     -0.21861290	     -0.00000000	     -0.00000000	     40.97162286
      0.07445711	     -0.05724836	      0.00015985	     -0.19867891	     -0.06399899	      0.88299562	     -0.00009661	     -0.21861785	     -0.00000000	     -0.00000000	     40.88228959
      0.07590776	     -0.05723623	      0.00015840	     -0.19866612	     -0.06400403	      0.88299494	     -0.00009600	     -0.21862273	     -0.00000000	     -0.00000000	     40.84243614
      0.07735840	     -0.05722434	      0.00016002	     -0.19865363	     -0.06400917	      0.88299434	     -0.00009538	     -0.21862751	     -0.00000000	     -0.00000000	     40.77149287
      0.07859274	     -0.05721445	      0.00015858	     -0.19864317	     -0.06401362	      0.88299389	     -0.00009486	     -0.21863150	     -0.00000000	     -0.00000000	     40.75800406
      0.07982708	     -0.05720556	      0.00015918	     -0.19863375	     -0.06401815	      0.88299349	     -0.00009432	     -0.21863541	     -0.00000000	     -0.00000000	     40.70383033
      0.08139809	     -0.05721022	      0.00015796	     -0.19863768	     -0.06402402	      0.88299306	     -0.00009364	     -0.21864054	     -0.00000000	     -0.00000000	     40.53375573
      0.08296909	     -0.05728423	      0.00015653	     -0.19871092	     -0.06403002	      0.88299270	     -0.00009295	     -0.21864736	     -0.00000000	     -0.00000000	     39.86199523
      0.08422805	     -0.05742250	      0.00015127	     -0.19884846	     -0.06403491	      0.88299245	     -0.00009239	     -0.21865634	     -0.00000000	     -0.00000000	     39.25061153
      0.08548700	     -0.05762809	      0.00014763	     -0.19905335	     -0.06403988	      0.88299222	     -0.00009183	     -0.21867038	     -0.00000000	     -0.00000000	     38.60329077
      0.08706986	     -0.05795057	      0.00014320	     -0.19937500	     -0.06404624	      0.88299194	     -0.00009111	     -0.21869675	     -0.00000000	     -0.00000000	     38.15890798
      0.08865271	     -0.05829910	      0.00014449	     -0.19972289	     -0.06405271	      0.88299163	     -0.00009039	     -0.21873291	     -0.00000000	     -0.00000000	     37.63272671
      0.08991612	     -0.05857692	      0.00014548	     -0.20000028	     -0.06405796	      0.88299134	     -0.00008981	     -0.21876801	     -0.00000000	     -0.00000000	     37.50371806
      0.09117954	     -0.05884285	      0.00015102	     -0.20026593	     -0.06406326	      0.88299099	     -0.00008923	     -0.21880766	     -0.00000000	     -0.00000000	     36.96622245
      0.09280708	     -0.05916492	      0.00015918	     -0.20058775	     -0.06407017	      0.88299042	     -0.00008848	     -0.21886388	     -0.00000000	     -0.00000000	     36.23419679
      0.09443462	     -0.05946303	      0.00017091	     -0.20088575	     -0.06407715	      0.88298972	     -0.00008774	     -0.21892432	     -0.00000000	     -0.00000000	     34.90037149
      0.09574504	     -0.05968925	      0.00017766	     -0.20111187	     -0.06408283	      0.88298903	     -0.00008715	     -0.21897513	     -0.00000000	     -0.00000000	     33.90070986
      0.09705546	     -0.05990455	      0.00018611	     -0.20132713	     -0.06408855	      0.88298824	     -0.00008658	     -0.21902729	     -0.00000000	     -0.00000000	     32.59183357
      0.09869184	     -0.06016347	      0.00019339	     -0.20158596	     -0.06409575	      0.88298709	     -0.00008588	     -0.21909373	     -0.00000000	     -0.00000001	     31.18427003
      0.10032822	     -0.06041227	      0.00020082	     -0.20183470	     -0.06410300	      0.88298578	     -0.00008520	     -0.21916109	     -0.00000000	     -0.00000001	     29.55844501
      0.10166721	     -0.06061056	      0.00020213	     -0.20203288	     -0.06410897	      0.88298459	     -0.00008468	     -0.21921655	     -0.00000000	     -0.00000001	     28.65908605
      0.10300619	     -0.06080339	      0.00020426	     -0.20222564	     -0.06411497	      0.88298329	     -0.00008417	     -0.21927203	     -0.00000000	     -0.00000001	     27.71784242
      0.10463933	     -0.06103456	      0.00020297	     -0.20245668	     -0.06412231	      0.88298156	     -0.00008358	     -0.21933938	     -0.00000000	     -0.00000001	     26.76757767
      0.10627247	     -0.06125548	      0.00020197	     -0.20267752	     -0.06412968	      0.88297970	     -0.00008302	     -0.21940599	     -0.00000000	     -0.00000001	     26.25061280
      0.10763521	     -0.06143886	      0.00019741	     -0.20286079	     -0.06413584	      0.88297804	     -0.00008258	     -0.21946069	     -0.00000000	     -0.00000001	     25.86540520
      0.10899795	     -0.06161650	      0.00019421	     -0.20303838	     -0.06414201	      0.88297630	     -0.00008217	     -0.21951441	     -0.00000000	     -0.00000001	     25.52852333
      0.11036069	     -0.06179083	      0.00018937	     -0.20321266	     -0.06414818	      0.88297448	     -0.00008178	     -0.21956702	     -0.00000000	     -0.00000001	     25.29461407
      0.11218625	     -0.06202002	      0.00018361	     -0.20344185	     -0.06415645	      0.88297192	     -0.00008129	     -0.21963553	     -0.00000000	     -0.00000001	     25.08114133
      0.11401182	     -0.06224164	      0.00017616	     -0.20366349	     -0.06416470	      0.88296925	     -0.00008084	     -0.21970163	     -0.00000000	     -0.00000001	     24.63550477
      0.11529465	     -0.06239088	      0.00017395	     -0.20381284	     -0.06417049	      0.88296730	     -0.00008054	     -0.21974656	     -0.00000000	     -0.00000001	     24.50509447
      0.11657748	     -0.06253771	      0.00017027	     -0.20395977	     -0.06417627	      0.88296532	     -0.00008026	     -0.21979020	     -0.00000000	     -0.00000001	     24.17854008
      0.11833153	     -0.06273320	      0.00016708	     -0.20415547	     -0.06418413	      0.88296254	     -0.00007990	     -0.21984781	     -0.00000000	     -0.00000001	     23.73709458
      0.12008557	     -0.06291879	      0.00016420	     -0.20434133	     -0.06419197	      0.88295970	     -0.00007956	     -0.21990310	     -0.00000000	     -0.00000001	     23.03180256
      0.12183962	     -0.06309369	      0.00016473	     -0.20451656	     -0.06419976	      0.88295681	     -0.00007926	     -0.21995613	     -0.00000000	     -0.00000001	     22.80703337
      0.12325285	     -0.06322995	      0.00016337	     -0.20465310	     -0.06420600	      0.88295447	     -0.00007903	     -0.21999728	     -0.00000000	     -0.00000001	     22.13951256
      0.12466609	     -0.06335756	      0.00016516	     -0.20478106	     -0.06421222	      0.88295212	     -0.00007881	     -0.22003707	     -0.00000000	     -0.00000001	     21.74238191
      0.12607932	     -0.06347699	      0.00016653	     -0.20490084	     -0.06421840	      0.88294977	     -0.00007862	     -0.22007555	     -0.00000000	     -0.00000001	     21.28822668
      0.12782660	     -0.06361357	      0.00017002	     -0.20503789	     -0.06422600	      0.88294688	     -0.00007840	     -0.22012128	     -0.00000000	     -0.00000001	     20.67056234
      0.12957388	     -0.06373689	      0.00017285	     -0.20516169	     -0.06423355	      0.88294403	     -0.00007820	     -0.22016504	     -0.00000000	     -0.00000001	     20.32591055
      0.13103677	     -0.06383082	      0.00017726	     -0.20525607	     -0.06423983	      0.88294168	     -0.00007806	     -0.22020019	     -0.00000000	     -0.00000001	     19.95981112
      0.13249966	     -0.06391709	      0.00018008	     -0.20534276	     -0.06424607	      0.88293938	     -0.00007794	     -0.22023406	     -0.00000000	     -0.00000001	     19.71906502
      0.13407684	     -0.06400261	      0.00018451	     -0.20542876	     -0.06425275	      0.88293697	     -0.00007783	     -0.22026920	     -0.00000000	     -0.00000001	     19.48745039
      0.13565402	     -0.06408010	      0.00018746	     -0.20550670	     -0.06425939	      0.88293465	     -0.00007775	     -0.22030296	     -0.00000000	     -0.00000001	     19.02173125
      0.13723120	     -0.06414637	      0.00019167	     -0.20557344	     -0.06426599	      0.88293241	     -0.00007769	     -0.22033540	     -0.00000000	     -0.00000001	     18.97277789
      0.13880838	     -0.06420901	      0.00019384	     -0.20563652	     -0.06427253	      0.88293028	     -0.00007766	     -0.22036647	     -0.00000000	     -0.00000001	     18.66003896
      0.14043168	     -0.06426349	      0.00019778	     -0.20569148	     -0.06427922	      0.88292821	     -0.00007766	     -0.22039716	     -0.00000000	     -0.00000001	     18.55231447
      0.14205498	     -0.06431409	      0.00019862	     -0.20574249	     -0.06428587	      0.88292626	     -0.00007769	     -0.22042646	     -0.00000000	     -0.00000001	     18.24391632
      0.14347320	     -0.06435181	      0.00020161	     -0.20578063	     -0.06429163	      0.88292468	     -0.00007774	     -0.22045100	     -0.00000000	     -0.00000001	     18.15373294
      0.14489142	     -0.06438649	      0.00020239	     -0.20581568	     -0.06429735	      0.88292320	     -0.00007781	     -0.22047456	     -0.00000000	     -0.00000001	     17.99436900
      0.14660498	     -0.06442354	      0.00020445	     -0.20585318	     -0.06430421	      0.88292156	     -0.00007793	     -0.22050173	     -0.00000000	     -0.00000001	     17.97589864
      0.14831854	     -0.06446024	      0.00020432	     -0.20589032	     -0.06431102	      0.88292009	     -0.00007808	     -0.22052753	     -0.00000000	     -0.00000001	     17.53713419
      0.15003210	     -0.06448448	      0.00020716	     -0.20591505	     -0.06431776	      0.88291878	     -0.00007827	     -0.22055207	     -0.00000000	     -0.00000000	     17.66897065
      0.15142636	     -0.06450972	      0.00020584	     -0.20594060	     -0.06432320	      0.88291785	     -0.00007845	     -0.22057098	     -0.00000000	     -0.00000000	     17.52779023
      0.15282063	     -0.06452920	      0.00020724	     -0.20596047	     -0.06432861	      0.88291702	     -0.00007866	     -0.22058908	     -0.00000000	     -0.00000000	     17.50631326
      0.15450042	     -0.06455451	      0.00020715	     -0.20598622	     -0.06433506	      0.88291615	     -0.00007893	     -0.22060983	     -0.00000000	     -0.00000000	     17.27235105
      0.15618021	     -0.06457233	      0.00020882	     -0.20600451	     -0.06434146	      0.88291544	     -0.00007924	     -0.22062949	     -0.00000000	     -0.00000000	     17.32108265
      0.15764791	     -0.06459115	      0.00020853	     -0.20602371	     -0.06434699	      0.88291494	     -0.00007954	     -0.22064573	     -0.00000000	     -0.00000000	     17.30122774
      0.15911561	     -0.06460685	      0.00021008	     -0.20603984	     -0.06435248	      0.88291453	     -0.00007986	     -0.22066123	     -0.00000000	     -0.00000000	     17.18533844
      0.16055557	     -0.06462424	      0.00021071	     -0.20605763	     -0.06435781	      0.88291423	     -0.00008019	     -0.22067574	     -0.00000000	     -0.00000000	     17.27079859
      0.16199554	     -0.06464013	      0.00021197	     -0.20607396	     -0.06436310	      0.88291401	     -0.00008055	     -0.22068967	     -0.00000000	     -0.00000000	     17.07213086
      0.16343551	     -0.06465370	      0.00021283	     -0.20608796	     -0.06436833	      0.88291387	     -0.00008094	     -0.22070301	     -0.00000000	     -0.00000000	     17.15723187
      0.16524117	     -0.06467347	      0.00021375	     -0.20610826	     -0.06437482	      0.88291379	     -0.00008145	     -0.22071897	     -0.00000000	     -0.00000000	     17.01063858
      0.16704684	     -0.06468228	      0.00021470	     -0.20611763	     -0.06438122	      0.88291381	     -0.00008200	     -0.22073414	     -0.00000000	      0.00000000	     17.02760797
      0.16856628	     -0.06468871	      0.00021571	     -0.20612454	     -0.06438654	      0.88291390	     -0.00008249	     -0.22074605	     -0.00000000	      0.00000000	     17.16780600
      0.17008573	     -0.06468078	      0.00021728	     -0.20611712	     -0.06439179	      0.88291404	     -0.00008301	     -0.22075712	     -0.00000000	      0.00000000	     17.08074951
      0.17201394	     -0.06466006	      0.00021910	     -0.20609705	     -0.06439837	      0.88291428	     -0.00008370	     -0.22076942	     -0.00000000	      0.00000000	     17.18139663
      0.17394215	     -0.06460748	      0.00022226	     -0.20604515	     -0.06440484	      0.88291457	     -0.00008443	     -0.22077921	     -0.00000000	      0.00000000	     17.26233751
      0.17533015	     -0.06456454	      0.00022318	     -0.20600267	     -0.06440943	      0.88291482	     -0.00008498	     -0.22078429	     -0.00000000	      0.00000000	     17.43463159
      0.17671815	     -0.06450458	      0.00022492	     -0.20594319	     -0.06441397	      0.88291509	     -0.00008555	     -0.22078772	     -0.00000000	      0.00000000	     17.54485250
      0.17847672	     -0.06441963	      0.00022611	     -0.20585881	     -0.06441963	      0.88291546	     -0.00008630	     -0.22078942	     -0.00000000	      0.00000000	     17.57269327
      0.18023530	     -0.06431775	      0.00022734	     -0.20575747	     -0.06442522	      0.88291587	     -0.00008709	     -0.22078830	     -0.00000000	      0.00000000	     17.79049849
      0.18163388	     -0.06423568	      0.00022703	     -0.20567579	     -0.06442960	      0.88291622	     -0.00008773	     -0.22078537	     -0.00000000	      0.00000000	     17.91996035
      0.18303247	     -0.06414627	      0.00022764	     -0.20558677	     -0.06443393	      0.88291658	     -0.00008839	     -0.22078084	     -0.00000000	      0.00000000	     18.13978614
      0.18473242	     -0.06403727	      0.00022788	     -0.20547822	     -0.06443913	      0.88291705	     -0.00008921	     -0.22077335	     -0.00000000	      0.00000000	     18.21737507
      0.18643238	     -0.06391972	      0.00022875	     -0.20536111	     -0.06444426	      0.88291755	     -0.00009006	     -0.22076391	     -0.00000000	      0.00000000	     18.34490661
      0.18787216	     -0.06382019	      0.00022901	     -0.20526191	     -0.06444855	      0.88291800	     -0.00009079	     -0.22075444	     -0.00000000	      0.00000000	     18.57715559
      0.18931195	     -0.06371736	      0.00022976	     -0.20515941	     -0.06445280	      0.88291847	     -0.00009153	     -0.22074379	     -0.00000000	      0.00000000	     18.79325047
      0.19087725	     -0.06360741	      0.00023057	     -0.20504980	     -0.06445738	      0.88291899	     -0.00009235	     -0.22073102	     -0.00000000	      0.00000000	     19.09535853
      0.19244255	     -0.06349481	      0.00023169	     -0.20493753	     -0.06446191	      0.88291955	     -0.00009319	     -0.22071719	     -0.00000000	      0.00000000	     19.08528494
      0.19400785	     -0.06338022	      0.00023294	     -0.20482325	     -0.06446639	      0.88292012	     -0.00009403	     -0.22070237	     -0.00000000	      0.00000000	     19.47022941
      0.19578128	     -0.06325149	      0.00023470	     -0.20469485	     -0.06447142	      0.88292079	     -0.00009499	     -0.22068450	     -0.00000000	      0.00000000	     19.55674876
      0.19733275	     -0.06313743	      0.00023601	     -0.20458107	     -0.06447578	      0.88292140	     -0.00009584	     -0.22066812	     -0.00000000	      0.00000000	     19.87007193
      0.19888422	     -0.06302120	      0.00023721	     -0.20446509	     -0.06448011	      0.88292202	     -0.00009669	     -0.22065112	     -0.00000000	      0.00000000	     20.16319274
      0.20031202	     -0.06291777	      0.00023844	     -0.20436188	     -0.06448406	      0.88292261	     -0.00009748	     -0.22063503	     -0.00000000	      0.00000000	     20.49482423
      0.20173981	     -0.06281274	      0.00023967	     -0.20425706	     -0.06448798	      0.88292322	     -0.00009827	     -0.22061862	     -0.00000000	      0.00000000	     20.58947049
      0.20316761	     -0.06270783	      0.00024123	     -0.20415234	     -0.06449188	      0.88292383	     -0.00009906	     -0.22060191	     -0.00000000	      0.00000000	     20.96288565
      0.20496988	     -0.06257740	      0.00024348	     -0.20402215	     -0.06449677	      0.88292462	     -0.00010006	     -0.22058048	     -0.00000000	      0.00000000	     21.09650025
      0.20677216	     -0.06244767	      0.00024573	     -0.20389263	     -0.06450163	      0.88292543	     -0.00010106	     -0.22055872	     -0.00000000	      0.00000000	     21.75104677
      0.20857443	     -0.06231799	      0.00024739	     -0.20376313	     -0.06450646	      0.88292625	     -0.00010205	     -0.22053675	     -0.00000000	      0.00000000	     21.66877541
      0.21009652	     -0.06220583	      0.00024962	     -0.20365112	     -0.06451051	      0.88292695	     -0.00010289	     -0.22051806	     -0.00000000	      0.00000000	     22.27530740
      0.21161861	     -0.06209960	      0.00025047	     -0.20354500	     -0.06451455	      0.88292766	     -0.00010372	     -0.22049924	     -0.00000001	      0.00000000	     22.58858906
      0.21314070	     -0.06199349	      0.00025245	     -0.20343901	     -0.06451857	      0.88292837	     -0.00010454	     -0.22048041	     -0.00000001	      0.00000000	     23.05169798
      0.21466279	     -0.06188961	      0.00025312	     -0.20333521	     -0.06452257	      0.88292909	     -0.00010536	     -0.22046157	     -0.00000001	      0.00000000	     23.17628558
      0.21618488	     -0.06178445	      0.00025489	     -0.20323013	     -0.06452656	      0.88292982	     -0.00010617	     -0.22044273	     -0.00000001	      0.00000000	     23.69025142
      0.21770697	     -0.06168371	      0.00025527	     -0.20312944	     -0.06453054	      0.88293054	     -0.00010696	     -0.22042392	     -0.00000001	      0.00000000	     23.98574843
      0.21922906	     -0.06158129	      0.00025684	     -0.20302708	     -0.06453451	      0.88293127	     -0.00010775	     -0.22040517	     -0.00000001	      0.00000000	     24.29121565
      0.22075114	     -0.06148389	      0.00025681	     -0.20292970	     -0.06453847	      0.88293199	     -0.00010853	     -0.22038645	     -0.00000001	      0.00000000	     24.82488107
      0.22227323	     -0.06138526	      0.00025817	     -0.20283110	     -0.06454241	      0.88293271	     -0.00010929	     -0.22036786	     -0.00000001	      0.00000000	     24.93384394
      0.22379532	     -0.06128970	      0.00025785	     -0.20273552	     -0.06454635	      0.88293343	     -0.00011003	     -0.22034933	     -0.00000001	      0.00000000	     25.53232115
      0.22531741	     -0.06119537	      0.00025922	     -0.20264121	     -0.06455028	      0.88293415	     -0.00011076	     -0.22033094	     -0.00000001	      0.00000000	     25.66317569
      0.22683950	     -0.06110220	      0.00025866	     -0.20254800	     -0.06455420	      0.88293485	     -0.00011148	     -0.22031266	     -0.00000001	      0.00000000	     26.22253815
      0.22836159	     -0.06101138	      0.00026030	     -0.20245718	     -0.06455811	      0.88293555	     -0.00011217	     -0.22029450	     -0.00000001	      0.00000000	     26.53906359
      0.22988368	     -0.06092216	      0.00025960	     -0.20236791	     -0.06456202	      0.88293624	     -0.00011285	     -0.22027650	     -0.00000001	      0.00000000	     26.93114593
      0.23140577	     -0.06083362	      0.00026148	     -0.20227936	     -0.06456593	      0.88293692	     -0.00011350	     -0.22025865	     -0.00000001	      0.00000000	     27.21262888
      0.23292786	     -0.06074873	      0.00026036	     -0.20219439	     -0.06456982	      0.88293759	     -0.00011413	     -0.22024097	     -0.00000001	      0.00000000	     27.65654750
      0.23444995	     -0.06066266	      0.00026271	     -0.20210830	     -0.06457372	      0.88293824	     -0.00011475	     -0.22022346	     -0.00000001	      0.00000000	     27.86293669
      0.23597204	     -0.06058163	      0.00026094	     -0.20202715	     -0.06457761	      0.88293887	     -0.00011534	     -0.22020611	     -0.00000000	      0.00000000	     28.46401804
      0.23733603	     -0.06050715	      0.00026317	     -0.20195264	     -0.06458109	      0.88293943	     -0.00011585	     -0.22019075	     -0.00000000	      0.00000000	     28.58086659
      0.23870002	     -0.06043630	      0.00026240	     -0.20188170	     -0.06458457	      0.88293997	     -0.00011634	     -0.22017552	     -0.00000000	      0.00000000	     28.96461931
      0.24006401	     -0.06036521	      0.00026342	     -0.20181054	     -0.06458806	      0.88294050	     -0.00011681	     -0.22016046	     -0.00000000	      0.00000000	     29.22732220
      0.24192142	     -0.06027468	      0.00026254	     -0.20171986	     -0.06459280	      0.88294119	     -0.00011742	     -0.22014018	     -0.00000000	      0.00000000	     29.61860693
      0.24317185	     -0.06020913	      0.00026422	     -0.20165425	     -0.06459599	      0.88294164	     -0.00011781	     -0.22012678	     -0.00000000	      0.00000000	     29.81745256
      0.24442229	     -0.06014761	      0.00026404	     -0.20159262	     -0.06459919	      0.88294208	     -0.00011817	     -0.22011343	     -0.00000000	      0.00000000	     30.14938043
      0.24614645	     -0.06006627	      0.00026478	     -0.20151114	     -0.06460360	      0.88294266	     -0.00011865	     -0.22009528	     -0.00000000	      0.00000000	     30.49139595
      0.24787061	     -0.05998648	      0.00026398	     -0.20143118	     -0.06460801	      0.88294321	     -0.00011909	     -0.22007746	     -0.00000000	      0.00000000	     30.82501095
      0.24926508	     -0.05992082	      0.00026557	     -0.20136542	     -0.06461159	      0.88294363	     -0.00011941	     -0.22006325	     -0.00000000	      0.00000000	     31.03174684
      0.25065955	     -0.05985900	      0.00026462	     -0.20130343	     -0.06461518	      0.88294403	     -0.00011970	     -0.22004922	     -0.00000000	      0.00000000	     31.43551970
      0.25205402	     -0.05979763	      0.00026526	     -0.20124192	     -0.06461877	      0.88294442	     -0.00011997	     -0.22003541	     -0.00000000	      0.00000000	     31.51203999
      0.25344849	     -0.05973742	      0.00026465	     -0.20118153	     -0.06462237	      0.88294478	     -0.00012021	     -0.22002181	     -0.00000000	      0.00000000	     31.90863247
      0.25520803	     -0.05966445	      0.00026541	     -0.20110837	     -0.06462694	      0.88294522	     -0.00012046	     -0.22000495	     -0.00000000	      0.00000000	     31.90634566
      0.25657847	     -0.05960663	      0.00026408	     -0.20105034	     -0.06463050	      0.88294553	     -0.00012062	     -0.21999207	     -0.00000000	      0.00000000	     32.44280032
      0.25794891	     -0.05955211	      0.00026468	     -0.20099565	     -0.06463408	      0.88294583	     -0.00012074	     -0.21997937	     -0.00000000	      0.00000000	     32.59075187
      0.25931935	     -0.05949825	      0.00026394	     -0.20094158	     -0.06463768	      0.88294611	     -0.00012084	     -0.21996692	     -0.00000000	      0.00000000	     32.82145629
      0.26103652	     -0.05943357	      0.00026441	     -0.20087665	     -0.06464220	      0.88294643	     -0.00012091	     -0.21995161	     -0.00000000	      0.00000000	     33.07876440
      0.26241307	     -0.05938149	      0.00026316	     -0.20082434	     -0.06464585	      0.88294667	     -0.00012092	     -0.21993963	     -0.00000000	      0.00000000	     33.31244989
      0.26378961	     -0.05933230	      0.00026351	     -0.20077494	     -0.06464952	      0.88294689	     -0.00012090	     -0.21992786	     -0.00000000	      0.00000000	     33.42031290
      0.26516616	     -0.05928397	      0.00026265	     -0.20072637	     -0.06465320	      0.88294710	     -0.00012084	     -0.21991636	     -0.00000000	      0.00000000	     33.66916575
      0.26691024	     -0.05922642	      0.00026297	     -0.20066852	     -0.06465790	      0.88294733	     -0.00012071	     -0.21990215	     -0.00000000	      0.00000000	     33.84773094
      0.26829635	     -0.05917983	      0.00026148	     -0.20062165	     -0.06466167	      0.88294750	     -0.00012057	     -0.21989120	     -0.00000000	      0.00000000	     34.07581173
      0.26968246	     -0.05913647	      0.00026184	     -0.20057805	     -0.06466546	      0.88294765	     -0.00012038	     -0.21988050	     -0.00000000	      0.00000000	     34.17418812
      0.27106857	     -0.05909430	      0.00026076	     -0.20053559	     -0.06466927	      0.88294778	     -0.00012015	     -0.21987011	     -0.00000000	      0.00000000	     34.39982737
      0.27245468	     -0.05905423	      0.00026075	     -0.20049525	     -0.06467312	      0.88294790	     -0.00011989	     -0.21986001	     -0.00000000	      0.00000000	     34.46525600
      0.27415035	     -0.05900656	      0.00025940	     -0.20044720	     -0.06467786	      0.88294803	     -0.00011951	     -0.21984809	     -0.00000000	      0.00000000	     34.72053148
      0.27554972	     -0.05896887	      0.00025990	     -0.20040924	     -0.06468181	      0.88294812	     -0.00011914	     -0.21983860	     -0.00000000	      0.00000000	     34.69423452
      0.27694909	     -0.05893255	      0.00025859	     -0.20037258	     -0.06468579	      0.88294820	     -0.00011874	     -0.21982943	     -0.00000000	      0.00000000	     34.96936639
      0.27834846	     -0.05889853	      0.00025877	     -0.20033825	     -0.06468981	      0.88294827	     -0.00011830	     -0.21982059	     -0.00000000	      0.00000000	     34.90574932
      0.27974783	     -0.05886558	      0.00025764	     -0.20030496	     -0.06469387	      0.88294833	     -0.00011781	     -0.21981209	     -0.00000000	      0.00000000	     35.15226133
      0.28114720	     -0.05883567	      0.00025740	     -0.20027471	     -0.06469796	      0.88294838	     -0.00011728	     -0.21980396	     -0.00000000	      0.00000000	     35.07710943
      0.28254657	     -0.05880764	      0.00025618	     -0.20024632	     -0.06470209	      0.88294843	     -0.00011671	     -0.21979623	     -0.00000000	      0.00000000	     35.30522944
      0.28394594	     -0.05878313	      0.00025567	     -0.20022145	     -0.06470627	      0.88294846	     -0.00011610	     -0.21978893	     -0.00000000	      0.00000000	     35.19346505
      0.28534531	     -0.05876082	      0.00025446	     -0.20019876	     -0.06471048	      0.88294850	     -0.00011545	     -0.21978210	     -0.00000000	      0.00000000	     35.40090934
      0.28709347	     -0.05874059	      0.00025395	     -0.20017808	     -0.06471581	      0.88294853	     -0.00011457	     -0.21977431	     -0.00000000	      0.00000000	     35.06683789
      0.28844704	     -0.05872606	      0.00025209	     -0.20016314	     -0.06471999	      0.88294856	     -0.00011385	     -0.21976894	     -0.00000000	      0.00000000	     35.45184490
      0.28980062	     -0.05872111	      0.00025148	     -0.20015781	     -0.06472421	      0.88294858	     -0.00011309	     -0.21976422	     -0.00000000	      0.00000000	     35.37967598
      0.29115419	     -0.05872130	      0.00024973	     -0.20015760	     -0.06472847	      0.88294860	     -0.00011230	     -0.21976031	     -0.00000000	      0.00000000	     35.37618506
      0.29285740	     -0.05873249	      0.00024877	     -0.20016829	     -0.06473390	      0.88294862	     -0.00011124	     -0.21975670	     -0.00000000	      0.00000000	     35.43042427
      0.29424368	     -0.05874867	      0.00024661	     -0.20018404	     -0.06473837	      0.88294864	     -0.00011034	     -0.21975499	     -0.00000000	      0.00000000	     35.30186948
      0.29562996	     -0.05877329	      0.00024638	     -0.20020827	     -0.06474290	      0.88294865	     -0.00010939	     -0.21975447	     -0.00000000	      0.00000000	     35.25467220
      0.29701624	     -0.05880471	      0.00024506	     -0.20023928	     -0.06474747	      0.88294865	     -0.00010841	     -0.21975524	     -0.00000000	     -0.00000000	     35.19599617
      0.29840252	     -0.05884306	      0.00024514	     -0.20027726	     -0.06475209	      0.88294864	     -0.00010739	     -0.21975735	     -0.00000000	     -0.00000000	     35.13655567
      0.30009821	     -0.05889935	      0.00024395	     -0.20033308	     -0.06475780	      0.88294861	     -0.00010610	     -0.21976182	     -0.00000000	     -0.00000000	     34.93716488
      0.30143299	     -0.05894823	      0.00024497	     -0.20038163	     -0.06476235	      0.88294857	     -0.00010504	     -0.21976683	     -0.00000000	     -0.00000000	     34.88280975
      0.30276776	     -0.05900407	      0.00024430	     -0.20043712	     -0.06476694	      0.88294851	     -0.00010395	     -0.21977314	     -0.00000000	     -0.00000000	     34.89690173
      0.30410254	     -0.05906509	      0.00024478	     -0.20049783	     -0.06477158	      0.88294843	     -0.00010282	     -0.21978078	     -0.00000000	     -0.00000000	     34.67879064
      0.30582535	     -0.05915046	      0.00024422	     -0.20058278	     -0.06477762	      0.88294828	     -0.00010133	     -0.21979259	     -0.00000000	     -0.00000000	     34.74391221
      0.30721314	     -0.05922408	      0.00024536	     -0.20065612	     -0.06478253	      0.88294812	     -0.00010009	     -0.21980366	     -0.00000000	     -0.00000000	     34.24924916
      0.30860094	     -0.05930070	      0.00024488	     -0.20073243	     -0.06478748	      0.88294793	     -0.00009881	     -0.21981604	     -0.00000000	     -0.00000000	     34.33100124
      0.30998873	     -0.05938214	      0.00024574	     -0.20081361	     -0.06479247	      0.88294769	     -0.00009751	     -0.21982971	     -0.00000000	     -0.00000000	     33.95008966
      0.31137653	     -0.05946708	      0.00024545	     -0.20089828	     -0.06479750	      0.88294741	     -0.00009618	     -0.21984462	     -0.00000000	     -0.00000000	     33.90800665
      0.31276432	     -0.05955722	      0.00024582	     -0.20098817	     -0.06480256	      0.88294708	     -0.00009482	     -0.21986075	     -0.00000000	     -0.00000000	     33.52546246
      0.31445550	     -0.05967237	      0.00024501	     -0.20110303	     -0.06480876	      0.88294660	     -0.00009313	     -0.21988205	     -0.00000000	     -0.00000000	     33.53975065
      0.31588688	     -0.05977591	      0.00024539	     -0.20120635	     -0.06481405	      0.88294613	     -0.00009167	     -0.21990147	     -0.00000000	     -0.00000000	     32.87099697
      0.31731826	     -0.05988226	      0.00024399	     -0.20131247	     -0.06481937	      0.88294560	     -0.00009019	     -0.21992213	     -0.00000000	     -0.00000000	     32.92074255
      0.31874964	     -0.05999419	      0.00024390	     -0.20142422	     -0.06482472	      0.88294501	     -0.00008868	     -0.21994399	     -0.00000000	     -0.00000000	     32.36513741
      0.32018102	     -0.06010735	      0.00024253	     -0.20153718	     -0.06483009	      0.88294435	     -0.00008714	     -0.21996699	     -0.00000000	     -0.00000000	     32.33322921
      0.32161240	     -0.06022537	      0.00024233	     -0.20165505	     -0.06483547	      0.88294363	     -0.00008558	     -0.21999104	     -0.00000000	     -0.00000000	     31.81441985
      0.32304378	     -0.06034541	      0.00024096	     -0.20177494	     -0.06484088	      0.88294283	     -0.00008401	     -0.22001612	     -0.00000000	     -0.00000000	     31.73081015
      0.32447516	     -0.06046936	      0.00024053	     -0.20189878	     -0.06484630	      0.88294197	     -0.00008241	     -0.22004216	     -0.00000000	     -0.00000000	     31.22243487
      0.32590654	     -0.06059408	      0.00023930	     -0.20202339	     -0.06485174	      0.88294104	     -0.00008079	     -0.22006912	     -0.00000000	     -0.00000000	     31.11623146
      0.32733792	     -0.06072227	      0.00023881	     -0.20215151	     -0.06485718	      0.88294004	     -0.00007916	     -0.22009691	     -0.00000000	     -0.00000000	     30.64035293
      0.32876930	     -0.06085118	      0.00023767	     -0.20228036	     -0.06486263	      0.88293898	     -0.00007750	     -0.22012549	     -0.00000000	     -0.00000001	     30.50367132
      0.33050892	     -0.06101334	      0.00023706	     -0.20244249	     -0.06486925	      0.88293760	     -0.00007547	     -0.22016122	     -0.00000000	     -0.00000001	     29.74622096
      0.33197979	     -0.06114790	      0.00023536	     -0.20257702	     -0.06487485	      0.88293636	     -0.00007374	     -0.22019225	     -0.00000000	     -0.00000001	     29.85133751
      0.33345066	     -0.06128923	      0.00023516	     -0.20271839	     -0.06488044	      0.88293506	     -0.00007199	     -0.22022396	     -0.00000000	     -0.00000001	     29.39570066
      0.33492153	     -0.06142989	      0.00023327	     -0.20285906	     -0.06488603	      0.88293370	     -0.00007023	     -0.22025637	     -0.00000000	     -0.00000001	     29.11592886
      0.33639240	     -0.06157185	      0.00023280	     -0.20300109	     -0.06489161	      0.88293228	     -0.00006846	     -0.22028938	     -0.00000000	     -0.00000001	     28.79548820
      0.33786327	     -0.06171419	      0.00023102	     -0.20314350	     -0.06489716	      0.88293081	     -0.00006668	     -0.22032294	     -0.00000000	     -0.00000001	     28.52928588
      0.33933414	     -0.06185864	      0.00023050	     -0.20328807	     -0.06490270	      0.88292928	     -0.00006488	     -0.22035704	     -0.00000000	     -0.00000001	     28.19581900
      0.34080501	     -0.06200334	      0.00022890	     -0.20343289	     -0.06490822	      0.88292772	     -0.00006308	     -0.22039168	     -0.00000000	     -0.00000001	     27.83256621
      0.34227588	     -0.06214780	      0.00022844	     -0.20357751	     -0.06491371	      0.88292611	     -0.00006127	     -0.22042681	     -0.00000000	     -0.00000001	     27.56859138
      0.34411675	     -0.06232944	      0.00022632	     -0.20375937	     -0.06492054	      0.88292405	     -0.00005901	     -0.22047140	     -0.00000000	     -0.00000001	     27.14445684
      0.34547030	     -0.06246060	      0.00022677	     -0.20389074	     -0.06492552	      0.88292251	     -0.00005734	     -0.22050458	     -0.00000000	     -0.00000001	     26.87276895
      0.34682384	     -0.06259174	      0.00022538	     -0.20402208	     -0.06493048	      0.88292094	     -0.00005566	     -0.22053803	     -0.00000000	     -0.00000001	     26.64063890
      0.34859215	     -0.06276059	      0.00022507	     -0.20419125	     -0.06493689	      0.88291887	     -0.00005348	     -0.22058207	     -0.00000000	     -0.00000001	     26.27580580
      0.35015203	     -0.06290842	      0.00022290	     -0.20433936	     -0.06494250	      0.88291703	     -0.00005155	     -0.22062117	     -0.00000000	     -0.00000001	     25.95705565
      0.35171192	     -0.06305370	      0.00022333	     -0.20448498	     -0.06494805	      0.88291517	     -0.00004962	     -0.22066045	     -0.00000000	     -0.00000001	     25.64500837
      0.35327181	     -0.06319855	      0.00022088	     -0.20463015	     -0.06495354	      0.88291332	     -0.00004770	     -0.22069987	     -0.00000000	     -0.00000001	     25.26646060
      0.35483169	     -0.06333865	      0.00022210	     -0.20477066	     -0.06495896	      0.88291146	     -0.00004579	     -0.22073940	     -0.00000000	     -0.00000001	     24.95760189
      0.35639158	     -0.06348056	      0.00021919	     -0.20491292	     -0.06496431	      0.88290961	     -0.00004388	     -0.22077896	     -0.00000000	     -0.00000001	     24.79672689
      0.35775996	     -0.06360214	      0.00022025	     -0.20503491	     -0.06496895	      0.88290800	     -0.00004221	     -0.22081372	     -0.00000000	     -0.00000001	     24.35695187
      0.35912834	     -0.06372367	      0.00021874	     -0.20515680	     -0.06497353	      0.88290640	     -0.00004054	     -0.22084849	     -0.00000000	     -0.00000001	     24.16550963
      0.36085025	     -0.06387298	      0.00021880	     -0.20530664	     -0.06497921	      0.88290442	     -0.00003846	     -0.22089223	     -0.00000000	     -0.00000001	     23.73384019
      0.36257216	     -0.06402134	      0.00021652	     -0.20545550	     -0.06498478	      0.88290247	     -0.00003638	     -0.22093584	     -0.00000000	     -0.00000001	     23.54496933
      0.36390961	     -0.06413190	      0.00021744	     -0.20556653	     -0.06498904	      0.88290098	     -0.00003478	     -0.22096963	     -0.00000000	     -0.00000001	     23.13943732
      0.36524707	     -0.06424318	      0.00021620	     -0.20567825	     -0.06499323	      0.88289951	     -0.00003319	     -0.22100328	     -0.00000000	     -0.00000001	     22.99506957
      0.36701250	     -0.06438786	      0.00021573	     -0.20582356	     -0.06499865	      0.88289762	     -0.00003110	     -0.22104750	     -0.00000000	     -0.00000001	     22.53427424
      0.36877792	     -0.06452881	      0.00021362	     -0.20596513	     -0.06500395	      0.88289578	     -0.00002902	     -0.22109139	     -0.00000000	     -0.00000001	     22.55961584
      0.37029134	     -0.06464476	      0.00021434	     -0.20608169	     -0.06500839	      0.88289425	     -0.00002726	     -0.22112868	     -0.00000000	     -0.00000001	     22.00977010
      0.37180476	     -0.06475849	      0.00021226	     -0.20619599	     -0.06501272	      0.88289276	     -0.00002551	     -0.22116555	     -0.00000000	     -0.00000001	     21.89401028
      0.37331819	     -0.06486676	      0.00021255	     -0.20630490	     -0.06501696	      0.88289131	     -0.00002377	     -0.22120197	     -0.00000000	     -0.00000001	     21.54069488
      0.37483161	     -0.06496968	      0.00021115	     -0.20640845	     -0.06502109	      0.88288991	     -0.00002206	     -0.22123778	     -0.00000000	     -0.00000001	     21.36335876
      0.37634503	     -0.06506620	      0.00021125	     -0.20650565	     -0.06502511	      0.88288856	     -0.00002037	     -0.22127286	     -0.00000000	     -0.00000001	     21.13569749
      0.37818649	     -0.06517578	      0.00020934	     -0.20661603	     -0.06502985	      0.88288697	     -0.00001835	     -0.22131440	     -0.00000000	     -0.00000001	     20.92646911
      0.37964260	     -0.06525395	      0.00020982	     -0.20669489	     -0.06503349	      0.88288577	     -0.00001677	     -0.22134620	     -0.00000000	     -0.00000001	     20.63275838
      0.38109871	     -0.06532566	      0.00020812	     -0.20676726	     -0.06503701	      0.88288462	     -0.00001523	     -0.22137696	     -0.00000000	     -0.00000001	     20.51997491
      0.38284925	     -0.06540306	      0.00020749	     -0.20684550	     -0.06504111	      0.88288329	     -0.00001342	     -0.22141238	     -0.00000000	     -0.00000001	     20.25526229
      0.38459980	     -0.06546969	      0.00020434	     -0.20691293	     -0.06504505	      0.88288204	     -0.00001165	     -0.22144599	     -0.00000000	     -0.00000000	     20.09658117
      0.38605361	     -0.06551851	      0.00020378	     -0.20696246	     -0.06504821	      0.88288105	     -0.00001022	     -0.22147245	     -0.00000000	     -0.00000000	     19.99015249
      0.38750742	     -0.06556374	      0.00020073	     -0.20700835	     -0.06505125	      0.88288012	     -0.00000883	     -0.22149759	     -0.00000000	     -0.00000000	     19.73913036
      0.38896122	     -0.06560275	      0.00019873	     -0.20704805	     -0.06505418	      0.88287924	     -0.00000748	     -0.22152142	     -0.00000000	     -0.00000000	     19.68846280
      0.39107445	     -0.06565546	      0.00019415	     -0.20710173	     -0.06505825	      0.88287806	     -0.00000560	     -0.22155369	     -0.00000000	     -0.00000000	     19.18080933
      0.39251410	     -0.06567913	      0.00019304	     -0.20712610	     -0.06506089	      0.88287733	     -0.00000436	     -0.22157411	     -0.00000000	     -0.00000000	     19.36925219
      0.39395374	     -0.06570374	      0.00019028	     -0.20715139	     -0.06506342	      0.88287665	     -0.00000317	     -0.22159323	     -0.00000000	     -0.00000000	     19.24558820
      0.39578699	     -0.06572805	      0.00018872	     -0.20717660	     -0.06506649	      0.88287588	     -0.00000172	     -0.22161584	     -0.00000000	     -0.00000000	     18.97355858
      0.39762023	     -0.06574567	      0.00018502	     -0.20719507	     -0.06506938	      0.88287520	     -0.00000034	     -0.22163645	     -0.00000000	     -0.00000000	     19.01762065
      0.39899131	     -0.06575149	      0.00018550	     -0.20720160	     -0.06507144	      0.88287476	      0.00000064	     -0.22165054	     -0.00000000	     -0.00000000	     18.83828576
      0.40036239	     -0.06575478	      0.00018403	     -0.20720555	     -0.06507340	      0.88287438	      0.00000158	     -0.22166345	     -0.00000000	     -0.00000000	     18.84403256
      0.40219105	     -0.06575295	      0.00018366	     -0.20720464	     -0.06507587	      0.88287396	      0.00000276	     -0.22167891	     -0.00000000	     -0.00000000	     18.57236849
      0.40401972	     -0.06574120	      0.00018197	     -0.20719376	     -0.06507817	      0.88287363	      0.00000386	     -0.22169234	     -0.00000000	     -0.00000000	     18.72259381
      0.40552020	     -0.06572780	      0.00018346	     -0.20718114	     -0.06507994	      0.88287344	      0.00000470	     -0.22170180	     -0.00000000	     -0.00000000	     18.55919768
      0.40702068	     -0.06570892	      0.00018311	     -0.20716300	     -0.06508160	      0.88287332	      0.00000549	     -0.22170994	     -0.00000000	     -0.00000000	     18.51982326
      0.40852117	     -0.06568445	      0.00018437	     -0.20713928	     -0.06508316	      0.88287326	      0.00000621	     -0.22171674	     -0.00000000	     -0.00000000	     18.44024282
      0.41002165	     -0.06565472	      0.00018455	     -0.20711028	     -0.06508461	      0.88287327	      0.00000689	     -0.22172223	     -0.00000000	      0.00000000	     18.45046711
      0.41224849	     -0.06560394	      0.00018681	     -0.20706060	     -0.06508657	      0.88287340	      0.00000777	     -0.22172802	     -0.00000000	      0.00000000	     18.46308204
      0.41362422	     -0.06556546	      0.00018624	     -0.20702275	     -0.06508767	      0.88287355	      0.00000825	     -0.22173026	     -0.00000000	      0.00000000	     18.35151859
      0.41499994	     -0.06552348	      0.00018756	     -0.20698142	     -0.06508869	      0.88287376	      0.00000869	     -0.22173142	     -0.00000000	      0.00000000	     18.37283921
      0.41700070	     -0.06545975	      0.00018795	     -0.20691860	     -0.06509002	      0.88287415	      0.00000923	     -0.22173123	     -0.00000000	      0.00000000	     18.40982278
      0.41848974	     -0.06540198	      0.00018990	     -0.20686153	     -0.06509091	      0.88287452	      0.00000956	     -0.22172978	     -0.00000000	      0.00000000	     18.31944860
      0.41997877	     -0.06534153	      0.00019039	     -0.20680173	     -0.06509170	      0.88287494	      0.00000983	     -0.22172706	     -0.00000000	      0.00000000	     18.41761412
      0.42177955	     -0.06526542	      0.00019255	     -0.20672641	     -0.06509254	      0.88287553	      0.00001008	     -0.22172222	     -0.00000000	      0.00000000	     18.53469207
      0.42358032	     -0.06518525	      0.00019209	     -0.20664698	     -0.06509326	      0.88287620	      0.00001024	     -0.22171577	     -0.00000000	      0.00000000	     18.34387503
      0.42493935	     -0.06511626	      0.00019474	     -0.20657857	     -0.06509372	      0.88287676	      0.00001030	     -0.22170985	     -0.00000000	      0.00000000	     18.57028375
      0.42629838	     -0.06504736	      0.00019522	     -0.20651020	     -0.06509412	      0.88287736	      0.00001031	     -0.22170297	     -0.00000000	      0.00000000	     18.65023076
      0.42818287	     -0.06494649	      0.00019721	     -0.20641009	     -0.06509456	      0.88287828	      0.00001025	     -0.22169191	     -0.00000000	      0.00000000	     18.69300773
      0.43006736	     -0.06484043	      0.00019709	     -0.20630470	     -0.06509488	      0.88287927	      0.00001009	     -0.22167912	     -0.00000000	      0.00000000	     18.75527842
      0.43147035	     -0.06475292	      0.00019988	     -0.20621773	     -0.06509504	      0.88288005	      0.00000992	     -0.22166845	     -0.00000000	      0.00000000	     18.91959752
      0.43287334	     -0.06466613	      0.00020027	     -0.20613143	     -0.06509514	      0.88288089	      0.00000969	     -0.22165676	     -0.00000000	      0.00000000	     19.08337116
      0.43460813	     -0.06455429	      0.00020225	     -0.20602018	     -0.06509519	      0.88288197	      0.00000933	     -0.22164102	     -0.00000000	      0.00000000	     19.07393914
      0.43634291	     -0.06443567	      0.00020245	     -0.20590209	     -0.06509515	      0.88288312	      0.00000890	     -0.22162381	     -0.00000000	      0.00000000	     19.41537896
      0.43786848	     -0.06432898	      0.00020490	     -0.20579590	     -0.06509505	      0.88288417	      0.00000846	     -0.22160744	     -0.00000000	      0.00000000	     19.48681751
      0.43939406	     -0.06421807	      0.00020539	     -0.20568542	     -0.06509488	      0.88288527	      0.00000796	     -0.22158996	     -0.00000000	      0.00000001	     19.70473886
      0.44091963	     -0.06410447	      0.00020776	     -0.20557228	     -0.06509467	      0.88288642	      0.00000740	     -0.22157135	     -0.00000000	      0.00000001	     19.81242750
      0.44244520	     -0.06398793	      0.00020845	     -0.20545613	     -0.06509439	      0.88288760	      0.00000679	     -0.22155171	     -0.00000000	      0.00000001	     20.02460661
      0.44397077	     -0.06386968	      0.00021013	     -0.20533826	     -0.06509407	      0.88288883	      0.00000612	     -0.22153109	     -0.00000000	      0.00000001	     20.19486044
      0.44580171	     -0.06372688	      0.00021056	     -0.20519586	     -0.06509362	      0.88289036	      0.00000524	     -0.22150523	     -0.00000000	      0.00000001	     20.59180611
      0.44729806	     -0.06361108	      0.00021282	     -0.20508041	     -0.06509321	      0.88289165	      0.00000447	     -0.22148328	     -0.00000000	      0.00000001	     20.61640086
      0.44879441	     -0.06349349	      0.00021328	     -0.20496311	     -0.06509276	      0.88289297	      0.00000365	     -0.22146069	     -0.00000000	      0.00000001	     20.82701097
      0.45029076	     -0.06337590	      0.00021544	     -0.20484582	     -0.06509228	      0.88289433	      0.00000278	     -0.22143752	     -0.00000000	      0.00000001	     21.09161586
      0.45178711	     -0.06325871	      0.00021648	     -0.20472889	     -0.06509176	      0.88289573	      0.00000186	     -0.22141382	     -0.00000000	      0.00000001	     21.33794028
      0.45362332	     -0.06311647	      0.00021960	     -0.20458698	     -0.06509109	      0.88289748	      0.00000067	     -0.22138412	     -0.00000000	      0.00000001	     21.54511170
      0.45507485	     -0.06300209	      0.00022054	     -0.20447280	     -0.06509053	      0.88289890	     -0.00000031	     -0.22136025	     -0.00000000	      0.00000001	     21.83807203
      0.45652637	     -0.06288942	      0.00022350	     -0.20436036	     -0.06508995	      0.88290034	     -0.00000134	     -0.22133605	     -0.00000000	      0.00000001	     22.12476368
      0.45797790	     -0.06277731	      0.00022519	     -0.20424844	     -0.06508934	      0.88290181	     -0.00000242	     -0.22131158	     -0.00000000	      0.00000001	     22.31949210
      0.45974008	     -0.06264247	      0.00022852	     -0.20411383	     -0.06508859	      0.88290362	     -0.00000377	     -0.22128157	     -0.00000000	      0.00000001	     22.79305629
      0.46150227	     -0.06250733	      0.00022913	     -0.20397885	     -0.06508781	      0.88290545	     -0.00000518	     -0.22125132	     -0.00000000	      0.00000001	     22.83802310
      0.46275186	     -0.06241099	      0.00023195	     -0.20388265	     -0.06508724	      0.88290677	     -0.00000622	     -0.22122978	     -0.00000000	      0.00000001	     23.23183098
      0.46400146	     -0.06231669	      0.00023288	     -0.20378845	     -0.06508667	      0.88290809	     -0.00000728	     -0.22120819	     -0.00000000	      0.00000001	     23.48247059
      0.46586573	     -0.06217869	      0.00023489	     -0.20365057	     -0.06508580	      0.88291008	     -0.00000891	     -0.22117592	     -0.00000000	      0.00000001	     23.85553442
      0.46773000	     -0.06204007	      0.00023598	     -0.20351203	     -0.06508492	      0.88291209	     -0.00001060	     -0.22114362	     -0.00000000	      0.00000001	     24.23564791
      0.46914655	     -0.06193605	      0.00023890	     -0.20340810	     -0.06508425	      0.88291362	     -0.00001192	     -0.22111905	     -0.00000000	      0.00000001	     24.46666057
      0.47056309	     -0.06183315	      0.00024011	     -0.20330524	     -0.06508357	      0.88291516	     -0.00001326	     -0.22109450	     -0.00000000	      0.00000001	     24.77561832
      0.47197963	     -0.06173215	      0.00024232	     -0.20320430	     -0.06508289	      0.88291669	     -0.00001464	     -0.22106995	     -0.00000000	      0.00000001	     25.03272471
      0.47380190	     -0.06160346	      0.00024392	     -0.20307562	     -0.06508202	      0.88291867	     -0.00001644	     -0.22103845	     -0.00000000	      0.00000001	     25.49984134
      0.47532005	     -0.06149809	      0.00024668	     -0.20297028	     -0.06508129	      0.88292032	     -0.00001797	     -0.22101224	     -0.00000000	      0.00000001	     25.61823978
      0.47683820	     -0.06139368	      0.00024736	     -0.20286583	     -0.06508057	      0.88292196	     -0.00001953	     -0.22098612	     -0.00000000	      0.00000001	     26.03259061
      0.47835635	     -0.06129170	      0.00025019	     -0.20276384	     -0.06507985	      0.88292360	     -0.00002110	     -0.22096011	     -0.00000000	      0.00000001	     26.23236649
      0.47987450	     -0.06119096	      0.00025058	     -0.20266303	     -0.06507913	      0.88292522	     -0.00002270	     -0.22093422	     -0.00000000	      0.00000001	     26.65125429
      0.48139265	     -0.06109239	      0.00025361	     -0.20256443	     -0.06507843	      0.88292684	     -0.00002432	     -0.22090848	     -0.00000000	      0.00000001	     26.76110298
      0.48291080	     -0.06099444	      0.00025358	     -0.20246637	     -0.06507773	      0.88292845	     -0.00002595	     -0.22088289	     -0.00000000	      0.00000001	     27.14682451
      0.48427015	     -0.06090931	      0.00025622	     -0.20238118	     -0.06507712	      0.88292988	     -0.00002742	     -0.22086013	     -0.00000000	      0.00000001	     27.30708272
      0.48562951	     -0.06082531	      0.00025678	     -0.20229707	     -0.06507652	      0.88293130	     -0.00002890	     -0.22083753	     -0.00000000	      0.00000001	     27.59621727
      0.48698886	     -0.06074310	      0.00025845	     -0.20221475	     -0.06507592	      0.88293271	     -0.00003039	     -0.22081511	     -0.00000000	      0.00000001	     27.77852525
      0.48885473	     -0.06063215	      0.00025938	     -0.20210360	     -0.06507513	      0.88293461	     -0.00003244	     -0.22078464	     -0.00000000	      0.00000001	     28.17329760
      0.49023592	     -0.06055256	      0.00026154	     -0.20202389	     -0.06507455	      0.88293601	     -0.00003396	     -0.22076231	     -0.00000000	      0.00000001	     28.24471512
      0.49161712	     -0.06047340	      0.00026209	     -0.20194456	     -0.06507399	      0.88293739	     -0.00003548	     -0.22074021	     -0.00000000	      0.00000001	     28.53727892
      0.49329142	     -0.06038100	      0.00026422	     -0.20185196	     -0.06507333	      0.88293905	     -0.00003732	     -0.22071371	     -0.00000000	      0.00000001	     28.70176212
      0.49476797	     -0.06029942	      0.00026453	     -0.20177016	     -0.06507277	      0.88294048	     -0.00003893	     -0.22069065	     -0.00000000	      0.00000001	     28.99218330
      0.49624453	     -0.06022090	      0.00026692	     -0.20169145	     -0.06507223	      0.88294190	     -0.00004054	     -0.22066785	     -0.00000000	      0.00000001	     29.09977029
      0.49772109	     -0.06014344	      0.00026725	     -0.20161373	     -0.06507171	      0.88294330	     -0.00004214	     -0.22064538	     -0.00000000	      0.00000001	     29.40985450
      0.49919765	     -0.06006920	      0.00026952	     -0.20153927	     -0.06507120	      0.88294468	     -0.00004372	     -0.22062322	     -0.00000000	      0.00000001	     29.49121207
      0.50067421	     -0.05999521	      0.00026973	     -0.20146499	     -0.06507072	      0.88294604	     -0.00004529	     -0.22060141	     -0.00000000	      0.00000001	     29.76902765
      0.50215077	     -0.05992394	      0.00027199	     -0.20139347	     -0.06507027	      0.88294738	     -0.00004684	     -0.22057991	     -0.00000000	      0.00000001	     29.83216514
      0.50362733	     -0.05985334	      0.00027199	     -0.20132255	     -0.06506983	      0.88294870	     -0.00004836	     -0.22055877	     -0.00000000	      0.00000001	     30.15178824
      0.50510388	     -0.05978611	      0.00027417	     -0.20125503	     -0.06506943	      0.88294999	     -0.00004987	     -0.22053797	     -0.00000000	      0.00000001	     30.18257708
      0.50658044	     -0.05971892	      0.00027392	     -0.20118749	     -0.06506904	      0.88295127	     -0.00005135	     -0.22051754	     -0.00000000	      0.00000001	     30.46650149
      0.50805700	     -0.05965480	      0.00027613	     -0.20112306	     -0.06506869	      0.88295253	     -0.00005280	     -0.22049745	     -0.00000000	      0.00000001	     30.45993670
      0.50953356	     -0.05959106	      0.00027552	     -0.20105893	     -0.06506836	      0.88295377	     -0.00005422	     -0.22047775	     -0.00000000	      0.00000001	     30.79496310
      0.51101012	     -0.05953093	      0.00027778	     -0.20099846	     -0.06506806	      0.88295499	     -0.00005561	     -0.22045841	     -0.00000000	      0.00000001	     30.78537075
      0.51233895	     -0.05947661	      0.00027717	     -0.20094377	     -0.06506782	      0.88295607	     -0.00005684	     -0.22044134	     -0.00000000	      0.00000001	     31.01636219
      0.51366779	     -0.05942484	      0.00027838	     -0.20089166	     -0.06506761	      0.88295714	     -0.00005805	     -0.22042458	     -0.00000000	      0.00000001	     31.06996151
      0.51499662	     -0.05937381	      0.00027849	     -0.20084025	     -0.06506742	      0.88295819	     -0.00005922	     -0.22040814	     -0.00000000	      0.00000001	     31.23374879
      0.51679184	     -0.05930870	      0.00027963	     -0.20077463	     -0.06506721	      0.88295959	     -0.00006077	     -0.22038642	     -0.00000000	      0.00000001	     31.30034100
      0.51824267	     -0.05925563	      0.00027902	     -0.20072110	     -0.06506707	      0.88296071	     -0.00006199	     -0.22036930	     -0.00000000	      0.00000001	     31.52476956
      0.51969350	     -0.05920603	      0.00028002	     -0.20067108	     -0.06506697	      0.88296181	     -0.00006317	     -0.22035255	     -0.00000000	      0.00000001	     31.59381049
      0.52114433	     -0.05915734	      0.00027900	     -0.20062190	     -0.06506691	      0.88296290	     -0.00006432	     -0.22033618	     -0.00000000	      0.00000001	     31.74274171
      0.52259516	     -0.05911075	      0.00027982	     -0.20057485	     -0.06506689	      0.88296398	     -0.00006543	     -0.22032019	     -0.00000000	      0.00000001	     31.82405709
      0.52404599	     -0.05906554	      0.00027861	     -0.20052913	     -0.06506690	      0.88296504	     -0.00006652	     -0.22030459	     -0.00000000	      0.00000000	     31.94462196
      0.52549682	     -0.05902228	      0.00027933	     -0.20048539	     -0.06506696	      0.88296609	     -0.00006756	     -0.22028937	     -0.00000000	      0.00000000	     32.04852112
      0.52694766	     -0.05898069	      0.00027792	     -0.20044327	     -0.06506706	      0.88296713	     -0.00006858	     -0.22027454	     -0.00000000	      0.00000000	     32.12184968
      0.52839849	     -0.05894051	      0.00027856	     -0.20040260	     -0.06506719	      0.88296816	     -0.00006956	     -0.22026009	     -0.00000000	      0.00000000	     32.22786879
      0.52984932	     -0.05890260	      0.00027686	     -0.20036414	     -0.06506738	      0.88296917	     -0.00007051	     -0.22024603	     -0.00000000	      0.00000000	     32.33106604
      0.53130015	     -0.05886656	      0.00027747	     -0.20032758	     -0.06506760	      0.88297018	     -0.00007142	     -0.22023237	     -0.00000000	      0.00000000	     32.40661710
      0.53275098	     -0.05883347	      0.00027549	     -0.20029391	     -0.06506787	      0.88297117	     -0.00007231	     -0.22021913	     -0.00000000	      0.00000000	     32.46423584
      0.53420181	     -0.05880233	      0.00027608	     -0.20026224	     -0.06506819	      0.88297216	     -0.00007315	     -0.22020634	     -0.00000000	      0.00000000	     32.53693464
      0.53565264	     -0.05877513	      0.00027377	     -0.20023444	     -0.06506856	      0.88297313	     -0.00007397	     -0.22019404	     -0.00000000	      0.00000000	     32.63689461
      0.53710347	     -0.05875058	      0.00027438	     -0.20020935	     -0.06506897	      0.88297409	     -0.00007475	     -0.22018227	     -0.00000000	      0.00000000	     32.67372944
      0.53855430	     -0.05873076	      0.00027170	     -0.20018892	     -0.06506944	      0.88297505	     -0.00007549	     -0.22017108	     -0.00000000	      0.00000000	     32.73236697
      0.54000513	     -0.05871391	      0.00027235	     -0.20017152	     -0.06506996	      0.88297599	     -0.00007620	     -0.22016054	     -0.00000000	      0.00000000	     32.76099421
      0.54145597	     -0.05870396	      0.00026916	     -0.20016093	     -0.06507053	      0.88297692	     -0.00007686	     -0.22015072	     -0.00000000	      0.00000000	     32.87367468
      0.54290680	     -0.05870012	      0.00026977	     -0.20015653	     -0.06507115	      0.88297784	     -0.00007749	     -0.22014175	     -0.00000000	      0.00000000	     32.84121657
      0.54419793	     -0.05870451	      0.00026669	     -0.20016034	     -0.06507176	      0.88297865	     -0.00007801	     -0.22013462	     -0.00000000	      0.00000000	     32.88427692
      0.54548906	     -0.05871456	      0.00026602	     -0.20016987	     -0.06507240	      0.88297945	     -0.00007849	     -0.22012839	     -0.00000000	      0.00000000	     32.89253174
      0.54706863	     -0.05873578	      0.00026355	     -0.20019041	     -0.06507326	      0.88298041	     -0.00007903	     -0.22012212	     -0.00000000	      0.00000000	     32.89549814
      0.54864820	     -0.05876461	      0.00026354	     -0.20021862	     -0.06507418	      0.88298134	     -0.00007951	     -0.22011742	     -0.00000000	      0.00000000	     32.98497487
      0.54997317	     -0.05879526	      0.00026115	     -0.20024872	     -0.06507501	      0.88298211	     -0.00007987	     -0.22011473	     -0.00000000	      0.00000000	     32.91633832
      0.55129813	     -0.05882964	      0.00026158	     -0.20028260	     -0.06507589	      0.88298286	     -0.00008018	     -0.22011320	     -0.00000000	      0.00000000	     32.92679149
      0.55262309	     -0.05886898	      0.00026103	     -0.20032143	     -0.06507682	      0.88298359	     -0.00008044	     -0.22011282	     -0.00000000	      0.00000000	     32.91070170
      0.55437803	     -0.05892758	      0.00026264	     -0.20037943	     -0.06507812	      0.88298453	     -0.00008071	     -0.22011404	     -0.00000000	      0.00000000	     32.95863729
      0.55577397	     -0.05897950	      0.00026261	     -0.20043086	     -0.06507923	      0.88298523	     -0.00008087	     -0.22011644	     -0.00000000	      0.00000000	     32.80810781
      0.55716991	     -0.05903433	      0.00026561	     -0.20048527	     -0.06508039	      0.88298591	     -0.00008096	     -0.22012006	     -0.00000000	      0.00000000	     32.79063029
      0.55856585	     -0.05909536	      0.00026707	     -0.20054587	     -0.06508160	      0.88298656	     -0.00008101	     -0.22012489	     -0.00000000	      0.00000000	     32.68930792
      0.55996179	     -0.05915956	      0.00027056	     -0.20060969	     -0.06508287	      0.88298716	     -0.00008099	     -0.22013094	     -0.00000000	      0.00000000	     32.64150058
      0.56135773	     -0.05922860	      0.00027278	     -0.20067834	     -0.06508420	      0.88298773	     -0.00008092	     -0.22013817	     -0.00000000	      0.00000000	     32.51354627
      0.56275367	     -0.05930032	      0.00027624	     -0.20074972	     -0.06508557	      0.88298825	     -0.00008079	     -0.22014655	     -0.00000000	      0.00000000	     32.46387334
      0.56450081	     -0.05939911	      0.00027863	     -0.20084806	     -0.06508738	      0.88298883	     -0.00008055	     -0.22015864	     -0.00000000	      0.00000000	     32.11903507
      0.56584866	     -0.05947528	      0.00028248	     -0.20092393	     -0.06508882	      0.88298923	     -0.00008030	     -0.22016919	     -0.00000000	      0.00000000	     32.11079931
      0.56719652	     -0.05955995	      0.00028375	     -0.20100826	     -0.06509031	      0.88298957	     -0.00008001	     -0.22018075	     -0.00000000	      0.00000000	     32.08349518
      0.56854437	     -0.05964671	      0.00028622	     -0.20109473	     -0.06509185	      0.88298986	     -0.00007966	     -0.22019338	     -0.00000000	      0.00000000	     31.81585999
      0.57019871	     -0.05975753	      0.00028746	     -0.20120517	     -0.06509380	      0.88299014	     -0.00007916	     -0.22021020	     -0.00000000	      0.00000000	     31.87058430
      0.57164715	     -0.05985620	      0.00029007	     -0.20130358	     -0.06509557	      0.88299031	     -0.00007867	     -0.22022607	     -0.00000000	      0.00000000	     31.32513360
      0.57309559	     -0.05995846	      0.00029005	     -0.20140552	     -0.06509738	      0.88299041	     -0.00007812	     -0.22024292	     -0.00000000	      0.00000000	     31.44993352
      0.57454403	     -0.06006334	      0.00029210	     -0.20151015	     -0.06509924	      0.88299044	     -0.00007751	     -0.22026072	     -0.00000000	     -0.00000000	     30.90402292
      0.57599248	     -0.06016975	      0.00029151	     -0.20161628	     -0.06510114	      0.88299040	     -0.00007685	     -0.22027940	     -0.00000000	     -0.00000000	     30.99189562
      0.57744092	     -0.06027973	      0.00029302	     -0.20172605	     -0.06510309	      0.88299027	     -0.00007613	     -0.22029892	     -0.00000000	     -0.00000000	     30.51081221
      0.57888936	     -0.06039163	      0.00029176	     -0.20183768	     -0.06510509	      0.88299007	     -0.00007536	     -0.22031925	     -0.00000000	     -0.00000000	     30.51466042
      0.58033780	     -0.06050620	      0.00029265	     -0.20195207	     -0.06510712	      0.88298980	     -0.00007454	     -0.22034036	     -0.00000000	     -0.00000000	     29.98927147
      0.58178624	     -0.06062275	      0.00029085	     -0.20206839	     -0.06510919	      0.88298945	     -0.00007367	     -0.22036223	     -0.00000000	     -0.00000000	     30.01699521
      0.58323469	     -0.06074152	      0.00029134	     -0.20218700	     -0.06511129	      0.88298901	     -0.00007274	     -0.22038482	     -0.00000000	     -0.00000000	     29.47151212
      0.58468313	     -0.06086049	      0.00028948	     -0.20230578	     -0.06511343	      0.88298851	     -0.00007177	     -0.22040810	     -0.00000000	     -0.00000000	     29.47992474
      0.58613157	     -0.06098143	      0.00028996	     -0.20242660	     -0.06511561	      0.88298793	     -0.00007075	     -0.22043201	     -0.00000000	     -0.00000000	     28.95378988
      0.58758001	     -0.06110253	      0.00028837	     -0.20254757	     -0.06511781	      0.88298727	     -0.00006969	     -0.22045651	     -0.00000000	     -0.00000000	     28.93575165
      0.58902846	     -0.06122470	      0.00028902	     -0.20266967	     -0.06512004	      0.88298654	     -0.00006858	     -0.22048159	     -0.00000000	     -0.00000000	     28.39568079
      0.59047690	     -0.06134589	      0.00028792	     -0.20279076	     -0.06512229	      0.88298574	     -0.00006742	     -0.22050718	     -0.00000000	     -0.00000000	     28.37016626
      0.59192534	     -0.06146849	      0.00028881	     -0.20291334	     -0.06512457	      0.88298488	     -0.00006622	     -0.22053325	     -0.00000000	     -0.00000000	     27.84906162
      0.59337378	     -0.06159075	      0.00028810	     -0.20303555	     -0.06512687	      0.88298395	     -0.00006498	     -0.22055979	     -0.00000000	     -0.00000000	     27.79287254
      0.59482223	     -0.06171341	      0.00028912	     -0.20315824	     -0.06512919	      0.88298296	     -0.00006371	     -0.22058680	     -0.00000000	     -0.00000000	     27.29917804
      0.59627067	     -0.06183443	      0.00028880	     -0.20327925	     -0.06513152	      0.88298190	     -0.00006239	     -0.22061421	     -0.00000000	     -0.00000001	     27.20999833
      0.59771911	     -0.06195640	      0.00028969	     -0.20340128	     -0.06513387	      0.88298080	     -0.00006103	     -0.22064199	     -0.00000000	     -0.00000001	     26.78882421
      0.59916755	     -0.06207592	      0.00028963	     -0.20352085	     -0.06513623	      0.88297964	     -0.00005965	     -0.22067011	     -0.00000000	     -0.00000001	     26.64211683
      0.60061599	     -0.06219468	      0.00029071	     -0.20363969	     -0.06513860	      0.88297843	     -0.00005822	     -0.22069849	     -0.00000000	     -0.00000001	     26.23155124
      0.60206444	     -0.06231072	      0.00029108	     -0.20375583	     -0.06514097	      0.88297718	     -0.00005677	     -0.22072711	     -0.00000000	     -0.00000001	     26.03575723
      0.60389068	     -0.06245793	      0.00029270	     -0.20390320	     -0.06514397	      0.88297555	     -0.00005490	     -0.22076343	     -0.00000000	     -0.00000001	     25.68772898
      0.60527892	     -0.06256615	      0.00029259	     -0.20401153	     -0.06514626	      0.88297427	     -0.00005345	     -0.22079128	     -0.00000000	     -0.00000001	     25.43719619
      0.60666716	     -0.06267503	      0.00029395	     -0.20412057	     -0.06514854	      0.88297296	     -0.00005197	     -0.22081925	     -0.00000000	     -0.00000001	     25.05755175
      0.60805540	     -0.06278268	      0.00029435	     -0.20422837	     -0.06515082	      0.88297162	     -0.00005048	     -0.22084736	     -0.00000000	     -0.00000001	     24.93594255
      0.60977912	     -0.06291667	      0.00029559	     -0.20436260	     -0.06515364	      0.88296994	     -0.00004860	     -0.22088245	     -0.00000000	     -0.00000001	     24.27539395
      0.61150284	     -0.06304483	      0.00029505	     -0.20449096	     -0.06515646	      0.88296822	     -0.00004669	     -0.22091772	     -0.00000000	     -0.00000001	     24.40226463
      0.61285801	     -0.06314721	      0.00029663	     -0.20459356	     -0.06515866	      0.88296686	     -0.00004517	     -0.22094549	     -0.00000000	     -0.00000001	     23.89533692
      0.61421319	     -0.06324829	      0.00029619	     -0.20469483	     -0.06516085	      0.88296549	     -0.00004364	     -0.22097334	     -0.00000000	     -0.00000001	     23.75160457
      0.61593583	     -0.06337463	      0.00029709	     -0.20482146	     -0.06516361	      0.88296373	     -0.00004168	     -0.22100882	     -0.00000000	     -0.00000001	     23.35567484
      0.61765847	     -0.06349927	      0.00029574	     -0.20494638	     -0.06516636	      0.88296196	     -0.00003970	     -0.22104428	     -0.00000000	     -0.00000001	     23.22224479
      0.61889949	     -0.06358430	      0.00029739	     -0.20503167	     -0.06516831	      0.88296068	     -0.00003827	     -0.22106979	     -0.00000000	     -0.00000001	     22.82717955
      0.62014051	     -0.06366951	      0.00029729	     -0.20511711	     -0.06517025	      0.88295941	     -0.00003683	     -0.22109520	     -0.00000000	     -0.00000001	     22.69617901
      0.62198700	     -0.06379416	      0.00029785	     -0.20524214	     -0.06517311	      0.88295751	     -0.00003468	     -0.22113283	     -0.00000000	     -0.00000001	     22.25773169
      0.62383349	     -0.06391271	      0.00029714	     -0.20536108	     -0.06517592	      0.88295562	     -0.00003252	     -0.22117017	     -0.00000000	     -0.00000001	     22.24014091
      0.62524031	     -0.06400220	      0.00029840	     -0.20545091	     -0.06517803	      0.88295419	     -0.00003087	     -0.22119833	     -0.00000000	     -0.00000001	     21.77645230
      0.62664712	     -0.06408640	      0.00029817	     -0.20553543	     -0.06518011	      0.88295276	     -0.00002922	     -0.22122620	     -0.00000000	     -0.00000001	     21.55248358
      0.62805394	     -0.06416624	      0.00029907	     -0.20561563	     -0.06518216	      0.88295135	     -0.00002757	     -0.22125367	     -0.00000000	     -0.00000001	     21.36716889
      0.63009359	     -0.06427555	      0.00029927	     -0.20572547	     -0.06518506	      0.88294932	     -0.00002519	     -0.22129256	     -0.00000000	     -0.00000001	     20.82290184
      0.63142479	     -0.06433837	      0.00030058	     -0.20578866	     -0.06518692	      0.88294801	     -0.00002364	     -0.22131722	     -0.00000000	     -0.00000001	     20.87004927
      0.63275599	     -0.06439699	      0.00030077	     -0.20584764	     -0.06518874	      0.88294671	     -0.00002209	     -0.22134121	     -0.00000000	     -0.00000001	     20.65683992
      0.63460549	     -0.06447306	      0.00030134	     -0.20592423	     -0.06519121	      0.88294493	     -0.00001996	     -0.22137327	     -0.00000000	     -0.00000001	     20.40486123
      0.63645500	     -0.06453654	      0.00030024	     -0.20598821	     -0.06519361	      0.88294318	     -0.00001785	     -0.22140374	     -0.00000000	     -0.00000001	     19.99356313
      0.63791633	     -0.06457874	      0.00030026	     -0.20603081	     -0.06519545	      0.88294182	     -0.00001619	     -0.22142659	     -0.00000000	     -0.00000001	     19.91928242
      0.63937767	     -0.06461870	      0.00029824	     -0.20607115	     -0.06519724	      0.88294048	     -0.00001456	     -0.22144829	     -0.00000000	     -0.00000001	     19.84082072
      0.64120974	     -0.06466559	      0.00029610	     -0.20611851	     -0.06519941	      0.88293883	     -0.00001254	     -0.22147393	     -0.00000000	     -0.00000001	     19.53918499
      0.64282209	     -0.06469750	      0.00029124	     -0.20615079	     -0.06520125	      0.88293742	     -0.00001080	     -0.22149510	     -0.00000000	     -0.00000001	     19.42311950
      0.64443444	     -0.06472667	      0.00028812	     -0.20618035	     -0.06520302	      0.88293603	     -0.00000909	     -0.22151491	     -0.00000000	     -0.00000001	     19.14816114
      0.64583448	     -0.06474801	      0.00028222	     -0.20620196	     -0.06520451	      0.88293486	     -0.00000763	     -0.22153104	     -0.00000000	     -0.00000001	     19.17109693
      0.64723452	     -0.06476780	      0.00027742	     -0.20622205	     -0.06520594	      0.88293371	     -0.00000620	     -0.22154616	     -0.00000000	     -0.00000001	     18.97383229
      0.64863456	     -0.06478284	      0.00027150	     -0.20623736	     -0.06520731	      0.88293259	     -0.00000480	     -0.22156034	     -0.00000000	     -0.00000001	     18.85266542
      0.65048437	     -0.06479781	      0.00026398	     -0.20625269	     -0.06520904	      0.88293116	     -0.00000299	     -0.22157757	     -0.00000000	     -0.00000001	     18.69438227
      0.65234787	     -0.06480640	      0.00025561	     -0.20626163	     -0.06521069	      0.88292977	     -0.00000122	     -0.22159323	     -0.00000000	     -0.00000000	     18.61573611
      0.65388436	     -0.06480902	      0.00025022	     -0.20626456	     -0.06521197	      0.88292867	      0.00000020	     -0.22160482	     -0.00000000	     -0.00000000	     18.39043274
      0.65542084	     -0.06480643	      0.00024377	     -0.20626225	     -0.06521319	      0.88292761	      0.00000158	     -0.22161526	     -0.00000000	     -0.00000000	     18.44650192
      0.65695732	     -0.06480163	      0.00023878	     -0.20625777	     -0.06521433	      0.88292659	      0.00000292	     -0.22162456	     -0.00000000	     -0.00000000	     18.14172010
      0.65849380	     -0.06478852	      0.00023333	     -0.20624495	     -0.06521541	      0.88292562	      0.00000423	     -0.22163273	     -0.00000000	     -0.00000000	     18.19902228
      0.66003028	     -0.06477484	      0.00022898	     -0.20623159	     -0.06521642	      0.88292470	      0.00000550	     -0.22163972	     -0.00000000	     -0.00000000	     18.18898736
      0.66156676	     -0.06475469	      0.00022436	     -0.20621175	     -0.06521736	      0.88292382	      0.00000673	     -0.22164563	     -0.00000000	     -0.00000000	     17.95483341
      0.66310324	     -0.06473045	      0.00022106	     -0.20618783	     -0.06521824	      0.88292299	      0.00000792	     -0.22165043	     -0.00000000	     -0.00000000	     18.05560999
      0.66495984	     -0.06469895	      0.00021676	     -0.20615671	     -0.06521920	      0.88292204	      0.00000931	     -0.22165480	     -0.00000000	     -0.00000000	     17.65367043
      0.66646512	     -0.06466327	      0.00021422	     -0.20612133	     -0.06521992	      0.88292133	      0.00001039	     -0.22165724	     -0.00000000	     -0.00000000	     17.86266646
      0.66797039	     -0.06462697	      0.00021079	     -0.20608532	     -0.06522057	      0.88292067	      0.00001144	     -0.22165862	     -0.00000000	     -0.00000000	     17.82790873
      0.66946957	     -0.06458805	      0.00020820	     -0.20604669	     -0.06522115	      0.88292005	      0.00001244	     -0.22165904	     -0.00000000	     -0.00000000	     17.89858876
      0.67096875	     -0.06454466	      0.00020512	     -0.20600356	     -0.06522168	      0.88291949	      0.00001341	     -0.22165853	     -0.00000000	     -0.00000000	     17.71676467
      0.67246793	     -0.06449697	      0.00020239	     -0.20595614	     -0.06522214	      0.88291897	      0.00001434	     -0.22165706	     -0.00000000	     -0.00000000	     17.83553487
      0.67430376	     -0.06443705	      0.00019829	     -0.20589652	     -0.06522264	      0.88291839	      0.00001542	     -0.22165402	     -0.00000000	     -0.00000000	     17.64318101
      0.67613958	     -0.06436599	      0.00019510	     -0.20582573	     -0.06522304	      0.88291788	      0.00001644	     -0.22164965	     -0.00000000	     -0.00000000	     17.98789887
      0.67775387	     -0.06430466	      0.00019040	     -0.20576460	     -0.06522333	      0.88291750	      0.00001730	     -0.22164453	     -0.00000000	     -0.00000000	     17.66922097
      0.67936817	     -0.06423223	      0.00018797	     -0.20569239	     -0.06522356	      0.88291716	      0.00001810	     -0.22163842	     -0.00000000	     -0.00000000	     17.89869663
      0.68080858	     -0.06417333	      0.00018346	     -0.20563363	     -0.06522371	      0.88291691	      0.00001878	     -0.22163204	     -0.00000000	     -0.00000000	     17.96529866
      0.68224899	     -0.06410508	      0.00018086	     -0.20556554	     -0.06522381	      0.88291670	      0.00001941	     -0.22162492	     -0.00000000	     -0.00000000	     17.88184067
      0.68368940	     -0.06403621	      0.00017717	     -0.20549680	     -0.06522388	      0.88291653	      0.00002001	     -0.22161698	     -0.00000000	     -0.00000000	     18.03790526
      0.68561048	     -0.06394035	      0.00017335	     -0.20540111	     -0.06522390	      0.88291636	      0.00002073	     -0.22160520	     -0.00000000	     -0.00000000	     17.85833896
      0.68717092	     -0.06385670	      0.00016844	     -0.20531753	     -0.06522386	      0.88291629	      0.00002125	     -0.22159459	     -0.00000000	     -0.00000000	     18.16702997
      0.68873136	     -0.06376851	      0.00016540	     -0.20522944	     -0.06522379	      0.88291626	      0.00002172	     -0.22158304	     -0.00000000	     -0.00000000	     18.24580420
      0.69062442	     -0.06366846	      0.00015794	     -0.20512940	     -0.06522365	      0.88291629	      0.00002220	     -0.22156776	     -0.00000000	      0.00000000	     18.51886280
      0.69187220	     -0.06358756	      0.00015676	     -0.20504857	     -0.06522353	      0.88291636	      0.00002247	     -0.22155718	     -0.00000000	      0.00000000	     18.44623202
      0.69311998	     -0.06350954	      0.00015282	     -0.20497055	     -0.06522339	      0.88291645	      0.00002269	     -0.22154587	     -0.00000000	      0.00000000	     18.55782565
      0.69510210	     -0.06338844	      0.00014706	     -0.20484943	     -0.06522314	      0.88291667	      0.00002295	     -0.22152674	     -0.00000000	      0.00000000	     18.55377643
      0.69680758	     -0.06327876	      0.00014061	     -0.20473967	     -0.06522289	      0.88291693	      0.00002308	     -0.22150928	     -0.00000000	      0.00000000	     18.98157788
      0.69851305	     -0.06316936	      0.00013677	     -0.20463022	     -0.06522263	      0.88291725	      0.00002312	     -0.22149095	     -0.00000000	      0.00000000	     18.97249378
      0.69994762	     -0.06308093	      0.00012978	     -0.20454166	     -0.06522239	      0.88291756	      0.00002308	     -0.22147495	     -0.00000000	      0.00000000	     19.19964279
      0.70138218	     -0.06298704	      0.00012609	     -0.20444769	     -0.06522214	      0.88291792	      0.00002298	     -0.22145851	     -0.00000000	      0.00000000	     19.38303766
      0.70281674	     -0.06289727	      0.00012041	     -0.20435779	     -0.06522189	      0.88291833	      0.00002282	     -0.22144162	     -0.00000000	      0.00000000	     19.51481106
      0.70471948	     -0.06277262	      0.00011612	     -0.20423300	     -0.06522155	      0.88291894	      0.00002249	     -0.22141869	     -0.00000000	      0.00000000	     19.89629246
      0.70602719	     -0.06269179	      0.00011062	     -0.20415201	     -0.06522132	      0.88291940	      0.00002220	     -0.22140252	     -0.00000000	      0.00000000	     19.87305451
      0.70733491	     -0.06260691	      0.00010759	     -0.20406701	     -0.06522110	      0.88291990	      0.00002185	     -0.22138611	     -0.00000000	      0.00000000	     20.08942001
      0.70906647	     -0.06249904	      0.00010302	     -0.20395897	     -0.06522080	      0.88292062	      0.00002130	     -0.22136405	     -0.00000000	      0.00000000	     20.17662102
      0.71079804	     -0.06238476	      0.00010052	     -0.20384452	     -0.06522053	      0.88292139	      0.00002064	     -0.22134167	     -0.00000000	      0.00000000	     20.54892699
      0.71223737	     -0.06229599	      0.00009666	     -0.20375557	     -0.06522031	      0.88292209	      0.00002002	     -0.22132275	     -0.00000000	      0.00000000	     20.68095299
      0.71367670	     -0.06220226	      0.00009520	     -0.20366171	     -0.06522011	      0.88292282	      0.00001932	     -0.22130366	     -0.00000000	      0.00000000	     21.00693866
      0.71511603	     -0.06211265	      0.00009252	     -0.20357191	     -0.06521993	      0.88292359	      0.00001856	     -0.22128437	     -0.00000000	      0.00000000	     21.10468857
      0.71655536	     -0.06201937	      0.00009118	     -0.20347848	     -0.06521977	      0.88292440	      0.00001772	     -0.22126492	     -0.00000000	      0.00000000	     21.42954101
      0.71846654	     -0.06190385	      0.00008798	     -0.20336270	     -0.06521960	      0.88292553	      0.00001649	     -0.22123882	     -0.00000000	      0.00000000	     21.49762206
      0.71980704	     -0.06181392	      0.00008766	     -0.20327262	     -0.06521950	      0.88292635	      0.00001555	     -0.22122046	     -0.00000000	      0.00000000	     21.87772727
      0.72114755	     -0.06173225	      0.00008567	     -0.20319075	     -0.06521943	      0.88292720	      0.00001455	     -0.22120194	     -0.00000000	      0.00000000	     22.11592470
      0.72284893	     -0.06162620	      0.00008456	     -0.20308448	     -0.06521937	      0.88292832	      0.00001318	     -0.22117838	     -0.00000000	      0.00000000	     22.27542618
      0.72455032	     -0.06152506	      0.00008174	     -0.20298305	     -0.06521936	      0.88292947	      0.00001171	     -0.22115470	     -0.00000000	      0.00000000	     22.65341773
      0.72593409	     -0.06143744	      0.00008220	     -0.20289525	     -0.06521939	      0.88293044	      0.00001045	     -0.22113542	     -0.00000000	      0.00000000	     22.83620637
      0.72731785	     -0.06135650	      0.00008034	     -0.20281407	     -0.06521945	      0.88293142	      0.00000911	     -0.22111607	     -0.00000000	      0.00000000	     23.10241696
      0.72870162	     -0.06127327	      0.00007977	     -0.20273062	     -0.06521954	      0.88293242	      0.00000770	     -0.22109673	     -0.00000000	      0.00000000	     23.27346949
      0.73040397	     -0.06117600	      0.00007767	     -0.20263303	     -0.06521971	      0.88293368	      0.00000588	     -0.22107291	     -0.00000000	      0.00000001	     23.67038935
      0.73210633	     -0.06107500	      0.00007758	     -0.20253175	     -0.06521994	      0.88293496	      0.00000396	     -0.22104917	     -0.00000000	      0.00000001	     23.67330378
      0.73353467	     -0.06099706	      0.00007442	     -0.20245349	     -0.06522018	      0.88293605	      0.00000227	     -0.22102924	     -0.00000000	      0.00000001	     24.07284060
      0.73496302	     -0.06091440	      0.00007430	     -0.20237056	     -0.06522046	      0.88293715	      0.00000052	     -0.22100942	     -0.00000000	      0.00000001	     24.27517739
      0.73639136	     -0.06083820	      0.00007187	     -0.20229404	     -0.06522079	      0.88293827	     -0.00000131	     -0.22098964	     -0.00000000	      0.00000001	     24.50190725
      0.73781971	     -0.06075929	      0.00007123	     -0.20221483	     -0.06522117	      0.88293939	     -0.00000320	     -0.22096998	     -0.00000000	      0.00000001	     24.74743350
      0.73957070	     -0.06066969	      0.00006826	     -0.20212480	     -0.06522171	      0.88294077	     -0.00000561	     -0.22094598	     -0.00000000	      0.00000001	     24.94096506
      0.74092557	     -0.06059475	      0.00006871	     -0.20204959	     -0.06522217	      0.88294185	     -0.00000755	     -0.22092758	     -0.00000000	      0.00000001	     25.25099463
      0.74228044	     -0.06052763	      0.00006676	     -0.20198213	     -0.06522269	      0.88294293	     -0.00000954	     -0.22090926	     -0.00000000	      0.00000001	     25.34855291
      0.74394647	     -0.06044062	      0.00006656	     -0.20189473	     -0.06522339	      0.88294427	     -0.00001206	     -0.22088696	     -0.00000000	      0.00000001	     25.67133581
      0.74561250	     -0.06036498	      0.00006336	     -0.20181863	     -0.06522417	      0.88294561	     -0.00001467	     -0.22086480	     -0.00000000	      0.00000001	     25.76761348
      0.74682853	     -0.06029930	      0.00006448	     -0.20175267	     -0.06522478	      0.88294658	     -0.00001663	     -0.22084884	     -0.00000000	      0.00000001	     26.00729549
      0.74804456	     -0.06024222	      0.00006336	     -0.20169527	     -0.06522544	      0.88294756	     -0.00001863	     -0.22083295	     -0.00000000	      0.00000001	     26.19200857
      0.74984246	     -0.06015685	      0.00006297	     -0.20160943	     -0.06522650	      0.88294900	     -0.00002167	     -0.22080973	     -0.00000000	      0.00000001	     26.35199522
      0.75141114	     -0.06008735	      0.00006149	     -0.20153948	     -0.06522750	      0.88295026	     -0.00002439	     -0.22078969	     -0.00000000	      0.00000001	     26.73955375
      0.75297982	     -0.06001274	      0.00006237	     -0.20146446	     -0.06522858	      0.88295151	     -0.00002718	     -0.22076995	     -0.00000000	      0.00000001	     26.69820365
      0.75454849	     -0.05994641	      0.00006014	     -0.20139764	     -0.06522975	      0.88295276	     -0.00003004	     -0.22075040	     -0.00000000	      0.00000001	     27.02258918
      0.75593473	     -0.05988190	      0.00006190	     -0.20133277	     -0.06523084	      0.88295385	     -0.00003261	     -0.22073341	     -0.00000000	      0.00000001	     27.20089896
      0.75732096	     -0.05982575	      0.00006048	     -0.20127617	     -0.06523200	      0.88295495	     -0.00003524	     -0.22071657	     -0.00000000	      0.00000001	     27.29565062
      0.75870720	     -0.05976479	      0.00006144	     -0.20121482	     -0.06523322	      0.88295604	     -0.00003792	     -0.22070000	     -0.00000000	      0.00000001	     27.49315992
      0.76040367	     -0.05969890	      0.00006011	     -0.20114837	     -0.06523481	      0.88295736	     -0.00004126	     -0.22067997	     -0.00000000	      0.00000001	     27.70891696
      0.76177235	     -0.05963845	      0.00006200	     -0.20108752	     -0.06523617	      0.88295842	     -0.00004401	     -0.22066413	     -0.00000000	      0.00000001	     27.87404494
      0.76314103	     -0.05958716	      0.00006107	     -0.20103577	     -0.06523759	      0.88295948	     -0.00004680	     -0.22064844	     -0.00000000	      0.00000001	     27.95593811
      0.76450971	     -0.05953191	      0.00006209	     -0.20098009	     -0.06523909	      0.88296053	     -0.00004963	     -0.22063305	     -0.00000000	      0.00000001	     28.13051420
      0.76631223	     -0.05946764	      0.00006110	     -0.20091518	     -0.06524116	      0.88296191	     -0.00005343	     -0.22061308	     -0.00000000	      0.00000001	     28.32213384
      0.76760039	     -0.05941431	      0.00006316	     -0.20086145	     -0.06524272	      0.88296289	     -0.00005619	     -0.22059914	     -0.00000000	      0.00000001	     28.45233256
      0.76888855	     -0.05936865	      0.00006288	     -0.20081533	     -0.06524434	      0.88296386	     -0.00005898	     -0.22058534	     -0.00000000	      0.00000001	     28.59212662
      0.77059775	     -0.05930560	      0.00006437	     -0.20075170	     -0.06524660	      0.88296515	     -0.00006274	     -0.22056742	     -0.00000000	      0.00000001	     28.73948479
      0.77198070	     -0.05925954	      0.00006391	     -0.20070512	     -0.06524851	      0.88296618	     -0.00006583	     -0.22055318	     -0.00000000	      0.00000001	     28.96233054
      0.77336364	     -0.05921050	      0.00006530	     -0.20065559	     -0.06525050	      0.88296721	     -0.00006895	     -0.22053924	     -0.00000000	      0.00000001	     28.94987142
      0.77474659	     -0.05916436	      0.00006544	     -0.20060893	     -0.06525256	      0.88296823	     -0.00007211	     -0.22052553	     -0.00000000	      0.00000001	     29.19143117
      0.77657720	     -0.05910314	      0.00006761	     -0.20054706	     -0.06525542	      0.88296957	     -0.00007634	     -0.22050782	     -0.00000000	      0.00000000	     29.16137285
      0.77800302	     -0.05906049	      0.00006650	     -0.20050382	     -0.06525774	      0.88297061	     -0.00007968	     -0.22049432	     -0.00000000	      0.00000000	     29.50253517
      0.77942883	     -0.05901308	      0.00006897	     -0.20045590	     -0.06526015	      0.88297164	     -0.00008305	     -0.22048116	     -0.00000000	      0.00000000	     29.57050092
      0.78085464	     -0.05897255	      0.00006835	     -0.20041478	     -0.06526265	      0.88297267	     -0.00008645	     -0.22046825	     -0.00000000	      0.00000000	     29.71858800
      0.78228045	     -0.05892828	      0.00007062	     -0.20036998	     -0.06526523	      0.88297368	     -0.00008988	     -0.22045568	     -0.00000000	      0.00000000	     29.89431853
      0.78370626	     -0.05889108	      0.00006996	     -0.20033218	     -0.06526790	      0.88297470	     -0.00009334	     -0.22044339	     -0.00000000	      0.00000000	     29.95780596
      0.78513207	     -0.05884959	      0.00007180	     -0.20029014	     -0.06527066	      0.88297570	     -0.00009682	     -0.22043147	     -0.00000000	      0.00000000	     30.06736876
      0.78655788	     -0.05881394	      0.00007136	     -0.20025387	     -0.06527350	      0.88297670	     -0.00010032	     -0.22041985	     -0.00000000	      0.00000000	     30.23632189
      0.78798369	     -0.05877777	      0.00007300	     -0.20021714	     -0.06527644	      0.88297768	     -0.00010385	     -0.22040861	     -0.00000000	      0.00000000	     30.34609609
      0.78940950	     -0.05874692	      0.00007263	     -0.20018566	     -0.06527946	      0.88297866	     -0.00010739	     -0.22039777	     -0.00000000	      0.00000000	     30.46855134
      0.79083531	     -0.05871681	      0.00007405	     -0.20015496	     -0.06528257	      0.88297963	     -0.00011095	     -0.22038739	     -0.00000000	      0.00000000	     30.55679816
      0.79226112	     -0.05869113	      0.00007379	     -0.20012866	     -0.06528577	      0.88298059	     -0.00011452	     -0.22037750	     -0.00000000	      0.00000000	     30.62581790
      0.79368694	     -0.05866672	      0.00007506	     -0.20010365	     -0.06528907	      0.88298154	     -0.00011810	     -0.22036816	     -0.00000000	      0.00000000	     30.80604421
      0.79553818	     -0.05865135	      0.00007343	     -0.20008741	     -0.06529347	      0.88298275	     -0.00012276	     -0.22035698	     -0.00000000	      0.00000000	     30.83131175
      0.79671624	     -0.05863968	      0.00007554	     -0.20007526	     -0.06529635	      0.88298351	     -0.00012572	     -0.22035065	     -0.00000000	      0.00000000	     30.95438803
      0.79789429	     -0.05863847	      0.00007506	     -0.20007352	     -0.06529930	      0.88298426	     -0.00012869	     -0.22034492	     -0.00000000	      0.00000000	     31.04210869
      0.79975822	     -0.05864458	      0.00007565	     -0.20007880	     -0.06530407	      0.88298542	     -0.00013339	     -0.22033737	     -0.00000000	      0.00000000	     31.05243812
      0.80118123	     -0.05865846	      0.00007491	     -0.20009203	     -0.06530782	      0.88298628	     -0.00013697	     -0.22033293	     -0.00000000	      0.00000000	     31.27426290
      0.80260425	     -0.05867669	      0.00007622	     -0.20010966	     -0.06531165	      0.88298712	     -0.00014053	     -0.22032975	     -0.00000000	      0.00000000	     31.13709428
      0.80402726	     -0.05870236	      0.00007612	     -0.20013471	     -0.06531557	      0.88298793	     -0.00014409	     -0.22032783	     -0.00000000	      0.00000000	     31.33599820
      0.80577818	     -0.05874183	      0.00007930	     -0.20017349	     -0.06532051	      0.88298890	     -0.00014844	     -0.22032736	     -0.00000000	      0.00000000	     31.39673945
      0.80700520	     -0.05877829	      0.00007888	     -0.20020941	     -0.06532404	      0.88298955	     -0.00015147	     -0.22032831	     -0.00000000	      0.00000000	     31.35167361
      0.80823222	     -0.05881640	      0.00008128	     -0.20024706	     -0.06532763	      0.88299018	     -0.00015449	     -0.22033033	     -0.00000000	      0.00000000	     31.42795087
      0.80990585	     -0.05887657	      0.00008389	     -0.20030661	     -0.06533263	      0.88299099	     -0.00015857	     -0.22033483	     -0.00000000	      0.00000000	     31.30134370
      0.81157947	     -0.05893889	      0.00008938	     -0.20036837	     -0.06533773	      0.88299174	     -0.00016261	     -0.22034130	     -0.00000000	      0.00000000	     31.58648831
      0.81289440	     -0.05899749	      0.00009167	     -0.20042651	     -0.06534181	      0.88299230	     -0.00016576	     -0.22034769	     -0.00000000	      0.00000000	     31.34109892
      0.81420934	     -0.05905646	      0.00009689	     -0.20048509	     -0.06534595	      0.88299281	     -0.00016887	     -0.22035530	     -0.00000000	      0.00000000	     31.41377646
      0.81583446	     -0.05913938	      0.00010190	     -0.20056752	     -0.06535115	      0.88299339	     -0.00017267	     -0.22036633	     -0.00000000	      0.00000000	     31.20655205
      0.81745959	     -0.05922340	      0.00011031	     -0.20065113	     -0.06535644	      0.88299391	     -0.00017643	     -0.22037920	     -0.00000000	      0.00000000	     31.35156416
      0.81868807	     -0.05929564	      0.00011362	     -0.20072301	     -0.06536049	      0.88299425	     -0.00017923	     -0.22039007	     -0.00000000	      0.00000000	     31.21933249
      0.81991655	     -0.05936863	      0.00011941	     -0.20079571	     -0.06536459	      0.88299455	     -0.00018201	     -0.22040197	     -0.00000000	      0.00000000	     31.14788499
      0.82159229	     -0.05947582	      0.00012597	     -0.20090250	     -0.06537026	      0.88299488	     -0.00018574	     -0.22041981	     -0.00000000	      0.00000000	     31.06600894
      0.82326803	     -0.05958903	      0.00013398	     -0.20101536	     -0.06537601	      0.88299513	     -0.00018942	     -0.22043948	     -0.00000000	      0.00000000	     30.79795229
      0.82463195	     -0.05968595	      0.00013761	     -0.20111194	     -0.06538074	      0.88299527	     -0.00019237	     -0.22045682	     -0.00000000	      0.00000000	     30.85034503
      0.82599587	     -0.05978593	      0.00014353	     -0.20121165	     -0.06538551	      0.88299534	     -0.00019528	     -0.22047532	     -0.00000000	      0.00000000	     30.73092936
      0.82735979	     -0.05989065	      0.00014743	     -0.20131609	     -0.06539034	      0.88299534	     -0.00019816	     -0.22049493	     -0.00000000	     -0.00000000	     30.55288129
      0.82872371	     -0.05999709	      0.00015212	     -0.20142227	     -0.06539520	      0.88299528	     -0.00020099	     -0.22051560	     -0.00000000	     -0.00000000	     30.49021689
      0.83051229	     -0.06014353	      0.00015633	     -0.20156837	     -0.06540163	      0.88299510	     -0.00020465	     -0.22054423	     -0.00000000	     -0.00000000	     30.09463810
      0.83199527	     -0.06026229	      0.00016157	     -0.20168691	     -0.06540701	      0.88299485	     -0.00020763	     -0.22056919	     -0.00000000	     -0.00000000	     30.06366758
      0.83347825	     -0.06038929	      0.00016329	     -0.20181363	     -0.06541243	      0.88299452	     -0.00021056	     -0.22059513	     -0.00000000	     -0.00000000	     29.95864574
      0.83496123	     -0.06051742	      0.00016800	     -0.20194157	     -0.06541788	      0.88299411	     -0.00021344	     -0.22062209	     -0.00000000	     -0.00000000	     29.74633024
      0.83644421	     -0.06064991	      0.00016848	     -0.20207381	     -0.06542335	      0.88299361	     -0.00021628	     -0.22065001	     -0.00000000	     -0.00000000	     29.57327134
      0.83792719	     -0.06078193	      0.00017304	     -0.20220570	     -0.06542886	      0.88299302	     -0.00021907	     -0.22067884	     -0.00000000	     -0.00000000	     29.32609064
      0.83921731	     -0.06090163	      0.00017302	     -0.20232521	     -0.06543366	      0.88299244	     -0.00022146	     -0.22070462	     -0.00000000	     -0.00000000	     29.17808846
      0.84050743	     -0.06102096	      0.00017547	     -0.20244443	     -0.06543848	      0.88299180	     -0.00022381	     -0.22073103	     -0.00000000	     -0.00000000	     28.99383039
      0.84212327	     -0.06117357	      0.00017699	     -0.20259690	     -0.06544453	      0.88299090	     -0.00022671	     -0.22076493	     -0.00000000	     -0.00000000	     28.67484477
      0.84373910	     -0.06132517	      0.00018037	     -0.20274843	     -0.06545059	      0.88298991	     -0.00022954	     -0.22079969	     -0.00000000	     -0.00000000	     28.53962612
      0.84535494	     -0.06148336	      0.00018029	     -0.20290651	     -0.06545666	      0.88298882	     -0.00023232	     -0.22083522	     -0.00000000	     -0.00000000	     28.26473191
      0.84656831	     -0.06159879	      0.00018350	     -0.20302195	     -0.06546122	      0.88298794	     -0.00023436	     -0.22086243	     -0.00000000	     -0.00000001	     28.03194374
      0.84778169	     -0.06171740	      0.00018460	     -0.20314054	     -0.06546578	      0.88298701	     -0.00023637	     -0.22089003	     -0.00000000	     -0.00000001	     27.93762733
      0.84945214	     -0.06188173	      0.00018720	     -0.20330490	     -0.06547205	      0.88298565	     -0.00023907	     -0.22092868	     -0.00000000	     -0.00000001	     27.51702407
      0.85112260	     -0.06204534	      0.00018914	     -0.20346856	     -0.06547831	      0.88298421	     -0.00024170	     -0.22096801	     -0.00000000	     -0.00000001	     27.62032625
      0.85253704	     -0.06218476	      0.00019248	     -0.20360809	     -0.06548360	      0.88298291	     -0.00024387	     -0.22100177	     -0.00000000	     -0.00000001	     27.02876668
      0.85395148	     -0.06232275	      0.00019456	     -0.20374618	     -0.06548888	      0.88298156	     -0.00024598	     -0.22103593	     -0.00000000	     -0.00000001	     27.07481454
      0.85536593	     -0.06246194	      0.00019778	     -0.20388553	     -0.06549414	      0.88298016	     -0.00024803	     -0.22107046	     -0.00000000	     -0.00000001	     26.73070398
      0.85678037	     -0.06260087	      0.00020021	     -0.20402463	     -0.06549938	      0.88297871	     -0.00025001	     -0.22110530	     -0.00000000	     -0.00000001	     26.67478916
      0.85819481	     -0.06273901	      0.00020345	     -0.20416298	     -0.06550460	      0.88297721	     -0.00025193	     -0.22114045	     -0.00000000	     -0.00000001	     26.26469188
      0.85960926	     -0.06287458	      0.00020643	     -0.20429878	     -0.06550979	      0.88297566	     -0.00025378	     -0.22117584	     -0.00000000	     -0.00000001	     26.23867874
      0.86159390	     -0.06306616	      0.00021175	     -0.20449073	     -0.06551704	      0.88297343	     -0.00025626	     -0.22122582	     -0.00000000	     -0.00000001	     25.92311617
      0.86301006	     -0.06320096	      0.00021426	     -0.20462581	     -0.06552217	      0.88297179	     -0.00025793	     -0.22126175	     -0.00000000	     -0.00000001	     25.69850607
      0.86442622	     -0.06333528	      0.00021826	     -0.20476046	     -0.06552727	      0.88297013	     -0.00025953	     -0.22129786	     -0.00000000	     -0.00000001	     25.54990451
      0.86616211	     -0.06350073	      0.00022154	     -0.20492630	     -0.06553347	      0.88296805	     -0.00026139	     -0.22134234	     -0.00000000	     -0.00000001	     25.15218935
      0.86757320	     -0.06363207	      0.00022568	     -0.20505802	     -0.06553847	      0.88296634	     -0.00026281	     -0.22137869	     -0.00000000	     -0.00000001	     25.05122588
      0.86898430	     -0.06376391	      0.00022825	     -0.20519023	     -0.06554343	      0.88296460	     -0.00026414	     -0.22141515	     -0.00000000	     -0.00000001	     24.95888239
      0.87076980	     -0.06392915	      0.00023322	     -0.20535601	     -0.06554964	      0.88296239	     -0.00026571	     -0.22146147	     -0.00000000	     -0.00000001	     24.59983173
      0.87226825	     -0.06406788	      0.00023508	     -0.20549516	     -0.06555479	      0.88296052	     -0.00026693	     -0.22150045	     -0.00000000	     -0.00000001	     24.53671602
      0.87376670	     -0.06420406	      0.00023945	     -0.20563184	     -0.06555989	      0.88295863	     -0.00026805	     -0.22153954	     -0.00000000	     -0.00000001	     24.14785478
      0.87526514	     -0.06433841	      0.00024139	     -0.20576666	     -0.06556494	      0.88295674	     -0.00026907	     -0.22157866	     -0.00000000	     -0.00000001	     24.03404649
      0.87676359	     -0.06447125	      0.00024524	     -0.20590004	     -0.06556992	      0.88295484	     -0.00027000	     -0.22161776	     -0.00000000	     -0.00000001	     23.83672347
      0.87826204	     -0.06459984	      0.00024744	     -0.20602916	     -0.06557484	      0.88295295	     -0.00027083	     -0.22165678	     -0.00000000	     -0.00000001	     23.66201239
      0.87976048	     -0.06472546	      0.00025102	     -0.20615536	     -0.06557969	      0.88295105	     -0.00027155	     -0.22169560	     -0.00000000	     -0.00000001	     23.36966294
      0.88125893	     -0.06484662	      0.00025342	     -0.20627710	     -0.06558447	      0.88294916	     -0.00027218	     -0.22173415	     -0.00000000	     -0.00000001	     23.21857546
      0.88275738	     -0.06496322	      0.00025665	     -0.20639432	     -0.06558918	      0.88294727	     -0.00027271	     -0.22177228	     -0.00000000	     -0.00000001	     22.92429296
      0.88425582	     -0.06507539	      0.00025878	     -0.20650709	     -0.06559381	      0.88294539	     -0.00027315	     -0.22180988	     -0.00000000	     -0.00000001	     22.90140988
      0.88611501	     -0.06520533	      0.00026239	     -0.20663785	     -0.06559945	      0.88294307	     -0.00027355	     -0.22185566	     -0.00000000	     -0.00000001	     22.48554808
      0.88761387	     -0.06529897	      0.00026342	     -0.20673212	     -0.06560391	      0.88294121	     -0.00027377	     -0.22189161	     -0.00000000	     -0.00000001	     22.30735836
      0.88911273	     -0.06538576	      0.00026589	     -0.20681959	     -0.06560828	      0.88293937	     -0.00027388	     -0.22192649	     -0.00000000	     -0.00000001	     22.14902586
      0.89061158	     -0.06546698	      0.00026674	     -0.20690148	     -0.06561257	      0.88293755	     -0.00027391	     -0.22196022	     -0.00000000	     -0.00000001	     22.07295868
      0.89245976	     -0.06555632	      0.00026887	     -0.20699167	     -0.06561773	      0.88293532	     -0.00027381	     -0.22200013	     -0.00000000	     -0.00000001	     21.64742813
      0.89387649	     -0.06561611	      0.00026750	     -0.20705205	     -0.06562160	      0.88293364	     -0.00027365	     -0.22202934	     -0.00000000	     -0.00000001	     21.53765969
      0.89529322	     -0.06567243	      0.00026705	     -0.20710899	     -0.06562539	      0.88293197	     -0.00027340	     -0.22205732	     -0.00000000	     -0.00000001	     21.39224694
      0.89701137	     -0.06573592	      0.00026420	     -0.20717319	     -0.06562986	      0.88292999	     -0.00027299	     -0.22208965	     -0.00000000	     -0.00000001	     21.34935338
      0.89872952	     -0.06579398	      0.00026140	     -0.20723196	     -0.06563422	      0.88292803	     -0.00027247	     -0.22212027	     -0.00000000	     -0.00000001	     20.78285486
      0.90044767	     -0.06584507	      0.00025503	     -0.20728369	     -0.06563844	      0.88292612	     -0.00027183	     -0.22214916	     -0.00000000	     -0.00000001	     21.06041681
      0.90186774	     -0.06588143	      0.00025158	     -0.20732062	     -0.06564184	      0.88292457	     -0.00027122	     -0.22217175	     -0.00000000	     -0.00000001	     20.55828041
      0.90328781	     -0.06591307	      0.00024508	     -0.20735276	     -0.06564514	      0.88292305	     -0.00027054	     -0.22219315	     -0.00000000	     -0.00000001	     20.52300449
      0.90470788	     -0.06594259	      0.00023872	     -0.20738278	     -0.06564836	      0.88292156	     -0.00026978	     -0.22221340	     -0.00000000	     -0.00000001	     20.32373927
      0.90651829	     -0.06597416	      0.00022935	     -0.20741498	     -0.06565232	      0.88291971	     -0.00026871	     -0.22223767	     -0.00000000	     -0.00000001	     20.15491232
      0.90832870	     -0.06599793	      0.00022080	     -0.20743939	     -0.06565614	      0.88291791	     -0.00026752	     -0.22226012	     -0.00000000	     -0.00000001	     20.02485662
      0.91013910	     -0.06601480	      0.00021122	     -0.20745688	     -0.06565981	      0.88291617	     -0.00026621	     -0.22228071	     -0.00000000	     -0.00000001	     19.74598795
      0.91163579	     -0.06602008	      0.00020557	     -0.20746272	     -0.06566273	      0.88291477	     -0.00026504	     -0.22229631	     -0.00000000	     -0.00000001	     19.85653623
      0.91313248	     -0.06602316	      0.00019828	     -0.20746632	     -0.06566554	      0.88291343	     -0.00026379	     -0.22231059	     -0.00000000	     -0.00000001	     19.65014783
      0.91462917	     -0.06602120	      0.00019262	     -0.20746492	     -0.06566825	      0.88291212	     -0.00026246	     -0.22232363	     -0.00000000	     -0.00000001	     19.54175203
      0.91612586	     -0.06601422	      0.00018673	     -0.20745849	     -0.06567086	      0.88291087	     -0.00026106	     -0.22233544	     -0.00000000	     -0.00000001	     19.51665789
      0.91795797	     -0.06599958	      0.00018123	     -0.20744456	     -0.06567391	      0.88290939	     -0.00025923	     -0.22234823	     -0.00000000	     -0.00000001	     19.42266606
      0.91979008	     -0.06597749	      0.00017616	     -0.20742319	     -0.06567681	      0.88290799	     -0.00025730	     -0.22235918	     -0.00000000	     -0.00000001	     19.15293201
      0.92125048	     -0.06595293	      0.00017489	     -0.20739925	     -0.06567901	      0.88290692	     -0.00025568	     -0.22236659	     -0.00000000	     -0.00000000	     19.16269787
      0.92271088	     -0.06592590	      0.00017236	     -0.20737281	     -0.06568112	      0.88290591	     -0.00025399	     -0.22237284	     -0.00000000	     -0.00000000	     19.16973238
      0.92478631	     -0.06587982	      0.00017099	     -0.20732760	     -0.06568394	      0.88290455	     -0.00025147	     -0.22237981	     -0.00000000	     -0.00000000	     19.20743663
      0.92618413	     -0.06584639	      0.00016781	     -0.20729470	     -0.06568574	      0.88290368	     -0.00024970	     -0.22238322	     -0.00000000	     -0.00000000	     19.05788445
      0.92758195	     -0.06580566	      0.00016659	     -0.20725454	     -0.06568744	      0.88290287	     -0.00024787	     -0.22238565	     -0.00000000	     -0.00000000	     18.99146036
      0.92948422	     -0.06574946	      0.00016368	     -0.20719907	     -0.06568963	      0.88290183	     -0.00024530	     -0.22238730	     -0.00000000	     -0.00000000	     19.18238224
      0.93138648	     -0.06568269	      0.00016345	     -0.20713308	     -0.06569166	      0.88290086	     -0.00024262	     -0.22238718	     -0.00000000	     -0.00000000	     18.86638778
      0.93273337	     -0.06563078	      0.00016002	     -0.20708164	     -0.06569300	      0.88290023	     -0.00024067	     -0.22238595	     -0.00000000	     -0.00000000	     18.94449525
      0.93408026	     -0.06557719	      0.00015862	     -0.20702855	     -0.06569427	      0.88289964	     -0.00023867	     -0.22238378	     -0.00000000	     -0.00000000	     18.97811090
      0.93605373	     -0.06549598	      0.00015544	     -0.20694803	     -0.06569599	      0.88289884	     -0.00023565	     -0.22237901	     -0.00000000	     -0.00000000	     18.79182635
      0.93767336	     -0.06541872	      0.00015356	     -0.20687133	     -0.06569728	      0.88289824	     -0.00023311	     -0.22237367	     -0.00000000	     -0.00000000	     19.01433605
      0.93929298	     -0.06534121	      0.00014995	     -0.20679434	     -0.06569846	      0.88289770	     -0.00023050	     -0.22236696	     -0.00000000	     -0.00000000	     19.01663088
      0.94091261	     -0.06525757	      0.00014797	     -0.20671123	     -0.06569954	      0.88289720	     -0.00022783	     -0.22235894	     -0.00000000	     -0.00000000	     19.22985252
      0.94253223	     -0.06517139	      0.00014398	     -0.20662553	     -0.06570052	      0.88289676	     -0.00022511	     -0.22234962	     -0.00000000	     -0.00000000	     19.01840683
      0.94415186	     -0.06507761	      0.00014179	     -0.20653223	     -0.06570140	      0.88289636	     -0.00022234	     -0.22233903	     -0.00000000	     -0.00000000	     19.35659024
      0.94577148	     -0.06498409	      0.00013735	     -0.20643915	     -0.06570218	      0.88289602	     -0.00021951	     -0.22232713	     -0.00000000	     -0.00000000	     19.24909187
      0.94739110	     -0.06488224	      0.00013509	     -0.20633775	     -0.06570286	      0.88289571	     -0.00021664	     -0.22231399	     -0.00000000	     -0.00000000	     19.44256811
      0.94901073	     -0.06478152	      0.00013004	     -0.20623741	     -0.06570345	      0.88289545	     -0.00021372	     -0.22229958	     -0.00000000	     -0.00000000	     19.41352037
      0.95043959	     -0.06468466	      0.00012787	     -0.20614091	     -0.06570389	      0.88289526	     -0.00021111	     -0.22228587	     -0.00000000	     -0.00000000	     19.69045738
      0.95186845	     -0.06458910	      0.00012393	     -0.20604567	     -0.06570426	      0.88289510	     -0.00020847	     -0.22227121	     -0.00000000	     -0.00000000	     19.62972868
      0.95329731	     -0.06448812	      0.00012074	     -0.20594500	     -0.06570456	      0.88289498	     -0.00020580	     -0.22225563	     -0.00000000	     -0.00000000	     19.85818499
      0.95528157	     -0.06435045	      0.00011508	     -0.20580772	     -0.06570487	      0.88289485	     -0.00020205	     -0.22223253	     -0.00000000	     -0.00000000	     19.74714788
      0.95694989	     -0.06422163	      0.00011177	     -0.20567921	     -0.06570503	      0.88289479	     -0.00019886	     -0.22221192	     -0.00000000	     -0.00000000	     20.26966215
      0.95840980	     -0.06411915	      0.00010645	     -0.20557695	     -0.06570510	      0.88289477	     -0.00019605	     -0.22219292	     -0.00000000	     -0.00000000	     20.21380596
      0.95986972	     -0.06400927	      0.00010275	     -0.20546729	     -0.06570510	      0.88289478	     -0.00019322	     -0.22217327	     -0.00000000	      0.00000000	     20.53388710
      0.96132963	     -0.06390349	      0.00009752	     -0.20536169	     -0.06570504	      0.88289482	     -0.00019038	     -0.22215296	     -0.00000000	      0.00000000	     20.53844744
      0.96278954	     -0.06379355	      0.00009274	     -0.20525193	     -0.06570492	      0.88289489	     -0.00018752	     -0.22213212	     -0.00000000	      0.00000000	     20.82801424
      0.96482353	     -0.06364772	      0.00008463	     -0.20510628	     -0.06570465	      0.88289503	     -0.00018351	     -0.22210229	     -0.00000000	      0.00000000	     20.92601287
      0.96620062	     -0.06354125	      0.00008091	     -0.20499995	     -0.06570441	      0.88289515	     -0.00018079	     -0.22208169	     -0.00000000	      0.00000000	     21.25939704
      0.96757771	     -0.06344153	      0.00007565	     -0.20490032	     -0.06570411	      0.88289530	     -0.00017805	     -0.22206069	     -0.00000000	      0.00000000	     21.44362195
      0.96939133	     -0.06330637	      0.00007018	     -0.20476530	     -0.06570364	      0.88289553	     -0.00017444	     -0.22203260	     -0.00000000	      0.00000000	     21.64679859
      0.97120495	     -0.06317969	      0.00006276	     -0.20463870	     -0.06570309	      0.88289579	     -0.00017082	     -0.22200398	     -0.00000000	      0.00000000	     22.03254768
      0.97247484	     -0.06308015	      0.00006057	     -0.20453926	     -0.06570266	      0.88289600	     -0.00016828	     -0.22198382	     -0.00000000	      0.00000000	     22.13836237
      0.97374473	     -0.06298710	      0.00005665	     -0.20444627	     -0.06570219	      0.88289623	     -0.00016573	     -0.22196334	     -0.00000000	      0.00000000	     22.35830248
      0.97560190	     -0.06285226	      0.00005259	     -0.20431152	     -0.06570144	      0.88289660	     -0.00016200	     -0.22193312	     -0.00000000	      0.00000000	     22.65625962
      0.97727753	     -0.06273416	      0.00004916	     -0.20419350	     -0.06570069	      0.88289697	     -0.00015862	     -0.22190562	     -0.00000000	      0.00000000	     22.82947690
      0.97895316	     -0.06260932	      0.00004828	     -0.20406877	     -0.06569989	      0.88289736	     -0.00015524	     -0.22187798	     -0.00000000	      0.00000000	     23.29652817
      0.98041640	     -0.06251066	      0.00004534	     -0.20397015	     -0.06569915	      0.88289774	     -0.00015228	     -0.22185363	     -0.00000000	      0.00000000	     23.33986024
      0.98187964	     -0.06240337	      0.00004505	     -0.20386294	     -0.06569837	      0.88289813	     -0.00014932	     -0.22182926	     -0.00000000	      0.00000000	     23.66155632
      0.98334288	     -0.06230326	      0.00004303	     -0.20376285	     -0.06569755	      0.88289855	     -0.00014636	     -0.22180475	     -0.00000000	      0.00000000	     23.84663501
      0.98480612	     -0.06219936	      0.00004316	     -0.20365901	     -0.06569669	      0.88289900	     -0.00014340	     -0.22178023	     -0.00000000	      0.00000000	     24.14135757
      0.98660034	     -0.06208085	      0.00004154	     -0.20354051	     -0.06569560	      0.88289958	     -0.00013976	     -0.22175004	     -0.00000000	      0.00000000	     24.31099994
      0.98796584	     -0.06198256	      0.00004270	     -0.20344226	     -0.06569473	      0.88290004	     -0.00013699	     -0.22172712	     -0.00000000	      0.00000000	     24.62810455
      0.98933134	     -0.06189346	      0.00004177	     -0.20335314	     -0.06569384	      0.88290053	     -0.00013423	     -0.22170413	     -0.00000000	      0.00000000	     24.80688807
      0.99107527	     -0.06177602	      0.00004230	     -0.20323569	     -0.06569267	      0.88290118	     -0.00013069	     -0.22167483	     -0.00000000	      0.00000000	     25.09556708
      0.99257902	     -0.06168088	      0.00004073	     -0.20314047	     -0.06569164	      0.88290176	     -0.00012765	     -0.22164954	     -0.00000000	      0.00000000	     25.28057611
      0.99408277	     -0.06158069	      0.00004155	     -0.20304025	     -0.06569058	      0.88290237	     -0.00012460	     -0.22162433	     -0.00000000	      0.00000000	     25.66828839
      0.99558652	     -0.06148945	      0.00003989	     -0.20294891	     -0.06568949	      0.88290300	     -0.00012157	     -0.22159914	     -0.00000000	      0.00000000	     25.68614516
      0.99709026	     -0.06139179	      0.00004114	     -0.20285118	     -0.06568839	      0.88290366	     -0.00011854	     -0.22157407	     -0.00000000	      0.00000000	     26.13253037
      0.99859401	     -0.06130362	      0.00003978	     -0.20276288	     -0.06568728	      0.88290434	     -0.00011552	     -0.22154905	     -0.00000000	      0.00000000	     26.14527367
      1.00009776	     -0.06120780	      0.00004106	     -0.20266696	     -0.06568615	      0.88290504	     -0.00011251	     -0.22152417	     -0.00000000	      0.00000000	     26.57859102
      1.00160150	     -0.06112292	      0.00003941	     -0.20258190	     -0.06568502	      0.88290577	     -0.00010953	     -0.22149934	     -0.00000000	      0.00000000	     26.63231742
      1.00310525	     -0.06102993	      0.00004066	     -0.20248878	     -0.06568387	      0.88290651	     -0.00010656	     -0.22147469	     -0.00000000	      0.00000000	     27.05554809
      1.00460900	     -0.06094832	      0.00003876	     -0.20240695	     -0.06568273	      0.88290728	     -0.00010362	     -0.22145010	     -0.00000000	      0.00000000	     27.02261615
      1.00611274	     -0.06085724	      0.00004021	     -0.20231571	     -0.06568158	      0.88290806	     -0.00010070	     -0.22142571	     -0.00000000	      0.00000000	     27.49855716
      1.00746587	     -0.06078545	      0.00003868	     -0.20224370	     -0.06568056	      0.88290879	     -0.00009811	     -0.22140381	     -0.00000000	      0.00000000	     27.49396212
      1.00881899	     -0.06070815	      0.00003932	     -0.20216622	     -0.06567954	      0.88290953	     -0.00009553	     -0.22138207	     -0.00000000	      0.00000000	     27.78205662
      1.01017212	     -0.06063540	      0.00003891	     -0.20209326	     -0.06567852	      0.88291029	     -0.00009299	     -0.22136042	     -0.00000000	      0.00000000	     27.91099361
      1.01201071	     -0.06053542	      0.00003966	     -0.20199298	     -0.06567716	      0.88291134	     -0.00008959	     -0.22133121	     -0.00000000	      0.00000000	     28.28000023
      1.01345387	     -0.06046104	      0.00003906	     -0.20191833	     -0.06567611	      0.88291219	     -0.00008695	     -0.22130842	     -0.00000000	      0.00000000	     28.32003445
      1.01489703	     -0.06038335	      0.00004023	     -0.20184040	     -0.06567508	      0.88291305	     -0.00008436	     -0.22128580	     -0.00000000	      0.00000000	     28.54975103
      1.01634019	     -0.06031110	      0.00004017	     -0.20176787	     -0.06567406	      0.88291393	     -0.00008181	     -0.22126330	     -0.00000000	      0.00000000	     28.68216062
      1.01778335	     -0.06023642	      0.00004147	     -0.20169292	     -0.06567308	      0.88291483	     -0.00007929	     -0.22124097	     -0.00000000	      0.00000000	     28.89995617
      1.01922650	     -0.06016552	      0.00004196	     -0.20162172	     -0.06567211	      0.88291574	     -0.00007683	     -0.22121879	     -0.00000000	      0.00000000	     29.00900114
      1.02096913	     -0.06007752	      0.00004414	     -0.20153338	     -0.06567099	      0.88291686	     -0.00007391	     -0.22119222	     -0.00000000	      0.00000000	     29.24472306
      1.02234928	     -0.06001322	      0.00004438	     -0.20146875	     -0.06567014	      0.88291776	     -0.00007164	     -0.22117133	     -0.00000000	      0.00000000	     29.28406903
      1.02372943	     -0.05994507	      0.00004638	     -0.20140031	     -0.06566931	      0.88291867	     -0.00006942	     -0.22115062	     -0.00000000	      0.00000000	     29.57245093
      1.02510958	     -0.05988189	      0.00004747	     -0.20133680	     -0.06566852	      0.88291960	     -0.00006725	     -0.22113005	     -0.00000000	      0.00000000	     29.58653292
      1.02681342	     -0.05980152	      0.00005005	     -0.20125604	     -0.06566760	      0.88292076	     -0.00006463	     -0.22110493	     -0.00000000	      0.00000000	     29.98560679
      1.02826836	     -0.05973915	      0.00005101	     -0.20119330	     -0.06566686	      0.88292176	     -0.00006245	     -0.22108368	     -0.00000000	      0.00000000	     29.78075233
      1.02972329	     -0.05967233	      0.00005361	     -0.20112612	     -0.06566617	      0.88292278	     -0.00006032	     -0.22106271	     -0.00000000	      0.00000000	     30.16379624
      1.03117823	     -0.05961492	      0.00005464	     -0.20106830	     -0.06566552	      0.88292381	     -0.00005824	     -0.22104200	     -0.00000000	      0.00000000	     30.02455833
      1.03263316	     -0.05955376	      0.00005690	     -0.20100675	     -0.06566493	      0.88292485	     -0.00005622	     -0.22102166	     -0.00000000	      0.00000000	     30.35714116
      1.03408810	     -0.05950236	      0.00005772	     -0.20095492	     -0.06566439	      0.88292590	     -0.00005426	     -0.22100169	     -0.00000000	      0.00000000	     30.24935262
      1.03554304	     -0.05944833	      0.00005999	     -0.20090047	     -0.06566391	      0.88292696	     -0.00005235	     -0.22098223	     -0.00000000	      0.00000001	     30.55624617
      1.03699797	     -0.05940387	      0.00006088	     -0.20085555	     -0.06566349	      0.88292804	     -0.00005049	     -0.22096325	     -0.00000000	      0.00000001	     30.39774608
      1.03845291	     -0.05935772	      0.00006311	     -0.20080896	     -0.06566312	      0.88292912	     -0.00004869	     -0.22094489	     -0.00000000	      0.00000001	     30.70530229
      1.03990785	     -0.05932468	      0.00006380	     -0.20077543	     -0.06566282	      0.88293021	     -0.00004694	     -0.22092721	     -0.00000000	      0.00000001	     30.56092791
      1.04136278	     -0.05929470	      0.00006555	     -0.20074497	     -0.06566259	      0.88293130	     -0.00004524	     -0.22091045	     -0.00000000	      0.00000001	     30.83134110
      1.04281772	     -0.05928017	      0.00006579	     -0.20072993	     -0.06566242	      0.88293241	     -0.00004360	     -0.22089477	     -0.00000000	      0.00000001	     30.61546722
      1.04427265	     -0.05926856	      0.00006727	     -0.20071782	     -0.06566233	      0.88293351	     -0.00004201	     -0.22088040	     -0.00000000	      0.00000001	     30.90264973
      1.04572759	     -0.05927241	      0.00006764	     -0.20072115	     -0.06566230	      0.88293462	     -0.00004047	     -0.22086741	     -0.00000000	      0.00000001	     30.70786197
      1.04718253	     -0.05927950	      0.00006944	     -0.20072776	     -0.06566234	      0.88293573	     -0.00003898	     -0.22085599	     -0.00000000	      0.00000001	     30.97562538
      1.04863746	     -0.05930105	      0.00007050	     -0.20074880	     -0.06566245	      0.88293683	     -0.00003754	     -0.22084617	     -0.00000000	      0.00000001	     30.71083451
      1.05009240	     -0.05932456	      0.00007322	     -0.20077185	     -0.06566264	      0.88293792	     -0.00003615	     -0.22083808	     -0.00000000	      0.00000001	     30.99267891
      1.05154734	     -0.05936166	      0.00007557	     -0.20080849	     -0.06566290	      0.88293901	     -0.00003480	     -0.22083168	     -0.00000000	      0.00000001	     30.75357909
      1.05300227	     -0.05940080	      0.00007947	     -0.20084721	     -0.06566324	      0.88294008	     -0.00003349	     -0.22082706	     -0.00000000	      0.00000000	     31.00064384
      1.05445721	     -0.05945210	      0.00008335	     -0.20089811	     -0.06566364	      0.88294114	     -0.00003222	     -0.22082420	     -0.00000000	      0.00000000	     30.68691716
      1.05591214	     -0.05950400	      0.00008866	     -0.20094964	     -0.06566413	      0.88294217	     -0.00003100	     -0.22082311	     -0.00000000	      0.00000000	     30.93878913
      1.05736708	     -0.05956709	      0.00009435	     -0.20101239	     -0.06566468	      0.88294319	     -0.00002982	     -0.22082373	     -0.00000000	      0.00000000	     30.65554696
      1.05882202	     -0.05963104	      0.00010119	     -0.20107604	     -0.06566531	      0.88294418	     -0.00002867	     -0.22082607	     -0.00000000	      0.00000000	     30.85644694
      1.06027695	     -0.05970418	      0.00010877	     -0.20114891	     -0.06566601	      0.88294514	     -0.00002757	     -0.22083003	     -0.00000000	      0.00000000	     30.49826328
      1.06173189	     -0.05977681	      0.00011713	     -0.20122131	     -0.06566679	      0.88294607	     -0.00002650	     -0.22083559	     -0.00000000	      0.00000000	     30.71036951
      1.06318683	     -0.05985758	      0.00012649	     -0.20130189	     -0.06566763	      0.88294697	     -0.00002547	     -0.22084263	     -0.00000000	      0.00000000	     30.40243179
      1.06464176	     -0.05993929	      0.00013582	     -0.20138342	     -0.06566855	      0.88294783	     -0.00002447	     -0.22085111	     -0.00000000	      0.00000000	     30.55951314
      1.06609670	     -0.06002858	      0.00014651	     -0.20147258	     -0.06566954	      0.88294865	     -0.00002352	     -0.22086097	     -0.00000000	      0.00000000	     30.15225550
      1.06755163	     -0.06011854	      0.00015662	     -0.20156240	     -0.06567059	      0.88294943	     -0.00002260	     -0.22087218	     -0.00000000	      0.00000000	     30.33188932
      1.06900657	     -0.06021536	      0.00016861	     -0.20165915	     -0.06567172	      0.88295017	     -0.00002172	     -0.22088465	     -0.00000000	      0.00000000	     29.97227403
      1.07046151	     -0.06031403	      0.00017917	     -0.20175774	     -0.06567291	      0.88295087	     -0.00002088	     -0.22089836	     -0.00000000	      0.00000000	     30.10909677
      1.07191644	     -0.06041807	      0.00019192	     -0.20186176	     -0.06567417	      0.88295152	     -0.00002007	     -0.22091325	     -0.00000000	      0.00000000	     29.63170676
      1.07337138	     -0.06052263	      0.00020219	     -0.20196626	     -0.06567549	      0.88295212	     -0.00001931	     -0.22092926	     -0.00000000	      0.00000000	     29.85744364
      1.07482632	     -0.06063266	      0.00021495	     -0.20207632	     -0.06567687	      0.88295267	     -0.00001858	     -0.22094631	     -0.00000000	      0.00000000	     29.41319277
      1.07628125	     -0.06074474	      0.00022421	     -0.20218835	     -0.06567831	      0.88295317	     -0.00001789	     -0.22096436	     -0.00000000	      0.00000000	     29.61256216
      1.07755622	     -0.06084620	      0.00023456	     -0.20228985	     -0.06567962	      0.88295356	     -0.00001733	     -0.22098099	     -0.00000000	      0.00000000	     29.17970224
      1.07883120	     -0.06094980	      0.00024257	     -0.20239344	     -0.06568097	      0.88295391	     -0.00001679	     -0.22099833	     -0.00000000	      0.00000000	     29.19510000
      1.08041617	     -0.06108234	      0.00025305	     -0.20252601	     -0.06568271	      0.88295428	     -0.00001617	     -0.22102088	     -0.00000000	      0.00000000	     28.84022801
      1.08200114	     -0.06121807	      0.00026126	     -0.20266174	     -0.06568451	      0.88295457	     -0.00001559	     -0.22104447	     -0.00000000	      0.00000000	     29.01553783
      1.08336104	     -0.06133693	      0.00026967	     -0.20278065	     -0.06568609	      0.88295477	     -0.00001513	     -0.22106553	     -0.00000000	      0.00000000	     28.45848452
      1.08472095	     -0.06145796	      0.00027571	     -0.20290170	     -0.06568772	      0.88295491	     -0.00001471	     -0.22108730	     -0.00000000	      0.00000000	     28.51507158
      1.08608086	     -0.06158081	      0.00028261	     -0.20302461	     -0.06568938	      0.88295500	     -0.00001432	     -0.22110978	     -0.00000000	      0.00000000	     28.15303739
      1.08744077	     -0.06170480	      0.00028822	     -0.20314865	     -0.06569107	      0.88295503	     -0.00001396	     -0.22113290	     -0.00000000	      0.00000000	     28.10195108
      1.08913244	     -0.06186206	      0.00029580	     -0.20330602	     -0.06569322	      0.88295498	     -0.00001356	     -0.22116254	     -0.00000000	     -0.00000000	     27.50771311
      1.09082412	     -0.06201773	      0.00030087	     -0.20346177	     -0.06569541	      0.88295486	     -0.00001320	     -0.22119309	     -0.00000000	     -0.00000000	     27.74287505
      1.09204072	     -0.06213235	      0.00030684	     -0.20357653	     -0.06569701	      0.88295471	     -0.00001297	     -0.22121555	     -0.00000000	     -0.00000000	     27.27706491
      1.09325732	     -0.06224769	      0.00031092	     -0.20369198	     -0.06569862	      0.88295452	     -0.00001276	     -0.22123846	     -0.00000000	     -0.00000000	     27.14947664
      1.09505152	     -0.06241952	      0.00031799	     -0.20386403	     -0.06570103	      0.88295416	     -0.00001248	     -0.22127302	     -0.00000000	     -0.00000000	     26.76314717
      1.09645932	     -0.06255542	      0.00032279	     -0.20400011	     -0.06570294	      0.88295382	     -0.00001228	     -0.22130078	     -0.00000000	     -0.00000000	     26.65714513
      1.09786712	     -0.06269226	      0.00032892	     -0.20413719	     -0.06570485	      0.88295342	     -0.00001211	     -0.22132910	     -0.00000000	     -0.00000000	     26.24358613
      1.09927492	     -0.06282898	      0.00033456	     -0.20427416	     -0.06570678	      0.88295297	     -0.00001195	     -0.22135795	     -0.00000000	     -0.00000000	     26.15676871
      1.10106958	     -0.06300466	      0.00034373	     -0.20445025	     -0.06570925	      0.88295232	     -0.00001176	     -0.22139545	     -0.00000000	     -0.00000000	     25.47838675
      1.10237807	     -0.06312854	      0.00034944	     -0.20457441	     -0.06571105	      0.88295180	     -0.00001164	     -0.22142325	     -0.00000000	     -0.00000000	     25.61212524
      1.10368655	     -0.06325617	      0.00035672	     -0.20470240	     -0.06571284	      0.88295123	     -0.00001152	     -0.22145139	     -0.00000000	     -0.00000000	     25.28926894
      1.10534672	     -0.06341720	      0.00036556	     -0.20486389	     -0.06571512	      0.88295047	     -0.00001138	     -0.22148768	     -0.00000000	     -0.00000000	     25.09083893
      1.10700689	     -0.06357788	      0.00037638	     -0.20502511	     -0.06571738	      0.88294964	     -0.00001124	     -0.22152450	     -0.00000000	     -0.00000000	     24.56675737
      1.10847325	     -0.06371719	      0.00038455	     -0.20516490	     -0.06571936	      0.88294887	     -0.00001111	     -0.22155746	     -0.00000000	     -0.00000000	     24.54182413
      1.10993960	     -0.06385594	      0.00039535	     -0.20530421	     -0.06572132	      0.88294807	     -0.00001099	     -0.22159073	     -0.00000000	     -0.00000000	     24.22346910
      1.11140595	     -0.06399492	      0.00040459	     -0.20544373	     -0.06572325	      0.88294722	     -0.00001085	     -0.22162433	     -0.00000000	     -0.00000000	     24.07142004
      1.11287230	     -0.06413231	      0.00041598	     -0.20558174	     -0.06572516	      0.88294634	     -0.00001070	     -0.22165825	     -0.00000000	     -0.00000000	     23.73529782
      1.11433866	     -0.06426965	      0.00042597	     -0.20571969	     -0.06572703	      0.88294544	     -0.00001055	     -0.22169243	     -0.00000000	     -0.00000000	     23.54861294
      1.11580501	     -0.06440398	      0.00043771	     -0.20585470	     -0.06572887	      0.88294451	     -0.00001037	     -0.22172687	     -0.00000000	     -0.00000000	     23.21383203
      1.11727136	     -0.06453692	      0.00044825	     -0.20598830	     -0.06573066	      0.88294355	     -0.00001018	     -0.22176148	     -0.00000000	     -0.00000000	     23.11284451
      1.11905243	     -0.06469718	      0.00046310	     -0.20614945	     -0.06573278	      0.88294236	     -0.00000992	     -0.22180371	     -0.00000000	     -0.00000000	     22.70719797
      1.12040996	     -0.06481646	      0.00047220	     -0.20626938	     -0.06573434	      0.88294143	     -0.00000969	     -0.22183601	     -0.00000000	     -0.00000000	     22.57608528
      1.12176749	     -0.06493420	      0.00048313	     -0.20638782	     -0.06573585	      0.88294049	     -0.00000945	     -0.22186835	     -0.00000000	     -0.00000000	     22.35362596
      1.12347535	     -0.06508064	      0.00049540	     -0.20653515	     -0.06573768	      0.88293930	     -0.00000910	     -0.22190905	     -0.00000000	     -0.00000000	     21.95780832
      1.12518322	     -0.06521898	      0.00050955	     -0.20667444	     -0.06573942	      0.88293808	     -0.00000871	     -0.22194964	     -0.00000000	     -0.00000000	     21.72107623
      1.12663130	     -0.06533340	      0.00051913	     -0.20678963	     -0.06574082	      0.88293705	     -0.00000834	     -0.22198377	     -0.00000000	     -0.00000000	     21.70734416
      1.12807939	     -0.06544069	      0.00053130	     -0.20689777	     -0.06574215	      0.88293600	     -0.00000793	     -0.22201758	     -0.00000000	     -0.00000000	     21.31928246
      1.12952747	     -0.06554146	      0.00054155	     -0.20699937	     -0.06574339	      0.88293496	     -0.00000749	     -0.22205086	     -0.00000000	     -0.00000000	     21.22152664
      1.13097556	     -0.06563463	      0.00055289	     -0.20709340	     -0.06574456	      0.88293391	     -0.00000701	     -0.22208346	     -0.00000000	     -0.00000000	     21.00736976
      1.13281996	     -0.06574155	      0.00056471	     -0.20720139	     -0.06574591	      0.88293259	     -0.00000634	     -0.22212378	     -0.00000000	     -0.00000000	     20.70238870
      1.13438908	     -0.06582028	      0.00057630	     -0.20728107	     -0.06574695	      0.88293147	     -0.00000573	     -0.22215685	     -0.00000000	     -0.00000000	     20.51193486
      1.13595820	     -0.06589326	      0.00058401	     -0.20735492	     -0.06574788	      0.88293036	     -0.00000507	     -0.22218861	     -0.00000000	     -0.00000000	     20.38347042
      1.13752732	     -0.06595628	      0.00059337	     -0.20741885	     -0.06574870	      0.88292926	     -0.00000436	     -0.22221910	     -0.00000000	     -0.00000000	     20.15500912
      1.13909644	     -0.06601827	      0.00059782	     -0.20748165	     -0.06574940	      0.88292818	     -0.00000361	     -0.22224840	     -0.00000000	     -0.00000000	     19.94174612
      1.14066556	     -0.06607172	      0.00060503	     -0.20753598	     -0.06574998	      0.88292713	     -0.00000281	     -0.22227647	     -0.00000000	     -0.00000000	     19.65018690
      1.14223468	     -0.06612229	      0.00060698	     -0.20758730	     -0.06575043	      0.88292610	     -0.00000197	     -0.22230319	     -0.00000000	     -0.00000000	     19.72541660
      1.14380380	     -0.06616428	      0.00061155	     -0.20763011	     -0.06575076	      0.88292510	     -0.00000109	     -0.22232860	     -0.00000000	     -0.00000000	     19.20714943
      1.14537292	     -0.06620249	      0.00061060	     -0.20766901	     -0.06575096	      0.88292413	     -0.00000017	     -0.22235262	     -0.00000000	     -0.00000000	     19.26937242
      1.14673680	     -0.06623127	      0.00061240	     -0.20769845	     -0.06575103	      0.88292331	      0.00000067	     -0.22237233	     -0.00000000	     -0.00000000	     19.02356000
      1.14810067	     -0.06625583	      0.00061140	     -0.20772361	     -0.06575100	      0.88292252	      0.00000154	     -0.22239096	     -0.00000000	     -0.00000000	     18.90108632
      1.14978509	     -0.06628161	      0.00061024	     -0.20775013	     -0.06575082	      0.88292158	      0.00000265	     -0.22241239	     -0.00000000	     -0.00000000	     18.62919349
      1.15146950	     -0.06630132	      0.00060702	     -0.20777054	     -0.06575049	      0.88292068	      0.00000382	     -0.22243213	     -0.00000000	     -0.00000000	     18.48261058
      1.15315391	     -0.06631382	      0.00060416	     -0.20778374	     -0.06574999	      0.88291982	      0.00000503	     -0.22245014	     -0.00000000	     -0.00000000	     18.26020340
      1.15483833	     -0.06632083	      0.00059848	     -0.20779139	     -0.06574933	      0.88291900	      0.00000629	     -0.22246638	     -0.00000000	     -0.00000000	     18.25784436
      1.15631207	     -0.06632138	      0.00059484	     -0.20779252	     -0.06574861	      0.88291832	      0.00000743	     -0.22247916	     -0.00000000	     -0.00000000	     18.05784334
      1.15778581	     -0.06631794	      0.00058895	     -0.20778961	     -0.06574777	      0.88291767	      0.00000860	     -0.22249061	     -0.00000000	     -0.00000000	     18.08573991
      1.15957551	     -0.06630956	      0.00058280	     -0.20778189	     -0.06574658	      0.88291693	      0.00001008	     -0.22250279	     -0.00000000	     -0.00000000	     17.78070282
      1.16114645	     -0.06629526	      0.00057549	     -0.20776813	     -0.06574538	      0.88291632	      0.00001143	     -0.22251196	     -0.00000000	     -0.00000000	     17.81492361
      1.16271740	     -0.06627560	      0.00057017	     -0.20774905	     -0.06574403	      0.88291574	      0.00001281	     -0.22251968	     -0.00000000	     -0.00000000	     17.68099610
      1.16428834	     -0.06625209	      0.00056352	     -0.20772607	     -0.06574254	      0.88291521	      0.00001424	     -0.22252598	     -0.00000000	     -0.00000000	     17.78634808
      1.16585929	     -0.06622491	      0.00055861	     -0.20769947	     -0.06574090	      0.88291471	      0.00001572	     -0.22253092	     -0.00000000	     -0.00000000	     17.47110361
      1.16743023	     -0.06619087	      0.00055347	     -0.20766598	     -0.06573911	      0.88291426	      0.00001725	     -0.22253452	     -0.00000000	     -0.00000000	     17.65736837
      1.16900118	     -0.06615490	      0.00055000	     -0.20763061	     -0.06573718	      0.88291384	      0.00001883	     -0.22253676	     -0.00000000	     -0.00000000	     17.46060854
      1.17074095	     -0.06610850	      0.00054554	     -0.20758483	     -0.06573488	      0.88291343	      0.00002064	     -0.22253777	     -0.00000000	     -0.00000000	     17.56711322
      1.17248072	     -0.06605766	      0.00054308	     -0.20753466	     -0.06573241	      0.88291307	      0.00002252	     -0.22253717	     -0.00000000	     -0.00000000	     17.31450976
      1.17389712	     -0.06600864	      0.00053981	     -0.20748615	     -0.06573027	      0.88291281	      0.00002411	     -0.22253550	     -0.00000000	     -0.00000000	     17.56706740
      1.17531353	     -0.06595873	      0.00053798	     -0.20743677	     -0.06572802	      0.88291259	      0.00002575	     -0.22253273	     -0.00000000	     -0.00000000	     17.50109229
      1.17718011	     -0.06588642	      0.00053517	     -0.20736513	     -0.06572489	      0.88291234	      0.00002799	     -0.22252755	     -0.00000000	     -0.00000000	     17.68922214
      1.17904669	     -0.06581051	      0.00053330	     -0.20728990	     -0.06572157	      0.88291216	      0.00003032	     -0.22252053	     -0.00000000	     -0.00000000	     17.37997334
      1.18046694	     -0.06574535	      0.00053086	     -0.20722522	     -0.06571893	      0.88291205	      0.00003216	     -0.22251400	     -0.00000000	     -0.00000000	     17.76527767
      1.18188720	     -0.06567821	      0.00052972	     -0.20715858	     -0.06571618	      0.88291198	      0.00003406	     -0.22250643	     -0.00000000	     -0.00000000	     17.71108869
      1.18369203	     -0.06558817	      0.00052740	     -0.20706915	     -0.06571254	      0.88291193	      0.00003656	     -0.22249524	     -0.00000000	     -0.00000000	     17.98935445
      1.18549687	     -0.06549207	      0.00052607	     -0.20697366	     -0.06570875	      0.88291194	      0.00003915	     -0.22248234	     -0.00000000	      0.00000000	     17.94260147
      1.18698208	     -0.06540605	      0.00052300	     -0.20688808	     -0.06570551	      0.88291198	      0.00004135	     -0.22247043	     -0.00000000	      0.00000000	     18.02978177
      1.18846730	     -0.06531905	      0.00052112	     -0.20680153	     -0.06570217	      0.88291205	      0.00004362	     -0.22245729	     -0.00000000	      0.00000000	     18.16419063
      1.18995251	     -0.06522725	      0.00051863	     -0.20671016	     -0.06569873	      0.88291215	      0.00004595	     -0.22244299	     -0.00000000	      0.00000000	     18.30393062
      1.19188358	     -0.06510756	      0.00051565	     -0.20659101	     -0.06569411	      0.88291233	      0.00004908	     -0.22242259	     -0.00000000	      0.00000000	     18.43775825
      1.19358665	     -0.06498706	      0.00051195	     -0.20647095	     -0.06568991	      0.88291252	      0.00005192	     -0.22240309	     -0.00000000	      0.00000000	     18.59551125
      1.19528972	     -0.06486733	      0.00050876	     -0.20635164	     -0.06568558	      0.88291275	      0.00005485	     -0.22238184	     -0.00000000	      0.00000000	     18.73995925
      1.19659177	     -0.06477370	      0.00050517	     -0.20625829	     -0.06568220	      0.88291295	      0.00005714	     -0.22236460	     -0.00000000	      0.00000000	     18.98783018
      1.19789381	     -0.06468050	      0.00050155	     -0.20616536	     -0.06567876	      0.88291316	      0.00005948	     -0.22234660	     -0.00000000	      0.00000000	     19.02813433
      1.19953796	     -0.06456093	      0.00049645	     -0.20604610	     -0.06567432	      0.88291346	      0.00006249	     -0.22232282	     -0.00000000	      0.00000000	     19.33439227
      1.20118212	     -0.06444215	      0.00049081	     -0.20592761	     -0.06566978	      0.88291378	      0.00006558	     -0.22229798	     -0.00000000	      0.00000000	     19.26394402
      1.20282627	     -0.06431677	      0.00048448	     -0.20580247	     -0.06566515	      0.88291413	      0.00006874	     -0.22227221	     -0.00000000	      0.00000000	     19.65189654
      1.20447043	     -0.06419567	      0.00047693	     -0.20568157	     -0.06566043	      0.88291450	      0.00007196	     -0.22224564	     -0.00000000	      0.00000000	     19.82939986
      1.20611458	     -0.06407464	      0.00046888	     -0.20556071	     -0.06565563	      0.88291489	      0.00007524	     -0.22221854	     -0.00000000	      0.00000000	     20.01374021
      1.20775874	     -0.06395638	      0.00046049	     -0.20544260	     -0.06565075	      0.88291531	      0.00007859	     -0.22219099	     -0.00000000	      0.00000000	     20.22986392
      1.20940289	     -0.06383341	      0.00045255	     -0.20531976	     -0.06564580	      0.88291574	      0.00008200	     -0.22216300	     -0.00000000	      0.00000000	     20.42013809
      1.21104705	     -0.06371475	      0.00044355	     -0.20520120	     -0.06564078	      0.88291619	      0.00008546	     -0.22213454	     -0.00000000	      0.00000000	     20.71268668
      1.21251865	     -0.06360573	      0.00043603	     -0.20509227	     -0.06563622	      0.88291661	      0.00008861	     -0.22210883	     -0.00000000	      0.00000000	     20.94281662
      1.21399024	     -0.06350096	      0.00042780	     -0.20498756	     -0.06563162	      0.88291703	      0.00009180	     -0.22208291	     -0.00000000	      0.00000000	     21.09930229
      1.21546184	     -0.06339372	      0.00042015	     -0.20488038	     -0.06562696	      0.88291747	      0.00009503	     -0.22205681	     -0.00000000	      0.00000000	     21.38068647
      1.21729877	     -0.06326587	      0.00040986	     -0.20475257	     -0.06562109	      0.88291803	      0.00009911	     -0.22202402	     -0.00000000	      0.00000000	     21.61995526
      1.21882727	     -0.06315317	      0.00040251	     -0.20463992	     -0.06561615	      0.88291851	      0.00010254	     -0.22199660	     -0.00000000	      0.00000000	     21.89659146
      1.22035578	     -0.06304919	      0.00039417	     -0.20453595	     -0.06561118	      0.88291899	      0.00010601	     -0.22196899	     -0.00000000	      0.00000000	     22.13576366
      1.22188428	     -0.06293991	      0.00038745	     -0.20442671	     -0.06560616	      0.88291948	      0.00010951	     -0.22194137	     -0.00000000	      0.00000000	     22.42561614
      1.22341279	     -0.06283781	      0.00037896	     -0.20432460	     -0.06560111	      0.88291998	      0.00011304	     -0.22191365	     -0.00000000	      0.00000000	     22.62296554
      1.22494130	     -0.06273001	      0.00037214	     -0.20421680	     -0.06559603	      0.88292049	      0.00011660	     -0.22188603	     -0.00000000	      0.00000000	     22.88157224
      1.22646980	     -0.06263084	      0.00036374	     -0.20411758	     -0.06559093	      0.88292100	      0.00012017	     -0.22185841	     -0.00000000	      0.00000000	     23.08043955
      1.22799831	     -0.06252604	      0.00035743	     -0.20401277	     -0.06558579	      0.88292151	      0.00012376	     -0.22183091	     -0.00000000	      0.00000000	     23.39912932
      1.22952682	     -0.06243063	      0.00034916	     -0.20391728	     -0.06558064	      0.88292203	      0.00012737	     -0.22180342	     -0.00000000	      0.00000000	     23.61219063
      1.23105532	     -0.06232778	      0.00034341	     -0.20381440	     -0.06557547	      0.88292256	      0.00013099	     -0.22177608	     -0.00000000	      0.00000000	     23.88005630
      1.23258383	     -0.06223488	      0.00033526	     -0.20372140	     -0.06557028	      0.88292308	      0.00013461	     -0.22174873	     -0.00000000	      0.00000000	     24.04108929
      1.23411234	     -0.06213450	      0.00033008	     -0.20362097	     -0.06556508	      0.88292361	      0.00013825	     -0.22172154	     -0.00000000	      0.00000000	     24.38324754
      1.23564084	     -0.06204653	      0.00032206	     -0.20353286	     -0.06555988	      0.88292414	      0.00014188	     -0.22169436	     -0.00000000	      0.00000000	     24.56684466
      1.23716935	     -0.06194836	      0.00031754	     -0.20343463	     -0.06555466	      0.88292467	      0.00014551	     -0.22166737	     -0.00000000	      0.00000000	     24.82610038
      1.23854169	     -0.06187147	      0.00031013	     -0.20335758	     -0.06554998	      0.88292515	      0.00014877	     -0.22164317	     -0.00000000	      0.00000000	     24.96277734
      1.23991403	     -0.06178883	      0.00030497	     -0.20327482	     -0.06554530	      0.88292563	      0.00015202	     -0.22161911	     -0.00000000	      0.00000000	     25.22783656
      1.24128637	     -0.06171205	      0.00029831	     -0.20319788	     -0.06554063	      0.88292611	      0.00015526	     -0.22159513	     -0.00000000	      0.00000000	     25.38710139
      1.24317641	     -0.06160320	      0.00029066	     -0.20308881	     -0.06553419	      0.88292676	      0.00015971	     -0.22156234	     -0.00000000	      0.00000000	     25.76462893
      1.24454651	     -0.06153185	      0.00028292	     -0.20301724	     -0.06552954	      0.88292724	      0.00016293	     -0.22153866	     -0.00000000	      0.00000000	     25.81787681
      1.24591662	     -0.06145597	      0.00027713	     -0.20294117	     -0.06552490	      0.88292771	      0.00016612	     -0.22151516	     -0.00000000	      0.00000000	     26.02120504
      1.24728672	     -0.06138534	      0.00027008	     -0.20287030	     -0.06552027	      0.88292818	      0.00016931	     -0.22149176	     -0.00000000	      0.00000000	     26.24347590
      1.24915400	     -0.06128883	      0.00026165	     -0.20277348	     -0.06551398	      0.88292882	      0.00017361	     -0.22146016	     -0.00000000	      0.00000000	     26.27726462
      1.25057109	     -0.06121829	      0.00025360	     -0.20270264	     -0.06550922	      0.88292930	      0.00017686	     -0.22143633	     -0.00000000	      0.00000000	     26.62100663
      1.25198818	     -0.06114648	      0.00024739	     -0.20263056	     -0.06550449	      0.88292978	      0.00018008	     -0.22141266	     -0.00000000	      0.00000000	     26.86385623
      1.25340528	     -0.06107994	      0.00023972	     -0.20256370	     -0.06549978	      0.88293026	      0.00018328	     -0.22138915	     -0.00000000	      0.00000000	     26.92696901
      1.25482237	     -0.06101129	      0.00023320	     -0.20249474	     -0.06549510	      0.88293073	      0.00018645	     -0.22136583	     -0.00000000	      0.00000000	     27.20431116
      1.25655513	     -0.06093461	      0.00022396	     -0.20241765	     -0.06548941	      0.88293130	      0.00019029	     -0.22133754	     -0.00000000	      0.00000000	     27.13943069
      1.25803366	     -0.06086174	      0.00021810	     -0.20234445	     -0.06548459	      0.88293179	      0.00019353	     -0.22131365	     -0.00000000	      0.00000000	     27.55865753
      1.25951219	     -0.06080013	      0.00021015	     -0.20228244	     -0.06547980	      0.88293227	      0.00019674	     -0.22128988	     -0.00000000	      0.00000000	     27.67439020
      1.26099073	     -0.06073210	      0.00020486	     -0.20221406	     -0.06547504	      0.88293275	      0.00019991	     -0.22126640	     -0.00000000	      0.00000000	     27.77971570
      1.26246926	     -0.06067275	      0.00019710	     -0.20215429	     -0.06547033	      0.88293322	      0.00020304	     -0.22124308	     -0.00000000	      0.00000000	     27.96244758
      1.26394780	     -0.06060715	      0.00019229	     -0.20208832	     -0.06546566	      0.88293369	      0.00020612	     -0.22122005	     -0.00000000	      0.00000000	     28.12739443
      1.26542633	     -0.06055188	      0.00018466	     -0.20203260	     -0.06546102	      0.88293415	      0.00020917	     -0.22119719	     -0.00000000	      0.00000000	     28.26048871
      1.26690486	     -0.06048833	      0.00018044	     -0.20196868	     -0.06545643	      0.88293461	      0.00021217	     -0.22117462	     -0.00000000	      0.00000000	     28.35279623
      1.26838340	     -0.06043543	      0.00017292	     -0.20191530	     -0.06545189	      0.88293507	      0.00021512	     -0.22115221	     -0.00000000	      0.00000000	     28.49497121
      1.26986193	     -0.06037355	      0.00016940	     -0.20185302	     -0.06544739	      0.88293552	      0.00021801	     -0.22113009	     -0.00000000	      0.00000000	     28.66757122
      1.27117434	     -0.06032927	      0.00016309	     -0.20180830	     -0.06544345	      0.88293591	      0.00022054	     -0.22111059	     -0.00000000	      0.00000000	     28.72252488
      1.27248675	     -0.06027900	      0.00015931	     -0.20175764	     -0.06543954	      0.88293630	      0.00022302	     -0.22109132	     -0.00000000	      0.00000000	     28.81927519
      1.27408139	     -0.06022432	      0.00015322	     -0.20170243	     -0.06543484	      0.88293677	      0.00022598	     -0.22106811	     -0.00000000	      0.00000000	     28.97170167
      1.27567603	     -0.06016585	      0.00014945	     -0.20164348	     -0.06543021	      0.88293724	      0.00022887	     -0.22104522	     -0.00000000	      0.00000000	     28.95303750
      1.27702206	     -0.06012283	      0.00014394	     -0.20159999	     -0.06542635	      0.88293763	      0.00023124	     -0.22102607	     -0.00000000	      0.00000000	     29.09763955
      1.27836810	     -0.06007611	      0.00014079	     -0.20155283	     -0.06542254	      0.88293801	      0.00023357	     -0.22100715	     -0.00000000	      0.00000000	     29.24029589
      1.27971413	     -0.06003439	      0.00013636	     -0.20151064	     -0.06541877	      0.88293840	      0.00023584	     -0.22098842	     -0.00000000	      0.00000000	     29.24891655
      1.28144551	     -0.05997818	      0.00013237	     -0.20145384	     -0.06541401	      0.88293888	      0.00023868	     -0.22096470	     -0.00000000	      0.00000000	     29.50264893
      1.28280833	     -0.05994070	      0.00012756	     -0.20141584	     -0.06541031	      0.88293927	      0.00024085	     -0.22094626	     -0.00000000	      0.00000000	     29.34030102
      1.28417116	     -0.05989919	      0.00012466	     -0.20137385	     -0.06540667	      0.88293965	      0.00024296	     -0.22092812	     -0.00000000	      0.00000000	     29.54228071
      1.28553398	     -0.05986436	      0.00012048	     -0.20133850	     -0.06540309	      0.88294002	      0.00024501	     -0.22091025	     -0.00000000	      0.00000000	     29.49468290
      1.28721384	     -0.05982039	      0.00011683	     -0.20129390	     -0.06539875	      0.88294049	      0.00024746	     -0.22088871	     -0.00000000	      0.00000000	     29.74860882
      1.28859199	     -0.05979264	      0.00011216	     -0.20126559	     -0.06539525	      0.88294087	      0.00024939	     -0.22087145	     -0.00000000	      0.00000000	     29.53050953
      1.28997013	     -0.05976178	      0.00010940	     -0.20123420	     -0.06539182	      0.88294125	      0.00025126	     -0.22085466	     -0.00000000	      0.00000000	     29.73266314
      1.29134828	     -0.05973938	      0.00010525	     -0.20121123	     -0.06538844	      0.88294163	      0.00025307	     -0.22083832	     -0.00000000	      0.00000000	     29.63071531
      1.29272642	     -0.05971759	      0.00010222	     -0.20118890	     -0.06538513	      0.88294200	      0.00025482	     -0.22082256	     -0.00000000	      0.00000000	     29.75849290
      1.29439994	     -0.05970425	      0.00009705	     -0.20117484	     -0.06538119	      0.88294246	      0.00025685	     -0.22080429	     -0.00000000	      0.00000000	     29.52404790
      1.29580859	     -0.05969332	      0.00009428	     -0.20116334	     -0.06537796	      0.88294285	      0.00025849	     -0.22078986	     -0.00000000	      0.00000000	     29.77347248
      1.29721725	     -0.05969860	      0.00008928	     -0.20116799	     -0.06537479	      0.88294323	      0.00026006	     -0.22077637	     -0.00000000	      0.00000000	     29.62272271
      1.29862590	     -0.05970413	      0.00008626	     -0.20117293	     -0.06537169	      0.88294361	      0.00026157	     -0.22076403	     -0.00000000	      0.00000000	     29.69982365
      1.30003455	     -0.05972252	      0.00008175	     -0.20119069	     -0.06536866	      0.88294399	      0.00026301	     -0.22075284	     -0.00000000	      0.00000000	     29.58407008
      1.30144320	     -0.05974246	      0.00007908	     -0.20121006	     -0.06536570	      0.88294437	      0.00026439	     -0.22074296	     -0.00000000	      0.00000000	     29.61538129
      1.30285186	     -0.05977416	      0.00007535	     -0.20124115	     -0.06536281	      0.88294474	      0.00026571	     -0.22073438	     -0.00000000	      0.00000000	     29.51053603
      1.30457530	     -0.05981465	      0.00007362	     -0.20128098	     -0.06535938	      0.88294518	      0.00026723	     -0.22072585	     -0.00000000	      0.00000000	     29.56841775
      1.30579257	     -0.05985328	      0.00007070	     -0.20131911	     -0.06535702	      0.88294549	      0.00026825	     -0.22072103	     -0.00000000	      0.00000000	     29.37523940
      1.30700985	     -0.05989172	      0.00006995	     -0.20135710	     -0.06535471	      0.88294579	      0.00026923	     -0.22071727	     -0.00000000	      0.00000000	     29.40930545
      1.30874417	     -0.05995619	      0.00006859	     -0.20142093	     -0.06535152	      0.88294620	      0.00027054	     -0.22071372	     -0.00000000	      0.00000000	     29.22652766
      1.31022026	     -0.06001290	      0.00006933	     -0.20147716	     -0.06534889	      0.88294654	      0.00027158	     -0.22071235	     -0.00000000	      0.00000000	     29.35102949
      1.31169635	     -0.06007802	      0.00006930	     -0.20154180	     -0.06534633	      0.88294687	      0.00027256	     -0.22071241	     -0.00000000	      0.00000000	     29.01404098
      1.31317244	     -0.06014134	      0.00007177	     -0.20160469	     -0.06534386	      0.88294718	      0.00027348	     -0.22071393	     -0.00000000	      0.00000000	     29.21218877
      1.31464853	     -0.06021728	      0.00007271	     -0.20168019	     -0.06534146	      0.88294747	      0.00027433	     -0.22071679	     -0.00000000	      0.00000000	     28.78690679
      1.31612462	     -0.06028688	      0.00007671	     -0.20174943	     -0.06533914	      0.88294774	      0.00027511	     -0.22072106	     -0.00000000	      0.00000000	     29.02663199
      1.31760071	     -0.06037163	      0.00007839	     -0.20183379	     -0.06533690	      0.88294800	      0.00027583	     -0.22072657	     -0.00000000	      0.00000000	     28.63523484
      1.31892348	     -0.06044164	      0.00008281	     -0.20190352	     -0.06533495	      0.88294821	      0.00027641	     -0.22073265	     -0.00000000	      0.00000000	     28.77180679
      1.32024625	     -0.06052122	      0.00008574	     -0.20198281	     -0.06533307	      0.88294840	      0.00027693	     -0.22073970	     -0.00000000	      0.00000000	     28.52052871
      1.32156902	     -0.06060018	      0.00009006	     -0.20206151	     -0.06533125	      0.88294857	      0.00027740	     -0.22074774	      0.00000000	      0.00000000	     28.52141344
      1.32326985	     -0.06070940	      0.00009520	     -0.20217043	     -0.06532900	      0.88294877	      0.00027790	     -0.22075943	      0.00000000	      0.00000000	     28.15406959
      1.32497068	     -0.06081211	      0.00010265	     -0.20227290	     -0.06532685	      0.88294894	      0.00027829	     -0.22077260	      0.00000000	      0.00000000	     28.46825849
      1.32622031	     -0.06090123	      0.00010622	     -0.20236183	     -0.06532534	      0.88294903	      0.00027851	     -0.22078304	      0.00000000	      0.00000000	     28.05024882
      1.32746994	     -0.06098404	      0.00011152	     -0.20244449	     -0.06532388	      0.88294911	      0.00027866	     -0.22079424	      0.00000000	      0.00000000	     27.99968425
      1.32922739	     -0.06110965	      0.00011787	     -0.20256989	     -0.06532191	      0.88294919	      0.00027877	     -0.22081108	      0.00000000	      0.00000000	     27.83919397
      1.33079045	     -0.06121669	      0.00012464	     -0.20267681	     -0.06532025	      0.88294923	      0.00027876	     -0.22082716	      0.00000000	      0.00000000	     27.78019537
      1.33235352	     -0.06133751	      0.00012898	     -0.20279747	     -0.06531866	      0.88294922	      0.00027863	     -0.22084409	      0.00000000	     -0.00000000	     27.49909996
      1.33367667	     -0.06143024	      0.00013468	     -0.20289013	     -0.06531738	      0.88294919	      0.00027844	     -0.22085922	      0.00000000	     -0.00000000	     27.49391895
      1.33499981	     -0.06153270	      0.00013847	     -0.20299250	     -0.06531616	      0.88294914	      0.00027817	     -0.22087489	      0.00000000	     -0.00000000	     27.28929193
      1.33632296	     -0.06163421	      0.00014289	     -0.20309395	     -0.06531498	      0.88294905	      0.00027781	     -0.22089119	      0.00000000	     -0.00000000	     27.23226860
      1.33809435	     -0.06177566	      0.00014805	     -0.20323534	     -0.06531349	      0.88294889	      0.00027721	     -0.22091394	      0.00000000	     -0.00000000	     26.84262818
      1.33963956	     -0.06189382	      0.00015344	     -0.20335350	     -0.06531226	      0.88294871	      0.00027656	     -0.22093461	      0.00000000	     -0.00000000	     26.82386983
      1.34118476	     -0.06201903	      0.00015791	     -0.20347870	     -0.06531110	      0.88294848	      0.00027580	     -0.22095590	      0.00000000	     -0.00000000	     26.55762602
      1.34272997	     -0.06213811	      0.00016380	     -0.20359785	     -0.06531000	      0.88294821	      0.00027492	     -0.22097787	      0.00000000	     -0.00000000	     26.72020288
      1.34408093	     -0.06224889	      0.00016834	     -0.20370870	     -0.06530908	      0.88294794	      0.00027405	     -0.22099754	      0.00000000	     -0.00000000	     26.22111460
      1.34543189	     -0.06235393	      0.00017375	     -0.20381385	     -0.06530821	      0.88294764	      0.00027310	     -0.22101765	      0.00000000	     -0.00000000	     26.27226671
      1.34678285	     -0.06246097	      0.00017934	     -0.20392102	     -0.06530738	      0.88294730	      0.00027206	     -0.22103814	     -0.00000000	     -0.00000000	     25.93904686
      1.34813381	     -0.06256522	      0.00018540	     -0.20402544	     -0.06530659	      0.88294693	      0.00027093	     -0.22105899	     -0.00000000	     -0.00000000	     25.90082526
      1.34995743	     -0.06270749	      0.00019446	     -0.20416799	     -0.06530558	      0.88294638	      0.00026927	     -0.22108763	     -0.00000000	     -0.00000000	     25.31975152
      1.35154394	     -0.06282212	      0.00020293	     -0.20428290	     -0.06530476	      0.88294585	      0.00026770	     -0.22111295	     -0.00000000	     -0.00000000	     25.53046485
      1.35313046	     -0.06294445	      0.00021262	     -0.20440559	     -0.06530398	      0.88294528	      0.00026601	     -0.22113846	     -0.00000000	     -0.00000000	     25.09567523
      1.35448057	     -0.06303866	      0.00022059	     -0.20450010	     -0.06530335	      0.88294476	      0.00026448	     -0.22116046	     -0.00000000	     -0.00000000	     25.07208332
      1.35583069	     -0.06313735	      0.00022978	     -0.20459915	     -0.06530274	      0.88294422	      0.00026287	     -0.22118257	     -0.00000000	     -0.00000000	     24.78172817
      1.35718080	     -0.06323526	      0.00023869	     -0.20469742	     -0.06530217	      0.88294365	      0.00026118	     -0.22120489	     -0.00000000	     -0.00000000	     24.68141416
      1.35903934	     -0.06337290	      0.00025224	     -0.20483563	     -0.06530141	      0.88294283	      0.00025871	     -0.22123602	     -0.00000000	     -0.00000000	     24.19078077
      1.36042569	     -0.06346989	      0.00026163	     -0.20493304	     -0.06530087	      0.88294218	      0.00025677	     -0.22125950	     -0.00000000	     -0.00000000	     24.19197404
      1.36181205	     -0.06356890	      0.00027246	     -0.20503252	     -0.06530035	      0.88294152	      0.00025475	     -0.22128314	     -0.00000000	     -0.00000000	     24.00763181
      1.36355325	     -0.06369318	      0.00028486	     -0.20515739	     -0.06529973	      0.88294065	      0.00025210	     -0.22131308	     -0.00000000	     -0.00000000	     23.67472412
      1.36488253	     -0.06378463	      0.00029589	     -0.20524936	     -0.06529927	      0.88293997	      0.00024998	     -0.22133611	     -0.00000000	     -0.00000000	     23.49270655
      1.36621182	     -0.06387648	      0.00030579	     -0.20534170	     -0.06529882	      0.88293928	      0.00024779	     -0.22135923	     -0.00000000	     -0.00000000	     23.42745914
      1.36794417	     -0.06399659	      0.00031983	     -0.20546251	     -0.06529824	      0.88293836	      0.00024483	     -0.22138954	     -0.00000000	     -0.00000000	     22.95897702
      1.36967653	     -0.06411173	      0.00033215	     -0.20557832	     -0.06529768	      0.88293742	      0.00024174	     -0.22141998	     -0.00000000	     -0.00000000	     23.15218755
      1.37097137	     -0.06420008	      0.00034344	     -0.20566725	     -0.06529726	      0.88293671	      0.00023935	     -0.22144275	     -0.00000000	     -0.00000000	     22.70821410
      1.37226621	     -0.06428456	      0.00035304	     -0.20575228	     -0.06529685	      0.88293599	      0.00023690	     -0.22146556	     -0.00000000	     -0.00000000	     22.55412087
      1.37388061	     -0.06438804	      0.00036582	     -0.20585648	     -0.06529633	      0.88293509	      0.00023375	     -0.22149392	     -0.00000000	     -0.00000000	     22.43962106
      1.37549502	     -0.06448853	      0.00037786	     -0.20595770	     -0.06529580	      0.88293419	      0.00023050	     -0.22152213	     -0.00000000	     -0.00000000	     21.96053163
      1.37710943	     -0.06458267	      0.00039082	     -0.20605260	     -0.06529527	      0.88293328	      0.00022714	     -0.22155013	     -0.00000000	     -0.00000000	     22.00344543
      1.37872383	     -0.06467752	      0.00040172	     -0.20614819	     -0.06529472	      0.88293238	      0.00022369	     -0.22157776	     -0.00000000	     -0.00000000	     21.84201759
      1.38033824	     -0.06476427	      0.00041475	     -0.20623576	     -0.06529416	      0.88293147	      0.00022014	     -0.22160498	     -0.00000000	     -0.00000000	     21.29049596
      1.38166280	     -0.06482920	      0.00042281	     -0.20630131	     -0.06529368	      0.88293074	      0.00021715	     -0.22162684	     -0.00000000	     -0.00000000	     21.44773531
      1.38298737	     -0.06489243	      0.00043214	     -0.20636519	     -0.06529319	      0.88293001	      0.00021410	     -0.22164818	     -0.00000000	     -0.00000000	     21.21572121
      1.38463215	     -0.06496367	      0.00044252	     -0.20643723	     -0.06529255	      0.88292911	      0.00021022	     -0.22167393	     -0.00000000	     -0.00000000	     21.09335256
      1.38625489	     -0.06502759	      0.00045298	     -0.20650196	     -0.06529189	      0.88292824	      0.00020630	     -0.22169827	     -0.00000000	     -0.00000000	     20.81590780
      1.38787763	     -0.06508046	      0.00046178	     -0.20655563	     -0.06529120	      0.88292738	      0.00020228	     -0.22172146	     -0.00000000	     -0.00000000	     20.64141574
      1.38950038	     -0.06512833	      0.00047103	     -0.20660430	     -0.06529047	      0.88292654	      0.00019816	     -0.22174330	     -0.00000000	     -0.00000000	     20.53623875
      1.39112312	     -0.06516993	      0.00047737	     -0.20664664	     -0.06528970	      0.88292572	      0.00019396	     -0.22176381	     -0.00000000	     -0.00000000	     20.32596633
      1.39255727	     -0.06520119	      0.00048393	     -0.20667858	     -0.06528898	      0.88292501	      0.00019016	     -0.22178079	     -0.00000000	     -0.00000000	     20.22569225
      1.39399143	     -0.06523064	      0.00048778	     -0.20670866	     -0.06528823	      0.88292432	      0.00018630	     -0.22179668	     -0.00000000	     -0.00000000	     20.23064155
      1.39542558	     -0.06525592	      0.00049166	     -0.20673457	     -0.06528744	      0.88292365	      0.00018236	     -0.22181153	     -0.00000000	     -0.00000000	     19.94314637
      1.39685974	     -0.06527606	      0.00049395	     -0.20675530	     -0.06528661	      0.88292300	      0.00017835	     -0.22182529	     -0.00000000	     -0.00000000	     19.95560025
      1.39829389	     -0.06529547	      0.00049550	     -0.20677528	     -0.06528574	      0.88292237	      0.00017428	     -0.22183795	     -0.00000000	     -0.00000000	     19.79153256
      1.40005767	     -0.06531344	      0.00049582	     -0.20679394	     -0.06528462	      0.88292162	      0.00016917	     -0.22185213	     -0.00000000	     -0.00000000	     19.54608916
      1.40160715	     -0.06532290	      0.00049525	     -0.20680397	     -0.06528357	      0.88292099	      0.00016460	     -0.22186325	     -0.00000000	     -0.00000000	     19.47567357
      1.40315662	     -0.06532887	      0.00049328	     -0.20681048	     -0.06528247	      0.88292038	      0.00015996	     -0.22187309	     -0.00000000	     -0.00000000	     19.44889775
      1.40473834	     -0.06533214	      0.00049029	     -0.20681429	     -0.06528129	      0.88291978	      0.00015514	     -0.22188185	     -0.00000000	     -0.00000000	     19.21599136
      1.40632006	     -0.06533046	      0.00048608	     -0.20681312	     -0.06528005	      0.88291921	      0.00015025	     -0.22188934	     -0.00000000	     -0.00000000	     19.32455728
      1.40790178	     -0.06532353	      0.00048093	     -0.20680667	     -0.06527875	      0.88291866	      0.00014529	     -0.22189560	     -0.00000000	     -0.00000000	     19.05830102
      1.40948351	     -0.06531317	      0.00047473	     -0.20679677	     -0.06527738	      0.88291813	      0.00014026	     -0.22190062	     -0.00000000	     -0.00000000	     19.26992877
      1.41106523	     -0.06529828	      0.00046809	     -0.20678234	     -0.06527594	      0.88291762	      0.00013516	     -0.22190445	     -0.00000000	     -0.00000000	     18.83698014
      1.41264695	     -0.06527729	      0.00046040	     -0.20676176	     -0.06527444	      0.88291714	      0.00013001	     -0.22190706	     -0.00000000	     -0.00000000	     19.07803290
      1.41422867	     -0.06525369	      0.00045275	     -0.20673858	     -0.06527286	      0.88291668	      0.00012481	     -0.22190845	     -0.00000000	     -0.00000000	     18.80832692
      1.41581039	     -0.06522212	      0.00044453	     -0.20670741	     -0.06527121	      0.88291624	      0.00011955	     -0.22190864	     -0.00000000	     -0.00000000	     19.04436833
      1.41739211	     -0.06519099	      0.00043664	     -0.20667669	     -0.06526949	      0.88291582	      0.00011424	     -0.22190761	     -0.00000000	     -0.00000000	     18.77851276
      1.41897383	     -0.06515093	      0.00042867	     -0.20663703	     -0.06526770	      0.88291542	      0.00010890	     -0.22190547	     -0.00000000	     -0.00000000	     19.01335294
      1.42055556	     -0.06511208	      0.00042133	     -0.20659859	     -0.06526583	      0.88291505	      0.00010352	     -0.22190212	     -0.00000000	     -0.00000000	     18.80894696
      1.42213728	     -0.06506278	      0.00041445	     -0.20654971	     -0.06526389	      0.88291470	      0.00009811	     -0.22189771	     -0.00000000	     -0.00000000	     18.77953462
      1.42371900	     -0.06501242	      0.00040836	     -0.20649977	     -0.06526186	      0.88291437	      0.00009267	     -0.22189211	     -0.00000000	     -0.00000000	     18.85928634
      1.42530072	     -0.06495580	      0.00040272	     -0.20644358	     -0.06525977	      0.88291407	      0.00008721	     -0.22188542	     -0.00000000	     -0.00000000	     18.88798130
      1.42688244	     -0.06489673	      0.00039774	     -0.20638493	     -0.06525759	      0.88291379	      0.00008173	     -0.22187757	     -0.00000000	     -0.00000000	     18.79728123
      1.42846416	     -0.06483117	      0.00039336	     -0.20631980	     -0.06525534	      0.88291353	      0.00007624	     -0.22186860	     -0.00000000	     -0.00000000	     19.02720271
      1.43004588	     -0.06476287	      0.00038985	     -0.20625194	     -0.06525300	      0.88291330	      0.00007074	     -0.22185851	     -0.00000000	     -0.00000000	     18.89798496
      1.43139290	     -0.06470010	      0.00038714	     -0.20618954	     -0.06525095	      0.88291312	      0.00006606	     -0.22184904	     -0.00000000	     -0.00000000	     19.13274513
      1.43273992	     -0.06463531	      0.00038454	     -0.20612512	     -0.06524885	      0.88291296	      0.00006137	     -0.22183877	     -0.00000000	     -0.00000000	     19.03855451
      1.43408694	     -0.06456665	      0.00038204	     -0.20605682	     -0.06524668	      0.88291281	      0.00005669	     -0.22182769	     -0.00000000	     -0.00000000	     19.19960158
      1.43596493	     -0.06446834	      0.00037862	     -0.20595899	     -0.06524357	      0.88291264	      0.00005018	     -0.22181093	     -0.00000000	     -0.00000000	     19.10778802
      1.43784292	     -0.06435969	      0.00037525	     -0.20585079	     -0.06524034	      0.88291250	      0.00004368	     -0.22179269	     -0.00000000	     -0.00000000	     19.51238968
      1.43934134	     -0.06427366	      0.00037245	     -0.20576512	     -0.06523769	      0.88291241	      0.00003851	     -0.22177695	     -0.00000000	     -0.00000000	     19.38201961
      1.44083975	     -0.06417917	      0.00036971	     -0.20567095	     -0.06523496	      0.88291235	      0.00003336	     -0.22176026	     -0.00000000	     -0.00000000	     19.68271554
      1.44233817	     -0.06408593	      0.00036642	     -0.20557801	     -0.06523216	      0.88291230	      0.00002824	     -0.22174256	     -0.00000000	     -0.00000000	     19.71618039
      1.44405933	     -0.06397119	      0.00036286	     -0.20546360	     -0.06522886	      0.88291228	      0.00002238	     -0.22172110	     -0.00000000	     -0.00000000	     19.92097344
      1.44578048	     -0.06385522	      0.00035759	     -0.20534789	     -0.06522546	      0.88291228	      0.00001657	     -0.22169830	     -0.00000000	      0.00000000	     19.87964773
      1.44723352	     -0.06374701	      0.00035446	     -0.20523991	     -0.06522252	      0.88291230	      0.00001171	     -0.22167805	     -0.00000000	      0.00000000	     20.18233645
      1.44868656	     -0.06364366	      0.00034968	     -0.20513674	     -0.06521952	      0.88291234	      0.00000687	     -0.22165686	     -0.00000000	      0.00000000	     20.35148391
      1.45013960	     -0.06353695	      0.00034535	     -0.20503019	     -0.06521645	      0.88291241	      0.00000208	     -0.22163487	     -0.00000000	      0.00000000	     20.61958084
      1.45159264	     -0.06343125	      0.00033998	     -0.20492461	     -0.06521332	      0.88291249	     -0.00000267	     -0.22161216	     -0.00000000	      0.00000000	     20.59996944
      1.45304568	     -0.06332179	      0.00033460	     -0.20481526	     -0.06521012	      0.88291259	     -0.00000737	     -0.22158878	     -0.00000000	      0.00000000	     20.89878465
      1.45459887	     -0.06320781	      0.00032777	     -0.20470134	     -0.06520663	      0.88291273	     -0.00001234	     -0.22156311	     -0.00000000	      0.00000000	     21.15456060
      1.45615206	     -0.06309169	      0.00032093	     -0.20458526	     -0.06520307	      0.88291288	     -0.00001725	     -0.22153691	     -0.00000000	      0.00000000	     21.15281566
      1.45770524	     -0.06297658	      0.00031338	     -0.20447015	     -0.06519944	      0.88291306	     -0.00002210	     -0.22151019	     -0.00000000	      0.00000000	     21.52798712
      1.45944627	     -0.06284886	      0.00030527	     -0.20434242	     -0.06519529	      0.88291328	     -0.00002745	     -0.22147976	     -0.00000000	      0.00000000	     21.58333455
      1.46118730	     -0.06271941	      0.00029626	     -0.20421292	     -0.06519105	      0.88291353	     -0.00003272	     -0.22144886	     -0.00000000	      0.00000000	     22.06122021
      1.46292833	     -0.06258963	      0.00028935	     -0.20408311	     -0.06518674	      0.88291381	     -0.00003790	     -0.22141750	     -0.00000000	      0.00000000	     22.05180373
      1.46424169	     -0.06249323	      0.00028164	     -0.20398662	     -0.06518342	      0.88291404	     -0.00004175	     -0.22139358	     -0.00000000	      0.00000000	     22.50723936
      1.46555505	     -0.06239709	      0.00027568	     -0.20389041	     -0.06518007	      0.88291428	     -0.00004554	     -0.22136947	     -0.00000000	      0.00000000	     22.68138521
      1.46735362	     -0.06226785	      0.00026669	     -0.20376105	     -0.06517540	      0.88291463	     -0.00005064	     -0.22133625	     -0.00000000	      0.00000000	     23.04778767
      1.46915219	     -0.06213655	      0.00025892	     -0.20362963	     -0.06517064	      0.88291500	     -0.00005563	     -0.22130281	     -0.00000000	      0.00000000	     23.20029818
      1.47081227	     -0.06202183	      0.00024938	     -0.20351472	     -0.06516619	      0.88291536	     -0.00006014	     -0.22127173	     -0.00000000	      0.00000000	     23.64972106
      1.47247235	     -0.06189943	      0.00024413	     -0.20339222	     -0.06516167	      0.88291574	     -0.00006455	     -0.22124061	     -0.00000000	      0.00000000	     23.86039830
      1.47374911	     -0.06181402	      0.00023616	     -0.20330662	     -0.06515814	      0.88291604	     -0.00006788	     -0.22121652	     -0.00000000	      0.00000000	     24.12253405
      1.47502586	     -0.06172474	      0.00023104	     -0.20321722	     -0.06515459	      0.88291634	     -0.00007115	     -0.22119243	     -0.00000000	      0.00000000	     24.36858977
      1.47682711	     -0.06160313	      0.00022279	     -0.20309539	     -0.06514951	      0.88291679	     -0.00007567	     -0.22115837	     -0.00000000	      0.00000000	     24.70433313
      1.47836654	     -0.06149956	      0.00021684	     -0.20299164	     -0.06514511	      0.88291718	     -0.00007943	     -0.22112924	     -0.00000000	      0.00000000	     24.99624334
      1.47990597	     -0.06139825	      0.00020972	     -0.20289012	     -0.06514067	      0.88291758	     -0.00008311	     -0.22110012	     -0.00000000	      0.00000000	     25.24007565
      1.48144539	     -0.06129719	      0.00020430	     -0.20278887	     -0.06513618	      0.88291799	     -0.00008670	     -0.22107100	     -0.00000000	      0.00000000	     25.55929728
      1.48298482	     -0.06119994	      0.00019735	     -0.20269138	     -0.06513165	      0.88291839	     -0.00009021	     -0.22104193	     -0.00000000	      0.00000000	     25.74502945
      1.48452425	     -0.06110114	      0.00019225	     -0.20259237	     -0.06512707	      0.88291881	     -0.00009362	     -0.22101293	     -0.00000000	      0.00000000	     26.29279525
      1.48606367	     -0.06100941	      0.00018505	     -0.20250037	     -0.06512245	      0.88291922	     -0.00009696	     -0.22098398	     -0.00000000	      0.00000000	     26.23521071
      1.48744773	     -0.06092237	      0.00018053	     -0.20241311	     -0.06511827	      0.88291959	     -0.00009988	     -0.22095807	     -0.00000000	      0.00000000	     26.77069488
      1.48883180	     -0.06084206	      0.00017444	     -0.20233255	     -0.06511405	      0.88291996	     -0.00010274	     -0.22093221	     -0.00000000	      0.00000000	     26.84667293
      1.49021586	     -0.06075957	      0.00016919	     -0.20224982	     -0.06510981	      0.88292033	     -0.00010552	     -0.22090647	     -0.00000000	      0.00000000	     27.25174588
      1.49204501	     -0.06065840	      0.00016133	     -0.20214829	     -0.06510416	      0.88292080	     -0.00010909	     -0.22087260	     -0.00000000	      0.00000000	     27.32236004
      1.49351289	     -0.06057139	      0.00015657	     -0.20206100	     -0.06509959	      0.88292117	     -0.00011187	     -0.22084560	     -0.00000000	      0.00000000	     27.90156937
      1.49498078	     -0.06049451	      0.00014999	     -0.20198380	     -0.06509499	      0.88292153	     -0.00011456	     -0.22081869	     -0.00000000	      0.00000000	     28.13051261
      1.49644867	     -0.06041343	      0.00014493	     -0.20190243	     -0.06509037	      0.88292188	     -0.00011717	     -0.22079201	     -0.00000000	      0.00000000	     28.39130998
      1.49791655	     -0.06033931	      0.00013818	     -0.20182796	     -0.06508572	      0.88292222	     -0.00011969	     -0.22076547	     -0.00000000	      0.00000000	     28.74640931
      1.49938444	     -0.06026195	      0.00013282	     -0.20175028	     -0.06508106	      0.88292255	     -0.00012212	     -0.22073917	     -0.00000000	      0.00000000	     28.97398962
      1.50085233	     -0.06019006	      0.00012602	     -0.20167802	     -0.06507637	      0.88292286	     -0.00012446	     -0.22071305	     -0.00000000	      0.00000000	     29.30206970
      1.50232021	     -0.06011697	      0.00012041	     -0.20160458	     -0.06507167	      0.88292315	     -0.00012671	     -0.22068718	     -0.00000000	      0.00000000	     29.59566382
      1.50408555	     -0.06003673	      0.00011171	     -0.20152386	     -0.06506600	      0.88292349	     -0.00012929	     -0.22065637	     -0.00000000	      0.00000000	     30.00997770
      1.50541542	     -0.05997197	      0.00010727	     -0.20145878	     -0.06506172	      0.88292372	     -0.00013114	     -0.22063345	     -0.00000000	      0.00000000	     30.18127518
      1.50674529	     -0.05991425	      0.00010090	     -0.20140069	     -0.06505742	      0.88292394	     -0.00013291	     -0.22061073	     -0.00000000	      0.00000000	     30.40178743
      1.50838628	     -0.05984070	      0.00009457	     -0.20132670	     -0.06505212	      0.88292419	     -0.00013498	     -0.22058307	     -0.00000000	      0.00000000	     30.84365906
      1.51002726	     -0.05977624	      0.00008632	     -0.20126176	     -0.06504681	      0.88292442	     -0.00013693	     -0.22055577	     -0.00000000	      0.00000000	     30.81143053
      1.51132422	     -0.05971882	      0.00008201	     -0.20120398	     -0.06504261	      0.88292458	     -0.00013838	     -0.22053453	     -0.00000000	      0.00000000	     31.31469829
      1.51262118	     -0.05966850	      0.00007608	     -0.20115328	     -0.06503840	      0.88292473	     -0.00013974	     -0.22051352	     -0.00000000	      0.00000000	     31.47067723
      1.51426685	     -0.05960417	      0.00006975	     -0.20108847	     -0.06503308	      0.88292490	     -0.00014136	     -0.22048727	     -0.00000000	      0.00000000	     31.78176429
      1.51591252	     -0.05954550	      0.00006211	     -0.20102928	     -0.06502775	      0.88292504	     -0.00014285	     -0.22046146	     -0.00000000	      0.00000000	     31.88607169
      1.51735031	     -0.05948853	      0.00005760	     -0.20097189	     -0.06502311	      0.88292515	     -0.00014404	     -0.22043932	     -0.00000000	      0.00000000	     32.28855101
      1.51878810	     -0.05944203	      0.00005096	     -0.20092491	     -0.06501847	      0.88292524	     -0.00014513	     -0.22041746	     -0.00000000	      0.00000000	     32.45058700
      1.52022589	     -0.05939045	      0.00004636	     -0.20087290	     -0.06501384	      0.88292531	     -0.00014611	     -0.22039603	     -0.00000000	      0.00000000	     32.59172937
      1.52166368	     -0.05934530	      0.00004014	     -0.20082727	     -0.06500923	      0.88292537	     -0.00014700	     -0.22037492	     -0.00000000	      0.00000000	     32.83825440
      1.52310147	     -0.05929753	      0.00003561	     -0.20077905	     -0.06500463	      0.88292542	     -0.00014779	     -0.22035420	     -0.00000000	      0.00000000	     33.01113846
      1.52453925	     -0.05925584	      0.00002974	     -0.20073686	     -0.06500005	      0.88292545	     -0.00014848	     -0.22033382	     -0.00000000	      0.00000000	     33.22412820
      1.52597704	     -0.05921194	      0.00002530	     -0.20069249	     -0.06499548	      0.88292547	     -0.00014906	     -0.22031385	     -0.00000000	      0.00000000	     33.27302292
      1.52741483	     -0.05917239	      0.00001971	     -0.20065244	     -0.06499094	      0.88292547	     -0.00014955	     -0.22029422	     -0.00000000	      0.00000000	     33.52186487
      1.52923342	     -0.05912033	      0.00001485	     -0.20059978	     -0.06498523	      0.88292547	     -0.00015003	     -0.22026998	     -0.00000000	     -0.00000000	     33.65805414
      1.53045541	     -0.05909248	      0.00000924	     -0.20057146	     -0.06498141	      0.88292545	     -0.00015027	     -0.22025400	     -0.00000000	     -0.00000000	     33.80860022
      1.53167741	     -0.05906149	      0.00000556	     -0.20054006	     -0.06497761	      0.88292543	     -0.00015044	     -0.22023834	     -0.00000000	     -0.00000000	     33.90110349
      1.53342697	     -0.05902299	     -0.00000073	     -0.20050090	     -0.06497221	      0.88292540	     -0.00015056	     -0.22021641	     -0.00000000	     -0.00000000	     34.14132093
      1.53517654	     -0.05898606	     -0.00000527	     -0.20046337	     -0.06496685	      0.88292535	     -0.00015054	     -0.22019518	     -0.00000000	     -0.00000000	     33.87626752
      1.53645678	     -0.05896328	     -0.00001111	     -0.20044007	     -0.06496296	      0.88292531	     -0.00015045	     -0.22018006	     -0.00000000	     -0.00000000	     34.22250828
      1.53773703	     -0.05894116	     -0.00001490	     -0.20041747	     -0.06495910	      0.88292527	     -0.00015029	     -0.22016534	     -0.00000000	     -0.00000000	     34.36444345
      1.53941254	     -0.05891984	     -0.00002160	     -0.20039548	     -0.06495409	      0.88292521	     -0.00014997	     -0.22014673	     -0.00000000	     -0.00000000	     34.31332997
      1.54086057	     -0.05890050	     -0.00002581	     -0.20037559	     -0.06494980	      0.88292516	     -0.00014959	     -0.22013130	     -0.00000000	     -0.00000000	     34.61227326
      1.54230860	     -0.05889130	     -0.00003195	     -0.20036580	     -0.06494555	      0.88292510	     -0.00014914	     -0.22011648	     -0.00000000	     -0.00000000	     34.38719632
      1.54375663	     -0.05888093	     -0.00003615	     -0.20035487	     -0.06494134	      0.88292505	     -0.00014860	     -0.22010242	     -0.00000000	     -0.00000000	     34.67732254
      1.54520466	     -0.05888432	     -0.00004246	     -0.20035765	     -0.06493718	      0.88292499	     -0.00014798	     -0.22008917	     -0.00000000	     -0.00000000	     34.51811979
      1.54665269	     -0.05888865	     -0.00004669	     -0.20036141	     -0.06493306	      0.88292492	     -0.00014728	     -0.22007693	     -0.00000000	     -0.00000000	     34.75051516
      1.54810072	     -0.05890756	     -0.00005306	     -0.20037970	     -0.06492898	      0.88292486	     -0.00014650	     -0.22006577	     -0.00000000	     -0.00000000	     34.47440959
      1.54954875	     -0.05892604	     -0.00005695	     -0.20039763	     -0.06492495	      0.88292479	     -0.00014564	     -0.22005587	     -0.00000000	     -0.00000000	     34.75776286
      1.55099678	     -0.05895958	     -0.00006286	     -0.20043057	     -0.06492097	      0.88292472	     -0.00014470	     -0.22004721	     -0.00000000	     -0.00000000	     34.50905321
      1.55244481	     -0.05899225	     -0.00006590	     -0.20046271	     -0.06491703	      0.88292464	     -0.00014369	     -0.22003996	     -0.00000000	     -0.00000000	     34.75992367
      1.55389284	     -0.05903954	     -0.00007095	     -0.20050944	     -0.06491315	      0.88292455	     -0.00014261	     -0.22003407	     -0.00000000	     -0.00000000	     34.39881300
      1.55534087	     -0.05908316	     -0.00007274	     -0.20055257	     -0.06490931	      0.88292446	     -0.00014145	     -0.22002965	     -0.00000000	     -0.00000000	     34.70458734
      1.55678890	     -0.05914147	     -0.00007650	     -0.20061037	     -0.06490552	      0.88292435	     -0.00014022	     -0.22002657	     -0.00000000	     -0.00000000	     34.34857689
      1.55823694	     -0.05919508	     -0.00007676	     -0.20066355	     -0.06490178	      0.88292423	     -0.00013892	     -0.22002493	     -0.00000000	     -0.00000000	     34.63434462
      1.55968497	     -0.05926250	     -0.00007908	     -0.20073052	     -0.06489809	      0.88292410	     -0.00013756	     -0.22002458	     -0.00000000	     -0.00000000	     34.17492170
      1.56113300	     -0.05932380	     -0.00007784	     -0.20079146	     -0.06489445	      0.88292395	     -0.00013612	     -0.22002561	     -0.00000000	     -0.00000000	     34.48715211
      1.56258103	     -0.05940033	     -0.00007886	     -0.20086758	     -0.06489086	      0.88292378	     -0.00013462	     -0.22002787	     -0.00000000	     -0.00000000	     34.06054752
      1.56402906	     -0.05947102	     -0.00007638	     -0.20093797	     -0.06488732	      0.88292359	     -0.00013306	     -0.22003147	     -0.00000000	     -0.00000000	     34.32508752
      1.56547709	     -0.05955588	     -0.00007622	     -0.20102248	     -0.06488382	      0.88292338	     -0.00013144	     -0.22003627	     -0.00000000	     -0.00000000	     33.81516055
      1.56692512	     -0.05963321	     -0.00007264	     -0.20109957	     -0.06488038	      0.88292315	     -0.00012976	     -0.22004232	     -0.00000000	     -0.00000000	     34.10335482
      1.56837315	     -0.05972511	     -0.00007135	     -0.20119118	     -0.06487698	      0.88292289	     -0.00012802	     -0.22004948	     -0.00000000	     -0.00000000	     33.63752555
      1.56982118	     -0.05981087	     -0.00006698	     -0.20127673	     -0.06487363	      0.88292261	     -0.00012623	     -0.22005782	     -0.00000000	     -0.00000000	     33.86286768
      1.57126921	     -0.05991079	     -0.00006483	     -0.20137643	     -0.06487033	      0.88292230	     -0.00012438	     -0.22006722	     -0.00000000	     -0.00000000	     33.33291288
      1.57271724	     -0.06000450	     -0.00005993	     -0.20146997	     -0.06486707	      0.88292196	     -0.00012249	     -0.22007777	     -0.00000000	     -0.00000000	     33.56299384
      1.57416527	     -0.06011185	     -0.00005701	     -0.20157715	     -0.06486386	      0.88292160	     -0.00012054	     -0.22008933	     -0.00000000	     -0.00000000	     33.09709195
      1.57561331	     -0.06021323	     -0.00005162	     -0.20167841	     -0.06486070	      0.88292121	     -0.00011855	     -0.22010198	     -0.00000000	     -0.00000000	     33.26439365
      1.57706134	     -0.06032540	     -0.00004754	     -0.20179047	     -0.06485758	      0.88292079	     -0.00011652	     -0.22011555	     -0.00000000	     -0.00000000	     32.74181346
      1.57850937	     -0.06043200	     -0.00004152	     -0.20189702	     -0.06485450	      0.88292034	     -0.00011444	     -0.22013008	     -0.00000000	     -0.00000000	     32.89794791
      1.57995740	     -0.06054973	     -0.00003664	     -0.20201469	     -0.06485146	      0.88291985	     -0.00011233	     -0.22014542	     -0.00000000	     -0.00000000	     32.42740901
      1.58140543	     -0.06066314	     -0.00003043	     -0.20212809	     -0.06484847	      0.88291934	     -0.00011018	     -0.22016166	     -0.00000000	     -0.00000000	     32.53055824
      1.58285346	     -0.06078496	     -0.00002490	     -0.20224991	     -0.06484551	      0.88291880	     -0.00010800	     -0.22017866	     -0.00000000	     -0.00000000	     32.02010656
      1.58430149	     -0.06090198	     -0.00001866	     -0.20236696	     -0.06484259	      0.88291822	     -0.00010578	     -0.22019645	     -0.00000000	     -0.00000000	     32.12956450
      1.58574952	     -0.06102583	     -0.00001262	     -0.20249087	     -0.06483970	      0.88291761	     -0.00010354	     -0.22021490	     -0.00000000	     -0.00000000	     31.66639758
      1.58719755	     -0.06114574	     -0.00000660	     -0.20261084	     -0.06483685	      0.88291697	     -0.00010128	     -0.22023401	     -0.00000000	     -0.00000000	     31.73661883
      1.58864558	     -0.06127107	     -0.00000055	     -0.20273628	     -0.06483403	      0.88291629	     -0.00009899	     -0.22025367	     -0.00000000	     -0.00000000	     31.22888977
      1.59009361	     -0.06139402	      0.00000460	     -0.20285932	     -0.06483123	      0.88291557	     -0.00009669	     -0.22027392	     -0.00000000	     -0.00000000	     31.30816608
      1.59154164	     -0.06152190	      0.00001016	     -0.20298733	     -0.06482846	      0.88291482	     -0.00009437	     -0.22029471	     -0.00000000	     -0.00000000	     30.83075725
      1.59298967	     -0.06164730	      0.00001460	     -0.20311287	     -0.06482571	      0.88291402	     -0.00009203	     -0.22031603	     -0.00000000	     -0.00000000	     30.87162834
      1.59443771	     -0.06177482	      0.00002008	     -0.20324056	     -0.06482299	      0.88291320	     -0.00008969	     -0.22033782	     -0.00000000	     -0.00000000	     30.35245260
      1.59588574	     -0.06189923	      0.00002438	     -0.20336514	     -0.06482027	      0.88291233	     -0.00008734	     -0.22036001	     -0.00000000	     -0.00000000	     30.39362840
      1.59733377	     -0.06202577	      0.00003014	     -0.20349191	     -0.06481757	      0.88291143	     -0.00008498	     -0.22038256	     -0.00000000	     -0.00000000	     29.89598895
      1.59878180	     -0.06215069	      0.00003443	     -0.20361706	     -0.06481489	      0.88291048	     -0.00008262	     -0.22040546	     -0.00000000	     -0.00000000	     29.89987066
      1.60022983	     -0.06227676	      0.00004037	     -0.20374341	     -0.06481220	      0.88290950	     -0.00008026	     -0.22042868	     -0.00000000	     -0.00000000	     29.37455469
      1.60167786	     -0.06240036	      0.00004484	     -0.20386728	     -0.06480953	      0.88290849	     -0.00007789	     -0.22045220	     -0.00000000	     -0.00000000	     29.38601529
      1.60312589	     -0.06252380	      0.00005119	     -0.20399106	     -0.06480685	      0.88290744	     -0.00007553	     -0.22047596	     -0.00000000	     -0.00000001	     28.90396531
      1.60457392	     -0.06264529	      0.00005616	     -0.20411288	     -0.06480417	      0.88290635	     -0.00007318	     -0.22049993	     -0.00000000	     -0.00000001	     28.87676297
      1.60602195	     -0.06276674	      0.00006312	     -0.20423473	     -0.06480149	      0.88290523	     -0.00007082	     -0.22052408	     -0.00000000	     -0.00000001	     28.37517509
      1.60746998	     -0.06288593	      0.00006884	     -0.20435431	     -0.06479880	      0.88290408	     -0.00006847	     -0.22054840	     -0.00000000	     -0.00000001	     28.34757436
      1.60891801	     -0.06300492	      0.00007646	     -0.20447377	     -0.06479610	      0.88290290	     -0.00006613	     -0.22057285	     -0.00000000	     -0.00000001	     27.89073595
      1.61036604	     -0.06312196	      0.00008305	     -0.20459127	     -0.06479338	      0.88290169	     -0.00006380	     -0.22059743	     -0.00000000	     -0.00000001	     27.82827659
      1.61181407	     -0.06323853	      0.00009146	     -0.20470836	     -0.06479064	      0.88290045	     -0.00006147	     -0.22062212	     -0.00000000	     -0.00000001	     27.36319516
      1.61326211	     -0.06335273	      0.00009903	     -0.20482309	     -0.06478788	      0.88289918	     -0.00005915	     -0.22064689	     -0.00000000	     -0.00000001	     27.29847828
      1.61471014	     -0.06346650	      0.00010821	     -0.20493745	     -0.06478510	      0.88289790	     -0.00005684	     -0.22067174	     -0.00000000	     -0.00000001	     26.87693889
      1.61615817	     -0.06357792	      0.00011676	     -0.20504946	     -0.06478228	      0.88289659	     -0.00005454	     -0.22069663	     -0.00000000	     -0.00000001	     26.78830916
      1.61760620	     -0.06368813	      0.00012671	     -0.20516032	     -0.06477944	      0.88289526	     -0.00005225	     -0.22072154	     -0.00000000	     -0.00000001	     26.36381363
      1.61905423	     -0.06379575	      0.00013604	     -0.20526859	     -0.06477656	      0.88289392	     -0.00004998	     -0.22074644	     -0.00000000	     -0.00000001	     26.27987020
      1.62084882	     -0.06392867	      0.00014918	     -0.20540238	     -0.06477294	      0.88289224	     -0.00004717	     -0.22077726	     -0.00000000	     -0.00000001	     25.63732897
      1.62224091	     -0.06402645	      0.00015785	     -0.20550082	     -0.06477008	      0.88289092	     -0.00004501	     -0.22080111	     -0.00000000	     -0.00000001	     25.75314080
      1.62363300	     -0.06412506	      0.00016847	     -0.20560015	     -0.06476719	      0.88288960	     -0.00004287	     -0.22082484	     -0.00000000	     -0.00000001	     25.42743056
      1.62502510	     -0.06422048	      0.00017816	     -0.20569630	     -0.06476424	      0.88288826	     -0.00004074	     -0.22084848	     -0.00000000	     -0.00000001	     25.20430175
      1.62682007	     -0.06433934	      0.00019218	     -0.20581614	     -0.06476038	      0.88288654	     -0.00003801	     -0.22087868	     -0.00000000	     -0.00000001	     25.03661775
      1.62835827	     -0.06443559	      0.00020256	     -0.20591322	     -0.06475700	      0.88288506	     -0.00003569	     -0.22090422	     -0.00000000	     -0.00000001	     24.64173575
      1.62989648	     -0.06452651	      0.00021540	     -0.20600505	     -0.06475356	      0.88288359	     -0.00003340	     -0.22092932	     -0.00000000	     -0.00000001	     24.46610873
      1.63143468	     -0.06461265	      0.00022551	     -0.20609205	     -0.06475004	      0.88288212	     -0.00003113	     -0.22095384	     -0.00000000	     -0.00000001	     24.19099692
      1.63297289	     -0.06468826	      0.00023873	     -0.20616861	     -0.06474645	      0.88288065	     -0.00002887	     -0.22097762	     -0.00000000	     -0.00000001	     23.96432566
      1.63451109	     -0.06475876	      0.00024842	     -0.20624000	     -0.06474279	      0.88287920	     -0.00002664	     -0.22100045	     -0.00000000	     -0.00000001	     23.90035763
      1.63604930	     -0.06482001	      0.00026156	     -0.20630222	     -0.06473905	      0.88287776	     -0.00002444	     -0.22102226	     -0.00000000	     -0.00000001	     23.42350182
      1.63739683	     -0.06486824	      0.00026946	     -0.20635123	     -0.06473570	      0.88287651	     -0.00002253	     -0.22104039	     -0.00000000	     -0.00000001	     23.46311368
      1.63874435	     -0.06491166	      0.00027894	     -0.20639548	     -0.06473229	      0.88287528	     -0.00002064	     -0.22105758	     -0.00000000	     -0.00000001	     23.15117840
      1.64036942	     -0.06495869	      0.00028819	     -0.20644345	     -0.06472808	      0.88287382	     -0.00001839	     -0.22107703	     -0.00000000	     -0.00000001	     23.09450460
      1.64199448	     -0.06500127	      0.00029749	     -0.20648699	     -0.06472378	      0.88287240	     -0.00001617	     -0.22109507	     -0.00000000	     -0.00000001	     22.54574925
      1.64361955	     -0.06503537	      0.00030384	     -0.20652198	     -0.06471937	      0.88287100	     -0.00001398	     -0.22111171	     -0.00000000	     -0.00000001	     22.71014418
      1.64524461	     -0.06506848	      0.00031162	     -0.20655601	     -0.06471486	      0.88286964	     -0.00001183	     -0.22112689	     -0.00000000	     -0.00000001	     22.36309580
      1.64663570	     -0.06509062	      0.00031463	     -0.20657887	     -0.06471091	      0.88286851	     -0.00001001	     -0.22113878	     -0.00000000	     -0.00000001	     22.23753846
      1.64802679	     -0.06511047	      0.00031881	     -0.20659946	     -0.06470689	      0.88286741	     -0.00000822	     -0.22114961	     -0.00000000	     -0.00000001	     22.08007852
      1.64972621	     -0.06513085	      0.00032115	     -0.20662069	     -0.06470186	      0.88286612	     -0.00000606	     -0.22116145	     -0.00000000	     -0.00000001	     21.81955299
      1.65142562	     -0.06514289	      0.00032422	     -0.20663358	     -0.06469670	      0.88286487	     -0.00000395	     -0.22117173	     -0.00000000	     -0.00000000	     21.71014071
      1.65280238	     -0.06515130	      0.00032380	     -0.20664263	     -0.06469244	      0.88286389	     -0.00000227	     -0.22117888	     -0.00000000	     -0.00000000	     21.66758560
      1.65417913	     -0.06515472	      0.00032430	     -0.20664671	     -0.06468809	      0.88286296	     -0.00000062	     -0.22118501	     -0.00000000	     -0.00000000	     21.40496936
      1.65555589	     -0.06515426	      0.00032343	     -0.20664687	     -0.06468365	      0.88286205	      0.00000100	     -0.22119008	     -0.00000000	     -0.00000000	     21.38615904
      1.65754835	     -0.06514895	      0.00032189	     -0.20664246	     -0.06467709	      0.88286081	      0.00000329	     -0.22119559	     -0.00000000	     -0.00000000	     20.90983779
      1.65919401	     -0.06513371	      0.00031877	     -0.20662792	     -0.06467153	      0.88285985	      0.00000513	     -0.22119849	     -0.00000000	     -0.00000000	     21.14519910
      1.66083968	     -0.06511717	      0.00031671	     -0.20661211	     -0.06466585	      0.88285893	      0.00000692	     -0.22119982	     -0.00000000	     -0.00000000	     20.83330323
      1.66223077	     -0.06509762	      0.00031267	     -0.20659311	     -0.06466096	      0.88285820	      0.00000839	     -0.22119979	     -0.00000000	     -0.00000000	     20.95378521
      1.66362186	     -0.06507494	      0.00030940	     -0.20657100	     -0.06465598	      0.88285751	      0.00000982	     -0.22119871	     -0.00000000	     -0.00000000	     20.71951811
      1.66501295	     -0.06504736	      0.00030504	     -0.20654398	     -0.06465090	      0.88285685	      0.00001121	     -0.22119655	     -0.00000000	     -0.00000000	     20.76179207
      1.66703271	     -0.06500360	      0.00029847	     -0.20650100	     -0.06464339	      0.88285597	      0.00001317	     -0.22119155	     -0.00000000	     -0.00000000	     20.36643788
      1.66867461	     -0.06495646	      0.00029177	     -0.20645445	     -0.06463714	      0.88285531	      0.00001470	     -0.22118588	     -0.00000000	     -0.00000000	     20.67667359
      1.67031650	     -0.06490995	      0.00028586	     -0.20640856	     -0.06463077	      0.88285471	      0.00001617	     -0.22117869	     -0.00000000	     -0.00000000	     20.45490553
      1.67176823	     -0.06486202	      0.00027918	     -0.20636112	     -0.06462504	      0.88285422	      0.00001742	     -0.22117118	     -0.00000000	     -0.00000000	     20.62070717
      1.67321996	     -0.06481247	      0.00027344	     -0.20631210	     -0.06461921	      0.88285377	      0.00001863	     -0.22116258	     -0.00000000	     -0.00000000	     20.41829447
      1.67467169	     -0.06475682	      0.00026731	     -0.20625695	     -0.06461329	      0.88285337	      0.00001979	     -0.22115290	     -0.00000000	     -0.00000000	     20.53984018
      1.67667429	     -0.06467766	      0.00025989	     -0.20617849	     -0.06460498	      0.88285288	      0.00002133	     -0.22113777	     -0.00000000	     -0.00000000	     20.29781398
      1.67806735	     -0.06461314	      0.00025467	     -0.20611445	     -0.06459909	      0.88285259	      0.00002235	     -0.22112606	     -0.00000000	     -0.00000000	     20.57604385
      1.67946041	     -0.06454996	      0.00025008	     -0.20605176	     -0.06459312	      0.88285234	      0.00002333	     -0.22111333	     -0.00000000	     -0.00000000	     20.47395227
      1.68126400	     -0.06446019	      0.00024452	     -0.20596262	     -0.06458527	      0.88285208	      0.00002455	     -0.22109545	     -0.00000000	     -0.00000000	     20.60392696
      1.68306760	     -0.06437039	      0.00023945	     -0.20587344	     -0.06457728	      0.88285188	      0.00002569	     -0.22107591	     -0.00000000	     -0.00000000	     20.43675882
      1.68453384	     -0.06428544	      0.00023605	     -0.20578900	     -0.06457069	      0.88285177	      0.00002658	     -0.22105894	     -0.00000000	     -0.00000000	     20.62312552
      1.68600009	     -0.06420429	      0.00023289	     -0.20570835	     -0.06456401	      0.88285171	      0.00002743	     -0.22104087	     -0.00000000	     -0.00000000	     20.67256759
      1.68746633	     -0.06411586	      0.00023051	     -0.20562043	     -0.06455725	      0.88285169	      0.00002823	     -0.22102184	     -0.00000000	      0.00000000	     20.66994828
      1.68925621	     -0.06400589	      0.00022733	     -0.20551106	     -0.06454889	      0.88285173	      0.00002916	     -0.22099720	     -0.00000000	      0.00000000	     20.92710500
      1.69104609	     -0.06388786	      0.00022533	     -0.20539363	     -0.06454040	      0.88285183	      0.00003002	     -0.22097110	     -0.00000000	      0.00000000	     20.68616907
      1.69239131	     -0.06379818	      0.00022247	     -0.20530435	     -0.06453394	      0.88285195	      0.00003064	     -0.22095048	     -0.00000000	      0.00000000	     20.91581958
      1.69373652	     -0.06370319	      0.00022081	     -0.20520978	     -0.06452742	      0.88285210	      0.00003122	     -0.22092904	     -0.00000000	      0.00000000	     21.07031963
      1.69547169	     -0.06358058	      0.00021779	     -0.20508767	     -0.06451891	      0.88285235	      0.00003192	     -0.22090016	     -0.00000000	      0.00000000	     21.00683855
      1.69720686	     -0.06344834	      0.00021562	     -0.20495592	     -0.06451030	      0.88285266	      0.00003257	     -0.22087001	     -0.00000000	      0.00000000	     21.36796211
      1.69867449	     -0.06334163	      0.00021209	     -0.20484957	     -0.06450293	      0.88285296	      0.00003308	     -0.22084348	     -0.00000000	      0.00000000	     21.28541669
      1.70014213	     -0.06322676	      0.00020993	     -0.20473507	     -0.06449550	      0.88285330	      0.00003356	     -0.22081618	     -0.00000000	      0.00000000	     21.57364871
      1.70160976	     -0.06311646	      0.00020633	     -0.20462508	     -0.06448799	      0.88285368	      0.00003399	     -0.22078810	     -0.00000000	      0.00000000	     21.54678310
      1.70307740	     -0.06300166	      0.00020332	     -0.20451060	     -0.06448042	      0.88285410	      0.00003440	     -0.22075937	     -0.00000000	      0.00000000	     21.79801087
      1.70491220	     -0.06286345	      0.00019781	     -0.20437272	     -0.06447086	      0.88285468	      0.00003486	     -0.22072259	     -0.00000000	      0.00000000	     21.77104926
      1.70643261	     -0.06274006	      0.00019466	     -0.20424960	     -0.06446287	      0.88285519	      0.00003520	     -0.22069152	     -0.00000000	      0.00000000	     22.12242068
      1.70795301	     -0.06262591	      0.00018923	     -0.20413566	     -0.06445481	      0.88285575	      0.00003551	     -0.22065983	     -0.00000000	      0.00000000	     22.27928322
      1.70947341	     -0.06250523	      0.00018566	     -0.20401521	     -0.06444668	      0.88285633	      0.00003579	     -0.22062774	     -0.00000000	      0.00000000	     22.42661778
      1.71099382	     -0.06239042	      0.00018018	     -0.20390057	     -0.06443850	      0.88285695	      0.00003604	     -0.22059520	     -0.00000000	      0.00000000	     22.63065165
      1.71251422	     -0.06226995	      0.00017664	     -0.20378029	     -0.06443025	      0.88285760	      0.00003626	     -0.22056234	     -0.00000000	      0.00000000	     22.82081977
      1.71403463	     -0.06215579	      0.00017136	     -0.20366627	     -0.06442195	      0.88285828	      0.00003646	     -0.22052910	     -0.00000000	      0.00000000	     23.08507112
      1.71555503	     -0.06203601	      0.00016802	     -0.20354666	     -0.06441360	      0.88285899	      0.00003663	     -0.22049562	     -0.00000000	      0.00000000	     23.17448545
      1.71707543	     -0.06192080	      0.00016299	     -0.20343155	     -0.06440519	      0.88285972	      0.00003678	     -0.22046182	     -0.00000000	      0.00000000	     23.48057505
      1.71859584	     -0.06180195	      0.00015991	     -0.20331285	     -0.06439673	      0.88286048	      0.00003690	     -0.22042782	     -0.00000000	      0.00000000	     23.68585956
      1.72011624	     -0.06168870	      0.00015507	     -0.20319968	     -0.06438822	      0.88286126	      0.00003701	     -0.22039361	     -0.00000000	      0.00000000	     23.95880716
      1.72163665	     -0.06157108	      0.00015220	     -0.20308218	     -0.06437966	      0.88286207	      0.00003709	     -0.22035928	     -0.00000000	      0.00000000	     24.11972987
      1.72315705	     -0.06145915	      0.00014752	     -0.20297029	     -0.06437106	      0.88286289	      0.00003716	     -0.22032480	     -0.00000000	      0.00000000	     24.43044674
      1.72467745	     -0.06134274	      0.00014505	     -0.20285398	     -0.06436242	      0.88286373	      0.00003720	     -0.22029027	     -0.00000000	      0.00000000	     24.66626427
      1.72619786	     -0.06123288	      0.00014070	     -0.20274414	     -0.06435374	      0.88286459	      0.00003724	     -0.22025562	     -0.00000000	      0.00000000	     24.87401934
      1.72771826	     -0.06111818	      0.00013885	     -0.20262952	     -0.06434502	      0.88286547	      0.00003725	     -0.22022099	     -0.00000000	      0.00000000	     25.25583925
      1.72923866	     -0.06101247	      0.00013486	     -0.20252382	     -0.06433627	      0.88286636	      0.00003726	     -0.22018631	     -0.00000000	      0.00000000	     25.35351632
      1.73075907	     -0.06089962	      0.00013378	     -0.20241102	     -0.06432748	      0.88286726	      0.00003725	     -0.22015172	     -0.00000000	      0.00000000	     25.74224040
      1.73227947	     -0.06079783	      0.00012989	     -0.20230921	     -0.06431866	      0.88286818	      0.00003723	     -0.22011713	     -0.00000000	      0.00000000	     25.98148587
      1.73379988	     -0.06068849	      0.00012933	     -0.20219992	     -0.06430981	      0.88286911	      0.00003719	     -0.22008268	     -0.00000000	      0.00000000	     26.18762913
      1.73532028	     -0.06058960	      0.00012538	     -0.20210097	     -0.06430094	      0.88287004	      0.00003715	     -0.22004827	     -0.00000000	      0.00000000	     26.48130224
      1.73684068	     -0.06048239	      0.00012547	     -0.20199378	     -0.06429204	      0.88287098	      0.00003709	     -0.22001404	     -0.00000000	      0.00000000	     26.88215036
      1.73819009	     -0.06039873	      0.00012238	     -0.20191005	     -0.06428412	      0.88287182	      0.00003703	     -0.21998372	     -0.00000000	      0.00000000	     26.97403690
      1.73953949	     -0.06030875	      0.00012184	     -0.20182006	     -0.06427619	      0.88287267	      0.00003697	     -0.21995357	     -0.00000000	      0.00000000	     27.30056119
      1.74118441	     -0.06020731	      0.00011917	     -0.20171853	     -0.06426649	      0.88287370	      0.00003688	     -0.21991695	     -0.00000000	      0.00000000	     27.52605237
      1.74282933	     -0.06010037	      0.00011877	     -0.20161154	     -0.06425678	      0.88287473	      0.00003678	     -0.21988063	     -0.00000000	      0.00000000	     27.94690074
      1.74412450	     -0.06002513	      0.00011555	     -0.20153619	     -0.06424912	      0.88287554	      0.00003669	     -0.21985213	     -0.00000000	      0.00000000	     28.07711833
      1.74541967	     -0.05994578	      0.00011428	     -0.20145676	     -0.06424145	      0.88287635	      0.00003660	     -0.21982382	     -0.00000000	      0.00000000	     28.39930535
      1.74712053	     -0.05984793	      0.00011104	     -0.20135875	     -0.06423136	      0.88287741	      0.00003648	     -0.21978689	     -0.00000000	      0.00000000	     28.59906827
      1.74863009	     -0.05975883	      0.00010934	     -0.20126951	     -0.06422239	      0.88287834	      0.00003637	     -0.21975440	     -0.00000000	      0.00000000	     29.08772407
      1.75013965	     -0.05967768	      0.00010563	     -0.20118818	     -0.06421341	      0.88287927	      0.00003625	     -0.21972214	     -0.00000000	      0.00000000	     29.09986002
      1.75164920	     -0.05959072	      0.00010383	     -0.20110106	     -0.06420442	      0.88288018	      0.00003613	     -0.21969020	     -0.00000000	      0.00000000	     29.62536143
      1.75315876	     -0.05951469	      0.00009946	     -0.20102479	     -0.06419543	      0.88288109	      0.00003601	     -0.21965850	     -0.00000000	      0.00000000	     29.74869635
      1.75466831	     -0.05943163	      0.00009789	     -0.20094155	     -0.06418643	      0.88288198	      0.00003589	     -0.21962717	     -0.00000000	      0.00000000	     30.15687712
      1.75601841	     -0.05936677	      0.00009380	     -0.20087646	     -0.06417837	      0.88288277	      0.00003579	     -0.21959937	     -0.00000000	      0.00000000	     30.28503879
      1.75736850	     -0.05929756	      0.00009173	     -0.20080705	     -0.06417032	      0.88288355	      0.00003568	     -0.21957187	     -0.00000000	      0.00000000	     30.57339579
      1.75871860	     -0.05923324	      0.00008854	     -0.20074251	     -0.06416226	      0.88288431	      0.00003559	     -0.21954463	     -0.00000000	      0.00000000	     30.78702556
      1.76052670	     -0.05914707	      0.00008551	     -0.20065603	     -0.06415146	      0.88288531	      0.00003547	     -0.21950859	     -0.00000000	      0.00000000	     31.08428183
      1.76196819	     -0.05908329	      0.00008160	     -0.20059197	     -0.06414285	      0.88288609	      0.00003538	     -0.21948022	     -0.00000000	      0.00000000	     31.25530428
      1.76340968	     -0.05901650	      0.00007961	     -0.20052493	     -0.06413424	      0.88288686	      0.00003530	     -0.21945221	     -0.00000000	      0.00000000	     31.64295203
      1.76485117	     -0.05895727	      0.00007605	     -0.20046540	     -0.06412564	      0.88288761	      0.00003523	     -0.21942452	     -0.00000000	      0.00000000	     31.68110497
      1.76629266	     -0.05889443	      0.00007401	     -0.20040228	     -0.06411704	      0.88288833	      0.00003518	     -0.21939721	     -0.00000000	      0.00000000	     32.07953393
      1.76773415	     -0.05883841	      0.00007075	     -0.20034596	     -0.06410844	      0.88288905	      0.00003514	     -0.21937024	     -0.00000000	      0.00000000	     32.14426496
      1.76917564	     -0.05877961	      0.00006882	     -0.20028686	     -0.06409984	      0.88288974	      0.00003512	     -0.21934367	     -0.00000000	      0.00000000	     32.50898552
      1.77061714	     -0.05872704	      0.00006585	     -0.20023396	     -0.06409125	      0.88289041	      0.00003511	     -0.21931744	     -0.00000000	      0.00000000	     32.53268770
      1.77205863	     -0.05867219	      0.00006409	     -0.20017881	     -0.06408267	      0.88289106	      0.00003513	     -0.21929162	     -0.00000000	      0.00000000	     32.90166526
      1.77350012	     -0.05862332	      0.00006142	     -0.20012960	     -0.06407409	      0.88289170	      0.00003516	     -0.21926616	     -0.00000000	      0.00000000	     32.94594179
      1.77494161	     -0.05857236	      0.00005984	     -0.20007831	     -0.06406552	      0.88289231	      0.00003522	     -0.21924111	     -0.00000000	      0.00000000	     33.28751902
      1.77638310	     -0.05852707	      0.00005743	     -0.20003268	     -0.06405696	      0.88289291	      0.00003530	     -0.21921644	     -0.00000000	      0.00000000	     33.28945283
      1.77782459	     -0.05847972	      0.00005598	     -0.19998498	     -0.06404841	      0.88289348	      0.00003541	     -0.21919219	     -0.00000000	      0.00000000	     33.63469613
      1.77926608	     -0.05843802	      0.00005377	     -0.19994291	     -0.06403987	      0.88289404	      0.00003555	     -0.21916832	     -0.00000000	      0.00000000	     33.65223433
      1.78070757	     -0.05839455	      0.00005249	     -0.19989908	     -0.06403134	      0.88289458	      0.00003571	     -0.21914488	     -0.00000000	      0.00000000	     33.97330686
      1.78214907	     -0.05835683	      0.00005042	     -0.19986098	     -0.06402282	      0.88289509	      0.00003590	     -0.21912184	     -0.00000000	      0.00000000	     33.94838176
      1.78359056	     -0.05831745	      0.00004921	     -0.19982123	     -0.06401431	      0.88289559	      0.00003612	     -0.21909924	     -0.00000000	      0.00000000	     34.27301608
      1.78503205	     -0.05828442	      0.00004720	     -0.19978780	     -0.06400582	      0.88289608	      0.00003638	     -0.21907706	     -0.00000000	      0.00000000	     34.25467288
      1.78647354	     -0.05825050	      0.00004598	     -0.19975349	     -0.06399734	      0.88289654	      0.00003666	     -0.21905539	     -0.00000000	      0.00000000	     34.55389150
      1.78791503	     -0.05822370	      0.00004393	     -0.19972627	     -0.06398888	      0.88289699	      0.00003698	     -0.21903421	     -0.00000000	      0.00000000	     34.48918317
      1.78935652	     -0.05819634	      0.00004257	     -0.19969851	     -0.06398043	      0.88289742	      0.00003733	     -0.21901361	     -0.00000000	      0.00000000	     34.79311279
      1.79079801	     -0.05817656	      0.00004026	     -0.19967830	     -0.06397200	      0.88289783	      0.00003771	     -0.21899360	     -0.00000000	      0.00000000	     34.73306719
      1.79223950	     -0.05815612	      0.00003894	     -0.19965743	     -0.06396358	      0.88289823	      0.00003813	     -0.21897424	     -0.00000000	      0.00000000	     35.02218948
      1.79368099	     -0.05814404	      0.00003677	     -0.19964491	     -0.06395519	      0.88289861	      0.00003857	     -0.21895553	     -0.00000000	      0.00000000	     34.91832982
      1.79512249	     -0.05813300	      0.00003538	     -0.19963344	     -0.06394681	      0.88289898	      0.00003906	     -0.21893759	     -0.00000000	      0.00000000	     35.20791858
      1.79656398	     -0.05813347	      0.00003296	     -0.19963345	     -0.06393845	      0.88289934	      0.00003958	     -0.21892050	     -0.00000000	      0.00000000	     35.09019109
      1.79800547	     -0.05813602	      0.00003140	     -0.19963557	     -0.06393011	      0.88289967	      0.00004013	     -0.21890441	     -0.00000000	      0.00000000	     35.36424764
      1.79944696	     -0.05815072	      0.00002889	     -0.19964980	     -0.06392178	      0.88289999	      0.00004071	     -0.21888939	     -0.00000000	      0.00000000	     35.19581846
      1.80088845	     -0.05816657	      0.00002751	     -0.19966521	     -0.06391348	      0.88290030	      0.00004133	     -0.21887557	     -0.00000000	      0.00000000	     35.48308915
      1.80232994	     -0.05819381	      0.00002542	     -0.19969201	     -0.06390520	      0.88290058	      0.00004199	     -0.21886294	     -0.00000000	      0.00000000	     35.30473690
      1.80377143	     -0.05822101	      0.00002474	     -0.19971880	     -0.06389694	      0.88290085	      0.00004268	     -0.21885158	     -0.00000000	      0.00000000	     35.58474768
      1.80521292	     -0.05826001	      0.00002338	     -0.19975739	     -0.06388870	      0.88290110	      0.00004340	     -0.21884145	     -0.00000000	      0.00000000	     35.34886459
      1.80665442	     -0.05829897	      0.00002346	     -0.19979597	     -0.06388047	      0.88290132	      0.00004416	     -0.21883267	     -0.00000000	      0.00000000	     35.63579015
      1.80809591	     -0.05834914	      0.00002301	     -0.19984577	     -0.06387227	      0.88290152	      0.00004496	     -0.21882517	     -0.00000000	      0.00000000	     35.38244517
      1.80953740	     -0.05839692	      0.00002424	     -0.19989322	     -0.06386409	      0.88290170	      0.00004578	     -0.21881899	     -0.00000000	      0.00000000	     35.66701682
      1.81097889	     -0.05845563	      0.00002497	     -0.19995161	     -0.06385593	      0.88290185	      0.00004665	     -0.21881403	     -0.00000000	      0.00000000	     35.36114969
      1.81242038	     -0.05851201	      0.00002722	     -0.20000771	     -0.06384778	      0.88290198	      0.00004754	     -0.21881036	     -0.00000000	      0.00000000	     35.65044160
      1.81386187	     -0.05857963	      0.00002900	     -0.20007505	     -0.06383966	      0.88290208	      0.00004847	     -0.21880787	     -0.00000000	      0.00000000	     35.32371090
      1.81530336	     -0.05864497	      0.00003195	     -0.20014016	     -0.06383155	      0.88290215	      0.00004942	     -0.21880663	     -0.00000000	      0.00000000	     35.60225543
      1.81674485	     -0.05872163	      0.00003447	     -0.20021659	     -0.06382346	      0.88290219	      0.00005041	     -0.21880655	     -0.00000000	      0.00000000	     35.23189640
      1.81818635	     -0.05879487	      0.00003814	     -0.20028964	     -0.06381539	      0.88290220	      0.00005143	     -0.21880768	     -0.00000000	     -0.00000000	     35.51732733
      1.81962784	     -0.05887900	      0.00004158	     -0.20037359	     -0.06380733	      0.88290217	      0.00005247	     -0.21880990	     -0.00000000	     -0.00000000	     35.13049092
      1.82106933	     -0.05895923	      0.00004585	     -0.20045368	     -0.06379929	      0.88290212	      0.00005355	     -0.21881326	     -0.00000000	     -0.00000000	     35.41025468
      1.82251082	     -0.05904859	      0.00005029	     -0.20054291	     -0.06379127	      0.88290204	      0.00005465	     -0.21881760	     -0.00000000	     -0.00000000	     34.99579891
      1.82395231	     -0.05913294	      0.00005513	     -0.20062717	     -0.06378326	      0.88290192	      0.00005577	     -0.21882293	     -0.00000000	     -0.00000000	     35.28409514
      1.82539380	     -0.05922686	      0.00006041	     -0.20072101	     -0.06377527	      0.88290177	      0.00005691	     -0.21882910	     -0.00000000	     -0.00000000	     34.84957316
      1.82683529	     -0.05931728	      0.00006534	     -0.20081137	     -0.06376729	      0.88290159	      0.00005808	     -0.21883618	     -0.00000000	     -0.00000000	     35.13256484
      1.82827678	     -0.05941659	      0.00007132	     -0.20091066	     -0.06375933	      0.88290137	      0.00005927	     -0.21884408	     -0.00000000	     -0.00000000	     34.66565182
      1.82971828	     -0.05951206	      0.00007629	     -0.20100611	     -0.06375137	      0.88290113	      0.00006048	     -0.21885281	     -0.00000000	     -0.00000000	     34.96818217
      1.83099565	     -0.05960349	      0.00008214	     -0.20109756	     -0.06374434	      0.88290089	      0.00006156	     -0.21886116	     -0.00000000	     -0.00000000	     34.59529140
      1.83227303	     -0.05969318	      0.00008725	     -0.20118727	     -0.06373731	      0.88290062	      0.00006265	     -0.21887010	     -0.00000000	     -0.00000000	     34.65408526
      1.83384403	     -0.05980563	      0.00009472	     -0.20129980	     -0.06372868	      0.88290026	      0.00006402	     -0.21888177	     -0.00000000	     -0.00000000	     34.41534158
      1.83541503	     -0.05991693	      0.00010127	     -0.20141117	     -0.06372005	      0.88289987	      0.00006540	     -0.21889410	     -0.00000000	     -0.00000000	     34.60416913
      1.83670723	     -0.06001043	      0.00010848	     -0.20150479	     -0.06371297	      0.88289953	      0.00006654	     -0.21890468	     -0.00000000	     -0.00000000	     34.21974938
      1.83799942	     -0.06010230	      0.00011454	     -0.20159678	     -0.06370590	      0.88289916	      0.00006770	     -0.21891562	     -0.00000000	     -0.00000000	     34.28509580
      1.83957999	     -0.06021621	      0.00012344	     -0.20171088	     -0.06369725	      0.88289869	      0.00006912	     -0.21892942	     -0.00000000	     -0.00000000	     34.03271297
      1.84116057	     -0.06033027	      0.00013073	     -0.20182511	     -0.06368861	      0.88289820	      0.00007055	     -0.21894368	     -0.00000000	     -0.00000000	     34.24115349
      1.84239803	     -0.06042103	      0.00013877	     -0.20191608	     -0.06368185	      0.88289779	      0.00007168	     -0.21895516	     -0.00000000	     -0.00000000	     33.84801299
      1.84363549	     -0.06051133	      0.00014546	     -0.20200657	     -0.06367510	      0.88289738	      0.00007282	     -0.21896691	     -0.00000000	     -0.00000000	     33.86730005
      1.84528327	     -0.06063201	      0.00015607	     -0.20212756	     -0.06366611	      0.88289680	      0.00007434	     -0.21898296	     -0.00000000	     -0.00000000	     33.63998470
      1.84676591	     -0.06074011	      0.00016480	     -0.20223595	     -0.06365803	      0.88289627	      0.00007572	     -0.21899776	     -0.00000000	     -0.00000000	     33.72062785
      1.84824854	     -0.06084889	      0.00017616	     -0.20234509	     -0.06364996	      0.88289572	      0.00007710	     -0.21901289	     -0.00000000	     -0.00000000	     33.31020435
      1.84957961	     -0.06094473	      0.00018453	     -0.20244123	     -0.06364271	      0.88289522	      0.00007835	     -0.21902673	     -0.00000000	     -0.00000000	     33.47281061
      1.85091067	     -0.06103985	      0.00019565	     -0.20253673	     -0.06363547	      0.88289472	      0.00007961	     -0.21904076	     -0.00000000	     -0.00000000	     33.20948157
      1.85224173	     -0.06113292	      0.00020610	     -0.20263019	     -0.06362823	      0.88289420	      0.00008087	     -0.21905494	     -0.00000000	     -0.00000000	     33.20548752
      1.85388316	     -0.06124592	      0.00022152	     -0.20274375	     -0.06361931	      0.88289356	      0.00008244	     -0.21907258	     -0.00000000	     -0.00000000	     32.87904469
      1.85521974	     -0.06133643	      0.00023309	     -0.20283470	     -0.06361204	      0.88289304	      0.00008372	     -0.21908704	     -0.00000000	     -0.00000000	     32.97566502
      1.85655632	     -0.06142610	      0.00024697	     -0.20292488	     -0.06360478	      0.88289251	      0.00008501	     -0.21910160	     -0.00000000	     -0.00000000	     32.66870425
      1.85789290	     -0.06151434	      0.00026010	     -0.20301363	     -0.06359752	      0.88289197	      0.00008630	     -0.21911623	     -0.00000000	     -0.00000000	     32.66729909
      1.85955555	     -0.06162299	      0.00027831	     -0.20312298	     -0.06358848	      0.88289131	      0.00008791	     -0.21913452	     -0.00000000	     -0.00000000	     32.26977505
      1.86090179	     -0.06170904	      0.00029170	     -0.20320958	     -0.06358117	      0.88289077	      0.00008922	     -0.21914940	     -0.00000000	     -0.00000000	     32.40633125
      1.86224803	     -0.06179442	      0.00030711	     -0.20329557	     -0.06357385	      0.88289022	      0.00009053	     -0.21916434	     -0.00000000	     -0.00000000	     32.07524703
      1.86359426	     -0.06187785	      0.00032145	     -0.20337960	     -0.06356653	      0.88288968	      0.00009183	     -0.21917929	     -0.00000000	     -0.00000000	     32.07741528
      1.86523658	     -0.06197788	      0.00034065	     -0.20348042	     -0.06355760	      0.88288900	      0.00009342	     -0.21919755	     -0.00000000	     -0.00000000	     31.65644771
      1.86659319	     -0.06205742	      0.00035494	     -0.20356058	     -0.06355021	      0.88288845	      0.00009473	     -0.21921260	     -0.00000000	     -0.00000000	     31.79629506
      1.86794979	     -0.06213583	      0.00037107	     -0.20363968	     -0.06354282	      0.88288788	      0.00009603	     -0.21922758	     -0.00000000	     -0.00000000	     31.43466741
      1.86930640	     -0.06221245	      0.00038583	     -0.20371697	     -0.06353542	      0.88288731	      0.00009733	     -0.21924249	     -0.00000000	     -0.00000000	     31.42722630
      1.87066300	     -0.06228735	      0.00040167	     -0.20379257	     -0.06352801	      0.88288674	      0.00009862	     -0.21925732	     -0.00000000	     -0.00000000	     31.12909009
      1.87237382	     -0.06237868	      0.00042036	     -0.20388477	     -0.06351865	      0.88288600	      0.00010023	     -0.21927583	     -0.00000000	     -0.00000000	     31.18263160
      1.87371402	     -0.06244724	      0.00043663	     -0.20395407	     -0.06351131	      0.88288542	      0.00010148	     -0.21929016	     -0.00000000	     -0.00000000	     30.67344578
      1.87505421	     -0.06251338	      0.00045114	     -0.20402092	     -0.06350395	      0.88288483	      0.00010271	     -0.21930429	     -0.00000000	     -0.00000000	     30.70157291
      1.87639441	     -0.06257730	      0.00046676	     -0.20408558	     -0.06349658	      0.88288423	      0.00010393	     -0.21931820	     -0.00000000	     -0.00000000	     30.40412795
      1.87810590	     -0.06265518	      0.00048524	     -0.20416439	     -0.06348714	      0.88288345	      0.00010547	     -0.21933556	     -0.00000000	     -0.00000000	     30.41829552
      1.87946493	     -0.06271344	      0.00050133	     -0.20422344	     -0.06347963	      0.88288282	      0.00010667	     -0.21934900	     -0.00000000	     -0.00000000	     29.92744165
      1.88082396	     -0.06276806	      0.00051556	     -0.20427882	     -0.06347210	      0.88288217	      0.00010786	     -0.21936207	     -0.00000000	     -0.00000000	     29.96155712
      1.88218299	     -0.06281950	      0.00053088	     -0.20433104	     -0.06346454	      0.88288152	      0.00010902	     -0.21937471	     -0.00000000	     -0.00000000	     29.64769236
      1.88386108	     -0.06287753	      0.00054822	     -0.20439002	     -0.06345519	      0.88288070	      0.00011042	     -0.21938965	     -0.00000000	     -0.00000000	     29.68494958
      1.88524134	     -0.06291987	      0.00056401	     -0.20443320	     -0.06344746	      0.88288001	      0.00011155	     -0.21940130	     -0.00000000	     -0.00000000	     29.18701408
      1.88662160	     -0.06295776	      0.00057768	     -0.20447188	     -0.06343972	      0.88287930	      0.00011265	     -0.21941230	     -0.00000000	     -0.00000000	     29.24136350
      1.88800187	     -0.06299231	      0.00059233	     -0.20450724	     -0.06343194	      0.88287859	      0.00011373	     -0.21942261	     -0.00000000	     -0.00000000	     28.91032801
      1.88938213	     -0.06302317	      0.00060543	     -0.20453889	     -0.06342414	      0.88287787	      0.00011478	     -0.21943220	     -0.00000000	     -0.00000000	     28.88082618
      1.89110513	     -0.06305802	      0.00062235	     -0.20457475	     -0.06341436	      0.88287695	      0.00011604	     -0.21944315	     -0.00000000	     -0.00000000	     28.38377046
      1.89250173	     -0.06307999	      0.00063387	     -0.20459748	     -0.06340639	      0.88287619	      0.00011703	     -0.21945116	     -0.00000000	     -0.00000000	     28.54189962
      1.89389834	     -0.06310101	      0.00064659	     -0.20461930	     -0.06339840	      0.88287543	      0.00011799	     -0.21945835	     -0.00000000	     -0.00000000	     28.24692451
      1.89529495	     -0.06311795	      0.00065723	     -0.20463700	     -0.06339037	      0.88287466	      0.00011891	     -0.21946476	     -0.00000000	     -0.00000000	     28.16772997
      1.89669155	     -0.06313243	      0.00066819	     -0.20465225	     -0.06338231	      0.88287388	      0.00011980	     -0.21947035	     -0.00000000	     -0.00000000	     27.97442071
      1.89844789	     -0.06314642	      0.00067954	     -0.20466715	     -0.06337212	      0.88287289	      0.00012085	     -0.21947623	     -0.00000000	     -0.00000000	     27.86100395
      1.89983620	     -0.06315300	      0.00068945	     -0.20467448	     -0.06336402	      0.88287211	      0.00012165	     -0.21947994	     -0.00000000	     -0.00000000	     27.58469141
      1.90122450	     -0.06315746	      0.00069683	     -0.20467962	     -0.06335589	      0.88287132	      0.00012240	     -0.21948279	     -0.00000000	     -0.00000000	     27.63310858
      1.90261280	     -0.06315873	      0.00070477	     -0.20468160	     -0.06334772	      0.88287053	      0.00012311	     -0.21948480	     -0.00000000	     -0.00000000	     27.35890269
      1.90427957	     -0.06315601	      0.00071190	     -0.20467967	     -0.06333787	      0.88286958	      0.00012391	     -0.21948607	     -0.00000000	     -0.00000000	     27.46725907
      1.90572015	     -0.06315014	      0.00071871	     -0.20467450	     -0.06332930	      0.88286877	      0.00012456	     -0.21948616	     -0.00000000	     -0.00000000	     27.02265792
      1.90716074	     -0.06314018	      0.00072282	     -0.20466517	     -0.06332069	      0.88286795	      0.00012515	     -0.21948529	     -0.00000000	     -0.00000000	     27.16905668
      1.90860133	     -0.06312766	      0.00072775	     -0.20465331	     -0.06331203	      0.88286714	      0.00012570	     -0.21948348	     -0.00000000	     -0.00000000	     26.84875538
      1.91004191	     -0.06311075	      0.00073045	     -0.20463700	     -0.06330334	      0.88286634	      0.00012620	     -0.21948070	     -0.00000000	     -0.00000000	     26.93992066
      1.91148250	     -0.06309101	      0.00073358	     -0.20461787	     -0.06329459	      0.88286554	      0.00012665	     -0.21947696	     -0.00000000	     -0.00000000	     26.66023559
      1.91292309	     -0.06306705	      0.00073482	     -0.20459448	     -0.06328580	      0.88286475	      0.00012705	     -0.21947224	     -0.00000000	     -0.00000000	     26.74440388
      1.91436367	     -0.06304010	      0.00073618	     -0.20456810	     -0.06327696	      0.88286397	      0.00012740	     -0.21946654	     -0.00000000	     -0.00000000	     26.48803535
      1.91580426	     -0.06300875	      0.00073598	     -0.20453728	     -0.06326808	      0.88286319	      0.00012770	     -0.21945987	     -0.00000000	     -0.00000000	     26.56216789
      1.91760176	     -0.06296700	      0.00073582	     -0.20449618	     -0.06325692	      0.88286225	      0.00012800	     -0.21945017	     -0.00000000	     -0.00000000	     26.12430512
      1.91902075	     -0.06292633	      0.00073332	     -0.20445596	     -0.06324806	      0.88286151	      0.00012818	     -0.21944145	     -0.00000000	     -0.00000000	     26.41829244
      1.92043974	     -0.06288520	      0.00073184	     -0.20441531	     -0.06323916	      0.88286079	      0.00012831	     -0.21943174	     -0.00000000	     -0.00000000	     26.26099242
      1.92185873	     -0.06283928	      0.00072840	     -0.20436982	     -0.06323020	      0.88286009	      0.00012839	     -0.21942110	     -0.00000000	     -0.00000000	     26.20703647
      1.92327772	     -0.06278965	      0.00072519	     -0.20432061	     -0.06322120	      0.88285940	      0.00012842	     -0.21940948	     -0.00000000	     -0.00000000	     26.18614570
      1.92514756	     -0.06272065	      0.00071857	     -0.20425209	     -0.06320927	      0.88285851	      0.00012839	     -0.21939271	     -0.00000000	     -0.00000000	     25.94354421
      1.92654797	     -0.06266099	      0.00071463	     -0.20419281	     -0.06320027	      0.88285787	      0.00012830	     -0.21937906	     -0.00000000	     -0.00000000	     26.01148615
      1.92794839	     -0.06260085	      0.00070833	     -0.20413299	     -0.06319123	      0.88285724	      0.00012817	     -0.21936444	     -0.00000000	     -0.00000000	     26.08691192
      1.92934880	     -0.06253671	      0.00070259	     -0.20406917	     -0.06318214	      0.88285663	      0.00012799	     -0.21934890	     -0.00000000	     -0.00000000	     25.93469265
      1.93108797	     -0.06245207	      0.00069352	     -0.20398486	     -0.06317079	      0.88285590	      0.00012769	     -0.21932828	     -0.00000000	     -0.00000000	     26.16945773
      1.93263665	     -0.06237158	      0.00068613	     -0.20390469	     -0.06316062	      0.88285527	      0.00012737	     -0.21930869	     -0.00000000	     -0.00000000	     25.76003412
      1.93418532	     -0.06228590	      0.00067586	     -0.20381922	     -0.06315040	      0.88285467	      0.00012698	     -0.21928793	      0.00000000	     -0.00000000	     26.14388380
      1.93573400	     -0.06219828	      0.00066714	     -0.20373185	     -0.06314011	      0.88285409	      0.00012654	     -0.21926601	      0.00000000	     -0.00000000	     25.70660116
      1.93728267	     -0.06210455	      0.00065459	     -0.20363825	     -0.06312977	      0.88285354	      0.00012604	     -0.21924298	      0.00000000	     -0.00000000	     26.13289880
      1.93862625	     -0.06202394	      0.00064563	     -0.20355779	     -0.06312076	      0.88285308	      0.00012555	     -0.21922213	      0.00000000	     -0.00000000	     25.85792851
      1.93996983	     -0.06194059	      0.00063432	     -0.20347451	     -0.06311170	      0.88285265	      0.00012503	     -0.21920053	      0.00000000	     -0.00000000	     25.98017861
      1.94165202	     -0.06183574	      0.00062051	     -0.20336976	     -0.06310030	      0.88285213	      0.00012432	     -0.21917252	      0.00000000	     -0.00000000	     25.86244544
      1.94333420	     -0.06172727	      0.00060444	     -0.20326130	     -0.06308884	      0.88285165	      0.00012354	     -0.21914350	      0.00000000	     -0.00000000	     26.12129001
      1.94473685	     -0.06163821	      0.00059243	     -0.20317226	     -0.06307923	      0.88285127	      0.00012284	     -0.21911858	      0.00000000	     -0.00000000	     25.95843266
      1.94613950	     -0.06154717	      0.00057839	     -0.20308118	     -0.06306959	      0.88285092	      0.00012210	     -0.21909308	      0.00000000	     -0.00000000	     26.07523584
      1.94754214	     -0.06145621	      0.00056511	     -0.20299020	     -0.06305990	      0.88285060	      0.00012133	     -0.21906702	      0.00000000	     -0.00000000	     26.06113932
      1.94939581	     -0.06133578	      0.00054634	     -0.20286967	     -0.06304703	      0.88285020	      0.00012024	     -0.21903179	      0.00000000	     -0.00000000	     26.23569379
      1.95079679	     -0.06124320	      0.00053342	     -0.20277703	     -0.06303725	      0.88284994	      0.00011937	     -0.21900465	      0.00000000	     -0.00000000	     26.12080273
      1.95219777	     -0.06114981	      0.00051944	     -0.20268354	     -0.06302744	      0.88284970	      0.00011846	     -0.21897707	      0.00000000	     -0.00000000	     26.27437205
      1.95387967	     -0.06104077	      0.00050371	     -0.20257438	     -0.06301561	      0.88284944	      0.00011733	     -0.21894345	      0.00000000	     -0.00000000	     26.28427115
      1.95556157	     -0.06092676	      0.00048716	     -0.20246022	     -0.06300373	      0.88284922	      0.00011615	     -0.21890938	      0.00000000	     -0.00000000	     26.40772840
      1.95691727	     -0.06083853	      0.00047506	     -0.20237188	     -0.06299411	      0.88284907	      0.00011516	     -0.21888156	      0.00000000	     -0.00000000	     26.46084797
      1.95827297	     -0.06074762	      0.00046247	     -0.20228084	     -0.06298447	      0.88284895	      0.00011414	     -0.21885350	      0.00000000	     -0.00000000	     26.52569496
      1.95996732	     -0.06063733	      0.00044718	     -0.20217037	     -0.06297236	      0.88284882	      0.00011283	     -0.21881809	      0.00000000	     -0.00000000	     26.68448826
      1.96166168	     -0.06052323	      0.00043242	     -0.20205609	     -0.06296021	      0.88284872	      0.00011148	     -0.21878241	      0.00000000	     -0.00000000	     26.58141996
      1.96292595	     -0.06044156	      0.00042107	     -0.20197425	     -0.06295111	      0.88284867	      0.00011044	     -0.21875558	      0.00000000	     -0.00000000	     26.75734988
      1.96419021	     -0.06035776	      0.00041039	     -0.20189030	     -0.06294199	      0.88284864	      0.00010938	     -0.21872862	      0.00000000	     -0.00000000	     26.88354671
      1.96593687	     -0.06024599	      0.00039523	     -0.20177828	     -0.06292934	      0.88284862	      0.00010788	     -0.21869119	      0.00000000	     -0.00000000	     26.90306265
      1.96742943	     -0.06014771	      0.00038327	     -0.20167979	     -0.06291850	      0.88284862	      0.00010656	     -0.21865909	      0.00000000	      0.00000000	     27.17131613
      1.96892199	     -0.06005562	      0.00037016	     -0.20158745	     -0.06290763	      0.88284865	      0.00010522	     -0.21862688	      0.00000000	      0.00000000	     27.04600295
      1.97041455	     -0.05995727	      0.00035878	     -0.20148888	     -0.06289673	      0.88284869	      0.00010384	     -0.21859464	      0.00000000	      0.00000000	     27.37029888
      1.97190710	     -0.05986881	      0.00034548	     -0.20140012	     -0.06288580	      0.88284876	      0.00010245	     -0.21856232	      0.00000000	      0.00000000	     27.28149351
      1.97339966	     -0.05977200	      0.00033480	     -0.20130307	     -0.06287484	      0.88284883	      0.00010102	     -0.21853004	      0.00000000	      0.00000000	     27.62434580
      1.97471032	     -0.05969660	      0.00032305	     -0.20122739	     -0.06286519	      0.88284891	      0.00009975	     -0.21850165	      0.00000000	      0.00000000	     27.52002672
      1.97602098	     -0.05961584	      0.00031316	     -0.20114639	     -0.06285553	      0.88284901	      0.00009847	     -0.21847333	      0.00000000	      0.00000000	     27.72761584
      1.97761106	     -0.05952446	      0.00029975	     -0.20105465	     -0.06284378	      0.88284913	      0.00009688	     -0.21843900	      0.00000000	      0.00000000	     27.73986842
      1.97920114	     -0.05942872	      0.00028812	     -0.20095858	     -0.06283200	      0.88284927	      0.00009527	     -0.21840480	      0.00000000	      0.00000000	     28.13027263
      1.98051841	     -0.05935754	      0.00027623	     -0.20088707	     -0.06282223	      0.88284939	      0.00009392	     -0.21837650	      0.00000000	      0.00000000	     27.99650948
      1.98183568	     -0.05928176	      0.00026613	     -0.20081098	     -0.06281244	      0.88284953	      0.00009255	     -0.21834832	      0.00000000	      0.00000000	     28.22421314
      1.98342698	     -0.05919733	      0.00025234	     -0.20072613	     -0.06280060	      0.88284970	      0.00009088	     -0.21831439	      0.00000000	      0.00000000	     28.25952666
      1.98501827	     -0.05910853	      0.00024046	     -0.20063694	     -0.06278874	      0.88284988	      0.00008918	     -0.21828066	      0.00000000	      0.00000000	     28.67097943
      1.98629828	     -0.05904569	      0.00022852	     -0.20057372	     -0.06277919	      0.88285004	      0.00008781	     -0.21825363	      0.00000000	      0.00000000	     28.54959702
      1.98757829	     -0.05897848	      0.00021844	     -0.20050616	     -0.06276962	      0.88285020	      0.00008642	     -0.21822677	      0.00000000	      0.00000000	     28.76481909
      1.98921038	     -0.05889949	      0.00020428	     -0.20042667	     -0.06275742	      0.88285041	      0.00008463	     -0.21819270	      0.00000000	      0.00000000	     28.83929096
      1.99067145	     -0.05882605	      0.00019320	     -0.20035282	     -0.06274648	      0.88285062	      0.00008302	     -0.21816245	      0.00000000	      0.00000000	     29.14351285
      1.99213253	     -0.05876075	      0.00018013	     -0.20028706	     -0.06273553	      0.88285083	      0.00008139	     -0.21813239	      0.00000000	      0.00000000	     29.07736752
      1.99359361	     -0.05868909	      0.00016945	     -0.20021497	     -0.06272458	      0.88285105	      0.00007975	     -0.21810259	      0.00000000	      0.00000000	     29.42689303
      1.99505469	     -0.05862822	      0.00015632	     -0.20015361	     -0.06271362	      0.88285128	      0.00007810	     -0.21807297	      0.00000000	      0.00000000	     29.41622401
      1.99651577	     -0.05855928	      0.00014631	     -0.20008423	     -0.06270266	      0.88285152	      0.00007644	     -0.21804365	      0.00000000	      0.00000000	     29.77016241
      1.99781221	     -0.05850809	      0.00013473	     -0.20003260	     -0.06269294	      0.88285174	      0.00007495	     -0.21801778	      0.00000000	      0.00000000	     29.72919143
      1.99910865	     -0.05845178	      0.00012521	     -0.19997587	     -0.06268321	      0.88285197	      0.00007346	     -0.21799215	      0.00000000	      0.00000000	     29.97112763
      2.00066893	     -0.05839085	      0.00011216	     -0.19991440	     -0.06267150	      0.88285225	      0.00007166	     -0.21796154	      0.00000000	      0.00000000	     30.03659253
      2.00222922	     -0.05832580	      0.00010100	     -0.19984884	     -0.06265980	      0.88285254	      0.00006984	     -0.21793126	     -0.00000000	      0.00000000	     30.44117025
      2.00353320	     -0.05827951	      0.00008946	     -0.19980207	     -0.06265002	      0.88285279	      0.00006832	     -0.21790614	     -0.00000000	      0.00000000	     30.35597406
      2.00483717	     -0.05822839	      0.00007982	     -0.19975049	     -0.06264025	      0.88285305	      0.00006679	     -0.21788127	     -0.00000000	      0.00000000	     30.61474043
      2.00640916	     -0.05817344	      0.00006645	     -0.19969495	     -0.06262847	      0.88285337	      0.00006493	     -0.21785154	     -0.00000000	      0.00000000	     30.69120454
      2.00798114	     -0.05811366	      0.00005410	     -0.19963459	     -0.06261671	      0.88285370	      0.00006308	     -0.21782215	     -0.00000000	      0.00000000	     31.15336474
      2.00923838	     -0.05807421	      0.00004085	     -0.19959460	     -0.06260730	      0.88285397	      0.00006158	     -0.21779883	     -0.00000000	      0.00000000	     31.09534277
      2.01049562	     -0.05803009	      0.00002856	     -0.19954995	     -0.06259790	      0.88285424	      0.00006009	     -0.21777574	     -0.00000000	      0.00000000	     31.36439087
      2.01212245	     -0.05797901	      0.00001014	     -0.19949811	     -0.06258576	      0.88285461	      0.00005815	     -0.21774614	     -0.00000000	      0.00000000	     31.51596170
      2.01374927	     -0.05792349	     -0.00000736	     -0.19944185	     -0.06257363	      0.88285499	      0.00005621	     -0.21771692	     -0.00000000	      0.00000000	     32.00136436
      2.01496244	     -0.05789023	     -0.00002317	     -0.19940797	     -0.06256460	      0.88285528	      0.00005476	     -0.21769531	     -0.00000000	      0.00000000	     31.92474250
      2.01617561	     -0.05785247	     -0.00003744	     -0.19936961	     -0.06255557	      0.88285559	      0.00005331	     -0.21767391	     -0.00000000	      0.00000000	     32.16593363
      2.01787737	     -0.05780480	     -0.00005878	     -0.19932107	     -0.06254294	      0.88285603	      0.00005127	     -0.21764421	     -0.00000000	      0.00000000	     32.34708790
      2.01937845	     -0.05775989	     -0.00007639	     -0.19927541	     -0.06253183	      0.88285644	      0.00004948	     -0.21761834	     -0.00000000	      0.00000000	     32.70792918
      2.02087952	     -0.05772358	     -0.00009624	     -0.19923830	     -0.06252074	      0.88285688	      0.00004768	     -0.21759273	     -0.00000000	      0.00000000	     32.70642851
      2.02217812	     -0.05768467	     -0.00011097	     -0.19919874	     -0.06251117	      0.88285728	      0.00004614	     -0.21757084	     -0.00000000	      0.00000000	     33.10591033
      2.02347672	     -0.05765351	     -0.00012759	     -0.19916689	     -0.06250163	      0.88285770	      0.00004459	     -0.21754912	     -0.00000000	      0.00000000	     33.22114027
      2.02477533	     -0.05761953	     -0.00014286	     -0.19913224	     -0.06249211	      0.88285814	      0.00004305	     -0.21752763	     -0.00000000	      0.00000000	     33.48763549
      2.02652802	     -0.05757927	     -0.00016417	     -0.19909105	     -0.06247931	      0.88285876	      0.00004097	     -0.21749892	     -0.00000000	      0.00000000	     33.64445973
      2.02783438	     -0.05754527	     -0.00017800	     -0.19905641	     -0.06246980	      0.88285925	      0.00003943	     -0.21747778	     -0.00000000	      0.00000000	     34.02523956
      2.02914074	     -0.05751706	     -0.00019281	     -0.19902754	     -0.06246032	      0.88285977	      0.00003789	     -0.21745682	     -0.00000000	      0.00000000	     34.11323357
      2.03071450	     -0.05747980	     -0.00020860	     -0.19898952	     -0.06244895	      0.88286042	      0.00003605	     -0.21743185	     -0.00000000	      0.00000000	     34.52628414
      2.03228827	     -0.05745122	     -0.00022555	     -0.19896014	     -0.06243763	      0.88286110	      0.00003421	     -0.21740714	     -0.00000000	      0.00000000	     34.46297879
      2.03352562	     -0.05742070	     -0.00023617	     -0.19892906	     -0.06242876	      0.88286165	      0.00003277	     -0.21738796	     -0.00000000	      0.00000000	     34.91118456
      2.03476297	     -0.05739812	     -0.00024825	     -0.19890588	     -0.06241993	      0.88286222	      0.00003134	     -0.21736891	     -0.00000000	      0.00000000	     35.06704105
      2.03639423	     -0.05736535	     -0.00026241	     -0.19887236	     -0.06240834	      0.88286300	      0.00002946	     -0.21734412	     -0.00000000	      0.00000000	     35.38389544
      2.03802549	     -0.05734022	     -0.00027763	     -0.19884644	     -0.06239681	      0.88286380	      0.00002760	     -0.21731961	     -0.00000000	      0.00000000	     35.52359226
      2.03921894	     -0.05731524	     -0.00028595	     -0.19882096	     -0.06238842	      0.88286440	      0.00002624	     -0.21730193	     -0.00000000	      0.00000000	     35.80277831
      2.04041239	     -0.05729674	     -0.00029560	     -0.19880192	     -0.06238006	      0.88286501	      0.00002488	     -0.21728438	     -0.00000000	      0.00000000	     35.94364505
      2.04212407	     -0.05726812	     -0.00030791	     -0.19877255	     -0.06236813	      0.88286589	      0.00002295	     -0.21725955	     -0.00000000	      0.00000000	     36.23374222
      2.04358072	     -0.05724881	     -0.00031891	     -0.19875259	     -0.06235803	      0.88286665	      0.00002132	     -0.21723868	     -0.00000000	      0.00000000	     36.37573288
      2.04503737	     -0.05722508	     -0.00032767	     -0.19872826	     -0.06234800	      0.88286742	      0.00001969	     -0.21721812	     -0.00000000	      0.00000000	     36.64494708
      2.04649402	     -0.05720969	     -0.00033815	     -0.19871223	     -0.06233801	      0.88286818	      0.00001807	     -0.21719781	     -0.00000000	      0.00000000	     36.76328334
      2.04795068	     -0.05718676	     -0.00034558	     -0.19868873	     -0.06232809	      0.88286894	      0.00001646	     -0.21717784	     -0.00000000	      0.00000000	     37.05291421
      2.04921141	     -0.05717627	     -0.00035403	     -0.19867769	     -0.06231954	      0.88286959	      0.00001507	     -0.21716075	     -0.00000000	      0.00000000	     37.10571954
      2.05047214	     -0.05716067	     -0.00036030	     -0.19866160	     -0.06231104	      0.88287024	      0.00001369	     -0.21714393	     -0.00000000	      0.00000000	     37.30696131
      2.05203231	     -0.05714714	     -0.00036890	     -0.19864745	     -0.06230058	      0.88287102	      0.00001198	     -0.21712341	     -0.00000000	      0.00000000	     37.43650209
      2.05359248	     -0.05712906	     -0.00037546	     -0.19862879	     -0.06229019	      0.88287179	      0.00001027	     -0.21710330	     -0.00000000	      0.00000000	     37.70899738
      2.05485335	     -0.05712185	     -0.00038249	     -0.19862106	     -0.06228185	      0.88287239	      0.00000890	     -0.21708730	     -0.00000000	      0.00000000	     37.73617578
      2.05611421	     -0.05711045	     -0.00038770	     -0.19860919	     -0.06227355	      0.88287297	      0.00000753	     -0.21707161	     -0.00000000	      0.00000000	     37.91137320
      2.05769650	     -0.05710169	     -0.00039490	     -0.19859982	     -0.06226320	      0.88287368	      0.00000581	     -0.21705229	     -0.00000000	      0.00000000	     38.01501196
      2.05927879	     -0.05708853	     -0.00040001	     -0.19858610	     -0.06225292	      0.88287435	      0.00000409	     -0.21703344	     -0.00000000	      0.00000000	     38.27577962
      2.06049028	     -0.05708510	     -0.00040558	     -0.19858221	     -0.06224511	      0.88287484	      0.00000278	     -0.21701927	     -0.00000000	      0.00000000	     38.25374798
      2.06170176	     -0.05707812	     -0.00040958	     -0.19857480	     -0.06223734	      0.88287531	      0.00000147	     -0.21700541	     -0.00000000	      0.00000000	     38.41354223
      2.06335015	     -0.05707403	     -0.00041534	     -0.19857011	     -0.06222683	      0.88287591	     -0.00000031	     -0.21698699	     -0.00000000	      0.00000000	     38.47895329
      2.06499854	     -0.05706674	     -0.00041930	     -0.19856228	     -0.06221641	      0.88287646	     -0.00000209	     -0.21696915	     -0.00000000	      0.00000000	     38.80213967
      2.06615782	     -0.05706914	     -0.00042309	     -0.19856428	     -0.06220913	      0.88287682	     -0.00000334	     -0.21695691	     -0.00000000	      0.00000000	     38.68633226
      2.06731710	     -0.05706816	     -0.00042573	     -0.19856291	     -0.06220190	      0.88287716	     -0.00000460	     -0.21694497	     -0.00000000	      0.00000000	     38.81098333
      2.06906868	     -0.05707269	     -0.00042982	     -0.19856687	     -0.06219104	      0.88287762	     -0.00000649	     -0.21692749	     -0.00000000	      0.00000000	     38.87105922
      2.07051437	     -0.05707694	     -0.00043233	     -0.19857066	     -0.06218216	      0.88287796	     -0.00000805	     -0.21691365	     -0.00000000	      0.00000000	     39.03032860
      2.07196005	     -0.05708837	     -0.00043496	     -0.19858165	     -0.06217334	      0.88287826	     -0.00000962	     -0.21690036	     -0.00000000	      0.00000000	     38.99290693
      2.07340574	     -0.05709844	     -0.00043667	     -0.19859129	     -0.06216459	      0.88287852	     -0.00001118	     -0.21688771	     -0.00000000	      0.00000000	     39.20549446
      2.07485142	     -0.05711929	     -0.00043844	     -0.19861172	     -0.06215591	      0.88287874	     -0.00001275	     -0.21687571	     -0.00000000	      0.00000000	     39.04993442
      2.07609499	     -0.05713456	     -0.00043941	     -0.19862663	     -0.06214849	      0.88287889	     -0.00001410	     -0.21686601	     -0.00000000	      0.00000000	     39.27433230
      2.07733855	     -0.05715753	     -0.00044020	     -0.19864927	     -0.06214112	      0.88287902	     -0.00001546	     -0.21685689	     -0.00000000	      0.00000000	     39.22904519
      2.07888113	     -0.05718700	     -0.00044084	     -0.19867834	     -0.06213205	      0.88287913	     -0.00001714	     -0.21684645	     -0.00000000	      0.00000000	     39.36834404
      2.08042372	     -0.05722394	     -0.00044049	     -0.19871490	     -0.06212306	      0.88287920	     -0.00001882	     -0.21683696	     -0.00000000	      0.00000000	     39.24860516
      2.08165757	     -0.05725229	     -0.00044038	     -0.19874296	     -0.06211592	      0.88287922	     -0.00002017	     -0.21683009	     -0.00000000	      0.00000000	     39.43739580
      2.08289143	     -0.05728570	     -0.00043924	     -0.19877611	     -0.06210882	      0.88287921	     -0.00002152	     -0.21682384	     -0.00000000	     -0.00000000	     39.38748552
      2.08446057	     -0.05732880	     -0.00043769	     -0.19881889	     -0.06209987	      0.88287915	     -0.00002324	     -0.21681678	     -0.00000000	     -0.00000000	     39.50905805
      2.08602972	     -0.05737687	     -0.00043423	     -0.19886671	     -0.06209100	      0.88287905	     -0.00002496	     -0.21681068	     -0.00000000	     -0.00000000	     39.35430606
      2.08720970	     -0.05741181	     -0.00043252	     -0.19890144	     -0.06208437	      0.88287894	     -0.00002626	     -0.21680672	     -0.00000000	     -0.00000000	     39.52221233
      2.08838967	     -0.05745028	     -0.00042927	     -0.19893975	     -0.06207779	      0.88287881	     -0.00002756	     -0.21680327	     -0.00000000	     -0.00000000	     39.47891496
      2.09003341	     -0.05750470	     -0.00042485	     -0.19899397	     -0.06206869	      0.88287858	     -0.00002937	     -0.21679931	     -0.00000000	     -0.00000000	     39.54782483
      2.09167714	     -0.05756257	     -0.00041786	     -0.19905171	     -0.06205967	      0.88287830	     -0.00003119	     -0.21679628	     -0.00000000	     -0.00000000	     39.39784290
      2.09279796	     -0.05760168	     -0.00041452	     -0.19909070	     -0.06205357	      0.88287808	     -0.00003244	     -0.21679475	     -0.00000000	     -0.00000000	     39.52126935
      2.09391878	     -0.05764274	     -0.00040932	     -0.19913170	     -0.06204750	      0.88287785	     -0.00003368	     -0.21679362	     -0.00000000	     -0.00000000	     39.48085671
      2.09568368	     -0.05770912	     -0.00040121	     -0.19919800	     -0.06203802	      0.88287744	     -0.00003565	     -0.21679266	     -0.00000000	     -0.00000000	     39.50821375
      2.09712599	     -0.05776547	     -0.00039298	     -0.19925434	     -0.06203033	      0.88287706	     -0.00003727	     -0.21679260	     -0.00000000	     -0.00000000	     39.40987971
      2.09856830	     -0.05782268	     -0.00038584	     -0.19931153	     -0.06202271	      0.88287666	     -0.00003888	     -0.21679316	     -0.00000000	     -0.00000000	     39.50308166
      2.10001061	     -0.05788095	     -0.00037568	     -0.19936986	     -0.06201514	      0.88287623	     -0.00004051	     -0.21679432	     -0.00000000	     -0.00000000	     39.33301007
      2.10126830	     -0.05793139	     -0.00036881	     -0.19942032	     -0.06200859	      0.88287583	     -0.00004193	     -0.21679578	     -0.00000000	     -0.00000000	     39.43778799
      2.10252598	     -0.05798220	     -0.00035941	     -0.19947122	     -0.06200208	      0.88287541	     -0.00004336	     -0.21679760	     -0.00000000	     -0.00000000	     39.34909176
      2.10378367	     -0.05803320	     -0.00035062	     -0.19952231	     -0.06199561	      0.88287498	     -0.00004479	     -0.21679977	     -0.00000000	     -0.00000000	     39.36261394
      2.10550760	     -0.05810319	     -0.00033621	     -0.19959249	     -0.06198681	      0.88287435	     -0.00004676	     -0.21680328	     -0.00000000	     -0.00000000	     39.25536142
      2.10678955	     -0.05815559	     -0.00032670	     -0.19964502	     -0.06198031	      0.88287386	     -0.00004823	     -0.21680624	     -0.00000000	     -0.00000000	     39.31583573
      2.10807149	     -0.05820821	     -0.00031494	     -0.19969783	     -0.06197386	      0.88287336	     -0.00004971	     -0.21680950	     -0.00000000	     -0.00000000	     39.21470713
      2.10935343	     -0.05826188	     -0.00030411	     -0.19975168	     -0.06196745	      0.88287285	     -0.00005119	     -0.21681304	     -0.00000000	     -0.00000000	     39.22527803
      2.11106209	     -0.05833401	     -0.00028755	     -0.19982413	     -0.06195896	      0.88287214	     -0.00005318	     -0.21681822	     -0.00000000	     -0.00000000	     39.09319651
      2.11231474	     -0.05838682	     -0.00027677	     -0.19987715	     -0.06195278	      0.88287160	     -0.00005465	     -0.21682232	     -0.00000000	     -0.00000000	     39.16567043
      2.11356738	     -0.05843913	     -0.00026376	     -0.19992973	     -0.06194664	      0.88287106	     -0.00005613	     -0.21682665	     -0.00000000	     -0.00000000	     39.06483135
      2.11513278	     -0.05850460	     -0.00024853	     -0.19999553	     -0.06193902	      0.88287037	     -0.00005798	     -0.21683234	     -0.00000000	     -0.00000000	     39.10162887
      2.11652017	     -0.05856175	     -0.00023265	     -0.20005305	     -0.06193231	      0.88286974	     -0.00005963	     -0.21683765	     -0.00000000	     -0.00000000	     38.94300734
      2.11790756	     -0.05861842	     -0.00021867	     -0.20011006	     -0.06192564	      0.88286911	     -0.00006129	     -0.21684314	     -0.00000000	     -0.00000000	     39.02175747
      2.11929495	     -0.05867408	     -0.00020152	     -0.20016614	     -0.06191901	      0.88286847	     -0.00006296	     -0.21684881	     -0.00000000	     -0.00000000	     38.85514383
      2.12068234	     -0.05872957	     -0.00018683	     -0.20022200	     -0.06191242	      0.88286782	     -0.00006464	     -0.21685462	     -0.00000000	     -0.00000000	     38.94530636
      2.12206973	     -0.05878401	     -0.00016848	     -0.20027693	     -0.06190588	      0.88286716	     -0.00006633	     -0.21686056	     -0.00000000	     -0.00000000	     38.75325641
      2.12345711	     -0.05883790	     -0.00015320	     -0.20033124	     -0.06189937	      0.88286649	     -0.00006804	     -0.21686660	     -0.00000000	     -0.00000000	     38.87051617
      2.12469730	     -0.05888481	     -0.00013603	     -0.20037862	     -0.06189358	      0.88286589	     -0.00006956	     -0.21687208	     -0.00000000	     -0.00000000	     38.69183282
      2.12593749	     -0.05892994	     -0.00012098	     -0.20042418	     -0.06188782	      0.88286529	     -0.00007110	     -0.21687760	     -0.00000000	     -0.00000000	     38.71639345
      2.12743860	     -0.05898412	     -0.00010087	     -0.20047894	     -0.06188089	      0.88286456	     -0.00007297	     -0.21688439	     -0.00000000	     -0.00000000	     38.58871257
      2.12893972	     -0.05903821	     -0.00008224	     -0.20053357	     -0.06187400	      0.88286382	     -0.00007486	     -0.21689130	     -0.00000000	     -0.00000000	     38.65576715
      2.13019693	     -0.05908247	     -0.00006373	     -0.20057838	     -0.06186826	      0.88286320	     -0.00007645	     -0.21689719	     -0.00000000	     -0.00000000	     38.46668778
      2.13145413	     -0.05912676	     -0.00004690	     -0.20062319	     -0.06186254	      0.88286257	     -0.00007804	     -0.21690313	     -0.00000000	     -0.00000000	     38.47630025
      2.13296473	     -0.05917891	     -0.00002440	     -0.20067603	     -0.06185571	      0.88286182	     -0.00007997	     -0.21691037	     -0.00000000	     -0.00000000	     38.32750642
      2.13447533	     -0.05923023	     -0.00000368	     -0.20072800	     -0.06184891	      0.88286106	     -0.00008191	     -0.21691765	     -0.00000000	     -0.00000000	     38.41715054
      2.13569348	     -0.05926984	      0.00001592	     -0.20076823	     -0.06184346	      0.88286044	     -0.00008349	     -0.21692354	     -0.00000000	     -0.00000000	     38.19679573
      2.13691164	     -0.05930872	      0.00003370	     -0.20080768	     -0.06183802	      0.88285982	     -0.00008507	     -0.21692942	     -0.00000000	     -0.00000000	     38.20445491
      2.13847678	     -0.05935729	      0.00005820	     -0.20085705	     -0.06183107	      0.88285901	     -0.00008712	     -0.21693693	     -0.00000000	     -0.00000000	     38.04968297
      2.14004192	     -0.05940504	      0.00008055	     -0.20090555	     -0.06182415	      0.88285819	     -0.00008918	     -0.21694438	     -0.00000000	     -0.00000000	     38.15625014
      2.14122905	     -0.05943968	      0.00010006	     -0.20094084	     -0.06181892	      0.88285756	     -0.00009076	     -0.21694999	     -0.00000000	     -0.00000000	     37.89930704
      2.14241619	     -0.05947403	      0.00011748	     -0.20097579	     -0.06181370	      0.88285692	     -0.00009234	     -0.21695555	     -0.00000000	     -0.00000000	     37.89729194
      2.14404761	     -0.05951992	      0.00014242	     -0.20102255	     -0.06180656	      0.88285603	     -0.00009453	     -0.21696310	     -0.00000000	     -0.00000000	     37.73046156
      2.14567903	     -0.05956549	      0.00016464	     -0.20106893	     -0.06179944	      0.88285512	     -0.00009673	     -0.21697054	     -0.00000000	     -0.00000000	     37.85990209
      2.14682100	     -0.05959589	      0.00018250	     -0.20109996	     -0.06179447	      0.88285446	     -0.00009828	     -0.21697572	     -0.00000000	     -0.00000000	     37.55672815
      2.14796297	     -0.05962584	      0.00019815	     -0.20113049	     -0.06178951	      0.88285380	     -0.00009984	     -0.21698083	     -0.00000000	     -0.00000000	     37.53837070
      2.14970239	     -0.05966933	      0.00022251	     -0.20117490	     -0.06178197	      0.88285275	     -0.00010223	     -0.21698848	     -0.00000000	     -0.00000000	     37.36177871
      2.15114704	     -0.05970351	      0.00024106	     -0.20120981	     -0.06177571	      0.88285186	     -0.00010422	     -0.21699469	     -0.00000000	     -0.00000000	     37.37369809
      2.15259170	     -0.05973519	      0.00026111	     -0.20124227	     -0.06176947	      0.88285094	     -0.00010622	     -0.21700072	     -0.00000000	     -0.00000000	     37.11895804
      2.15403635	     -0.05976578	      0.00027812	     -0.20127358	     -0.06176323	      0.88285000	     -0.00010824	     -0.21700656	     -0.00000000	     -0.00000000	     37.21144959
      2.15548101	     -0.05979411	      0.00029800	     -0.20130270	     -0.06175699	      0.88284902	     -0.00011026	     -0.21701220	     -0.00000000	     -0.00000000	     36.83315550
      2.15670103	     -0.05981636	      0.00031137	     -0.20132554	     -0.06175173	      0.88284818	     -0.00011197	     -0.21701678	     -0.00000000	     -0.00000000	     36.94438879
      2.15792104	     -0.05983619	      0.00032669	     -0.20134602	     -0.06174647	      0.88284732	     -0.00011368	     -0.21702118	     -0.00000000	     -0.00000000	     36.76390978
      2.15950169	     -0.05985827	      0.00034479	     -0.20136891	     -0.06173964	      0.88284617	     -0.00011591	     -0.21702650	     -0.00000000	     -0.00000001	     36.73208445
      2.16108234	     -0.05987562	      0.00036442	     -0.20138711	     -0.06173282	      0.88284498	     -0.00011814	     -0.21703134	     -0.00000000	     -0.00000001	     36.43572531
      2.16232062	     -0.05988661	      0.00037697	     -0.20139871	     -0.06172747	      0.88284403	     -0.00011989	     -0.21703473	     -0.00000000	     -0.00000001	     36.51993368
      2.16355890	     -0.05989509	      0.00039117	     -0.20140784	     -0.06172211	      0.88284306	     -0.00012165	     -0.21703774	     -0.00000000	     -0.00000001	     36.34081769
      2.16516227	     -0.05990384	      0.00040743	     -0.20141737	     -0.06171516	      0.88284178	     -0.00012392	     -0.21704108	     -0.00000000	     -0.00000001	     36.31598002
      2.16676563	     -0.05990971	      0.00042515	     -0.20142408	     -0.06170820	      0.88284046	     -0.00012619	     -0.21704380	     -0.00000000	     -0.00000001	     35.98631135
      2.16795533	     -0.05991243	      0.00043514	     -0.20142734	     -0.06170303	      0.88283947	     -0.00012788	     -0.21704540	     -0.00000000	     -0.00000001	     36.07769110
      2.16914503	     -0.05991371	      0.00044664	     -0.20142920	     -0.06169784	      0.88283846	     -0.00012956	     -0.21704665	     -0.00000000	     -0.00000001	     35.93908673
      2.17083852	     -0.05991349	      0.00046081	     -0.20142976	     -0.06169045	      0.88283700	     -0.00013196	     -0.21704783	     -0.00000000	     -0.00000001	     35.89158354
      2.17230617	     -0.05991033	      0.00047371	     -0.20142729	     -0.06168402	      0.88283571	     -0.00013403	     -0.21704826	     -0.00000000	     -0.00000001	     35.68596090
      2.17377381	     -0.05990532	      0.00048382	     -0.20142289	     -0.06167757	      0.88283441	     -0.00013609	     -0.21704811	     -0.00000000	     -0.00000001	     35.73784838
      2.17524145	     -0.05989725	      0.00049610	     -0.20141550	     -0.06167110	      0.88283309	     -0.00013815	     -0.21704740	     -0.00000000	     -0.00000001	     35.45346039
      2.17652925	     -0.05988861	      0.00050332	     -0.20140738	     -0.06166540	      0.88283193	     -0.00013995	     -0.21704628	     -0.00000001	     -0.00000001	     35.54567294
      2.17781705	     -0.05987780	      0.00051222	     -0.20139712	     -0.06165969	      0.88283075	     -0.00014174	     -0.21704470	     -0.00000001	     -0.00000001	     35.38522856
      2.17910485	     -0.05986535	      0.00051929	     -0.20138518	     -0.06165395	      0.88282957	     -0.00014353	     -0.21704264	     -0.00000001	     -0.00000001	     35.36651159
      2.18089372	     -0.05984443	      0.00052975	     -0.20136497	     -0.06164595	      0.88282793	     -0.00014600	     -0.21703899	     -0.00000001	     -0.00000001	     35.17814741
      2.18221946	     -0.05982703	      0.00053529	     -0.20134805	     -0.06164000	      0.88282670	     -0.00014781	     -0.21703567	     -0.00000001	     -0.00000001	     35.23634769
      2.18354520	     -0.05980686	      0.00054234	     -0.20132839	     -0.06163402	      0.88282548	     -0.00014961	     -0.21703182	     -0.00000001	     -0.00000001	     35.06490271
      2.18487094	     -0.05978501	      0.00054764	     -0.20130702	     -0.06162801	      0.88282426	     -0.00015140	     -0.21702743	     -0.00000001	     -0.00000001	     35.06209158
      2.18663323	     -0.05975248	      0.00055515	     -0.20127512	     -0.06161998	      0.88282263	     -0.00015376	     -0.21702076	     -0.00000001	     -0.00000001	     34.85198335
      2.18793143	     -0.05972622	      0.00055793	     -0.20124925	     -0.06161404	      0.88282144	     -0.00015549	     -0.21701521	     -0.00000001	     -0.00000001	     34.94485121
      2.18922964	     -0.05969765	      0.00056193	     -0.20122111	     -0.06160807	      0.88282026	     -0.00015719	     -0.21700914	     -0.00000001	     -0.00000001	     34.81454508
      2.19084994	     -0.05965988	      0.00056426	     -0.20118379	     -0.06160058	      0.88281879	     -0.00015930	     -0.21700079	     -0.00000001	     -0.00000001	     34.85507704
      2.19230196	     -0.05962269	      0.00056739	     -0.20114703	     -0.06159383	      0.88281748	     -0.00016116	     -0.21699261	     -0.00000001	     -0.00000001	     34.64088011
      2.19375398	     -0.05958356	      0.00056701	     -0.20110824	     -0.06158704	      0.88281619	     -0.00016301	     -0.21698373	     -0.00000001	     -0.00000001	     34.74501464
      2.19520600	     -0.05954150	      0.00056880	     -0.20106658	     -0.06158021	      0.88281491	     -0.00016482	     -0.21697419	     -0.00000001	     -0.00000001	     34.52099239
      2.19665802	     -0.05949798	      0.00056631	     -0.20102334	     -0.06157334	      0.88281364	     -0.00016662	     -0.21696397	     -0.00000001	     -0.00000001	     34.68429722
      2.19796289	     -0.05945593	      0.00056661	     -0.20098159	     -0.06156713	      0.88281252	     -0.00016820	     -0.21695422	     -0.00000001	     -0.00000001	     34.45380715
      2.19926776	     -0.05941232	      0.00056392	     -0.20093821	     -0.06156088	      0.88281141	     -0.00016977	     -0.21694391	     -0.00000001	     -0.00000001	     34.51257945
      2.20057263	     -0.05936631	      0.00056189	     -0.20089244	     -0.06155460	      0.88281032	     -0.00017131	     -0.21693305	     -0.00000001	     -0.00000001	     34.42227889
      2.20238620	     -0.05930013	      0.00055650	     -0.20082652	     -0.06154582	      0.88280883	     -0.00017341	     -0.21691704	     -0.00000001	     -0.00000001	     34.47667259
      2.20374014	     -0.05924751	      0.00055363	     -0.20077411	     -0.06153922	      0.88280773	     -0.00017494	     -0.21690442	     -0.00000001	     -0.00000001	     34.29237605
      2.20509407	     -0.05919383	      0.00054807	     -0.20072057	     -0.06153257	      0.88280665	     -0.00017645	     -0.21689121	     -0.00000001	     -0.00000001	     34.33862647
      2.20644801	     -0.05913802	      0.00054335	     -0.20066490	     -0.06152589	      0.88280560	     -0.00017793	     -0.21687743	     -0.00000001	     -0.00000001	     34.25450740
      2.20819916	     -0.05906497	      0.00053444	     -0.20059197	     -0.06151719	      0.88280425	     -0.00017979	     -0.21685879	     -0.00000001	     -0.00000001	     34.31885440
      2.20951709	     -0.05900754	      0.00052917	     -0.20053465	     -0.06151059	      0.88280327	     -0.00018116	     -0.21684420	     -0.00000001	     -0.00000001	     34.14944796
      2.21083502	     -0.05895060	      0.00052126	     -0.20047774	     -0.06150396	      0.88280229	     -0.00018250	     -0.21682915	     -0.00000001	     -0.00000000	     34.20211359
      2.21247309	     -0.05887874	      0.00051244	     -0.20040595	     -0.06149565	      0.88280111	     -0.00018412	     -0.21680986	     -0.00000001	     -0.00000000	     34.09297663
      2.21394168	     -0.05881501	      0.00050160	     -0.20034218	     -0.06148816	      0.88280008	     -0.00018553	     -0.21679205	     -0.00000001	     -0.00000000	     34.18286122
      2.21541026	     -0.05874954	      0.00049285	     -0.20027672	     -0.06148061	      0.88279906	     -0.00018690	     -0.21677381	     -0.00000001	     -0.00000000	     34.02181862
      2.21687885	     -0.05868474	      0.00048026	     -0.20021182	     -0.06147302	      0.88279807	     -0.00018822	     -0.21675515	     -0.00000001	     -0.00000000	     34.17043330
      2.21834743	     -0.05861896	      0.00047057	     -0.20014601	     -0.06146537	      0.88279710	     -0.00018951	     -0.21673613	     -0.00000001	     -0.00000000	     34.03138667
      2.21981602	     -0.05855491	      0.00045622	     -0.20008180	     -0.06145767	      0.88279615	     -0.00019075	     -0.21671676	     -0.00000001	     -0.00000000	     34.18236452
      2.22111813	     -0.05849663	      0.00044658	     -0.20002344	     -0.06145080	      0.88279533	     -0.00019181	     -0.21669936	     -0.00000001	     -0.00000000	     34.06186061
      2.22242024	     -0.05843981	      0.00043403	     -0.19996647	     -0.06144390	      0.88279452	     -0.00019283	     -0.21668174	     -0.00000001	     -0.00000000	     34.13648714
      2.22402335	     -0.05836943	      0.00042009	     -0.19989592	     -0.06143533	      0.88279354	     -0.00019404	     -0.21665981	     -0.00000001	     -0.00000000	     34.09530386
      2.22562647	     -0.05830110	      0.00040347	     -0.19982734	     -0.06142671	      0.88279259	     -0.00019519	     -0.21663763	     -0.00000001	     -0.00000000	     34.22215040
      2.22693463	     -0.05824337	      0.00039271	     -0.19976947	     -0.06141962	      0.88279183	     -0.00019609	     -0.21661940	     -0.00000001	     -0.00000000	     34.12396120
      2.22824279	     -0.05818763	      0.00037954	     -0.19971354	     -0.06141250	      0.88279109	     -0.00019695	     -0.21660102	     -0.00000001	     -0.00000000	     34.19748605
      2.22987795	     -0.05811769	      0.00036493	     -0.19964337	     -0.06140354	      0.88279018	     -0.00019796	     -0.21657792	     -0.00000001	     -0.00000000	     34.19157933
      2.23151311	     -0.05805076	      0.00034750	     -0.19957613	     -0.06139451	      0.88278929	     -0.00019891	     -0.21655467	     -0.00000001	     -0.00000000	     34.31503184
      2.23275346	     -0.05799740	      0.00033751	     -0.19952261	     -0.06138762	      0.88278863	     -0.00019959	     -0.21653699	     -0.00000001	     -0.00000000	     34.24989944
      2.23399381	     -0.05794669	      0.00032517	     -0.19947168	     -0.06138069	      0.88278799	     -0.00020023	     -0.21651923	     -0.00000001	     -0.00000000	     34.31665212
      2.23573094	     -0.05787578	      0.00030948	     -0.19940049	     -0.06137093	      0.88278710	     -0.00020106	     -0.21649432	     -0.00000001	     -0.00000000	     34.34779605
      2.23723943	     -0.05781667	      0.00029418	     -0.19934108	     -0.06136240	      0.88278636	     -0.00020173	     -0.21647263	     -0.00000001	     -0.00000000	     34.43087869
      2.23874791	     -0.05775541	      0.00028179	     -0.19927958	     -0.06135381	      0.88278563	     -0.00020233	     -0.21645094	     -0.00000001	     -0.00000000	     34.43981581
      2.24025640	     -0.05769703	      0.00026604	     -0.19922086	     -0.06134517	      0.88278491	     -0.00020288	     -0.21642916	     -0.00000001	     -0.00000000	     34.53236527
      2.24159301	     -0.05764164	      0.00025597	     -0.19916527	     -0.06133747	      0.88278430	     -0.00020332	     -0.21640983	     -0.00000001	     -0.00000000	     34.56211985
      2.24292962	     -0.05758950	      0.00024301	     -0.19911285	     -0.06132974	      0.88278370	     -0.00020372	     -0.21639041	     -0.00000001	     -0.00000000	     34.63345900
      2.24426623	     -0.05753562	      0.00023203	     -0.19905872	     -0.06132196	      0.88278312	     -0.00020406	     -0.21637095	     -0.00000000	     -0.00000000	     34.68590236
      2.24605754	     -0.05746755	      0.00021506	     -0.19899025	     -0.06131148	      0.88278236	     -0.00020446	     -0.21634477	     -0.00000000	     -0.00000000	     34.78860093
      2.24739708	     -0.05741323	      0.00020519	     -0.19893570	     -0.06130359	      0.88278181	     -0.00020471	     -0.21632519	     -0.00000000	     -0.00000000	     34.84093360
      2.24873663	     -0.05736401	      0.00019247	     -0.19888616	     -0.06129567	      0.88278127	     -0.00020491	     -0.21630556	     -0.00000000	     -0.00000000	     34.88636187
      2.25035177	     -0.05730214	      0.00017989	     -0.19882397	     -0.06128607	      0.88278066	     -0.00020509	     -0.21628193	     -0.00000000	     -0.00000000	     35.01588983
      2.25177035	     -0.05725475	      0.00016576	     -0.19877621	     -0.06127759	      0.88278013	     -0.00020519	     -0.21626119	     -0.00000000	     -0.00000000	     35.02512008
      2.25318893	     -0.05720255	      0.00015522	     -0.19872372	     -0.06126908	      0.88277963	     -0.00020525	     -0.21624057	     -0.00000000	     -0.00000000	     35.13809577
      2.25460751	     -0.05715827	      0.00014125	     -0.19867905	     -0.06126052	      0.88277915	     -0.00020525	     -0.21622000	     -0.00000000	     -0.00000000	     35.17938824
      2.25602609	     -0.05710854	      0.00013078	     -0.19862901	     -0.06125193	      0.88277868	     -0.00020521	     -0.21619957	     -0.00000000	     -0.00000000	     35.31119772
      2.25744467	     -0.05706602	      0.00011707	     -0.19858610	     -0.06124330	      0.88277824	     -0.00020511	     -0.21617917	     -0.00000000	     -0.00000000	     35.33266402
      2.25886325	     -0.05701828	      0.00010663	     -0.19853804	     -0.06123464	      0.88277783	     -0.00020497	     -0.21615890	     -0.00000000	     -0.00000000	     35.46987841
      2.26028183	     -0.05697985	      0.00009272	     -0.19849919	     -0.06122594	      0.88277743	     -0.00020478	     -0.21613869	     -0.00000000	     -0.00000000	     35.47134745
      2.26170041	     -0.05693619	      0.00008211	     -0.19845519	     -0.06121721	      0.88277706	     -0.00020454	     -0.21611869	     -0.00000000	     -0.00000000	     35.60973451
      2.26311899	     -0.05690220	      0.00006821	     -0.19842076	     -0.06120844	      0.88277671	     -0.00020425	     -0.21609882	     -0.00000000	     -0.00000000	     35.59662735
      2.26453757	     -0.05686140	      0.00005787	     -0.19837961	     -0.06119965	      0.88277639	     -0.00020392	     -0.21607917	     -0.00000000	     -0.00000000	     35.75105354
      2.26595615	     -0.05683044	      0.00004411	     -0.19834821	     -0.06119083	      0.88277609	     -0.00020353	     -0.21605964	     -0.00000000	     -0.00000000	     35.72749552
      2.26737472	     -0.05679144	      0.00003411	     -0.19830886	     -0.06118198	      0.88277581	     -0.00020310	     -0.21604033	     -0.00000000	     -0.00000000	     35.89641914
      2.26879330	     -0.05676335	      0.00002027	     -0.19828031	     -0.06117310	      0.88277557	     -0.00020262	     -0.21602111	     -0.00000000	     -0.00000000	     35.86084751
      2.27021188	     -0.05672602	      0.00001007	     -0.19824261	     -0.06116420	      0.88277534	     -0.00020210	     -0.21600211	     -0.00000000	     -0.00000000	     36.06791943
      2.27163046	     -0.05670100	     -0.00000533	     -0.19821707	     -0.06115528	      0.88277514	     -0.00020152	     -0.21598318	     -0.00000000	     -0.00000000	     36.05787062
      2.27304904	     -0.05666530	     -0.00001750	     -0.19818094	     -0.06114633	      0.88277497	     -0.00020091	     -0.21596448	     -0.00000000	     -0.00000000	     36.32499451
      2.27430252	     -0.05664488	     -0.00003305	     -0.19816002	     -0.06113840	      0.88277484	     -0.00020033	     -0.21594803	     -0.00000000	     -0.00000000	     36.32365364
      2.27555600	     -0.05661842	     -0.00004670	     -0.19813309	     -0.06113046	      0.88277473	     -0.00019971	     -0.21593173	     -0.00000000	     -0.00000000	     36.48178787
      2.27711607	     -0.05659167	     -0.00006596	     -0.19810570	     -0.06112056	      0.88277463	     -0.00019889	     -0.21591159	     -0.00000000	     -0.00000000	     36.55601837
      2.27867613	     -0.05655971	     -0.00008334	     -0.19807314	     -0.06111064	      0.88277457	     -0.00019802	     -0.21589168	     -0.00000000	     -0.00000000	     36.78850292
      2.27994202	     -0.05654231	     -0.00010054	     -0.19805517	     -0.06110258	      0.88277454	     -0.00019728	     -0.21587562	     -0.00000000	     -0.00000000	     36.78336659
      2.28120792	     -0.05651912	     -0.00011569	     -0.19803147	     -0.06109451	      0.88277454	     -0.00019651	     -0.21585971	     -0.00000000	      0.00000000	     36.94651750
      2.28278407	     -0.05649649	     -0.00013682	     -0.19800813	     -0.06108446	      0.88277459	     -0.00019550	     -0.21584004	     -0.00000000	      0.00000000	     37.05194111
      2.28436023	     -0.05646763	     -0.00015575	     -0.19797861	     -0.06107439	      0.88277467	     -0.00019444	     -0.21582060	     -0.00000000	      0.00000000	     37.32633348
      2.28555914	     -0.05645441	     -0.00017337	     -0.19796481	     -0.06106673	      0.88277477	     -0.00019360	     -0.21580588	     -0.00000000	      0.00000000	     37.33246020
      2.28675806	     -0.05643541	     -0.00018894	     -0.19794527	     -0.06105907	      0.88277490	     -0.00019274	     -0.21579129	     -0.00000000	      0.00000000	     37.50198487
      2.28842525	     -0.05641396	     -0.00021226	     -0.19792303	     -0.06104842	      0.88277513	     -0.00019149	     -0.21577117	     -0.00000000	      0.00000000	     37.64548364
      2.29009245	     -0.05638725	     -0.00023313	     -0.19789559	     -0.06103777	      0.88277542	     -0.00019019	     -0.21575132	     -0.00000000	      0.00000000	     37.96104443
      2.29123811	     -0.05637752	     -0.00025036	     -0.19788528	     -0.06103046	      0.88277565	     -0.00018927	     -0.21573776	     -0.00000000	      0.00000000	     37.95545361
      2.29238377	     -0.05636228	     -0.00026525	     -0.19786952	     -0.06102315	      0.88277591	     -0.00018833	     -0.21572433	     -0.00000000	      0.00000000	     38.11194281
      2.29416837	     -0.05634250	     -0.00028940	     -0.19784890	     -0.06101178	      0.88277638	     -0.00018681	     -0.21570358	     -0.00000000	      0.00000000	     38.30223824
      2.29562243	     -0.05632329	     -0.00030756	     -0.19782904	     -0.06100253	      0.88277681	     -0.00018554	     -0.21568685	     -0.00000000	      0.00000000	     38.52085620
      2.29707648	     -0.05630988	     -0.00032802	     -0.19781492	     -0.06099330	      0.88277729	     -0.00018423	     -0.21567023	     -0.00000000	      0.00000000	     38.64745356
      2.29853053	     -0.05629000	     -0.00034551	     -0.19779440	     -0.06098409	      0.88277781	     -0.00018289	     -0.21565381	     -0.00000000	      0.00000000	     38.91079012
      2.29998459	     -0.05628088	     -0.00036693	     -0.19778455	     -0.06097490	      0.88277838	     -0.00018151	     -0.21563749	     -0.00000000	      0.00000000	     38.99871649
      2.30120441	     -0.05626430	     -0.00038084	     -0.19776745	     -0.06096721	      0.88277889	     -0.00018033	     -0.21562397	     -0.00000000	      0.00000000	     39.23063361
      2.30242424	     -0.05625475	     -0.00039696	     -0.19775731	     -0.06095954	      0.88277943	     -0.00017913	     -0.21561052	     -0.00000000	      0.00000000	     39.33907450
      2.30401065	     -0.05623870	     -0.00041533	     -0.19774058	     -0.06094958	      0.88278018	     -0.00017753	     -0.21559321	     -0.00000000	      0.00000000	     39.56607328
      2.30559706	     -0.05622955	     -0.00043576	     -0.19773068	     -0.06093967	      0.88278097	     -0.00017589	     -0.21557602	     -0.00000000	      0.00000000	     39.70230692
      2.30680386	     -0.05621574	     -0.00044744	     -0.19771640	     -0.06093215	      0.88278161	     -0.00017463	     -0.21556311	     -0.00000000	      0.00000000	     39.89253999
      2.30801066	     -0.05620809	     -0.00046118	     -0.19770824	     -0.06092466	      0.88278227	     -0.00017334	     -0.21555025	     -0.00000000	      0.00000000	     40.00665033
      2.30963453	     -0.05619494	     -0.00047689	     -0.19769444	     -0.06091461	      0.88278319	     -0.00017157	     -0.21553314	     -0.00000000	      0.00000000	     40.21532957
      2.31108914	     -0.05618820	     -0.00049286	     -0.19768709	     -0.06090565	      0.88278404	     -0.00016996	     -0.21551794	     -0.00000000	      0.00000000	     40.35671391
      2.31254374	     -0.05617579	     -0.00050435	     -0.19767417	     -0.06089673	      0.88278492	     -0.00016833	     -0.21550295	     -0.00000000	      0.00000000	     40.54385420
      2.31376475	     -0.05617201	     -0.00051747	     -0.19766988	     -0.06088928	      0.88278568	     -0.00016693	     -0.21549045	     -0.00000000	      0.00000000	     40.64169693
      2.31498575	     -0.05616449	     -0.00052706	     -0.19766193	     -0.06088185	      0.88278644	     -0.00016552	     -0.21547809	     -0.00000000	      0.00000000	     40.75403484
      2.31650873	     -0.05615867	     -0.00054071	     -0.19765553	     -0.06087263	      0.88278742	     -0.00016373	     -0.21546284	     -0.00000000	      0.00000000	     40.91629163
      2.31803171	     -0.05615068	     -0.00055078	     -0.19764705	     -0.06086345	      0.88278840	     -0.00016191	     -0.21544781	     -0.00000000	      0.00000000	     41.02421096
      2.31919582	     -0.05614832	     -0.00056149	     -0.19764424	     -0.06085647	      0.88278915	     -0.00016051	     -0.21543645	     -0.00000000	      0.00000000	     41.15287849
      2.32035993	     -0.05614431	     -0.00056925	     -0.19763986	     -0.06084952	      0.88278991	     -0.00015909	     -0.21542523	     -0.00000000	      0.00000000	     41.22299653
      2.32194616	     -0.05614081	     -0.00058072	     -0.19763583	     -0.06084010	      0.88279095	     -0.00015713	     -0.21541014	     -0.00000000	      0.00000000	     41.37088617
      2.32353238	     -0.05613705	     -0.00058875	     -0.19763161	     -0.06083074	      0.88279198	     -0.00015514	     -0.21539533	     -0.00000000	      0.00000000	     41.41429371
      2.32463088	     -0.05613646	     -0.00059696	     -0.19763064	     -0.06082428	      0.88279268	     -0.00015375	     -0.21538522	     -0.00000000	      0.00000000	     41.55079171
      2.32572938	     -0.05613544	     -0.00060258	     -0.19762931	     -0.06081786	      0.88279339	     -0.00015235	     -0.21537525	     -0.00000000	      0.00000000	     41.59981234
      2.32743360	     -0.05613523	     -0.00061142	     -0.19762860	     -0.06080795	      0.88279446	     -0.00015015	     -0.21536005	     -0.00000000	      0.00000000	     41.72924826
      2.32882821	     -0.05613559	     -0.00061687	     -0.19762860	     -0.06079990	      0.88279532	     -0.00014833	     -0.21534787	     -0.00000000	      0.00000000	     41.75969672
      2.33022282	     -0.05613721	     -0.00062390	     -0.19762982	     -0.06079189	      0.88279616	     -0.00014649	     -0.21533592	     -0.00000000	      0.00000000	     41.90760717
      2.33161742	     -0.05613922	     -0.00062798	     -0.19763151	     -0.06078392	      0.88279698	     -0.00014464	     -0.21532420	     -0.00000000	      0.00000000	     41.89442951
      2.33286810	     -0.05614195	     -0.00063396	     -0.19763389	     -0.06077682	      0.88279770	     -0.00014296	     -0.21531390	     -0.00000000	      0.00000000	     42.03736362
      2.33411877	     -0.05614495	     -0.00063731	     -0.19763660	     -0.06076976	      0.88279840	     -0.00014127	     -0.21530379	     -0.00000000	      0.00000000	     42.03527242
      2.33536945	     -0.05614860	     -0.00064182	     -0.19763994	     -0.06076274	      0.88279907	     -0.00013956	     -0.21529388	     -0.00000000	      0.00000000	     42.12699652
      2.33694470	     -0.05615373	     -0.00064525	     -0.19764474	     -0.06075396	      0.88279990	     -0.00013740	     -0.21528168	     -0.00000000	      0.00000000	     42.13779711
      2.33821003	     -0.05615849	     -0.00064947	     -0.19764919	     -0.06074695	      0.88280053	     -0.00013565	     -0.21527210	     -0.00000000	      0.00000000	     42.25926493
      2.33947536	     -0.05616356	     -0.00065127	     -0.19765402	     -0.06073998	      0.88280114	     -0.00013388	     -0.21526273	     -0.00000000	      0.00000000	     42.25004438
      2.34074068	     -0.05616915	     -0.00065389	     -0.19765935	     -0.06073305	      0.88280173	     -0.00013210	     -0.21525356	     -0.00000000	      0.00000000	     42.33486413
      2.34231238	     -0.05617662	     -0.00065479	     -0.19766655	     -0.06072450	      0.88280243	     -0.00012988	     -0.21524246	     -0.00000000	      0.00000000	     42.32522808
      2.34355419	     -0.05618296	     -0.00065706	     -0.19767264	     -0.06071780	      0.88280295	     -0.00012811	     -0.21523390	     -0.00000000	      0.00000000	     42.44244312
      2.34479599	     -0.05618947	     -0.00065700	     -0.19767897	     -0.06071113	      0.88280346	     -0.00012633	     -0.21522553	     -0.00000000	      0.00000000	     42.43436850
      2.34603780	     -0.05619636	     -0.00065801	     -0.19768564	     -0.06070451	      0.88280394	     -0.00012454	     -0.21521735	     -0.00000000	      0.00000000	     42.50997001
      2.34767933	     -0.05620569	     -0.00065740	     -0.19769474	     -0.06069582	      0.88280455	     -0.00012216	     -0.21520682	     -0.00000000	      0.00000000	     42.51244128
      2.34891217	     -0.05621282	     -0.00065827	     -0.19770166	     -0.06068934	      0.88280498	     -0.00012036	     -0.21519911	     -0.00000000	      0.00000000	     42.62414464
      2.35014500	     -0.05621989	     -0.00065685	     -0.19770859	     -0.06068290	      0.88280539	     -0.00011855	     -0.21519157	     -0.00000000	      0.00000000	     42.61555229
      2.35163990	     -0.05622845	     -0.00065625	     -0.19771694	     -0.06067515	      0.88280586	     -0.00011635	     -0.21518264	     -0.00000000	      0.00000000	     42.72453990
      2.35297494	     -0.05623592	     -0.00065329	     -0.19772430	     -0.06066828	      0.88280626	     -0.00011438	     -0.21517486	     -0.00000000	      0.00000000	     42.68994388
      2.35430999	     -0.05624323	     -0.00065213	     -0.19773145	     -0.06066146	      0.88280665	     -0.00011239	     -0.21516726	     -0.00000000	      0.00000000	     42.81439883
      2.35564503	     -0.05625020	     -0.00064793	     -0.19773834	     -0.06065468	      0.88280701	     -0.00011040	     -0.21515983	     -0.00000000	      0.00000000	     42.76817630
      2.35698008	     -0.05625682	     -0.00064558	     -0.19774484	     -0.06064796	      0.88280735	     -0.00010839	     -0.21515256	     -0.00000000	      0.00000000	     42.89442899
      2.35831512	     -0.05626296	     -0.00063990	     -0.19775094	     -0.06064128	      0.88280768	     -0.00010638	     -0.21514545	     -0.00000000	      0.00000000	     42.83294210
      2.35965017	     -0.05626868	     -0.00063625	     -0.19775656	     -0.06063466	      0.88280800	     -0.00010437	     -0.21513848	     -0.00000000	      0.00000000	     42.96364053
      2.36098521	     -0.05627380	     -0.00062904	     -0.19776169	     -0.06062808	      0.88280830	     -0.00010234	     -0.21513164	     -0.00000000	      0.00000000	     42.88881606
      2.36232026	     -0.05627844	     -0.00062410	     -0.19776628	     -0.06062155	      0.88280858	     -0.00010031	     -0.21512493	     -0.00000000	      0.00000000	     43.02619863
      2.36365530	     -0.05628245	     -0.00061539	     -0.19777034	     -0.06061507	      0.88280886	     -0.00009827	     -0.21511833	     -0.00000000	      0.00000000	     42.93778493
      2.36499035	     -0.05628594	     -0.00060921	     -0.19777382	     -0.06060863	      0.88280912	     -0.00009622	     -0.21511185	     -0.00000000	      0.00000000	     43.08366372
      2.36632539	     -0.05628882	     -0.00059917	     -0.19777679	     -0.06060225	      0.88280938	     -0.00009417	     -0.21510547	     -0.00000000	      0.00000000	     42.98677319
      2.36766044	     -0.05629121	     -0.00059199	     -0.19777919	     -0.06059591	      0.88280962	     -0.00009212	     -0.21509919	     -0.00000000	      0.00000000	     43.14447936
      2.36899548	     -0.05629298	     -0.00058080	     -0.19778109	     -0.06058962	      0.88280986	     -0.00009005	     -0.21509301	     -0.00000000	      0.00000000	     43.03795905
      2.37033053	     -0.05629422	     -0.00057274	     -0.19778237	     -0.06058338	      0.88281008	     -0.00008799	     -0.21508691	     -0.00000000	      0.00000000	     43.20295507
      2.37166557	     -0.05629477	     -0.00056049	     -0.19778308	     -0.06057718	      0.88281030	     -0.00008592	     -0.21508091	     -0.00000000	      0.00000000	     43.08430029
      2.37300062	     -0.05629476	     -0.00055157	     -0.19778314	     -0.06057103	      0.88281052	     -0.00008384	     -0.21507498	     -0.00000000	      0.00000000	     43.25402113
      2.37420204	     -0.05629419	     -0.00053994	     -0.19778272	     -0.06056554	      0.88281070	     -0.00008197	     -0.21506970	     -0.00000000	      0.00000000	     43.15000173
      2.37540347	     -0.05629322	     -0.00053014	     -0.19778186	     -0.06056008	      0.88281088	     -0.00008010	     -0.21506449	     -0.00000000	      0.00000000	     43.22175413
      2.37686641	     -0.05629165	     -0.00051611	     -0.19778048	     -0.06055348	      0.88281110	     -0.00007782	     -0.21505822	     -0.00000000	      0.00000000	     43.18895393
      2.37832936	     -0.05629030	     -0.00050355	     -0.19777929	     -0.06054694	      0.88281131	     -0.00007553	     -0.21505206	     -0.00000000	      0.00000000	     43.30720949
      2.37956226	     -0.05628977	     -0.00049029	     -0.19777895	     -0.06054147	      0.88281149	     -0.00007360	     -0.21504698	     -0.00000000	      0.00000000	     43.21090475
      2.38079515	     -0.05629003	     -0.00047877	     -0.19777937	     -0.06053603	      0.88281166	     -0.00007167	     -0.21504204	     -0.00000000	      0.00000000	     43.27822323
      2.38202805	     -0.05629108	     -0.00046570	     -0.19778062	     -0.06053064	      0.88281183	     -0.00006974	     -0.21503725	     -0.00000000	      0.00000000	     43.25036872
      2.38369271	     -0.05629328	     -0.00044891	     -0.19778307	     -0.06052341	      0.88281206	     -0.00006713	     -0.21503106	     -0.00000000	      0.00000000	     43.33831070
      2.38494459	     -0.05629543	     -0.00043408	     -0.19778547	     -0.06051802	      0.88281223	     -0.00006517	     -0.21502663	     -0.00000000	      0.00000000	     43.25707258
      2.38619646	     -0.05629827	     -0.00042069	     -0.19778851	     -0.06051267	      0.88281240	     -0.00006321	     -0.21502241	     -0.00000000	      0.00000000	     43.32303034
      2.38744833	     -0.05630182	     -0.00040570	     -0.19779232	     -0.06050735	      0.88281256	     -0.00006124	     -0.21501839	     -0.00000000	      0.00000000	     43.29215496
      2.38910808	     -0.05630836	     -0.00038690	     -0.19779917	     -0.06050036	      0.88281278	     -0.00005864	     -0.21501344	     -0.00000000	      0.00000000	     43.37772444
      2.39034047	     -0.05631462	     -0.00037072	     -0.19780573	     -0.06049521	      0.88281293	     -0.00005670	     -0.21501006	     -0.00000000	      0.00000000	     43.28249126
      2.39157286	     -0.05632192	     -0.00035594	     -0.19781330	     -0.06049010	      0.88281309	     -0.00005476	     -0.21500696	     -0.00000000	      0.00000000	     43.33673286
      2.39309101	     -0.05633166	     -0.00033552	     -0.19782342	     -0.06048385	      0.88281328	     -0.00005238	     -0.21500354	     -0.00000000	      0.00000000	     43.27672374
      2.39444562	     -0.05634057	     -0.00031850	     -0.19783265	     -0.06047831	      0.88281344	     -0.00005025	     -0.21500083	     -0.00000000	      0.00000000	     43.37224608
      2.39580024	     -0.05634944	     -0.00029857	     -0.19784192	     -0.06047282	      0.88281359	     -0.00004813	     -0.21499843	     -0.00000000	      0.00000000	     43.27002130
      2.39715485	     -0.05635856	     -0.00028063	     -0.19785140	     -0.06046736	      0.88281374	     -0.00004600	     -0.21499631	     -0.00000000	      0.00000000	     43.37689859
      2.39850946	     -0.05636803	     -0.00025949	     -0.19786131	     -0.06046195	      0.88281389	     -0.00004388	     -0.21499449	     -0.00000000	      0.00000000	     43.25112324
      2.39986408	     -0.05637800	     -0.00024081	     -0.19787166	     -0.06045657	      0.88281402	     -0.00004175	     -0.21499294	     -0.00000000	      0.00000000	     43.37304569
      2.40121869	     -0.05638835	     -0.00021859	     -0.19788248	     -0.06045123	      0.88281415	     -0.00003963	     -0.21499168	     -0.00000000	      0.00000000	     43.22633129
      2.40257330	     -0.05639957	     -0.00019932	     -0.19789411	     -0.06044593	      0.88281427	     -0.00003751	     -0.21499070	     -0.00000000	      0.00000000	     43.36527783
      2.40392792	     -0.05641117	     -0.00017610	     -0.19790623	     -0.06044066	      0.88281437	     -0.00003539	     -0.21499001	     -0.00000000	      0.00000000	     43.19795367
      2.40514506	     -0.05642131	     -0.00015794	     -0.19791676	     -0.06043596	      0.88281446	     -0.00003349	     -0.21498962	     -0.00000000	      0.00000000	     43.30968765
      2.40636220	     -0.05643111	     -0.00013718	     -0.19792703	     -0.06043128	      0.88281454	     -0.00003159	     -0.21498941	     -0.00000000	      0.00000000	     43.23526259
      2.40783291	     -0.05644272	     -0.00011328	     -0.19793918	     -0.06042567	      0.88281462	     -0.00002930	     -0.21498938	     -0.00000000	      0.00000000	     43.29463657
      2.40930361	     -0.05645451	     -0.00008700	     -0.19795158	     -0.06042010	      0.88281469	     -0.00002701	     -0.21498957	     -0.00000000	      0.00000000	     43.17992911
      2.41054850	     -0.05646512	     -0.00006689	     -0.19796266	     -0.06041541	      0.88281473	     -0.00002508	     -0.21498991	     -0.00000000	      0.00000000	     43.28031173
      2.41179339	     -0.05647662	     -0.00004459	     -0.19797468	     -0.06041075	      0.88281477	     -0.00002315	     -0.21499043	     -0.00000000	      0.00000000	     43.19739447
      2.41303828	     -0.05648907	     -0.00002339	     -0.19798763	     -0.06040612	      0.88281478	     -0.00002122	     -0.21499114	     -0.00000000	      0.00000000	     43.22959939
      2.41471199	     -0.05650605	      0.00000692	     -0.19800534	     -0.06039992	      0.88281479	     -0.00001864	     -0.21499240	     -0.00000000	     -0.00000000	     43.14523992
      2.41597710	     -0.05651871	      0.00002836	     -0.19801852	     -0.06039527	      0.88281477	     -0.00001669	     -0.21499356	     -0.00000000	     -0.00000000	     43.23856232
      2.41724222	     -0.05653084	      0.00005189	     -0.19803124	     -0.06039065	      0.88281475	     -0.00001475	     -0.21499487	     -0.00000000	     -0.00000000	     43.15446002
      2.41850733	     -0.05654275	      0.00007437	     -0.19804371	     -0.06038604	      0.88281470	     -0.00001282	     -0.21499629	     -0.00000000	     -0.00000000	     43.18994607
      2.42017279	     -0.05655836	      0.00010558	     -0.19806010	     -0.06038002	      0.88281462	     -0.00001028	     -0.21499833	     -0.00000000	     -0.00000000	     43.08290504
      2.42141948	     -0.05657002	      0.00012713	     -0.19807232	     -0.06037553	      0.88281453	     -0.00000838	     -0.21499998	     -0.00000000	     -0.00000000	     43.18454535
      2.42266617	     -0.05658144	      0.00015045	     -0.19808433	     -0.06037106	      0.88281443	     -0.00000650	     -0.21500171	     -0.00000000	     -0.00000000	     43.09226804
      2.42419298	     -0.05659543	      0.00017721	     -0.19809902	     -0.06036562	      0.88281428	     -0.00000420	     -0.21500394	     -0.00000000	     -0.00000000	     43.16506543
      2.42556129	     -0.05660787	      0.00020272	     -0.19811213	     -0.06036076	      0.88281411	     -0.00000214	     -0.21500603	     -0.00000000	     -0.00000000	     43.01135082
      2.42692959	     -0.05662003	      0.00022556	     -0.19812490	     -0.06035592	      0.88281393	     -0.00000010	     -0.21500820	     -0.00000000	     -0.00000000	     43.14030023
      2.42829790	     -0.05663116	      0.00025063	     -0.19813670	     -0.06035110	      0.88281371	      0.00000193	     -0.21501042	     -0.00000000	     -0.00000000	     42.95058515
      2.42966621	     -0.05664150	      0.00027257	     -0.19814765	     -0.06034630	      0.88281347	      0.00000395	     -0.21501265	     -0.00000000	     -0.00000000	     43.10848106
      2.43103452	     -0.05665113	      0.00029683	     -0.19815794	     -0.06034151	      0.88281320	      0.00000596	     -0.21501487	     -0.00000000	     -0.00000000	     42.88436651
      2.43240283	     -0.05666096	      0.00031734	     -0.19816835	     -0.06033674	      0.88281290	      0.00000796	     -0.21501708	     -0.00000000	     -0.00000000	     43.06646756
      2.43377114	     -0.05667068	      0.00034058	     -0.19817873	     -0.06033198	      0.88281257	      0.00000995	     -0.21501930	     -0.00000000	     -0.00000000	     42.80077705
      2.43513945	     -0.05668013	      0.00035988	     -0.19818873	     -0.06032723	      0.88281220	      0.00001192	     -0.21502151	     -0.00000000	     -0.00000000	     43.00147360
      2.43650776	     -0.05668874	      0.00038220	     -0.19819799	     -0.06032249	      0.88281181	      0.00001388	     -0.21502371	     -0.00000000	     -0.00000000	     42.70655767
      2.43787607	     -0.05669661	      0.00040024	     -0.19820640	     -0.06031776	      0.88281139	      0.00001583	     -0.21502586	     -0.00000000	     -0.00000000	     42.92652033
      2.43910274	     -0.05670294	      0.00041908	     -0.19821328	     -0.06031353	      0.88281098	      0.00001756	     -0.21502773	     -0.00000000	     -0.00000000	     42.67207491
      2.44032941	     -0.05670855	      0.00043530	     -0.19821939	     -0.06030930	      0.88281055	      0.00001929	     -0.21502953	     -0.00000000	     -0.00000000	     42.72524543
      2.44183040	     -0.05671497	      0.00045590	     -0.19822645	     -0.06030413	      0.88280999	      0.00002138	     -0.21503163	     -0.00000000	     -0.00000000	     42.57557950
      2.44333139	     -0.05672091	      0.00047375	     -0.19823295	     -0.06029897	      0.88280939	      0.00002346	     -0.21503360	     -0.00000000	     -0.00000000	     42.69521850
      2.44459429	     -0.05672533	      0.00049047	     -0.19823790	     -0.06029463	      0.88280886	      0.00002519	     -0.21503515	     -0.00000000	     -0.00000000	     42.47274601
      2.44585718	     -0.05672948	      0.00050463	     -0.19824251	     -0.06029029	      0.88280830	      0.00002691	     -0.21503661	     -0.00000000	     -0.00000000	     42.52231573
      2.44712008	     -0.05673311	      0.00051952	     -0.19824663	     -0.06028596	      0.88280773	      0.00002862	     -0.21503796	     -0.00000000	     -0.00000000	     42.41440401
      2.44882955	     -0.05673688	      0.00053754	     -0.19825102	     -0.06028009	      0.88280691	      0.00003092	     -0.21503960	     -0.00000000	     -0.00000000	     42.46213671
      2.45011549	     -0.05673864	      0.00055233	     -0.19825328	     -0.06027567	      0.88280626	      0.00003263	     -0.21504067	     -0.00000000	     -0.00000000	     42.27424034
      2.45140143	     -0.05673966	      0.00056492	     -0.19825474	     -0.06027125	      0.88280560	      0.00003433	     -0.21504158	     -0.00000000	     -0.00000000	     42.31548186
      2.45268736	     -0.05674003	      0.00057833	     -0.19825558	     -0.06026683	      0.88280492	      0.00003601	     -0.21504233	     -0.00000000	     -0.00000000	     42.20509802
      2.45438697	     -0.05673961	      0.00059384	     -0.19825574	     -0.06026099	      0.88280398	      0.00003822	     -0.21504306	     -0.00000000	     -0.00000000	     42.25642078
      2.45565647	     -0.05673837	      0.00060675	     -0.19825496	     -0.06025661	      0.88280327	      0.00003985	     -0.21504340	     -0.00000000	     -0.00000000	     42.07277229
      2.45692598	     -0.05673645	      0.00061739	     -0.19825345	     -0.06025224	      0.88280253	      0.00004147	     -0.21504355	     -0.00000000	     -0.00000000	     42.10515512
      2.45847996	     -0.05673298	      0.00063146	     -0.19825052	     -0.06024688	      0.88280162	      0.00004344	     -0.21504348	     -0.00000000	     -0.00000000	     41.96229898
      2.45987051	     -0.05672901	      0.00064162	     -0.19824695	     -0.06024207	      0.88280078	      0.00004518	     -0.21504315	     -0.00000000	     -0.00000000	     42.04342064
      2.46126105	     -0.05672357	      0.00065336	     -0.19824198	     -0.06023725	      0.88279993	      0.00004690	     -0.21504259	     -0.00000000	     -0.00000000	     41.85595016
      2.46265160	     -0.05671821	      0.00066189	     -0.19823700	     -0.06023243	      0.88279906	      0.00004861	     -0.21504180	     -0.00000000	     -0.00000000	     41.94632796
      2.46404215	     -0.05671228	      0.00067237	     -0.19823149	     -0.06022760	      0.88279819	      0.00005030	     -0.21504081	     -0.00000000	     -0.00000000	     41.73981701
      2.46543270	     -0.05670587	      0.00067934	     -0.19822543	     -0.06022276	      0.88279730	      0.00005198	     -0.21503959	     -0.00000000	     -0.00000000	     41.85760003
      2.46682325	     -0.05669876	      0.00068865	     -0.19821871	     -0.06021791	      0.88279641	      0.00005364	     -0.21503815	     -0.00000000	     -0.00000000	     41.63606002
      2.46821379	     -0.05669113	      0.00069410	     -0.19821139	     -0.06021304	      0.88279551	      0.00005528	     -0.21503647	     -0.00000000	     -0.00000000	     41.77251777
      2.46960434	     -0.05668243	      0.00070222	     -0.19820306	     -0.06020817	      0.88279460	      0.00005690	     -0.21503455	     -0.00000000	     -0.00000000	     41.53349569
      2.47099489	     -0.05667328	      0.00070607	     -0.19819418	     -0.06020328	      0.88279369	      0.00005851	     -0.21503237	     -0.00000000	     -0.00000000	     41.68437224
      2.47238544	     -0.05666305	      0.00071283	     -0.19818429	     -0.06019838	      0.88279277	      0.00006010	     -0.21502992	     -0.00000000	     -0.00000000	     41.42703712
      2.47377599	     -0.05665236	      0.00071502	     -0.19817382	     -0.06019346	      0.88279185	      0.00006167	     -0.21502719	     -0.00000000	     -0.00000000	     41.59097080
      2.47502615	     -0.05664205	      0.00071958	     -0.19816378	     -0.06018903	      0.88279102	      0.00006306	     -0.21502452	     -0.00000000	     -0.00000000	     41.37073473
      2.47627631	     -0.05663108	      0.00072137	     -0.19815300	     -0.06018459	      0.88279019	      0.00006445	     -0.21502163	     -0.00000000	     -0.00000000	     41.41010537
      2.47779831	     -0.05661641	      0.00072441	     -0.19813859	     -0.06017917	      0.88278918	      0.00006611	     -0.21501777	     -0.00000000	     -0.00000000	     41.28370684
      2.47932031	     -0.05660045	      0.00072465	     -0.19812282	     -0.06017372	      0.88278816	      0.00006776	     -0.21501353	     -0.00000000	     -0.00000000	     41.38249501
      2.48060486	     -0.05658561	      0.00072660	     -0.19810818	     -0.06016911	      0.88278731	      0.00006913	     -0.21500962	     -0.00000000	     -0.00000000	     41.19048742
      2.48188942	     -0.05656989	      0.00072584	     -0.19809260	     -0.06016448	      0.88278646	      0.00007048	     -0.21500541	     -0.00000000	     -0.00000000	     41.23517318
      2.48317397	     -0.05655317	      0.00072572	     -0.19807603	     -0.06015984	      0.88278560	      0.00007182	     -0.21500087	     -0.00000000	     -0.00000000	     41.14185827
      2.48490414	     -0.05652927	      0.00072306	     -0.19805226	     -0.06015357	      0.88278446	      0.00007360	     -0.21499425	     -0.00000000	     -0.00000000	     41.19012005
      2.48621046	     -0.05650970	      0.00072211	     -0.19803282	     -0.06014881	      0.88278360	      0.00007493	     -0.21498884	     -0.00000000	     -0.00000000	     41.02596587
      2.48751678	     -0.05648878	      0.00071866	     -0.19801196	     -0.06014404	      0.88278273	      0.00007624	     -0.21498306	     -0.00000000	     -0.00000000	     41.07291418
      2.48882310	     -0.05646673	      0.00071588	     -0.19798999	     -0.06013925	      0.88278188	      0.00007753	     -0.21497691	     -0.00000000	     -0.00000000	     40.98050492
      2.49054454	     -0.05643616	      0.00070984	     -0.19795945	     -0.06013291	      0.88278075	      0.00007921	     -0.21496824	     -0.00000000	     -0.00000000	     41.03135377
      2.49183219	     -0.05641126	      0.00070671	     -0.19793461	     -0.06012815	      0.88277991	      0.00008045	     -0.21496132	     -0.00000000	     -0.00000000	     40.86829119
      2.49311984	     -0.05638524	      0.00070118	     -0.19790858	     -0.06012337	      0.88277907	      0.00008168	     -0.21495400	     -0.00000000	     -0.00000000	     40.90642404
      2.49469744	     -0.05635082	      0.00069547	     -0.19787418	     -0.06011749	      0.88277804	      0.00008316	     -0.21494451	     -0.00000000	     -0.00000000	     40.79517494
      2.49610917	     -0.05631765	      0.00068791	     -0.19784095	     -0.06011221	      0.88277713	      0.00008446	     -0.21493548	     -0.00000000	     -0.00000000	     40.89298499
      2.49752090	     -0.05628144	      0.00068243	     -0.19780474	     -0.06010691	      0.88277623	      0.00008575	     -0.21492594	     -0.00000000	     -0.00000000	     40.75561258
      2.49893262	     -0.05624444	      0.00067410	     -0.19776765	     -0.06010159	      0.88277532	      0.00008702	     -0.21491588	     -0.00000000	     -0.00000000	     40.86227410
      2.50034435	     -0.05620672	      0.00066813	     -0.19772990	     -0.06009624	      0.88277443	      0.00008828	     -0.21490536	     -0.00000000	     -0.00000000	     40.70223575
      2.50175608	     -0.05616834	      0.00065868	     -0.19769140	     -0.06009088	      0.88277353	      0.00008952	     -0.21489442	     -0.00000000	     -0.00000000	     40.83111301
      2.50316780	     -0.05612699	      0.00065260	     -0.19765000	     -0.06008549	      0.88277265	      0.00009074	     -0.21488307	     -0.00000000	     -0.00000000	     40.68812050
      2.50457953	     -0.05608475	      0.00064287	     -0.19760760	     -0.06008008	      0.88277177	      0.00009195	     -0.21487129	     -0.00000000	     -0.00000000	     40.83420043
      2.50599125	     -0.05604047	      0.00063675	     -0.19756326	     -0.06007465	      0.88277090	      0.00009315	     -0.21485910	     -0.00000000	     -0.00000000	     40.68913065
      2.50740298	     -0.05599742	      0.00062637	     -0.19752003	     -0.06006921	      0.88277004	      0.00009433	     -0.21484656	     -0.00000000	     -0.00000000	     40.84485305
      2.50866174	     -0.05595879	      0.00062034	     -0.19748131	     -0.06006433	      0.88276928	      0.00009537	     -0.21483514	     -0.00000000	     -0.00000000	     40.72370109
      2.50992051	     -0.05592140	      0.00061170	     -0.19744376	     -0.06005944	      0.88276852	      0.00009640	     -0.21482354	     -0.00000000	     -0.00000000	     40.78281337
      2.51146615	     -0.05587453	      0.00060277	     -0.19739673	     -0.06005342	      0.88276760	      0.00009766	     -0.21480911	     -0.00000000	     -0.00000000	     40.75993376
      2.51301180	     -0.05582902	      0.00059146	     -0.19735098	     -0.06004737	      0.88276670	      0.00009890	     -0.21479447	     -0.00000000	     -0.00000000	     40.86971778
      2.51429651	     -0.05579022	      0.00058468	     -0.19731204	     -0.06004233	      0.88276596	      0.00009992	     -0.21478219	     -0.00000000	     -0.00000000	     40.81006844
      2.51558121	     -0.05575135	      0.00057560	     -0.19727297	     -0.06003727	      0.88276522	      0.00010092	     -0.21476980	     -0.00000000	     -0.00000000	     40.88541401
      2.51713144	     -0.05570251	      0.00056656	     -0.19722394	     -0.06003115	      0.88276435	      0.00010213	     -0.21475468	     -0.00000000	     -0.00000000	     40.89192852
      2.51868167	     -0.05565606	      0.00055467	     -0.19717719	     -0.06002500	      0.88276348	      0.00010332	     -0.21473940	     -0.00000000	     -0.00000000	     41.00852594
      2.51991818	     -0.05561800	      0.00054820	     -0.19713897	     -0.06002009	      0.88276280	      0.00010426	     -0.21472716	     -0.00000000	     -0.00000000	     40.97701961
      2.52115469	     -0.05558207	      0.00053923	     -0.19710282	     -0.06001516	      0.88276213	      0.00010519	     -0.21471488	     -0.00000000	     -0.00000000	     41.03352206
      2.52276412	     -0.05553484	      0.00052928	     -0.19705532	     -0.06000873	      0.88276127	      0.00010639	     -0.21469886	     -0.00000000	     -0.00000000	     41.07423185
      2.52437354	     -0.05549042	      0.00051661	     -0.19701055	     -0.06000228	      0.88276042	      0.00010758	     -0.21468282	     -0.00000001	     -0.00000000	     41.16338196
      2.52556219	     -0.05545536	      0.00051063	     -0.19697531	     -0.05999751	      0.88275980	      0.00010844	     -0.21467097	     -0.00000001	     -0.00000000	     41.17956991
      2.52675083	     -0.05542447	      0.00050201	     -0.19694418	     -0.05999272	      0.88275919	      0.00010930	     -0.21465913	     -0.00000001	     -0.00000000	     41.21202971
      2.52843495	     -0.05538198	      0.00049124	     -0.19690136	     -0.05998593	      0.88275834	      0.00011050	     -0.21464248	     -0.00000001	     -0.00000000	     41.28850486
      2.52993351	     -0.05534733	      0.00047962	     -0.19686635	     -0.05997987	      0.88275759	      0.00011156	     -0.21462779	     -0.00000001	     -0.00000000	     41.32552022
      2.53143207	     -0.05530694	      0.00047181	     -0.19682570	     -0.05997379	      0.88275686	      0.00011261	     -0.21461319	     -0.00000001	     -0.00000000	     41.50656281
      2.53263257	     -0.05528013	      0.00046154	     -0.19679857	     -0.05996891	      0.88275628	      0.00011343	     -0.21460148	     -0.00000001	     -0.00000000	     41.48311342
      2.53383307	     -0.05524962	      0.00045399	     -0.19676781	     -0.05996403	      0.88275571	      0.00011426	     -0.21458980	     -0.00000001	     -0.00000000	     41.58855468
      2.53543807	     -0.05521379	      0.00044146	     -0.19673157	     -0.05995749	      0.88275496	      0.00011534	     -0.21457421	     -0.00000001	     -0.00000000	     41.65898000
      2.53704307	     -0.05517450	      0.00043082	     -0.19669191	     -0.05995094	      0.88275423	      0.00011642	     -0.21455873	     -0.00000001	     -0.00000000	     41.91979117
      2.53819332	     -0.05515335	      0.00041911	     -0.19667038	     -0.05994624	      0.88275372	      0.00011718	     -0.21454768	     -0.00000001	     -0.00000000	     41.88143158
      2.53934358	     -0.05512805	      0.00040955	     -0.19664477	     -0.05994153	      0.88275321	      0.00011794	     -0.21453672	     -0.00000001	     -0.00000000	     42.00914133
      2.54103136	     -0.05509538	      0.00039376	     -0.19661156	     -0.05993462	      0.88275249	      0.00011904	     -0.21452075	     -0.00000001	     -0.00000000	     42.09985669
      2.54244164	     -0.05506644	      0.00038184	     -0.19658221	     -0.05992883	      0.88275191	      0.00011995	     -0.21450756	     -0.00000001	     -0.00000000	     42.27382492
      2.54385192	     -0.05504399	      0.00036764	     -0.19655928	     -0.05992305	      0.88275134	      0.00012085	     -0.21449448	     -0.00000001	     -0.00000000	     42.28585783
      2.54526220	     -0.05501631	      0.00035588	     -0.19653119	     -0.05991726	      0.88275079	      0.00012174	     -0.21448158	     -0.00000001	     -0.00000000	     42.52914678
      2.54667248	     -0.05499737	      0.00034015	     -0.19651172	     -0.05991147	      0.88275027	      0.00012262	     -0.21446876	     -0.00000001	     -0.00000000	     42.53319966
      2.54790869	     -0.05497327	      0.00032907	     -0.19648722	     -0.05990640	      0.88274983	      0.00012338	     -0.21445767	     -0.00000001	     -0.00000000	     42.78602573
      2.54914491	     -0.05495540	      0.00031549	     -0.19646889	     -0.05990133	      0.88274940	      0.00012414	     -0.21444662	     -0.00000001	     -0.00000000	     42.84249717
      2.55063836	     -0.05492899	      0.00030104	     -0.19644196	     -0.05989521	      0.88274892	      0.00012505	     -0.21443337	     -0.00000001	     -0.00000000	     43.05541142
      2.55213181	     -0.05490985	      0.00028422	     -0.19642225	     -0.05988910	      0.88274846	      0.00012595	     -0.21442017	     -0.00000001	     -0.00000000	     43.08277897
      2.55336465	     -0.05488843	      0.00027278	     -0.19640041	     -0.05988406	      0.88274811	      0.00012668	     -0.21440940	     -0.00000001	     -0.00000000	     43.31936510
      2.55459749	     -0.05487409	      0.00025897	     -0.19638559	     -0.05987902	      0.88274777	      0.00012741	     -0.21439870	     -0.00000001	     -0.00000000	     43.38361417
      2.55611219	     -0.05485292	      0.00024350	     -0.19636386	     -0.05987284	      0.88274739	      0.00012830	     -0.21438572	     -0.00000001	     -0.00000000	     43.62267894
      2.55762688	     -0.05483948	      0.00022545	     -0.19634979	     -0.05986668	      0.88274704	      0.00012917	     -0.21437287	     -0.00000001	     -0.00000000	     43.66578510
      2.55881647	     -0.05482178	      0.00021377	     -0.19633166	     -0.05986185	      0.88274679	      0.00012986	     -0.21436293	     -0.00000001	     -0.00000000	     43.92954234
      2.56000606	     -0.05481020	      0.00019990	     -0.19631960	     -0.05985703	      0.88274656	      0.00013053	     -0.21435304	     -0.00000001	     -0.00000000	     44.01712400
      2.56157888	     -0.05479276	      0.00018271	     -0.19630153	     -0.05985068	      0.88274629	      0.00013142	     -0.21434011	     -0.00000001	     -0.00000000	     44.25640807
      2.56315171	     -0.05478383	      0.00016299	     -0.19629192	     -0.05984435	      0.88274605	      0.00013230	     -0.21432735	     -0.00000001	     -0.00000000	     44.31243088
      2.56429780	     -0.05477122	      0.00015122	     -0.19627887	     -0.05983974	      0.88274590	      0.00013293	     -0.21431823	     -0.00000001	     -0.00000000	     44.56751175
      2.56544389	     -0.05476507	      0.00013749	     -0.19627223	     -0.05983516	      0.88274577	      0.00013356	     -0.21430921	     -0.00000001	     -0.00000000	     44.65787803
      2.56709689	     -0.05475376	      0.00011883	     -0.19626024	     -0.05982856	      0.88274560	      0.00013446	     -0.21429643	     -0.00000001	     -0.00000000	     44.90747060
      2.56850363	     -0.05474807	      0.00010153	     -0.19625395	     -0.05982298	      0.88274549	      0.00013522	     -0.21428570	     -0.00000001	     -0.00000000	     45.01038731
      2.56991037	     -0.05473742	      0.00008614	     -0.19624273	     -0.05981741	      0.88274540	      0.00013597	     -0.21427514	     -0.00000001	     -0.00000000	     45.29357263
      2.57131711	     -0.05473521	      0.00006819	     -0.19623989	     -0.05981187	      0.88274534	      0.00013672	     -0.21426468	     -0.00000001	     -0.00000000	     45.33251610
      2.57272384	     -0.05472484	      0.00005346	     -0.19622898	     -0.05980636	      0.88274529	      0.00013747	     -0.21425442	     -0.00000001	     -0.00000000	     45.67023110
      2.57391972	     -0.05472559	      0.00003816	     -0.19622919	     -0.05980169	      0.88274527	      0.00013810	     -0.21424578	     -0.00000001	     -0.00000000	     45.66416985
      2.57511559	     -0.05472087	      0.00002527	     -0.19622400	     -0.05979704	      0.88274527	      0.00013872	     -0.21423729	     -0.00000001	      0.00000000	     45.85039357
      2.57664624	     -0.05472017	      0.00000750	     -0.19622265	     -0.05979113	      0.88274528	      0.00013952	     -0.21422659	     -0.00000001	      0.00000000	     45.95458580
      2.57817689	     -0.05471497	     -0.00000803	     -0.19621687	     -0.05978524	      0.88274532	      0.00014031	     -0.21421612	     -0.00000001	      0.00000000	     46.23781166
      2.57937537	     -0.05471874	     -0.00002244	     -0.19622012	     -0.05978067	      0.88274536	      0.00014093	     -0.21420804	     -0.00000001	      0.00000000	     46.22255463
      2.58057384	     -0.05471758	     -0.00003488	     -0.19621850	     -0.05977611	      0.88274542	      0.00014155	     -0.21420011	     -0.00000001	      0.00000000	     46.38846374
      2.58213181	     -0.05472128	     -0.00005240	     -0.19622155	     -0.05977023	      0.88274551	      0.00014235	     -0.21419000	     -0.00000001	      0.00000000	     46.48245247
      2.58368977	     -0.05471976	     -0.00006741	     -0.19621945	     -0.05976439	      0.88274562	      0.00014315	     -0.21418015	     -0.00000001	      0.00000000	     46.76041231
      2.58483418	     -0.05472685	     -0.00008071	     -0.19622606	     -0.05976013	      0.88274572	      0.00014374	     -0.21417303	     -0.00000001	      0.00000000	     46.70802183
      2.58597859	     -0.05472909	     -0.00009190	     -0.19622786	     -0.05975589	      0.88274582	      0.00014432	     -0.21416606	     -0.00000001	      0.00000000	     46.83320667
      2.58762427	     -0.05473691	     -0.00010890	     -0.19623503	     -0.05974984	      0.88274598	      0.00014517	     -0.21415626	     -0.00000001	      0.00000000	     46.91369192
      2.58902796	     -0.05474097	     -0.00012181	     -0.19623858	     -0.05974473	      0.88274613	      0.00014589	     -0.21414815	     -0.00000001	      0.00000000	     47.08327870
      2.59043165	     -0.05475176	     -0.00013628	     -0.19624882	     -0.05973965	      0.88274630	      0.00014661	     -0.21414023	     -0.00000001	      0.00000000	     47.06643539
      2.59183534	     -0.05475600	     -0.00014786	     -0.19625258	     -0.05973462	      0.88274647	      0.00014733	     -0.21413256	     -0.00000001	      0.00000000	     47.26774342
      2.59323903	     -0.05477023	     -0.00016221	     -0.19626626	     -0.05972963	      0.88274665	      0.00014806	     -0.21412506	     -0.00000001	      0.00000000	     47.17713402
      2.59443500	     -0.05477435	     -0.00017114	     -0.19626999	     -0.05972541	      0.88274681	      0.00014868	     -0.21411888	     -0.00000001	      0.00000000	     47.33883940
      2.59563096	     -0.05478506	     -0.00018173	     -0.19628027	     -0.05972123	      0.88274698	      0.00014931	     -0.21411283	     -0.00000001	      0.00000000	     47.31779716
      2.59715557	     -0.05479495	     -0.00019315	     -0.19628967	     -0.05971594	      0.88274720	      0.00015011	     -0.21410535	     -0.00000001	      0.00000000	     47.41511579
      2.59868017	     -0.05481106	     -0.00020584	     -0.19630524	     -0.05971071	      0.88274742	      0.00015091	     -0.21409807	     -0.00000001	      0.00000000	     47.33624989
      2.59987996	     -0.05481716	     -0.00021305	     -0.19631100	     -0.05970663	      0.88274760	      0.00015155	     -0.21409254	     -0.00000001	      0.00000000	     47.46961147
      2.60107975	     -0.05482940	     -0.00022195	     -0.19632285	     -0.05970258	      0.88274779	      0.00015219	     -0.21408711	     -0.00000001	      0.00000000	     47.43175271
      2.60262988	     -0.05484163	     -0.00023149	     -0.19633462	     -0.05969741	      0.88274802	      0.00015302	     -0.21408034	     -0.00000001	      0.00000000	     47.50320363
      2.60418001	     -0.05486067	     -0.00024253	     -0.19635316	     -0.05969229	      0.88274826	      0.00015386	     -0.21407376	     -0.00000001	      0.00000000	     47.37959330
      2.60532683	     -0.05486744	     -0.00024763	     -0.19635964	     -0.05968855	      0.88274844	      0.00015448	     -0.21406908	     -0.00000001	      0.00000000	     47.48655257
      2.60647366	     -0.05488001	     -0.00025425	     -0.19637188	     -0.05968483	      0.88274861	      0.00015511	     -0.21406449	     -0.00000001	      0.00000000	     47.43232743
      2.60810798	     -0.05489493	     -0.00026196	     -0.19638637	     -0.05967960	      0.88274886	      0.00015601	     -0.21405817	     -0.00000001	      0.00000000	     47.46519560
      2.60950813	     -0.05491185	     -0.00026941	     -0.19640290	     -0.05967517	      0.88274907	      0.00015678	     -0.21405292	     -0.00000001	      0.00000000	     47.37449452
      2.61090829	     -0.05492331	     -0.00027447	     -0.19641403	     -0.05967080	      0.88274927	      0.00015756	     -0.21404788	     -0.00000001	      0.00000000	     47.46135854
      2.61230845	     -0.05494227	     -0.00028164	     -0.19643261	     -0.05966647	      0.88274947	      0.00015835	     -0.21404297	     -0.00000001	      0.00000000	     47.31568514
      2.61370861	     -0.05495189	     -0.00028515	     -0.19644194	     -0.05966220	      0.88274967	      0.00015914	     -0.21403828	     -0.00000001	      0.00000000	     47.45746541
      2.61490417	     -0.05496886	     -0.00029084	     -0.19645860	     -0.05965859	      0.88274983	      0.00015982	     -0.21403434	     -0.00000001	      0.00000000	     47.28549024
      2.61609972	     -0.05497966	     -0.00029406	     -0.19646914	     -0.05965502	      0.88274999	      0.00016050	     -0.21403055	     -0.00000001	      0.00000000	     47.31003252
      2.61761891	     -0.05499826	     -0.00029938	     -0.19648738	     -0.05965054	      0.88275019	      0.00016137	     -0.21402587	     -0.00000001	      0.00000000	     47.20861459
      2.61913810	     -0.05501145	     -0.00030221	     -0.19650028	     -0.05964613	      0.88275038	      0.00016224	     -0.21402139	     -0.00000001	      0.00000000	     47.28814265
      2.62033578	     -0.05502878	     -0.00030660	     -0.19651732	     -0.05964269	      0.88275052	      0.00016293	     -0.21401795	     -0.00000001	      0.00000000	     47.12137078
      2.62153347	     -0.05504020	     -0.00030854	     -0.19652851	     -0.05963929	      0.88275066	      0.00016363	     -0.21401463	     -0.00000001	      0.00000000	     47.13153690
      2.62307905	     -0.05505892	     -0.00031200	     -0.19654692	     -0.05963496	      0.88275084	      0.00016453	     -0.21401047	     -0.00000001	      0.00000000	     47.02424268
      2.62462463	     -0.05507110	     -0.00031242	     -0.19655887	     -0.05963071	      0.88275102	      0.00016543	     -0.21400648	     -0.00000001	      0.00000000	     47.10652304
      2.62576757	     -0.05508724	     -0.00031520	     -0.19657477	     -0.05962760	      0.88275114	      0.00016610	     -0.21400357	     -0.00000001	      0.00000000	     46.93265281
      2.62691052	     -0.05509749	     -0.00031540	     -0.19658485	     -0.05962453	      0.88275127	      0.00016677	     -0.21400076	     -0.00000001	      0.00000000	     46.92081609
      2.62853911	     -0.05511441	     -0.00031632	     -0.19660150	     -0.05962022	      0.88275145	      0.00016773	     -0.21399683	     -0.00000001	      0.00000000	     46.82118407
      2.62992756	     -0.05512317	     -0.00031474	     -0.19661010	     -0.05961660	      0.88275160	      0.00016855	     -0.21399353	     -0.00000001	      0.00000000	     46.82508255
      2.63131602	     -0.05513540	     -0.00031496	     -0.19662212	     -0.05961304	      0.88275175	      0.00016938	     -0.21399020	     -0.00000001	      0.00000000	     46.70880352
      2.63270448	     -0.05514044	     -0.00031124	     -0.19662706	     -0.05960953	      0.88275190	      0.00017020	     -0.21398688	     -0.00000001	      0.00000000	     46.71306247
      2.63409293	     -0.05515296	     -0.00031130	     -0.19663936	     -0.05960608	      0.88275205	      0.00017102	     -0.21398352	     -0.00000001	      0.00000000	     46.58694810
      2.63525698	     -0.05515514	     -0.00030667	     -0.19664150	     -0.05960323	      0.88275218	      0.00017172	     -0.21398073	     -0.00000001	      0.00000000	     46.56022443
      2.63642103	     -0.05516105	     -0.00030454	     -0.19664729	     -0.05960042	      0.88275231	      0.00017241	     -0.21397791	     -0.00000001	      0.00000000	     46.49714758
      2.63792627	     -0.05516380	     -0.00029900	     -0.19664996	     -0.05959684	      0.88275249	      0.00017331	     -0.21397422	     -0.00000001	      0.00000000	     46.43261929
      2.63943150	     -0.05516622	     -0.00029523	     -0.19665225	     -0.05959333	      0.88275267	      0.00017420	     -0.21397041	     -0.00000001	      0.00000000	     46.41110858
      2.64055877	     -0.05516290	     -0.00028846	     -0.19664894	     -0.05959074	      0.88275281	      0.00017488	     -0.21396747	     -0.00000001	      0.00000000	     46.31657913
      2.64168604	     -0.05516156	     -0.00028377	     -0.19664754	     -0.05958818	      0.88275296	      0.00017555	     -0.21396445	     -0.00000001	      0.00000000	     46.27927326
      2.64324559	     -0.05515815	     -0.00027508	     -0.19664413	     -0.05958471	      0.88275317	      0.00017648	     -0.21396019	     -0.00000001	      0.00000000	     46.18034556
      2.64464677	     -0.05515517	     -0.00026837	     -0.19664110	     -0.05958165	      0.88275338	      0.00017731	     -0.21395632	     -0.00000001	      0.00000000	     46.17482041
      2.64604795	     -0.05514741	     -0.00025758	     -0.19663339	     -0.05957865	      0.88275359	      0.00017814	     -0.21395238	     -0.00000001	      0.00000000	     46.03822477
      2.64719665	     -0.05514113	     -0.00025139	     -0.19662709	     -0.05957623	      0.88275377	      0.00017882	     -0.21394907	     -0.00000001	      0.00000000	     46.06412396
      2.64834535	     -0.05513256	     -0.00024238	     -0.19661857	     -0.05957385	      0.88275396	      0.00017950	     -0.21394568	     -0.00000001	      0.00000000	     45.97661710
      2.64984143	     -0.05512009	     -0.00023144	     -0.19660614	     -0.05957081	      0.88275422	      0.00018038	     -0.21394115	     -0.00000001	      0.00000000	     45.95891117
      2.65133751	     -0.05510350	     -0.00021736	     -0.19658967	     -0.05956783	      0.88275449	      0.00018126	     -0.21393646	     -0.00000001	      0.00000000	     45.82256462
      2.65247546	     -0.05508941	     -0.00020870	     -0.19657562	     -0.05956560	      0.88275471	      0.00018193	     -0.21393275	     -0.00000001	      0.00000000	     45.87021570
      2.65361341	     -0.05507262	     -0.00019748	     -0.19655893	     -0.05956342	      0.88275494	      0.00018259	     -0.21392890	     -0.00000001	      0.00000000	     45.79751196
      2.65515457	     -0.05504687	     -0.00018287	     -0.19653329	     -0.05956052	      0.88275527	      0.00018349	     -0.21392344	     -0.00000001	      0.00000000	     45.80240309
      2.65669573	     -0.05502002	     -0.00016553	     -0.19650662	     -0.05955768	      0.88275562	      0.00018438	     -0.21391772	     -0.00000001	      0.00000000	     45.64557464
      2.65778634	     -0.05500181	     -0.00015568	     -0.19648847	     -0.05955572	      0.88275587	      0.00018500	     -0.21391357	     -0.00000001	      0.00000000	     45.70400229
      2.65887696	     -0.05498269	     -0.00014360	     -0.19646946	     -0.05955379	      0.88275614	      0.00018562	     -0.21390936	     -0.00000001	      0.00000000	     45.64116592
      2.66051625	     -0.05495172	     -0.00012582	     -0.19643865	     -0.05955095	      0.88275656	      0.00018655	     -0.21390294	     -0.00000001	      0.00000000	     45.64099045
      2.66188934	     -0.05492334	     -0.00010908	     -0.19641044	     -0.05954863	      0.88275694	      0.00018732	     -0.21389743	     -0.00000001	      0.00000000	     45.55357438
      2.66326243	     -0.05489470	     -0.00009387	     -0.19638193	     -0.05954637	      0.88275733	      0.00018809	     -0.21389180	     -0.00000001	      0.00000000	     45.61029396
      2.66463552	     -0.05486471	     -0.00007563	     -0.19635214	     -0.05954417	      0.88275774	      0.00018884	     -0.21388610	     -0.00000001	      0.00000000	     45.47863929
      2.66586214	     -0.05483660	     -0.00006152	     -0.19632415	     -0.05954224	      0.88275812	      0.00018951	     -0.21388093	     -0.00000000	      0.00000000	     45.56540307
      2.66708876	     -0.05480570	     -0.00004464	     -0.19629344	     -0.05954036	      0.88275852	      0.00019018	     -0.21387565	     -0.00000000	      0.00000000	     45.49166072
      2.66831538	     -0.05477252	     -0.00002864	     -0.19626042	     -0.05953852	      0.88275893	      0.00019084	     -0.21387023	     -0.00000000	      0.00000000	     45.53233472
      2.66990035	     -0.05472781	     -0.00000583	     -0.19621597	     -0.05953621	      0.88275948	      0.00019167	     -0.21386300	     -0.00000000	      0.00000000	     45.46297735
      2.67115441	     -0.05469200	      0.00001073	     -0.19618032	     -0.05953443	      0.88275994	      0.00019233	     -0.21385713	     -0.00000000	      0.00000000	     45.54992949
      2.67240847	     -0.05465530	      0.00002959	     -0.19614383	     -0.05953270	      0.88276041	      0.00019298	     -0.21385116	     -0.00000000	      0.00000000	     45.48506545
      2.67366253	     -0.05461819	      0.00004733	     -0.19610691	     -0.05953101	      0.88276090	      0.00019362	     -0.21384509	     -0.00000000	      0.00000000	     45.53816981
      2.67522581	     -0.05457072	      0.00007161	     -0.19605971	     -0.05952897	      0.88276153	      0.00019440	     -0.21383744	     -0.00000000	      0.00000000	     45.48238321
      2.67646272	     -0.05453218	      0.00008927	     -0.19602134	     -0.05952741	      0.88276204	      0.00019502	     -0.21383131	     -0.00000000	      0.00000000	     45.59176367
      2.67769963	     -0.05449254	      0.00010920	     -0.19598193	     -0.05952589	      0.88276257	      0.00019562	     -0.21382511	     -0.00000000	      0.00000000	     45.54681119
      2.67893654	     -0.05445259	      0.00012812	     -0.19594218	     -0.05952442	      0.88276312	      0.00019621	     -0.21381885	     -0.00000000	      0.00000000	     45.60738627
      2.68056320	     -0.05439792	      0.00015510	     -0.19588781	     -0.05952255	      0.88276385	      0.00019698	     -0.21381053	     -0.00000000	      0.00000000	     45.57977615
      2.68179621	     -0.05435602	      0.00017401	     -0.19584610	     -0.05952119	      0.88276443	      0.00019755	     -0.21380414	     -0.00000000	      0.00000000	     45.69506566
      2.68302922	     -0.05431326	      0.00019504	     -0.19580358	     -0.05951987	      0.88276501	      0.00019811	     -0.21379771	     -0.00000000	      0.00000000	     45.66640783
      2.68451369	     -0.05426044	      0.00021900	     -0.19575100	     -0.05951834	      0.88276574	      0.00019876	     -0.21378990	     -0.00000000	      0.00000000	     45.78829090
      2.68584827	     -0.05421051	      0.00024291	     -0.19570135	     -0.05951702	      0.88276640	      0.00019934	     -0.21378280	     -0.00000000	      0.00000000	     45.74353860
      2.68718284	     -0.05415984	      0.00026480	     -0.19565089	     -0.05951575	      0.88276708	      0.00019991	     -0.21377560	     -0.00000000	      0.00000000	     45.89494514
      2.68851742	     -0.05410922	      0.00028927	     -0.19560055	     -0.05951453	      0.88276777	      0.00020046	     -0.21376833	     -0.00000000	      0.00000000	     45.83579298
      2.68985199	     -0.05406049	      0.00031107	     -0.19555203	     -0.05951337	      0.88276847	      0.00020100	     -0.21376105	     -0.00000000	      0.00000000	     45.98966588
      2.69118657	     -0.05401253	      0.00033553	     -0.19550433	     -0.05951226	      0.88276918	      0.00020152	     -0.21375384	     -0.00000000	      0.00000000	     45.92224836
      2.69252115	     -0.05396535	      0.00035724	     -0.19545734	     -0.05951120	      0.88276991	      0.00020203	     -0.21374671	     -0.00000000	      0.00000000	     46.09609970
      2.69385572	     -0.05391773	      0.00038188	     -0.19540998	     -0.05951019	      0.88277064	      0.00020252	     -0.21373968	     -0.00000000	      0.00000000	     46.02760126
      2.69519030	     -0.05387009	      0.00040363	     -0.19536252	     -0.05950923	      0.88277137	      0.00020299	     -0.21373273	     -0.00000000	      0.00000000	     46.21824866
      2.69652488	     -0.05382031	      0.00042859	     -0.19531300	     -0.05950833	      0.88277212	      0.00020346	     -0.21372584	     -0.00000000	      0.00000000	     46.15534878
      2.69785945	     -0.05376938	      0.00045052	     -0.19526225	     -0.05950748	      0.88277287	      0.00020390	     -0.21371894	     -0.00000000	      0.00000000	     46.36407628
      2.69919403	     -0.05371725	      0.00047553	     -0.19521036	     -0.05950668	      0.88277362	      0.00020433	     -0.21371201	     -0.00000000	      0.00000000	     46.29379939
      2.70052860	     -0.05366637	      0.00049707	     -0.19515964	     -0.05950593	      0.88277438	      0.00020474	     -0.21370508	     -0.00000000	      0.00000000	     46.50271305
      2.70186318	     -0.05361495	      0.00052174	     -0.19510846	     -0.05950524	      0.88277514	      0.00020513	     -0.21369818	     -0.00000000	      0.00000000	     46.43028064
      2.70319776	     -0.05356534	      0.00054275	     -0.19505898	     -0.05950459	      0.88277590	      0.00020550	     -0.21369133	     -0.00000000	      0.00000000	     46.64549405
      2.70453233	     -0.05351600	      0.00056689	     -0.19500984	     -0.05950400	      0.88277666	      0.00020586	     -0.21368459	     -0.00000000	      0.00000000	     46.56813145
      2.70586691	     -0.05347031	      0.00058705	     -0.19496424	     -0.05950346	      0.88277742	      0.00020619	     -0.21367798	     -0.00000000	      0.00000000	     46.77688591
      2.70720148	     -0.05342508	      0.00061042	     -0.19491919	     -0.05950298	      0.88277818	      0.00020651	     -0.21367159	     -0.00000000	      0.00000000	     46.69673953
      2.70853606	     -0.05338389	      0.00062968	     -0.19487807	     -0.05950254	      0.88277893	      0.00020681	     -0.21366542	     -0.00000000	      0.00000000	     46.89985080
      2.70987064	     -0.05334248	      0.00065226	     -0.19483680	     -0.05950216	      0.88277968	      0.00020708	     -0.21365954	     -0.00000000	      0.00000000	     46.82548958
      2.71120521	     -0.05330470	      0.00067058	     -0.19479905	     -0.05950183	      0.88278043	      0.00020734	     -0.21365391	     -0.00000000	      0.00000000	     47.03273162
      2.71253979	     -0.05326611	      0.00069234	     -0.19476058	     -0.05950155	      0.88278117	      0.00020758	     -0.21364858	     -0.00000000	      0.00000000	     46.96170457
      2.71387437	     -0.05323290	      0.00070952	     -0.19472738	     -0.05950132	      0.88278190	      0.00020779	     -0.21364352	     -0.00000000	      0.00000000	     47.14955666
      2.71520894	     -0.05319851	      0.00073026	     -0.19469307	     -0.05950115	      0.88278262	      0.00020799	     -0.21363881	     -0.00000000	      0.00000000	     47.08775002
      2.71654352	     -0.05317015	      0.00074616	     -0.19466468	     -0.05950102	      0.88278332	      0.00020816	     -0.21363440	     -0.00000000	      0.00000000	     47.26003102
      2.71787809	     -0.05313909	      0.00076585	     -0.19463368	     -0.05950095	      0.88278402	      0.00020832	     -0.21363036	     -0.00000000	      0.00000000	     47.21569464
      2.71921267	     -0.05311517	      0.00078030	     -0.19460968	     -0.05950092	      0.88278469	      0.00020845	     -0.21362661	     -0.00000000	      0.00000000	     47.36336287
      2.72054725	     -0.05308714	      0.00079893	     -0.19458169	     -0.05950094	      0.88278535	      0.00020855	     -0.21362322	     -0.00000000	      0.00000000	     47.34147189
      2.72188182	     -0.05306836	      0.00081183	     -0.19456280	     -0.05950102	      0.88278599	      0.00020864	     -0.21362013	     -0.00000000	      0.00000000	     47.45454656
      2.72307688	     -0.05304686	      0.00082713	     -0.19454130	     -0.05950112	      0.88278655	      0.00020870	     -0.21361770	     -0.00000000	      0.00000000	     47.45941380
      2.72427194	     -0.05303136	      0.00083892	     -0.19452570	     -0.05950126	      0.88278708	      0.00020874	     -0.21361551	     -0.00000000	      0.00000000	     47.51517127
      2.72571881	     -0.05300951	      0.00085472	     -0.19450378	     -0.05950149	      0.88278771	      0.00020877	     -0.21361324	     -0.00000000	      0.00000000	     47.59148458
      2.72716567	     -0.05299363	      0.00086709	     -0.19448774	     -0.05950176	      0.88278830	      0.00020877	     -0.21361128	     -0.00000000	      0.00000000	     47.64037399
      2.72835875	     -0.05297551	      0.00087986	     -0.19446956	     -0.05950203	      0.88278877	      0.00020876	     -0.21360993	     -0.00000000	      0.00000000	     47.71025692
      2.72955183	     -0.05296435	      0.00088952	     -0.19445826	     -0.05950233	      0.88278922	      0.00020872	     -0.21360877	     -0.00000000	      0.00000000	     47.72492214
      2.73101520	     -0.05294893	      0.00090253	     -0.19444271	     -0.05950275	      0.88278973	      0.00020866	     -0.21360771	     -0.00000000	      0.00000000	     47.80602857
      2.73247858	     -0.05294243	      0.00091213	     -0.19443598	     -0.05950323	      0.88279021	      0.00020857	     -0.21360699	     -0.00000000	      0.00000000	     47.78991575
      2.73362592	     -0.05293220	      0.00092212	     -0.19442564	     -0.05950363	      0.88279056	      0.00020848	     -0.21360675	     -0.00000000	      0.00000000	     47.88451108
      2.73477327	     -0.05292901	      0.00092938	     -0.19442227	     -0.05950407	      0.88279089	      0.00020838	     -0.21360674	     -0.00000000	      0.00000000	     47.88589437
      2.73629682	     -0.05292327	      0.00093993	     -0.19441633	     -0.05950469	      0.88279129	      0.00020823	     -0.21360715	     -0.00000000	      0.00000000	     47.96622579
      2.73782037	     -0.05292654	      0.00094755	     -0.19441932	     -0.05950537	      0.88279165	      0.00020804	     -0.21360801	     -0.00000000	      0.00000000	     47.91709151
      2.73892935	     -0.05292379	      0.00095543	     -0.19441643	     -0.05950589	      0.88279188	      0.00020790	     -0.21360898	     -0.00000000	      0.00000000	     48.01396569
      2.74003834	     -0.05292782	      0.00096092	     -0.19442027	     -0.05950645	      0.88279209	      0.00020774	     -0.21361019	     -0.00000000	      0.00000000	     48.00708213
      2.74163939	     -0.05293255	      0.00096936	     -0.19442473	     -0.05950729	      0.88279236	      0.00020748	     -0.21361240	     -0.00000000	      0.00000000	     48.07787003
      2.74300283	     -0.05294264	      0.00097455	     -0.19443455	     -0.05950804	      0.88279255	      0.00020725	     -0.21361469	     -0.00000000	      0.00000000	     48.04366938
      2.74436627	     -0.05294962	      0.00098111	     -0.19444129	     -0.05950884	      0.88279270	      0.00020699	     -0.21361739	     -0.00000000	      0.00000000	     48.13876110
      2.74572972	     -0.05296600	      0.00098442	     -0.19445737	     -0.05950967	      0.88279281	      0.00020672	     -0.21362045	     -0.00000000	      0.00000000	     48.06291874
      2.74709316	     -0.05297559	      0.00099038	     -0.19446672	     -0.05951053	      0.88279289	      0.00020643	     -0.21362395	     -0.00000000	      0.00000000	     48.19385823
      2.74826366	     -0.05299410	      0.00099196	     -0.19448495	     -0.05951130	      0.88279293	      0.00020617	     -0.21362723	     -0.00000000	      0.00000000	     48.08982991
      2.74943416	     -0.05300814	      0.00099517	     -0.19449875	     -0.05951209	      0.88279294	      0.00020589	     -0.21363081	     -0.00000000	     -0.00000000	     48.13612518
      2.75090994	     -0.05303241	      0.00099691	     -0.19452267	     -0.05951312	      0.88279291	      0.00020552	     -0.21363571	     -0.00000000	     -0.00000000	     48.09863413
      2.75238572	     -0.05305341	      0.00099979	     -0.19454335	     -0.05951419	      0.88279285	      0.00020514	     -0.21364107	     -0.00000000	     -0.00000000	     48.19110835
      2.75356975	     -0.05307840	      0.00099915	     -0.19456802	     -0.05951506	      0.88279276	      0.00020481	     -0.21364564	     -0.00000000	     -0.00000000	     48.09332357
      2.75475379	     -0.05309879	      0.00100001	     -0.19458812	     -0.05951596	      0.88279265	      0.00020448	     -0.21365047	     -0.00000000	     -0.00000000	     48.12559057
      2.75624784	     -0.05313082	      0.00099884	     -0.19461975	     -0.05951713	      0.88279247	      0.00020404	     -0.21365688	     -0.00000000	     -0.00000000	     48.06817065
      2.75774189	     -0.05315963	      0.00099888	     -0.19464820	     -0.05951832	      0.88279224	      0.00020358	     -0.21366369	     -0.00000000	     -0.00000000	     48.14562677
      2.75888632	     -0.05319097	      0.00099565	     -0.19467918	     -0.05951925	      0.88279204	      0.00020321	     -0.21366913	     -0.00000000	     -0.00000000	     48.02623517
      2.76003075	     -0.05321816	      0.00099375	     -0.19470605	     -0.05952020	      0.88279182	      0.00020283	     -0.21367482	     -0.00000000	     -0.00000000	     48.03658641
      2.76159148	     -0.05326048	      0.00098902	     -0.19474790	     -0.05952152	      0.88279147	      0.00020230	     -0.21368290	     -0.00000000	     -0.00000000	     47.97533640
      2.76315222	     -0.05329863	      0.00098538	     -0.19478562	     -0.05952286	      0.88279108	      0.00020175	     -0.21369137	     -0.00000000	     -0.00000000	     48.04077704
      2.76425852	     -0.05333384	      0.00097976	     -0.19482045	     -0.05952383	      0.88279077	      0.00020135	     -0.21369753	     -0.00000000	     -0.00000000	     47.90677368
      2.76536482	     -0.05336425	      0.00097561	     -0.19485052	     -0.05952481	      0.88279044	      0.00020094	     -0.21370387	     -0.00000000	     -0.00000000	     47.89755054
      2.76701681	     -0.05341382	      0.00096757	     -0.19489956	     -0.05952629	      0.88278991	      0.00020031	     -0.21371356	     -0.00000000	     -0.00000000	     47.82030504
      2.76840535	     -0.05345307	      0.00096128	     -0.19493838	     -0.05952756	      0.88278943	      0.00019977	     -0.21372192	     -0.00000000	     -0.00000000	     47.82144594
      2.76979390	     -0.05349858	      0.00095247	     -0.19498340	     -0.05952883	      0.88278891	      0.00019921	     -0.21373042	     -0.00000000	     -0.00000000	     47.70706041
      2.77118244	     -0.05353701	      0.00094564	     -0.19502140	     -0.05953012	      0.88278836	      0.00019864	     -0.21373910	     -0.00000000	     -0.00000000	     47.74427646
      2.77242488	     -0.05357877	      0.00093648	     -0.19506271	     -0.05953128	      0.88278784	      0.00019812	     -0.21374692	     -0.00000000	     -0.00000000	     47.61210468
      2.77366731	     -0.05361402	      0.00092914	     -0.19509756	     -0.05953245	      0.88278730	      0.00019759	     -0.21375483	     -0.00000000	     -0.00000000	     47.61032981
      2.77490975	     -0.05365328	      0.00092004	     -0.19513639	     -0.05953363	      0.88278673	      0.00019705	     -0.21376275	     -0.00000000	     -0.00000000	     47.52188529
      2.77651155	     -0.05369899	      0.00090938	     -0.19518157	     -0.05953516	      0.88278597	      0.00019634	     -0.21377302	     -0.00000000	     -0.00000000	     47.51015376
      2.77778216	     -0.05373988	      0.00089864	     -0.19522199	     -0.05953638	      0.88278533	      0.00019577	     -0.21378114	     -0.00000000	     -0.00000000	     47.38733785
      2.77905277	     -0.05377467	      0.00088945	     -0.19525636	     -0.05953760	      0.88278468	      0.00019519	     -0.21378926	     -0.00000000	     -0.00000000	     47.38220888
      2.78032338	     -0.05381340	      0.00087834	     -0.19529463	     -0.05953883	      0.88278400	      0.00019460	     -0.21379733	     -0.00000000	     -0.00000000	     47.28969774
      2.78190376	     -0.05385648	      0.00086579	     -0.19533717	     -0.05954036	      0.88278313	      0.00019386	     -0.21380735	     -0.00000000	     -0.00000000	     47.28203886
      2.78315687	     -0.05389615	      0.00085356	     -0.19537636	     -0.05954158	      0.88278242	      0.00019326	     -0.21381522	     -0.00000000	     -0.00000000	     47.14981331
      2.78440998	     -0.05393027	      0.00084304	     -0.19541006	     -0.05954279	      0.88278169	      0.00019266	     -0.21382307	     -0.00000000	     -0.00000000	     47.13427152
      2.78566309	     -0.05396825	      0.00083098	     -0.19544757	     -0.05954401	      0.88278094	      0.00019205	     -0.21383088	     -0.00000000	     -0.00000000	     47.04500493
      2.78730790	     -0.05401348	      0.00081629	     -0.19549223	     -0.05954561	      0.88277993	      0.00019124	     -0.21384109	     -0.00000000	     -0.00000000	     47.03970644
      2.78855712	     -0.05405290	      0.00080298	     -0.19553116	     -0.05954682	      0.88277915	      0.00019062	     -0.21384877	     -0.00000000	     -0.00000000	     46.91557685
      2.78980634	     -0.05408663	      0.00079136	     -0.19556446	     -0.05954803	      0.88277835	      0.00019000	     -0.21385644	     -0.00000000	     -0.00000000	     46.90822937
      2.79130841	     -0.05413172	      0.00077544	     -0.19560899	     -0.05954947	      0.88277738	      0.00018924	     -0.21386555	     -0.00000000	     -0.00000000	     46.80039015
      2.79266000	     -0.05416641	      0.00076282	     -0.19564322	     -0.05955077	      0.88277648	      0.00018856	     -0.21387371	     -0.00000000	     -0.00000000	     46.82472586
      2.79401158	     -0.05420774	      0.00074768	     -0.19568403	     -0.05955207	      0.88277557	      0.00018787	     -0.21388176	     -0.00000000	     -0.00000000	     46.69534056
      2.79536317	     -0.05424154	      0.00073492	     -0.19571738	     -0.05955335	      0.88277465	      0.00018718	     -0.21388977	     -0.00000000	     -0.00000000	     46.72922362
      2.79671475	     -0.05428235	      0.00071951	     -0.19575768	     -0.05955463	      0.88277372	      0.00018648	     -0.21389766	     -0.00000000	     -0.00000000	     46.59608952
      2.79806633	     -0.05431493	      0.00070669	     -0.19578981	     -0.05955590	      0.88277278	      0.00018578	     -0.21390551	     -0.00000000	     -0.00000000	     46.64238985
      2.79941792	     -0.05435527	      0.00069105	     -0.19582964	     -0.05955717	      0.88277182	      0.00018508	     -0.21391324	     -0.00000000	     -0.00000000	     46.50458532
      2.80076950	     -0.05438698	      0.00067826	     -0.19586092	     -0.05955842	      0.88277086	      0.00018438	     -0.21392092	     -0.00000000	     -0.00000000	     46.55886790
      2.80212109	     -0.05442680	      0.00066257	     -0.19590024	     -0.05955967	      0.88276989	      0.00018367	     -0.21392847	     -0.00000000	     -0.00000000	     46.41873354
      2.80347267	     -0.05445738	      0.00064984	     -0.19593041	     -0.05956090	      0.88276891	      0.00018297	     -0.21393598	     -0.00000000	     -0.00000000	     46.49240724
      2.80482425	     -0.05449640	      0.00063393	     -0.19596893	     -0.05956212	      0.88276793	      0.00018226	     -0.21394334	     -0.00000000	     -0.00000000	     46.35888268
      2.80617584	     -0.05452573	      0.00062116	     -0.19599785	     -0.05956333	      0.88276694	      0.00018155	     -0.21395065	     -0.00000000	     -0.00000001	     46.44059671
      2.80752742	     -0.05456376	      0.00060524	     -0.19603539	     -0.05956453	      0.88276594	      0.00018083	     -0.21395779	     -0.00000000	     -0.00000001	     46.30510061
      2.80887900	     -0.05459192	      0.00059250	     -0.19606314	     -0.05956572	      0.88276494	      0.00018012	     -0.21396486	     -0.00000000	     -0.00000001	     46.40546451
      2.81023059	     -0.05462922	      0.00057634	     -0.19609996	     -0.05956690	      0.88276394	      0.00017940	     -0.21397177	     -0.00000000	     -0.00000001	     46.28400085
      2.81158217	     -0.05465639	      0.00056352	     -0.19612673	     -0.05956806	      0.88276293	      0.00017868	     -0.21397861	     -0.00000000	     -0.00000001	     46.39603205
      2.81293376	     -0.05469272	      0.00054735	     -0.19616259	     -0.05956920	      0.88276193	      0.00017796	     -0.21398529	     -0.00000000	     -0.00000001	     46.28046812
      2.81428534	     -0.05471861	      0.00053451	     -0.19618809	     -0.05957034	      0.88276092	      0.00017723	     -0.21399188	     -0.00000000	     -0.00000001	     46.41370002
      2.81563692	     -0.05475380	      0.00051838	     -0.19622282	     -0.05957146	      0.88275991	      0.00017650	     -0.21399829	     -0.00000000	     -0.00000001	     46.30349552
      2.81698851	     -0.05477853	      0.00050563	     -0.19624718	     -0.05957257	      0.88275890	      0.00017577	     -0.21400460	     -0.00000000	     -0.00000001	     46.44905131
      2.81834009	     -0.05481266	      0.00048946	     -0.19628086	     -0.05957366	      0.88275789	      0.00017504	     -0.21401072	     -0.00000000	     -0.00000001	     46.35431503
      2.81969168	     -0.05483637	      0.00047681	     -0.19630420	     -0.05957474	      0.88275689	      0.00017430	     -0.21401675	     -0.00000000	     -0.00000001	     46.50247541
      2.82104326	     -0.05486953	      0.00046105	     -0.19633693	     -0.05957580	      0.88275589	      0.00017355	     -0.21402258	     -0.00000000	     -0.00000001	     46.40246021
      2.82239484	     -0.05489251	      0.00044901	     -0.19635958	     -0.05957685	      0.88275489	      0.00017281	     -0.21402832	     -0.00000000	     -0.00000001	     46.54968698
      2.82374643	     -0.05492497	      0.00043379	     -0.19639163	     -0.05957789	      0.88275389	      0.00017205	     -0.21403386	     -0.00000000	     -0.00000001	     46.46462279
      2.82509801	     -0.05494737	      0.00042201	     -0.19641371	     -0.05957891	      0.88275290	      0.00017130	     -0.21403932	     -0.00000000	     -0.00000000	     46.62739206
      2.82644960	     -0.05497908	      0.00040709	     -0.19644502	     -0.05957992	      0.88275191	      0.00017053	     -0.21404459	     -0.00000000	     -0.00000000	     46.54556762
      2.82780118	     -0.05500091	      0.00039555	     -0.19646655	     -0.05958092	      0.88275092	      0.00016976	     -0.21404978	     -0.00000000	     -0.00000000	     46.71013305
      2.82915276	     -0.05503179	      0.00038083	     -0.19649706	     -0.05958190	      0.88274994	      0.00016899	     -0.21405477	     -0.00000000	     -0.00000000	     46.63922176
      2.83050435	     -0.05505307	      0.00036918	     -0.19651804	     -0.05958287	      0.88274896	      0.00016820	     -0.21405968	     -0.00000000	     -0.00000000	     46.81537138
      2.83185593	     -0.05508316	      0.00035442	     -0.19654776	     -0.05958382	      0.88274798	      0.00016741	     -0.21406441	     -0.00000000	     -0.00000000	     46.74940721
      2.83320751	     -0.05510388	      0.00034290	     -0.19656821	     -0.05958476	      0.88274701	      0.00016662	     -0.21406905	     -0.00000000	     -0.00000000	     46.91433298
      2.83455910	     -0.05513299	      0.00032847	     -0.19659697	     -0.05958569	      0.88274604	      0.00016581	     -0.21407351	     -0.00000000	     -0.00000000	     46.85397378
      2.83591068	     -0.05515314	      0.00031717	     -0.19661685	     -0.05958661	      0.88274507	      0.00016500	     -0.21407789	     -0.00000000	     -0.00000000	     47.02143478
      2.83726227	     -0.05518143	      0.00030288	     -0.19664480	     -0.05958751	      0.88274410	      0.00016417	     -0.21408209	     -0.00000000	     -0.00000000	     46.97910251
      2.83861385	     -0.05520123	      0.00029142	     -0.19666435	     -0.05958839	      0.88274314	      0.00016334	     -0.21408622	     -0.00000000	     -0.00000000	     47.15259587
      2.83996543	     -0.05522876	      0.00027733	     -0.19669155	     -0.05958927	      0.88274217	      0.00016250	     -0.21409018	     -0.00000000	     -0.00000000	     47.10653249
      2.84131702	     -0.05524812	      0.00026604	     -0.19671067	     -0.05959013	      0.88274120	      0.00016165	     -0.21409407	     -0.00000000	     -0.00000000	     47.27442167
      2.84266860	     -0.05527485	      0.00025205	     -0.19673709	     -0.05959098	      0.88274024	      0.00016078	     -0.21409780	     -0.00000000	     -0.00000000	     47.23639689
      2.84402019	     -0.05529383	      0.00024064	     -0.19675583	     -0.05959181	      0.88273927	      0.00015991	     -0.21410145	     -0.00000000	     -0.00000000	     47.39993520
      2.84537177	     -0.05531962	      0.00022689	     -0.19678132	     -0.05959263	      0.88273831	      0.00015903	     -0.21410494	     -0.00000000	     -0.00000000	     47.36037733
      2.84672335	     -0.05533820	      0.00021577	     -0.19679968	     -0.05959344	      0.88273734	      0.00015813	     -0.21410836	     -0.00000000	     -0.00000000	     47.50649413
      2.84807494	     -0.05536315	      0.00020260	     -0.19682436	     -0.05959424	      0.88273637	      0.00015723	     -0.21411163	     -0.00000000	     -0.00000000	     47.46403821
      2.84942652	     -0.05538121	      0.00019193	     -0.19684222	     -0.05959503	      0.88273539	      0.00015631	     -0.21411482	     -0.00000000	     -0.00000000	     47.60406574
      2.85077811	     -0.05540508	      0.00017905	     -0.19686584	     -0.05959580	      0.88273442	      0.00015538	     -0.21411787	     -0.00000000	     -0.00000000	     47.58454390
      2.85212969	     -0.05542257	      0.00016821	     -0.19688314	     -0.05959657	      0.88273344	      0.00015444	     -0.21412083	     -0.00000000	     -0.00000000	     47.73143098
      2.85348127	     -0.05544552	      0.00015541	     -0.19690585	     -0.05959732	      0.88273246	      0.00015348	     -0.21412365	     -0.00000000	     -0.00000000	     47.70914812
      2.85483286	     -0.05546264	      0.00014470	     -0.19692278	     -0.05959806	      0.88273148	      0.00015252	     -0.21412638	     -0.00000000	     -0.00000000	     47.84146416
      2.85618444	     -0.05548483	      0.00013225	     -0.19694474	     -0.05959879	      0.88273049	      0.00015154	     -0.21412898	     -0.00000000	     -0.00000000	     47.82274596
      2.85753602	     -0.05550160	      0.00012162	     -0.19696134	     -0.05959951	      0.88272950	      0.00015055	     -0.21413151	     -0.00000000	     -0.00000001	     47.95618384
      2.85888761	     -0.05552303	      0.00010928	     -0.19698256	     -0.05960021	      0.88272850	      0.00014954	     -0.21413391	     -0.00000000	     -0.00000001	     47.94628878
      2.86023919	     -0.05553944	      0.00009861	     -0.19699879	     -0.05960091	      0.88272750	      0.00014853	     -0.21413623	     -0.00000000	     -0.00000001	     48.07184878
      2.86159078	     -0.05556001	      0.00008641	     -0.19701916	     -0.05960160	      0.88272650	      0.00014750	     -0.21413844	     -0.00000000	     -0.00000001	     48.06248022
      2.86294236	     -0.05557588	      0.00007616	     -0.19703488	     -0.05960228	      0.88272549	      0.00014645	     -0.21414057	     -0.00000000	     -0.00000001	     48.16120459
      2.86429394	     -0.05559549	      0.00006488	     -0.19705432	     -0.05960295	      0.88272448	      0.00014540	     -0.21414258	     -0.00000000	     -0.00000001	     48.14072355
      2.86564553	     -0.05561081	      0.00005537	     -0.19706952	     -0.05960361	      0.88272346	      0.00014433	     -0.21414452	     -0.00000000	     -0.00000001	     48.23553124
      2.86699711	     -0.05562949	      0.00004473	     -0.19708805	     -0.05960426	      0.88272244	      0.00014325	     -0.21414634	     -0.00000000	     -0.00000001	     48.22850695
      2.86863032	     -0.05564596	      0.00003424	     -0.19710440	     -0.05960504	      0.88272121	      0.00014192	     -0.21414845	     -0.00000000	     -0.00000001	     48.39572845
      2.86982132	     -0.05566420	      0.00002450	     -0.19712251	     -0.05960560	      0.88272031	      0.00014094	     -0.21414987	     -0.00000000	     -0.00000001	     48.30520521
      2.87101233	     -0.05567677	      0.00001698	     -0.19713500	     -0.05960616	      0.88271940	      0.00013996	     -0.21415125	     -0.00000000	     -0.00000001	     48.38242477
      2.87262937	     -0.05569722	      0.00000564	     -0.19715532	     -0.05960690	      0.88271817	      0.00013860	     -0.21415299	     -0.00000000	     -0.00000001	     48.38116365
      2.87407016	     -0.05571030	     -0.00000219	     -0.19716834	     -0.05960756	      0.88271707	      0.00013737	     -0.21415446	     -0.00000000	     -0.00000001	     48.50322026
      2.87551094	     -0.05573044	     -0.00001260	     -0.19718837	     -0.05960821	      0.88271597	      0.00013614	     -0.21415579	     -0.00000000	     -0.00000001	     48.41949988
      2.87675158	     -0.05573952	     -0.00001834	     -0.19719743	     -0.05960876	      0.88271503	      0.00013506	     -0.21415689	     -0.00000000	     -0.00000001	     48.55808290
      2.87799222	     -0.05575443	     -0.00002631	     -0.19721226	     -0.05960931	      0.88271408	      0.00013397	     -0.21415789	     -0.00000000	     -0.00000001	     48.52015162
      2.87949456	     -0.05576714	     -0.00003339	     -0.19722495	     -0.05960997	      0.88271293	      0.00013263	     -0.21415901	     -0.00000000	     -0.00000001	     48.59184028
      2.88099690	     -0.05578528	     -0.00004230	     -0.19724302	     -0.05961062	      0.88271178	      0.00013128	     -0.21415997	     -0.00000000	     -0.00000001	     48.49907836
      2.88222222	     -0.05579256	     -0.00004607	     -0.19725034	     -0.05961114	      0.88271085	      0.00013017	     -0.21416070	     -0.00000000	     -0.00000001	     48.59633347
      2.88344754	     -0.05580527	     -0.00005200	     -0.19726303	     -0.05961167	      0.88270992	      0.00012905	     -0.21416132	     -0.00000000	     -0.00000001	     48.55461802
      2.88498173	     -0.05581645	     -0.00005706	     -0.19727425	     -0.05961232	      0.88270875	      0.00012763	     -0.21416200	     -0.00000000	     -0.00000001	     48.61266416
      2.88651591	     -0.05583300	     -0.00006457	     -0.19729078	     -0.05961296	      0.88270759	      0.00012619	     -0.21416253	     -0.00000000	     -0.00000001	     48.53856960
      2.88769470	     -0.05583839	     -0.00006668	     -0.19729625	     -0.05961345	      0.88270670	      0.00012508	     -0.21416288	     -0.00000000	     -0.00000001	     48.61072062
      2.88887349	     -0.05584851	     -0.00007114	     -0.19730639	     -0.05961394	      0.88270581	      0.00012395	     -0.21416313	     -0.00000000	     -0.00000001	     48.58281925
      2.89047138	     -0.05585831	     -0.00007498	     -0.19731627	     -0.05961460	      0.88270461	      0.00012241	     -0.21416335	     -0.00000000	     -0.00000001	     48.60898947
      2.89206927	     -0.05587259	     -0.00008133	     -0.19733057	     -0.05961525	      0.88270341	      0.00012086	     -0.21416341	     -0.00000000	     -0.00000001	     48.56749677
      2.89318684	     -0.05587618	     -0.00008182	     -0.19733428	     -0.05961570	      0.88270258	      0.00011976	     -0.21416340	     -0.00000000	     -0.00000001	     48.59028264
      2.89430440	     -0.05588360	     -0.00008468	     -0.19734175	     -0.05961615	      0.88270174	      0.00011866	     -0.21416330	     -0.00000000	     -0.00000001	     48.57426914
      2.89600634	     -0.05589216	     -0.00008706	     -0.19735044	     -0.05961683	      0.88270048	      0.00011696	     -0.21416302	     -0.00000000	     -0.00000001	     48.56394453
      2.89740654	     -0.05590065	     -0.00009015	     -0.19735902	     -0.05961739	      0.88269945	      0.00011555	     -0.21416266	     -0.00000000	     -0.00000001	     48.54898705
      2.89880674	     -0.05590558	     -0.00009027	     -0.19736411	     -0.05961794	      0.88269843	      0.00011412	     -0.21416222	     -0.00000000	     -0.00000000	     48.52307349
      2.90020694	     -0.05591361	     -0.00009327	     -0.19737223	     -0.05961849	      0.88269741	      0.00011269	     -0.21416165	     -0.00000000	     -0.00000000	     48.52733016
      2.90160714	     -0.05591707	     -0.00009169	     -0.19737589	     -0.05961903	      0.88269640	      0.00011124	     -0.21416100	     -0.00000000	     -0.00000000	     48.46759815
      2.90278578	     -0.05592332	     -0.00009400	     -0.19738222	     -0.05961948	      0.88269555	      0.00011002	     -0.21416036	     -0.00000000	     -0.00000000	     48.47492800
      2.90396442	     -0.05592695	     -0.00009331	     -0.19738600	     -0.05961993	      0.88269471	      0.00010878	     -0.21415967	     -0.00000000	     -0.00000000	     48.42705805
      2.90548753	     -0.05593249	     -0.00009378	     -0.19739171	     -0.05962051	      0.88269364	      0.00010718	     -0.21415868	     -0.00000000	     -0.00000000	     48.41929636
      2.90701064	     -0.05593590	     -0.00009136	     -0.19739536	     -0.05962108	      0.88269257	      0.00010557	     -0.21415760	     -0.00000000	     -0.00000000	     48.32095480
      2.90818610	     -0.05593989	     -0.00009204	     -0.19739947	     -0.05962152	      0.88269175	      0.00010431	     -0.21415668	     -0.00000000	     -0.00000000	     48.33842004
      2.90936156	     -0.05594232	     -0.00009015	     -0.19740208	     -0.05962195	      0.88269095	      0.00010305	     -0.21415571	     -0.00000000	     -0.00000000	     48.26326465
      2.91091783	     -0.05594592	     -0.00008885	     -0.19740590	     -0.05962252	      0.88268989	      0.00010137	     -0.21415434	     -0.00000000	     -0.00000000	     48.24306516
      2.91247410	     -0.05594815	     -0.00008474	     -0.19740840	     -0.05962309	      0.88268884	      0.00009968	     -0.21415289	     -0.00000000	     -0.00000000	     48.09513419
      2.91359530	     -0.05595060	     -0.00008444	     -0.19741099	     -0.05962349	      0.88268810	      0.00009846	     -0.21415178	     -0.00000000	     -0.00000000	     48.11794518
      2.91471650	     -0.05595211	     -0.00008183	     -0.19741270	     -0.05962389	      0.88268737	      0.00009723	     -0.21415063	     -0.00000000	     -0.00000000	     48.03055416
      2.91636801	     -0.05595438	     -0.00007883	     -0.19741523	     -0.05962447	      0.88268630	      0.00009542	     -0.21414887	     -0.00000000	     -0.00000000	     47.97182240
      2.91776289	     -0.05595565	     -0.00007473	     -0.19741676	     -0.05962495	      0.88268541	      0.00009388	     -0.21414731	     -0.00000000	     -0.00000000	     47.82931263
      2.91915778	     -0.05595700	     -0.00007246	     -0.19741833	     -0.05962543	      0.88268454	      0.00009233	     -0.21414569	     -0.00000000	     -0.00000000	     47.81669067
      2.92055266	     -0.05595734	     -0.00006732	     -0.19741896	     -0.05962590	      0.88268369	      0.00009078	     -0.21414401	     -0.00000000	     -0.00000000	     47.61456660
      2.92180457	     -0.05595772	     -0.00006525	     -0.19741952	     -0.05962632	      0.88268294	      0.00008939	     -0.21414245	     -0.00000000	     -0.00000000	     47.61201658
      2.92305648	     -0.05595734	     -0.00006068	     -0.19741940	     -0.05962674	      0.88268221	      0.00008799	     -0.21414083	     -0.00000000	     -0.00000000	     47.44208922
      2.92430839	     -0.05595689	     -0.00005740	     -0.19741917	     -0.05962715	      0.88268149	      0.00008659	     -0.21413916	     -0.00000000	     -0.00000000	     47.37867602
      2.92590397	     -0.05595551	     -0.00005130	     -0.19741810	     -0.05962767	      0.88268060	      0.00008479	     -0.21413696	     -0.00000000	     -0.00000000	     47.17511294
      2.92717777	     -0.05595410	     -0.00004810	     -0.19741690	     -0.05962807	      0.88267991	      0.00008336	     -0.21413515	     -0.00000000	     -0.00000000	     47.14738179
      2.92845157	     -0.05595198	     -0.00004267	     -0.19741505	     -0.05962848	      0.88267925	      0.00008193	     -0.21413328	     -0.00000000	     -0.00000000	     46.96037286
      2.92972538	     -0.05594957	     -0.00003850	     -0.19741286	     -0.05962888	      0.88267860	      0.00008049	     -0.21413136	     -0.00000000	     -0.00000000	     46.88688462
      2.93130584	     -0.05594575	     -0.00003128	     -0.19740938	     -0.05962937	      0.88267784	      0.00007871	     -0.21412893	     -0.00000000	     -0.00000000	     46.66132236
      2.93255980	     -0.05594232	     -0.00002727	     -0.19740616	     -0.05962976	      0.88267726	      0.00007729	     -0.21412694	     -0.00000000	     -0.00000000	     46.63229026
      2.93381375	     -0.05593815	     -0.00002106	     -0.19740227	     -0.05963014	      0.88267670	      0.00007588	     -0.21412492	     -0.00000000	     -0.00000000	     46.44412570
      2.93506770	     -0.05593367	     -0.00001592	     -0.19739802	     -0.05963053	      0.88267617	      0.00007446	     -0.21412286	     -0.00000000	     -0.00000000	     46.36134271
      2.93671266	     -0.05592693	     -0.00000724	     -0.19739164	     -0.05963102	      0.88267552	      0.00007261	     -0.21412012	     -0.00000000	     -0.00000000	     46.12815841
      2.93795896	     -0.05592127	     -0.00000220	     -0.19738620	     -0.05963139	      0.88267506	      0.00007120	     -0.21411801	     -0.00000000	     -0.00000000	     46.09657315
      2.93920526	     -0.05591488	      0.00000509	     -0.19738009	     -0.05963177	      0.88267463	      0.00006980	     -0.21411586	     -0.00000000	     -0.00000000	     45.90693060
      2.94070729	     -0.05590638	      0.00001257	     -0.19737188	     -0.05963221	      0.88267416	      0.00006812	     -0.21411324	     -0.00000000	     -0.00000000	     45.82790512
      2.94205676	     -0.05589768	      0.00002155	     -0.19736350	     -0.05963261	      0.88267377	      0.00006660	     -0.21411083	     -0.00000000	     -0.00000000	     45.59022614
      2.94340622	     -0.05588818	      0.00002849	     -0.19735426	     -0.05963300	      0.88267342	      0.00006510	     -0.21410838	     -0.00000000	     -0.00000000	     45.55751475
      2.94475569	     -0.05587780	      0.00003820	     -0.19734422	     -0.05963340	      0.88267311	      0.00006360	     -0.21410588	     -0.00000000	     -0.00000000	     45.30902082
      2.94610515	     -0.05586689	      0.00004562	     -0.19733357	     -0.05963379	      0.88267284	      0.00006210	     -0.21410332	     -0.00000000	     -0.00000000	     45.28913298
      2.94745461	     -0.05585506	      0.00005603	     -0.19732207	     -0.05963418	      0.88267261	      0.00006061	     -0.21410073	     -0.00000000	     -0.00000000	     45.03368161
      2.94880408	     -0.05584253	      0.00006393	     -0.19730980	     -0.05963457	      0.88267242	      0.00005913	     -0.21409808	     -0.00000000	     -0.00000000	     45.03193733
      2.95015354	     -0.05582905	      0.00007506	     -0.19729666	     -0.05963496	      0.88267228	      0.00005766	     -0.21409539	     -0.00000000	     -0.00000000	     44.76926944
      2.95150300	     -0.05581488	      0.00008341	     -0.19728275	     -0.05963535	      0.88267218	      0.00005619	     -0.21409264	     -0.00000000	     -0.00000000	     44.78409403
      2.95285247	     -0.05579979	      0.00009521	     -0.19726801	     -0.05963574	      0.88267212	      0.00005473	     -0.21408984	     -0.00000000	     -0.00000000	     44.51333432
      2.95420193	     -0.05578408	      0.00010396	     -0.19725256	     -0.05963612	      0.88267211	      0.00005328	     -0.21408699	     -0.00000000	      0.00000000	     44.54411882
      2.95555140	     -0.05576714	      0.00011643	     -0.19723597	     -0.05963651	      0.88267214	      0.00005184	     -0.21408407	     -0.00000000	      0.00000000	     44.26278523
      2.95690086	     -0.05574934	      0.00012559	     -0.19721844	     -0.05963690	      0.88267222	      0.00005042	     -0.21408109	     -0.00000000	      0.00000000	     44.30660554
      2.95825032	     -0.05573039	      0.00013872	     -0.19719984	     -0.05963729	      0.88267234	      0.00004900	     -0.21407803	     -0.00000000	      0.00000000	     44.01179613
      2.95959979	     -0.05570876	      0.00014856	     -0.19717846	     -0.05963768	      0.88267250	      0.00004759	     -0.21407487	     -0.00000000	      0.00000000	     44.08186456
      2.96080602	     -0.05568668	      0.00016098	     -0.19715671	     -0.05963803	      0.88267269	      0.00004635	     -0.21407191	     -0.00000000	      0.00000000	     43.83748337
      2.96201225	     -0.05566287	      0.00017149	     -0.19713316	     -0.05963838	      0.88267291	      0.00004511	     -0.21406878	     -0.00000000	      0.00000000	     43.80382452
      2.96349611	     -0.05563197	      0.00018625	     -0.19710263	     -0.05963881	      0.88267322	      0.00004360	     -0.21406470	     -0.00000000	      0.00000000	     43.62180060
      2.96497996	     -0.05559953	      0.00019936	     -0.19707051	     -0.05963925	      0.88267360	      0.00004211	     -0.21406039	     -0.00000000	      0.00000000	     43.63216261
      2.96621548	     -0.05557248	      0.00021269	     -0.19704377	     -0.05963961	      0.88267395	      0.00004088	     -0.21405665	     -0.00000000	      0.00000000	     43.40511126
      2.96745101	     -0.05554662	      0.00022394	     -0.19701816	     -0.05963998	      0.88267433	      0.00003966	     -0.21405284	     -0.00000000	      0.00000000	     43.37252253
      2.96893706	     -0.05551689	      0.00023912	     -0.19698876	     -0.05964042	      0.88267485	      0.00003821	     -0.21404825	     -0.00000000	      0.00000000	     43.18635823
      2.97042312	     -0.05548664	      0.00025229	     -0.19695878	     -0.05964087	      0.88267541	      0.00003677	     -0.21404368	     -0.00000000	      0.00000000	     43.23627467
      2.97161582	     -0.05546060	      0.00026567	     -0.19693302	     -0.05964123	      0.88267591	      0.00003563	     -0.21404000	     -0.00000000	      0.00000000	     43.02411485
      2.97280852	     -0.05543419	      0.00027721	     -0.19690684	     -0.05964160	      0.88267643	      0.00003451	     -0.21403630	     -0.00000000	      0.00000000	     43.00655020
      2.97435055	     -0.05539978	      0.00029368	     -0.19687276	     -0.05964208	      0.88267715	      0.00003306	     -0.21403148	     -0.00000000	      0.00000000	     42.85506101
      2.97589258	     -0.05536644	      0.00030808	     -0.19683967	     -0.05964257	      0.88267793	      0.00003164	     -0.21402668	     -0.00000000	      0.00000000	     42.91349886
      2.97705180	     -0.05534200	      0.00032139	     -0.19681549	     -0.05964294	      0.88267855	      0.00003058	     -0.21402313	     -0.00000000	      0.00000000	     42.69554811
      2.97821102	     -0.05531845	      0.00033279	     -0.19679214	     -0.05964332	      0.88267920	      0.00002953	     -0.21401964	     -0.00000000	      0.00000000	     42.67599735
      2.97981847	     -0.05528742	      0.00034975	     -0.19676140	     -0.05964385	      0.88268014	      0.00002810	     -0.21401498	     -0.00000000	      0.00000000	     42.53575781
      2.98142591	     -0.05525838	      0.00036452	     -0.19673259	     -0.05964439	      0.88268113	      0.00002668	     -0.21401057	     -0.00000000	      0.00000000	     42.62974356
      2.98253338	     -0.05523918	      0.00037723	     -0.19671361	     -0.05964477	      0.88268184	      0.00002572	     -0.21400770	     -0.00000000	      0.00000000	     42.40789292
      2.98364086	     -0.05522034	      0.00038812	     -0.19669494	     -0.05964515	      0.88268258	      0.00002476	     -0.21400497	     -0.00000000	      0.00000000	     42.39508349
      2.98536076	     -0.05519313	      0.00040585	     -0.19666800	     -0.05964576	      0.88268376	      0.00002330	     -0.21400104	     -0.00000000	      0.00000000	     42.27467887
      2.98677502	     -0.05517309	      0.00041912	     -0.19664814	     -0.05964626	      0.88268477	      0.00002212	     -0.21399812	     -0.00000000	      0.00000000	     42.29333882
      2.98818929	     -0.05515419	      0.00043410	     -0.19662947	     -0.05964678	      0.88268581	      0.00002095	     -0.21399552	     -0.00000000	      0.00000001	     42.12746752
      2.98960356	     -0.05513477	      0.00044667	     -0.19661020	     -0.05964730	      0.88268688	      0.00001979	     -0.21399320	     -0.00000000	      0.00000001	     42.23611962
      2.99085807	     -0.05511666	      0.00046046	     -0.19659231	     -0.05964778	      0.88268785	      0.00001878	     -0.21399133	     -0.00000000	      0.00000001	     42.04715624
      2.99211258	     -0.05509843	      0.00047203	     -0.19657422	     -0.05964826	      0.88268884	      0.00001778	     -0.21398961	     -0.00000000	      0.00000001	     42.09262081
      2.99336708	     -0.05508059	      0.00048481	     -0.19655655	     -0.05964875	      0.88268985	      0.00001679	     -0.21398802	     -0.00000000	      0.00000001	     41.99062868
      2.99500478	     -0.05505863	      0.00049970	     -0.19653477	     -0.05964940	      0.88269120	      0.00001552	     -0.21398618	     -0.00000000	      0.00000001	     42.03139752
      2.99628342	     -0.05504220	      0.00051284	     -0.19651851	     -0.05964991	      0.88269228	      0.00001454	     -0.21398494	     -0.00000000	      0.00000001	     41.86497594
      2.99756205	     -0.05502632	      0.00052380	     -0.19650274	     -0.05965044	      0.88269337	      0.00001357	     -0.21398387	     -0.00000000	      0.00000001	     41.91648325
      2.99884068	     -0.05501007	      0.00053601	     -0.19648663	     -0.05965097	      0.88269448	      0.00001261	     -0.21398295	     -0.00000000	      0.00000001	     41.82279500
      3.00045983	     -0.05498983	      0.00054954	     -0.19646652	     -0.05965166	      0.88269590	      0.00001141	     -0.21398198	     -0.00000000	      0.00000001	     41.89854643
      3.00171649	     -0.05497575	      0.00056151	     -0.19645257	     -0.05965221	      0.88269702	      0.00001049	     -0.21398139	     -0.00000000	      0.00000001	     41.73052598
      3.00297314	     -0.05496399	      0.00057108	     -0.19644087	     -0.05965276	      0.88269815	      0.00000958	     -0.21398100	     -0.00000000	      0.00000001	     41.78442888
      3.00422979	     -0.05495367	      0.00058142	     -0.19643064	     -0.05965332	      0.88269930	      0.00000867	     -0.21398083	     -0.00000000	      0.00000001	     41.70988859
      3.00592134	     -0.05494032	      0.00059338	     -0.19641734	     -0.05965410	      0.88270085	      0.00000747	     -0.21398095	     -0.00000000	      0.00000001	     41.80598959
      3.00717014	     -0.05492961	      0.00060375	     -0.19640672	     -0.05965468	      0.88270201	      0.00000660	     -0.21398123	     -0.00000000	      0.00000001	     41.66676002
      3.00841894	     -0.05491895	      0.00061201	     -0.19639609	     -0.05965527	      0.88270318	      0.00000573	     -0.21398164	     -0.00000000	      0.00000001	     41.74074264
      3.00995071	     -0.05490753	      0.00062317	     -0.19638473	     -0.05965600	      0.88270462	      0.00000467	     -0.21398233	     -0.00000000	      0.00000001	     41.63579353
      3.01131167	     -0.05489961	      0.00063062	     -0.19637680	     -0.05965667	      0.88270592	      0.00000375	     -0.21398315	     -0.00000000	      0.00000001	     41.76060510
      3.01267262	     -0.05489235	      0.00063986	     -0.19636957	     -0.05965734	      0.88270721	      0.00000283	     -0.21398418	     -0.00000000	      0.00000001	     41.61856710
      3.01403358	     -0.05488507	      0.00064631	     -0.19636225	     -0.05965803	      0.88270851	      0.00000192	     -0.21398538	     -0.00000000	      0.00000001	     41.76944643
      3.01539453	     -0.05487838	      0.00065488	     -0.19635558	     -0.05965873	      0.88270982	      0.00000101	     -0.21398674	     -0.00000000	      0.00000001	     41.61501048
      3.01675549	     -0.05487243	      0.00066032	     -0.19634957	     -0.05965943	      0.88271113	      0.00000012	     -0.21398826	     -0.00000000	      0.00000001	     41.78392304
      3.01811644	     -0.05486587	      0.00066826	     -0.19634300	     -0.05966015	      0.88271244	     -0.00000077	     -0.21398990	     -0.00000000	      0.00000001	     41.62572602
      3.01947740	     -0.05485956	      0.00067279	     -0.19633661	     -0.05966088	      0.88271376	     -0.00000165	     -0.21399165	     -0.00000000	      0.00000001	     41.81807551
      3.02083835	     -0.05485461	      0.00067973	     -0.19633163	     -0.05966162	      0.88271508	     -0.00000252	     -0.21399350	     -0.00000000	      0.00000001	     41.64499341
      3.02219931	     -0.05485153	      0.00068280	     -0.19632843	     -0.05966237	      0.88271640	     -0.00000339	     -0.21399551	     -0.00000000	      0.00000001	     41.85104418
      3.02356026	     -0.05484903	      0.00068875	     -0.19632587	     -0.05966313	      0.88271771	     -0.00000424	     -0.21399768	     -0.00000000	      0.00000001	     41.67025491
      3.02492122	     -0.05484565	      0.00069089	     -0.19632235	     -0.05966390	      0.88271903	     -0.00000510	     -0.21399998	     -0.00000000	      0.00000001	     41.90724662
      3.02628217	     -0.05484148	      0.00069634	     -0.19631812	     -0.05966467	      0.88272035	     -0.00000594	     -0.21400235	     -0.00000000	      0.00000001	     41.71872564
      3.02750604	     -0.05483811	      0.00069775	     -0.19631460	     -0.05966538	      0.88272153	     -0.00000670	     -0.21400451	     -0.00000000	      0.00000001	     41.89337598
      3.02872990	     -0.05483503	      0.00070098	     -0.19631142	     -0.05966610	      0.88272272	     -0.00000745	     -0.21400672	     -0.00000000	      0.00000001	     41.82650114
      3.03021302	     -0.05483176	      0.00070269	     -0.19630798	     -0.05966698	      0.88272415	     -0.00000835	     -0.21400946	     -0.00000000	      0.00000001	     41.93892739
      3.03169614	     -0.05482917	      0.00070578	     -0.19630525	     -0.05966788	      0.88272558	     -0.00000925	     -0.21401225	     -0.00000000	      0.00000001	     41.83237843
      3.03294511	     -0.05482772	      0.00070555	     -0.19630361	     -0.05966864	      0.88272678	     -0.00001000	     -0.21401466	     -0.00000000	      0.00000001	     41.99659106
      3.03419407	     -0.05482661	      0.00070692	     -0.19630235	     -0.05966941	      0.88272799	     -0.00001075	     -0.21401713	     -0.00000000	      0.00000001	     41.94138408
      3.03544304	     -0.05482592	      0.00070659	     -0.19630147	     -0.05967018	      0.88272919	     -0.00001149	     -0.21401964	     -0.00000000	      0.00000001	     42.02408037
      3.03713790	     -0.05482534	      0.00070700	     -0.19630065	     -0.05967125	      0.88273081	     -0.00001249	     -0.21402312	     -0.00000000	      0.00000001	     41.98022832
      3.03840446	     -0.05482544	      0.00070511	     -0.19630052	     -0.05967206	      0.88273202	     -0.00001324	     -0.21402576	     -0.00000000	      0.00000001	     42.13487803
      3.03967102	     -0.05482576	      0.00070451	     -0.19630064	     -0.05967288	      0.88273324	     -0.00001398	     -0.21402844	     -0.00000000	      0.00000001	     42.10141468
      3.04093758	     -0.05482660	      0.00070209	     -0.19630123	     -0.05967371	      0.88273444	     -0.00001472	     -0.21403115	     -0.00000000	      0.00000001	     42.20305769
      3.04262806	     -0.05482864	      0.00069963	     -0.19630297	     -0.05967482	      0.88273605	     -0.00001570	     -0.21403483	     -0.00000000	      0.00000001	     42.16835543
      3.04387262	     -0.05483099	      0.00069561	     -0.19630503	     -0.05967565	      0.88273724	     -0.00001643	     -0.21403759	     -0.00000000	      0.00000001	     42.32675442
      3.04511719	     -0.05483404	      0.00069309	     -0.19630784	     -0.05967649	      0.88273841	     -0.00001715	     -0.21404041	     -0.00000000	      0.00000001	     42.29257039
      3.04665887	     -0.05483895	      0.00068780	     -0.19631240	     -0.05967754	      0.88273987	     -0.00001803	     -0.21404398	     -0.00000000	      0.00000001	     42.43719469
      3.04802804	     -0.05484422	      0.00068430	     -0.19631739	     -0.05967848	      0.88274116	     -0.00001882	     -0.21404723	     -0.00000000	      0.00000001	     42.37048340
      3.04939721	     -0.05485055	      0.00067780	     -0.19632336	     -0.05967943	      0.88274244	     -0.00001960	     -0.21405057	     -0.00000000	      0.00000001	     42.56361816
      3.05076639	     -0.05485759	      0.00067330	     -0.19633010	     -0.05968039	      0.88274372	     -0.00002039	     -0.21405400	     -0.00000000	      0.00000001	     42.47875173
      3.05213556	     -0.05486586	      0.00066566	     -0.19633798	     -0.05968135	      0.88274499	     -0.00002117	     -0.21405752	     -0.00000000	      0.00000001	     42.68096567
      3.05350473	     -0.05487502	      0.00066055	     -0.19634684	     -0.05968233	      0.88274626	     -0.00002195	     -0.21406114	     -0.00000000	      0.00000001	     42.57339042
      3.05487390	     -0.05488527	      0.00065178	     -0.19635669	     -0.05968331	      0.88274752	     -0.00002273	     -0.21406485	     -0.00000000	      0.00000001	     42.80726427
      3.05624307	     -0.05489594	      0.00064593	     -0.19636703	     -0.05968430	      0.88274876	     -0.00002351	     -0.21406867	     -0.00000000	      0.00000001	     42.68698715
      3.05761225	     -0.05490742	      0.00063603	     -0.19637808	     -0.05968530	      0.88275000	     -0.00002428	     -0.21407256	     -0.00000000	      0.00000001	     42.94650538
      3.05883779	     -0.05491786	      0.00062994	     -0.19638822	     -0.05968620	      0.88275110	     -0.00002498	     -0.21407612	     -0.00000000	      0.00000001	     42.84469855
      3.06006333	     -0.05492879	      0.00062127	     -0.19639878	     -0.05968710	      0.88275219	     -0.00002567	     -0.21407972	     -0.00000000	      0.00000001	     42.97887629
      3.06155226	     -0.05494239	      0.00061205	     -0.19641197	     -0.05968820	      0.88275351	     -0.00002651	     -0.21408416	     -0.00000000	      0.00000001	     42.97576115
      3.06304118	     -0.05495666	      0.00060061	     -0.19642578	     -0.05968931	      0.88275480	     -0.00002736	     -0.21408865	     -0.00000000	      0.00000001	     43.17155017
      3.06429031	     -0.05496864	      0.00059326	     -0.19643744	     -0.05969024	      0.88275588	     -0.00002806	     -0.21409245	     -0.00000000	      0.00000001	     43.08936685
      3.06553944	     -0.05498078	      0.00058369	     -0.19644920	     -0.05969118	      0.88275694	     -0.00002877	     -0.21409627	     -0.00000000	      0.00000001	     43.21897039
      3.06678857	     -0.05499269	      0.00057520	     -0.19646076	     -0.05969212	      0.88275800	     -0.00002948	     -0.21410010	     -0.00000000	      0.00000001	     43.23282220
      3.06849929	     -0.05500882	      0.00056194	     -0.19647639	     -0.05969342	      0.88275941	     -0.00003045	     -0.21410532	      0.00000000	      0.00000001	     43.40154251
      3.06976899	     -0.05502054	      0.00055369	     -0.19648777	     -0.05969438	      0.88276045	     -0.00003116	     -0.21410916	      0.00000000	      0.00000001	     43.35270418
      3.07103870	     -0.05503234	      0.00054343	     -0.19649919	     -0.05969535	      0.88276146	     -0.00003188	     -0.21411297	      0.00000000	      0.00000001	     43.48153070
      3.07256427	     -0.05504641	      0.00053260	     -0.19651284	     -0.05969651	      0.88276266	     -0.00003275	     -0.21411749	      0.00000000	      0.00000001	     43.48131869
      3.07391961	     -0.05505921	      0.00052074	     -0.19652522	     -0.05969754	      0.88276371	     -0.00003352	     -0.21412146	      0.00000000	      0.00000001	     43.66007208
      3.07527494	     -0.05507204	      0.00051093	     -0.19653769	     -0.05969858	      0.88276474	     -0.00003429	     -0.21412538	      0.00000000	      0.00000001	     43.62932487
      3.07663028	     -0.05508533	      0.00049849	     -0.19655055	     -0.05969961	      0.88276574	     -0.00003506	     -0.21412928	      0.00000000	      0.00000000	     43.80881803
      3.07798561	     -0.05509867	      0.00048806	     -0.19656352	     -0.05970065	      0.88276672	     -0.00003583	     -0.21413314	      0.00000000	      0.00000000	     43.78423824
      3.07934095	     -0.05511243	      0.00047522	     -0.19657685	     -0.05970168	      0.88276768	     -0.00003660	     -0.21413697	      0.00000000	      0.00000000	     43.95310419
      3.08069628	     -0.05512620	      0.00046446	     -0.19659025	     -0.05970271	      0.88276861	     -0.00003738	     -0.21414079	      0.00000000	      0.00000000	     43.93459961
      3.08205162	     -0.05514034	      0.00045147	     -0.19660396	     -0.05970374	      0.88276953	     -0.00003816	     -0.21414458	      0.00000000	      0.00000000	     44.09342508
      3.08340695	     -0.05515446	      0.00044059	     -0.19661772	     -0.05970476	      0.88277041	     -0.00003893	     -0.21414835	      0.00000000	      0.00000000	     44.07457980
      3.08476228	     -0.05516895	      0.00042764	     -0.19663178	     -0.05970579	      0.88277128	     -0.00003971	     -0.21415211	      0.00000000	      0.00000000	     44.22493930
      3.08611762	     -0.05518344	      0.00041674	     -0.19664591	     -0.05970681	      0.88277212	     -0.00004049	     -0.21415585	      0.00000000	      0.00000000	     44.21259304
      3.08747295	     -0.05519827	      0.00040391	     -0.19666034	     -0.05970782	      0.88277293	     -0.00004128	     -0.21415959	      0.00000000	      0.00000000	     44.35643485
      3.08882829	     -0.05521307	      0.00039306	     -0.19667480	     -0.05970883	      0.88277372	     -0.00004206	     -0.21416331	      0.00000000	      0.00000000	     44.35153917
      3.09018362	     -0.05522818	      0.00038034	     -0.19668951	     -0.05970983	      0.88277449	     -0.00004285	     -0.21416703	      0.00000000	      0.00000000	     44.49534295
      3.09153896	     -0.05524322	      0.00036943	     -0.19670421	     -0.05971083	      0.88277523	     -0.00004364	     -0.21417074	      0.00000000	      0.00000000	     44.50102108
      3.09289429	     -0.05525853	      0.00035683	     -0.19671914	     -0.05971183	      0.88277594	     -0.00004443	     -0.21417444	      0.00000000	      0.00000000	     44.63466207
      3.09424963	     -0.05527375	      0.00034612	     -0.19673403	     -0.05971281	      0.88277663	     -0.00004522	     -0.21417814	      0.00000000	      0.00000000	     44.63652766
      3.09560496	     -0.05528917	      0.00033390	     -0.19674910	     -0.05971379	      0.88277730	     -0.00004602	     -0.21418183	      0.00000000	      0.00000000	     44.76059135
      3.09696030	     -0.05530443	      0.00032335	     -0.19676405	     -0.05971476	      0.88277794	     -0.00004682	     -0.21418551	      0.00000000	      0.00000000	     44.77248047
      3.09831563	     -0.05531984	      0.00031123	     -0.19677911	     -0.05971572	      0.88277856	     -0.00004762	     -0.21418919	      0.00000000	      0.00000000	     44.89847973
      3.09967096	     -0.05533505	      0.00030073	     -0.19679402	     -0.05971668	      0.88277915	     -0.00004842	     -0.21419286	      0.00000000	      0.00000000	     44.91006421
      3.10102630	     -0.05535038	      0.00028894	     -0.19680902	     -0.05971762	      0.88277971	     -0.00004923	     -0.21419651	      0.00000000	      0.00000000	     45.01881251
      3.10238163	     -0.05536553	      0.00027883	     -0.19682389	     -0.05971856	      0.88278026	     -0.00005004	     -0.21420014	      0.00000000	      0.00000000	     45.02418075
      3.10373697	     -0.05538084	      0.00026754	     -0.19683889	     -0.05971948	      0.88278077	     -0.00005086	     -0.21420376	      0.00000000	      0.00000000	     45.12583530
      3.10509230	     -0.05539600	      0.00025771	     -0.19685379	     -0.05972040	      0.88278127	     -0.00005168	     -0.21420735	      0.00000000	      0.00000000	     45.14118290
      3.10644764	     -0.05541132	      0.00024666	     -0.19686881	     -0.05972130	      0.88278174	     -0.00005250	     -0.21421092	      0.00000000	      0.00000000	     45.24467105
      3.10808462	     -0.05542961	      0.00023557	     -0.19688681	     -0.05972238	      0.88278228	     -0.00005350	     -0.21421519	      0.00000000	      0.00000000	     45.23737659
      3.10927018	     -0.05544311	      0.00022551	     -0.19690005	     -0.05972316	      0.88278264	     -0.00005423	     -0.21421826	      0.00000000	      0.00000000	     45.35852167
[truncated: 250,020 more chars]
