# Supplementary material for: A Neural Controller Model Considering the Vestibulospinal Tract in Human Postural Control
Source: Front Comput Neurosci. 2022 Feb 25;16:785099. doi: 10.3389/fncom.2022.785099 (PMC8913724; doi:10.3389/fncom.2022.785099)
Supplement: Supplementary file 8 [file Data_Sheet_3.zip › SimulationResults/VST-/3.558/opt_9/jiang_CoPpositon_pos.sto]

CoP
version=1
nRows=3477
nColumns=11
inDegrees=no

This file contains CoP trajectory (of origin) and orientations.

Units are S.I. units (seconds, meters, Newtons, ...)
Angles are in degrees.

endheader
time	cop-x	cop-z	cop-x-calcn-r	com-x	com-y	com-z	com-x-calcn-r	com-x-vel	com-y-vel	s_torques
      0.00059956	     -0.05944333	      0.00015798	     -0.20090618	     -0.06381464	      0.88297115	     -0.00011704	     -0.21907107	     -0.00000000	      0.00000000	     31.73873114
      0.00119912	     -0.05847727	      0.00021808	     -0.19994120	     -0.06381468	      0.88297135	     -0.00011702	     -0.21904083	     -0.00000000	      0.00000000	     36.81414699
      0.00218533	     -0.05753648	      0.00026617	     -0.19900033	     -0.06381483	      0.88297198	     -0.00011698	     -0.21897214	     -0.00000000	      0.00000001	     48.58305541
      0.00345399	     -0.05708671	      0.00027829	     -0.19854845	     -0.06381530	      0.88297331	     -0.00011689	     -0.21887801	     -0.00000000	      0.00000001	     57.51605801
      0.00580187	     -0.05721181	      0.00025193	     -0.19866790	     -0.06381708	      0.88297715	     -0.00011666	     -0.21874292	     -0.00000000	      0.00000001	     49.89390895
      0.00681336	     -0.05733906	      0.00023978	     -0.19879282	     -0.06381820	      0.88297922	     -0.00011654	     -0.21870390	     -0.00000000	      0.00000001	     42.08177061
      0.00805773	     -0.05747338	      0.00022978	     -0.19892462	     -0.06381987	      0.88298202	     -0.00011637	     -0.21866768	     -0.00000000	      0.00000002	     34.31990593
      0.01026257	     -0.05759988	      0.00022259	     -0.19904743	     -0.06382347	      0.88298742	     -0.00011603	     -0.21862401	     -0.00000000	      0.00000002	     25.27952134
      0.01146304	     -0.05762294	      0.00022325	     -0.19906885	     -0.06382574	      0.88299048	     -0.00011583	     -0.21860652	     -0.00000000	      0.00000002	     22.21388427
      0.01266351	     -0.05762911	      0.00022422	     -0.19907354	     -0.06382820	      0.88299356	     -0.00011561	     -0.21859155	     -0.00000000	      0.00000002	     20.50072798
      0.01449554	     -0.05762863	      0.00022593	     -0.19907109	     -0.06383229	      0.88299821	     -0.00011527	     -0.21857203	     -0.00000000	      0.00000002	     19.53465366
      0.01593335	     -0.05762444	      0.00022545	     -0.19906553	     -0.06383574	      0.88300175	     -0.00011498	     -0.21855899	     -0.00000000	      0.00000002	     20.20768311
      0.01737117	     -0.05762550	      0.00022516	     -0.19906541	     -0.06383936	      0.88300514	     -0.00011468	     -0.21854773	     -0.00000000	      0.00000002	     21.50181782
      0.01880898	     -0.05762717	      0.00022260	     -0.19906604	     -0.06384313	      0.88300835	     -0.00011437	     -0.21853824	     -0.00000000	      0.00000001	     23.97255275
      0.02024679	     -0.05763391	      0.00022062	     -0.19907194	     -0.06384701	      0.88301135	     -0.00011405	     -0.21853041	     -0.00000000	      0.00000001	     26.68440498
      0.02168461	     -0.05763945	      0.00021599	     -0.19907677	     -0.06385099	      0.88301411	     -0.00011372	     -0.21852417	     -0.00000000	      0.00000001	     30.37261879
      0.02312242	     -0.05764743	      0.00021243	     -0.19908421	     -0.06385502	      0.88301662	     -0.00011338	     -0.21851931	     -0.00000000	      0.00000001	     33.84268073
      0.02456023	     -0.05765103	      0.00020641	     -0.19908739	     -0.06385910	      0.88301886	     -0.00011303	     -0.21851568	     -0.00000000	      0.00000001	     37.97837632
      0.02599805	     -0.05765575	      0.00020192	     -0.19909187	     -0.06386319	      0.88302083	     -0.00011268	     -0.21851306	     -0.00000000	      0.00000001	     41.43944563
      0.02743586	     -0.05765479	      0.00019492	     -0.19909073	     -0.06386728	      0.88302252	     -0.00011231	     -0.21851129	     -0.00000000	      0.00000001	     45.23413993
      0.02887367	     -0.05765446	      0.00019012	     -0.19909039	     -0.06387135	      0.88302393	     -0.00011194	     -0.21851014	     -0.00000000	      0.00000001	     47.99398980
      0.03016650	     -0.05764895	      0.00018381	     -0.19908490	     -0.06387499	      0.88302497	     -0.00011160	     -0.21850955	     -0.00000000	      0.00000000	     50.53143374
      0.03145933	     -0.05764318	      0.00017910	     -0.19907922	     -0.06387860	      0.88302578	     -0.00011125	     -0.21850925	     -0.00000000	      0.00000000	     52.25068426
      0.03302161	     -0.05763216	      0.00017253	     -0.19906836	     -0.06388291	      0.88302647	     -0.00011081	     -0.21850917	     -0.00000000	      0.00000000	     53.93425762
      0.03458389	     -0.05762007	      0.00016786	     -0.19905650	     -0.06388716	      0.88302686	     -0.00011037	     -0.21850931	     -0.00000000	      0.00000000	     54.63802850
      0.03589027	     -0.05760609	      0.00016285	     -0.19904269	     -0.06389068	      0.88302696	     -0.00010998	     -0.21850955	     -0.00000000	      0.00000000	     55.05371928
      0.03719666	     -0.05759232	      0.00015976	     -0.19902912	     -0.06389416	      0.88302687	     -0.00010959	     -0.21850986	     -0.00000000	     -0.00000000	     54.83417439
      0.03876795	     -0.05757293	      0.00015557	     -0.19900994	     -0.06389829	      0.88302653	     -0.00010910	     -0.21851037	     -0.00000000	     -0.00000000	     54.37910276
      0.04033924	     -0.05755415	      0.00015378	     -0.19899138	     -0.06390238	      0.88302594	     -0.00010860	     -0.21851100	     -0.00000000	     -0.00000000	     53.33508347
      0.04158614	     -0.05753686	      0.00015104	     -0.19897421	     -0.06390560	      0.88302532	     -0.00010819	     -0.21851163	     -0.00000000	     -0.00000000	     52.59995521
      0.04283304	     -0.05752032	      0.00015028	     -0.19895779	     -0.06390880	      0.88302457	     -0.00010776	     -0.21851238	     -0.00000000	     -0.00000000	     51.59352238
      0.04446997	     -0.05749713	      0.00014891	     -0.19893468	     -0.06391299	      0.88302342	     -0.00010720	     -0.21851358	     -0.00000000	     -0.00000001	     50.33614040
      0.04610690	     -0.05747624	      0.00014980	     -0.19891384	     -0.06391717	      0.88302210	     -0.00010661	     -0.21851508	     -0.00000000	     -0.00000001	     48.92788492
      0.04729806	     -0.05745990	      0.00014881	     -0.19889746	     -0.06392021	      0.88302105	     -0.00010617	     -0.21851642	     -0.00000000	     -0.00000001	     48.08374227
      0.04848922	     -0.05744480	      0.00014958	     -0.19888231	     -0.06392326	      0.88301994	     -0.00010573	     -0.21851798	     -0.00000000	     -0.00000001	     47.20245680
      0.05021498	     -0.05742271	      0.00015013	     -0.19886008	     -0.06392771	      0.88301824	     -0.00010506	     -0.21852065	     -0.00000000	     -0.00000001	     46.10286229
      0.05167079	     -0.05740477	      0.00015188	     -0.19884198	     -0.06393149	      0.88301675	     -0.00010449	     -0.21852328	     -0.00000000	     -0.00000001	     45.19328040
      0.05312660	     -0.05738613	      0.00015220	     -0.19882309	     -0.06393531	      0.88301522	     -0.00010391	     -0.21852625	     -0.00000000	     -0.00000001	     44.47576478
      0.05458242	     -0.05736888	      0.00015460	     -0.19880558	     -0.06393917	      0.88301367	     -0.00010331	     -0.21852954	     -0.00000000	     -0.00000001	     43.74736094
      0.05603823	     -0.05735184	      0.00015430	     -0.19878819	     -0.06394309	      0.88301211	     -0.00010271	     -0.21853319	     -0.00000000	     -0.00000001	     43.26264477
      0.05729717	     -0.05733804	      0.00015636	     -0.19877410	     -0.06394653	      0.88301077	     -0.00010218	     -0.21853663	     -0.00000000	     -0.00000001	     42.75098126
      0.05855612	     -0.05732412	      0.00015655	     -0.19875981	     -0.06395002	      0.88300945	     -0.00010164	     -0.21854032	     -0.00000000	     -0.00000001	     42.44442024
      0.06011266	     -0.05730736	      0.00015823	     -0.19874260	     -0.06395441	      0.88300785	     -0.00010097	     -0.21854520	     -0.00000000	     -0.00000001	     42.00972676
      0.06166921	     -0.05729051	      0.00015803	     -0.19872522	     -0.06395888	      0.88300630	     -0.00010028	     -0.21855037	     -0.00000000	     -0.00000001	     41.79726919
      0.06292042	     -0.05727774	      0.00016000	     -0.19871206	     -0.06396255	      0.88300509	     -0.00009972	     -0.21855470	     -0.00000000	     -0.00000001	     41.48912551
      0.06417163	     -0.05726540	      0.00016003	     -0.19869925	     -0.06396627	      0.88300394	     -0.00009916	     -0.21855916	     -0.00000000	     -0.00000001	     41.34017014
      0.06575693	     -0.05725111	      0.00016124	     -0.19868438	     -0.06397109	      0.88300255	     -0.00009844	     -0.21856498	     -0.00000000	     -0.00000001	     41.11587649
      0.06734224	     -0.05723773	      0.00016018	     -0.19867036	     -0.06397601	      0.88300124	     -0.00009772	     -0.21857095	     -0.00000000	     -0.00000001	     41.01137002
      0.06854276	     -0.05722780	      0.00016166	     -0.19865997	     -0.06397981	      0.88300032	     -0.00009716	     -0.21857553	     -0.00000000	     -0.00000001	     40.85464843
      0.06974328	     -0.05721836	      0.00016125	     -0.19865002	     -0.06398368	      0.88299945	     -0.00009660	     -0.21858014	     -0.00000000	     -0.00000000	     40.79638616
      0.07140302	     -0.05720599	      0.00016181	     -0.19863696	     -0.06398913	      0.88299834	     -0.00009582	     -0.21858653	     -0.00000000	     -0.00000000	     40.68498109
      0.07306276	     -0.05719447	      0.00016032	     -0.19862470	     -0.06399471	      0.88299734	     -0.00009503	     -0.21859292	     -0.00000000	     -0.00000000	     40.66268361
      0.07420841	     -0.05718646	      0.00016185	     -0.19861622	     -0.06399864	      0.88299671	     -0.00009449	     -0.21859731	     -0.00000000	     -0.00000000	     40.56756907
      0.07535406	     -0.05717900	      0.00016153	     -0.19860825	     -0.06400263	      0.88299613	     -0.00009394	     -0.21860167	     -0.00000000	     -0.00000000	     40.54853605
      0.07712919	     -0.05716768	      0.00016205	     -0.19859616	     -0.06400894	      0.88299534	     -0.00009307	     -0.21860835	     -0.00000000	     -0.00000000	     40.50521319
      0.07859028	     -0.05715855	      0.00016138	     -0.19858637	     -0.06401425	      0.88299476	     -0.00009236	     -0.21861376	     -0.00000000	     -0.00000000	     40.48693553
      0.08005136	     -0.05714852	      0.00016282	     -0.19857572	     -0.06401966	      0.88299426	     -0.00009164	     -0.21861904	     -0.00000000	     -0.00000000	     40.46878007
      0.08151244	     -0.05715462	      0.00016119	     -0.19858112	     -0.06402518	      0.88299383	     -0.00009092	     -0.21862440	     -0.00000000	     -0.00000000	     40.27856094
      0.08281284	     -0.05721113	      0.00016074	     -0.19863700	     -0.06403017	      0.88299350	     -0.00009027	     -0.21863032	     -0.00000000	     -0.00000000	     39.75700329
      0.08411324	     -0.05734630	      0.00015603	     -0.19877143	     -0.06403525	      0.88299320	     -0.00008962	     -0.21863941	     -0.00000000	     -0.00000000	     39.10842722
      0.08541364	     -0.05755552	      0.00015193	     -0.19897992	     -0.06404042	      0.88299293	     -0.00008896	     -0.21865376	     -0.00000000	     -0.00000000	     38.44841951
      0.08709838	     -0.05790161	      0.00014653	     -0.19932509	     -0.06404723	      0.88299259	     -0.00008809	     -0.21868214	     -0.00000000	     -0.00000000	     37.98731677
      0.08845280	     -0.05820283	      0.00014707	     -0.19962574	     -0.06405281	      0.88299230	     -0.00008739	     -0.21871311	     -0.00000000	     -0.00000000	     37.56373940
      0.08980721	     -0.05850354	      0.00014831	     -0.19992598	     -0.06405845	      0.88299196	     -0.00008669	     -0.21875056	     -0.00000000	     -0.00000000	     37.35278170
      0.09116162	     -0.05879114	      0.00015406	     -0.20021328	     -0.06406417	      0.88299156	     -0.00008598	     -0.21879334	     -0.00000000	     -0.00000000	     36.82047210
      0.09281786	     -0.05912246	      0.00016219	     -0.20054433	     -0.06407125	      0.88299095	     -0.00008512	     -0.21885119	     -0.00000000	     -0.00000000	     36.00830296
      0.09422764	     -0.05938287	      0.00017275	     -0.20080465	     -0.06407733	      0.88299032	     -0.00008439	     -0.21890396	     -0.00000000	     -0.00000000	     34.91765213
      0.09563742	     -0.05963149	      0.00018090	     -0.20105317	     -0.06408348	      0.88298957	     -0.00008366	     -0.21895901	     -0.00000000	     -0.00000000	     33.90558696
      0.09704720	     -0.05986741	      0.00019053	     -0.20128906	     -0.06408967	      0.88298870	     -0.00008295	     -0.21901574	     -0.00000000	     -0.00000000	     32.45246907
      0.09845698	     -0.06009612	      0.00019705	     -0.20151769	     -0.06409590	      0.88298771	     -0.00008225	     -0.21907365	     -0.00000000	     -0.00000001	     31.19350918
      0.09986676	     -0.06031605	      0.00020345	     -0.20173757	     -0.06410218	      0.88298659	     -0.00008157	     -0.21913238	     -0.00000000	     -0.00000001	     29.93484525
      0.10161039	     -0.06058353	      0.00020703	     -0.20200494	     -0.06410999	      0.88298505	     -0.00008076	     -0.21920564	     -0.00000000	     -0.00000001	     28.36502142
      0.10299325	     -0.06078358	      0.00021020	     -0.20220494	     -0.06411621	      0.88298370	     -0.00008013	     -0.21926387	     -0.00000000	     -0.00000001	     27.60114301
      0.10437611	     -0.06098337	      0.00020962	     -0.20240462	     -0.06412246	      0.88298224	     -0.00007953	     -0.21932183	     -0.00000000	     -0.00000001	     26.97403690
      0.10575897	     -0.06117679	      0.00020907	     -0.20259798	     -0.06412874	      0.88298069	     -0.00007896	     -0.21937932	     -0.00000000	     -0.00000001	     26.26877737
      0.10714183	     -0.06136624	      0.00020648	     -0.20278735	     -0.06413502	      0.88297904	     -0.00007840	     -0.21943606	     -0.00000000	     -0.00000001	     25.95743911
      0.10887861	     -0.06160030	      0.00020275	     -0.20302136	     -0.06414293	      0.88297685	     -0.00007774	     -0.21950601	     -0.00000000	     -0.00000001	     25.24622237
      0.11061539	     -0.06182483	      0.00019646	     -0.20324582	     -0.06415084	      0.88297453	     -0.00007712	     -0.21957418	     -0.00000000	     -0.00000001	     25.24690780
      0.11195262	     -0.06199684	      0.00019317	     -0.20341786	     -0.06415693	      0.88297266	     -0.00007666	     -0.21962526	     -0.00000000	     -0.00000001	     25.03569988
      0.11328985	     -0.06216372	      0.00018845	     -0.20358477	     -0.06416302	      0.88297073	     -0.00007622	     -0.21967509	     -0.00000000	     -0.00000001	     24.79530888
      0.11499780	     -0.06237286	      0.00018392	     -0.20379401	     -0.06417078	      0.88296819	     -0.00007569	     -0.21973679	     -0.00000000	     -0.00000001	     24.53051131
      0.11670575	     -0.06257565	      0.00017886	     -0.20399694	     -0.06417851	      0.88296557	     -0.00007518	     -0.21979633	     -0.00000000	     -0.00000001	     24.01805869
      0.11811022	     -0.06273493	      0.00017731	     -0.20415642	     -0.06418485	      0.88296336	     -0.00007479	     -0.21984362	     -0.00000000	     -0.00000001	     23.69354420
      0.11951468	     -0.06288994	      0.00017505	     -0.20431163	     -0.06419117	      0.88296112	     -0.00007441	     -0.21988940	     -0.00000000	     -0.00000001	     23.35287273
      0.12134040	     -0.06308360	      0.00017484	     -0.20450565	     -0.06419935	      0.88295816	     -0.00007395	     -0.21994678	     -0.00000000	     -0.00000001	     22.68560234
      0.12273729	     -0.06322232	      0.00017415	     -0.20464465	     -0.06420557	      0.88295587	     -0.00007361	     -0.21998907	     -0.00000000	     -0.00000001	     22.36016395
      0.12413419	     -0.06335598	      0.00017545	     -0.20477865	     -0.06421177	      0.88295357	     -0.00007329	     -0.22002999	     -0.00000000	     -0.00000001	     21.82044126
      0.12553108	     -0.06348105	      0.00017667	     -0.20490407	     -0.06421794	      0.88295128	     -0.00007298	     -0.22006962	     -0.00000000	     -0.00000001	     21.45840297
      0.12762784	     -0.06365648	      0.00018075	     -0.20508010	     -0.06422713	      0.88294784	     -0.00007255	     -0.22012670	     -0.00000000	     -0.00000001	     20.64530013
      0.12899821	     -0.06375685	      0.00018287	     -0.20518084	     -0.06423311	      0.88294562	     -0.00007229	     -0.22016246	     -0.00000000	     -0.00000001	     20.48464780
      0.13036859	     -0.06385271	      0.00018646	     -0.20527712	     -0.06423905	      0.88294343	     -0.00007204	     -0.22019698	     -0.00000000	     -0.00000001	     20.16077229
      0.13223546	     -0.06397161	      0.00019038	     -0.20539658	     -0.06424708	      0.88294051	     -0.00007174	     -0.22024217	     -0.00000000	     -0.00000001	     19.67868769
      0.13377054	     -0.06405749	      0.00019508	     -0.20548296	     -0.06425365	      0.88293817	     -0.00007151	     -0.22027776	     -0.00000000	     -0.00000001	     19.55575184
      0.13530561	     -0.06413800	      0.00019777	     -0.20556392	     -0.06426017	      0.88293591	     -0.00007130	     -0.22031193	     -0.00000000	     -0.00000001	     19.23172140
      0.13684069	     -0.06420853	      0.00020201	     -0.20563495	     -0.06426665	      0.88293374	     -0.00007112	     -0.22034481	     -0.00000000	     -0.00000001	     18.85245579
      0.13837576	     -0.06427234	      0.00020432	     -0.20569919	     -0.06427309	      0.88293166	     -0.00007097	     -0.22037637	     -0.00000000	     -0.00000001	     18.82970693
      0.13991083	     -0.06433015	      0.00020794	     -0.20575748	     -0.06427948	      0.88292968	     -0.00007083	     -0.22040670	     -0.00000000	     -0.00000001	     18.51534549
      0.14144591	     -0.06438076	      0.00020962	     -0.20580853	     -0.06428583	      0.88292781	     -0.00007073	     -0.22043579	     -0.00000000	     -0.00000001	     18.35679519
      0.14298098	     -0.06442637	      0.00021251	     -0.20585459	     -0.06429214	      0.88292606	     -0.00007065	     -0.22046364	     -0.00000000	     -0.00000001	     18.28304956
      0.14451606	     -0.06446824	      0.00021358	     -0.20589689	     -0.06429840	      0.88292444	     -0.00007060	     -0.22049030	     -0.00000000	     -0.00000001	     17.96993995
      0.14605113	     -0.06450236	      0.00021584	     -0.20593145	     -0.06430462	      0.88292294	     -0.00007058	     -0.22051579	     -0.00000000	     -0.00000001	     17.96648009
      0.14802224	     -0.06454933	      0.00021565	     -0.20597894	     -0.06431254	      0.88292121	     -0.00007059	     -0.22054670	     -0.00000000	     -0.00000001	     17.70047098
      0.14926721	     -0.06456665	      0.00021814	     -0.20599664	     -0.06431750	      0.88292023	     -0.00007061	     -0.22056539	     -0.00000000	     -0.00000001	     17.64404139
      0.15051219	     -0.06458644	      0.00021858	     -0.20601676	     -0.06432243	      0.88291933	     -0.00007066	     -0.22058321	     -0.00000000	     -0.00000000	     17.61225995
      0.15239038	     -0.06461831	      0.00021964	     -0.20604916	     -0.06432981	      0.88291814	     -0.00007077	     -0.22060873	     -0.00000000	     -0.00000000	     17.50476127
      0.15426858	     -0.06464559	      0.00021991	     -0.20607696	     -0.06433712	      0.88291715	     -0.00007091	     -0.22063278	     -0.00000000	     -0.00000000	     17.27227576
      0.15591254	     -0.06466618	      0.00022127	     -0.20609802	     -0.06434345	      0.88291643	     -0.00007107	     -0.22065263	     -0.00000000	     -0.00000000	     17.42922865
      0.15755650	     -0.06468760	      0.00022104	     -0.20611990	     -0.06434973	      0.88291584	     -0.00007126	     -0.22067141	     -0.00000000	     -0.00000000	     17.20758024
      0.15920047	     -0.06470715	      0.00022292	     -0.20613995	     -0.06435594	      0.88291537	     -0.00007148	     -0.22068922	     -0.00000000	     -0.00000000	     17.34776432
      0.16084443	     -0.06472513	      0.00022218	     -0.20615840	     -0.06436209	      0.88291503	     -0.00007173	     -0.22070612	     -0.00000000	     -0.00000000	     17.19366124
      0.16248839	     -0.06474132	      0.00022501	     -0.20617512	     -0.06436817	      0.88291479	     -0.00007201	     -0.22072223	     -0.00000000	     -0.00000000	     17.12724347
      0.16389237	     -0.06475617	      0.00022430	     -0.20619038	     -0.06437332	      0.88291467	     -0.00007227	     -0.22073539	     -0.00000000	     -0.00000000	     17.14522136
      0.16529634	     -0.06476880	      0.00022617	     -0.20620346	     -0.06437841	      0.88291461	     -0.00007255	     -0.22074804	     -0.00000000	     -0.00000000	     17.16205086
      0.16699267	     -0.06478215	      0.00022694	     -0.20621736	     -0.06438450	      0.88291461	     -0.00007292	     -0.22076262	     -0.00000000	      0.00000000	     16.97912762
      0.16868900	     -0.06478282	      0.00022968	     -0.20621862	     -0.06439051	      0.88291469	     -0.00007332	     -0.22077628	     -0.00000000	      0.00000000	     17.10256012
      0.17038533	     -0.06477737	      0.00022988	     -0.20621372	     -0.06439644	      0.88291483	     -0.00007375	     -0.22078864	     -0.00000000	      0.00000000	     17.20085284
      0.17174252	     -0.06475733	      0.00023324	     -0.20619420	     -0.06440113	      0.88291499	     -0.00007412	     -0.22079747	     -0.00000000	      0.00000000	     17.18282848
      0.17309971	     -0.06473039	      0.00023466	     -0.20616773	     -0.06440577	      0.88291517	     -0.00007450	     -0.22080505	     -0.00000000	      0.00000000	     17.34448315
      0.17488034	     -0.06467841	      0.00023787	     -0.20611641	     -0.06441177	      0.88291545	     -0.00007504	     -0.22081290	     -0.00000000	      0.00000000	     17.26634291
      0.17634844	     -0.06461685	      0.00023964	     -0.20605536	     -0.06441665	      0.88291572	     -0.00007550	     -0.22081726	     -0.00000000	      0.00000000	     17.60335441
      0.17781654	     -0.06454652	      0.00024180	     -0.20598556	     -0.06442147	      0.88291601	     -0.00007599	     -0.22081954	     -0.00000000	      0.00000000	     17.61272513
      0.17933964	     -0.06446447	      0.00024308	     -0.20590400	     -0.06442641	      0.88291633	     -0.00007652	     -0.22081972	     -0.00000000	      0.00000000	     17.88504688
      0.18086274	     -0.06437573	      0.00024444	     -0.20581575	     -0.06443129	      0.88291668	     -0.00007707	     -0.22081779	     -0.00000000	      0.00000000	     17.82097967
      0.18238584	     -0.06427926	      0.00024524	     -0.20571974	     -0.06443610	      0.88291705	     -0.00007764	     -0.22081384	     -0.00000000	      0.00000000	     18.08745296
      0.18421300	     -0.06416274	      0.00024636	     -0.20560373	     -0.06444180	      0.88291753	     -0.00007835	     -0.22080662	     -0.00000000	      0.00000000	     18.34568956
      0.18604016	     -0.06403694	      0.00024700	     -0.20547842	     -0.06444743	      0.88291805	     -0.00007908	     -0.22079705	     -0.00000000	      0.00000000	     18.44678235
      0.18748948	     -0.06393653	      0.00024837	     -0.20537838	     -0.06445183	      0.88291848	     -0.00007968	     -0.22078790	     -0.00000000	      0.00000000	     18.56957820
      0.18893879	     -0.06383284	      0.00024914	     -0.20527504	     -0.06445619	      0.88291893	     -0.00008029	     -0.22077751	     -0.00000000	      0.00000000	     18.86125612
      0.19038810	     -0.06373007	      0.00025045	     -0.20517262	     -0.06446051	      0.88291940	     -0.00008091	     -0.22076599	     -0.00000000	      0.00000000	     18.94101607
      0.19215971	     -0.06360008	      0.00025191	     -0.20504302	     -0.06446574	      0.88292001	     -0.00008169	     -0.22075059	     -0.00000000	      0.00000000	     19.26718185
      0.19393132	     -0.06347474	      0.00025414	     -0.20491807	     -0.06447091	      0.88292064	     -0.00008247	     -0.22073381	     -0.00000000	      0.00000000	     19.38441306
      0.19535716	     -0.06336426	      0.00025552	     -0.20480788	     -0.06447503	      0.88292116	     -0.00008311	     -0.22071955	     -0.00000000	      0.00000000	     19.64597629
      0.19678301	     -0.06325946	      0.00025756	     -0.20470337	     -0.06447912	      0.88292171	     -0.00008375	     -0.22070456	     -0.00000000	      0.00000000	     19.84835966
      0.19820885	     -0.06315310	      0.00025944	     -0.20459727	     -0.06448318	      0.88292227	     -0.00008440	     -0.22068901	     -0.00000000	      0.00000000	     20.17297539
      0.19963470	     -0.06304701	      0.00026156	     -0.20449144	     -0.06448721	      0.88292284	     -0.00008505	     -0.22067298	     -0.00000000	      0.00000000	     20.26452816
      0.20106055	     -0.06293896	      0.00026377	     -0.20438363	     -0.06449121	      0.88292343	     -0.00008571	     -0.22065654	     -0.00000000	      0.00000000	     20.60550423
      0.20314019	     -0.06278639	      0.00026734	     -0.20423139	     -0.06449700	      0.88292431	     -0.00008666	     -0.22063196	     -0.00000000	      0.00000000	     21.01354378
      0.20465095	     -0.06267113	      0.00026960	     -0.20411636	     -0.06450118	      0.88292496	     -0.00008735	     -0.22061380	     -0.00000000	      0.00000000	     21.17815455
      0.20616171	     -0.06256099	      0.00027225	     -0.20400643	     -0.06450534	      0.88292563	     -0.00008804	     -0.22059534	     -0.00000000	      0.00000000	     21.56534759
      0.20767247	     -0.06244771	      0.00027440	     -0.20389334	     -0.06450947	      0.88292630	     -0.00008873	     -0.22057673	     -0.00000000	      0.00000000	     21.86935512
      0.20918323	     -0.06233926	      0.00027680	     -0.20378506	     -0.06451358	      0.88292699	     -0.00008941	     -0.22055792	     -0.00000000	      0.00000000	     22.11825520
      0.21069399	     -0.06222816	      0.00027869	     -0.20367411	     -0.06451768	      0.88292768	     -0.00009009	     -0.22053905	     -0.00000000	      0.00000000	     22.46521230
      0.21220475	     -0.06212035	      0.00028082	     -0.20356644	     -0.06452175	      0.88292838	     -0.00009076	     -0.22052006	     -0.00000000	      0.00000000	     22.76320652
      0.21371551	     -0.06201241	      0.00028248	     -0.20345861	     -0.06452581	      0.88292908	     -0.00009142	     -0.22050104	     -0.00000001	      0.00000000	     23.23351014
      0.21522627	     -0.06190842	      0.00028428	     -0.20335474	     -0.06452986	      0.88292979	     -0.00009208	     -0.22048201	     -0.00000001	      0.00000000	     23.32793225
      0.21673703	     -0.06180157	      0.00028574	     -0.20324797	     -0.06453390	      0.88293050	     -0.00009273	     -0.22046299	     -0.00000001	      0.00000000	     23.89938320
      0.21824779	     -0.06170147	      0.00028735	     -0.20314796	     -0.06453792	      0.88293121	     -0.00009336	     -0.22044396	     -0.00000001	      0.00000000	     24.09604368
      0.21975855	     -0.06159785	      0.00028846	     -0.20304439	     -0.06454193	      0.88293192	     -0.00009398	     -0.22042502	     -0.00000001	      0.00000000	     24.49976843
      0.22126931	     -0.06149912	      0.00028976	     -0.20294571	     -0.06454593	      0.88293263	     -0.00009459	     -0.22040610	     -0.00000001	      0.00000000	     24.91353942
      0.22278006	     -0.06140037	      0.00029052	     -0.20284698	     -0.06454992	      0.88293333	     -0.00009519	     -0.22038729	     -0.00000001	      0.00000000	     25.17295788
      0.22429082	     -0.06130500	      0.00029163	     -0.20275163	     -0.06455390	      0.88293403	     -0.00009577	     -0.22036857	     -0.00000001	      0.00000000	     25.64927741
      0.22580158	     -0.06120961	      0.00029223	     -0.20265626	     -0.06455788	      0.88293473	     -0.00009633	     -0.22034997	     -0.00000001	      0.00000000	     25.83934644
      0.22731234	     -0.06111602	      0.00029329	     -0.20256266	     -0.06456185	      0.88293541	     -0.00009687	     -0.22033149	     -0.00000001	      0.00000000	     26.29311937
      0.22882310	     -0.06102409	      0.00029367	     -0.20247071	     -0.06456581	      0.88293609	     -0.00009739	     -0.22031313	     -0.00000001	      0.00000000	     26.79490006
      0.23033386	     -0.06093559	      0.00029473	     -0.20238219	     -0.06456976	      0.88293676	     -0.00009790	     -0.22029492	     -0.00000001	      0.00000000	     26.86239733
      0.23184462	     -0.06084442	      0.00029503	     -0.20229098	     -0.06457371	      0.88293742	     -0.00009838	     -0.22027688	     -0.00000001	      0.00000000	     27.50833605
      0.23335538	     -0.06076069	      0.00029624	     -0.20220723	     -0.06457766	      0.88293806	     -0.00009884	     -0.22025898	     -0.00000000	      0.00000000	     27.63940729
      0.23486614	     -0.06067337	      0.00029622	     -0.20211984	     -0.06458160	      0.88293869	     -0.00009928	     -0.22024132	     -0.00000000	      0.00000000	     28.11299561
      0.23637690	     -0.06059089	      0.00029756	     -0.20203732	     -0.06458554	      0.88293930	     -0.00009970	     -0.22022381	     -0.00000000	      0.00000000	     28.43483467
      0.23788766	     -0.06050806	      0.00029720	     -0.20195440	     -0.06458948	      0.88293990	     -0.00010009	     -0.22020650	     -0.00000000	      0.00000000	     28.84537667
      0.23939842	     -0.06042941	      0.00029879	     -0.20187570	     -0.06459342	      0.88294048	     -0.00010046	     -0.22018939	     -0.00000000	      0.00000000	     29.00179269
      0.24072569	     -0.06035785	      0.00029838	     -0.20180404	     -0.06459687	      0.88294097	     -0.00010076	     -0.22017454	     -0.00000000	      0.00000000	     29.42791566
      0.24205296	     -0.06029026	      0.00029932	     -0.20173638	     -0.06460033	      0.88294145	     -0.00010104	     -0.22015982	     -0.00000000	      0.00000000	     29.67867920
      0.24367822	     -0.06020765	      0.00029940	     -0.20165364	     -0.06460457	      0.88294201	     -0.00010136	     -0.22014204	     -0.00000000	      0.00000000	     29.97838504
      0.24530348	     -0.06012858	      0.00030085	     -0.20157448	     -0.06460881	      0.88294255	     -0.00010164	     -0.22012449	     -0.00000000	      0.00000000	     30.41837286
      0.24666420	     -0.06006072	      0.00030030	     -0.20150648	     -0.06461236	      0.88294299	     -0.00010185	     -0.22011001	     -0.00000000	      0.00000000	     30.58728647
      0.24802493	     -0.05999601	      0.00030113	     -0.20144166	     -0.06461592	      0.88294341	     -0.00010204	     -0.22009568	     -0.00000000	      0.00000000	     30.86467662
      0.24938565	     -0.05993233	      0.00030090	     -0.20137785	     -0.06461949	      0.88294380	     -0.00010219	     -0.22008155	     -0.00000000	      0.00000000	     31.13097454
      0.25120463	     -0.05984976	      0.00030188	     -0.20129511	     -0.06462427	      0.88294431	     -0.00010235	     -0.22006296	     -0.00000000	      0.00000000	     31.57644672
      0.25254862	     -0.05978943	      0.00030094	     -0.20123460	     -0.06462781	      0.88294466	     -0.00010244	     -0.22004946	     -0.00000000	      0.00000000	     31.66144184
      0.25389261	     -0.05973064	      0.00030155	     -0.20117567	     -0.06463136	      0.88294500	     -0.00010250	     -0.22003615	     -0.00000000	      0.00000000	     31.91146167
      0.25523661	     -0.05967274	      0.00030124	     -0.20111760	     -0.06463492	      0.88294532	     -0.00010253	     -0.22002304	     -0.00000000	      0.00000000	     32.18977696
      0.25706598	     -0.05959834	      0.00030177	     -0.20104298	     -0.06463978	      0.88294573	     -0.00010251	     -0.22000551	     -0.00000000	      0.00000000	     32.41303207
      0.25853370	     -0.05953646	      0.00030064	     -0.20098088	     -0.06464370	      0.88294603	     -0.00010246	     -0.21999177	     -0.00000000	      0.00000000	     32.72090134
      0.26000142	     -0.05947821	      0.00030151	     -0.20092243	     -0.06464764	      0.88294631	     -0.00010236	     -0.21997825	     -0.00000000	      0.00000000	     32.91196927
      0.26146914	     -0.05942234	      0.00030009	     -0.20086632	     -0.06465160	      0.88294657	     -0.00010222	     -0.21996500	     -0.00000000	      0.00000000	     33.20480561
      0.26293687	     -0.05936751	      0.00030097	     -0.20081128	     -0.06465557	      0.88294681	     -0.00010204	     -0.21995205	     -0.00000000	      0.00000000	     33.26680847
      0.26440459	     -0.05931347	      0.00029920	     -0.20075697	     -0.06465957	      0.88294703	     -0.00010182	     -0.21993938	     -0.00000000	      0.00000000	     33.68791724
      0.26587231	     -0.05926248	      0.00030030	     -0.20070576	     -0.06466360	      0.88294723	     -0.00010156	     -0.21992700	     -0.00000000	      0.00000000	     33.67261666
      0.26718582	     -0.05921730	      0.00029861	     -0.20066031	     -0.06466722	      0.88294740	     -0.00010128	     -0.21991619	     -0.00000000	      0.00000000	     34.00682561
      0.26849932	     -0.05917408	      0.00029880	     -0.20061687	     -0.06467087	      0.88294755	     -0.00010097	     -0.21990563	     -0.00000000	      0.00000000	     34.04337108
      0.26981283	     -0.05913185	      0.00029792	     -0.20057437	     -0.06467453	      0.88294769	     -0.00010062	     -0.21989534	     -0.00000000	      0.00000000	     34.27669138
      0.27155507	     -0.05907869	      0.00029774	     -0.20052088	     -0.06467943	      0.88294784	     -0.00010010	     -0.21988210	     -0.00000000	      0.00000000	     34.23953154
      0.27303589	     -0.05903435	      0.00029612	     -0.20047621	     -0.06468364	      0.88294796	     -0.00009961	     -0.21987122	     -0.00000000	      0.00000000	     34.71160642
      0.27451671	     -0.05899249	      0.00029653	     -0.20043405	     -0.06468787	      0.88294807	     -0.00009906	     -0.21986070	     -0.00000000	      0.00000000	     34.60493792
      0.27599753	     -0.05895168	      0.00029446	     -0.20039289	     -0.06469214	      0.88294816	     -0.00009848	     -0.21985053	     -0.00000000	      0.00000000	     34.89779709
      0.27747835	     -0.05891369	      0.00029528	     -0.20035459	     -0.06469646	      0.88294823	     -0.00009784	     -0.21984075	     -0.00000000	      0.00000000	     34.81438860
      0.27874846	     -0.05888143	      0.00029329	     -0.20032199	     -0.06470018	      0.88294829	     -0.00009726	     -0.21983266	     -0.00000000	      0.00000000	     35.09118842
      0.28001857	     -0.05885140	      0.00029315	     -0.20029167	     -0.06470394	      0.88294834	     -0.00009664	     -0.21982485	     -0.00000000	      0.00000000	     35.08155189
      0.28163142	     -0.05881549	      0.00029156	     -0.20025534	     -0.06470877	      0.88294839	     -0.00009580	     -0.21981537	     -0.00000000	      0.00000000	     35.26976934
      0.28324427	     -0.05878384	      0.00029161	     -0.20022330	     -0.06471364	      0.88294844	     -0.00009491	     -0.21980643	     -0.00000000	      0.00000000	     35.07166039
      0.28450056	     -0.05876031	      0.00028949	     -0.20019941	     -0.06471748	      0.88294847	     -0.00009418	     -0.21979987	     -0.00000000	      0.00000000	     35.36359739
      0.28575684	     -0.05874095	      0.00028890	     -0.20017971	     -0.06472135	      0.88294850	     -0.00009341	     -0.21979370	     -0.00000000	      0.00000000	     35.30595146
      0.28738742	     -0.05871917	      0.00028709	     -0.20015746	     -0.06472642	      0.88294853	     -0.00009236	     -0.21978635	     -0.00000000	      0.00000000	     35.45761217
      0.28901800	     -0.05870476	      0.00028665	     -0.20014260	     -0.06473156	      0.88294856	     -0.00009126	     -0.21977981	     -0.00000000	      0.00000000	     35.16786520
      0.29034233	     -0.05869621	      0.00028426	     -0.20013363	     -0.06473578	      0.88294858	     -0.00009033	     -0.21977520	     -0.00000000	      0.00000000	     35.44691343
      0.29166665	     -0.05869505	      0.00028372	     -0.20013210	     -0.06474005	      0.88294860	     -0.00008935	     -0.21977130	     -0.00000000	      0.00000000	     35.34211174
      0.29299097	     -0.05870012	      0.00028212	     -0.20013677	     -0.06474436	      0.88294862	     -0.00008834	     -0.21976824	     -0.00000000	      0.00000000	     35.33837246
      0.29480129	     -0.05871971	      0.00028116	     -0.20015582	     -0.06475032	      0.88294864	     -0.00008691	     -0.21976562	     -0.00000000	      0.00000000	     35.27500598
      0.29611445	     -0.05874306	      0.00027868	     -0.20017874	     -0.06475469	      0.88294865	     -0.00008583	     -0.21976503	     -0.00000000	      0.00000000	     35.23529739
      0.29742761	     -0.05877339	      0.00027784	     -0.20020868	     -0.06475911	      0.88294865	     -0.00008471	     -0.21976564	     -0.00000000	     -0.00000000	     35.11603893
      0.29905416	     -0.05882021	      0.00027531	     -0.20025500	     -0.06476465	      0.88294863	     -0.00008328	     -0.21976814	     -0.00000000	     -0.00000000	     35.15598294
      0.30049694	     -0.05886949	      0.00027483	     -0.20030389	     -0.06476961	      0.88294860	     -0.00008197	     -0.21977204	     -0.00000000	     -0.00000000	     34.86112447
      0.30193971	     -0.05892427	      0.00027245	     -0.20035823	     -0.06477463	      0.88294854	     -0.00008062	     -0.21977751	     -0.00000000	     -0.00000000	     35.00206799
      0.30338249	     -0.05898528	      0.00027236	     -0.20041887	     -0.06477969	      0.88294847	     -0.00007924	     -0.21978453	     -0.00000000	     -0.00000000	     34.56442947
      0.30482526	     -0.05905067	      0.00027005	     -0.20048385	     -0.06478480	      0.88294836	     -0.00007781	     -0.21979308	     -0.00000000	     -0.00000000	     34.75965352
      0.30626804	     -0.05912292	      0.00027010	     -0.20055577	     -0.06478996	      0.88294821	     -0.00007636	     -0.21980315	     -0.00000000	     -0.00000000	     34.28250859
      0.30771082	     -0.05919925	      0.00026781	     -0.20063171	     -0.06479516	      0.88294803	     -0.00007486	     -0.21981472	     -0.00000000	     -0.00000000	     34.44295504
      0.30915359	     -0.05928170	      0.00026797	     -0.20071386	     -0.06480041	      0.88294781	     -0.00007334	     -0.21982776	     -0.00000000	     -0.00000000	     33.87710032
      0.31059637	     -0.05936698	      0.00026562	     -0.20079878	     -0.06480569	      0.88294753	     -0.00007178	     -0.21984224	     -0.00000000	     -0.00000000	     34.04212719
      0.31203914	     -0.05945888	      0.00026578	     -0.20089041	     -0.06481101	      0.88294721	     -0.00007019	     -0.21985810	     -0.00000000	     -0.00000000	     33.47307925
      0.31348192	     -0.05955435	      0.00026346	     -0.20098557	     -0.06481637	      0.88294683	     -0.00006857	     -0.21987535	     -0.00000000	     -0.00000000	     33.57096815
      0.31492470	     -0.05965558	      0.00026356	     -0.20108656	     -0.06482176	      0.88294639	     -0.00006692	     -0.21989393	     -0.00000000	     -0.00000000	     32.94539189
      0.31636747	     -0.05975916	      0.00026121	     -0.20118986	     -0.06482718	      0.88294589	     -0.00006524	     -0.21991382	     -0.00000000	     -0.00000000	     33.03732603
      0.31781025	     -0.05986842	      0.00026119	     -0.20129892	     -0.06483263	      0.88294533	     -0.00006354	     -0.21993496	     -0.00000000	     -0.00000000	     32.44665758
      0.31925303	     -0.05997995	      0.00025898	     -0.20141020	     -0.06483811	      0.88294471	     -0.00006181	     -0.21995729	     -0.00000000	     -0.00000000	     32.46869976
      0.32069580	     -0.06009687	      0.00025877	     -0.20152696	     -0.06484361	      0.88294401	     -0.00006006	     -0.21998077	     -0.00000000	     -0.00000000	     31.85401208
      0.32213858	     -0.06021558	      0.00025646	     -0.20164546	     -0.06484912	      0.88294325	     -0.00005828	     -0.22000536	     -0.00000000	     -0.00000000	     31.86296136
      0.32358135	     -0.06033932	      0.00025597	     -0.20176907	     -0.06485466	      0.88294242	     -0.00005648	     -0.22003100	     -0.00000000	     -0.00000000	     31.30468778
      0.32502413	     -0.06046454	      0.00025383	     -0.20189413	     -0.06486021	      0.88294152	     -0.00005466	     -0.22005765	     -0.00000000	     -0.00000000	     31.24908617
      0.32646691	     -0.06059368	      0.00025322	     -0.20202318	     -0.06486577	      0.88294055	     -0.00005282	     -0.22008524	     -0.00000000	     -0.00000000	     30.68414147
      0.32790968	     -0.06072367	      0.00025125	     -0.20215307	     -0.06487133	      0.88293952	     -0.00005097	     -0.22011372	     -0.00000000	     -0.00000001	     30.61272769
      0.32935246	     -0.06085800	      0.00025049	     -0.20228734	     -0.06487690	      0.88293842	     -0.00004909	     -0.22014304	     -0.00000000	     -0.00000001	     30.10366122
      0.33079523	     -0.06099357	      0.00024861	     -0.20242285	     -0.06488248	      0.88293725	     -0.00004720	     -0.22017319	     -0.00000000	     -0.00000001	     29.98671627
      0.33223801	     -0.06113242	      0.00024754	     -0.20256168	     -0.06488805	      0.88293603	     -0.00004529	     -0.22020411	     -0.00000000	     -0.00000001	     29.47720406
      0.33368079	     -0.06127158	      0.00024560	     -0.20270082	     -0.06489361	      0.88293474	     -0.00004338	     -0.22023577	     -0.00000000	     -0.00000001	     29.35654700
      0.33544395	     -0.06144579	      0.00024429	     -0.20287507	     -0.06490040	      0.88293309	     -0.00004101	     -0.22027538	     -0.00000000	     -0.00000001	     28.62828742
      0.33685127	     -0.06158127	      0.00024188	     -0.20301057	     -0.06490580	      0.88293172	     -0.00003911	     -0.22030765	     -0.00000000	     -0.00000001	     28.70727630
      0.33825859	     -0.06172057	      0.00024096	     -0.20314995	     -0.06491119	      0.88293030	     -0.00003721	     -0.22034038	     -0.00000000	     -0.00000001	     28.27886644
      0.33966591	     -0.06185809	      0.00023924	     -0.20328756	     -0.06491657	      0.88292883	     -0.00003529	     -0.22037359	     -0.00000000	     -0.00000001	     28.02613610
      0.34145794	     -0.06203542	      0.00023826	     -0.20346505	     -0.06492337	      0.88292691	     -0.00003284	     -0.22041645	     -0.00000000	     -0.00000001	     27.67337463
      0.34293558	     -0.06217943	      0.00023614	     -0.20360919	     -0.06492896	      0.88292529	     -0.00003082	     -0.22045229	     -0.00000000	     -0.00000001	     27.30234376
      0.34441322	     -0.06232459	      0.00023570	     -0.20375453	     -0.06493451	      0.88292363	     -0.00002879	     -0.22048850	     -0.00000000	     -0.00000001	     26.99451944
      0.34589087	     -0.06246902	      0.00023371	     -0.20389915	     -0.06494002	      0.88292195	     -0.00002675	     -0.22052509	     -0.00000000	     -0.00000001	     26.70078570
      0.34736851	     -0.06261265	      0.00023302	     -0.20404302	     -0.06494549	      0.88292024	     -0.00002472	     -0.22056199	     -0.00000000	     -0.00000001	     26.40528298
      0.34884615	     -0.06275533	      0.00023116	     -0.20418592	     -0.06495092	      0.88291852	     -0.00002269	     -0.22059918	     -0.00000000	     -0.00000001	     26.05484747
      0.35032380	     -0.06289633	      0.00023035	     -0.20432719	     -0.06495631	      0.88291679	     -0.00002066	     -0.22063659	     -0.00000000	     -0.00000001	     25.80277851
      0.35222382	     -0.06307808	      0.00022770	     -0.20450930	     -0.06496316	      0.88291455	     -0.00001805	     -0.22068500	     -0.00000000	     -0.00000001	     25.27152717
      0.35360217	     -0.06320474	      0.00022781	     -0.20463628	     -0.06496807	      0.88291292	     -0.00001616	     -0.22072028	     -0.00000000	     -0.00000001	     25.09000050
      0.35498051	     -0.06333322	      0.00022600	     -0.20476506	     -0.06497293	      0.88291130	     -0.00001428	     -0.22075563	     -0.00000000	     -0.00000001	     24.88575692
      0.35673634	     -0.06349507	      0.00022525	     -0.20492735	     -0.06497904	      0.88290925	     -0.00001188	     -0.22080080	     -0.00000000	     -0.00000001	     24.35747529
      0.35829491	     -0.06363548	      0.00022299	     -0.20506815	     -0.06498439	      0.88290744	     -0.00000977	     -0.22084095	     -0.00000000	     -0.00000001	     24.29505732
      0.35985347	     -0.06377570	      0.00022307	     -0.20520882	     -0.06498967	      0.88290565	     -0.00000766	     -0.22088108	     -0.00000000	     -0.00000001	     23.78577030
      0.36141204	     -0.06391115	      0.00022089	     -0.20534471	     -0.06499486	      0.88290389	     -0.00000556	     -0.22092117	     -0.00000000	     -0.00000001	     23.63411574
      0.36297061	     -0.06404428	      0.00022133	     -0.20547836	     -0.06499996	      0.88290215	     -0.00000348	     -0.22096110	     -0.00000000	     -0.00000001	     23.22006440
      0.36452918	     -0.06417621	      0.00021877	     -0.20561076	     -0.06500498	      0.88290045	     -0.00000140	     -0.22100087	     -0.00000000	     -0.00000001	     23.14401877
      0.36608775	     -0.06430609	      0.00021902	     -0.20574119	     -0.06500991	      0.88289878	      0.00000067	     -0.22104044	     -0.00000000	     -0.00000001	     22.57623819
      0.36764631	     -0.06443326	      0.00021639	     -0.20586888	     -0.06501473	      0.88289715	      0.00000272	     -0.22107979	     -0.00000000	     -0.00000001	     22.61507663
      0.36920488	     -0.06455846	      0.00021686	     -0.20599468	     -0.06501946	      0.88289556	      0.00000476	     -0.22111885	     -0.00000000	     -0.00000001	     22.00137926
      0.37076345	     -0.06467813	      0.00021438	     -0.20611491	     -0.06502408	      0.88289401	      0.00000678	     -0.22115756	     -0.00000000	     -0.00000001	     22.09100853
      0.37232202	     -0.06479789	      0.00021484	     -0.20623532	     -0.06502860	      0.88289250	      0.00000879	     -0.22119584	     -0.00000000	     -0.00000001	     21.52788592
      0.37388059	     -0.06491141	      0.00021248	     -0.20634945	     -0.06503301	      0.88289104	      0.00001078	     -0.22123371	     -0.00000000	     -0.00000001	     21.48408051
      0.37543915	     -0.06502157	      0.00021298	     -0.20646030	     -0.06503730	      0.88288963	      0.00001275	     -0.22127103	     -0.00000000	     -0.00000001	     21.08301205
      0.37699772	     -0.06512569	      0.00021100	     -0.20656507	     -0.06504148	      0.88288826	      0.00001469	     -0.22130773	     -0.00000000	     -0.00000001	     21.07529123
      0.37855629	     -0.06522452	      0.00021150	     -0.20666463	     -0.06504554	      0.88288695	      0.00001660	     -0.22134366	     -0.00000000	     -0.00000001	     20.57085240
      0.38011486	     -0.06531404	      0.00020976	     -0.20675485	     -0.06504948	      0.88288569	      0.00001849	     -0.22137866	     -0.00000000	     -0.00000001	     20.66559633
      0.38167343	     -0.06539612	      0.00021025	     -0.20683771	     -0.06505330	      0.88288447	      0.00002034	     -0.22141256	     -0.00000000	     -0.00000001	     20.18689251
      0.38323199	     -0.06546646	      0.00020892	     -0.20690878	     -0.06505700	      0.88288332	      0.00002215	     -0.22144516	     -0.00000000	     -0.00000000	     20.28865124
      0.38479056	     -0.06553136	      0.00020921	     -0.20697447	     -0.06506057	      0.88288221	      0.00002393	     -0.22147629	     -0.00000000	     -0.00000000	     19.88052433
      0.38634913	     -0.06558617	      0.00020782	     -0.20703004	     -0.06506401	      0.88288117	      0.00002566	     -0.22150591	     -0.00000000	     -0.00000000	     19.91285973
      0.38790770	     -0.06563727	      0.00020766	     -0.20708193	     -0.06506733	      0.88288018	      0.00002735	     -0.22153393	     -0.00000000	     -0.00000000	     19.58752850
      0.38946626	     -0.06568030	      0.00020626	     -0.20712573	     -0.06507052	      0.88287926	      0.00002899	     -0.22156040	     -0.00000000	     -0.00000000	     19.51470094
      0.39102483	     -0.06571837	      0.00020575	     -0.20716459	     -0.06507358	      0.88287840	      0.00003059	     -0.22158528	     -0.00000000	     -0.00000000	     19.41927704
      0.39258340	     -0.06575093	      0.00020420	     -0.20719792	     -0.06507652	      0.88287760	      0.00003213	     -0.22160863	     -0.00000000	     -0.00000000	     19.21544469
      0.39459830	     -0.06578594	      0.00020453	     -0.20723397	     -0.06508013	      0.88287668	      0.00003405	     -0.22163665	     -0.00000000	     -0.00000000	     19.21332988
      0.39595167	     -0.06580485	      0.00020288	     -0.20725355	     -0.06508244	      0.88287612	      0.00003528	     -0.22165405	     -0.00000000	     -0.00000000	     18.97190725
      0.39730504	     -0.06581925	      0.00020298	     -0.20726866	     -0.06508466	      0.88287562	      0.00003648	     -0.22167031	     -0.00000000	     -0.00000000	     18.87179639
      0.39905875	     -0.06583276	      0.00020259	     -0.20728305	     -0.06508740	      0.88287506	      0.00003796	     -0.22168967	     -0.00000000	     -0.00000000	     18.94720963
      0.40081247	     -0.06583926	      0.00020322	     -0.20729048	     -0.06508998	      0.88287458	      0.00003937	     -0.22170710	     -0.00000000	     -0.00000000	     18.48706020
      0.40226940	     -0.06583716	      0.00020297	     -0.20728911	     -0.06509200	      0.88287426	      0.00004048	     -0.22172012	     -0.00000000	     -0.00000000	     18.75446833
      0.40372633	     -0.06583226	      0.00020369	     -0.20728497	     -0.06509393	      0.88287400	      0.00004154	     -0.22173178	     -0.00000000	     -0.00000000	     18.48228641
      0.40518325	     -0.06582090	      0.00020408	     -0.20727435	     -0.06509575	      0.88287381	      0.00004254	     -0.22174211	     -0.00000000	     -0.00000000	     18.55137760
      0.40720317	     -0.06580119	      0.00020542	     -0.20725569	     -0.06509811	      0.88287364	      0.00004384	     -0.22175432	     -0.00000000	     -0.00000000	     18.13198454
      0.40880443	     -0.06577131	      0.00020610	     -0.20722661	     -0.06509984	      0.88287360	      0.00004479	     -0.22176228	     -0.00000000	     -0.00000000	     18.43421965
      0.41040568	     -0.06574279	      0.00020785	     -0.20719890	     -0.06510145	      0.88287363	      0.00004568	     -0.22176864	     -0.00000000	      0.00000000	     18.27636952
      0.41200694	     -0.06570641	      0.00020862	     -0.20716331	     -0.06510295	      0.88287374	      0.00004650	     -0.22177354	     -0.00000000	      0.00000000	     18.46864089
      0.41360820	     -0.06566593	      0.00021024	     -0.20712363	     -0.06510433	      0.88287393	      0.00004724	     -0.22177698	     -0.00000000	      0.00000000	     18.15895808
      0.41520946	     -0.06561742	      0.00021079	     -0.20707587	     -0.06510560	      0.88287419	      0.00004792	     -0.22177902	     -0.00000000	      0.00000000	     18.48491443
      0.41681072	     -0.06556832	      0.00021278	     -0.20702756	     -0.06510676	      0.88287452	      0.00004853	     -0.22177966	     -0.00000000	      0.00000000	     18.13201159
      0.41841198	     -0.06550794	      0.00021389	     -0.20696791	     -0.06510781	      0.88287492	      0.00004906	     -0.22177895	     -0.00000000	      0.00000000	     18.49215921
      0.42001324	     -0.06544924	      0.00021627	     -0.20690997	     -0.06510876	      0.88287539	      0.00004952	     -0.22177683	     -0.00000000	      0.00000000	     18.20573159
      0.42142280	     -0.06538856	      0.00021741	     -0.20684991	     -0.06510952	      0.88287586	      0.00004987	     -0.22177386	     -0.00000000	      0.00000000	     18.47087022
      0.42283235	     -0.06532697	      0.00021934	     -0.20678896	     -0.06511019	      0.88287638	      0.00005017	     -0.22176982	     -0.00000000	      0.00000000	     18.35867534
      0.42424191	     -0.06525987	      0.00022102	     -0.20672247	     -0.06511079	      0.88287695	      0.00005041	     -0.22176472	     -0.00000000	      0.00000000	     18.50789044
      0.42627308	     -0.06516055	      0.00022382	     -0.20662403	     -0.06511153	      0.88287787	      0.00005066	     -0.22175552	     -0.00000000	      0.00000000	     18.33052427
      0.42790865	     -0.06506896	      0.00022564	     -0.20653309	     -0.06511202	      0.88287867	      0.00005077	     -0.22174656	     -0.00000000	      0.00000000	     18.69919948
      0.42954422	     -0.06497936	      0.00022823	     -0.20644416	     -0.06511242	      0.88287954	      0.00005082	     -0.22173613	     -0.00000000	      0.00000000	     18.66324449
      0.43117979	     -0.06488135	      0.00022986	     -0.20634677	     -0.06511274	      0.88288047	      0.00005079	     -0.22172437	     -0.00000000	      0.00000000	     18.98727421
      0.43263166	     -0.06479421	      0.00023251	     -0.20626019	     -0.06511295	      0.88288135	      0.00005070	     -0.22171278	     -0.00000000	      0.00000000	     18.89041739
      0.43408353	     -0.06469973	      0.00023445	     -0.20616623	     -0.06511309	      0.88288227	      0.00005056	     -0.22170015	     -0.00000000	      0.00000000	     19.15776161
      0.43553540	     -0.06460412	      0.00023676	     -0.20607114	     -0.06511318	      0.88288323	      0.00005036	     -0.22168649	     -0.00000000	      0.00000000	     19.13825782
      0.43698727	     -0.06450369	      0.00023858	     -0.20597120	     -0.06511321	      0.88288423	      0.00005011	     -0.22167182	     -0.00000000	      0.00000000	     19.37932073
      0.43915134	     -0.06435175	      0.00024194	     -0.20581996	     -0.06511315	      0.88288580	      0.00004963	     -0.22164806	     -0.00000000	      0.00000001	     19.38772598
      0.44046304	     -0.06425096	      0.00024345	     -0.20571956	     -0.06511306	      0.88288680	      0.00004928	     -0.22163259	     -0.00000000	      0.00000001	     19.77543513
      0.44177475	     -0.06415258	      0.00024542	     -0.20562156	     -0.06511293	      0.88288783	      0.00004889	     -0.22161628	     -0.00000000	      0.00000001	     19.87493932
      0.44364197	     -0.06400818	      0.00024805	     -0.20547768	     -0.06511268	      0.88288935	      0.00004826	     -0.22159180	     -0.00000000	      0.00000001	     20.18208861
      0.44550920	     -0.06386579	      0.00025082	     -0.20533577	     -0.06511236	      0.88289092	      0.00004755	     -0.22156586	     -0.00000000	      0.00000001	     20.28546214
      0.44689447	     -0.06375348	      0.00025279	     -0.20522380	     -0.06511208	      0.88289213	      0.00004697	     -0.22154587	     -0.00000000	      0.00000001	     20.60572540
      0.44827974	     -0.06364546	      0.00025461	     -0.20511609	     -0.06511177	      0.88289337	      0.00004634	     -0.22152522	     -0.00000000	      0.00000001	     20.72867089
      0.45014829	     -0.06349753	      0.00025731	     -0.20496856	     -0.06511130	      0.88289510	      0.00004543	     -0.22149662	     -0.00000000	      0.00000001	     21.08109655
      0.45171228	     -0.06337639	      0.00025975	     -0.20484773	     -0.06511087	      0.88289657	      0.00004460	     -0.22147202	     -0.00000000	      0.00000001	     21.17076744
      0.45327627	     -0.06325064	      0.00026257	     -0.20472228	     -0.06511041	      0.88289809	      0.00004372	     -0.22144695	     -0.00000000	      0.00000001	     21.52937690
      0.45484026	     -0.06313099	      0.00026514	     -0.20460290	     -0.06510992	      0.88289963	      0.00004279	     -0.22142140	     -0.00000000	      0.00000001	     21.73399583
      0.45640425	     -0.06300565	      0.00026805	     -0.20447782	     -0.06510940	      0.88290121	      0.00004180	     -0.22139552	     -0.00000000	      0.00000001	     22.13297337
      0.45796824	     -0.06288778	      0.00027066	     -0.20436019	     -0.06510886	      0.88290281	      0.00004077	     -0.22136927	     -0.00000000	      0.00000001	     22.22532326
      0.45953223	     -0.06276226	      0.00027349	     -0.20423489	     -0.06510830	      0.88290443	      0.00003969	     -0.22134280	     -0.00000000	      0.00000001	     22.69233498
      0.46109622	     -0.06264683	      0.00027609	     -0.20411965	     -0.06510772	      0.88290608	      0.00003856	     -0.22131603	     -0.00000000	      0.00000001	     22.87976773
      0.46266021	     -0.06252198	      0.00027891	     -0.20399498	     -0.06510713	      0.88290774	      0.00003739	     -0.22128916	     -0.00000000	      0.00000001	     23.25661502
      0.46401257	     -0.06242189	      0.00028087	     -0.20389502	     -0.06510660	      0.88290918	      0.00003634	     -0.22126573	     -0.00000000	      0.00000001	     23.43364491
      0.46536494	     -0.06231778	      0.00028291	     -0.20379104	     -0.06510607	      0.88291064	      0.00003525	     -0.22124228	     -0.00000000	      0.00000001	     23.74824895
      0.46707784	     -0.06219180	      0.00028554	     -0.20366519	     -0.06510539	      0.88291250	      0.00003384	     -0.22121253	     -0.00000000	      0.00000001	     24.00973348
      0.46879074	     -0.06206210	      0.00028813	     -0.20353560	     -0.06510469	      0.88291436	      0.00003238	     -0.22118284	     -0.00000000	      0.00000001	     24.44073352
      0.47011869	     -0.06196646	      0.00029010	     -0.20344003	     -0.06510415	      0.88291581	      0.00003121	     -0.22115977	     -0.00000000	      0.00000001	     24.59419539
      0.47144665	     -0.06186890	      0.00029192	     -0.20334252	     -0.06510361	      0.88291726	      0.00003002	     -0.22113674	     -0.00000000	      0.00000001	     24.96269124
      0.47314268	     -0.06174912	      0.00029425	     -0.20322280	     -0.06510292	      0.88291911	      0.00002847	     -0.22110735	     -0.00000000	      0.00000001	     25.13099674
      0.47483870	     -0.06162639	      0.00029642	     -0.20310010	     -0.06510222	      0.88292096	      0.00002689	     -0.22107805	     -0.00000000	      0.00000001	     25.77047410
      0.47622165	     -0.06153311	      0.00029837	     -0.20300684	     -0.06510166	      0.88292246	      0.00002557	     -0.22105419	     -0.00000000	      0.00000001	     25.76922040
      0.47760460	     -0.06143675	      0.00030003	     -0.20291046	     -0.06510110	      0.88292396	      0.00002423	     -0.22103043	     -0.00000000	      0.00000001	     26.18149979
      0.47898755	     -0.06134394	      0.00030182	     -0.20281764	     -0.06510055	      0.88292545	      0.00002287	     -0.22100675	     -0.00000000	      0.00000001	     26.33395352
      0.48071789	     -0.06122825	      0.00030375	     -0.20270190	     -0.06509986	      0.88292730	      0.00002115	     -0.22097727	     -0.00000000	      0.00000001	     26.88599427
      0.48244824	     -0.06111857	      0.00030608	     -0.20259217	     -0.06509919	      0.88292914	      0.00001941	     -0.22094797	     -0.00000000	      0.00000001	     26.68613650
      0.48369740	     -0.06103510	      0.00030708	     -0.20250863	     -0.06509871	      0.88293046	      0.00001813	     -0.22092700	     -0.00000000	      0.00000001	     27.28191808
      0.48494657	     -0.06095730	      0.00030852	     -0.20243075	     -0.06509824	      0.88293176	      0.00001685	     -0.22090612	     -0.00000000	      0.00000001	     27.41439716
      0.48667238	     -0.06085055	      0.00031020	     -0.20232388	     -0.06509760	      0.88293355	      0.00001508	     -0.22087752	     -0.00000000	      0.00000001	     27.83440161
      0.48839819	     -0.06074952	      0.00031223	     -0.20222272	     -0.06509698	      0.88293532	      0.00001329	     -0.22084921	     -0.00000000	      0.00000001	     27.68042955
      0.48984335	     -0.06065986	      0.00031317	     -0.20213291	     -0.06509648	      0.88293678	      0.00001179	     -0.22082577	     -0.00000000	      0.00000001	     28.30000677
      0.49128851	     -0.06057822	      0.00031493	     -0.20205112	     -0.06509599	      0.88293823	      0.00001029	     -0.22080249	     -0.00000000	      0.00000001	     28.44579400
      0.49273366	     -0.06049538	      0.00031583	     -0.20196811	     -0.06509552	      0.88293966	      0.00000879	     -0.22077950	     -0.00000000	      0.00000001	     28.64222884
      0.49417882	     -0.06041616	      0.00031736	     -0.20188871	     -0.06509506	      0.88294107	      0.00000729	     -0.22075674	     -0.00000000	      0.00000001	     28.88813450
      0.49562398	     -0.06033724	      0.00031820	     -0.20180958	     -0.06509463	      0.88294246	      0.00000580	     -0.22073427	     -0.00000000	      0.00000001	     29.05914670
      0.49736441	     -0.06024633	      0.00032008	     -0.20171842	     -0.06509412	      0.88294411	      0.00000402	     -0.22070756	     -0.00000000	      0.00000001	     29.40945728
      0.49874436	     -0.06017396	      0.00032026	     -0.20164582	     -0.06509374	      0.88294540	      0.00000262	     -0.22068671	     -0.00000000	      0.00000001	     29.48013472
      0.50012431	     -0.06010475	      0.00032183	     -0.20157639	     -0.06509338	      0.88294667	      0.00000124	     -0.22066612	     -0.00000000	      0.00000001	     29.67389773
      0.50150425	     -0.06003639	      0.00032246	     -0.20150777	     -0.06509304	      0.88294792	     -0.00000013	     -0.22064585	     -0.00000000	      0.00000001	     29.84419774
      0.50329542	     -0.05995194	      0.00032421	     -0.20142299	     -0.06509262	      0.88294951	     -0.00000189	     -0.22061999	     -0.00000000	      0.00000001	     30.13785021
      0.50470358	     -0.05988493	      0.00032415	     -0.20135568	     -0.06509232	      0.88295075	     -0.00000324	     -0.22060006	     -0.00000000	      0.00000001	     30.19744998
      0.50611175	     -0.05982117	      0.00032556	     -0.20129163	     -0.06509205	      0.88295196	     -0.00000458	     -0.22058044	     -0.00000000	      0.00000001	     30.37365518
      0.50751992	     -0.05975868	      0.00032561	     -0.20122882	     -0.06509179	      0.88295316	     -0.00000589	     -0.22056118	     -0.00000000	      0.00000001	     30.52568678
      0.50921296	     -0.05968644	      0.00032715	     -0.20115619	     -0.06509152	      0.88295458	     -0.00000744	     -0.22053847	     -0.00000000	      0.00000001	     30.75896917
      0.51057970	     -0.05962871	      0.00032648	     -0.20109810	     -0.06509133	      0.88295570	     -0.00000866	     -0.22052052	     -0.00000000	      0.00000001	     30.82390370
      0.51194644	     -0.05957305	      0.00032754	     -0.20104210	     -0.06509116	      0.88295681	     -0.00000986	     -0.22050290	     -0.00000000	      0.00000001	     30.97049445
      0.51331318	     -0.05951882	      0.00032731	     -0.20098750	     -0.06509102	      0.88295790	     -0.00001103	     -0.22048561	     -0.00000000	      0.00000001	     31.08671572
      0.51507157	     -0.05945172	      0.00032825	     -0.20091993	     -0.06509088	      0.88295929	     -0.00001249	     -0.22046385	     -0.00000000	      0.00000001	     31.35380931
      0.51646910	     -0.05939936	      0.00032689	     -0.20086714	     -0.06509080	      0.88296037	     -0.00001363	     -0.22044697	     -0.00000000	      0.00000001	     31.35529768
      0.51786662	     -0.05934865	      0.00032753	     -0.20081604	     -0.06509076	      0.88296144	     -0.00001473	     -0.22043043	     -0.00000000	      0.00000001	     31.49989246
      0.51926415	     -0.05929994	      0.00032647	     -0.20076687	     -0.06509074	      0.88296250	     -0.00001581	     -0.22041424	     -0.00000000	      0.00000001	     31.59870997
      0.52066168	     -0.05925240	      0.00032660	     -0.20071891	     -0.06509076	      0.88296354	     -0.00001686	     -0.22039840	     -0.00000000	      0.00000001	     31.73894197
      0.52240106	     -0.05919676	      0.00032492	     -0.20066268	     -0.06509083	      0.88296483	     -0.00001812	     -0.22037918	     -0.00000000	      0.00000000	     31.72166954
      0.52374222	     -0.05915242	      0.00032558	     -0.20061792	     -0.06509092	      0.88296580	     -0.00001906	     -0.22036474	     -0.00000000	      0.00000000	     31.90726350
      0.52508337	     -0.05911198	      0.00032415	     -0.20057700	     -0.06509105	      0.88296677	     -0.00001998	     -0.22035059	     -0.00000000	      0.00000000	     32.08355554
      0.52642453	     -0.05907238	      0.00032390	     -0.20053695	     -0.06509121	      0.88296772	     -0.00002086	     -0.22033677	     -0.00000000	      0.00000000	     32.08906224
      0.52816831	     -0.05902356	      0.00032206	     -0.20048749	     -0.06509147	      0.88296895	     -0.00002198	     -0.22031927	     -0.00000000	      0.00000000	     32.41173754
      0.52956485	     -0.05898576	      0.00032213	     -0.20044921	     -0.06509172	      0.88296993	     -0.00002283	     -0.22030566	     -0.00000000	      0.00000000	     32.20118225
      0.53096140	     -0.05894946	      0.00032019	     -0.20041237	     -0.06509201	      0.88297089	     -0.00002366	     -0.22029238	     -0.00000000	      0.00000000	     32.48462828
      0.53235795	     -0.05891533	      0.00031982	     -0.20037773	     -0.06509235	      0.88297184	     -0.00002446	     -0.22027945	     -0.00000000	      0.00000000	     32.39894493
      0.53375449	     -0.05888322	      0.00031801	     -0.20034507	     -0.06509273	      0.88297279	     -0.00002523	     -0.22026689	     -0.00000000	      0.00000000	     32.61900213
      0.53515104	     -0.05885402	      0.00031722	     -0.20031534	     -0.06509315	      0.88297372	     -0.00002596	     -0.22025473	     -0.00000000	      0.00000000	     32.53769144
      0.53654759	     -0.05882734	      0.00031541	     -0.20028809	     -0.06509362	      0.88297465	     -0.00002667	     -0.22024301	     -0.00000000	      0.00000000	     32.74267487
      0.53825950	     -0.05880014	      0.00031442	     -0.20026022	     -0.06509426	      0.88297578	     -0.00002749	     -0.22022930	     -0.00000000	      0.00000000	     32.51055442
      0.53963861	     -0.05877873	      0.00031191	     -0.20023823	     -0.06509483	      0.88297667	     -0.00002812	     -0.22021882	     -0.00000000	      0.00000000	     32.87504259
      0.54101773	     -0.05876376	      0.00031122	     -0.20022272	     -0.06509544	      0.88297756	     -0.00002871	     -0.22020888	     -0.00000000	      0.00000000	     32.83577262
      0.54239685	     -0.05875298	      0.00030899	     -0.20021135	     -0.06509610	      0.88297844	     -0.00002926	     -0.22019958	     -0.00000000	      0.00000000	     32.89706056
      0.54377596	     -0.05874857	      0.00030779	     -0.20020638	     -0.06509682	      0.88297931	     -0.00002978	     -0.22019101	     -0.00000000	      0.00000000	     32.93519667
      0.54550067	     -0.05875270	      0.00030467	     -0.20020977	     -0.06509778	      0.88298038	     -0.00003036	     -0.22018152	     -0.00000000	      0.00000000	     32.86144075
      0.54683863	     -0.05876048	      0.00030410	     -0.20021701	     -0.06509859	      0.88298119	     -0.00003077	     -0.22017519	     -0.00000000	      0.00000000	     32.93461164
      0.54817658	     -0.05877598	      0.00030174	     -0.20023193	     -0.06509944	      0.88298200	     -0.00003114	     -0.22016982	     -0.00000000	      0.00000000	     33.03805795
      0.54951453	     -0.05879701	      0.00030075	     -0.20025243	     -0.06510035	      0.88298279	     -0.00003146	     -0.22016552	     -0.00000000	      0.00000000	     32.96241224
      0.55125502	     -0.05883409	      0.00029829	     -0.20028879	     -0.06510160	      0.88298379	     -0.00003182	     -0.22016157	     -0.00000000	      0.00000000	     33.16285037
      0.55258599	     -0.05886785	      0.00029857	     -0.20032207	     -0.06510262	      0.88298453	     -0.00003203	     -0.22015987	     -0.00000000	      0.00000000	     32.87616328
      0.55391697	     -0.05890766	      0.00029754	     -0.20036136	     -0.06510369	      0.88298525	     -0.00003220	     -0.22015935	     -0.00000000	      0.00000000	     33.00072509
      0.55524794	     -0.05895349	      0.00029801	     -0.20040671	     -0.06510482	      0.88298595	     -0.00003231	     -0.22016004	     -0.00000000	      0.00000000	     32.84891365
      0.55695406	     -0.05901984	      0.00029803	     -0.20047246	     -0.06510633	      0.88298680	     -0.00003239	     -0.22016273	     -0.00000000	      0.00000000	     33.01843447
      0.55835354	     -0.05907944	      0.00029986	     -0.20053163	     -0.06510764	      0.88298746	     -0.00003239	     -0.22016645	     -0.00000000	      0.00000000	     32.61540156
      0.55975301	     -0.05914287	      0.00030027	     -0.20059460	     -0.06510900	      0.88298808	     -0.00003234	     -0.22017150	     -0.00000000	      0.00000000	     32.79829722
      0.56115248	     -0.05921077	      0.00030243	     -0.20066210	     -0.06511042	      0.88298866	     -0.00003222	     -0.22017784	     -0.00000000	      0.00000000	     32.48306468
      0.56255195	     -0.05928111	      0.00030348	     -0.20073203	     -0.06511189	      0.88298919	     -0.00003205	     -0.22018541	     -0.00000000	      0.00000000	     32.58390609
      0.56395142	     -0.05935597	      0.00030565	     -0.20080652	     -0.06511342	      0.88298968	     -0.00003183	     -0.22019415	     -0.00000000	      0.00000000	     32.26957405
      0.56535090	     -0.05943353	      0.00030676	     -0.20088370	     -0.06511500	      0.88299011	     -0.00003155	     -0.22020405	     -0.00000000	      0.00000000	     32.31924543
      0.56675037	     -0.05951519	      0.00030855	     -0.20096503	     -0.06511663	      0.88299048	     -0.00003121	     -0.22021505	     -0.00000000	      0.00000000	     31.98738596
      0.56814984	     -0.05959979	      0.00030933	     -0.20104927	     -0.06511832	      0.88299079	     -0.00003081	     -0.22022714	     -0.00000000	      0.00000000	     31.99260023
      0.56987702	     -0.05971125	      0.00031091	     -0.20116033	     -0.06512046	      0.88299109	     -0.00003025	     -0.22024352	     -0.00000000	      0.00000000	     31.37964015
      0.57128408	     -0.05980129	      0.00031052	     -0.20125003	     -0.06512227	      0.88299126	     -0.00002974	     -0.22025800	     -0.00000000	      0.00000000	     31.61233575
      0.57269114	     -0.05989841	      0.00031146	     -0.20134685	     -0.06512412	      0.88299136	     -0.00002917	     -0.22027342	     -0.00000000	      0.00000000	     31.26446757
      0.57409820	     -0.05999727	      0.00031060	     -0.20144540	     -0.06512601	      0.88299138	     -0.00002855	     -0.22028982	     -0.00000000	     -0.00000000	     31.07862760
      0.57550526	     -0.06009930	      0.00031057	     -0.20154714	     -0.06512795	      0.88299134	     -0.00002787	     -0.22030712	     -0.00000000	     -0.00000000	     30.85360287
      0.57721417	     -0.06022818	      0.00030847	     -0.20167566	     -0.06513036	      0.88299119	     -0.00002699	     -0.22032933	     -0.00000000	     -0.00000000	     30.55871479
      0.57854569	     -0.06033075	      0.00030842	     -0.20177800	     -0.06513228	      0.88299099	     -0.00002624	     -0.22034752	     -0.00000000	     -0.00000000	     30.30340639
      0.57987721	     -0.06043596	      0.00030652	     -0.20188295	     -0.06513424	      0.88299073	     -0.00002546	     -0.22036645	     -0.00000000	     -0.00000000	     30.14619007
      0.58150400	     -0.06056744	      0.00030550	     -0.20201417	     -0.06513667	      0.88299032	     -0.00002444	     -0.22039053	     -0.00000000	     -0.00000000	     29.78857920
      0.58313079	     -0.06069933	      0.00030250	     -0.20214580	     -0.06513915	      0.88298980	     -0.00002336	     -0.22041558	     -0.00000000	     -0.00000000	     29.62898858
      0.58444245	     -0.06080625	      0.00030241	     -0.20225256	     -0.06514119	      0.88298932	     -0.00002244	     -0.22043641	     -0.00000000	     -0.00000000	     29.20128100
      0.58575410	     -0.06091548	      0.00030036	     -0.20236162	     -0.06514324	      0.88298877	     -0.00002148	     -0.22045777	     -0.00000000	     -0.00000000	     29.08133126
      0.58742675	     -0.06105647	      0.00029926	     -0.20250244	     -0.06514591	      0.88298798	     -0.00002021	     -0.22048579	     -0.00000000	     -0.00000000	     28.60998421
      0.58909940	     -0.06119766	      0.00029620	     -0.20264344	     -0.06514860	      0.88298708	     -0.00001888	     -0.22051459	     -0.00000000	     -0.00000000	     28.60401762
      0.59035984	     -0.06130321	      0.00029658	     -0.20274894	     -0.06515066	      0.88298635	     -0.00001783	     -0.22053679	     -0.00000000	     -0.00000000	     28.09059747
      0.59162029	     -0.06140982	      0.00029504	     -0.20285546	     -0.06515273	      0.88298556	     -0.00001676	     -0.22055934	     -0.00000000	     -0.00000000	     27.93284910
      0.59340072	     -0.06156089	      0.00029430	     -0.20300646	     -0.06515569	      0.88298437	     -0.00001518	     -0.22059185	     -0.00000000	     -0.00000000	     27.48033147
      0.59498813	     -0.06169484	      0.00029225	     -0.20314035	     -0.06515834	      0.88298322	     -0.00001373	     -0.22062139	     -0.00000000	     -0.00000001	     27.29343938
      0.59657554	     -0.06182812	      0.00029309	     -0.20327364	     -0.06516102	      0.88298200	     -0.00001224	     -0.22065144	     -0.00000000	     -0.00000001	     26.80695729
      0.59787592	     -0.06193737	      0.00029086	     -0.20338286	     -0.06516322	      0.88298096	     -0.00001098	     -0.22067637	     -0.00000000	     -0.00000001	     26.74736619
      0.59917630	     -0.06204548	      0.00029093	     -0.20349101	     -0.06516544	      0.88297987	     -0.00000970	     -0.22070158	     -0.00000000	     -0.00000001	     26.39110285
      0.60088950	     -0.06218923	      0.00028945	     -0.20363478	     -0.06516836	      0.88297838	     -0.00000796	     -0.22073518	     -0.00000000	     -0.00000001	     26.17339368
      0.60260271	     -0.06232861	      0.00029043	     -0.20377427	     -0.06517130	      0.88297682	     -0.00000619	     -0.22076922	     -0.00000000	     -0.00000001	     25.57055327
      0.60388599	     -0.06243350	      0.00028845	     -0.20387920	     -0.06517350	      0.88297563	     -0.00000484	     -0.22079493	     -0.00000000	     -0.00000001	     25.56346297
      0.60516928	     -0.06253645	      0.00028866	     -0.20398225	     -0.06517571	      0.88297440	     -0.00000347	     -0.22082084	     -0.00000000	     -0.00000001	     25.22555031
      0.60692038	     -0.06267701	      0.00028764	     -0.20412292	     -0.06517871	      0.88297270	     -0.00000156	     -0.22085643	     -0.00000000	     -0.00000001	     24.99263122
      0.60867149	     -0.06281297	      0.00028876	     -0.20425909	     -0.06518171	      0.88297095	      0.00000038	     -0.22089227	     -0.00000000	     -0.00000001	     24.39283563
      0.60999022	     -0.06291398	      0.00028699	     -0.20436020	     -0.06518396	      0.88296962	      0.00000185	     -0.22091935	     -0.00000000	     -0.00000001	     24.40325472
      0.61130895	     -0.06301415	      0.00028732	     -0.20446054	     -0.06518621	      0.88296827	      0.00000335	     -0.22094650	     -0.00000000	     -0.00000001	     24.09013326
      0.61311270	     -0.06315216	      0.00028609	     -0.20459875	     -0.06518927	      0.88296641	      0.00000541	     -0.22098371	     -0.00000000	     -0.00000001	     23.80988304
      0.61458442	     -0.06325916	      0.00028681	     -0.20470598	     -0.06519175	      0.88296488	      0.00000711	     -0.22101418	     -0.00000000	     -0.00000001	     23.40002448
      0.61605614	     -0.06336710	      0.00028564	     -0.20481412	     -0.06519421	      0.88296335	      0.00000882	     -0.22104464	     -0.00000000	     -0.00000001	     23.31526199
      0.61752786	     -0.06347338	      0.00028623	     -0.20492065	     -0.06519666	      0.88296181	      0.00001055	     -0.22107511	     -0.00000000	     -0.00000001	     22.84715407
      0.61899959	     -0.06357737	      0.00028559	     -0.20502489	     -0.06519908	      0.88296027	      0.00001229	     -0.22110553	     -0.00000000	     -0.00000001	     22.77552335
      0.62079990	     -0.06370478	      0.00028661	     -0.20515266	     -0.06520201	      0.88295839	      0.00001442	     -0.22114268	     -0.00000000	     -0.00000001	     22.09956596
      0.62218980	     -0.06379628	      0.00028560	     -0.20524440	     -0.06520425	      0.88295695	      0.00001607	     -0.22117124	     -0.00000000	     -0.00000001	     22.16103012
      0.62357970	     -0.06388920	      0.00028625	     -0.20533762	     -0.06520647	      0.88295551	      0.00001773	     -0.22119964	     -0.00000000	     -0.00000001	     21.90382131
      0.62532740	     -0.06400410	      0.00028558	     -0.20545288	     -0.06520921	      0.88295372	      0.00001982	     -0.22123514	     -0.00000000	     -0.00000001	     21.52920412
      0.62707510	     -0.06411038	      0.00028737	     -0.20555960	     -0.06521191	      0.88295194	      0.00002191	     -0.22127030	     -0.00000000	     -0.00000001	     21.30449793
      0.62844474	     -0.06419242	      0.00028602	     -0.20564193	     -0.06521399	      0.88295056	      0.00002354	     -0.22129742	     -0.00000000	     -0.00000001	     21.14964115
      0.62981438	     -0.06426896	      0.00028701	     -0.20571883	     -0.06521603	      0.88294920	      0.00002517	     -0.22132415	     -0.00000000	     -0.00000001	     20.91598252
      0.63155515	     -0.06436101	      0.00028669	     -0.20581133	     -0.06521858	      0.88294748	      0.00002724	     -0.22135740	     -0.00000000	     -0.00000001	     20.53986906
      0.63329592	     -0.06444089	      0.00028845	     -0.20589169	     -0.06522107	      0.88294578	      0.00002930	     -0.22138964	     -0.00000000	     -0.00000001	     20.37808521
      0.63474230	     -0.06450381	      0.00028690	     -0.20595498	     -0.06522309	      0.88294439	      0.00003099	     -0.22141549	     -0.00000000	     -0.00000001	     20.20762363
      0.63618867	     -0.06455843	      0.00028763	     -0.20601001	     -0.06522506	      0.88294302	      0.00003268	     -0.22144041	     -0.00000000	     -0.00000001	     20.04912056
      0.63763504	     -0.06460834	      0.00028642	     -0.20606031	     -0.06522699	      0.88294167	      0.00003435	     -0.22146433	     -0.00000000	     -0.00000001	     19.78573247
      0.63908141	     -0.06465147	      0.00028559	     -0.20610383	     -0.06522886	      0.88294034	      0.00003600	     -0.22148718	     -0.00000000	     -0.00000001	     19.68964446
      0.64128963	     -0.06471891	      0.00028123	     -0.20617181	     -0.06523162	      0.88293836	      0.00003848	     -0.22151991	     -0.00000000	     -0.00000001	     19.16081693
      0.64260657	     -0.06474193	      0.00028016	     -0.20619518	     -0.06523321	      0.88293720	      0.00003993	     -0.22153842	     -0.00000000	     -0.00000001	     19.20114266
      0.64392351	     -0.06476817	      0.00027685	     -0.20622172	     -0.06523475	      0.88293607	      0.00004136	     -0.22155583	     -0.00000000	     -0.00000001	     19.10405681
      0.64593974	     -0.06480819	      0.00027225	     -0.20626223	     -0.06523702	      0.88293439	      0.00004351	     -0.22158087	     -0.00000000	     -0.00000001	     18.91237812
      0.64749721	     -0.06483030	      0.00026644	     -0.20628466	     -0.06523869	      0.88293313	      0.00004513	     -0.22159878	     -0.00000000	     -0.00000001	     18.76337111
      0.64905468	     -0.06485061	      0.00026259	     -0.20630532	     -0.06524030	      0.88293190	      0.00004672	     -0.22161546	     -0.00000000	     -0.00000001	     18.73152675
      0.65061215	     -0.06486745	      0.00025660	     -0.20632249	     -0.06524184	      0.88293072	      0.00004827	     -0.22163098	     -0.00000000	     -0.00000001	     18.56769774
      0.65216961	     -0.06487904	      0.00025280	     -0.20633444	     -0.06524331	      0.88292957	      0.00004978	     -0.22164529	     -0.00000000	     -0.00000000	     18.48359991
      0.65372708	     -0.06488578	      0.00024739	     -0.20634150	     -0.06524470	      0.88292846	      0.00005126	     -0.22165842	     -0.00000000	     -0.00000000	     18.32175429
      0.65560471	     -0.06488698	      0.00024395	     -0.20634316	     -0.06524629	      0.88292719	      0.00005298	     -0.22167263	     -0.00000000	     -0.00000000	     18.24596829
      0.65706516	     -0.06488604	      0.00023835	     -0.20634251	     -0.06524745	      0.88292625	      0.00005429	     -0.22168248	     -0.00000000	     -0.00000000	     18.07944305
      0.65852560	     -0.06487701	      0.00023617	     -0.20633384	     -0.06524855	      0.88292534	      0.00005556	     -0.22169131	     -0.00000000	     -0.00000000	     18.04267041
      0.66030707	     -0.06486890	      0.00023093	     -0.20632610	     -0.06524981	      0.88292429	      0.00005706	     -0.22170064	     -0.00000000	     -0.00000000	     18.06114373
      0.66179185	     -0.06484825	      0.00023037	     -0.20630583	     -0.06525079	      0.88292347	      0.00005827	     -0.22170740	     -0.00000000	     -0.00000000	     17.89914988
      0.66327663	     -0.06482936	      0.00022687	     -0.20628726	     -0.06525170	      0.88292269	      0.00005944	     -0.22171300	     -0.00000000	     -0.00000000	     17.76174756
      0.66476140	     -0.06480352	      0.00022551	     -0.20626177	     -0.06525255	      0.88292196	      0.00006058	     -0.22171762	     -0.00000000	     -0.00000000	     17.83047385
      0.66662426	     -0.06477465	      0.00022148	     -0.20623328	     -0.06525353	      0.88292110	      0.00006196	     -0.22172196	     -0.00000000	     -0.00000000	     17.69161897
      0.66803413	     -0.06473711	      0.00022120	     -0.20619609	     -0.06525421	      0.88292050	      0.00006296	     -0.22172436	     -0.00000000	     -0.00000000	     17.66093390
      0.66944399	     -0.06470238	      0.00021869	     -0.20616163	     -0.06525483	      0.88291994	      0.00006392	     -0.22172573	     -0.00000000	     -0.00000000	     17.65991879
      0.67117067	     -0.06465604	      0.00021699	     -0.20611565	     -0.06525552	      0.88291932	      0.00006506	     -0.22172621	     -0.00000000	     -0.00000000	     17.73239402
      0.67289736	     -0.06460565	      0.00021370	     -0.20606558	     -0.06525612	      0.88291875	      0.00006614	     -0.22172543	     -0.00000000	     -0.00000000	     17.65478280
      0.67429584	     -0.06455892	      0.00021261	     -0.20601912	     -0.06525656	      0.88291834	      0.00006698	     -0.22172388	     -0.00000000	     -0.00000000	     17.69664834
      0.67569433	     -0.06451026	      0.00020995	     -0.20597070	     -0.06525694	      0.88291797	      0.00006778	     -0.22172150	     -0.00000000	     -0.00000000	     17.61061286
      0.67740061	     -0.06444745	      0.00020752	     -0.20590816	     -0.06525735	      0.88291758	      0.00006871	     -0.22171748	     -0.00000000	     -0.00000000	     17.80989732
      0.67910689	     -0.06438122	      0.00020444	     -0.20584220	     -0.06525768	      0.88291724	      0.00006959	     -0.22171229	     -0.00000000	     -0.00000000	     17.55275524
      0.68081317	     -0.06430554	      0.00020255	     -0.20576676	     -0.06525795	      0.88291696	      0.00007042	     -0.22170599	     -0.00000000	     -0.00000000	     17.88654335
      0.68231978	     -0.06424317	      0.00019889	     -0.20570455	     -0.06525813	      0.88291677	      0.00007109	     -0.22169943	     -0.00000000	     -0.00000000	     17.72102402
      0.68382639	     -0.06417008	      0.00019706	     -0.20563165	     -0.06525826	      0.88291662	      0.00007172	     -0.22169206	     -0.00000000	     -0.00000000	     17.93787070
      0.68533300	     -0.06410015	      0.00019366	     -0.20556187	     -0.06525835	      0.88291652	      0.00007230	     -0.22168377	     -0.00000000	     -0.00000000	     17.84726196
      0.68683961	     -0.06402150	      0.00019144	     -0.20548336	     -0.06525840	      0.88291647	      0.00007282	     -0.22167465	     -0.00000000	     -0.00000000	     18.04938297
      0.68834623	     -0.06394380	      0.00018844	     -0.20540578	     -0.06525842	      0.88291646	      0.00007329	     -0.22166463	     -0.00000000	      0.00000000	     18.09205868
      0.68985284	     -0.06385920	      0.00018609	     -0.20532129	     -0.06525839	      0.88291650	      0.00007369	     -0.22165375	     -0.00000000	      0.00000000	     18.16039383
      0.69169246	     -0.06375816	      0.00018211	     -0.20522032	     -0.06525832	      0.88291662	      0.00007411	     -0.22163923	     -0.00000000	      0.00000000	     18.53989842
      0.69330368	     -0.06365749	      0.00018019	     -0.20511975	     -0.06525823	      0.88291677	      0.00007439	     -0.22162557	     -0.00000000	      0.00000000	     18.33048936
      0.69491490	     -0.06355947	      0.00017580	     -0.20502174	     -0.06525810	      0.88291699	      0.00007459	     -0.22161077	     -0.00000000	      0.00000000	     18.63719658
      0.69652612	     -0.06345462	      0.00017372	     -0.20491693	     -0.06525796	      0.88291726	      0.00007471	     -0.22159509	     -0.00000000	      0.00000000	     18.72596494
      0.69791720	     -0.06337066	      0.00016907	     -0.20483292	     -0.06525782	      0.88291754	      0.00007476	     -0.22158085	     -0.00000000	      0.00000000	     18.84691811
      0.69930828	     -0.06328026	      0.00016637	     -0.20474250	     -0.06525767	      0.88291787	      0.00007473	     -0.22156609	     -0.00000000	      0.00000000	     19.07894372
      0.70069936	     -0.06319254	      0.00016262	     -0.20465473	     -0.06525751	      0.88291823	      0.00007465	     -0.22155080	     -0.00000000	      0.00000000	     19.12203891
      0.70209045	     -0.06310217	      0.00015945	     -0.20456430	     -0.06525734	      0.88291864	      0.00007450	     -0.22153504	     -0.00000000	      0.00000000	     19.36765592
      0.70404234	     -0.06298008	      0.00015455	     -0.20444210	     -0.06525711	      0.88291929	      0.00007418	     -0.22151220	     -0.00000000	      0.00000000	     19.34974671
      0.70559439	     -0.06287464	      0.00015187	     -0.20433657	     -0.06525693	      0.88291987	      0.00007384	     -0.22149353	     -0.00000000	      0.00000000	     19.77213661
      0.70714644	     -0.06277784	      0.00014805	     -0.20423966	     -0.06525675	      0.88292050	      0.00007341	     -0.22147434	     -0.00000000	      0.00000000	     19.90391407
      0.70869848	     -0.06267450	      0.00014633	     -0.20413622	     -0.06525658	      0.88292118	      0.00007289	     -0.22145484	     -0.00000000	      0.00000000	     20.26351427
      0.71025053	     -0.06257894	      0.00014290	     -0.20404052	     -0.06525642	      0.88292191	      0.00007229	     -0.22143494	     -0.00000000	      0.00000000	     20.26190147
      0.71164161	     -0.06248574	      0.00014205	     -0.20394723	     -0.06525629	      0.88292261	      0.00007169	     -0.22141689	     -0.00000000	      0.00000000	     20.65904030
      0.71303269	     -0.06239809	      0.00013999	     -0.20385946	     -0.06525618	      0.88292334	      0.00007101	     -0.22139857	     -0.00000000	      0.00000000	     20.70142938
      0.71442376	     -0.06230666	      0.00013900	     -0.20376791	     -0.06525608	      0.88292412	      0.00007026	     -0.22138005	     -0.00000000	      0.00000000	     21.01263564
      0.71637643	     -0.06218439	      0.00013674	     -0.20364545	     -0.06525598	      0.88292526	      0.00006909	     -0.22135370	     -0.00000000	      0.00000000	     21.12892978
      0.71769707	     -0.06209623	      0.00013658	     -0.20355717	     -0.06525593	      0.88292607	      0.00006822	     -0.22133573	     -0.00000000	      0.00000000	     21.54270281
      0.71901771	     -0.06201315	      0.00013538	     -0.20347395	     -0.06525591	      0.88292691	      0.00006729	     -0.22131759	     -0.00000000	      0.00000000	     21.65609888
      0.72065997	     -0.06190820	      0.00013480	     -0.20336882	     -0.06525591	      0.88292799	      0.00006605	     -0.22129491	     -0.00000000	      0.00000000	     22.06942025
      0.72230224	     -0.06180795	      0.00013378	     -0.20326839	     -0.06525595	      0.88292911	      0.00006470	     -0.22127208	     -0.00000000	      0.00000000	     22.01096939
      0.72394450	     -0.06169934	      0.00013409	     -0.20315959	     -0.06525604	      0.88293026	      0.00006325	     -0.22124920	     -0.00000000	      0.00000000	     22.56218821
      0.72535102	     -0.06161588	      0.00013269	     -0.20307592	     -0.06525614	      0.88293128	      0.00006194	     -0.22122944	     -0.00000000	      0.00000000	     22.69444116
      0.72675754	     -0.06152780	      0.00013261	     -0.20298766	     -0.06525629	      0.88293231	      0.00006055	     -0.22120968	     -0.00000000	      0.00000001	     22.96400499
      0.72816406	     -0.06144397	      0.00013152	     -0.20290362	     -0.06525646	      0.88293337	      0.00005909	     -0.22118990	     -0.00000000	      0.00000001	     23.13917145
      0.72957059	     -0.06135858	      0.00013105	     -0.20281801	     -0.06525668	      0.88293444	      0.00005755	     -0.22117012	     -0.00000000	      0.00000001	     23.41435384
      0.73154868	     -0.06124444	      0.00012949	     -0.20270354	     -0.06525705	      0.88293597	      0.00005528	     -0.22114230	     -0.00000000	      0.00000001	     23.82085432
      0.73283687	     -0.06116725	      0.00012930	     -0.20262613	     -0.06525734	      0.88293698	      0.00005372	     -0.22112422	     -0.00000000	      0.00000001	     23.93736869
      0.73412505	     -0.06109374	      0.00012820	     -0.20255239	     -0.06525766	      0.88293801	      0.00005211	     -0.22110616	     -0.00000000	      0.00000001	     24.09165156
      0.73584660	     -0.06099691	      0.00012747	     -0.20245523	     -0.06525815	      0.88293939	      0.00004986	     -0.22108211	     -0.00000000	      0.00000001	     24.40971333
      0.73756815	     -0.06090374	      0.00012605	     -0.20236173	     -0.06525871	      0.88294078	      0.00004751	     -0.22105816	     -0.00000000	      0.00000001	     24.46464548
      0.73902737	     -0.06081938	      0.00012584	     -0.20227707	     -0.06525924	      0.88294197	      0.00004544	     -0.22103799	     -0.00000000	      0.00000001	     24.94304925
      0.74048659	     -0.06074441	      0.00012452	     -0.20220178	     -0.06525983	      0.88294316	      0.00004330	     -0.22101787	     -0.00000000	      0.00000001	     25.07219762
      0.74194581	     -0.06066489	      0.00012431	     -0.20212195	     -0.06526047	      0.88294435	      0.00004109	     -0.22099792	     -0.00000000	      0.00000001	     25.38806043
      0.74340503	     -0.06059175	      0.00012322	     -0.20204848	     -0.06526117	      0.88294555	      0.00003882	     -0.22097808	     -0.00000000	      0.00000001	     25.45071903
      0.74486425	     -0.06051515	      0.00012304	     -0.20197155	     -0.06526193	      0.88294675	      0.00003647	     -0.22095841	     -0.00000000	      0.00000001	     25.81517924
      0.74632347	     -0.06044414	      0.00012219	     -0.20190019	     -0.06526274	      0.88294795	      0.00003407	     -0.22093888	     -0.00000000	      0.00000001	     25.81656674
      0.74778269	     -0.06036907	      0.00012231	     -0.20182477	     -0.06526362	      0.88294914	      0.00003159	     -0.22091955	     -0.00000000	      0.00000001	     26.20000256
      0.74924191	     -0.06030137	      0.00012163	     -0.20175670	     -0.06526457	      0.88295034	      0.00002906	     -0.22090038	     -0.00000000	      0.00000001	     26.24962950
      0.75070113	     -0.06022975	      0.00012182	     -0.20168471	     -0.06526558	      0.88295153	      0.00002646	     -0.22088147	     -0.00000000	      0.00000001	     26.49982746
      0.75216035	     -0.06016340	      0.00012133	     -0.20161797	     -0.06526666	      0.88295272	      0.00002380	     -0.22086273	     -0.00000000	      0.00000001	     26.70211405
      0.75361957	     -0.06009510	      0.00012170	     -0.20154929	     -0.06526780	      0.88295390	      0.00002108	     -0.22084425	     -0.00000000	      0.00000001	     26.82102351
      0.75507879	     -0.06003101	      0.00012132	     -0.20148478	     -0.06526902	      0.88295508	      0.00001830	     -0.22082597	     -0.00000000	      0.00000001	     27.07989417
      0.75687595	     -0.05995083	      0.00012230	     -0.20140411	     -0.06527061	      0.88295652	      0.00001480	     -0.22080385	     -0.00000000	      0.00000001	     27.05026389
      0.75815601	     -0.05989526	      0.00012160	     -0.20134815	     -0.06527182	      0.88295754	      0.00001225	     -0.22078828	     -0.00000000	      0.00000001	     27.37498486
      0.75943608	     -0.05983972	      0.00012216	     -0.20129224	     -0.06527308	      0.88295856	      0.00000966	     -0.22077288	     -0.00000000	      0.00000001	     27.57206513
      0.76116079	     -0.05976984	      0.00012203	     -0.20122183	     -0.06527487	      0.88295992	      0.00000611	     -0.22075246	     -0.00000000	      0.00000001	     27.69939969
      0.76288551	     -0.05969511	      0.00012353	     -0.20114659	     -0.06527677	      0.88296127	      0.00000248	     -0.22073244	     -0.00000000	      0.00000001	     27.91825894
      0.76416784	     -0.05964806	      0.00012253	     -0.20109910	     -0.06527825	      0.88296227	     -0.00000026	     -0.22071775	     -0.00000000	      0.00000001	     28.04282436
      0.76545018	     -0.05959571	      0.00012331	     -0.20104634	     -0.06527980	      0.88296327	     -0.00000304	     -0.22070331	     -0.00000000	      0.00000001	     28.23441992
      0.76718736	     -0.05953268	      0.00012317	     -0.20098273	     -0.06528200	      0.88296461	     -0.00000687	     -0.22068405	     -0.00000000	      0.00000001	     28.38083430
      0.76867461	     -0.05947140	      0.00012459	     -0.20092097	     -0.06528397	      0.88296575	     -0.00001020	     -0.22066793	     -0.00000000	      0.00000001	     28.56767844
      0.77016187	     -0.05942075	      0.00012396	     -0.20086978	     -0.06528603	      0.88296688	     -0.00001358	     -0.22065202	     -0.00000000	      0.00000001	     28.73974024
      0.77164913	     -0.05936323	      0.00012583	     -0.20081178	     -0.06528818	      0.88296801	     -0.00001701	     -0.22063649	     -0.00000000	      0.00000001	     28.78171815
      0.77313638	     -0.05931417	      0.00012487	     -0.20076216	     -0.06529042	      0.88296912	     -0.00002048	     -0.22062118	     -0.00000000	      0.00000001	     28.94910106
      0.77442683	     -0.05926610	      0.00012664	     -0.20071364	     -0.06529244	      0.88297009	     -0.00002353	     -0.22060818	     -0.00000000	      0.00000001	     29.19983489
      0.77571728	     -0.05922382	      0.00012670	     -0.20067089	     -0.06529453	      0.88297105	     -0.00002661	     -0.22059538	     -0.00000000	      0.00000001	     29.19131191
      0.77700773	     -0.05917982	      0.00012760	     -0.20062642	     -0.06529668	      0.88297200	     -0.00002972	     -0.22058282	     -0.00000000	      0.00000001	     29.41350928
      0.77871899	     -0.05912624	      0.00012795	     -0.20057219	     -0.06529965	      0.88297326	     -0.00003388	     -0.22056650	     -0.00000000	      0.00000000	     29.32716335
      0.78043025	     -0.05906664	      0.00012956	     -0.20051195	     -0.06530274	      0.88297450	     -0.00003809	     -0.22055062	     -0.00000000	      0.00000000	     29.79721895
      0.78175015	     -0.05902992	      0.00012922	     -0.20047470	     -0.06530522	      0.88297546	     -0.00004137	     -0.22053857	     -0.00000000	      0.00000000	     29.79672518
      0.78307005	     -0.05898846	      0.00013040	     -0.20043273	     -0.06530776	      0.88297641	     -0.00004467	     -0.22052681	     -0.00000000	      0.00000000	     29.95573149
      0.78469422	     -0.05894300	      0.00013073	     -0.20038661	     -0.06531100	      0.88297756	     -0.00004876	     -0.22051266	     -0.00000000	      0.00000000	     30.13801290
      0.78631839	     -0.05889376	      0.00013274	     -0.20033675	     -0.06531435	      0.88297871	     -0.00005288	     -0.22049892	     -0.00000000	      0.00000000	     30.24816901
      0.78759172	     -0.05886268	      0.00013234	     -0.20030514	     -0.06531706	      0.88297960	     -0.00005613	     -0.22048840	     -0.00000000	      0.00000000	     30.34266668
      0.78886506	     -0.05882852	      0.00013346	     -0.20027046	     -0.06531984	      0.88298049	     -0.00005939	     -0.22047818	     -0.00000000	      0.00000000	     30.48176520
      0.79049631	     -0.05879087	      0.00013387	     -0.20023213	     -0.06532351	      0.88298161	     -0.00006359	     -0.22046550	     -0.00000000	      0.00000000	     30.60310714
      0.79212756	     -0.05875355	      0.00013536	     -0.20019414	     -0.06532729	      0.88298271	     -0.00006780	     -0.22045340	     -0.00000000	      0.00000000	     30.78437486
      0.79347212	     -0.05872941	      0.00013501	     -0.20016941	     -0.06533049	      0.88298361	     -0.00007129	     -0.22044388	     -0.00000000	      0.00000000	     30.78349582
      0.79481669	     -0.05870465	      0.00013601	     -0.20014409	     -0.06533377	      0.88298450	     -0.00007478	     -0.22043484	     -0.00000000	      0.00000000	     30.96269836
      0.79616125	     -0.05868660	      0.00013607	     -0.20012545	     -0.06533714	      0.88298538	     -0.00007827	     -0.22042633	     -0.00000000	      0.00000000	     30.99306105
      0.79781696	     -0.05866950	      0.00013666	     -0.20010762	     -0.06534138	      0.88298644	     -0.00008257	     -0.22041672	     -0.00000000	      0.00000000	     31.11039416
      0.79923692	     -0.05866448	      0.00013606	     -0.20010196	     -0.06534512	      0.88298733	     -0.00008626	     -0.22040939	     -0.00000000	      0.00000000	     31.06499664
      0.80065688	     -0.05866261	      0.00013631	     -0.20009946	     -0.06534895	      0.88298820	     -0.00008995	     -0.22040306	     -0.00000000	      0.00000000	     31.34281343
      0.80207685	     -0.05867323	      0.00013581	     -0.20010944	     -0.06535286	      0.88298905	     -0.00009362	     -0.22039783	     -0.00000000	      0.00000000	     31.21286468
      0.80349681	     -0.05868775	      0.00013605	     -0.20012333	     -0.06535686	      0.88298988	     -0.00009729	     -0.22039386	     -0.00000000	      0.00000000	     31.48271304
      0.80491677	     -0.05871284	      0.00013598	     -0.20014779	     -0.06536094	      0.88299068	     -0.00010094	     -0.22039121	     -0.00000000	      0.00000000	     31.23753862
      0.80633673	     -0.05874020	      0.00013672	     -0.20017454	     -0.06536510	      0.88299146	     -0.00010457	     -0.22038996	     -0.00000000	      0.00000000	     31.50922728
      0.80806761	     -0.05878942	      0.00013768	     -0.20022303	     -0.06537029	      0.88299236	     -0.00010896	     -0.22039034	     -0.00000000	      0.00000000	     31.38639863
      0.80933854	     -0.05882507	      0.00013955	     -0.20025818	     -0.06537417	      0.88299299	     -0.00011216	     -0.22039207	     -0.00000000	      0.00000000	     31.49454985
      0.81060947	     -0.05887012	      0.00014142	     -0.20030275	     -0.06537812	      0.88299359	     -0.00011534	     -0.22039494	     -0.00000000	      0.00000000	     31.48116073
      0.81228131	     -0.05893364	      0.00014498	     -0.20036566	     -0.06538340	      0.88299434	     -0.00011949	     -0.22040057	     -0.00000000	      0.00000000	     31.36673308
      0.81395315	     -0.05900550	      0.00014900	     -0.20043694	     -0.06538878	      0.88299501	     -0.00012359	     -0.22040819	     -0.00000000	      0.00000000	     31.36664414
      0.81521363	     -0.05906181	      0.00015274	     -0.20049285	     -0.06539291	      0.88299548	     -0.00012664	     -0.22041526	     -0.00000000	      0.00000000	     31.46949432
      0.81647412	     -0.05912413	      0.00015659	     -0.20055478	     -0.06539709	      0.88299591	     -0.00012967	     -0.22042345	     -0.00000000	      0.00000000	     31.31577864
      0.81812265	     -0.05921057	      0.00016173	     -0.20064072	     -0.06540263	      0.88299640	     -0.00013358	     -0.22043583	     -0.00000000	      0.00000000	     31.33563147
      0.81977119	     -0.05930503	      0.00016717	     -0.20073472	     -0.06540825	      0.88299681	     -0.00013743	     -0.22045008	     -0.00000000	      0.00000000	     30.95456721
      0.82111440	     -0.05938260	      0.00017105	     -0.20081190	     -0.06541290	      0.88299708	     -0.00014053	     -0.22046307	     -0.00000000	      0.00000000	     31.19917362
      0.82245761	     -0.05946897	      0.00017541	     -0.20089792	     -0.06541759	      0.88299730	     -0.00014359	     -0.22047724	     -0.00000000	      0.00000000	     30.95379464
      0.82380081	     -0.05955694	      0.00017901	     -0.20098553	     -0.06542234	      0.88299745	     -0.00014662	     -0.22049263	     -0.00000000	      0.00000000	     30.90469333
      0.82555667	     -0.05968062	      0.00018387	     -0.20110877	     -0.06542861	      0.88299755	     -0.00015052	     -0.22051443	     -0.00000000	      0.00000000	     30.84462994
      0.82699694	     -0.05978277	      0.00018629	     -0.20121056	     -0.06543380	      0.88299755	     -0.00015366	     -0.22053376	     -0.00000000	     -0.00000000	     30.58596718
      0.82843720	     -0.05989192	      0.00018962	     -0.20131938	     -0.06543905	      0.88299746	     -0.00015676	     -0.22055430	     -0.00000000	     -0.00000000	     30.34932667
      0.82987747	     -0.06000398	      0.00019113	     -0.20143108	     -0.06544433	      0.88299730	     -0.00015982	     -0.22057604	     -0.00000000	     -0.00000000	     30.32042570
      0.83131773	     -0.06011922	      0.00019391	     -0.20154603	     -0.06544965	      0.88299705	     -0.00016283	     -0.22059891	     -0.00000000	     -0.00000000	     30.02795291
      0.83275800	     -0.06023748	      0.00019487	     -0.20166397	     -0.06545501	      0.88299672	     -0.00016580	     -0.22062283	     -0.00000000	     -0.00000000	     30.05001582
      0.83419826	     -0.06036001	      0.00019715	     -0.20178624	     -0.06546040	      0.88299631	     -0.00016872	     -0.22064778	     -0.00000000	     -0.00000000	     29.53414956
      0.83563853	     -0.06048402	      0.00019755	     -0.20190996	     -0.06546581	      0.88299581	     -0.00017160	     -0.22067374	     -0.00000000	     -0.00000000	     29.62347887
      0.83707879	     -0.06061379	      0.00019921	     -0.20203950	     -0.06547126	      0.88299523	     -0.00017442	     -0.22070065	     -0.00000000	     -0.00000000	     29.25335151
      0.83851906	     -0.06074418	      0.00019932	     -0.20216965	     -0.06547672	      0.88299456	     -0.00017720	     -0.22072852	     -0.00000000	     -0.00000000	     29.15157675
      0.83995932	     -0.06087709	      0.00020071	     -0.20230237	     -0.06548220	      0.88299382	     -0.00017994	     -0.22075724	     -0.00000000	     -0.00000000	     28.79085722
      0.84139959	     -0.06101127	      0.00020089	     -0.20243636	     -0.06548769	      0.88299299	     -0.00018262	     -0.22078676	     -0.00000000	     -0.00000000	     28.77322683
      0.84283985	     -0.06114744	      0.00020217	     -0.20257239	     -0.06549320	      0.88299208	     -0.00018526	     -0.22081703	     -0.00000000	     -0.00000000	     28.41041404
      0.84428012	     -0.06128533	      0.00020240	     -0.20271015	     -0.06549871	      0.88299109	     -0.00018784	     -0.22084800	     -0.00000000	     -0.00000000	     28.34839082
      0.84572038	     -0.06142488	      0.00020369	     -0.20284962	     -0.06550422	      0.88299002	     -0.00019038	     -0.22087967	     -0.00000000	     -0.00000001	     27.93508962
      0.84716065	     -0.06156432	      0.00020432	     -0.20298897	     -0.06550973	      0.88298889	     -0.00019286	     -0.22091196	     -0.00000000	     -0.00000001	     27.89475234
      0.84860092	     -0.06170705	      0.00020577	     -0.20313168	     -0.06551524	      0.88298768	     -0.00019529	     -0.22094484	     -0.00000000	     -0.00000001	     27.53322062
      0.85004118	     -0.06184841	      0.00020671	     -0.20327303	     -0.06552075	      0.88298641	     -0.00019767	     -0.22097831	     -0.00000000	     -0.00000001	     27.38512587
      0.85178651	     -0.06202000	      0.00020908	     -0.20344467	     -0.06552740	      0.88298478	     -0.00020046	     -0.22101951	     -0.00000000	     -0.00000001	     27.21576587
      0.85353184	     -0.06219414	      0.00020972	     -0.20361885	     -0.06553404	      0.88298306	     -0.00020317	     -0.22106138	     -0.00000000	     -0.00000001	     26.89324052
      0.85483684	     -0.06232285	      0.00021278	     -0.20374767	     -0.06553899	      0.88298172	     -0.00020513	     -0.22109313	     -0.00000000	     -0.00000001	     26.69075488
      0.85614183	     -0.06245338	      0.00021373	     -0.20387829	     -0.06554392	      0.88298034	     -0.00020704	     -0.22112521	     -0.00000000	     -0.00000001	     26.53236426
      0.85791701	     -0.06263013	      0.00021681	     -0.20405525	     -0.06555059	      0.88297840	     -0.00020953	     -0.22116935	     -0.00000000	     -0.00000001	     26.17945490
      0.85937586	     -0.06277352	      0.00021777	     -0.20419880	     -0.06555605	      0.88297675	     -0.00021150	     -0.22120599	     -0.00000000	     -0.00000001	     26.04586587
      0.86083470	     -0.06291721	      0.00022062	     -0.20434271	     -0.06556148	      0.88297507	     -0.00021339	     -0.22124293	     -0.00000000	     -0.00000001	     25.85543874
      0.86229354	     -0.06306281	      0.00022183	     -0.20448853	     -0.06556688	      0.88297334	     -0.00021520	     -0.22128018	     -0.00000000	     -0.00000001	     25.66319499
      0.86390916	     -0.06322181	      0.00022479	     -0.20464783	     -0.06557282	      0.88297139	     -0.00021711	     -0.22132182	     -0.00000000	     -0.00000001	     25.29085963
      0.86552478	     -0.06337858	      0.00022572	     -0.20480489	     -0.06557871	      0.88296941	     -0.00021891	     -0.22136374	     -0.00000000	     -0.00000001	     25.28805913
      0.86689274	     -0.06350997	      0.00022885	     -0.20493659	     -0.06558366	      0.88296771	     -0.00022036	     -0.22139939	     -0.00000000	     -0.00000001	     24.91935790
      0.86826071	     -0.06364126	      0.00023009	     -0.20506819	     -0.06558857	      0.88296599	     -0.00022172	     -0.22143518	     -0.00000000	     -0.00000001	     24.89084554
      0.86994386	     -0.06380254	      0.00023286	     -0.20522989	     -0.06559456	      0.88296386	     -0.00022329	     -0.22147942	     -0.00000000	     -0.00000001	     24.38042748
      0.87143670	     -0.06394114	      0.00023406	     -0.20536886	     -0.06559981	      0.88296195	     -0.00022458	     -0.22151878	     -0.00000000	     -0.00000001	     24.47383802
      0.87292953	     -0.06408012	      0.00023650	     -0.20550827	     -0.06560501	      0.88296003	     -0.00022577	     -0.22155818	     -0.00000000	     -0.00000001	     24.07879307
      0.87442237	     -0.06421746	      0.00023776	     -0.20564603	     -0.06561016	      0.88295811	     -0.00022686	     -0.22159762	     -0.00000000	     -0.00000001	     24.11104359
      0.87591520	     -0.06435248	      0.00023998	     -0.20578153	     -0.06561524	      0.88295618	     -0.00022785	     -0.22163707	     -0.00000000	     -0.00000001	     23.60521939
      0.87740803	     -0.06448439	      0.00024130	     -0.20591392	     -0.06562026	      0.88295425	     -0.00022874	     -0.22167644	     -0.00000000	     -0.00000001	     23.65521711
      0.87890087	     -0.06461587	      0.00024314	     -0.20604592	     -0.06562522	      0.88295232	     -0.00022954	     -0.22171572	     -0.00000000	     -0.00000001	     23.17583157
      0.88039370	     -0.06474223	      0.00024428	     -0.20617279	     -0.06563010	      0.88295039	     -0.00023023	     -0.22175483	     -0.00000000	     -0.00000001	     23.18303187
      0.88246208	     -0.06491935	      0.00024685	     -0.20635069	     -0.06563676	      0.88294774	     -0.00023102	     -0.22180858	     -0.00000000	     -0.00000001	     22.69104366
      0.88373735	     -0.06501753	      0.00024710	     -0.20644934	     -0.06564078	      0.88294611	     -0.00023141	     -0.22184152	     -0.00000000	     -0.00000001	     22.64160506
      0.88501262	     -0.06511442	      0.00024830	     -0.20654673	     -0.06564476	      0.88294449	     -0.00023173	     -0.22187399	     -0.00000000	     -0.00000001	     22.43584320
      0.88666871	     -0.06523688	      0.00024918	     -0.20666986	     -0.06564983	      0.88294240	     -0.00023204	     -0.22191551	     -0.00000000	     -0.00000001	     22.36756256
      0.88832481	     -0.06535249	      0.00025011	     -0.20678617	     -0.06565480	      0.88294033	     -0.00023222	     -0.22195621	     -0.00000000	     -0.00000001	     21.77801963
      0.88998090	     -0.06545398	      0.00025054	     -0.20688835	     -0.06565966	      0.88293828	     -0.00023229	     -0.22199586	     -0.00000000	     -0.00000001	     21.95969093
      0.89163699	     -0.06555015	      0.00025132	     -0.20698526	     -0.06566442	      0.88293625	     -0.00023224	     -0.22203412	     -0.00000000	     -0.00000001	     21.37553799
      0.89329309	     -0.06563122	      0.00025082	     -0.20706704	     -0.06566906	      0.88293425	     -0.00023207	     -0.22207091	     -0.00000000	     -0.00000001	     21.61992262
      0.89477062	     -0.06570185	      0.00025063	     -0.20713833	     -0.06567310	      0.88293248	     -0.00023182	     -0.22210232	     -0.00000000	     -0.00000001	     21.07050501
      0.89624816	     -0.06576328	      0.00024882	     -0.20720038	     -0.06567706	      0.88293074	     -0.00023149	     -0.22213242	     -0.00000000	     -0.00000001	     21.13682440
      0.89772570	     -0.06582063	      0.00024681	     -0.20725837	     -0.06568092	      0.88292903	     -0.00023107	     -0.22216119	     -0.00000000	     -0.00000001	     20.81669761
      0.89962005	     -0.06588645	      0.00024223	     -0.20732495	     -0.06568572	      0.88292688	     -0.00023040	     -0.22219613	     -0.00000000	     -0.00000001	     20.50965795
      0.90115432	     -0.06593383	      0.00023833	     -0.20737295	     -0.06568950	      0.88292517	     -0.00022975	     -0.22222283	     -0.00000000	     -0.00000001	     20.44430938
      0.90268858	     -0.06597582	      0.00023231	     -0.20741552	     -0.06569317	      0.88292350	     -0.00022902	     -0.22224811	     -0.00000000	     -0.00000001	     20.42718889
      0.90422284	     -0.06601332	      0.00022652	     -0.20745360	     -0.06569674	      0.88292186	     -0.00022820	     -0.22227205	     -0.00000000	     -0.00000001	     20.05389320
      0.90575710	     -0.06604513	      0.00021965	     -0.20748596	     -0.06570019	      0.88292027	     -0.00022729	     -0.22229464	     -0.00000000	     -0.00000001	     20.12035061
      0.90775308	     -0.06608462	      0.00021230	     -0.20752623	     -0.06570453	      0.88291826	     -0.00022597	     -0.22232206	     -0.00000000	     -0.00000001	     19.54827328
      0.90919232	     -0.06609832	      0.00020576	     -0.20754044	     -0.06570754	      0.88291686	     -0.00022494	     -0.22234040	     -0.00000000	     -0.00000001	     19.76757388
      0.91063155	     -0.06611505	      0.00020072	     -0.20755773	     -0.06571045	      0.88291550	     -0.00022382	     -0.22235746	     -0.00000000	     -0.00000001	     19.66337595
      0.91207079	     -0.06612622	      0.00019526	     -0.20756946	     -0.06571327	      0.88291418	     -0.00022264	     -0.22237339	     -0.00000000	     -0.00000001	     19.44410634
      0.91351002	     -0.06613200	      0.00019054	     -0.20757579	     -0.06571599	      0.88291291	     -0.00022138	     -0.22238814	     -0.00000000	     -0.00000001	     19.43614697
      0.91555306	     -0.06613371	      0.00018427	     -0.20757831	     -0.06571969	      0.88291118	     -0.00021947	     -0.22240705	     -0.00000000	     -0.00000001	     19.35904990
      0.91735238	     -0.06612878	      0.00018079	     -0.20757415	     -0.06572279	      0.88290973	     -0.00021766	     -0.22242181	     -0.00000000	     -0.00000001	     18.96568492
      0.91891781	     -0.06611478	      0.00017824	     -0.20756080	     -0.06572537	      0.88290853	     -0.00021601	     -0.22243320	     -0.00000000	     -0.00000001	     19.19781382
      0.92048324	     -0.06609874	      0.00017673	     -0.20754545	     -0.06572783	      0.88290739	     -0.00021428	     -0.22244318	     -0.00000000	     -0.00000000	     18.91185525
      0.92249248	     -0.06607159	      0.00017384	     -0.20751914	     -0.06573083	      0.88290601	     -0.00021194	     -0.22245405	     -0.00000000	     -0.00000000	     19.16245142
      0.92386877	     -0.06604635	      0.00017338	     -0.20749451	     -0.06573278	      0.88290512	     -0.00021026	     -0.22246036	     -0.00000000	     -0.00000000	     18.76372028
      0.92524506	     -0.06601358	      0.00017198	     -0.20746230	     -0.06573465	      0.88290428	     -0.00020853	     -0.22246554	     -0.00000000	     -0.00000000	     18.82893863
      0.92691985	     -0.06597527	      0.00017051	     -0.20742470	     -0.06573681	      0.88290331	     -0.00020635	     -0.22247043	     -0.00000000	     -0.00000000	     18.65648863
      0.92859463	     -0.06592887	      0.00016882	     -0.20737898	     -0.06573884	      0.88290241	     -0.00020409	     -0.22247393	     -0.00000000	     -0.00000000	     18.76463373
      0.93026942	     -0.06587893	      0.00016767	     -0.20732972	     -0.06574075	      0.88290157	     -0.00020175	     -0.22247596	     -0.00000000	     -0.00000000	     18.76887555
      0.93194421	     -0.06582172	      0.00016594	     -0.20727317	     -0.06574255	      0.88290079	     -0.00019934	     -0.22247653	     -0.00000000	     -0.00000000	     18.66276484
      0.93361900	     -0.06576096	      0.00016481	     -0.20721306	     -0.06574422	      0.88290008	     -0.00019685	     -0.22247561	     -0.00000000	     -0.00000000	     18.68530978
      0.93529379	     -0.06569410	      0.00016287	     -0.20714683	     -0.06574578	      0.88289943	     -0.00019430	     -0.22247328	     -0.00000000	     -0.00000000	     18.66176252
      0.93696858	     -0.06562380	      0.00016141	     -0.20707715	     -0.06574723	      0.88289883	     -0.00019168	     -0.22246950	     -0.00000000	     -0.00000000	     18.68850062
      0.93864337	     -0.06554731	      0.00015883	     -0.20700124	     -0.06574856	      0.88289829	     -0.00018899	     -0.22246430	     -0.00000000	     -0.00000000	     18.86682306
      0.94031815	     -0.06546974	      0.00015719	     -0.20692426	     -0.06574978	      0.88289781	     -0.00018624	     -0.22245770	     -0.00000000	     -0.00000000	     18.70521133
      0.94170192	     -0.06539747	      0.00015508	     -0.20685243	     -0.06575071	      0.88289745	     -0.00018393	     -0.22245121	     -0.00000000	     -0.00000000	     18.95158497
      0.94308568	     -0.06532611	      0.00015330	     -0.20678153	     -0.06575156	      0.88289713	     -0.00018158	     -0.22244374	     -0.00000000	     -0.00000000	     18.88435223
      0.94446945	     -0.06524984	      0.00015133	     -0.20670568	     -0.06575234	      0.88289684	     -0.00017919	     -0.22243534	     -0.00000000	     -0.00000000	     19.03833880
      0.94642985	     -0.06514026	      0.00014832	     -0.20659669	     -0.06575333	      0.88289648	     -0.00017574	     -0.22242187	     -0.00000000	     -0.00000000	     18.87773318
      0.94808684	     -0.06503631	      0.00014589	     -0.20649321	     -0.06575406	      0.88289623	     -0.00017278	     -0.22240908	     -0.00000000	     -0.00000000	     19.23461475
      0.94974383	     -0.06493504	      0.00014320	     -0.20639240	     -0.06575469	      0.88289602	     -0.00016978	     -0.22239491	     -0.00000000	     -0.00000000	     19.20955021
      0.95140081	     -0.06482330	      0.00014083	     -0.20628110	     -0.06575523	      0.88289586	     -0.00016673	     -0.22237952	     -0.00000000	     -0.00000000	     19.50144805
      0.95305780	     -0.06471621	      0.00013778	     -0.20617441	     -0.06575567	      0.88289574	     -0.00016365	     -0.22236277	     -0.00000000	     -0.00000000	     19.66450426
      0.95471479	     -0.06459511	      0.00013572	     -0.20605372	     -0.06575603	      0.88289565	     -0.00016054	     -0.22234487	     -0.00000000	     -0.00000000	     19.70263051
      0.95610140	     -0.06449941	      0.00013270	     -0.20595831	     -0.06575626	      0.88289561	     -0.00015791	     -0.22232888	     -0.00000000	     -0.00000000	     19.92621592
      0.95748802	     -0.06439730	      0.00013038	     -0.20585649	     -0.06575643	      0.88289560	     -0.00015527	     -0.22231213	     -0.00000000	     -0.00000000	     19.99177553
      0.95919782	     -0.06427375	      0.00012660	     -0.20573326	     -0.06575656	      0.88289562	     -0.00015199	     -0.22229041	     -0.00000000	      0.00000000	     20.31937759
      0.96090762	     -0.06414589	      0.00012340	     -0.20560571	     -0.06575660	      0.88289567	     -0.00014868	     -0.22226770	     -0.00000000	      0.00000000	     20.24950187
      0.96261742	     -0.06402178	      0.00011841	     -0.20548183	     -0.06575656	      0.88289576	     -0.00014537	     -0.22224403	     -0.00000000	      0.00000000	     20.70946262
      0.96412305	     -0.06390573	      0.00011606	     -0.20536603	     -0.06575645	      0.88289588	     -0.00014244	     -0.22222255	     -0.00000000	      0.00000000	     20.80441987
      0.96562868	     -0.06379766	      0.00011136	     -0.20525813	     -0.06575629	      0.88289602	     -0.00013950	     -0.22220043	     -0.00000000	      0.00000000	     20.98906198
      0.96713430	     -0.06368177	      0.00010833	     -0.20514243	     -0.06575606	      0.88289619	     -0.00013655	     -0.22217789	     -0.00000000	      0.00000000	     21.23380928
      0.96863993	     -0.06357236	      0.00010356	     -0.20503315	     -0.06575578	      0.88289638	     -0.00013360	     -0.22215489	     -0.00000000	      0.00000000	     21.37701537
      0.97014556	     -0.06345864	      0.00010037	     -0.20491958	     -0.06575544	      0.88289660	     -0.00013064	     -0.22213157	     -0.00000000	      0.00000000	     21.67783074
      0.97196453	     -0.06332882	      0.00009521	     -0.20478989	     -0.06575496	      0.88289691	     -0.00012706	     -0.22210294	     -0.00000000	      0.00000000	     21.97674143
      0.97337073	     -0.06322063	      0.00009446	     -0.20468187	     -0.06575454	      0.88289717	     -0.00012429	     -0.22208058	     -0.00000000	      0.00000000	     22.12275846
      0.97477693	     -0.06311957	      0.00009194	     -0.20458091	     -0.06575407	      0.88289746	     -0.00012152	     -0.22205794	     -0.00000000	      0.00000000	     22.37814042
      0.97646835	     -0.06299475	      0.00009088	     -0.20445625	     -0.06575345	      0.88289784	     -0.00011818	     -0.22203048	     -0.00000000	      0.00000000	     22.53271106
      0.97815978	     -0.06287400	      0.00008794	     -0.20433559	     -0.06575278	      0.88289826	     -0.00011484	     -0.22200272	     -0.00000000	      0.00000000	     22.85577127
      0.97953281	     -0.06277149	      0.00008830	     -0.20423319	     -0.06575220	      0.88289862	     -0.00011214	     -0.22198003	     -0.00000000	      0.00000000	     23.17156329
      0.98090585	     -0.06267455	      0.00008724	     -0.20413634	     -0.06575158	      0.88289901	     -0.00010943	     -0.22195720	     -0.00000000	      0.00000000	     23.31486897
      0.98257750	     -0.06255361	      0.00008777	     -0.20401551	     -0.06575078	      0.88289951	     -0.00010613	     -0.22192929	     -0.00000000	      0.00000000	     23.68438115
      0.98424915	     -0.06243906	      0.00008685	     -0.20390102	     -0.06574994	      0.88290005	     -0.00010284	     -0.22190124	     -0.00000000	      0.00000000	     23.80980137
      0.98592080	     -0.06231526	      0.00008887	     -0.20377733	     -0.06574905	      0.88290062	     -0.00009955	     -0.22187318	     -0.00000000	      0.00000000	     24.24000170
      0.98722001	     -0.06222996	      0.00008742	     -0.20369203	     -0.06574834	      0.88290109	     -0.00009699	     -0.22185124	     -0.00000000	      0.00000000	     24.38408722
      0.98851922	     -0.06213922	      0.00008808	     -0.20360133	     -0.06574760	      0.88290157	     -0.00009444	     -0.22182933	     -0.00000000	      0.00000000	     24.62771097
      0.99030750	     -0.06201950	      0.00008772	     -0.20348161	     -0.06574656	      0.88290227	     -0.00009093	     -0.22179913	     -0.00000000	      0.00000000	     24.95826757
      0.99209578	     -0.06189674	      0.00008953	     -0.20335887	     -0.06574547	      0.88290301	     -0.00008743	     -0.22176900	     -0.00000000	      0.00000000	     25.12648275
      0.99340457	     -0.06181374	      0.00008862	     -0.20327582	     -0.06574466	      0.88290357	     -0.00008488	     -0.22174691	     -0.00000000	      0.00000000	     25.40039865
      0.99471336	     -0.06172690	      0.00008984	     -0.20318897	     -0.06574383	      0.88290414	     -0.00008233	     -0.22172487	     -0.00000000	      0.00000000	     25.66679877
      0.99650800	     -0.06161421	      0.00008996	     -0.20307621	     -0.06574267	      0.88290497	     -0.00007885	     -0.22169468	     -0.00000000	      0.00000000	     25.84889083
      0.99810264	     -0.06150941	      0.00009174	     -0.20297136	     -0.06574163	      0.88290572	     -0.00007577	     -0.22166797	     -0.00000000	      0.00000000	     26.23498021
      0.99969728	     -0.06141535	      0.00009043	     -0.20287716	     -0.06574057	      0.88290650	     -0.00007272	     -0.22164126	     -0.00000000	      0.00000000	     26.36897175
      1.00102920	     -0.06132886	      0.00009245	     -0.20279061	     -0.06573968	      0.88290717	     -0.00007019	     -0.22161909	     -0.00000000	      0.00000000	     26.69446811
      1.00236112	     -0.06125054	      0.00009207	     -0.20271216	     -0.06573879	      0.88290786	     -0.00006767	     -0.22159693	     -0.00000000	      0.00000000	     26.82305938
      1.00406379	     -0.06114633	      0.00009341	     -0.20260782	     -0.06573764	      0.88290876	     -0.00006449	     -0.22156878	     -0.00000000	      0.00000000	     27.16959100
      1.00576645	     -0.06105313	      0.00009212	     -0.20251439	     -0.06573650	      0.88290968	     -0.00006135	     -0.22154068	     -0.00000000	      0.00000000	     27.24121727
      1.00701026	     -0.06097458	      0.00009429	     -0.20243575	     -0.06573567	      0.88291037	     -0.00005909	     -0.22152034	     -0.00000000	      0.00000000	     27.52465197
      1.00825407	     -0.06090450	      0.00009436	     -0.20236551	     -0.06573484	      0.88291107	     -0.00005685	     -0.22150001	     -0.00000000	      0.00000000	     27.68374738
      1.01002043	     -0.06080442	      0.00009562	     -0.20226520	     -0.06573368	      0.88291209	     -0.00005371	     -0.22147130	     -0.00000000	      0.00000000	     27.96706174
      1.01178679	     -0.06071027	      0.00009557	     -0.20217078	     -0.06573255	      0.88291314	     -0.00005063	     -0.22144278	     -0.00000000	      0.00000000	     28.08843777
      1.01317464	     -0.06062870	      0.00009788	     -0.20208904	     -0.06573167	      0.88291398	     -0.00004826	     -0.22142054	     -0.00000000	      0.00000000	     28.34224863
      1.01456249	     -0.06055663	      0.00009802	     -0.20201674	     -0.06573081	      0.88291483	     -0.00004592	     -0.22139834	     -0.00000000	      0.00000000	     28.47137428
      1.01595034	     -0.06048097	      0.00009978	     -0.20194086	     -0.06572998	      0.88291569	     -0.00004362	     -0.22137632	     -0.00000000	      0.00000000	     28.70352894
      1.01779586	     -0.06038936	      0.00010034	     -0.20184890	     -0.06572890	      0.88291686	     -0.00004064	     -0.22134719	     -0.00000000	      0.00000000	     28.83331505
      1.01909586	     -0.06031691	      0.00010298	     -0.20177625	     -0.06572818	      0.88291770	     -0.00003858	     -0.22132690	     -0.00000000	      0.00000000	     29.04800499
      1.02039585	     -0.06025211	      0.00010381	     -0.20171119	     -0.06572747	      0.88291855	     -0.00003657	     -0.22130666	     -0.00000000	      0.00000000	     29.16976119
      1.02208738	     -0.06016656	      0.00010625	     -0.20162532	     -0.06572660	      0.88291967	     -0.00003400	     -0.22128055	     -0.00000000	      0.00000000	     29.40041616
      1.02377891	     -0.06008730	      0.00010699	     -0.20154569	     -0.06572578	      0.88292081	     -0.00003152	     -0.22125467	     -0.00000000	      0.00000000	     29.43935427
      1.02512803	     -0.06001675	      0.00011011	     -0.20147487	     -0.06572517	      0.88292173	     -0.00002958	     -0.22123425	     -0.00000000	      0.00000000	     29.68052025
      1.02647716	     -0.05995490	      0.00011089	     -0.20141270	     -0.06572459	      0.88292266	     -0.00002770	     -0.22121393	     -0.00000000	      0.00000000	     29.76221342
      1.02814226	     -0.05987422	      0.00011389	     -0.20133165	     -0.06572393	      0.88292382	     -0.00002544	     -0.22118914	     -0.00000000	      0.00000000	     29.97562609
      1.02962796	     -0.05980983	      0.00011455	     -0.20126686	     -0.06572340	      0.88292487	     -0.00002348	     -0.22116721	     -0.00000000	      0.00000000	     29.97331739
      1.03111366	     -0.05973855	      0.00011799	     -0.20119524	     -0.06572292	      0.88292594	     -0.00002159	     -0.22114558	     -0.00000000	      0.00000000	     30.21637613
      1.03259936	     -0.05967836	      0.00011841	     -0.20113462	     -0.06572249	      0.88292701	     -0.00001976	     -0.22112414	     -0.00000000	      0.00000000	     30.21092904
      1.03408506	     -0.05961138	      0.00012215	     -0.20106728	     -0.06572213	      0.88292810	     -0.00001798	     -0.22110310	     -0.00000000	      0.00000001	     30.47355138
      1.03557076	     -0.05955882	      0.00012207	     -0.20101424	     -0.06572183	      0.88292920	     -0.00001627	     -0.22108236	     -0.00000000	      0.00000001	     30.37690771
      1.03705647	     -0.05949740	      0.00012611	     -0.20095244	     -0.06572159	      0.88293031	     -0.00001462	     -0.22106216	     -0.00000000	      0.00000001	     30.65507428
      1.03835649	     -0.05945699	      0.00012602	     -0.20091160	     -0.06572144	      0.88293128	     -0.00001323	     -0.22104484	     -0.00000000	      0.00000001	     30.59449009
      1.03965651	     -0.05941298	      0.00012840	     -0.20086721	     -0.06572134	      0.88293227	     -0.00001188	     -0.22102801	     -0.00000000	      0.00000001	     30.73718817
      1.04129687	     -0.05936838	      0.00012955	     -0.20082206	     -0.06572129	      0.88293352	     -0.00001024	     -0.22100746	     -0.00000000	      0.00000001	     30.72821266
      1.04293724	     -0.05932626	      0.00013281	     -0.20077944	     -0.06572133	      0.88293479	     -0.00000868	     -0.22098795	     -0.00000000	      0.00000001	     31.00498478
      1.04423954	     -0.05930970	      0.00013218	     -0.20076239	     -0.06572142	      0.88293579	     -0.00000749	     -0.22097330	     -0.00000000	      0.00000001	     30.81727843
      1.04554184	     -0.05929495	      0.00013373	     -0.20074720	     -0.06572158	      0.88293680	     -0.00000634	     -0.22095966	     -0.00000000	      0.00000001	     30.92153984
      1.04721701	     -0.05929370	      0.00013382	     -0.20074533	     -0.06572186	      0.88293810	     -0.00000493	     -0.22094374	     -0.00000000	      0.00000001	     30.90210165
      1.04889218	     -0.05929788	      0.00013706	     -0.20074896	     -0.06572225	      0.88293940	     -0.00000358	     -0.22092996	     -0.00000000	      0.00000001	     31.05291920
      1.05010409	     -0.05931512	      0.00013651	     -0.20076574	     -0.06572260	      0.88294034	     -0.00000265	     -0.22092131	     -0.00000000	      0.00000001	     30.91080852
      1.05131599	     -0.05933308	      0.00013861	     -0.20078331	     -0.06572299	      0.88294127	     -0.00000175	     -0.22091388	     -0.00000000	      0.00000001	     30.99705316
      1.05312074	     -0.05937262	      0.00014145	     -0.20082226	     -0.06572368	      0.88294265	     -0.00000048	     -0.22090506	     -0.00000000	      0.00000001	     30.89061120
      1.05452930	     -0.05940852	      0.00014557	     -0.20085776	     -0.06572431	      0.88294371	      0.00000047	     -0.22090007	     -0.00000000	      0.00000001	     31.05830764
      1.05593786	     -0.05945441	      0.00014921	     -0.20090324	     -0.06572500	      0.88294476	      0.00000138	     -0.22089675	     -0.00000000	      0.00000001	     30.82888075
      1.05734642	     -0.05950429	      0.00015448	     -0.20095276	     -0.06572577	      0.88294578	      0.00000224	     -0.22089512	     -0.00000000	      0.00000000	     30.95111413
      1.05920079	     -0.05958542	      0.00016120	     -0.20103343	     -0.06572690	      0.88294710	      0.00000332	     -0.22089556	     -0.00000000	      0.00000000	     30.50941231
      1.06057791	     -0.05964299	      0.00016896	     -0.20109074	     -0.06572781	      0.88294805	      0.00000408	     -0.22089779	     -0.00000000	      0.00000000	     30.84875046
      1.06195502	     -0.05971210	      0.00017565	     -0.20115957	     -0.06572880	      0.88294897	      0.00000481	     -0.22090147	     -0.00000000	      0.00000000	     30.68758624
      1.06333214	     -0.05978044	      0.00018456	     -0.20122771	     -0.06572985	      0.88294986	      0.00000550	     -0.22090661	     -0.00000000	      0.00000000	     30.59533568
      1.06507154	     -0.05987574	      0.00019544	     -0.20132276	     -0.06573127	      0.88295093	      0.00000632	     -0.22091500	     -0.00000000	      0.00000000	     30.59971903
      1.06681094	     -0.05997098	      0.00020995	     -0.20141787	     -0.06573280	      0.88295194	      0.00000708	     -0.22092548	     -0.00000000	      0.00000000	     30.18186402
      1.06803217	     -0.06004768	      0.00021671	     -0.20149439	     -0.06573394	      0.88295262	      0.00000758	     -0.22093398	     -0.00000000	      0.00000000	     30.24647680
      1.06925339	     -0.06012404	      0.00022607	     -0.20157066	     -0.06573512	      0.88295325	      0.00000805	     -0.22094347	     -0.00000000	      0.00000000	     30.11792153
      1.07101212	     -0.06024180	      0.00023811	     -0.20168827	     -0.06573691	      0.88295411	      0.00000868	     -0.22095877	     -0.00000000	      0.00000000	     30.06282151
      1.07277086	     -0.06036455	      0.00025161	     -0.20181094	     -0.06573880	      0.88295488	      0.00000925	     -0.22097597	     -0.00000000	      0.00000000	     29.37526795
      1.07406896	     -0.06045675	      0.00025834	     -0.20190301	     -0.06574025	      0.88295539	      0.00000963	     -0.22098977	     -0.00000000	      0.00000000	     29.68687069
      1.07536705	     -0.06055273	      0.00026703	     -0.20199893	     -0.06574174	      0.88295586	      0.00000998	     -0.22100445	     -0.00000000	      0.00000000	     29.50446617
      1.07703151	     -0.06068075	      0.00027571	     -0.20212684	     -0.06574373	      0.88295637	      0.00001037	     -0.22102454	     -0.00000000	      0.00000000	     29.26544333
      1.07869597	     -0.06081079	      0.00028606	     -0.20225682	     -0.06574580	      0.88295680	      0.00001071	     -0.22104597	     -0.00000000	      0.00000000	     29.10446482
      1.07995424	     -0.06091406	      0.00029037	     -0.20236000	     -0.06574740	      0.88295707	      0.00001093	     -0.22106303	     -0.00000000	      0.00000000	     28.95155784
      1.08121251	     -0.06101902	      0.00029643	     -0.20246491	     -0.06574904	      0.88295728	      0.00001112	     -0.22108081	     -0.00000000	      0.00000000	     28.75317955
      1.08291843	     -0.06116540	      0.00030259	     -0.20261122	     -0.06575133	      0.88295748	      0.00001133	     -0.22110606	     -0.00000000	      0.00000000	     28.46977407
      1.08444520	     -0.06129822	      0.00030906	     -0.20274401	     -0.06575342	      0.88295758	      0.00001147	     -0.22112967	     -0.00000000	      0.00000000	     28.30809459
      1.08597198	     -0.06143484	      0.00031290	     -0.20288057	     -0.06575556	      0.88295760	      0.00001157	     -0.22115422	     -0.00000000	     -0.00000000	     28.01889733
      1.08749875	     -0.06157334	      0.00031926	     -0.20301909	     -0.06575774	      0.88295753	      0.00001163	     -0.22117969	     -0.00000000	     -0.00000000	     27.75820927
      1.08884665	     -0.06169991	      0.00032173	     -0.20314564	     -0.06575969	      0.88295741	      0.00001165	     -0.22120293	     -0.00000000	     -0.00000000	     27.59981256
      1.09019455	     -0.06182777	      0.00032635	     -0.20327355	     -0.06576167	      0.88295723	      0.00001164	     -0.22122688	     -0.00000000	     -0.00000000	     27.33976492
      1.09154245	     -0.06195781	      0.00032953	     -0.20340362	     -0.06576367	      0.88295699	      0.00001162	     -0.22125153	     -0.00000000	     -0.00000000	     27.11033041
      1.09324980	     -0.06212386	      0.00033492	     -0.20356978	     -0.06576624	      0.88295660	      0.00001155	     -0.22128368	     -0.00000000	     -0.00000000	     26.94460353
      1.09495716	     -0.06229049	      0.00033866	     -0.20373652	     -0.06576883	      0.88295612	      0.00001144	     -0.22131676	     -0.00000000	     -0.00000000	     26.41527626
      1.09622723	     -0.06241339	      0.00034414	     -0.20385959	     -0.06577077	      0.88295570	      0.00001135	     -0.22134194	     -0.00000000	     -0.00000000	     26.31811800
      1.09749730	     -0.06253855	      0.00034802	     -0.20398490	     -0.06577272	      0.88295524	      0.00001124	     -0.22136759	     -0.00000000	     -0.00000000	     26.09363045
      1.09917082	     -0.06270440	      0.00035459	     -0.20415101	     -0.06577530	      0.88295456	      0.00001108	     -0.22140208	     -0.00000000	     -0.00000000	     25.87178563
      1.10084434	     -0.06287087	      0.00036058	     -0.20431777	     -0.06577788	      0.88295380	      0.00001090	     -0.22143732	     -0.00000000	     -0.00000000	     25.28565620
      1.10233346	     -0.06301544	      0.00036794	     -0.20446266	     -0.06578017	      0.88295308	      0.00001073	     -0.22146926	     -0.00000000	     -0.00000000	     25.21894911
      1.10382258	     -0.06316387	      0.00037361	     -0.20461140	     -0.06578246	      0.88295229	      0.00001055	     -0.22150169	     -0.00000000	     -0.00000000	     25.08996600
      1.10531170	     -0.06331048	      0.00038181	     -0.20475841	     -0.06578474	      0.88295146	      0.00001038	     -0.22153466	     -0.00000000	     -0.00000000	     24.59483798
      1.10680082	     -0.06345692	      0.00038824	     -0.20490523	     -0.06578700	      0.88295059	      0.00001020	     -0.22156810	     -0.00000000	     -0.00000000	     24.59941952
      1.10828993	     -0.06360483	      0.00039701	     -0.20505361	     -0.06578924	      0.88294967	      0.00001002	     -0.22160200	     -0.00000000	     -0.00000000	     24.07663042
      1.10977905	     -0.06375143	      0.00040391	     -0.20520065	     -0.06579146	      0.88294872	      0.00000985	     -0.22163639	     -0.00000000	     -0.00000000	     24.05988564
      1.11126817	     -0.06389803	      0.00041322	     -0.20534778	     -0.06579365	      0.88294773	      0.00000969	     -0.22167120	     -0.00000000	     -0.00000000	     23.61964933
      1.11275729	     -0.06404222	      0.00042091	     -0.20549249	     -0.06579581	      0.88294671	      0.00000955	     -0.22170639	     -0.00000000	     -0.00000000	     23.50025106
      1.11424641	     -0.06418481	      0.00043064	     -0.20563566	     -0.06579792	      0.88294566	      0.00000942	     -0.22174187	     -0.00000000	     -0.00000000	     23.07865289
      1.11573553	     -0.06432612	      0.00043875	     -0.20577754	     -0.06579999	      0.88294458	      0.00000930	     -0.22177759	     -0.00000000	     -0.00000000	     23.05912518
      1.11722465	     -0.06446525	      0.00044874	     -0.20591731	     -0.06580202	      0.88294349	      0.00000922	     -0.22181353	     -0.00000000	     -0.00000001	     22.62819812
      1.11871377	     -0.06460243	      0.00045723	     -0.20605512	     -0.06580399	      0.88294238	      0.00000915	     -0.22184961	     -0.00000000	     -0.00000001	     22.46677783
      1.12020288	     -0.06473910	      0.00046695	     -0.20619247	     -0.06580590	      0.88294126	      0.00000912	     -0.22188581	     -0.00000000	     -0.00000001	     22.24246135
      1.12169200	     -0.06487324	      0.00047558	     -0.20632729	     -0.06580775	      0.88294012	      0.00000911	     -0.22192212	     -0.00000000	     -0.00000001	     21.99415881
      1.12318112	     -0.06500479	      0.00048513	     -0.20645956	     -0.06580953	      0.88293898	      0.00000914	     -0.22195845	     -0.00000000	     -0.00000001	     21.69507906
      1.12467024	     -0.06513370	      0.00049378	     -0.20658919	     -0.06581124	      0.88293783	      0.00000921	     -0.22199474	     -0.00000000	     -0.00000001	     21.59186608
      1.12651080	     -0.06528842	      0.00050587	     -0.20674486	     -0.06581324	      0.88293640	      0.00000935	     -0.22203944	     -0.00000000	     -0.00000001	     21.22956774
      1.12801160	     -0.06540944	      0.00051377	     -0.20686664	     -0.06581477	      0.88293524	      0.00000951	     -0.22207562	     -0.00000000	     -0.00000001	     21.00564815
      1.12951239	     -0.06552717	      0.00052364	     -0.20698518	     -0.06581622	      0.88293408	      0.00000972	     -0.22211144	     -0.00000000	     -0.00000001	     20.76597451
      1.13101318	     -0.06563857	      0.00053191	     -0.20709740	     -0.06581757	      0.88293293	      0.00000997	     -0.22214686	     -0.00000000	     -0.00000001	     20.62381472
      1.13251398	     -0.06574019	      0.00054117	     -0.20719986	     -0.06581882	      0.88293179	      0.00001027	     -0.22218164	     -0.00000000	     -0.00000001	     20.38793042
      1.13439599	     -0.06586075	      0.00055009	     -0.20732144	     -0.06582024	      0.88293037	      0.00001071	     -0.22222413	     -0.00000000	     -0.00000001	     20.44954987
      1.13577919	     -0.06593598	      0.00055899	     -0.20739750	     -0.06582118	      0.88292934	      0.00001107	     -0.22225449	     -0.00000000	     -0.00000001	     19.89663788
      1.13716239	     -0.06600172	      0.00056467	     -0.20746399	     -0.06582202	      0.88292832	      0.00001148	     -0.22228379	     -0.00000000	     -0.00000000	     19.80038407
      1.13884139	     -0.06608009	      0.00057136	     -0.20754327	     -0.06582291	      0.88292711	      0.00001203	     -0.22231809	     -0.00000000	     -0.00000000	     19.69512692
      1.14052038	     -0.06615064	      0.00057572	     -0.20761471	     -0.06582366	      0.88292592	      0.00001263	     -0.22235103	     -0.00000000	     -0.00000000	     19.26381958
      1.14197934	     -0.06620548	      0.00057965	     -0.20767031	     -0.06582418	      0.88292491	      0.00001320	     -0.22237842	     -0.00000000	     -0.00000000	     19.30989190
      1.14343830	     -0.06625366	      0.00058127	     -0.20771921	     -0.06582459	      0.88292393	      0.00001380	     -0.22240463	     -0.00000000	     -0.00000000	     18.99258958
      1.14523615	     -0.06630907	      0.00058258	     -0.20777549	     -0.06582493	      0.88292275	      0.00001461	     -0.22243524	     -0.00000000	     -0.00000000	     19.03247791
      1.14703400	     -0.06635689	      0.00058151	     -0.20782415	     -0.06582508	      0.88292162	      0.00001547	     -0.22246398	     -0.00000000	     -0.00000000	     18.43474648
      1.14861981	     -0.06638962	      0.00058087	     -0.20785761	     -0.06582507	      0.88292066	      0.00001629	     -0.22248772	     -0.00000000	     -0.00000000	     18.49336865
      1.15020562	     -0.06642121	      0.00057721	     -0.20788986	     -0.06582490	      0.88291973	      0.00001714	     -0.22250985	     -0.00000000	     -0.00000000	     18.37821501
      1.15179143	     -0.06644608	      0.00057446	     -0.20791542	     -0.06582458	      0.88291885	      0.00001805	     -0.22253044	     -0.00000000	     -0.00000000	     18.11615376
      1.15337725	     -0.06646642	      0.00056907	     -0.20793639	     -0.06582411	      0.88291800	      0.00001900	     -0.22254946	     -0.00000000	     -0.00000000	     18.13483383
      1.15496306	     -0.06648222	      0.00056472	     -0.20795284	     -0.06582349	      0.88291720	      0.00001999	     -0.22256692	     -0.00000000	     -0.00000000	     17.95622305
      1.15654887	     -0.06649137	      0.00055854	     -0.20796259	     -0.06582271	      0.88291643	      0.00002103	     -0.22258286	     -0.00000000	     -0.00000000	     17.84689614
      1.15813468	     -0.06649571	      0.00055356	     -0.20796756	     -0.06582178	      0.88291571	      0.00002212	     -0.22259723	     -0.00000000	     -0.00000000	     17.68190952
      1.15972049	     -0.06649471	      0.00054768	     -0.20796718	     -0.06582069	      0.88291504	      0.00002326	     -0.22261009	     -0.00000000	     -0.00000000	     17.63456407
      1.16130630	     -0.06648792	      0.00054326	     -0.20796103	     -0.06581945	      0.88291440	      0.00002444	     -0.22262141	     -0.00000000	     -0.00000000	     17.42366361
      1.16289211	     -0.06647520	      0.00053897	     -0.20794895	     -0.06581805	      0.88291382	      0.00002567	     -0.22263122	     -0.00000000	     -0.00000000	     17.51571686
      1.16456331	     -0.06645808	      0.00053606	     -0.20793254	     -0.06581641	      0.88291325	      0.00002703	     -0.22263993	     -0.00000000	     -0.00000000	     17.20463738
      1.16623451	     -0.06643507	      0.00053235	     -0.20791020	     -0.06581460	      0.88291274	      0.00002844	     -0.22264701	     -0.00000000	     -0.00000000	     17.44595589
      1.16790571	     -0.06640484	      0.00053082	     -0.20788070	     -0.06581262	      0.88291227	      0.00002992	     -0.22265253	     -0.00000000	     -0.00000000	     17.10780271
      1.16957691	     -0.06636876	      0.00052743	     -0.20784528	     -0.06581047	      0.88291187	      0.00003146	     -0.22265645	     -0.00000000	     -0.00000000	     17.28305285
      1.17107862	     -0.06633311	      0.00052678	     -0.20781029	     -0.06580841	      0.88291154	      0.00003290	     -0.22265862	     -0.00000000	     -0.00000000	     17.17305989
      1.17258033	     -0.06629228	      0.00052458	     -0.20777006	     -0.06580621	      0.88291126	      0.00003440	     -0.22265955	     -0.00000000	     -0.00000000	     17.30259550
      1.17408204	     -0.06624872	      0.00052362	     -0.20772713	     -0.06580388	      0.88291103	      0.00003596	     -0.22265925	     -0.00000000	     -0.00000000	     17.21689839
      1.17591468	     -0.06618896	      0.00052196	     -0.20766810	     -0.06580087	      0.88291080	      0.00003795	     -0.22265732	     -0.00000000	     -0.00000000	     17.31364644
      1.17745867	     -0.06613339	      0.00052170	     -0.20761317	     -0.06579818	      0.88291065	      0.00003969	     -0.22265429	     -0.00000000	     -0.00000000	     17.21822055
      1.17900267	     -0.06607236	      0.00052034	     -0.20755274	     -0.06579537	      0.88291054	      0.00004151	     -0.22264999	     -0.00000000	     -0.00000000	     17.39569942
      1.18072133	     -0.06600319	      0.00051935	     -0.20748423	     -0.06579210	      0.88291048	      0.00004361	     -0.22264369	     -0.00000000	     -0.00000000	     17.50143560
      1.18244000	     -0.06592459	      0.00051740	     -0.20740626	     -0.06578867	      0.88291046	      0.00004580	     -0.22263587	     -0.00000000	      0.00000000	     17.44628470
      1.18415867	     -0.06584180	      0.00051665	     -0.20732410	     -0.06578509	      0.88291049	      0.00004807	     -0.22262645	     -0.00000000	      0.00000000	     17.61982645
      1.18569776	     -0.06576314	      0.00051445	     -0.20724597	     -0.06578176	      0.88291056	      0.00005018	     -0.22261666	     -0.00000000	      0.00000000	     17.78229604
      1.18723684	     -0.06568156	      0.00051338	     -0.20716493	     -0.06577832	      0.88291066	      0.00005236	     -0.22260561	     -0.00000000	      0.00000000	     17.71890209
      1.18877593	     -0.06559322	      0.00051101	     -0.20707708	     -0.06577477	      0.88291080	      0.00005462	     -0.22259328	     -0.00000000	      0.00000000	     17.98274938
      1.19071287	     -0.06547871	      0.00050932	     -0.20696320	     -0.06577016	      0.88291101	      0.00005755	     -0.22257592	     -0.00000000	      0.00000000	     18.15491838
      1.19207945	     -0.06539294	      0.00050622	     -0.20687781	     -0.06576680	      0.88291119	      0.00005969	     -0.22256244	     -0.00000000	      0.00000000	     18.23333986
      1.19344604	     -0.06530292	      0.00050423	     -0.20678818	     -0.06576336	      0.88291140	      0.00006188	     -0.22254794	     -0.00000000	      0.00000000	     18.28809332
      1.19532421	     -0.06517671	      0.00050077	     -0.20666248	     -0.06575851	      0.88291172	      0.00006498	     -0.22252630	     -0.00000000	      0.00000000	     18.54383580
      1.19720239	     -0.06504295	      0.00049826	     -0.20652923	     -0.06575353	      0.88291207	      0.00006818	     -0.22250278	     -0.00000000	      0.00000000	     18.52866122
      1.19870110	     -0.06493314	      0.00049376	     -0.20641974	     -0.06574946	      0.88291238	      0.00007080	     -0.22248270	     -0.00000000	      0.00000000	     18.94807381
      1.20019981	     -0.06482416	      0.00049096	     -0.20631111	     -0.06574530	      0.88291271	      0.00007348	     -0.22246155	     -0.00000000	      0.00000000	     18.98981595
      1.20169851	     -0.06471330	      0.00048631	     -0.20620055	     -0.06574107	      0.88291306	      0.00007622	     -0.22243943	     -0.00000000	      0.00000000	     19.26916079
      1.20319722	     -0.06460307	      0.00048218	     -0.20609060	     -0.06573676	      0.88291343	      0.00007901	     -0.22241643	     -0.00000000	      0.00000000	     19.34274747
      1.20469593	     -0.06449220	      0.00047699	     -0.20597997	     -0.06573239	      0.88291382	      0.00008186	     -0.22239265	     -0.00000000	      0.00000000	     19.63259700
      1.20675539	     -0.06434444	      0.00047062	     -0.20583255	     -0.06572626	      0.88291437	      0.00008587	     -0.22235889	     -0.00000000	      0.00000000	     19.56750316
      1.20826074	     -0.06422426	      0.00046447	     -0.20571255	     -0.06572171	      0.88291479	      0.00008885	     -0.22233349	     -0.00000000	      0.00000000	     20.09274059
      1.20976609	     -0.06411389	      0.00045873	     -0.20560236	     -0.06571710	      0.88291523	      0.00009189	     -0.22230757	     -0.00000000	      0.00000000	     20.22130960
      1.21127144	     -0.06400380	      0.00045167	     -0.20549242	     -0.06571243	      0.88291568	      0.00009497	     -0.22228142	     -0.00000000	      0.00000000	     20.49543445
      1.21308884	     -0.06387477	      0.00044428	     -0.20536356	     -0.06570672	      0.88291624	      0.00009874	     -0.22224953	     -0.00000000	      0.00000000	     20.67968364
      1.21470492	     -0.06375443	      0.00043644	     -0.20524333	     -0.06570159	      0.88291675	      0.00010215	     -0.22222094	     -0.00000000	      0.00000000	     21.00105660
      1.21632100	     -0.06363777	      0.00043033	     -0.20512681	     -0.06569640	      0.88291728	      0.00010561	     -0.22219203	     -0.00000000	      0.00000000	     21.25371952
      1.21793707	     -0.06351992	      0.00042252	     -0.20500904	     -0.06569116	      0.88291781	      0.00010910	     -0.22216301	     -0.00000000	      0.00000000	     21.56606814
      1.21934228	     -0.06342040	      0.00041749	     -0.20490963	     -0.06568656	      0.88291828	      0.00011217	     -0.22213764	     -0.00000000	      0.00000000	     21.71563275
      1.22074748	     -0.06331982	      0.00041173	     -0.20480912	     -0.06568194	      0.88291876	      0.00011527	     -0.22211220	     -0.00000000	      0.00000000	     22.06354922
      1.22215268	     -0.06322125	      0.00040657	     -0.20471063	     -0.06567728	      0.88291925	      0.00011839	     -0.22208669	     -0.00000000	      0.00000000	     22.19859380
      1.22386831	     -0.06310034	      0.00040039	     -0.20458980	     -0.06567156	      0.88291985	      0.00012222	     -0.22205546	     -0.00000000	      0.00000000	     22.68613896
      1.22558394	     -0.06298489	      0.00039447	     -0.20447443	     -0.06566581	      0.88292046	      0.00012609	     -0.22202416	     -0.00000000	      0.00000000	     22.58991991
      1.22712440	     -0.06287413	      0.00038928	     -0.20436372	     -0.06566062	      0.88292101	      0.00012958	     -0.22199607	     -0.00000000	      0.00000000	     23.23958451
      1.22866485	     -0.06277244	      0.00038346	     -0.20426205	     -0.06565540	      0.88292157	      0.00013308	     -0.22196792	     -0.00000000	      0.00000000	     23.28182042
      1.23020530	     -0.06266651	      0.00037828	     -0.20415614	     -0.06565017	      0.88292213	      0.00013659	     -0.22193991	     -0.00000000	      0.00000000	     23.75289638
      1.23174576	     -0.06256920	      0.00037281	     -0.20405883	     -0.06564492	      0.88292269	      0.00014011	     -0.22191196	     -0.00000000	      0.00000000	     23.79756761
      1.23328621	     -0.06246546	      0.00036826	     -0.20395510	     -0.06563966	      0.88292325	      0.00014364	     -0.22188415	     -0.00000000	      0.00000000	     24.27801364
      1.23482667	     -0.06237175	      0.00036243	     -0.20386135	     -0.06563440	      0.88292382	      0.00014716	     -0.22185639	     -0.00000000	      0.00000000	     24.28520361
      1.23636712	     -0.06226921	      0.00035800	     -0.20375878	     -0.06562912	      0.88292438	      0.00015069	     -0.22182876	     -0.00000000	      0.00000000	     24.80423685
      1.23790757	     -0.06217981	      0.00035143	     -0.20366929	     -0.06562385	      0.88292495	      0.00015420	     -0.22180115	     -0.00000000	      0.00000000	     24.81587271
      1.23922284	     -0.06209556	      0.00034747	     -0.20358498	     -0.06561934	      0.88292543	      0.00015720	     -0.22177772	     -0.00000000	      0.00000000	     25.20132768
      1.24053811	     -0.06201838	      0.00034208	     -0.20350771	     -0.06561484	      0.88292591	      0.00016019	     -0.22175433	     -0.00000000	      0.00000000	     25.29848062
      1.24215528	     -0.06192201	      0.00033603	     -0.20341121	     -0.06560931	      0.88292650	      0.00016385	     -0.22172570	     -0.00000000	      0.00000000	     25.68155015
      1.24377244	     -0.06183181	      0.00032899	     -0.20332085	     -0.06560379	      0.88292709	      0.00016749	     -0.22169719	     -0.00000000	      0.00000000	     25.61254636
      1.24538960	     -0.06173439	      0.00032330	     -0.20322327	     -0.06559828	      0.88292767	      0.00017111	     -0.22166888	     -0.00000000	      0.00000000	     26.15049205
      1.24679302	     -0.06166151	      0.00031651	     -0.20315019	     -0.06559351	      0.88292818	      0.00017423	     -0.22164435	     -0.00000000	      0.00000000	     26.24133197
      1.24819644	     -0.06158231	      0.00031129	     -0.20307082	     -0.06558876	      0.88292868	      0.00017734	     -0.22162001	     -0.00000000	      0.00000000	     26.38557674
      1.24959987	     -0.06150858	      0.00030489	     -0.20299687	     -0.06558403	      0.88292918	      0.00018042	     -0.22159577	     -0.00000000	      0.00000000	     26.61672635
      1.25139166	     -0.06141259	      0.00029811	     -0.20290062	     -0.06557801	      0.88292981	      0.00018432	     -0.22156505	     -0.00000000	      0.00000000	     26.74035249
      1.25279362	     -0.06134322	      0.00029115	     -0.20283098	     -0.06557333	      0.88293030	      0.00018734	     -0.22154114	     -0.00000000	      0.00000000	     26.98948731
      1.25419558	     -0.06127040	      0.00028609	     -0.20275794	     -0.06556867	      0.88293078	      0.00019034	     -0.22151739	     -0.00000000	      0.00000000	     27.18190506
      1.25559754	     -0.06120299	      0.00027979	     -0.20269025	     -0.06556404	      0.88293127	      0.00019331	     -0.22149377	     -0.00000000	      0.00000000	     27.30929700
      1.25738411	     -0.06111338	      0.00027354	     -0.20260031	     -0.06555818	      0.88293187	      0.00019705	     -0.22146393	     -0.00000000	      0.00000000	     27.57076510
      1.25875440	     -0.06105265	      0.00026685	     -0.20253926	     -0.06555372	      0.88293234	      0.00019988	     -0.22144117	     -0.00000000	      0.00000000	     27.64662076
      1.26012468	     -0.06098641	      0.00026225	     -0.20247274	     -0.06554928	      0.88293280	      0.00020268	     -0.22141861	     -0.00000000	      0.00000000	     27.81565989
      1.26178284	     -0.06091456	      0.00025489	     -0.20240049	     -0.06554396	      0.88293335	      0.00020602	     -0.22139148	     -0.00000000	      0.00000000	     27.97852908
      1.26324208	     -0.06084513	      0.00025073	     -0.20233075	     -0.06553932	      0.88293383	      0.00020891	     -0.22136787	     -0.00000000	      0.00000000	     28.13745497
      1.26470131	     -0.06078519	      0.00024437	     -0.20227043	     -0.06553472	      0.88293431	      0.00021176	     -0.22134438	     -0.00000000	      0.00000000	     28.20378798
      1.26616054	     -0.06071884	      0.00024063	     -0.20220375	     -0.06553017	      0.88293478	      0.00021457	     -0.22132117	     -0.00000000	      0.00000000	     28.39805310
      1.26761977	     -0.06066173	      0.00023448	     -0.20214623	     -0.06552566	      0.88293525	      0.00021732	     -0.22129812	     -0.00000000	      0.00000000	     28.47391357
      1.26907900	     -0.06059807	      0.00023103	     -0.20208222	     -0.06552119	      0.88293571	      0.00022002	     -0.22127534	     -0.00000000	      0.00000000	     28.65086726
      1.27053823	     -0.06054364	      0.00022510	     -0.20202736	     -0.06551677	      0.88293617	      0.00022266	     -0.22125272	     -0.00000000	      0.00000000	     28.68160745
      1.27199746	     -0.06048212	      0.00022194	     -0.20196545	     -0.06551241	      0.88293662	      0.00022525	     -0.22123038	     -0.00000000	      0.00000000	     28.85694730
      1.27345669	     -0.06043005	      0.00021626	     -0.20191293	     -0.06550809	      0.88293707	      0.00022778	     -0.22120819	     -0.00000000	      0.00000000	     28.89237809
      1.27491592	     -0.06037084	      0.00021349	     -0.20185332	     -0.06550382	      0.88293752	      0.00023025	     -0.22118628	     -0.00000000	      0.00000000	     29.07224590
      1.27637516	     -0.06032192	      0.00020790	     -0.20180392	     -0.06549962	      0.88293796	      0.00023265	     -0.22116454	     -0.00000000	      0.00000000	     29.06117422
      1.27783439	     -0.06026469	      0.00020547	     -0.20174627	     -0.06549546	      0.88293840	      0.00023499	     -0.22114309	     -0.00000000	      0.00000000	     29.22950436
      1.27929362	     -0.06021832	      0.00019995	     -0.20169939	     -0.06549137	      0.88293884	      0.00023727	     -0.22112180	     -0.00000000	      0.00000000	     29.22952824
      1.28075285	     -0.06016332	      0.00019792	     -0.20164395	     -0.06548733	      0.88293927	      0.00023947	     -0.22110082	     -0.00000000	      0.00000000	     29.41648705
      1.28221208	     -0.06012073	      0.00019236	     -0.20160082	     -0.06548336	      0.88293970	      0.00024160	     -0.22108002	     -0.00000000	      0.00000000	     29.35636039
      1.28367131	     -0.06006753	      0.00019077	     -0.20154716	     -0.06547944	      0.88294013	      0.00024367	     -0.22105955	     -0.00000000	      0.00000000	     29.53460494
      1.28498444	     -0.06003106	      0.00018601	     -0.20151020	     -0.06547598	      0.88294052	      0.00024547	     -0.22104130	     -0.00000000	      0.00000000	     29.49339515
      1.28629756	     -0.05998888	      0.00018377	     -0.20146756	     -0.06547256	      0.88294091	      0.00024720	     -0.22102332	     -0.00000000	      0.00000000	     29.60042087
      1.28787533	     -0.05994636	      0.00017922	     -0.20142445	     -0.06546854	      0.88294137	      0.00024921	     -0.22100201	     -0.00000000	      0.00000000	     29.58588903
      1.28945311	     -0.05989959	      0.00017708	     -0.20137712	     -0.06546459	      0.88294184	      0.00025114	     -0.22098116	     -0.00000000	      0.00000000	     29.75379104
      1.29075332	     -0.05987209	      0.00017253	     -0.20134908	     -0.06546139	      0.88294222	      0.00025266	     -0.22096428	     -0.00000000	      0.00000000	     29.64728658
      1.29205353	     -0.05984069	      0.00017025	     -0.20131719	     -0.06545826	      0.88294261	      0.00025412	     -0.22094782	     -0.00000000	      0.00000000	     29.73349880
      1.29366968	     -0.05981153	      0.00016565	     -0.20128736	     -0.06545444	      0.88294309	      0.00025585	     -0.22092792	     -0.00000000	      0.00000000	     29.69627429
      1.29528583	     -0.05977995	      0.00016353	     -0.20125516	     -0.06545071	      0.88294358	      0.00025750	     -0.22090880	     -0.00000000	      0.00000000	     29.83859363
      1.29650115	     -0.05976884	      0.00015898	     -0.20124352	     -0.06544797	      0.88294394	      0.00025867	     -0.22089492	     -0.00000000	      0.00000000	     29.68849592
      1.29771646	     -0.05975745	      0.00015634	     -0.20123162	     -0.06544528	      0.88294431	      0.00025980	     -0.22088166	     -0.00000000	      0.00000000	     29.73525819
      1.29944442	     -0.05975374	      0.00015123	     -0.20122716	     -0.06544155	      0.88294483	      0.00026131	     -0.22086395	     -0.00000000	      0.00000000	     29.64999722
      1.30089922	     -0.05975531	      0.00014820	     -0.20122812	     -0.06543850	      0.88294527	      0.00026250	     -0.22085027	     -0.00000000	      0.00000000	     29.74312718
      1.30235402	     -0.05976973	      0.00014360	     -0.20124188	     -0.06543553	      0.88294572	      0.00026363	     -0.22083781	     -0.00000000	      0.00000000	     29.53765347
      1.30380882	     -0.05978530	      0.00014118	     -0.20125685	     -0.06543263	      0.88294616	      0.00026468	     -0.22082671	     -0.00000000	      0.00000000	     29.70583175
      1.30526362	     -0.05981519	      0.00013710	     -0.20128611	     -0.06542982	      0.88294659	      0.00026566	     -0.22081698	     -0.00000000	      0.00000000	     29.42086867
      1.30671842	     -0.05984386	      0.00013587	     -0.20131420	     -0.06542708	      0.88294703	      0.00026658	     -0.22080876	     -0.00000000	      0.00000000	     29.63194918
      1.30817322	     -0.05988696	      0.00013279	     -0.20135670	     -0.06542443	      0.88294746	      0.00026743	     -0.22080199	     -0.00000000	      0.00000000	     29.28459296
      1.30962801	     -0.05992595	      0.00013313	     -0.20139518	     -0.06542186	      0.88294788	      0.00026821	     -0.22079676	     -0.00000000	      0.00000000	     29.53125035
      1.31108281	     -0.05998152	      0.00013107	     -0.20145019	     -0.06541936	      0.88294829	      0.00026892	     -0.22079297	     -0.00000000	      0.00000000	     29.13926983
      1.31253761	     -0.06003191	      0.00013282	     -0.20150011	     -0.06541695	      0.88294869	      0.00026957	     -0.22079076	     -0.00000000	      0.00000000	     29.40325966
      1.31382712	     -0.06008960	      0.00013218	     -0.20155735	     -0.06541488	      0.88294903	      0.00027010	     -0.22079001	     -0.00000000	      0.00000000	     29.04488554
      1.31511663	     -0.06014412	      0.00013402	     -0.20161148	     -0.06541287	      0.88294936	      0.00027056	     -0.22079045	     -0.00000000	      0.00000000	     29.10808844
      1.31669765	     -0.06021964	      0.00013581	     -0.20168654	     -0.06541049	      0.88294975	      0.00027107	     -0.22079248	     -0.00000000	      0.00000000	     28.82732669
      1.31827868	     -0.06029427	      0.00014003	     -0.20176076	     -0.06540821	      0.88295011	      0.00027148	     -0.22079614	     -0.00000000	      0.00000000	     29.04732945
      1.31963162	     -0.06036792	      0.00014230	     -0.20183407	     -0.06540633	      0.88295039	      0.00027177	     -0.22080047	     -0.00000000	      0.00000000	     28.57539699
      1.32098456	     -0.06043870	      0.00014660	     -0.20190455	     -0.06540451	      0.88295066	      0.00027199	     -0.22080595	      0.00000000	      0.00000000	     28.67283223
      1.32233750	     -0.06051648	      0.00014996	     -0.20198202	     -0.06540277	      0.88295090	      0.00027214	     -0.22081246	      0.00000000	      0.00000000	     28.40275396
      1.32369044	     -0.06059449	      0.00015401	     -0.20205976	     -0.06540109	      0.88295112	      0.00027222	     -0.22082002	      0.00000000	      0.00000000	     28.40830249
      1.32540440	     -0.06070194	      0.00015816	     -0.20216686	     -0.06539905	      0.88295135	      0.00027222	     -0.22083100	      0.00000000	      0.00000000	     27.94971764
      1.32711836	     -0.06080340	      0.00016356	     -0.20226803	     -0.06539712	      0.88295153	      0.00027209	     -0.22084355	      0.00000000	      0.00000000	     28.24007668
      1.32832955	     -0.06088710	      0.00016543	     -0.20235149	     -0.06539581	      0.88295163	      0.00027193	     -0.22085318	      0.00000000	      0.00000000	     27.85828877
      1.32954073	     -0.06096796	      0.00016826	     -0.20243215	     -0.06539455	      0.88295171	      0.00027169	     -0.22086355	      0.00000000	      0.00000000	     27.80426769
      1.33132021	     -0.06109282	      0.00017144	     -0.20255672	     -0.06539279	      0.88295176	      0.00027123	     -0.22088001	      0.00000000	      0.00000000	     27.52198721
      1.33309969	     -0.06121712	      0.00017509	     -0.20268077	     -0.06539114	      0.88295175	      0.00027063	     -0.22089782	      0.00000000	     -0.00000000	     27.52677511
      1.33436759	     -0.06131097	      0.00017626	     -0.20277444	     -0.06539001	      0.88295170	      0.00027010	     -0.22091126	      0.00000000	     -0.00000000	     27.16623051
      1.33563550	     -0.06140335	      0.00017805	     -0.20286667	     -0.06538894	      0.88295161	      0.00026950	     -0.22092531	      0.00000000	     -0.00000000	     27.14715864
      1.33741443	     -0.06154016	      0.00017980	     -0.20300328	     -0.06538751	      0.88295144	      0.00026852	     -0.22094598	      0.00000000	     -0.00000000	     26.80126793
      1.33899587	     -0.06165802	      0.00018195	     -0.20312100	     -0.06538632	      0.88295122	      0.00026753	     -0.22096532	      0.00000000	     -0.00000000	     26.75284842
      1.34038953	     -0.06176686	      0.00018341	     -0.20322974	     -0.06538532	      0.88295098	      0.00026655	     -0.22098295	      0.00000000	     -0.00000000	     26.42910501
      1.34178320	     -0.06187290	      0.00018567	     -0.20333571	     -0.06538437	      0.88295069	      0.00026548	     -0.22100115	      0.00000000	     -0.00000000	     26.44555398
      1.34317686	     -0.06198366	      0.00018776	     -0.20344642	     -0.06538347	      0.88295036	      0.00026431	     -0.22101989	      0.00000000	     -0.00000000	     26.05341562
      1.34457053	     -0.06209222	      0.00019039	     -0.20355498	     -0.06538261	      0.88294999	      0.00026304	     -0.22103919	      0.00000000	     -0.00000000	     26.03623967
      1.34639722	     -0.06224070	      0.00019421	     -0.20370349	     -0.06538155	      0.88294944	      0.00026125	     -0.22106527	     -0.00000000	     -0.00000000	     25.44054481
      1.34782845	     -0.06234985	      0.00019806	     -0.20381271	     -0.06538077	      0.88294895	      0.00025972	     -0.22108636	     -0.00000000	     -0.00000000	     25.64839711
      1.34925969	     -0.06246713	      0.00020223	     -0.20393010	     -0.06538004	      0.88294843	      0.00025811	     -0.22110789	     -0.00000000	     -0.00000000	     25.26097584
      1.35069093	     -0.06257898	      0.00020703	     -0.20404209	     -0.06537933	      0.88294786	      0.00025639	     -0.22112998	     -0.00000000	     -0.00000000	     25.17507527
      1.35212216	     -0.06269212	      0.00021245	     -0.20415542	     -0.06537867	      0.88294726	      0.00025459	     -0.22115248	     -0.00000000	     -0.00000000	     24.87870559
      1.35355340	     -0.06280268	      0.00021832	     -0.20426619	     -0.06537803	      0.88294662	      0.00025268	     -0.22117537	     -0.00000000	     -0.00000000	     24.80902669
      1.35537779	     -0.06294684	      0.00022674	     -0.20441068	     -0.06537726	      0.88294575	      0.00025012	     -0.22120508	     -0.00000000	     -0.00000000	     24.17288940
      1.35676848	     -0.06304724	      0.00023356	     -0.20451136	     -0.06537671	      0.88294506	      0.00024807	     -0.22122808	     -0.00000000	     -0.00000000	     24.37199557
      1.35815917	     -0.06315352	      0.00024097	     -0.20461796	     -0.06537617	      0.88294434	      0.00024593	     -0.22125127	     -0.00000000	     -0.00000000	     24.02294291
      1.35954986	     -0.06325684	      0.00024831	     -0.20472161	     -0.06537566	      0.88294359	      0.00024371	     -0.22127475	     -0.00000000	     -0.00000000	     23.94027923
      1.36145449	     -0.06340119	      0.00025914	     -0.20486646	     -0.06537498	      0.88294254	      0.00024053	     -0.22130731	     -0.00000000	     -0.00000000	     23.47946549
      1.36284791	     -0.06350066	      0.00026667	     -0.20496632	     -0.06537451	      0.88294174	      0.00023811	     -0.22133145	     -0.00000000	     -0.00000000	     23.47369414
      1.36424133	     -0.06360366	      0.00027497	     -0.20506974	     -0.06537404	      0.88294094	      0.00023560	     -0.22135575	     -0.00000000	     -0.00000000	     23.17552012
      1.36563476	     -0.06370406	      0.00028299	     -0.20517058	     -0.06537358	      0.88294011	      0.00023302	     -0.22138027	     -0.00000000	     -0.00000000	     23.04728016
      1.36740277	     -0.06383409	      0.00029369	     -0.20530119	     -0.06537301	      0.88293905	      0.00022962	     -0.22141157	     -0.00000000	     -0.00000000	     22.64291475
      1.36917079	     -0.06395451	      0.00030382	     -0.20542220	     -0.06537245	      0.88293798	      0.00022610	     -0.22144312	     -0.00000000	     -0.00000000	     22.48471212
      1.37042779	     -0.06404222	      0.00031178	     -0.20551037	     -0.06537205	      0.88293722	      0.00022352	     -0.22146557	     -0.00000000	     -0.00000000	     22.26829466
      1.37168479	     -0.06412889	      0.00031900	     -0.20559749	     -0.06537164	      0.88293645	      0.00022088	     -0.22148806	     -0.00000000	     -0.00000000	     22.20533563
      1.37341385	     -0.06424849	      0.00032901	     -0.20571775	     -0.06537108	      0.88293539	      0.00021714	     -0.22151907	     -0.00000000	     -0.00000000	     21.76351255
      1.37514290	     -0.06436074	      0.00033850	     -0.20583066	     -0.06537051	      0.88293434	      0.00021329	     -0.22155008	     -0.00000000	     -0.00000000	     21.85701762
      1.37658833	     -0.06445786	      0.00034675	     -0.20592836	     -0.06537002	      0.88293346	      0.00020999	     -0.22157586	     -0.00000000	     -0.00000000	     21.52056215
      1.37803375	     -0.06454884	      0.00035418	     -0.20601992	     -0.06536951	      0.88293259	      0.00020661	     -0.22160157	     -0.00000000	     -0.00000000	     21.25237091
      1.37947918	     -0.06463825	      0.00036176	     -0.20610993	     -0.06536899	      0.88293173	      0.00020315	     -0.22162708	     -0.00000000	     -0.00000000	     21.15992776
      1.38113260	     -0.06473775	      0.00036977	     -0.20621013	     -0.06536836	      0.88293076	      0.00019910	     -0.22165597	     -0.00000000	     -0.00000000	     20.90267091
      1.38278603	     -0.06483072	      0.00037790	     -0.20630380	     -0.06536770	      0.88292980	      0.00019495	     -0.22168439	     -0.00000000	     -0.00000000	     20.56179617
      1.38443946	     -0.06491680	      0.00038511	     -0.20639059	     -0.06536701	      0.88292886	      0.00019071	     -0.22171217	     -0.00000000	     -0.00000000	     20.50521559
      1.38609288	     -0.06499845	      0.00039298	     -0.20647300	     -0.06536628	      0.88292793	      0.00018637	     -0.22173915	     -0.00000000	     -0.00000000	     20.22951187
      1.38753507	     -0.06506223	      0.00039831	     -0.20653740	     -0.06536560	      0.88292715	      0.00018251	     -0.22176192	     -0.00000000	     -0.00000000	     20.16874253
      1.38897726	     -0.06512135	      0.00040429	     -0.20659718	     -0.06536490	      0.88292637	      0.00017858	     -0.22178388	     -0.00000000	     -0.00000000	     20.03971460
      1.39041944	     -0.06517531	      0.00040911	     -0.20665177	     -0.06536415	      0.88292562	      0.00017458	     -0.22180492	     -0.00000000	     -0.00000000	     20.01272759
      1.39186163	     -0.06522199	      0.00041400	     -0.20669911	     -0.06536336	      0.88292488	      0.00017051	     -0.22182496	     -0.00000000	     -0.00000000	     19.66903142
      1.39330382	     -0.06526233	      0.00041789	     -0.20674008	     -0.06536254	      0.88292416	      0.00016637	     -0.22184388	     -0.00000000	     -0.00000000	     19.69686252
      1.39501006	     -0.06530562	      0.00042189	     -0.20678412	     -0.06536150	      0.88292333	      0.00016138	     -0.22186482	     -0.00000000	     -0.00000000	     19.48278705
      1.39671630	     -0.06534167	      0.00042380	     -0.20682087	     -0.06536040	      0.88292253	      0.00015631	     -0.22188415	     -0.00000000	     -0.00000000	     19.25690042
      1.39820429	     -0.06536831	      0.00042514	     -0.20684812	     -0.06535938	      0.88292186	      0.00015180	     -0.22189968	     -0.00000000	     -0.00000000	     19.15492280
      1.39969228	     -0.06539172	      0.00042444	     -0.20687209	     -0.06535831	      0.88292121	      0.00014723	     -0.22191400	     -0.00000000	     -0.00000000	     19.15176067
      1.40118399	     -0.06541259	      0.00042331	     -0.20689352	     -0.06535718	      0.88292058	      0.00014257	     -0.22192718	     -0.00000000	     -0.00000000	     19.08939734
      1.40267569	     -0.06543016	      0.00042048	     -0.20691161	     -0.06535599	      0.88291997	      0.00013785	     -0.22193922	     -0.00000000	     -0.00000000	     18.83472388
      1.40416740	     -0.06544141	      0.00041714	     -0.20692337	     -0.06535475	      0.88291938	      0.00013307	     -0.22195010	     -0.00000000	     -0.00000000	     18.87795027
      1.40593485	     -0.06545504	      0.00041133	     -0.20693756	     -0.06535319	      0.88291871	      0.00012732	     -0.22196142	     -0.00000000	     -0.00000000	     18.70793373
      1.40770230	     -0.06545463	      0.00040533	     -0.20693771	     -0.06535155	      0.88291808	      0.00012149	     -0.22197126	     -0.00000000	     -0.00000000	     18.47362962
      1.40917454	     -0.06545368	      0.00039820	     -0.20693717	     -0.06535011	      0.88291758	      0.00011658	     -0.22197818	     -0.00000000	     -0.00000000	     18.54937796
      1.41064677	     -0.06544806	      0.00039211	     -0.20693198	     -0.06534861	      0.88291710	      0.00011161	     -0.22198403	     -0.00000000	     -0.00000000	     18.54762948
      1.41231802	     -0.06544130	      0.00038394	     -0.20692569	     -0.06534682	      0.88291658	      0.00010592	     -0.22198934	     -0.00000000	     -0.00000000	     18.59916554
      1.41398927	     -0.06542293	      0.00037764	     -0.20690783	     -0.06534496	      0.88291610	      0.00010018	     -0.22199334	     -0.00000000	     -0.00000000	     18.52476833
      1.41566052	     -0.06540443	      0.00036948	     -0.20688979	     -0.06534300	      0.88291565	      0.00009438	     -0.22199592	     -0.00000000	     -0.00000000	     18.24971305
      1.41710941	     -0.06537887	      0.00036523	     -0.20686470	     -0.06534124	      0.88291528	      0.00008932	     -0.22199705	     -0.00000000	     -0.00000000	     18.34231256
      1.41855830	     -0.06535310	      0.00035979	     -0.20683936	     -0.06533941	      0.88291493	      0.00008423	     -0.22199712	     -0.00000000	     -0.00000000	     18.37966419
      1.42001947	     -0.06532339	      0.00035575	     -0.20681011	     -0.06533749	      0.88291461	      0.00007907	     -0.22199618	     -0.00000000	     -0.00000000	     18.45038568
      1.42148064	     -0.06528949	      0.00035168	     -0.20677668	     -0.06533551	      0.88291431	      0.00007389	     -0.22199426	     -0.00000000	     -0.00000000	     18.27027616
      1.42294182	     -0.06525027	      0.00034881	     -0.20673793	     -0.06533346	      0.88291404	      0.00006869	     -0.22199134	     -0.00000000	     -0.00000000	     18.39368552
      1.42451297	     -0.06520531	      0.00034622	     -0.20669349	     -0.06533118	      0.88291377	      0.00006308	     -0.22198710	     -0.00000000	     -0.00000000	     18.46794252
      1.42608412	     -0.06515634	      0.00034395	     -0.20664504	     -0.06532882	      0.88291353	      0.00005745	     -0.22198175	     -0.00000000	     -0.00000000	     18.38408818
      1.42765202	     -0.06510226	      0.00034218	     -0.20659148	     -0.06532639	      0.88291332	      0.00005183	     -0.22197533	     -0.00000000	     -0.00000000	     18.51437335
      1.42921991	     -0.06504415	      0.00034035	     -0.20653388	     -0.06532387	      0.88291313	      0.00004620	     -0.22196780	     -0.00000000	     -0.00000000	     18.42394989
      1.43094480	     -0.06497481	      0.00033885	     -0.20646510	     -0.06532101	      0.88291296	      0.00004001	     -0.22195827	     -0.00000000	     -0.00000000	     18.51788885
      1.43266969	     -0.06490410	      0.00033689	     -0.20639491	     -0.06531805	      0.88291281	      0.00003382	     -0.22194743	     -0.00000000	     -0.00000000	     18.62643047
      1.43439457	     -0.06482233	      0.00033594	     -0.20631368	     -0.06531499	      0.88291269	      0.00002764	     -0.22193535	     -0.00000000	     -0.00000000	     18.58358664
      1.43611946	     -0.06474489	      0.00033321	     -0.20623671	     -0.06531184	      0.88291261	      0.00002147	     -0.22192190	     -0.00000000	     -0.00000000	     19.02859742
      1.43763055	     -0.06466263	      0.00033331	     -0.20615491	     -0.06530899	      0.88291255	      0.00001609	     -0.22190928	     -0.00000000	     -0.00000000	     18.77790946
      1.43914165	     -0.06457775	      0.00033121	     -0.20607042	     -0.06530607	      0.88291252	      0.00001072	     -0.22189545	     -0.00000000	     -0.00000000	     19.01834870
      1.44097722	     -0.06447312	      0.00033065	     -0.20596629	     -0.06530242	      0.88291251	      0.00000423	     -0.22187725	     -0.00000000	      0.00000000	     19.24330332
      1.44235493	     -0.06439340	      0.00032744	     -0.20588687	     -0.06529962	      0.88291253	     -0.00000061	     -0.22186263	     -0.00000000	      0.00000000	     19.25107863
      1.44373264	     -0.06430776	      0.00032614	     -0.20580156	     -0.06529674	      0.88291256	     -0.00000543	     -0.22184719	     -0.00000000	      0.00000000	     19.44941043
      1.44552493	     -0.06419423	      0.00032305	     -0.20568840	     -0.06529292	      0.88291262	     -0.00001165	     -0.22182586	     -0.00000000	      0.00000000	     19.78434310
      1.44702205	     -0.06409491	      0.00032106	     -0.20558938	     -0.06528964	      0.88291269	     -0.00001681	     -0.22180693	     -0.00000000	      0.00000000	     19.81765341
      1.44851917	     -0.06398977	      0.00031812	     -0.20548451	     -0.06528629	      0.88291278	     -0.00002192	     -0.22178699	     -0.00000000	      0.00000000	     19.91770017
      1.45001628	     -0.06388310	      0.00031550	     -0.20537809	     -0.06528287	      0.88291289	     -0.00002699	     -0.22176601	     -0.00000000	      0.00000000	     20.25601213
      1.45151340	     -0.06377368	      0.00031222	     -0.20526889	     -0.06527938	      0.88291302	     -0.00003201	     -0.22174409	     -0.00000000	      0.00000000	     20.30908103
      1.45307746	     -0.06365885	      0.00030857	     -0.20515426	     -0.06527567	      0.88291318	     -0.00003719	     -0.22172022	     -0.00000000	      0.00000000	     20.67142307
      1.45464152	     -0.06354217	      0.00030443	     -0.20503775	     -0.06527187	      0.88291336	     -0.00004232	     -0.22169548	     -0.00000000	      0.00000000	     20.66631180
      1.45620558	     -0.06342593	      0.00029996	     -0.20492164	     -0.06526801	      0.88291356	     -0.00004739	     -0.22166992	     -0.00000000	      0.00000000	     21.14744957
      1.45776964	     -0.06330887	      0.00029527	     -0.20480469	     -0.06526407	      0.88291378	     -0.00005239	     -0.22164368	     -0.00000000	      0.00000000	     21.11966344
      1.45978851	     -0.06315632	      0.00028915	     -0.20465224	     -0.06525888	      0.88291410	     -0.00005874	     -0.22160899	     -0.00000000	      0.00000000	     21.75038573
      1.46114807	     -0.06305483	      0.00028430	     -0.20455079	     -0.06525533	      0.88291434	     -0.00006295	     -0.22158501	     -0.00000000	      0.00000000	     21.66379620
      1.46250763	     -0.06295186	      0.00027944	     -0.20444784	     -0.06525172	      0.88291459	     -0.00006711	     -0.22156068	     -0.00000000	      0.00000000	     21.99343593
      1.46422748	     -0.06282758	      0.00027300	     -0.20432356	     -0.06524709	      0.88291493	     -0.00007228	     -0.22152956	     -0.00000000	      0.00000000	     22.08492891
      1.46594733	     -0.06269683	      0.00026725	     -0.20419281	     -0.06524238	      0.88291530	     -0.00007736	     -0.22149815	     -0.00000000	      0.00000000	     22.55420474
      1.46733487	     -0.06259663	      0.00026189	     -0.20409258	     -0.06523853	      0.88291561	     -0.00008139	     -0.22147248	     -0.00000000	      0.00000000	     22.75778350
      1.46872241	     -0.06249339	      0.00025756	     -0.20398931	     -0.06523463	      0.88291594	     -0.00008535	     -0.22144665	     -0.00000000	      0.00000000	     23.12184864
      1.47052235	     -0.06236513	      0.00025165	     -0.20386100	     -0.06522951	      0.88291639	     -0.00009040	     -0.22141289	     -0.00000000	      0.00000000	     23.27711928
      1.47209575	     -0.06224663	      0.00024772	     -0.20374246	     -0.06522497	      0.88291679	     -0.00009471	     -0.22138323	     -0.00000000	      0.00000000	     23.82223523
      1.47366915	     -0.06213780	      0.00024267	     -0.20363355	     -0.06522037	      0.88291722	     -0.00009894	     -0.22135332	     -0.00000000	      0.00000000	     23.89616086
      1.47524255	     -0.06202127	      0.00023950	     -0.20351697	     -0.06521572	      0.88291765	     -0.00010308	     -0.22132337	     -0.00000000	      0.00000000	     24.48835308
      1.47658973	     -0.06193088	      0.00023532	     -0.20342650	     -0.06521170	      0.88291804	     -0.00010655	     -0.22129760	     -0.00000000	      0.00000000	     24.50033915
      1.47793692	     -0.06183567	      0.00023229	     -0.20333121	     -0.06520764	      0.88291843	     -0.00010996	     -0.22127181	     -0.00000000	      0.00000000	     24.90623776
      1.47928411	     -0.06174400	      0.00022877	     -0.20323945	     -0.06520355	      0.88291883	     -0.00011331	     -0.22124596	     -0.00000000	      0.00000000	     25.06639872
      1.48091676	     -0.06163291	      0.00022491	     -0.20312824	     -0.06519855	      0.88291932	     -0.00011727	     -0.22121460	     -0.00000000	      0.00000000	     25.58770844
      1.48254941	     -0.06152604	      0.00022060	     -0.20302122	     -0.06519350	      0.88291981	     -0.00012114	     -0.22118323	     -0.00000000	      0.00000000	     25.54819719
      1.48418207	     -0.06141423	      0.00021681	     -0.20290927	     -0.06518840	      0.88292031	     -0.00012492	     -0.22115190	     -0.00000000	      0.00000000	     26.25892836
      1.48581472	     -0.06131609	      0.00021188	     -0.20281093	     -0.06518326	      0.88292081	     -0.00012860	     -0.22112051	     -0.00000000	      0.00000000	     26.40515734
      1.48716289	     -0.06122485	      0.00020950	     -0.20271958	     -0.06517898	      0.88292122	     -0.00013157	     -0.22109475	     -0.00000000	      0.00000000	     26.76343299
      1.48851106	     -0.06114257	      0.00020582	     -0.20263712	     -0.06517467	      0.88292162	     -0.00013447	     -0.22106897	     -0.00000000	      0.00000000	     26.92689730
      1.48985924	     -0.06105933	      0.00020254	     -0.20255372	     -0.06517034	      0.88292202	     -0.00013731	     -0.22104328	     -0.00000000	      0.00000000	     27.31822716
      1.49165152	     -0.06095483	      0.00019742	     -0.20244897	     -0.06516454	      0.88292255	     -0.00014098	     -0.22100930	     -0.00000000	      0.00000000	     27.41751198
      1.49344381	     -0.06084383	      0.00019312	     -0.20233771	     -0.06515871	      0.88292305	     -0.00014454	     -0.22097557	     -0.00000000	      0.00000000	     28.19185724
      1.49468486	     -0.06077596	      0.00018880	     -0.20226963	     -0.06515464	      0.88292339	     -0.00014692	     -0.22095223	     -0.00000000	      0.00000000	     28.23032738
      1.49592591	     -0.06070504	      0.00018528	     -0.20219851	     -0.06515056	      0.88292373	     -0.00014925	     -0.22092902	     -0.00000000	      0.00000000	     28.56619806
      1.49769074	     -0.06060921	      0.00017966	     -0.20210236	     -0.06514473	      0.88292418	     -0.00015246	     -0.22089624	     -0.00000000	      0.00000000	     28.77007456
      1.49945557	     -0.06051118	      0.00017464	     -0.20200401	     -0.06513887	      0.88292461	     -0.00015554	     -0.22086374	     -0.00000000	      0.00000000	     29.58521442
      1.50082282	     -0.06044260	      0.00016968	     -0.20193516	     -0.06513432	      0.88292493	     -0.00015783	     -0.22083872	     -0.00000000	      0.00000000	     29.42952276
      1.50219007	     -0.06037043	      0.00016567	     -0.20186271	     -0.06512975	      0.88292523	     -0.00016005	     -0.22081391	     -0.00000000	      0.00000000	     29.88354628
      1.50355732	     -0.06030323	      0.00016107	     -0.20179523	     -0.06512517	      0.88292551	     -0.00016218	     -0.22078929	     -0.00000000	      0.00000000	     30.03011448
      1.50521866	     -0.06022127	      0.00015597	     -0.20171291	     -0.06511960	      0.88292583	     -0.00016466	     -0.22075968	     -0.00000000	      0.00000000	     30.59978585
      1.50688001	     -0.06014585	      0.00015012	     -0.20163711	     -0.06511402	      0.88292613	     -0.00016701	     -0.22073038	     -0.00000000	      0.00000000	     30.42467088
      1.50821901	     -0.06007990	      0.00014637	     -0.20157086	     -0.06510951	      0.88292634	     -0.00016881	     -0.22070707	     -0.00000000	      0.00000000	     31.06187465
      1.50955800	     -0.06002164	      0.00014181	     -0.20151229	     -0.06510501	      0.88292654	     -0.00017053	     -0.22068397	     -0.00000000	      0.00000000	     31.13240482
      1.51089700	     -0.05996213	      0.00013771	     -0.20145245	     -0.06510050	      0.88292672	     -0.00017216	     -0.22066116	     -0.00000000	      0.00000000	     31.48073242
      1.51264048	     -0.05989057	      0.00013200	     -0.20138046	     -0.06509463	      0.88292694	     -0.00017416	     -0.22063186	     -0.00000000	      0.00000000	     31.47169627
      1.51438396	     -0.05981306	      0.00012718	     -0.20130252	     -0.06508877	      0.88292712	     -0.00017601	     -0.22060308	     -0.00000000	      0.00000000	     32.15133099
      1.51565144	     -0.05976684	      0.00012263	     -0.20125595	     -0.06508452	      0.88292723	     -0.00017726	     -0.22058239	     -0.00000000	      0.00000000	     32.15558585
      1.51691892	     -0.05971632	      0.00011901	     -0.20120509	     -0.06508027	      0.88292733	     -0.00017844	     -0.22056201	     -0.00000000	      0.00000000	     32.40549291
      1.51868153	     -0.05965203	      0.00011342	     -0.20114032	     -0.06507438	      0.88292745	     -0.00017995	     -0.22053411	     -0.00000000	      0.00000000	     32.56563331
      1.52022118	     -0.05959283	      0.00010943	     -0.20108069	     -0.06506925	      0.88292753	     -0.00018114	     -0.22051022	     -0.00000000	      0.00000000	     32.94202007
      1.52176082	     -0.05954295	      0.00010413	     -0.20103036	     -0.06506413	      0.88292759	     -0.00018222	     -0.22048667	     -0.00000000	      0.00000000	     32.93105697
      1.52330047	     -0.05948473	      0.00010083	     -0.20097171	     -0.06505904	      0.88292763	     -0.00018319	     -0.22046362	     -0.00000000	      0.00000000	     33.35423595
      1.52455563	     -0.05944722	      0.00009627	     -0.20093380	     -0.06505491	      0.88292766	     -0.00018390	     -0.22044505	     -0.00000000	      0.00000000	     33.30651542
      1.52581079	     -0.05940541	      0.00009303	     -0.20089162	     -0.06505079	      0.88292767	     -0.00018453	     -0.22042680	     -0.00000000	      0.00000000	     33.53607853
      1.52749409	     -0.05935487	      0.00008790	     -0.20084055	     -0.06504529	      0.88292768	     -0.00018526	     -0.22040273	     -0.00000000	     -0.00000000	     33.58096264
      1.52894806	     -0.05930956	      0.00008426	     -0.20079478	     -0.06504057	      0.88292767	     -0.00018579	     -0.22038236	     -0.00000000	     -0.00000000	     33.93744573
      1.53040203	     -0.05927020	      0.00007969	     -0.20075495	     -0.06503588	      0.88292765	     -0.00018622	     -0.22036233	     -0.00000000	     -0.00000000	     33.77400247
      1.53185600	     -0.05922691	      0.00007614	     -0.20071119	     -0.06503122	      0.88292762	     -0.00018656	     -0.22034271	     -0.00000000	     -0.00000000	     34.13712613
      1.53330996	     -0.05919084	      0.00007149	     -0.20067462	     -0.06502659	      0.88292759	     -0.00018680	     -0.22032341	     -0.00000000	     -0.00000000	     34.07324952
      1.53476393	     -0.05915144	      0.00006778	     -0.20063472	     -0.06502200	      0.88292755	     -0.00018695	     -0.22030453	     -0.00000000	     -0.00000000	     34.35435071
      1.53621790	     -0.05911882	      0.00006301	     -0.20060159	     -0.06501744	      0.88292751	     -0.00018702	     -0.22028599	     -0.00000000	     -0.00000000	     34.17987723
      1.53767187	     -0.05908213	      0.00005927	     -0.20056439	     -0.06501293	      0.88292746	     -0.00018699	     -0.22026786	     -0.00000000	     -0.00000000	     34.50613196
      1.53912584	     -0.05905367	      0.00005439	     -0.20053538	     -0.06500845	      0.88292742	     -0.00018687	     -0.22025008	     -0.00000000	     -0.00000000	     34.38809117
      1.54057980	     -0.05902212	      0.00005072	     -0.20050331	     -0.06500401	      0.88292737	     -0.00018668	     -0.22023274	     -0.00000000	     -0.00000000	     34.65551263
      1.54203377	     -0.05899953	      0.00004573	     -0.20048016	     -0.06499962	      0.88292732	     -0.00018639	     -0.22021583	     -0.00000000	     -0.00000000	     34.44725953
      1.54348774	     -0.05897299	      0.00004213	     -0.20045308	     -0.06499528	      0.88292728	     -0.00018603	     -0.22019944	     -0.00000000	     -0.00000000	     34.76945738
      1.54494171	     -0.05895757	      0.00003706	     -0.20043708	     -0.06499098	      0.88292724	     -0.00018559	     -0.22018355	     -0.00000000	     -0.00000000	     34.55051667
      1.54639568	     -0.05893790	      0.00003362	     -0.20041687	     -0.06498673	      0.88292720	     -0.00018507	     -0.22016828	     -0.00000000	     -0.00000000	     34.85913557
      1.54784964	     -0.05893118	      0.00002844	     -0.20040956	     -0.06498254	      0.88292716	     -0.00018447	     -0.22015360	     -0.00000000	     -0.00000000	     34.59774516
      1.54930361	     -0.05892141	      0.00002510	     -0.20039924	     -0.06497839	      0.88292713	     -0.00018380	     -0.22013972	     -0.00000000	     -0.00000000	     34.92476518
      1.55075758	     -0.05892802	      0.00001971	     -0.20040526	     -0.06497430	      0.88292710	     -0.00018305	     -0.22012664	     -0.00000000	     -0.00000000	     34.58022796
      1.55221155	     -0.05893182	      0.00001648	     -0.20040850	     -0.06497026	      0.88292707	     -0.00018224	     -0.22011460	     -0.00000000	     -0.00000000	     34.94416754
      1.55351777	     -0.05895017	      0.00001178	     -0.20042631	     -0.06496668	      0.88292704	     -0.00018144	     -0.22010469	     -0.00000000	     -0.00000000	     34.65417013
      1.55482400	     -0.05896822	      0.00000863	     -0.20044386	     -0.06496314	      0.88292702	     -0.00018059	     -0.22009577	     -0.00000000	     -0.00000000	     34.79250889
      1.55613022	     -0.05899486	      0.00000504	     -0.20047000	     -0.06495965	      0.88292699	     -0.00017969	     -0.22008786	     -0.00000000	     -0.00000000	     34.67840494
      1.55790898	     -0.05903551	      0.00000156	     -0.20051000	     -0.06495497	      0.88292695	     -0.00017837	     -0.22007878	     -0.00000000	     -0.00000000	     34.86748247
      1.55931068	     -0.05907670	     -0.00000142	     -0.20055068	     -0.06495134	      0.88292691	     -0.00017726	     -0.22007299	     -0.00000000	     -0.00000000	     34.47769990
      1.56071238	     -0.05911786	     -0.00000275	     -0.20059138	     -0.06494776	      0.88292686	     -0.00017609	     -0.22006843	     -0.00000000	     -0.00000000	     34.68724517
      1.56211408	     -0.05916984	     -0.00000444	     -0.20064290	     -0.06494424	      0.88292681	     -0.00017487	     -0.22006511	     -0.00000000	     -0.00000000	     34.40486370
      1.56351578	     -0.05922361	     -0.00000484	     -0.20069625	     -0.06494077	      0.88292674	     -0.00017358	     -0.22006310	     -0.00000000	     -0.00000000	     34.51941004
      1.56491748	     -0.05928593	     -0.00000525	     -0.20075817	     -0.06493736	      0.88292665	     -0.00017224	     -0.22006239	     -0.00000000	     -0.00000000	     34.23413092
      1.56631918	     -0.05934993	     -0.00000459	     -0.20082179	     -0.06493399	      0.88292655	     -0.00017085	     -0.22006299	     -0.00000000	     -0.00000000	     34.31497368
      1.56803223	     -0.05943877	     -0.00000350	     -0.20091020	     -0.06492996	      0.88292640	     -0.00016908	     -0.22006546	     -0.00000000	     -0.00000000	     33.79997432
      1.56943980	     -0.05950793	     -0.00000099	     -0.20097906	     -0.06492670	      0.88292626	     -0.00016756	     -0.22006889	     -0.00000000	     -0.00000000	     34.08981162
      1.57084737	     -0.05958879	      0.00000140	     -0.20105964	     -0.06492349	      0.88292609	     -0.00016599	     -0.22007346	     -0.00000000	     -0.00000000	     33.77253798
      1.57225494	     -0.05966841	      0.00000504	     -0.20113902	     -0.06492033	      0.88292590	     -0.00016438	     -0.22007924	     -0.00000000	     -0.00000000	     33.69880709
      1.57366251	     -0.05975612	      0.00000863	     -0.20122650	     -0.06491722	      0.88292567	     -0.00016272	     -0.22008615	     -0.00000000	     -0.00000000	     33.49634817
      1.57507008	     -0.05984463	      0.00001287	     -0.20131481	     -0.06491417	      0.88292542	     -0.00016102	     -0.22009423	     -0.00000000	     -0.00000000	     33.32110979
      1.57681207	     -0.05996301	      0.00001797	     -0.20143296	     -0.06491045	      0.88292505	     -0.00015887	     -0.22010571	     -0.00000000	     -0.00000000	     33.15478137
      1.57821649	     -0.06005812	      0.00002243	     -0.20152793	     -0.06490750	      0.88292472	     -0.00015708	     -0.22011620	     -0.00000000	     -0.00000000	     32.93953072
      1.57962091	     -0.06016118	      0.00002654	     -0.20163083	     -0.06490460	      0.88292435	     -0.00015527	     -0.22012770	     -0.00000000	     -0.00000000	     32.69217205
      1.58102532	     -0.06026365	      0.00003057	     -0.20173318	     -0.06490173	      0.88292393	     -0.00015342	     -0.22014022	     -0.00000000	     -0.00000000	     32.53553035
      1.58242974	     -0.06037135	      0.00003420	     -0.20184076	     -0.06489891	      0.88292347	     -0.00015154	     -0.22015364	     -0.00000000	     -0.00000000	     32.30831443
      1.58419530	     -0.06050757	      0.00003822	     -0.20197684	     -0.06489542	      0.88292283	     -0.00014914	     -0.22017177	     -0.00000000	     -0.00000000	     31.96529149
      1.58553395	     -0.06061408	      0.00004121	     -0.20208327	     -0.06489280	      0.88292229	     -0.00014729	     -0.22018634	     -0.00000000	     -0.00000000	     31.74910906
      1.58687261	     -0.06072208	      0.00004338	     -0.20219119	     -0.06489022	      0.88292171	     -0.00014543	     -0.22020163	     -0.00000000	     -0.00000000	     31.67081477
      1.58848665	     -0.06085762	      0.00004600	     -0.20232665	     -0.06488714	      0.88292094	     -0.00014316	     -0.22022099	     -0.00000000	     -0.00000000	     31.17533109
      1.59010070	     -0.06099217	      0.00004738	     -0.20246112	     -0.06488410	      0.88292011	     -0.00014086	     -0.22024135	     -0.00000000	     -0.00000000	     31.34418230
      1.59138183	     -0.06110275	      0.00004947	     -0.20257169	     -0.06488170	      0.88291940	     -0.00013903	     -0.22025811	     -0.00000000	     -0.00000000	     30.71865509
      1.59266297	     -0.06121167	      0.00005055	     -0.20268058	     -0.06487933	      0.88291865	     -0.00013719	     -0.22027539	     -0.00000000	     -0.00000000	     30.64145858
      1.59433033	     -0.06135666	      0.00005259	     -0.20282559	     -0.06487625	      0.88291761	     -0.00013477	     -0.22029857	     -0.00000000	     -0.00000000	     30.18049064
      1.59580587	     -0.06148445	      0.00005359	     -0.20295340	     -0.06487355	      0.88291662	     -0.00013263	     -0.22031971	     -0.00000000	     -0.00000000	     30.15484988
      1.59728141	     -0.06161451	      0.00005584	     -0.20308354	     -0.06487087	      0.88291558	     -0.00013048	     -0.22034139	     -0.00000000	     -0.00000000	     29.56357338
      1.59875695	     -0.06174218	      0.00005695	     -0.20321127	     -0.06486819	      0.88291449	     -0.00012832	     -0.22036357	     -0.00000000	     -0.00000001	     29.58781148
      1.60023249	     -0.06187241	      0.00005973	     -0.20334165	     -0.06486552	      0.88291335	     -0.00012616	     -0.22038619	     -0.00000000	     -0.00000001	     29.07318499
      1.60170803	     -0.06200006	      0.00006127	     -0.20346944	     -0.06486285	      0.88291215	     -0.00012400	     -0.22040923	     -0.00000000	     -0.00000001	     29.04724234
      1.60318357	     -0.06212889	      0.00006493	     -0.20359847	     -0.06486017	      0.88291090	     -0.00012184	     -0.22043261	     -0.00000000	     -0.00000001	     28.46724443
      1.60465911	     -0.06225498	      0.00006708	     -0.20372476	     -0.06485750	      0.88290961	     -0.00011968	     -0.22045632	     -0.00000000	     -0.00000001	     28.48703888
      1.60613466	     -0.06238290	      0.00007148	     -0.20385297	     -0.06485481	      0.88290828	     -0.00011752	     -0.22048033	     -0.00000000	     -0.00000001	     27.96502639
      1.60761020	     -0.06250853	      0.00007430	     -0.20397886	     -0.06485211	      0.88290691	     -0.00011536	     -0.22050464	     -0.00000000	     -0.00000001	     27.95483088
      1.60908574	     -0.06263435	      0.00007952	     -0.20410503	     -0.06484940	      0.88290550	     -0.00011321	     -0.22052920	     -0.00000000	     -0.00000001	     27.38733751
      1.61056128	     -0.06275665	      0.00008298	     -0.20422766	     -0.06484666	      0.88290406	     -0.00011106	     -0.22055398	     -0.00000000	     -0.00000001	     27.40868757
      1.61203682	     -0.06287983	      0.00008886	     -0.20435125	     -0.06484391	      0.88290258	     -0.00010891	     -0.22057892	     -0.00000000	     -0.00000001	     26.90896271
      1.61351236	     -0.06300116	      0.00009300	     -0.20447297	     -0.06484112	      0.88290108	     -0.00010678	     -0.22060405	     -0.00000000	     -0.00000001	     26.87422554
      1.61498790	     -0.06312239	      0.00009938	     -0.20459467	     -0.06483830	      0.88289956	     -0.00010465	     -0.22062935	     -0.00000000	     -0.00000001	     26.33336230
      1.61646344	     -0.06324019	      0.00010412	     -0.20471291	     -0.06483545	      0.88289802	     -0.00010253	     -0.22065479	     -0.00000000	     -0.00000001	     26.33309386
      1.61793898	     -0.06335754	      0.00011094	     -0.20483079	     -0.06483257	      0.88289647	     -0.00010041	     -0.22068031	     -0.00000000	     -0.00000001	     25.88045404
      1.61941452	     -0.06347181	      0.00011626	     -0.20494556	     -0.06482964	      0.88289490	     -0.00009831	     -0.22070588	     -0.00000000	     -0.00000001	     25.82422782
      1.62089006	     -0.06358504	      0.00012319	     -0.20505936	     -0.06482666	      0.88289333	     -0.00009622	     -0.22073146	     -0.00000000	     -0.00000001	     25.32937521
      1.62236560	     -0.06369527	      0.00012872	     -0.20517014	     -0.06482364	      0.88289175	     -0.00009414	     -0.22075702	     -0.00000000	     -0.00000001	     25.29930599
      1.62384114	     -0.06380494	      0.00013555	     -0.20528042	     -0.06482056	      0.88289018	     -0.00009207	     -0.22078255	     -0.00000000	     -0.00000001	     24.89836716
      1.62531668	     -0.06391205	      0.00014128	     -0.20538813	     -0.06481743	      0.88288860	     -0.00009002	     -0.22080802	     -0.00000000	     -0.00000001	     24.80256100
      1.62679222	     -0.06401802	      0.00014793	     -0.20549474	     -0.06481424	      0.88288703	     -0.00008798	     -0.22083341	     -0.00000000	     -0.00000001	     24.35782157
      1.62826776	     -0.06411993	      0.00015372	     -0.20559729	     -0.06481099	      0.88288547	     -0.00008595	     -0.22085868	     -0.00000000	     -0.00000001	     24.30377874
      1.63017604	     -0.06424934	      0.00016273	     -0.20572760	     -0.06480668	      0.88288347	     -0.00008335	     -0.22089106	     -0.00000000	     -0.00000001	     23.68033293
      1.63146363	     -0.06433045	      0.00016729	     -0.20580929	     -0.06480371	      0.88288214	     -0.00008162	     -0.22091264	     -0.00000000	     -0.00000001	     23.79971930
      1.63275122	     -0.06441075	      0.00017312	     -0.20589022	     -0.06480069	      0.88288081	     -0.00007989	     -0.22093394	     -0.00000000	     -0.00000001	     23.51083424
      1.63451912	     -0.06451570	      0.00018042	     -0.20599603	     -0.06479644	      0.88287902	     -0.00007754	     -0.22096266	     -0.00000000	     -0.00000001	     23.38806546
      1.63628702	     -0.06461689	      0.00018851	     -0.20609813	     -0.06479209	      0.88287727	     -0.00007521	     -0.22099064	     -0.00000000	     -0.00000001	     22.68568230
      1.63775021	     -0.06468886	      0.00019397	     -0.20617083	     -0.06478839	      0.88287584	     -0.00007330	     -0.22101313	     -0.00000000	     -0.00000001	     22.92067493
      1.63921341	     -0.06475922	      0.00020062	     -0.20624198	     -0.06478461	      0.88287443	     -0.00007142	     -0.22103479	     -0.00000000	     -0.00000001	     22.51778804
      1.64067660	     -0.06482037	      0.00020605	     -0.20630390	     -0.06478075	      0.88287306	     -0.00006955	     -0.22105558	     -0.00000000	     -0.00000001	     22.43069414
      1.64249542	     -0.06488917	      0.00021348	     -0.20637368	     -0.06477582	      0.88287139	     -0.00006725	     -0.22107996	     -0.00000000	     -0.00000001	     22.14808331
      1.64395526	     -0.06493470	      0.00021777	     -0.20641998	     -0.06477177	      0.88287009	     -0.00006542	     -0.22109829	     -0.00000000	     -0.00000001	     22.03232854
      1.64541509	     -0.06497753	      0.00022251	     -0.20646359	     -0.06476762	      0.88286882	     -0.00006362	     -0.22111540	     -0.00000000	     -0.00000001	     21.75265184
      1.64687492	     -0.06501392	      0.00022567	     -0.20650072	     -0.06476338	      0.88286759	     -0.00006184	     -0.22113134	     -0.00000000	     -0.00000001	     21.63495204
      1.64876869	     -0.06505628	      0.00022937	     -0.20654405	     -0.06475773	      0.88286604	     -0.00005956	     -0.22115019	     -0.00000000	     -0.00000001	     21.37818504
      1.65024734	     -0.06508296	      0.00023010	     -0.20657144	     -0.06475321	      0.88286488	     -0.00005780	     -0.22116351	     -0.00000000	     -0.00000001	     21.30384732
      1.65172598	     -0.06510722	      0.00023078	     -0.20659641	     -0.06474858	      0.88286375	     -0.00005608	     -0.22117557	     -0.00000000	     -0.00000001	     21.05874893
      1.65320463	     -0.06512611	      0.00022980	     -0.20661597	     -0.06474385	      0.88286267	     -0.00005438	     -0.22118642	     -0.00000000	     -0.00000000	     21.00789869
      1.65511598	     -0.06514968	      0.00022791	     -0.20664041	     -0.06473758	      0.88286133	     -0.00005222	     -0.22119860	     -0.00000000	     -0.00000000	     20.67348173
      1.65669263	     -0.06515641	      0.00022440	     -0.20664780	     -0.06473228	      0.88286028	     -0.00005049	     -0.22120720	     -0.00000000	     -0.00000000	     20.68627481
      1.65826927	     -0.06516416	      0.00022125	     -0.20665623	     -0.06472685	      0.88285929	     -0.00004878	     -0.22121432	     -0.00000000	     -0.00000000	     20.47228397
      1.65984592	     -0.06516424	      0.00021636	     -0.20665694	     -0.06472131	      0.88285834	     -0.00004712	     -0.22122010	     -0.00000000	     -0.00000000	     20.55586597
      1.66142256	     -0.06516474	      0.00021188	     -0.20665809	     -0.06471564	      0.88285744	     -0.00004550	     -0.22122447	     -0.00000000	     -0.00000000	     20.28300841
      1.66299920	     -0.06515421	      0.00020611	     -0.20664819	     -0.06470986	      0.88285660	     -0.00004391	     -0.22122754	     -0.00000000	     -0.00000000	     20.30244763
      1.66457585	     -0.06514242	      0.00020113	     -0.20663703	     -0.06470395	      0.88285580	     -0.00004237	     -0.22122919	     -0.00000000	     -0.00000000	     20.24123638
      1.66615249	     -0.06512307	      0.00019536	     -0.20661830	     -0.06469792	      0.88285507	     -0.00004087	     -0.22122948	     -0.00000000	     -0.00000000	     20.12073158
      1.66772914	     -0.06510146	      0.00019061	     -0.20659732	     -0.06469177	      0.88285438	     -0.00003941	     -0.22122839	     -0.00000000	     -0.00000000	     20.12977768
      1.66930578	     -0.06507130	      0.00018567	     -0.20656780	     -0.06468551	      0.88285376	     -0.00003800	     -0.22122597	     -0.00000000	     -0.00000000	     20.05589038
      1.67088243	     -0.06503959	      0.00018179	     -0.20653674	     -0.06467912	      0.88285318	     -0.00003663	     -0.22122217	     -0.00000000	     -0.00000000	     19.96048823
      1.67245907	     -0.06499986	      0.00017792	     -0.20649766	     -0.06467262	      0.88285267	     -0.00003530	     -0.22121708	     -0.00000000	     -0.00000000	     19.96564066
      1.67403572	     -0.06495779	      0.00017507	     -0.20645627	     -0.06466600	      0.88285221	     -0.00003401	     -0.22121065	     -0.00000000	     -0.00000000	     20.00303677
      1.67561236	     -0.06490975	      0.00017234	     -0.20640889	     -0.06465927	      0.88285181	     -0.00003277	     -0.22120293	     -0.00000000	     -0.00000000	     19.94033548
      1.67718901	     -0.06485864	      0.00017088	     -0.20635847	     -0.06465243	      0.88285147	     -0.00003158	     -0.22119396	     -0.00000000	     -0.00000000	     19.91645807
      1.67876565	     -0.06479984	      0.00016962	     -0.20630035	     -0.06464547	      0.88285118	     -0.00003043	     -0.22118371	     -0.00000000	     -0.00000000	     19.97374879
      1.68034230	     -0.06474014	      0.00016893	     -0.20624133	     -0.06463841	      0.88285095	     -0.00002932	     -0.22117217	     -0.00000000	     -0.00000000	     20.06054510
      1.68191894	     -0.06467305	      0.00016821	     -0.20617493	     -0.06463123	      0.88285077	     -0.00002826	     -0.22115942	     -0.00000000	     -0.00000000	     19.92338572
      1.68349559	     -0.06460235	      0.00016796	     -0.20610490	     -0.06462395	      0.88285065	     -0.00002724	     -0.22114541	     -0.00000000	     -0.00000000	     20.13665443
      1.68507223	     -0.06452733	      0.00016753	     -0.20603053	     -0.06461657	      0.88285059	     -0.00002627	     -0.22113016	     -0.00000000	     -0.00000000	     20.05101137
      1.68680678	     -0.06444049	      0.00016749	     -0.20594441	     -0.06460833	      0.88285058	     -0.00002526	     -0.22111200	     -0.00000000	      0.00000000	     20.26671185
      1.68854132	     -0.06434888	      0.00016680	     -0.20585348	     -0.06459996	      0.88285063	     -0.00002429	     -0.22109238	     -0.00000000	      0.00000000	     20.23718693
      1.69001065	     -0.06426753	      0.00016690	     -0.20577273	     -0.06459278	      0.88285072	     -0.00002352	     -0.22107469	     -0.00000000	      0.00000000	     20.22602101
      1.69147998	     -0.06418076	      0.00016647	     -0.20568651	     -0.06458552	      0.88285085	     -0.00002278	     -0.22105598	     -0.00000000	      0.00000000	     20.38979622
      1.69326013	     -0.06407602	      0.00016617	     -0.20558243	     -0.06457661	      0.88285108	     -0.00002194	     -0.22103196	     -0.00000000	      0.00000000	     20.50887543
      1.69504028	     -0.06395991	      0.00016557	     -0.20546695	     -0.06456759	      0.88285136	     -0.00002115	     -0.22100658	     -0.00000000	      0.00000000	     20.58836638
      1.69636423	     -0.06387556	      0.00016502	     -0.20538305	     -0.06456080	      0.88285160	     -0.00002060	     -0.22098672	     -0.00000000	      0.00000000	     20.72372346
      1.69768817	     -0.06378510	      0.00016434	     -0.20529303	     -0.06455395	      0.88285188	     -0.00002008	     -0.22096610	     -0.00000000	      0.00000000	     20.79964746
      1.69950187	     -0.06365879	      0.00016334	     -0.20516729	     -0.06454447	      0.88285231	     -0.00001941	     -0.22093658	     -0.00000000	      0.00000000	     21.07295054
      1.70131557	     -0.06352706	      0.00016243	     -0.20503611	     -0.06453488	      0.88285280	     -0.00001879	     -0.22090563	     -0.00000000	      0.00000000	     20.93155268
      1.70286624	     -0.06341118	      0.00016126	     -0.20492066	     -0.06452659	      0.88285327	     -0.00001831	     -0.22087806	     -0.00000000	      0.00000000	     21.37772739
      1.70441692	     -0.06329193	      0.00016041	     -0.20480184	     -0.06451823	      0.88285377	     -0.00001785	     -0.22084950	     -0.00000000	      0.00000000	     21.44791164
      1.70596760	     -0.06317599	      0.00015855	     -0.20468629	     -0.06450980	      0.88285431	     -0.00001744	     -0.22082005	     -0.00000000	      0.00000000	     21.68937697
      1.70751828	     -0.06305513	      0.00015710	     -0.20456580	     -0.06450130	      0.88285489	     -0.00001705	     -0.22078983	     -0.00000000	      0.00000000	     21.82111112
      1.70906895	     -0.06293818	      0.00015469	     -0.20444918	     -0.06449273	      0.88285550	     -0.00001670	     -0.22075885	     -0.00000000	      0.00000000	     22.09663899
      1.71061963	     -0.06281647	      0.00015318	     -0.20432780	     -0.06448409	      0.88285615	     -0.00001638	     -0.22072727	     -0.00000000	      0.00000000	     22.21497476
      1.71217031	     -0.06269851	      0.00015056	     -0.20421013	     -0.06447540	      0.88285684	     -0.00001608	     -0.22069507	     -0.00000000	      0.00000000	     22.52082041
      1.71372099	     -0.06257705	      0.00014917	     -0.20408896	     -0.06446664	      0.88285755	     -0.00001581	     -0.22066238	     -0.00000000	      0.00000000	     22.71231428
      1.71527166	     -0.06246026	      0.00014646	     -0.20397242	     -0.06445782	      0.88285830	     -0.00001557	     -0.22062922	     -0.00000000	      0.00000000	     22.91663744
      1.71682234	     -0.06233832	      0.00014543	     -0.20385075	     -0.06444895	      0.88285907	     -0.00001535	     -0.22059570	     -0.00000000	      0.00000000	     23.34369454
      1.71837302	     -0.06222417	      0.00014287	     -0.20373682	     -0.06444003	      0.88285988	     -0.00001516	     -0.22056179	     -0.00000000	      0.00000000	     23.33639560
      1.71992370	     -0.06210068	      0.00014257	     -0.20361359	     -0.06443106	      0.88286071	     -0.00001499	     -0.22052764	     -0.00000000	      0.00000000	     23.86523456
      1.72147437	     -0.06198824	      0.00014042	     -0.20350134	     -0.06442204	      0.88286157	     -0.00001483	     -0.22049313	     -0.00000000	      0.00000000	     23.93948183
      1.72302505	     -0.06186489	      0.00014127	     -0.20337824	     -0.06441297	      0.88286244	     -0.00001470	     -0.22045847	     -0.00000000	      0.00000000	     24.41396613
      1.72457573	     -0.06175487	      0.00013942	     -0.20326838	     -0.06440386	      0.88286335	     -0.00001458	     -0.22042352	     -0.00000000	      0.00000000	     24.50146020
      1.72593468	     -0.06164706	      0.00014089	     -0.20316079	     -0.06439584	      0.88286415	     -0.00001449	     -0.22039284	     -0.00000000	      0.00000000	     24.86095123
      1.72729363	     -0.06154788	      0.00014055	     -0.20306176	     -0.06438780	      0.88286497	     -0.00001442	     -0.22036199	     -0.00000000	      0.00000000	     25.10790230
      1.72896203	     -0.06142248	      0.00014181	     -0.20293657	     -0.06437788	      0.88286599	     -0.00001434	     -0.22032405	     -0.00000000	      0.00000000	     25.36498017
      1.73063044	     -0.06130367	      0.00014132	     -0.20281791	     -0.06436792	      0.88286703	     -0.00001428	     -0.22028600	     -0.00000000	      0.00000000	     25.79972564
      1.73204489	     -0.06119721	      0.00014347	     -0.20271162	     -0.06435945	      0.88286792	     -0.00001424	     -0.22025376	     -0.00000000	      0.00000000	     25.99556120
      1.73345933	     -0.06109846	      0.00014354	     -0.20261299	     -0.06435096	      0.88286882	     -0.00001422	     -0.22022147	     -0.00000000	      0.00000000	     26.31472182
      1.73487378	     -0.06099690	      0.00014501	     -0.20251155	     -0.06434244	      0.88286972	     -0.00001421	     -0.22018924	     -0.00000000	      0.00000000	     26.54050804
      1.73659502	     -0.06087924	      0.00014516	     -0.20239400	     -0.06433204	      0.88287083	     -0.00001421	     -0.22015004	     -0.00000000	      0.00000000	     27.02639413
      1.73831627	     -0.06075730	      0.00014771	     -0.20227220	     -0.06432162	      0.88287194	     -0.00001422	     -0.22011098	     -0.00000000	      0.00000000	     27.09109581
      1.73960672	     -0.06067320	      0.00014634	     -0.20218811	     -0.06431379	      0.88287278	     -0.00001424	     -0.22008174	     -0.00000000	      0.00000000	     27.51690067
      1.74089718	     -0.06058584	      0.00014719	     -0.20210081	     -0.06430594	      0.88287361	     -0.00001427	     -0.22005261	     -0.00000000	      0.00000000	     27.81027027
      1.74269287	     -0.06047126	      0.00014660	     -0.20198625	     -0.06429499	      0.88287477	     -0.00001433	     -0.22001222	     -0.00000000	      0.00000000	     28.08713023
      1.74429103	     -0.06036550	      0.00014776	     -0.20188053	     -0.06428523	      0.88287580	     -0.00001439	     -0.21997653	     -0.00000000	      0.00000000	     28.50234808
      1.74572772	     -0.06027936	      0.00014606	     -0.20179434	     -0.06427645	      0.88287671	     -0.00001445	     -0.21994456	     -0.00000000	      0.00000000	     28.70710365
      1.74716441	     -0.06018815	      0.00014684	     -0.20170314	     -0.06426765	      0.88287762	     -0.00001452	     -0.21991283	     -0.00000000	      0.00000000	     29.09446183
      1.74860111	     -0.06010472	      0.00014539	     -0.20161965	     -0.06425884	      0.88287852	     -0.00001460	     -0.21988126	     -0.00000000	      0.00000000	     29.25031094
      1.75003780	     -0.06001814	      0.00014547	     -0.20153303	     -0.06425002	      0.88287941	     -0.00001468	     -0.21984994	     -0.00000000	      0.00000000	     29.63292669
      1.75147449	     -0.05993739	      0.00014411	     -0.20145219	     -0.06424119	      0.88288028	     -0.00001476	     -0.21981882	     -0.00000000	      0.00000000	     29.81572522
      1.75322990	     -0.05983603	      0.00014423	     -0.20135075	     -0.06423040	      0.88288134	     -0.00001486	     -0.21978115	     -0.00000000	      0.00000000	     30.38783093
      1.75458627	     -0.05976518	      0.00014221	     -0.20127979	     -0.06422205	      0.88288214	     -0.00001495	     -0.21975227	     -0.00000000	      0.00000000	     30.33989751
      1.75594264	     -0.05969033	      0.00014216	     -0.20120485	     -0.06421370	      0.88288292	     -0.00001503	     -0.21972365	     -0.00000000	      0.00000000	     30.69708797
      1.75759784	     -0.05960610	      0.00014056	     -0.20112047	     -0.06420350	      0.88288386	     -0.00001513	     -0.21968904	     -0.00000000	      0.00000000	     30.91040635
      1.75925305	     -0.05951811	      0.00014130	     -0.20103236	     -0.06419331	      0.88288478	     -0.00001523	     -0.21965484	     -0.00000000	      0.00000000	     31.26734687
      1.76053879	     -0.05945758	      0.00013929	     -0.20097167	     -0.06418538	      0.88288547	     -0.00001530	     -0.21962851	     -0.00000000	      0.00000000	     31.38768840
      1.76182454	     -0.05939345	      0.00013934	     -0.20090743	     -0.06417746	      0.88288615	     -0.00001537	     -0.21960245	     -0.00000000	      0.00000000	     31.67061345
      1.76352762	     -0.05931480	      0.00013823	     -0.20082857	     -0.06416697	      0.88288703	     -0.00001545	     -0.21956829	     -0.00000000	      0.00000000	     31.81292625
      1.76502005	     -0.05924352	      0.00013862	     -0.20075713	     -0.06415778	      0.88288777	     -0.00001551	     -0.21953874	     -0.00000000	      0.00000000	     32.24005577
      1.76651249	     -0.05917999	      0.00013738	     -0.20069339	     -0.06414859	      0.88288849	     -0.00001555	     -0.21950951	     -0.00000000	      0.00000000	     32.17810660
      1.76800492	     -0.05911075	      0.00013813	     -0.20062397	     -0.06413941	      0.88288919	     -0.00001559	     -0.21948068	     -0.00000000	      0.00000000	     32.63866210
      1.76949735	     -0.05905176	      0.00013680	     -0.20056475	     -0.06413024	      0.88288987	     -0.00001561	     -0.21945215	     -0.00000000	      0.00000000	     32.65988495
      1.77098978	     -0.05898614	      0.00013799	     -0.20049894	     -0.06412107	      0.88289052	     -0.00001561	     -0.21942404	     -0.00000000	      0.00000000	     33.05307429
      1.77248221	     -0.05893199	      0.00013649	     -0.20044453	     -0.06411191	      0.88289115	     -0.00001559	     -0.21939625	     -0.00000000	      0.00000000	     32.97420859
      1.77381672	     -0.05887559	      0.00013773	     -0.20038794	     -0.06410373	      0.88289170	     -0.00001556	     -0.21937178	     -0.00000000	      0.00000000	     33.36158152
      1.77515123	     -0.05882796	      0.00013710	     -0.20034008	     -0.06409555	      0.88289223	     -0.00001552	     -0.21934756	     -0.00000000	      0.00000000	     33.41286432
      1.77648574	     -0.05877800	      0.00013756	     -0.20028990	     -0.06408739	      0.88289274	     -0.00001545	     -0.21932368	     -0.00000000	      0.00000000	     33.64686159
      1.77826652	     -0.05871799	      0.00013705	     -0.20022955	     -0.06407651	      0.88289340	     -0.00001533	     -0.21929228	     -0.00000000	      0.00000000	     33.66065279
      1.77964914	     -0.05866838	      0.00013792	     -0.20017969	     -0.06406807	      0.88289388	     -0.00001521	     -0.21926833	     -0.00000000	      0.00000000	     34.06006676
      1.78103177	     -0.05862561	      0.00013748	     -0.20013664	     -0.06405965	      0.88289436	     -0.00001507	     -0.21924470	     -0.00000000	      0.00000000	     34.06743207
      1.78241440	     -0.05858061	      0.00013803	     -0.20009137	     -0.06405123	      0.88289481	     -0.00001490	     -0.21922143	     -0.00000000	      0.00000000	     34.31525354
      1.78413920	     -0.05853192	      0.00013712	     -0.20004230	     -0.06404076	      0.88289535	     -0.00001466	     -0.21919287	     -0.00000000	      0.00000000	     34.30551601
      1.78549193	     -0.05848924	      0.00013782	     -0.19999935	     -0.06403256	      0.88289576	     -0.00001444	     -0.21917089	     -0.00000000	      0.00000000	     34.65178255
      1.78684467	     -0.05845428	      0.00013711	     -0.19996406	     -0.06402438	      0.88289616	     -0.00001420	     -0.21914921	     -0.00000000	      0.00000000	     34.63691601
      1.78819741	     -0.05841716	      0.00013725	     -0.19992664	     -0.06401621	      0.88289654	     -0.00001393	     -0.21912790	     -0.00000000	      0.00000000	     34.85972609
      1.78993214	     -0.05837651	      0.00013644	     -0.19988557	     -0.06400575	      0.88289701	     -0.00001354	     -0.21910106	     -0.00000000	      0.00000000	     34.78051865
      1.79130285	     -0.05834087	      0.00013685	     -0.19984960	     -0.06399751	      0.88289737	     -0.00001321	     -0.21908029	     -0.00000000	      0.00000000	     35.15644312
      1.79267355	     -0.05831293	      0.00013607	     -0.19982131	     -0.06398929	      0.88289771	     -0.00001285	     -0.21905988	     -0.00000000	      0.00000000	     35.11190827
      1.79404425	     -0.05828365	      0.00013608	     -0.19979168	     -0.06398108	      0.88289805	     -0.00001246	     -0.21903990	     -0.00000000	      0.00000000	     35.31133617
      1.79574344	     -0.05825581	      0.00013503	     -0.19976338	     -0.06397094	      0.88289845	     -0.00001194	     -0.21901572	     -0.00000000	      0.00000000	     35.23857549
      1.79710140	     -0.05823062	      0.00013526	     -0.19973784	     -0.06396285	      0.88289876	     -0.00001149	     -0.21899694	     -0.00000000	      0.00000000	     35.53355145
      1.79845936	     -0.05821399	      0.00013436	     -0.19972083	     -0.06395478	      0.88289906	     -0.00001102	     -0.21897861	     -0.00000000	      0.00000000	     35.46565113
      1.79981731	     -0.05819627	      0.00013425	     -0.19970274	     -0.06394674	      0.88289935	     -0.00001052	     -0.21896082	     -0.00000000	      0.00000000	     35.64704086
      1.80149770	     -0.05818353	      0.00013334	     -0.19968953	     -0.06393681	      0.88289970	     -0.00000986	     -0.21893952	     -0.00000000	      0.00000000	     35.50139174
      1.80286085	     -0.05817267	      0.00013340	     -0.19967830	     -0.06392879	      0.88289997	     -0.00000929	     -0.21892294	     -0.00000000	      0.00000000	     35.82244183
      1.80422399	     -0.05817279	      0.00013243	     -0.19967802	     -0.06392078	      0.88290024	     -0.00000870	     -0.21890703	     -0.00000000	      0.00000000	     35.68538521
      1.80558713	     -0.05817497	      0.00013201	     -0.19967982	     -0.06391280	      0.88290050	     -0.00000808	     -0.21889192	     -0.00000000	      0.00000000	     35.86032446
      1.80723946	     -0.05818983	      0.00013083	     -0.19969419	     -0.06390316	      0.88290080	     -0.00000730	     -0.21887478	     -0.00000000	      0.00000000	     35.64918785
      1.80861837	     -0.05820326	      0.00013063	     -0.19970723	     -0.06389514	      0.88290104	     -0.00000661	     -0.21886158	     -0.00000000	      0.00000000	     35.96636313
      1.80999727	     -0.05822822	      0.00012982	     -0.19973180	     -0.06388715	      0.88290127	     -0.00000590	     -0.21884939	     -0.00000000	      0.00000000	     35.77892161
      1.81137618	     -0.05825448	      0.00012980	     -0.19975769	     -0.06387918	      0.88290149	     -0.00000515	     -0.21883832	     -0.00000000	      0.00000000	     35.95949843
      1.81275509	     -0.05828950	      0.00012964	     -0.19979234	     -0.06387123	      0.88290169	     -0.00000438	     -0.21882836	     -0.00000000	      0.00000000	     35.80910660
      1.81441079	     -0.05833417	      0.00013038	     -0.19983660	     -0.06386172	      0.88290192	     -0.00000342	     -0.21881794	     -0.00000000	      0.00000000	     36.08724120
      1.81576710	     -0.05838022	      0.00013101	     -0.19988233	     -0.06385396	      0.88290209	     -0.00000260	     -0.21881064	     -0.00000000	      0.00000000	     35.73394379
      1.81712341	     -0.05842554	      0.00013238	     -0.19992735	     -0.06384622	      0.88290225	     -0.00000176	     -0.21880447	     -0.00000000	      0.00000000	     35.94087175
      1.81847971	     -0.05847773	      0.00013402	     -0.19997927	     -0.06383851	      0.88290238	     -0.00000089	     -0.21879937	     -0.00000000	      0.00000000	     35.77217778
      1.82014197	     -0.05854280	      0.00013681	     -0.20004403	     -0.06382908	      0.88290252	      0.00000020	     -0.21879458	     -0.00000000	      0.00000000	     35.98375420
      1.82150154	     -0.05860408	      0.00013945	     -0.20010507	     -0.06382140	      0.88290261	      0.00000113	     -0.21879181	     -0.00000000	      0.00000000	     35.61816365
      1.82286111	     -0.05866486	      0.00014247	     -0.20016564	     -0.06381374	      0.88290269	      0.00000208	     -0.21879009	     -0.00000000	      0.00000000	     35.79184808
      1.82422068	     -0.05873249	      0.00014590	     -0.20023308	     -0.06380610	      0.88290273	      0.00000305	     -0.21878940	     -0.00000000	      0.00000000	     35.58454650
      1.82587362	     -0.05881492	      0.00015039	     -0.20031530	     -0.06379684	      0.88290276	      0.00000426	     -0.21878991	     -0.00000000	      0.00000000	     35.76411700
      1.82722662	     -0.05888759	      0.00015488	     -0.20038785	     -0.06378928	      0.88290275	      0.00000528	     -0.21879133	     -0.00000000	     -0.00000000	     35.38361214
      1.82857963	     -0.05895932	      0.00015917	     -0.20045945	     -0.06378175	      0.88290272	      0.00000631	     -0.21879362	     -0.00000000	     -0.00000000	     35.52281803
      1.82993263	     -0.05903650	      0.00016406	     -0.20053653	     -0.06377423	      0.88290267	      0.00000736	     -0.21879673	     -0.00000000	     -0.00000000	     35.30125019
      1.83159042	     -0.05913238	      0.00016965	     -0.20063231	     -0.06376504	      0.88290256	      0.00000868	     -0.21880168	     -0.00000000	     -0.00000000	     35.42993288
      1.83293517	     -0.05921528	      0.00017522	     -0.20071516	     -0.06375761	      0.88290245	      0.00000976	     -0.21880655	     -0.00000000	     -0.00000000	     35.04256666
      1.83427992	     -0.05929813	      0.00017996	     -0.20079795	     -0.06375020	      0.88290230	      0.00001086	     -0.21881218	     -0.00000000	     -0.00000000	     35.14346755
      1.83562468	     -0.05938450	      0.00018569	     -0.20088431	     -0.06374280	      0.88290214	      0.00001198	     -0.21881852	     -0.00000000	     -0.00000000	     34.92180415
      1.83729162	     -0.05949179	      0.00019208	     -0.20099158	     -0.06373365	      0.88290189	      0.00001337	     -0.21882732	     -0.00000000	     -0.00000000	     35.02278138
      1.83862863	     -0.05958096	      0.00019870	     -0.20108079	     -0.06372633	      0.88290167	      0.00001451	     -0.21883506	     -0.00000000	     -0.00000000	     34.64617941
      1.83996563	     -0.05967024	      0.00020426	     -0.20117010	     -0.06371903	      0.88290142	      0.00001565	     -0.21884338	     -0.00000000	     -0.00000000	     34.72362984
      1.84130263	     -0.05976149	      0.00021118	     -0.20126142	     -0.06371174	      0.88290115	      0.00001680	     -0.21885223	     -0.00000000	     -0.00000000	     34.49701893
      1.84298172	     -0.05987660	      0.00021922	     -0.20137664	     -0.06370260	      0.88290077	      0.00001826	     -0.21886405	     -0.00000000	     -0.00000000	     34.55538489
      1.84431351	     -0.05996941	      0.00022747	     -0.20146960	     -0.06369536	      0.88290044	      0.00001942	     -0.21887396	     -0.00000000	     -0.00000000	     34.16587714
      1.84564531	     -0.06006143	      0.00023441	     -0.20156174	     -0.06368813	      0.88290009	      0.00002059	     -0.21888428	     -0.00000000	     -0.00000000	     34.22252477
      1.84697710	     -0.06015428	      0.00024265	     -0.20165477	     -0.06368092	      0.88289971	      0.00002176	     -0.21889499	     -0.00000000	     -0.00000000	     33.98644408
      1.84867159	     -0.06027214	      0.00025213	     -0.20177285	     -0.06367175	      0.88289920	      0.00002326	     -0.21890912	     -0.00000000	     -0.00000000	     34.02990344
      1.85000327	     -0.06036491	      0.00026147	     -0.20186585	     -0.06366455	      0.88289877	      0.00002444	     -0.21892060	     -0.00000000	     -0.00000000	     33.61243627
      1.85133495	     -0.06045682	      0.00026939	     -0.20195798	     -0.06365737	      0.88289832	      0.00002563	     -0.21893237	     -0.00000000	     -0.00000000	     33.64709013
      1.85266662	     -0.06054922	      0.00027852	     -0.20205064	     -0.06365019	      0.88289784	      0.00002681	     -0.21894441	     -0.00000000	     -0.00000000	     33.38530447
      1.85436709	     -0.06066680	      0.00028887	     -0.20216855	     -0.06364102	      0.88289721	      0.00002833	     -0.21896019	     -0.00000000	     -0.00000000	     33.41069692
      1.85570253	     -0.06075902	      0.00029861	     -0.20226108	     -0.06363383	      0.88289668	      0.00002953	     -0.21897288	     -0.00000000	     -0.00000000	     32.96514445
      1.85703797	     -0.06084930	      0.00030686	     -0.20235166	     -0.06362664	      0.88289613	      0.00003072	     -0.21898577	     -0.00000000	     -0.00000000	     32.99931411
      1.85837342	     -0.06093868	      0.00031640	     -0.20244137	     -0.06361945	      0.88289556	      0.00003192	     -0.21899883	     -0.00000000	     -0.00000000	     32.71764172
      1.86007726	     -0.06105106	      0.00032733	     -0.20255417	     -0.06361028	      0.88289481	      0.00003344	     -0.21901571	     -0.00000000	     -0.00000000	     32.72940292
      1.86141729	     -0.06113890	      0.00033765	     -0.20264241	     -0.06360307	      0.88289419	      0.00003464	     -0.21902915	     -0.00000000	     -0.00000000	     32.25242294
      1.86275731	     -0.06122559	      0.00034631	     -0.20272946	     -0.06359585	      0.88289355	      0.00003584	     -0.21904273	     -0.00000000	     -0.00000000	     32.27007877
      1.86409733	     -0.06131191	      0.00035615	     -0.20281619	     -0.06358863	      0.88289289	      0.00003703	     -0.21905645	     -0.00000000	     -0.00000000	     31.96607680
      1.86580544	     -0.06142057	      0.00036735	     -0.20292535	     -0.06357942	      0.88289202	      0.00003854	     -0.21907413	     -0.00000000	     -0.00000000	     31.96333236
      1.86715565	     -0.06150579	      0.00037789	     -0.20301103	     -0.06357214	      0.88289131	      0.00003974	     -0.21908825	     -0.00000000	     -0.00000000	     31.46144354
      1.86850586	     -0.06158967	      0.00038681	     -0.20309534	     -0.06356484	      0.88289058	      0.00004092	     -0.21910249	     -0.00000000	     -0.00000000	     31.47224386
      1.86985608	     -0.06167271	      0.00039694	     -0.20317887	     -0.06355753	      0.88288984	      0.00004210	     -0.21911683	     -0.00000000	     -0.00000000	     31.15207043
      1.87155431	     -0.06177543	      0.00040834	     -0.20328217	     -0.06354832	      0.88288888	      0.00004358	     -0.21913499	     -0.00000000	     -0.00000000	     31.14448017
      1.87291544	     -0.06185633	      0.00041917	     -0.20336360	     -0.06354093	      0.88288809	      0.00004475	     -0.21914962	     -0.00000000	     -0.00000000	     30.63320509
      1.87427657	     -0.06193544	      0.00042837	     -0.20344321	     -0.06353352	      0.88288729	      0.00004591	     -0.21916429	     -0.00000000	     -0.00000000	     30.64072528
      1.87563770	     -0.06201339	      0.00043887	     -0.20352171	     -0.06352609	      0.88288647	      0.00004706	     -0.21917897	     -0.00000000	     -0.00000000	     30.30457192
      1.87732298	     -0.06210684	      0.00045065	     -0.20361583	     -0.06351687	      0.88288544	      0.00004846	     -0.21919711	     -0.00000000	     -0.00000000	     30.29942203
      1.87870052	     -0.06218090	      0.00046204	     -0.20369048	     -0.06350931	      0.88288458	      0.00004960	     -0.21921186	     -0.00000000	     -0.00000000	     29.77843514
      1.88007806	     -0.06225279	      0.00047168	     -0.20376295	     -0.06350172	      0.88288370	      0.00005072	     -0.21922651	     -0.00000000	     -0.00000000	     29.79594097
      1.88145560	     -0.06232339	      0.00048261	     -0.20383417	     -0.06349412	      0.88288282	      0.00005182	     -0.21924103	     -0.00000000	     -0.00000000	     29.44642302
      1.88311353	     -0.06240566	      0.00049422	     -0.20391716	     -0.06348493	      0.88288175	      0.00005313	     -0.21925832	     -0.00000000	     -0.00000000	     29.46173843
      1.88451020	     -0.06247244	      0.00050561	     -0.20398460	     -0.06347715	      0.88288083	      0.00005421	     -0.21927269	     -0.00000000	     -0.00000000	     28.94492054
      1.88590688	     -0.06253590	      0.00051515	     -0.20404869	     -0.06346935	      0.88287991	      0.00005526	     -0.21928682	     -0.00000000	     -0.00000000	     28.98910451
      1.88730356	     -0.06259631	      0.00052605	     -0.20410977	     -0.06346152	      0.88287898	      0.00005630	     -0.21930066	     -0.00000000	     -0.00000000	     28.63519347
      1.88870023	     -0.06265192	      0.00053584	     -0.20416604	     -0.06345365	      0.88287804	      0.00005731	     -0.21931411	     -0.00000000	     -0.00000000	     28.60519534
      1.89040302	     -0.06271421	      0.00054901	     -0.20422918	     -0.06344402	      0.88287690	      0.00005851	     -0.21932984	     -0.00000000	     -0.00000000	     28.10074619
      1.89182504	     -0.06275848	      0.00055816	     -0.20427413	     -0.06343593	      0.88287594	      0.00005949	     -0.21934231	     -0.00000000	     -0.00000000	     28.25944319
      1.89324707	     -0.06280065	      0.00056887	     -0.20431702	     -0.06342780	      0.88287498	      0.00006043	     -0.21935408	     -0.00000000	     -0.00000000	     27.94277847
      1.89466910	     -0.06283724	      0.00057765	     -0.20435430	     -0.06341963	      0.88287402	      0.00006135	     -0.21936513	     -0.00000000	     -0.00000000	     27.86566867
      1.89609112	     -0.06287041	      0.00058728	     -0.20438818	     -0.06341142	      0.88287307	      0.00006224	     -0.21937538	     -0.00000000	     -0.00000000	     27.64148908
      1.89751315	     -0.06289937	      0.00059540	     -0.20441783	     -0.06340317	      0.88287212	      0.00006309	     -0.21938483	     -0.00000000	     -0.00000000	     27.53426399
      1.89928394	     -0.06293230	      0.00060608	     -0.20445162	     -0.06339283	      0.88287094	      0.00006410	     -0.21939543	     -0.00000000	     -0.00000000	     27.25352731
      1.90071144	     -0.06295264	      0.00061218	     -0.20447261	     -0.06338445	      0.88287000	      0.00006488	     -0.21940305	     -0.00000000	     -0.00000000	     27.22930837
      1.90213894	     -0.06297126	      0.00061960	     -0.20449191	     -0.06337601	      0.88286907	      0.00006563	     -0.21940978	     -0.00000000	     -0.00000000	     27.02257436
      1.90356644	     -0.06298638	      0.00062471	     -0.20450767	     -0.06336753	      0.88286815	      0.00006633	     -0.21941564	     -0.00000000	     -0.00000000	     26.91721247
      1.90499394	     -0.06299824	      0.00063026	     -0.20452018	     -0.06335900	      0.88286724	      0.00006699	     -0.21942060	     -0.00000000	     -0.00000000	     26.79433430
      1.90674361	     -0.06301009	      0.00063428	     -0.20453276	     -0.06334848	      0.88286615	      0.00006776	     -0.21942547	     -0.00000000	     -0.00000000	     26.52598115
      1.90817415	     -0.06301277	      0.00063863	     -0.20453606	     -0.06333982	      0.88286527	      0.00006833	     -0.21942843	      0.00000000	     -0.00000000	     26.45894704
      1.90960469	     -0.06301505	      0.00064011	     -0.20453890	     -0.06333111	      0.88286440	      0.00006887	     -0.21943044	      0.00000000	     -0.00000000	     26.47865872
      1.91103523	     -0.06301333	      0.00064249	     -0.20453777	     -0.06332234	      0.88286355	      0.00006936	     -0.21943154	      0.00000000	     -0.00000000	     26.21496967
      1.91246577	     -0.06300831	      0.00064286	     -0.20453328	     -0.06331353	      0.88286272	      0.00006981	     -0.21943168	      0.00000000	     -0.00000000	     26.26488889
      1.91389631	     -0.06299996	      0.00064338	     -0.20452547	     -0.06330465	      0.88286190	      0.00007022	     -0.21943085	      0.00000000	     -0.00000000	     26.02256383
      1.91562638	     -0.06298495	      0.00064191	     -0.20451106	     -0.06329385	      0.88286093	      0.00007065	     -0.21942854	      0.00000000	     -0.00000000	     26.18809120
      1.91712471	     -0.06296853	      0.00064135	     -0.20449518	     -0.06328443	      0.88286012	      0.00007097	     -0.21942538	      0.00000000	     -0.00000000	     25.72071285
      1.91862303	     -0.06294741	      0.00063813	     -0.20447454	     -0.06327494	      0.88285932	      0.00007125	     -0.21942115	      0.00000000	     -0.00000000	     25.95294214
      1.92012135	     -0.06292446	      0.00063605	     -0.20445209	     -0.06326539	      0.88285855	      0.00007147	     -0.21941586	      0.00000000	     -0.00000000	     25.55993900
      1.92161967	     -0.06289543	      0.00063133	     -0.20442349	     -0.06325578	      0.88285779	      0.00007165	     -0.21940951	      0.00000000	     -0.00000000	     25.76312922
      1.92311799	     -0.06286493	      0.00062778	     -0.20439345	     -0.06324611	      0.88285706	      0.00007178	     -0.21940207	      0.00000000	     -0.00000000	     25.49610553
      1.92461631	     -0.06282931	      0.00062163	     -0.20435821	     -0.06323637	      0.88285634	      0.00007185	     -0.21939360	      0.00000000	     -0.00000000	     25.61841455
      1.92611463	     -0.06279160	      0.00061661	     -0.20432092	     -0.06322657	      0.88285565	      0.00007188	     -0.21938407	      0.00000000	     -0.00000000	     25.36908963
      1.92761295	     -0.06274862	      0.00060913	     -0.20427829	     -0.06321670	      0.88285498	      0.00007186	     -0.21937352	      0.00000000	     -0.00000000	     25.49704977
      1.92911127	     -0.06270359	      0.00060249	     -0.20423362	     -0.06320677	      0.88285432	      0.00007179	     -0.21936192	      0.00000000	     -0.00000000	     25.34207282
      1.93060959	     -0.06265320	      0.00059354	     -0.20418353	     -0.06319678	      0.88285369	      0.00007167	     -0.21934931	      0.00000000	     -0.00000000	     25.40360051
      1.93210792	     -0.06259983	      0.00058542	     -0.20413047	     -0.06318672	      0.88285308	      0.00007150	     -0.21933563	      0.00000000	     -0.00000000	     25.29151525
      1.93360624	     -0.06254116	      0.00057544	     -0.20407207	     -0.06317659	      0.88285249	      0.00007128	     -0.21932093	      0.00000000	     -0.00000000	     25.36619254
      1.93510456	     -0.06247980	      0.00056626	     -0.20401097	     -0.06316640	      0.88285192	      0.00007102	     -0.21930515	      0.00000000	     -0.00000000	     25.32125211
      1.93660288	     -0.06241336	      0.00055589	     -0.20394476	     -0.06315615	      0.88285138	      0.00007071	     -0.21928834	      0.00000000	     -0.00000000	     25.35202562
      1.93810120	     -0.06234379	      0.00054636	     -0.20387543	     -0.06314584	      0.88285086	      0.00007036	     -0.21927047	      0.00000000	     -0.00000000	     25.30294927
      1.93959952	     -0.06226930	      0.00053597	     -0.20380115	     -0.06313546	      0.88285036	      0.00006996	     -0.21925158	      0.00000000	     -0.00000000	     25.40055856
      1.94146382	     -0.06217469	      0.00052432	     -0.20370680	     -0.06312247	      0.88284978	      0.00006940	     -0.21922659	      0.00000000	     -0.00000000	     25.37592247
      1.94277140	     -0.06210003	      0.00051503	     -0.20363229	     -0.06311330	      0.88284940	      0.00006897	     -0.21920815	      0.00000000	     -0.00000000	     25.45294641
      1.94407898	     -0.06202612	      0.00050670	     -0.20355855	     -0.06310408	      0.88284904	      0.00006851	     -0.21918890	      0.00000000	     -0.00000000	     25.44145109
      1.94580904	     -0.06192481	      0.00049507	     -0.20345742	     -0.06309182	      0.88284859	      0.00006785	     -0.21916226	      0.00000000	     -0.00000000	     25.65119444
      1.94753911	     -0.06182348	      0.00048404	     -0.20335626	     -0.06307949	      0.88284819	      0.00006713	     -0.21913437	      0.00000000	     -0.00000000	     25.29801626
      1.94896429	     -0.06173147	      0.00047422	     -0.20326435	     -0.06306927	      0.88284789	      0.00006650	     -0.21911055	      0.00000000	     -0.00000000	     25.70755953
      1.95038948	     -0.06164503	      0.00046499	     -0.20317802	     -0.06305900	      0.88284762	      0.00006584	     -0.21908594	      0.00000000	     -0.00000000	     25.71317447
      1.95181467	     -0.06155427	      0.00045544	     -0.20308733	     -0.06304869	      0.88284737	      0.00006514	     -0.21906070	      0.00000000	     -0.00000000	     25.74466389
      1.95356316	     -0.06144513	      0.00044397	     -0.20297828	     -0.06303598	      0.88284712	      0.00006424	     -0.21902887	      0.00000000	     -0.00000000	     25.98901494
      1.95508187	     -0.06134492	      0.00043408	     -0.20287813	     -0.06302488	      0.88284693	      0.00006341	     -0.21900057	      0.00000000	     -0.00000000	     25.88375217
      1.95660058	     -0.06124935	      0.00042409	     -0.20278259	     -0.06301373	      0.88284677	      0.00006255	     -0.21897165	      0.00000000	     -0.00000000	     26.09885104
      1.95811930	     -0.06114819	      0.00041458	     -0.20268145	     -0.06300254	      0.88284664	      0.00006165	     -0.21894224	      0.00000000	     -0.00000000	     26.06972997
      1.95963801	     -0.06105189	      0.00040441	     -0.20258514	     -0.06299130	      0.88284655	      0.00006072	     -0.21891232	      0.00000000	     -0.00000000	     26.23240051
      1.96115672	     -0.06094879	      0.00039546	     -0.20248205	     -0.06298001	      0.88284649	      0.00005976	     -0.21888200	      0.00000000	     -0.00000000	     26.38684550
      1.96267543	     -0.06085462	      0.00038499	     -0.20238783	     -0.06296868	      0.88284646	      0.00005876	     -0.21885125	      0.00000000	     -0.00000000	     26.43032161
      1.96402314	     -0.06076199	      0.00037755	     -0.20229519	     -0.06295859	      0.88284645	      0.00005785	     -0.21882372	      0.00000000	      0.00000000	     26.56847961
      1.96537084	     -0.06067617	      0.00036874	     -0.20220931	     -0.06294847	      0.88284647	      0.00005691	     -0.21879591	      0.00000000	      0.00000000	     26.67263966
      1.96671855	     -0.06058668	      0.00036090	     -0.20211977	     -0.06293832	      0.88284651	      0.00005595	     -0.21876789	      0.00000000	      0.00000000	     26.76304884
      1.96855904	     -0.06046955	      0.00034922	     -0.20200251	     -0.06292440	      0.88284660	      0.00005460	     -0.21872929	      0.00000000	      0.00000000	     27.07799693
      1.97000027	     -0.06037218	      0.00034163	     -0.20190507	     -0.06291347	      0.88284670	      0.00005351	     -0.21869888	      0.00000000	      0.00000000	     27.02404748
      1.97144149	     -0.06028183	      0.00033220	     -0.20181460	     -0.06290251	      0.88284682	      0.00005240	     -0.21866827	      0.00000000	      0.00000000	     27.22485871
      1.97288271	     -0.06018738	      0.00032452	     -0.20172005	     -0.06289152	      0.88284695	      0.00005126	     -0.21863756	      0.00000000	      0.00000000	     27.32971006
      1.97432393	     -0.06009835	      0.00031531	     -0.20163086	     -0.06288051	      0.88284711	      0.00005010	     -0.21860672	      0.00000000	      0.00000000	     27.51661139
      1.97576516	     -0.06000573	      0.00030759	     -0.20153811	     -0.06286946	      0.88284729	      0.00004892	     -0.21857584	      0.00000000	      0.00000000	     27.59212440
      1.97720638	     -0.05991755	      0.00029854	     -0.20144975	     -0.06285840	      0.88284748	      0.00004772	     -0.21854486	      0.00000000	      0.00000000	     27.81507972
      1.97894350	     -0.05980838	      0.00028963	     -0.20134039	     -0.06284502	      0.88284774	      0.00004624	     -0.21850751	      0.00000000	      0.00000000	     27.86250226
      1.98024488	     -0.05973200	      0.00028072	     -0.20126381	     -0.06283499	      0.88284794	      0.00004511	     -0.21847948	      0.00000000	      0.00000000	     28.09335168
      1.98154627	     -0.05965252	      0.00027387	     -0.20118416	     -0.06282494	      0.88284816	      0.00004396	     -0.21845148	      0.00000000	      0.00000000	     28.27765434
      1.98321754	     -0.05955609	      0.00026373	     -0.20108746	     -0.06281200	      0.88284846	      0.00004247	     -0.21841552	      0.00000000	      0.00000000	     28.38300040
      1.98466189	     -0.05946965	      0.00025671	     -0.20100083	     -0.06280081	      0.88284873	      0.00004116	     -0.21838452	      0.00000000	      0.00000000	     28.69245232
      1.98610625	     -0.05939057	      0.00024786	     -0.20092149	     -0.06278960	      0.88284902	      0.00003983	     -0.21835355	      0.00000000	      0.00000000	     28.66718766
      1.98755060	     -0.05930635	      0.00024101	     -0.20083705	     -0.06277838	      0.88284931	      0.00003849	     -0.21832269	      0.00000000	      0.00000000	     28.99960559
      1.98899496	     -0.05923040	      0.00023217	     -0.20076082	     -0.06276715	      0.88284962	      0.00003713	     -0.21829188	      0.00000000	      0.00000000	     29.03096913
      1.99043932	     -0.05914991	      0.00022534	     -0.20068007	     -0.06275591	      0.88284994	      0.00003575	     -0.21826122	      0.00000000	      0.00000000	     29.34038635
      1.99188367	     -0.05907743	      0.00021657	     -0.20060730	     -0.06274467	      0.88285027	      0.00003436	     -0.21823065	      0.00000000	      0.00000000	     29.33261895
      1.99332803	     -0.05899976	      0.00020978	     -0.20052936	     -0.06273341	      0.88285061	      0.00003295	     -0.21820026	      0.00000000	      0.00000000	     29.66982035
      1.99477238	     -0.05893113	      0.00020078	     -0.20046039	     -0.06272215	      0.88285095	      0.00003153	     -0.21816998	      0.00000000	      0.00000000	     29.67816238
      1.99621674	     -0.05885721	      0.00019380	     -0.20038618	     -0.06271089	      0.88285130	      0.00003009	     -0.21813992	      0.00000000	      0.00000000	     30.01467831
      1.99766110	     -0.05879243	      0.00018450	     -0.20032104	     -0.06269963	      0.88285166	      0.00002864	     -0.21811001	      0.00000000	      0.00000000	     29.99593519
      1.99910545	     -0.05872141	      0.00017741	     -0.20024969	     -0.06268837	      0.88285202	      0.00002717	     -0.21808033	      0.00000000	      0.00000000	     30.34957447
      2.00054981	     -0.05866049	      0.00016776	     -0.20018838	     -0.06267711	      0.88285238	      0.00002569	     -0.21805082	      0.00000000	      0.00000000	     30.33782533
      2.00199416	     -0.05859267	      0.00016036	     -0.20012022	     -0.06266585	      0.88285275	      0.00002420	     -0.21802158	      0.00000000	      0.00000000	     30.70433771
      2.00343852	     -0.05853575	      0.00014949	     -0.20006286	     -0.06265460	      0.88285312	      0.00002270	     -0.21799252	      0.00000000	      0.00000000	     30.68828678
      2.00488288	     -0.05847068	      0.00014036	     -0.19999738	     -0.06264335	      0.88285349	      0.00002118	     -0.21796376	      0.00000000	      0.00000000	     31.10803858
      2.00632723	     -0.05841791	      0.00012683	     -0.19994409	     -0.06263211	      0.88285387	      0.00001965	     -0.21793519	      0.00000000	      0.00000000	     31.11009247
      2.00777159	     -0.05835557	      0.00011551	     -0.19988127	     -0.06262088	      0.88285424	      0.00001812	     -0.21790694	      0.00000000	      0.00000000	     31.55043152
      2.00905053	     -0.05831119	      0.00010179	     -0.19983637	     -0.06261094	      0.88285458	      0.00001675	     -0.21788209	      0.00000000	      0.00000000	     31.55824854
      2.01032947	     -0.05826156	      0.00008953	     -0.19978626	     -0.06260102	      0.88285492	      0.00001538	     -0.21785748	      0.00000000	      0.00000000	     31.82996580
      2.01190226	     -0.05820689	      0.00007253	     -0.19973093	     -0.06258883	      0.88285534	      0.00001368	     -0.21782749	      0.00000000	      0.00000000	     31.95659803
      2.01347506	     -0.05814836	      0.00005715	     -0.19967177	     -0.06257666	      0.88285577	      0.00001197	     -0.21779786	      0.00000000	      0.00000000	     32.39288896
      2.01477423	     -0.05810780	      0.00004253	     -0.19963065	     -0.06256662	      0.88285613	      0.00001056	     -0.21777359	      0.00000000	      0.00000000	     32.33806270
      2.01607341	     -0.05806251	      0.00003011	     -0.19958483	     -0.06255661	      0.88285651	      0.00000914	     -0.21774957	      0.00000000	      0.00000000	     32.61935161
      2.01765205	     -0.05801402	      0.00001426	     -0.19953568	     -0.06254446	      0.88285698	      0.00000741	     -0.21772066	      0.00000000	      0.00000000	     32.71980142
      2.01923069	     -0.05796060	      0.00000086	     -0.19948165	     -0.06253235	      0.88285747	      0.00000568	     -0.21769212	      0.00000000	      0.00000000	     33.19595308
      2.02047597	     -0.05792663	     -0.00001171	     -0.19944715	     -0.06252282	      0.88285786	      0.00000431	     -0.21766979	      0.00000000	      0.00000000	     33.13883717
      2.02172125	     -0.05788791	     -0.00002245	     -0.19940793	     -0.06251332	      0.88285827	      0.00000294	     -0.21764769	      0.00000000	      0.00000000	     33.41308303
      2.02336398	     -0.05784240	     -0.00003740	     -0.19936174	     -0.06250082	      0.88285883	      0.00000114	     -0.21761881	      0.00000000	      0.00000000	     33.57409619
      2.02484196	     -0.05779829	     -0.00004909	     -0.19931705	     -0.06248961	      0.88285935	     -0.00000049	     -0.21759315	      0.00000000	      0.00000000	     33.95378225
      2.02631994	     -0.05776243	     -0.00006240	     -0.19928057	     -0.06247844	      0.88285988	     -0.00000212	     -0.21756772	      0.00000000	      0.00000000	     33.93893796
      2.02779792	     -0.05771792	     -0.00007270	     -0.19923550	     -0.06246732	      0.88286043	     -0.00000375	     -0.21754262	      0.00000000	      0.00000000	     34.43451332
      2.02905042	     -0.05769049	     -0.00008347	     -0.19920755	     -0.06245792	      0.88286091	     -0.00000512	     -0.21752149	     -0.00000000	      0.00000000	     34.41992253
      2.03030292	     -0.05765766	     -0.00009222	     -0.19917424	     -0.06244856	      0.88286139	     -0.00000650	     -0.21750060	     -0.00000000	      0.00000000	     34.68423661
      2.03189348	     -0.05762160	     -0.00010419	     -0.19913754	     -0.06243671	      0.88286202	     -0.00000824	     -0.21747433	     -0.00000000	      0.00000000	     34.82657785
      2.03348405	     -0.05758136	     -0.00011408	     -0.19909671	     -0.06242492	      0.88286266	     -0.00000998	     -0.21744840	     -0.00000000	      0.00000000	     35.28412928
      2.03473378	     -0.05755737	     -0.00012327	     -0.19907222	     -0.06241569	      0.88286317	     -0.00001135	     -0.21742821	     -0.00000000	      0.00000000	     35.21783647
      2.03598351	     -0.05752875	     -0.00013059	     -0.19904313	     -0.06240650	      0.88286368	     -0.00001271	     -0.21740824	     -0.00000000	      0.00000000	     35.47925413
      2.03760429	     -0.05749723	     -0.00014049	     -0.19901101	     -0.06239463	      0.88286434	     -0.00001447	     -0.21738261	     -0.00000000	      0.00000000	     35.58478758
      2.03922507	     -0.05746129	     -0.00014840	     -0.19897450	     -0.06238282	      0.88286501	     -0.00001623	     -0.21735735	     -0.00000000	      0.00000000	     36.07616151
      2.04041784	     -0.05744295	     -0.00015564	     -0.19895570	     -0.06237416	      0.88286550	     -0.00001752	     -0.21733894	     -0.00000000	      0.00000000	     35.94482736
      2.04161062	     -0.05742026	     -0.00016130	     -0.19893258	     -0.06236555	      0.88286598	     -0.00001880	     -0.21732075	     -0.00000000	      0.00000000	     36.15855343
      2.04332174	     -0.05739255	     -0.00016965	     -0.19890425	     -0.06235324	      0.88286667	     -0.00002064	     -0.21729497	     -0.00000000	      0.00000000	     36.28021989
      2.04475858	     -0.05736706	     -0.00017556	     -0.19887828	     -0.06234297	      0.88286723	     -0.00002218	     -0.21727365	     -0.00000000	      0.00000000	     36.56594881
      2.04619543	     -0.05734771	     -0.00018220	     -0.19885841	     -0.06233274	      0.88286779	     -0.00002371	     -0.21725259	     -0.00000000	      0.00000000	     36.54492165
      2.04763227	     -0.05732389	     -0.00018739	     -0.19883410	     -0.06232257	      0.88286832	     -0.00002523	     -0.21723185	     -0.00000000	      0.00000000	     36.89919165
      2.04906911	     -0.05730845	     -0.00019370	     -0.19881815	     -0.06231245	      0.88286885	     -0.00002675	     -0.21721138	     -0.00000000	      0.00000000	     36.78013918
      2.05050596	     -0.05728591	     -0.00019842	     -0.19879514	     -0.06230238	      0.88286935	     -0.00002826	     -0.21719124	     -0.00000000	      0.00000000	     37.20400049
      2.05178711	     -0.05727444	     -0.00020360	     -0.19878322	     -0.06229345	      0.88286978	     -0.00002961	     -0.21717351	     -0.00000000	      0.00000000	     37.08142584
      2.05306826	     -0.05725821	     -0.00020785	     -0.19876655	     -0.06228456	      0.88287019	     -0.00003095	     -0.21715606	     -0.00000000	      0.00000000	     37.31760041
      2.05434942	     -0.05724600	     -0.00021231	     -0.19875391	     -0.06227571	      0.88287058	     -0.00003229	     -0.21713884	     -0.00000000	      0.00000000	     37.34201401
      2.05608777	     -0.05722751	     -0.00021757	     -0.19873485	     -0.06226377	      0.88287109	     -0.00003409	     -0.21711590	     -0.00000000	      0.00000000	     37.62590403
      2.05740599	     -0.05721843	     -0.00022155	     -0.19872532	     -0.06225478	      0.88287145	     -0.00003546	     -0.21709880	     -0.00000000	      0.00000000	     37.50697234
      2.05872420	     -0.05720578	     -0.00022487	     -0.19871225	     -0.06224583	      0.88287178	     -0.00003683	     -0.21708199	     -0.00000000	      0.00000000	     37.74149827
      2.06004241	     -0.05719695	     -0.00022799	     -0.19870300	     -0.06223693	      0.88287209	     -0.00003819	     -0.21706543	     -0.00000000	      0.00000000	     37.72568444
      2.06170782	     -0.05718275	     -0.00023151	     -0.19868828	     -0.06222576	      0.88287246	     -0.00003991	     -0.21704492	     -0.00000000	      0.00000000	     38.02086248
      2.06300416	     -0.05717682	     -0.00023399	     -0.19868196	     -0.06221712	      0.88287271	     -0.00004125	     -0.21702925	     -0.00000000	      0.00000000	     37.85808767
      2.06430049	     -0.05716784	     -0.00023623	     -0.19867258	     -0.06220852	      0.88287295	     -0.00004258	     -0.21701390	     -0.00000000	      0.00000000	     38.07555197
      2.06559683	     -0.05716203	     -0.00023806	     -0.19866639	     -0.06219997	      0.88287316	     -0.00004391	     -0.21699881	     -0.00000000	      0.00000000	     38.06448278
      2.06730554	     -0.05715176	     -0.00024045	     -0.19865562	     -0.06218878	      0.88287341	     -0.00004567	     -0.21697935	     -0.00000000	      0.00000000	     38.33460208
      2.06859518	     -0.05714808	     -0.00024182	     -0.19865157	     -0.06218039	      0.88287356	     -0.00004700	     -0.21696497	     -0.00000000	      0.00000000	     38.18180546
      2.06988482	     -0.05714199	     -0.00024339	     -0.19864511	     -0.06217204	      0.88287370	     -0.00004833	     -0.21695089	     -0.00000000	      0.00000000	     38.38261989
      2.07143305	     -0.05713835	     -0.00024451	     -0.19864104	     -0.06216209	      0.88287384	     -0.00004992	     -0.21693433	     -0.00000000	      0.00000000	     38.31848578
      2.07281212	     -0.05713283	     -0.00024584	     -0.19863513	     -0.06215329	      0.88287394	     -0.00005134	     -0.21691991	     -0.00000000	      0.00000000	     38.58998375
      2.07419119	     -0.05713127	     -0.00024616	     -0.19863322	     -0.06214454	      0.88287401	     -0.00005277	     -0.21690575	     -0.00000000	      0.00000000	     38.45581015
      2.07557025	     -0.05712724	     -0.00024713	     -0.19862881	     -0.06213585	      0.88287406	     -0.00005420	     -0.21689188	     -0.00000000	      0.00000000	     38.71875383
      2.07694932	     -0.05712730	     -0.00024700	     -0.19862851	     -0.06212722	      0.88287409	     -0.00005563	     -0.21687826	     -0.00000000	      0.00000000	     38.59063114
      2.07832839	     -0.05712555	     -0.00024771	     -0.19862640	     -0.06211864	      0.88287410	     -0.00005706	     -0.21686494	     -0.00000000	      0.00000000	     38.83684695
      2.07970746	     -0.05712787	     -0.00024725	     -0.19862838	     -0.06211012	      0.88287409	     -0.00005850	     -0.21685190	     -0.00000000	     -0.00000000	     38.70747681
      2.08108653	     -0.05712922	     -0.00024786	     -0.19862937	     -0.06210166	      0.88287407	     -0.00005994	     -0.21683917	     -0.00000000	     -0.00000000	     38.94470058
      2.08246559	     -0.05713622	     -0.00024728	     -0.19863605	     -0.06209325	      0.88287402	     -0.00006138	     -0.21682678	     -0.00000000	     -0.00000000	     38.80299304
      2.08384466	     -0.05714367	     -0.00024788	     -0.19864314	     -0.06208491	      0.88287396	     -0.00006283	     -0.21681482	     -0.00000000	     -0.00000000	     39.03204963
      2.08522373	     -0.05715576	     -0.00024702	     -0.19865491	     -0.06207662	      0.88287389	     -0.00006429	     -0.21680329	     -0.00000000	     -0.00000000	     38.88977311
      2.08660280	     -0.05716805	     -0.00024735	     -0.19866686	     -0.06206839	      0.88287380	     -0.00006575	     -0.21679225	     -0.00000000	     -0.00000000	     39.11799739
      2.08798187	     -0.05718530	     -0.00024603	     -0.19868381	     -0.06206022	      0.88287370	     -0.00006722	     -0.21678169	     -0.00000000	     -0.00000000	     38.96542951
      2.08936094	     -0.05720351	     -0.00024585	     -0.19870171	     -0.06205210	      0.88287359	     -0.00006869	     -0.21677169	     -0.00000000	     -0.00000000	     39.18638571
      2.09074000	     -0.05722659	     -0.00024380	     -0.19872452	     -0.06204404	      0.88287346	     -0.00007016	     -0.21676225	     -0.00000000	     -0.00000000	     39.01955331
      2.09211907	     -0.05724981	     -0.00024302	     -0.19874746	     -0.06203604	      0.88287332	     -0.00007165	     -0.21675340	     -0.00000000	     -0.00000000	     39.24296390
      2.09349814	     -0.05727677	     -0.00024012	     -0.19877418	     -0.06202810	      0.88287318	     -0.00007313	     -0.21674512	     -0.00000000	     -0.00000000	     39.07047007
      2.09487721	     -0.05730324	     -0.00023853	     -0.19880040	     -0.06202022	      0.88287302	     -0.00007463	     -0.21673741	     -0.00000000	     -0.00000000	     39.29255319
      2.09625628	     -0.05733336	     -0.00023464	     -0.19883034	     -0.06201239	      0.88287285	     -0.00007613	     -0.21673025	     -0.00000000	     -0.00000000	     39.10559286
      2.09763534	     -0.05736453	     -0.00023231	     -0.19886129	     -0.06200461	      0.88287267	     -0.00007763	     -0.21672368	     -0.00000000	     -0.00000000	     39.31546339
      2.09901441	     -0.05740040	     -0.00022747	     -0.19889701	     -0.06199689	      0.88287248	     -0.00007914	     -0.21671771	     -0.00000000	     -0.00000000	     39.11005952
      2.10039348	     -0.05743632	     -0.00022394	     -0.19893277	     -0.06198923	      0.88287228	     -0.00008066	     -0.21671238	     -0.00000000	     -0.00000000	     39.31970368
      2.10177255	     -0.05747458	     -0.00021753	     -0.19897094	     -0.06198162	      0.88287207	     -0.00008218	     -0.21670765	     -0.00000000	     -0.00000000	     39.10797119
      2.10315162	     -0.05751212	     -0.00021278	     -0.19900836	     -0.06197407	      0.88287185	     -0.00008370	     -0.21670349	     -0.00000000	     -0.00000000	     39.31819856
      2.10453069	     -0.05755224	     -0.00020506	     -0.19904845	     -0.06196656	      0.88287162	     -0.00008524	     -0.21669987	     -0.00000000	     -0.00000000	     39.09222149
      2.10590975	     -0.05759207	     -0.00019926	     -0.19908821	     -0.06195911	      0.88287137	     -0.00008678	     -0.21669678	     -0.00000000	     -0.00000000	     39.29602645
      2.10728882	     -0.05763427	     -0.00019028	     -0.19913043	     -0.06195172	      0.88287112	     -0.00008832	     -0.21669422	     -0.00000000	     -0.00000000	     39.05504514
      2.10866789	     -0.05767617	     -0.00018344	     -0.19917230	     -0.06194437	      0.88287085	     -0.00008987	     -0.21669216	     -0.00000000	     -0.00000000	     39.25712352
      2.11004696	     -0.05772029	     -0.00017323	     -0.19921650	     -0.06193707	      0.88287057	     -0.00009143	     -0.21669060	     -0.00000000	     -0.00000000	     39.00566747
      2.11142603	     -0.05776428	     -0.00016544	     -0.19926051	     -0.06192983	      0.88287027	     -0.00009299	     -0.21668953	     -0.00000000	     -0.00000000	     39.20913120
      2.11280509	     -0.05780992	     -0.00015394	     -0.19930628	     -0.06192263	      0.88286997	     -0.00009456	     -0.21668892	     -0.00000000	     -0.00000000	     38.94976163
      2.11418416	     -0.05785529	     -0.00014510	     -0.19935171	     -0.06191548	      0.88286965	     -0.00009614	     -0.21668876	     -0.00000000	     -0.00000000	     39.15611436
      2.11556323	     -0.05790277	     -0.00013251	     -0.19939938	     -0.06190838	      0.88286932	     -0.00009772	     -0.21668903	     -0.00000000	     -0.00000000	     38.88114599
      2.11694230	     -0.05795066	     -0.00012297	     -0.19944737	     -0.06190133	      0.88286897	     -0.00009931	     -0.21668975	     -0.00000000	     -0.00000000	     39.09018716
      2.11817744	     -0.05799486	     -0.00011114	     -0.19949176	     -0.06189505	      0.88286865	     -0.00010074	     -0.21669077	     -0.00000000	     -0.00000000	     38.86635516
      2.11941258	     -0.05803894	     -0.00010091	     -0.19953600	     -0.06188880	      0.88286831	     -0.00010218	     -0.21669211	     -0.00000000	     -0.00000000	     38.92292430
      2.12092638	     -0.05809366	     -0.00008637	     -0.19959098	     -0.06188120	      0.88286788	     -0.00010395	     -0.21669418	     -0.00000000	     -0.00000000	     38.79373947
      2.12244018	     -0.05814826	     -0.00007303	     -0.19964583	     -0.06187365	      0.88286744	     -0.00010573	     -0.21669670	     -0.00000000	     -0.00000000	     38.91902346
      2.12370031	     -0.05819377	     -0.00005924	     -0.19969161	     -0.06186740	      0.88286705	     -0.00010722	     -0.21669910	     -0.00000000	     -0.00000000	     38.69801962
      2.12496043	     -0.05823904	     -0.00004687	     -0.19973713	     -0.06186119	      0.88286666	     -0.00010872	     -0.21670175	     -0.00000000	     -0.00000000	     38.74270894
      2.12647791	     -0.05829355	     -0.00002982	     -0.19979202	     -0.06185375	      0.88286616	     -0.00011053	     -0.21670526	     -0.00000000	     -0.00000000	     38.57259639
      2.12799540	     -0.05834712	     -0.00001433	     -0.19984594	     -0.06184636	      0.88286564	     -0.00011235	     -0.21670908	     -0.00000000	     -0.00000000	     38.72364447
      2.12921276	     -0.05838963	      0.00000071	     -0.19988881	     -0.06184047	      0.88286521	     -0.00011382	     -0.21671234	     -0.00000000	     -0.00000000	     38.46098458
      2.13043012	     -0.05843143	      0.00001412	     -0.19993093	     -0.06183460	      0.88286476	     -0.00011530	     -0.21671574	     -0.00000000	     -0.00000000	     38.49401382
      2.13200394	     -0.05848464	      0.00003307	     -0.19998461	     -0.06182706	      0.88286417	     -0.00011723	     -0.21672033	     -0.00000000	     -0.00000000	     38.32458071
      2.13357777	     -0.05853676	      0.00005025	     -0.20003717	     -0.06181956	      0.88286355	     -0.00011917	     -0.21672509	     -0.00000000	     -0.00000000	     38.48549683
      2.13476203	     -0.05857555	      0.00006555	     -0.20007636	     -0.06181395	      0.88286306	     -0.00012064	     -0.21672877	     -0.00000000	     -0.00000000	     38.18586942
      2.13594630	     -0.05861388	      0.00007903	     -0.20011505	     -0.06180836	      0.88286257	     -0.00012211	     -0.21673253	     -0.00000000	     -0.00000000	     38.20346357
      2.13758605	     -0.05866660	      0.00009866	     -0.20016832	     -0.06180066	      0.88286185	     -0.00012418	     -0.21673786	     -0.00000000	     -0.00000000	     38.02966041
      2.13922579	     -0.05871850	      0.00011595	     -0.20022070	     -0.06179300	      0.88286110	     -0.00012626	     -0.21674332	     -0.00000000	     -0.00000000	     38.22763069
      2.14036288	     -0.05875325	      0.00012997	     -0.20025586	     -0.06178771	      0.88286057	     -0.00012771	     -0.21674717	     -0.00000000	     -0.00000000	     37.88798536
      2.14149998	     -0.05878710	      0.00014172	     -0.20029007	     -0.06178244	      0.88286001	     -0.00012918	     -0.21675109	     -0.00000000	     -0.00000000	     37.88788897
      2.14325183	     -0.05883990	      0.00016010	     -0.20034343	     -0.06177436	      0.88285913	     -0.00013145	     -0.21675732	     -0.00000000	     -0.00000000	     37.70975167
      2.14469751	     -0.05888303	      0.00017368	     -0.20038700	     -0.06176771	      0.88285837	     -0.00013334	     -0.21676261	     -0.00000000	     -0.00000000	     37.76677600
      2.14614319	     -0.05892555	      0.00018850	     -0.20043001	     -0.06176109	      0.88285758	     -0.00013524	     -0.21676802	     -0.00000000	     -0.00000000	     37.48487935
      2.14758887	     -0.05896697	      0.00020065	     -0.20047186	     -0.06175449	      0.88285677	     -0.00013716	     -0.21677352	     -0.00000000	     -0.00000000	     37.66018492
      2.14888788	     -0.05900338	      0.00021362	     -0.20050872	     -0.06174857	      0.88285601	     -0.00013890	     -0.21677851	     -0.00000000	     -0.00000000	     37.32253565
      2.15018689	     -0.05903883	      0.00022421	     -0.20054457	     -0.06174267	      0.88285523	     -0.00014064	     -0.21678353	     -0.00000000	     -0.00000000	     37.40254329
      2.15148589	     -0.05907390	      0.00023581	     -0.20058007	     -0.06173678	      0.88285443	     -0.00014240	     -0.21678857	     -0.00000000	     -0.00000000	     37.20789274
      2.15312657	     -0.05911696	      0.00024846	     -0.20062365	     -0.06172936	      0.88285338	     -0.00014463	     -0.21679493	     -0.00000000	     -0.00000000	     37.27319376
      2.15445552	     -0.05915052	      0.00026019	     -0.20065767	     -0.06172336	      0.88285250	     -0.00014644	     -0.21680007	     -0.00000000	     -0.00000000	     36.95555959
      2.15578447	     -0.05918259	      0.00026991	     -0.20069016	     -0.06171737	      0.88285160	     -0.00014826	     -0.21680515	     -0.00000000	     -0.00000000	     37.02691101
      2.15711343	     -0.05921401	      0.00028078	     -0.20072204	     -0.06171139	      0.88285068	     -0.00015008	     -0.21681018	     -0.00000000	     -0.00000000	     36.80916350
      2.15872033	     -0.05925091	      0.00029194	     -0.20075946	     -0.06170415	      0.88284953	     -0.00015230	     -0.21681618	     -0.00000000	     -0.00000000	     36.88890201
      2.16004155	     -0.05928027	      0.00030277	     -0.20078929	     -0.06169821	      0.88284856	     -0.00015412	     -0.21682104	     -0.00000000	     -0.00000001	     36.55572233
      2.16136276	     -0.05930891	      0.00031157	     -0.20081836	     -0.06169227	      0.88284757	     -0.00015595	     -0.21682583	     -0.00000000	     -0.00000001	     36.61731697
      2.16268397	     -0.05933774	      0.00032152	     -0.20084766	     -0.06168633	      0.88284656	     -0.00015778	     -0.21683056	     -0.00000000	     -0.00000001	     36.40365092
      2.16432497	     -0.05937198	      0.00033208	     -0.20088245	     -0.06167895	      0.88284528	     -0.00016006	     -0.21683637	     -0.00000000	     -0.00000001	     36.47069439
      2.16564935	     -0.05939803	      0.00034217	     -0.20090900	     -0.06167300	      0.88284422	     -0.00016189	     -0.21684096	     -0.00000000	     -0.00000001	     36.14310898
      2.16697373	     -0.05942222	      0.00035025	     -0.20093363	     -0.06166703	      0.88284315	     -0.00016373	     -0.21684543	     -0.00000000	     -0.00000001	     36.21161057
      2.16829811	     -0.05944521	      0.00035940	     -0.20095710	     -0.06166106	      0.88284205	     -0.00016556	     -0.21684975	     -0.00000000	     -0.00000001	     36.01043977
      2.16995391	     -0.05947186	      0.00036898	     -0.20098432	     -0.06165359	      0.88284067	     -0.00016785	     -0.21685492	     -0.00000000	     -0.00000001	     36.08057553
      2.17127993	     -0.05949160	      0.00037811	     -0.20100455	     -0.06164759	      0.88283954	     -0.00016968	     -0.21685886	     -0.00000000	     -0.00000001	     35.74976755
      2.17260596	     -0.05950914	      0.00038521	     -0.20102254	     -0.06164158	      0.88283840	     -0.00017151	     -0.21686258	     -0.00000000	     -0.00000001	     35.81870853
      2.17393199	     -0.05952470	      0.00039324	     -0.20103859	     -0.06163556	      0.88283725	     -0.00017333	     -0.21686605	     -0.00000000	     -0.00000001	     35.62609270
      2.17560497	     -0.05954021	      0.00040150	     -0.20105466	     -0.06162795	      0.88283578	     -0.00017562	     -0.21687000	     -0.00000000	     -0.00000001	     35.71058351
      2.17693299	     -0.05954968	      0.00040957	     -0.20106463	     -0.06162189	      0.88283460	     -0.00017743	     -0.21687273	     -0.00000000	     -0.00000001	     35.38629992
      2.17826102	     -0.05955631	      0.00041573	     -0.20107170	     -0.06161581	      0.88283342	     -0.00017923	     -0.21687506	     -0.00000000	     -0.00000001	     35.45601531
      2.17958904	     -0.05956109	      0.00042282	     -0.20107696	     -0.06160971	      0.88283223	     -0.00018102	     -0.21687698	     -0.00000000	     -0.00000001	     35.26978730
      2.18127860	     -0.05956428	      0.00042959	     -0.20108070	     -0.06160192	      0.88283070	     -0.00018329	     -0.21687880	     -0.00000000	     -0.00000001	     35.35069556
      2.18261140	     -0.05956498	      0.00043594	     -0.20108186	     -0.06159575	      0.88282950	     -0.00018507	     -0.21687975	     -0.00000000	     -0.00000001	     35.02340054
      2.18394420	     -0.05956340	      0.00043996	     -0.20108069	     -0.06158957	      0.88282829	     -0.00018684	     -0.21688025	     -0.00000000	     -0.00000001	     35.11036135
      2.18527700	     -0.05956049	      0.00044458	     -0.20107820	     -0.06158335	      0.88282709	     -0.00018860	     -0.21688030	     -0.00000001	     -0.00000001	     34.93291143
      2.18697396	     -0.05955411	      0.00044817	     -0.20107230	     -0.06157541	      0.88282555	     -0.00019082	     -0.21687970	     -0.00000001	     -0.00000001	     35.03470250
      2.18830935	     -0.05954720	      0.00045197	     -0.20106580	     -0.06156912	      0.88282435	     -0.00019255	     -0.21687871	     -0.00000001	     -0.00000001	     34.71359793
      2.18964474	     -0.05953782	      0.00045349	     -0.20105676	     -0.06156281	      0.88282315	     -0.00019427	     -0.21687724	     -0.00000001	     -0.00000001	     34.80646465
      2.19098013	     -0.05952678	      0.00045570	     -0.20104608	     -0.06155648	      0.88282196	     -0.00019597	     -0.21687527	     -0.00000001	     -0.00000001	     34.63272146
      2.19268970	     -0.05950939	      0.00045647	     -0.20102910	     -0.06154832	      0.88282045	     -0.00019812	     -0.21687199	     -0.00000001	     -0.00000001	     34.73505356
      2.19403010	     -0.05949373	      0.00045809	     -0.20101379	     -0.06154189	      0.88281927	     -0.00019979	     -0.21686883	     -0.00000001	     -0.00000001	     34.41282870
      2.19537050	     -0.05947563	      0.00045745	     -0.20099598	     -0.06153543	      0.88281810	     -0.00020144	     -0.21686513	     -0.00000001	     -0.00000001	     34.51056648
      2.19671089	     -0.05945620	      0.00045737	     -0.20097685	     -0.06152893	      0.88281694	     -0.00020307	     -0.21686088	     -0.00000001	     -0.00000001	     34.34714600
      2.19842510	     -0.05942830	      0.00045500	     -0.20094928	     -0.06152057	      0.88281548	     -0.00020512	     -0.21685466	     -0.00000001	     -0.00000001	     34.47056173
      2.19976941	     -0.05940445	      0.00045403	     -0.20092571	     -0.06151398	      0.88281434	     -0.00020671	     -0.21684915	     -0.00000001	     -0.00000001	     34.16086830
      2.20111373	     -0.05937786	      0.00045082	     -0.20089933	     -0.06150735	      0.88281322	     -0.00020827	     -0.21684307	     -0.00000001	     -0.00000001	     34.27393868
      2.20245805	     -0.05934964	      0.00044814	     -0.20087134	     -0.06150068	      0.88281211	     -0.00020980	     -0.21683642	     -0.00000001	     -0.00000001	     34.12853638
      2.20417864	     -0.05931005	      0.00044245	     -0.20083198	     -0.06149209	      0.88281072	     -0.00021173	     -0.21682706	     -0.00000001	     -0.00000001	     34.27220891
      2.20552905	     -0.05927697	      0.00043894	     -0.20079910	     -0.06148531	      0.88280964	     -0.00021321	     -0.21681903	     -0.00000001	     -0.00000001	     33.97031752
      2.20687946	     -0.05924100	      0.00043331	     -0.20076328	     -0.06147848	      0.88280857	     -0.00021467	     -0.21681041	     -0.00000001	     -0.00000001	     34.09370011
      2.20822986	     -0.05920360	      0.00042830	     -0.20072603	     -0.06147162	      0.88280752	     -0.00021609	     -0.21680119	     -0.00000001	     -0.00000001	     33.95299357
      2.20995168	     -0.05915258	      0.00041983	     -0.20067515	     -0.06146280	      0.88280620	     -0.00021786	     -0.21678857	     -0.00000001	     -0.00000001	     34.11006272
      2.21130714	     -0.05911086	      0.00041400	     -0.20063355	     -0.06145582	      0.88280518	     -0.00021922	     -0.21677797	     -0.00000001	     -0.00000001	     33.82144618
      2.21266260	     -0.05906642	      0.00040600	     -0.20058917	     -0.06144879	      0.88280418	     -0.00022054	     -0.21676677	     -0.00000001	     -0.00000001	     33.96179244
      2.21401806	     -0.05902082	      0.00039862	     -0.20054365	     -0.06144171	      0.88280319	     -0.00022183	     -0.21675500	     -0.00000001	     -0.00000000	     33.84259729
      2.21573866	     -0.05895974	      0.00038731	     -0.20048260	     -0.06143267	      0.88280197	     -0.00022342	     -0.21673924	     -0.00000001	     -0.00000000	     34.02178456
      2.21709789	     -0.05891019	      0.00037937	     -0.20043309	     -0.06142548	      0.88280102	     -0.00022463	     -0.21672614	     -0.00000001	     -0.00000000	     33.76251401
      2.21845713	     -0.05885813	      0.00036955	     -0.20038101	     -0.06141824	      0.88280008	     -0.00022581	     -0.21671250	     -0.00000001	     -0.00000000	     33.92021834
      2.21981636	     -0.05880585	      0.00036048	     -0.20032873	     -0.06141096	      0.88279917	     -0.00022695	     -0.21669833	     -0.00000001	     -0.00000000	     33.82519680
      2.22153662	     -0.05873794	      0.00034737	     -0.20026077	     -0.06140168	      0.88279804	     -0.00022833	     -0.21667969	     -0.00000001	     -0.00000000	     34.02208425
      2.22289901	     -0.05868446	      0.00033818	     -0.20020727	     -0.06139428	      0.88279717	     -0.00022938	     -0.21666442	     -0.00000001	     -0.00000000	     33.78548526
      2.22426140	     -0.05862939	      0.00032739	     -0.20015211	     -0.06138683	      0.88279632	     -0.00023039	     -0.21664874	     -0.00000001	     -0.00000000	     33.95282017
      2.22562379	     -0.05857515	      0.00031758	     -0.20009782	     -0.06137934	      0.88279549	     -0.00023136	     -0.21663268	     -0.00000001	     -0.00000000	     33.87657423
      2.22733895	     -0.05850556	      0.00030407	     -0.20002811	     -0.06136985	      0.88279447	     -0.00023251	     -0.21661199	     -0.00000001	     -0.00000000	     34.09245070
      2.22870299	     -0.05845114	      0.00029465	     -0.19997363	     -0.06136225	      0.88279369	     -0.00023338	     -0.21659517	     -0.00000001	     -0.00000000	     33.88054785
      2.23006703	     -0.05839497	      0.00028394	     -0.19991735	     -0.06135460	      0.88279292	     -0.00023420	     -0.21657808	     -0.00000001	     -0.00000000	     34.06345472
      2.23143107	     -0.05834015	      0.00027422	     -0.19986244	     -0.06134691	      0.88279218	     -0.00023498	     -0.21656072	     -0.00000001	     -0.00000000	     34.00785108
      2.23314096	     -0.05827039	      0.00026113	     -0.19979252	     -0.06133721	      0.88279128	     -0.00023589	     -0.21653865	     -0.00000001	     -0.00000000	     34.24280492
      2.23450449	     -0.05821650	      0.00025195	     -0.19973854	     -0.06132943	      0.88279059	     -0.00023656	     -0.21652081	     -0.00000001	     -0.00000000	     34.05397897
      2.23586802	     -0.05816067	      0.00024176	     -0.19968257	     -0.06132160	      0.88278991	     -0.00023719	     -0.21650281	     -0.00000001	     -0.00000000	     34.25387633
      2.23723155	     -0.05810676	      0.00023248	     -0.19962855	     -0.06131373	      0.88278926	     -0.00023777	     -0.21648463	     -0.00000001	     -0.00000000	     34.21644587
      2.23893759	     -0.05803805	      0.00022024	     -0.19955966	     -0.06130382	      0.88278847	     -0.00023843	     -0.21646170	     -0.00000001	     -0.00000000	     34.47023567
      2.24029803	     -0.05798577	      0.00021151	     -0.19950726	     -0.06129587	      0.88278787	     -0.00023890	     -0.21644327	     -0.00000001	     -0.00000000	     34.29400330
      2.24165847	     -0.05793119	      0.00020201	     -0.19945253	     -0.06128788	      0.88278728	     -0.00023932	     -0.21642474	     -0.00000001	     -0.00000000	     34.50524392
      2.24301892	     -0.05787930	      0.00019322	     -0.19940050	     -0.06127985	      0.88278672	     -0.00023969	     -0.21640611	     -0.00000001	     -0.00000000	     34.47761687
      2.24472281	     -0.05781287	      0.00018171	     -0.19933386	     -0.06126974	      0.88278604	     -0.00024009	     -0.21638267	     -0.00000001	     -0.00000000	     34.74481580
      2.24607648	     -0.05776347	      0.00017323	     -0.19928432	     -0.06126166	      0.88278552	     -0.00024036	     -0.21636396	     -0.00000001	     -0.00000000	     34.57903731
      2.24743014	     -0.05771140	      0.00016431	     -0.19923207	     -0.06125354	      0.88278502	     -0.00024057	     -0.21634520	     -0.00000001	     -0.00000000	     34.79924799
      2.24878381	     -0.05766246	      0.00015575	     -0.19918297	     -0.06124539	      0.88278455	     -0.00024074	     -0.21632640	     -0.00000001	     -0.00000000	     34.78307530
      2.25048967	     -0.05759821	      0.00014490	     -0.19911849	     -0.06123506	      0.88278397	     -0.00024089	     -0.21630266	     -0.00000001	     -0.00000000	     35.06713184
      2.25183350	     -0.05754982	      0.00013670	     -0.19906992	     -0.06122688	      0.88278354	     -0.00024096	     -0.21628386	     -0.00000001	     -0.00000000	     34.92260993
      2.25317733	     -0.05749651	      0.00012855	     -0.19901643	     -0.06121867	      0.88278313	     -0.00024097	     -0.21626497	     -0.00000001	     -0.00000000	     35.15711264
      2.25452117	     -0.05744501	      0.00012069	     -0.19896475	     -0.06121042	      0.88278273	     -0.00024095	     -0.21624593	     -0.00000001	     -0.00000000	     35.16058439
      2.25623453	     -0.05737280	      0.00011138	     -0.19889232	     -0.06119986	      0.88278226	     -0.00024085	     -0.21622138	     -0.00000000	     -0.00000000	     35.46832033
      2.25756646	     -0.05731890	      0.00010431	     -0.19883824	     -0.06119162	      0.88278191	     -0.00024072	     -0.21620202	     -0.00000000	     -0.00000000	     35.33347882
      2.25889839	     -0.05726011	      0.00009772	     -0.19877927	     -0.06118334	      0.88278159	     -0.00024055	     -0.21618243	     -0.00000000	     -0.00000000	     35.56712153
      2.26023032	     -0.05720545	      0.00009091	     -0.19872441	     -0.06117504	      0.88278128	     -0.00024034	     -0.21616264	     -0.00000000	     -0.00000000	     35.57133152
      2.26195684	     -0.05713218	      0.00008252	     -0.19865089	     -0.06116423	      0.88278092	     -0.00024000	     -0.21613680	     -0.00000000	     -0.00000000	     35.86694290
      2.26327604	     -0.05708134	      0.00007550	     -0.19859983	     -0.06115595	      0.88278066	     -0.00023969	     -0.21611693	     -0.00000000	     -0.00000000	     35.73779628
      2.26459524	     -0.05702644	      0.00006885	     -0.19854471	     -0.06114764	      0.88278043	     -0.00023935	     -0.21609701	     -0.00000000	     -0.00000000	     35.97768436
      2.26591445	     -0.05697501	      0.00006145	     -0.19849304	     -0.06113930	      0.88278022	     -0.00023896	     -0.21607702	     -0.00000000	     -0.00000000	     36.02054923
      2.26765916	     -0.05690517	      0.00005097	     -0.19842284	     -0.06112825	      0.88277997	     -0.00023839	     -0.21605055	     -0.00000000	     -0.00000000	     36.36634393
      2.26896665	     -0.05685957	      0.00004102	     -0.19837690	     -0.06111994	      0.88277980	     -0.00023792	     -0.21603070	     -0.00000000	     -0.00000000	     36.28936098
      2.27027415	     -0.05681090	      0.00003097	     -0.19832789	     -0.06111162	      0.88277966	     -0.00023741	     -0.21601093	     -0.00000000	     -0.00000000	     36.55151525
      2.27185504	     -0.05675939	      0.00001705	     -0.19827591	     -0.06110153	      0.88277952	     -0.00023674	     -0.21598714	     -0.00000000	     -0.00000000	     36.56930920
      2.27324730	     -0.05671079	      0.00000506	     -0.19822690	     -0.06109262	      0.88277942	     -0.00023610	     -0.21596635	     -0.00000000	     -0.00000000	     36.90310925
      2.27463956	     -0.05667062	     -0.00000877	     -0.19818626	     -0.06108370	      0.88277936	     -0.00023542	     -0.21594570	     -0.00000000	     -0.00000000	     36.85098338
      2.27603183	     -0.05662657	     -0.00002188	     -0.19814175	     -0.06107477	      0.88277932	     -0.00023470	     -0.21592527	     -0.00000000	     -0.00000000	     37.17136809
      2.27742409	     -0.05658980	     -0.00003668	     -0.19810448	     -0.06106583	      0.88277931	     -0.00023394	     -0.21590500	     -0.00000000	      0.00000000	     37.16369866
      2.27881635	     -0.05654961	     -0.00005095	     -0.19806378	     -0.06105688	      0.88277934	     -0.00023313	     -0.21588496	     -0.00000000	      0.00000000	     37.48142843
      2.28020862	     -0.05651673	     -0.00006671	     -0.19803036	     -0.06104792	      0.88277940	     -0.00023229	     -0.21586510	     -0.00000000	      0.00000000	     37.47935026
      2.28160088	     -0.05648045	     -0.00008161	     -0.19799355	     -0.06103896	      0.88277949	     -0.00023140	     -0.21584551	     -0.00000000	      0.00000000	     37.79629714
      2.28299314	     -0.05645129	     -0.00009773	     -0.19796384	     -0.06103000	      0.88277962	     -0.00023047	     -0.21582611	     -0.00000000	      0.00000000	     37.79806684
      2.28438541	     -0.05641881	     -0.00011296	     -0.19793081	     -0.06102104	      0.88277979	     -0.00022950	     -0.21580698	     -0.00000000	      0.00000000	     38.12478304
      2.28577767	     -0.05639300	     -0.00012931	     -0.19790443	     -0.06101209	      0.88277999	     -0.00022849	     -0.21578807	     -0.00000000	      0.00000000	     38.13810324
      2.28716994	     -0.05636330	     -0.00014461	     -0.19787418	     -0.06100314	      0.88278024	     -0.00022744	     -0.21576941	     -0.00000000	      0.00000000	     38.46749274
      2.28856220	     -0.05633994	     -0.00016067	     -0.19785025	     -0.06099420	      0.88278051	     -0.00022636	     -0.21575095	     -0.00000000	      0.00000000	     38.47536566
      2.28995446	     -0.05631275	     -0.00017568	     -0.19782251	     -0.06098527	      0.88278083	     -0.00022523	     -0.21573272	     -0.00000000	      0.00000000	     38.81017588
      2.29134673	     -0.05629205	     -0.00019138	     -0.19780124	     -0.06097635	      0.88278118	     -0.00022407	     -0.21571467	     -0.00000000	      0.00000000	     38.81532876
      2.29273899	     -0.05626738	     -0.00020619	     -0.19777602	     -0.06096745	      0.88278157	     -0.00022287	     -0.21569686	     -0.00000000	      0.00000000	     39.16168394
      2.29413125	     -0.05624896	     -0.00022161	     -0.19775704	     -0.06095857	      0.88278199	     -0.00022164	     -0.21567922	     -0.00000000	      0.00000000	     39.16212070
      2.29552352	     -0.05622581	     -0.00023663	     -0.19773332	     -0.06094970	      0.88278245	     -0.00022037	     -0.21566181	     -0.00000000	      0.00000000	     39.52787440
      2.29691578	     -0.05620948	     -0.00025217	     -0.19771642	     -0.06094085	      0.88278293	     -0.00021906	     -0.21564458	     -0.00000000	      0.00000000	     39.51936429
      2.29830805	     -0.05618867	     -0.00026713	     -0.19769504	     -0.06093203	      0.88278345	     -0.00021773	     -0.21562760	     -0.00000000	      0.00000000	     39.88976012
      2.29970031	     -0.05617429	     -0.00028196	     -0.19768010	     -0.06092323	      0.88278400	     -0.00021636	     -0.21561078	     -0.00000000	      0.00000000	     39.85459270
      2.30109257	     -0.05615513	     -0.00029671	     -0.19766038	     -0.06091446	      0.88278457	     -0.00021496	     -0.21559419	     -0.00000000	      0.00000000	     40.23847082
      2.30248484	     -0.05614261	     -0.00031038	     -0.19764732	     -0.06090571	      0.88278517	     -0.00021353	     -0.21557774	     -0.00000000	      0.00000000	     40.16104598
      2.30387710	     -0.05612501	     -0.00032448	     -0.19762917	     -0.06089699	      0.88278579	     -0.00021207	     -0.21556150	     -0.00000000	      0.00000000	     40.56940753
      2.30508529	     -0.05611456	     -0.00033545	     -0.19761827	     -0.06088946	      0.88278635	     -0.00021077	     -0.21554753	     -0.00000000	      0.00000000	     40.49854012
      2.30629348	     -0.05610228	     -0.00034710	     -0.19760553	     -0.06088194	      0.88278692	     -0.00020946	     -0.21553372	     -0.00000000	      0.00000000	     40.69796238
      2.30781281	     -0.05608966	     -0.00036035	     -0.19759235	     -0.06087253	      0.88278765	     -0.00020778	     -0.21551658	     -0.00000000	      0.00000000	     40.76961650
      2.30933213	     -0.05607629	     -0.00037422	     -0.19757840	     -0.06086316	      0.88278840	     -0.00020607	     -0.21549969	     -0.00000000	      0.00000000	     41.07378670
      2.31052233	     -0.05606833	     -0.00038293	     -0.19757005	     -0.06085585	      0.88278900	     -0.00020470	     -0.21548662	     -0.00000000	      0.00000000	     41.02449340
      2.31171253	     -0.05605961	     -0.00039269	     -0.19756090	     -0.06084857	      0.88278960	     -0.00020332	     -0.21547370	     -0.00000000	      0.00000000	     41.19164795
      2.31326457	     -0.05604988	     -0.00040373	     -0.19755065	     -0.06083912	      0.88279040	     -0.00020148	     -0.21545707	     -0.00000000	      0.00000000	     41.26198343
      2.31481662	     -0.05604030	     -0.00041603	     -0.19754052	     -0.06082972	      0.88279119	     -0.00019962	     -0.21544069	     -0.00000000	      0.00000000	     41.55374710
      2.31594012	     -0.05603487	     -0.00042220	     -0.19753476	     -0.06082294	      0.88279177	     -0.00019826	     -0.21542898	     -0.00000000	      0.00000000	     41.47800347
      2.31706362	     -0.05602940	     -0.00042960	     -0.19752893	     -0.06081620	      0.88279234	     -0.00019687	     -0.21541740	     -0.00000000	      0.00000000	     41.58802358
      2.31871352	     -0.05602262	     -0.00043871	     -0.19752166	     -0.06080634	      0.88279318	     -0.00019482	     -0.21540065	     -0.00000000	      0.00000000	     41.65095132
      2.32010319	     -0.05601764	     -0.00044692	     -0.19751626	     -0.06079808	      0.88279387	     -0.00019306	     -0.21538676	     -0.00000000	      0.00000000	     41.80428915
      2.32149286	     -0.05601370	     -0.00045265	     -0.19751196	     -0.06078987	      0.88279456	     -0.00019128	     -0.21537309	     -0.00000000	      0.00000000	     41.79607798
      2.32288254	     -0.05601029	     -0.00046034	     -0.19750812	     -0.06078171	      0.88279523	     -0.00018948	     -0.21535965	     -0.00000000	      0.00000000	     41.98430905
      2.32427221	     -0.05600792	     -0.00046459	     -0.19750542	     -0.06077359	      0.88279588	     -0.00018766	     -0.21534642	     -0.00000000	      0.00000000	     41.92060200
      2.32544690	     -0.05600631	     -0.00047087	     -0.19750346	     -0.06076676	      0.88279642	     -0.00018610	     -0.21533542	     -0.00000000	      0.00000000	     42.07994387
      2.32662159	     -0.05600536	     -0.00047483	     -0.19750223	     -0.06075997	      0.88279694	     -0.00018453	     -0.21532458	     -0.00000000	      0.00000000	     42.08344490
      2.32813513	     -0.05600487	     -0.00048093	     -0.19750134	     -0.06075126	      0.88279759	     -0.00018249	     -0.21531087	     -0.00000000	      0.00000000	     42.19302571
      2.32964867	     -0.05600529	     -0.00048459	     -0.19750141	     -0.06074261	      0.88279821	     -0.00018043	     -0.21529744	     -0.00000000	      0.00000000	     42.16157809
      2.33082218	     -0.05600609	     -0.00048949	     -0.19750190	     -0.06073595	      0.88279868	     -0.00017881	     -0.21528723	     -0.00000000	      0.00000000	     42.29055419
      2.33199569	     -0.05600737	     -0.00049218	     -0.19750292	     -0.06072931	      0.88279912	     -0.00017718	     -0.21527718	     -0.00000000	      0.00000000	     42.28755789
      2.33353921	     -0.05600969	     -0.00049665	     -0.19750487	     -0.06072064	      0.88279968	     -0.00017502	     -0.21526423	     -0.00000000	      0.00000000	     42.38402436
      2.33508273	     -0.05601273	     -0.00049824	     -0.19750762	     -0.06071204	      0.88280021	     -0.00017284	     -0.21525158	     -0.00000000	      0.00000000	     42.33704579
      2.33619933	     -0.05601534	     -0.00050142	     -0.19750996	     -0.06070585	      0.88280057	     -0.00017125	     -0.21524261	     -0.00000000	      0.00000000	     42.44811504
      2.33731592	     -0.05601828	     -0.00050243	     -0.19751270	     -0.06069969	      0.88280091	     -0.00016964	     -0.21523380	     -0.00000000	      0.00000000	     42.44439600
      2.33895315	     -0.05602336	     -0.00050460	     -0.19751746	     -0.06069072	      0.88280139	     -0.00016728	     -0.21522115	     -0.00000000	      0.00000000	     42.51705464
      2.34033503	     -0.05602849	     -0.00050505	     -0.19752235	     -0.06068321	      0.88280177	     -0.00016526	     -0.21521072	     -0.00000000	      0.00000000	     42.49409121
      2.34171692	     -0.05603401	     -0.00050723	     -0.19752758	     -0.06067574	      0.88280212	     -0.00016323	     -0.21520052	     -0.00000000	      0.00000000	     42.60111007
      2.34309881	     -0.05603990	     -0.00050654	     -0.19753327	     -0.06066833	      0.88280245	     -0.00016119	     -0.21519054	     -0.00000000	      0.00000000	     42.53681769
      2.34448070	     -0.05604613	     -0.00050868	     -0.19753921	     -0.06066097	      0.88280276	     -0.00015913	     -0.21518078	     -0.00000000	      0.00000000	     42.69781828
      2.34565222	     -0.05605162	     -0.00050720	     -0.19754456	     -0.06065477	      0.88280300	     -0.00015737	     -0.21517267	     -0.00000000	      0.00000000	     42.60795826
      2.34682375	     -0.05605733	     -0.00050758	     -0.19755006	     -0.06064861	      0.88280324	     -0.00015561	     -0.21516470	     -0.00000000	      0.00000000	     42.67346318
      2.34832837	     -0.05606490	     -0.00050624	     -0.19755743	     -0.06064075	      0.88280352	     -0.00015333	     -0.21515467	     -0.00000000	      0.00000000	     42.65955348
      2.34983299	     -0.05607273	     -0.00050641	     -0.19756501	     -0.06063295	      0.88280379	     -0.00015104	     -0.21514487	     -0.00000000	      0.00000000	     42.78943724
      2.35100764	     -0.05607895	     -0.00050383	     -0.19757111	     -0.06062690	      0.88280398	     -0.00014924	     -0.21513736	     -0.00000000	      0.00000000	     42.70334128
      2.35218228	     -0.05608532	     -0.00050288	     -0.19757733	     -0.06062090	      0.88280416	     -0.00014744	     -0.21512998	     -0.00000000	      0.00000000	     42.75805104
      2.35371431	     -0.05609382	     -0.00049977	     -0.19758567	     -0.06061312	      0.88280439	     -0.00014507	     -0.21512054	     -0.00000000	      0.00000000	     42.73180719
      2.35524634	     -0.05610261	     -0.00049840	     -0.19759426	     -0.06060540	      0.88280461	     -0.00014269	     -0.21511129	     -0.00000000	      0.00000000	     42.87286218
      2.35636849	     -0.05610903	     -0.00049450	     -0.19760061	     -0.06059979	      0.88280476	     -0.00014094	     -0.21510462	     -0.00000000	      0.00000000	     42.76034684
      2.35749063	     -0.05611545	     -0.00049218	     -0.19760692	     -0.06059422	      0.88280491	     -0.00013918	     -0.21509805	     -0.00000000	      0.00000000	     42.79929842
      2.35911036	     -0.05612455	     -0.00048718	     -0.19761591	     -0.06058623	      0.88280511	     -0.00013664	     -0.21508873	     -0.00000000	      0.00000000	     42.77559926
      2.36049215	     -0.05613209	     -0.00048370	     -0.19762333	     -0.06057948	      0.88280528	     -0.00013446	     -0.21508090	     -0.00000000	      0.00000000	     42.85087963
      2.36187394	     -0.05613926	     -0.00047787	     -0.19763045	     -0.06057277	      0.88280544	     -0.00013227	     -0.21507318	     -0.00000000	      0.00000000	     42.78030565
      2.36325573	     -0.05614611	     -0.00047417	     -0.19763720	     -0.06056612	      0.88280560	     -0.00013008	     -0.21506557	     -0.00000000	      0.00000000	     42.90491794
      2.36463752	     -0.05615248	     -0.00046688	     -0.19764356	     -0.06055952	      0.88280575	     -0.00012788	     -0.21505805	     -0.00000000	      0.00000000	     42.78078967
      2.36581035	     -0.05615754	     -0.00046342	     -0.19764855	     -0.06055395	      0.88280588	     -0.00012601	     -0.21505173	     -0.00000000	      0.00000000	     42.89105037
      2.36698318	     -0.05616216	     -0.00045757	     -0.19765317	     -0.06054842	      0.88280601	     -0.00012413	     -0.21504547	     -0.00000000	      0.00000000	     42.84630207
      2.36849087	     -0.05616753	     -0.00045108	     -0.19765850	     -0.06054137	      0.88280617	     -0.00012171	     -0.21503751	     -0.00000000	      0.00000000	     42.90379919
      2.36999856	     -0.05617212	     -0.00044216	     -0.19766312	     -0.06053437	      0.88280633	     -0.00011929	     -0.21502962	     -0.00000000	      0.00000000	     42.81353215
      2.37118102	     -0.05617521	     -0.00043718	     -0.19766618	     -0.06052892	      0.88280645	     -0.00011738	     -0.21502349	     -0.00000000	      0.00000000	     42.91181263
      2.37236348	     -0.05617772	     -0.00042995	     -0.19766873	     -0.06052351	      0.88280657	     -0.00011548	     -0.21501740	     -0.00000000	      0.00000000	     42.86317532
      2.37389495	     -0.05618015	     -0.00042151	     -0.19767118	     -0.06051655	      0.88280673	     -0.00011300	     -0.21500958	     -0.00000000	      0.00000000	     42.91717021
      2.37542642	     -0.05618152	     -0.00041034	     -0.19767265	     -0.06050965	      0.88280689	     -0.00011051	     -0.21500181	     -0.00000000	      0.00000000	     42.80941631
      2.37656040	     -0.05618195	     -0.00040424	     -0.19767310	     -0.06050458	      0.88280700	     -0.00010867	     -0.21499610	     -0.00000000	      0.00000000	     42.90938579
      2.37769439	     -0.05618181	     -0.00039594	     -0.19767303	     -0.06049954	      0.88280712	     -0.00010683	     -0.21499042	     -0.00000000	      0.00000000	     42.87016292
      2.37930830	     -0.05618064	     -0.00038471	     -0.19767196	     -0.06049243	      0.88280729	     -0.00010420	     -0.21498239	     -0.00000000	      0.00000000	     42.91249640
      2.38069493	     -0.05617856	     -0.00037325	     -0.19767001	     -0.06048636	      0.88280744	     -0.00010194	     -0.21497554	     -0.00000000	      0.00000000	     42.84507717
      2.38208156	     -0.05617570	     -0.00036328	     -0.19766724	     -0.06048034	      0.88280759	     -0.00009967	     -0.21496873	     -0.00000000	      0.00000000	     42.93832901
      2.38346818	     -0.05617192	     -0.00035030	     -0.19766364	     -0.06047437	      0.88280774	     -0.00009740	     -0.21496196	     -0.00000000	      0.00000000	     42.82889539
      2.38485481	     -0.05616733	     -0.00034004	     -0.19765915	     -0.06046844	      0.88280790	     -0.00009513	     -0.21495523	     -0.00000000	      0.00000000	     42.98553386
      2.38603967	     -0.05616266	     -0.00032790	     -0.19765466	     -0.06046342	      0.88280803	     -0.00009319	     -0.21494950	     -0.00000000	      0.00000000	     42.85763161
      2.38722453	     -0.05615742	     -0.00031751	     -0.19764956	     -0.06045842	      0.88280817	     -0.00009125	     -0.21494380	     -0.00000000	      0.00000000	     42.91387836
      2.38873162	     -0.05614986	     -0.00030240	     -0.19764221	     -0.06045212	      0.88280834	     -0.00008877	     -0.21493659	     -0.00000000	      0.00000000	     42.87059449
      2.39023870	     -0.05614138	     -0.00028873	     -0.19763391	     -0.06044586	      0.88280852	     -0.00008630	     -0.21492941	     -0.00000000	      0.00000000	     42.99925144
      2.39143425	     -0.05613396	     -0.00027514	     -0.19762671	     -0.06044094	      0.88280866	     -0.00008433	     -0.21492375	     -0.00000000	      0.00000000	     42.88691869
      2.39262980	     -0.05612608	     -0.00026317	     -0.19761901	     -0.06043605	      0.88280881	     -0.00008237	     -0.21491811	     -0.00000000	      0.00000000	     42.94599149
      2.39415850	     -0.05611535	     -0.00024584	     -0.19760855	     -0.06042984	      0.88280900	     -0.00007985	     -0.21491094	     -0.00000000	      0.00000000	     42.90504216
      2.39568721	     -0.05610420	     -0.00023019	     -0.19759763	     -0.06042369	      0.88280919	     -0.00007734	     -0.21490382	     -0.00000000	      0.00000000	     43.06035399
      2.39683618	     -0.05609592	     -0.00021563	     -0.19758960	     -0.06041910	      0.88280934	     -0.00007544	     -0.21489852	     -0.00000000	      0.00000000	     42.93496162
      2.39798515	     -0.05608830	     -0.00020278	     -0.19758219	     -0.06041454	      0.88280949	     -0.00007355	     -0.21489329	     -0.00000000	      0.00000000	     42.98339518
      2.39959090	     -0.05607833	     -0.00018326	     -0.19757255	     -0.06040821	      0.88280970	     -0.00007091	     -0.21488613	     -0.00000000	      0.00000000	     42.95507167
      2.40119664	     -0.05606971	     -0.00016543	     -0.19756421	     -0.06040194	      0.88280991	     -0.00006827	     -0.21487920	     -0.00000000	      0.00000000	     43.12346842
      2.40229968	     -0.05606482	     -0.00015045	     -0.19755958	     -0.06039766	      0.88281005	     -0.00006646	     -0.21487461	     -0.00000000	      0.00000000	     42.98381673
      2.40340271	     -0.05606081	     -0.00013713	     -0.19755579	     -0.06039341	      0.88281020	     -0.00006464	     -0.21487017	     -0.00000000	      0.00000000	     43.02440199
      2.40511748	     -0.05605648	     -0.00011510	     -0.19755185	     -0.06038686	      0.88281042	     -0.00006182	     -0.21486362	     -0.00000000	      0.00000000	     43.00304920
      2.40652719	     -0.05605498	     -0.00009779	     -0.19755065	     -0.06038151	      0.88281060	     -0.00005950	     -0.21485862	     -0.00000000	      0.00000000	     43.08537851
      2.40793689	     -0.05605476	     -0.00007834	     -0.19755079	     -0.06037621	      0.88281077	     -0.00005719	     -0.21485398	     -0.00000000	      0.00000000	     43.00494885
      2.40934659	     -0.05605542	     -0.00006098	     -0.19755175	     -0.06037095	      0.88281094	     -0.00005487	     -0.21484971	     -0.00000000	      0.00000000	     43.15730529
      2.41059870	     -0.05605617	     -0.00004263	     -0.19755286	     -0.06036630	      0.88281109	     -0.00005282	     -0.21484623	     -0.00000000	      0.00000000	     43.04117838
      2.41185080	     -0.05605700	     -0.00002610	     -0.19755399	     -0.06036169	      0.88281123	     -0.00005076	     -0.21484301	     -0.00000000	      0.00000000	     43.13083657
      2.41310291	     -0.05605825	     -0.00000790	     -0.19755559	     -0.06035711	      0.88281136	     -0.00004871	     -0.21484006	     -0.00000000	      0.00000000	     43.08368701
      2.41473415	     -0.05606119	      0.00001471	     -0.19755897	     -0.06035118	      0.88281152	     -0.00004603	     -0.21483661	     -0.00000000	      0.00000000	     43.17325226
      2.41601300	     -0.05606396	      0.00003455	     -0.19756214	     -0.06034657	      0.88281164	     -0.00004394	     -0.21483423	     -0.00000000	      0.00000000	     43.05424617
      2.41729186	     -0.05606673	      0.00005272	     -0.19756528	     -0.06034198	      0.88281174	     -0.00004185	     -0.21483212	     -0.00000000	      0.00000000	     43.13570675
      2.41857071	     -0.05606991	      0.00007239	     -0.19756887	     -0.06033743	      0.88281183	     -0.00003976	     -0.21483027	     -0.00000000	      0.00000000	     43.06661623
      2.42018143	     -0.05607471	      0.00009552	     -0.19757414	     -0.06033173	      0.88281192	     -0.00003713	     -0.21482830	     -0.00000000	      0.00000000	     43.17539860
      2.42144245	     -0.05607858	      0.00011544	     -0.19757844	     -0.06032729	      0.88281198	     -0.00003508	     -0.21482703	     -0.00000000	      0.00000000	     43.03181282
      2.42270347	     -0.05608271	      0.00013337	     -0.19758294	     -0.06032289	      0.88281201	     -0.00003303	     -0.21482599	     -0.00000000	      0.00000000	     43.11345449
      2.42396448	     -0.05608702	      0.00015228	     -0.19758766	     -0.06031850	      0.88281204	     -0.00003099	     -0.21482517	     -0.00000000	      0.00000000	     43.04842015
      2.42564284	     -0.05609284	      0.00017548	     -0.19759399	     -0.06031270	      0.88281203	     -0.00002828	     -0.21482439	     -0.00000000	     -0.00000000	     43.16153206
      2.42689969	     -0.05609729	      0.00019424	     -0.19759885	     -0.06030838	      0.88281201	     -0.00002625	     -0.21482402	     -0.00000000	     -0.00000000	     43.00330634
      2.42815653	     -0.05610184	      0.00021083	     -0.19760376	     -0.06030409	      0.88281196	     -0.00002424	     -0.21482382	     -0.00000000	     -0.00000000	     43.08310221
      2.42968268	     -0.05610764	      0.00023213	     -0.19761004	     -0.06029890	      0.88281187	     -0.00002180	     -0.21482378	     -0.00000000	     -0.00000000	     42.95577696
      2.43104901	     -0.05611377	      0.00024879	     -0.19761654	     -0.06029427	      0.88281176	     -0.00001962	     -0.21482393	     -0.00000000	     -0.00000000	     43.08755850
      2.43241534	     -0.05612102	      0.00026722	     -0.19762422	     -0.06028967	      0.88281162	     -0.00001745	     -0.21482429	     -0.00000000	     -0.00000000	     42.89310423
      2.43378167	     -0.05612918	      0.00028266	     -0.19763273	     -0.06028508	      0.88281145	     -0.00001529	     -0.21482485	     -0.00000000	     -0.00000000	     43.04285500
      2.43514800	     -0.05613775	      0.00030001	     -0.19764170	     -0.06028052	      0.88281125	     -0.00001314	     -0.21482562	     -0.00000000	     -0.00000000	     42.83940665
      2.43651434	     -0.05614728	      0.00031413	     -0.19765157	     -0.06027597	      0.88281101	     -0.00001100	     -0.21482658	     -0.00000000	     -0.00000000	     42.99360526
      2.43788067	     -0.05615763	      0.00033046	     -0.19766232	     -0.06027144	      0.88281074	     -0.00000887	     -0.21482774	     -0.00000000	     -0.00000000	     42.76946434
      2.43924700	     -0.05616880	      0.00034355	     -0.19767380	     -0.06026692	      0.88281044	     -0.00000675	     -0.21482910	     -0.00000000	     -0.00000000	     42.92273134
      2.44061333	     -0.05618024	      0.00035912	     -0.19768563	     -0.06026241	      0.88281011	     -0.00000464	     -0.21483066	     -0.00000000	     -0.00000000	     42.69039742
      2.44197966	     -0.05619163	      0.00037143	     -0.19769733	     -0.06025792	      0.88280974	     -0.00000254	     -0.21483239	     -0.00000000	     -0.00000000	     42.84811816
      2.44334599	     -0.05620216	      0.00038644	     -0.19770826	     -0.06025344	      0.88280934	     -0.00000045	     -0.21483425	     -0.00000000	     -0.00000000	     42.61986425
      2.44471233	     -0.05621260	      0.00039811	     -0.19771901	     -0.06024897	      0.88280890	      0.00000162	     -0.21483621	     -0.00000000	     -0.00000000	     42.77409827
      2.44607866	     -0.05622326	      0.00041235	     -0.19773005	     -0.06024451	      0.88280844	      0.00000369	     -0.21483825	     -0.00000000	     -0.00000000	     42.54189810
      2.44744499	     -0.05623451	      0.00042316	     -0.19774161	     -0.06024006	      0.88280794	      0.00000575	     -0.21484038	     -0.00000000	     -0.00000000	     42.68551462
      2.44881132	     -0.05624615	      0.00043660	     -0.19775363	     -0.06023561	      0.88280741	      0.00000780	     -0.21484260	     -0.00000000	     -0.00000000	     42.45932967
      2.45017765	     -0.05625828	      0.00044668	     -0.19776605	     -0.06023117	      0.88280685	      0.00000983	     -0.21484492	     -0.00000000	     -0.00000000	     42.59392793
      2.45154399	     -0.05627009	      0.00045953	     -0.19777824	     -0.06022673	      0.88280626	      0.00001186	     -0.21484732	     -0.00000000	     -0.00000000	     42.37720722
      2.45291032	     -0.05628173	      0.00046918	     -0.19779018	     -0.06022230	      0.88280564	      0.00001387	     -0.21484977	     -0.00000000	     -0.00000000	     42.50284008
      2.45427665	     -0.05629293	      0.00048151	     -0.19780175	     -0.06021787	      0.88280500	      0.00001587	     -0.21485226	     -0.00000000	     -0.00000000	     42.29568328
      2.45564298	     -0.05630391	      0.00049074	     -0.19781304	     -0.06021345	      0.88280433	      0.00001786	     -0.21485476	     -0.00000000	     -0.00000000	     42.41070371
      2.45700931	     -0.05631456	      0.00050246	     -0.19782406	     -0.06020902	      0.88280363	      0.00001984	     -0.21485726	     -0.00000000	     -0.00000000	     42.21148190
      2.45837564	     -0.05632537	      0.00051112	     -0.19783517	     -0.06020460	      0.88280291	      0.00002180	     -0.21485975	     -0.00000000	     -0.00000000	     42.31101525
      2.45974198	     -0.05633604	      0.00052204	     -0.19784620	     -0.06020017	      0.88280218	      0.00002376	     -0.21486223	     -0.00000000	     -0.00000000	     42.11998648
      2.46110831	     -0.05634649	      0.00052982	     -0.19785693	     -0.06019575	      0.88280142	      0.00002569	     -0.21486469	     -0.00000000	     -0.00000000	     42.21717830
      2.46247464	     -0.05635581	      0.00053965	     -0.19786659	     -0.06019132	      0.88280064	      0.00002762	     -0.21486710	     -0.00000000	     -0.00000000	     42.04485437
      2.46384097	     -0.05636393	      0.00054669	     -0.19787500	     -0.06018688	      0.88279984	      0.00002953	     -0.21486941	     -0.00000000	     -0.00000000	     42.13268497
      2.46520730	     -0.05637059	      0.00055561	     -0.19788198	     -0.06018245	      0.88279903	      0.00003143	     -0.21487159	     -0.00000000	     -0.00000000	     41.96818563
      2.46657364	     -0.05637657	      0.00056184	     -0.19788823	     -0.06017801	      0.88279821	      0.00003332	     -0.21487360	     -0.00000000	     -0.00000000	     42.03839360
      2.46793997	     -0.05638198	      0.00056962	     -0.19789395	     -0.06017356	      0.88279737	      0.00003519	     -0.21487544	     -0.00000000	     -0.00000000	     41.87852107
      2.46930630	     -0.05638694	      0.00057486	     -0.19789915	     -0.06016911	      0.88279652	      0.00003705	     -0.21487712	     -0.00000000	     -0.00000000	     41.93682978
      2.47067263	     -0.05639087	      0.00058138	     -0.19790336	     -0.06016465	      0.88279566	      0.00003889	     -0.21487861	     -0.00000000	     -0.00000000	     41.79174953
      2.47203896	     -0.05639398	      0.00058551	     -0.19790669	     -0.06016018	      0.88279479	      0.00004071	     -0.21487989	     -0.00000000	     -0.00000000	     41.83977189
      2.47340529	     -0.05639623	      0.00059072	     -0.19790919	     -0.06015570	      0.88279391	      0.00004252	     -0.21488095	     -0.00000000	     -0.00000000	     41.70337552
      2.47477163	     -0.05639829	      0.00059377	     -0.19791145	     -0.06015122	      0.88279303	      0.00004432	     -0.21488177	     -0.00000000	     -0.00000000	     41.73240883
      2.47613796	     -0.05640002	      0.00059768	     -0.19791340	     -0.06014672	      0.88279214	      0.00004609	     -0.21488238	     -0.00000000	     -0.00000000	     41.60236426
      2.47750429	     -0.05640156	      0.00059964	     -0.19791511	     -0.06014221	      0.88279124	      0.00004786	     -0.21488277	     -0.00000000	     -0.00000000	     41.62031611
      2.47887062	     -0.05640184	      0.00060200	     -0.19791558	     -0.06013770	      0.88279035	      0.00004960	     -0.21488295	     -0.00000000	     -0.00000000	     41.50518238
      2.48054248	     -0.05640232	      0.00060195	     -0.19791621	     -0.06013216	      0.88278925	      0.00005172	     -0.21488291	     -0.00000000	     -0.00000000	     41.58542311
      2.48175545	     -0.05640202	      0.00060347	     -0.19791606	     -0.06012812	      0.88278845	      0.00005324	     -0.21488269	     -0.00000000	     -0.00000000	     41.39635175
      2.48296843	     -0.05640147	      0.00060265	     -0.19791561	     -0.06012408	      0.88278765	      0.00005474	     -0.21488229	     -0.00000000	     -0.00000000	     41.41023090
      2.48461363	     -0.05639984	      0.00060215	     -0.19791412	     -0.06011858	      0.88278657	      0.00005676	     -0.21488147	     -0.00000000	     -0.00000000	     41.29355180
      2.48607816	     -0.05639784	      0.00059943	     -0.19791219	     -0.06011367	      0.88278561	      0.00005854	     -0.21488045	     -0.00000000	     -0.00000000	     41.35474460
      2.48754269	     -0.05639493	      0.00059876	     -0.19790941	     -0.06010874	      0.88278464	      0.00006030	     -0.21487914	     -0.00000000	     -0.00000000	     41.14943374
      2.48881510	     -0.05639216	      0.00059496	     -0.19790666	     -0.06010444	      0.88278381	      0.00006182	     -0.21487776	     -0.00000000	     -0.00000000	     41.23827479
      2.49008752	     -0.05638848	      0.00059289	     -0.19790306	     -0.06010013	      0.88278297	      0.00006332	     -0.21487616	     -0.00000000	     -0.00000000	     41.11584163
      2.49135993	     -0.05638422	      0.00058909	     -0.19789882	     -0.06009580	      0.88278214	      0.00006481	     -0.21487432	     -0.00000000	     -0.00000000	     41.11980141
      2.49312091	     -0.05637664	      0.00058442	     -0.19789129	     -0.06008979	      0.88278098	      0.00006685	     -0.21487136	     -0.00000000	     -0.00000000	     40.99556413
      2.49442958	     -0.05637068	      0.00057868	     -0.19788532	     -0.06008531	      0.88278013	      0.00006834	     -0.21486887	     -0.00000000	     -0.00000000	     41.05716467
      2.49573826	     -0.05636358	      0.00057454	     -0.19787824	     -0.06008081	      0.88277928	      0.00006982	     -0.21486611	     -0.00000000	     -0.00000000	     40.94642357
      2.49704693	     -0.05635576	      0.00056905	     -0.19787041	     -0.06007629	      0.88277843	      0.00007129	     -0.21486308	     -0.00000000	     -0.00000000	     40.95750228
      2.49877397	     -0.05634342	      0.00056300	     -0.19785809	     -0.06007031	      0.88277731	      0.00007321	     -0.21485862	     -0.00000000	     -0.00000000	     40.83328722
      2.50005682	     -0.05633326	      0.00055603	     -0.19784787	     -0.06006584	      0.88277648	      0.00007461	     -0.21485494	     -0.00000000	     -0.00000000	     40.91421709
      2.50133966	     -0.05632176	      0.00055061	     -0.19783636	     -0.06006136	      0.88277566	      0.00007601	     -0.21485096	     -0.00000000	     -0.00000000	     40.83514102
      2.50292409	     -0.05630667	      0.00054186	     -0.19782119	     -0.06005580	      0.88277465	      0.00007771	     -0.21484561	     -0.00000000	     -0.00000000	     40.88339431
      2.50433630	     -0.05629193	      0.00053563	     -0.19780643	     -0.06005082	      0.88277374	      0.00007921	     -0.21484044	     -0.00000000	     -0.00000000	     40.76679097
      2.50574851	     -0.05627705	      0.00052651	     -0.19779145	     -0.06004582	      0.88277285	      0.00008069	     -0.21483491	     -0.00000000	     -0.00000000	     40.84780073
      2.50716073	     -0.05626107	      0.00051983	     -0.19777542	     -0.06004080	      0.88277196	      0.00008216	     -0.21482903	     -0.00000000	     -0.00000000	     40.72929219
      2.50857294	     -0.05624536	      0.00050991	     -0.19775958	     -0.06003576	      0.88277107	      0.00008361	     -0.21482282	     -0.00000000	     -0.00000000	     40.82403185
      2.50998515	     -0.05622853	      0.00050302	     -0.19774270	     -0.06003070	      0.88277019	      0.00008505	     -0.21481631	     -0.00000000	     -0.00000000	     40.70505931
      2.51139736	     -0.05621232	      0.00049248	     -0.19772634	     -0.06002562	      0.88276931	      0.00008648	     -0.21480951	     -0.00000001	     -0.00000000	     40.81669643
      2.51280957	     -0.05619487	      0.00048565	     -0.19770883	     -0.06002051	      0.88276844	      0.00008789	     -0.21480245	     -0.00000001	     -0.00000000	     40.69884950
      2.51422178	     -0.05617855	      0.00047460	     -0.19769233	     -0.06001539	      0.88276758	      0.00008928	     -0.21479515	     -0.00000001	     -0.00000000	     40.82460601
      2.51547085	     -0.05616305	      0.00046832	     -0.19767677	     -0.06001084	      0.88276682	      0.00009051	     -0.21478851	     -0.00000001	     -0.00000000	     40.73035988
      2.51671991	     -0.05614827	      0.00045960	     -0.19766186	     -0.06000627	      0.88276607	      0.00009172	     -0.21478172	     -0.00000001	     -0.00000000	     40.77817755
      2.51827125	     -0.05612875	      0.00045060	     -0.19764223	     -0.06000058	      0.88276514	      0.00009321	     -0.21477308	     -0.00000001	     -0.00000000	     40.76455335
      2.51982259	     -0.05610892	      0.00043959	     -0.19762222	     -0.05999486	      0.88276422	      0.00009469	     -0.21476421	     -0.00000001	     -0.00000000	     40.86391995
      2.52109493	     -0.05609008	      0.00043352	     -0.19760331	     -0.05999016	      0.88276347	      0.00009589	     -0.21475676	     -0.00000001	     -0.00000000	     40.82397354
      2.52236727	     -0.05607018	      0.00042547	     -0.19758329	     -0.05998543	      0.88276273	      0.00009708	     -0.21474910	     -0.00000001	     -0.00000000	     40.88753487
      2.52392574	     -0.05604271	      0.00041791	     -0.19755572	     -0.05997963	      0.88276183	      0.00009853	     -0.21473940	     -0.00000001	     -0.00000000	     40.90395527
      2.52548420	     -0.05601404	      0.00040820	     -0.19752689	     -0.05997379	      0.88276094	      0.00009996	     -0.21472932	     -0.00000001	     -0.00000000	     41.01340867
      2.52670509	     -0.05598801	      0.00040397	     -0.19750082	     -0.05996921	      0.88276025	      0.00010107	     -0.21472116	     -0.00000001	     -0.00000000	     40.99976684
      2.52792597	     -0.05596134	      0.00039768	     -0.19747404	     -0.05996461	      0.88275956	      0.00010217	     -0.21471273	     -0.00000001	     -0.00000000	     41.05991854
      2.52955078	     -0.05592327	      0.00039114	     -0.19743588	     -0.05995848	      0.88275867	      0.00010363	     -0.21470111	     -0.00000001	     -0.00000000	     41.11530513
      2.53117559	     -0.05588448	      0.00038188	     -0.19739691	     -0.05995231	      0.88275779	      0.00010507	     -0.21468903	     -0.00000001	     -0.00000000	     41.24870756
      2.53234816	     -0.05585265	      0.00037828	     -0.19736503	     -0.05994786	      0.88275716	      0.00010610	     -0.21468004	     -0.00000001	     -0.00000000	     41.28731232
      2.53352072	     -0.05582132	      0.00037223	     -0.19733357	     -0.05994339	      0.88275655	      0.00010712	     -0.21467080	     -0.00000001	     -0.00000000	     41.35695836
      2.53523231	     -0.05577406	      0.00036457	     -0.19728615	     -0.05993684	      0.88275567	      0.00010860	     -0.21465694	     -0.00000001	     -0.00000000	     41.46878786
      2.53667567	     -0.05573573	      0.00035601	     -0.19724761	     -0.05993131	      0.88275495	      0.00010983	     -0.21464496	     -0.00000001	     -0.00000000	     41.55988014
      2.53811902	     -0.05569518	      0.00034968	     -0.19720690	     -0.05992577	      0.88275426	      0.00011106	     -0.21463276	     -0.00000001	     -0.00000000	     41.69243117
      2.53956237	     -0.05565747	      0.00033967	     -0.19716894	     -0.05992022	      0.88275358	      0.00011227	     -0.21462036	     -0.00000001	     -0.00000000	     41.77545628
      2.54100572	     -0.05561465	      0.00033367	     -0.19712595	     -0.05991465	      0.88275293	      0.00011347	     -0.21460777	     -0.00000001	     -0.00000000	     41.96452883
      2.54222139	     -0.05558155	      0.00032448	     -0.19709260	     -0.05990996	      0.88275240	      0.00011447	     -0.21459699	     -0.00000001	     -0.00000000	     42.02635543
      2.54343706	     -0.05554315	      0.00031829	     -0.19705401	     -0.05990527	      0.88275190	      0.00011546	     -0.21458602	     -0.00000001	     -0.00000000	     42.16674040
      2.54500831	     -0.05549347	      0.00030828	     -0.19700404	     -0.05989919	      0.88275128	      0.00011673	     -0.21457150	     -0.00000001	     -0.00000000	     42.31864691
      2.54657957	     -0.05543988	      0.00030064	     -0.19695020	     -0.05989312	      0.88275069	      0.00011799	     -0.21455661	     -0.00000001	     -0.00000000	     42.55157181
      2.54777699	     -0.05540463	      0.00029101	     -0.19691465	     -0.05988848	      0.88275027	      0.00011894	     -0.21454504	     -0.00000001	     -0.00000000	     42.61222358
      2.54897442	     -0.05536700	      0.00028384	     -0.19687678	     -0.05988385	      0.88274988	      0.00011988	     -0.21453337	     -0.00000001	     -0.00000000	     42.75838759
      2.55058679	     -0.05532107	      0.00027201	     -0.19683047	     -0.05987762	      0.88274939	      0.00012114	     -0.21451753	     -0.00000001	     -0.00000000	     42.90918278
      2.55219916	     -0.05527276	      0.00026257	     -0.19678182	     -0.05987139	      0.88274894	      0.00012238	     -0.21450169	     -0.00000001	     -0.00000000	     43.18079603
      2.55332417	     -0.05524709	      0.00025179	     -0.19675580	     -0.05986704	      0.88274866	      0.00012324	     -0.21449065	     -0.00000001	     -0.00000000	     43.21738094
      2.55444919	     -0.05521822	      0.00024344	     -0.19672663	     -0.05986271	      0.88274840	      0.00012409	     -0.21447971	     -0.00000001	     -0.00000000	     43.37141632
      2.55618021	     -0.05517636	      0.00022906	     -0.19668428	     -0.05985604	      0.88274805	      0.00012539	     -0.21446297	     -0.00000001	     -0.00000000	     43.57519184
      2.55760173	     -0.05513928	      0.00021914	     -0.19664683	     -0.05985058	      0.88274779	      0.00012644	     -0.21444929	     -0.00000001	     -0.00000000	     43.76596311
      2.55902325	     -0.05510623	      0.00020684	     -0.19661335	     -0.05984514	      0.88274757	      0.00012749	     -0.21443559	     -0.00000001	     -0.00000000	     43.89920077
      2.56044477	     -0.05506722	      0.00019777	     -0.19657399	     -0.05983970	      0.88274739	      0.00012852	     -0.21442190	     -0.00000001	     -0.00000000	     44.15119389
      2.56171998	     -0.05503918	      0.00018568	     -0.19654553	     -0.05983484	      0.88274725	      0.00012944	     -0.21440958	     -0.00000001	     -0.00000000	     44.26263023
      2.56299519	     -0.05500641	      0.00017669	     -0.19651241	     -0.05982999	      0.88274714	      0.00013036	     -0.21439728	     -0.00000001	     -0.00000000	     44.46814338
      2.56427040	     -0.05497815	      0.00016558	     -0.19648375	     -0.05982515	      0.88274705	      0.00013126	     -0.21438498	     -0.00000001	     -0.00000000	     44.60853835
      2.56587027	     -0.05494072	      0.00015360	     -0.19644586	     -0.05981911	      0.88274698	      0.00013239	     -0.21436962	     -0.00000001	     -0.00000000	     44.86056762
      2.56715587	     -0.05491628	      0.00014117	     -0.19642097	     -0.05981427	      0.88274694	      0.00013329	     -0.21435733	     -0.00000001	     -0.00000000	     44.98496733
      2.56844146	     -0.05488763	      0.00013159	     -0.19639195	     -0.05980944	      0.88274693	      0.00013418	     -0.21434513	     -0.00000001	     -0.00000000	     45.18582113
      2.56972705	     -0.05486315	      0.00012021	     -0.19636703	     -0.05980464	      0.88274694	      0.00013507	     -0.21433299	     -0.00000001	      0.00000000	     45.33332541
      2.57132276	     -0.05482939	      0.00010860	     -0.19633281	     -0.05979871	      0.88274698	      0.00013616	     -0.21431803	     -0.00000001	      0.00000000	     45.59053553
      2.57258193	     -0.05480780	      0.00009686	     -0.19631078	     -0.05979405	      0.88274703	      0.00013701	     -0.21430627	     -0.00000001	      0.00000000	     45.71750625
      2.57384110	     -0.05478176	      0.00008837	     -0.19628437	     -0.05978941	      0.88274709	      0.00013786	     -0.21429459	     -0.00000001	      0.00000000	     45.90129144
      2.57510027	     -0.05475865	      0.00007834	     -0.19626087	     -0.05978479	      0.88274717	      0.00013870	     -0.21428294	     -0.00000001	      0.00000000	     46.05517992
      2.57676138	     -0.05472745	      0.00006699	     -0.19622918	     -0.05977873	      0.88274730	      0.00013981	     -0.21426768	     -0.00000001	      0.00000000	     46.29533875
      2.57800284	     -0.05471067	      0.00005558	     -0.19621196	     -0.05977423	      0.88274740	      0.00014063	     -0.21425639	     -0.00000001	      0.00000000	     46.43626499
      2.57924430	     -0.05469226	      0.00004657	     -0.19619317	     -0.05976975	      0.88274752	      0.00014145	     -0.21424529	     -0.00000001	      0.00000000	     46.59786499
      2.58075852	     -0.05467461	      0.00003326	     -0.19617499	     -0.05976433	      0.88274768	      0.00014245	     -0.21423200	     -0.00000001	      0.00000000	     46.78617063
      2.58209968	     -0.05465616	      0.00002445	     -0.19615615	     -0.05975955	      0.88274783	      0.00014332	     -0.21422046	     -0.00000001	      0.00000000	     46.93277708
      2.58344085	     -0.05464259	      0.00001280	     -0.19614210	     -0.05975481	      0.88274798	      0.00014420	     -0.21420908	     -0.00000001	      0.00000000	     47.08049963
      2.58478202	     -0.05462704	      0.00000464	     -0.19612617	     -0.05975010	      0.88274814	      0.00014507	     -0.21419792	     -0.00000001	      0.00000000	     47.19221905
      2.58612318	     -0.05461714	     -0.00000689	     -0.19611580	     -0.05974542	      0.88274831	      0.00014594	     -0.21418697	     -0.00000001	      0.00000000	     47.34710762
      2.58746435	     -0.05460529	     -0.00001465	     -0.19610358	     -0.05974078	      0.88274848	      0.00014681	     -0.21417629	     -0.00000001	      0.00000000	     47.42589915
      2.58880551	     -0.05459846	     -0.00002586	     -0.19609628	     -0.05973617	      0.88274865	      0.00014767	     -0.21416585	     -0.00000001	      0.00000000	     47.58095857
      2.59014668	     -0.05458874	     -0.00003254	     -0.19608621	     -0.05973159	      0.88274882	      0.00014854	     -0.21415567	     -0.00000001	      0.00000000	     47.61523297
      2.59148785	     -0.05458263	     -0.00004309	     -0.19607964	     -0.05972705	      0.88274899	      0.00014940	     -0.21414569	     -0.00000001	      0.00000000	     47.78816212
      2.59268563	     -0.05457415	     -0.00004824	     -0.19607087	     -0.05972303	      0.88274914	      0.00015017	     -0.21413696	     -0.00000001	      0.00000000	     47.78730597
      2.59388342	     -0.05456749	     -0.00005573	     -0.19606384	     -0.05971904	      0.88274929	      0.00015095	     -0.21412833	     -0.00000001	      0.00000000	     47.89582928
      2.59532616	     -0.05455915	     -0.00006250	     -0.19605513	     -0.05971427	      0.88274946	      0.00015188	     -0.21411813	     -0.00000001	      0.00000000	     47.93018800
      2.59676890	     -0.05455368	     -0.00007140	     -0.19604922	     -0.05970955	      0.88274963	      0.00015281	     -0.21410813	     -0.00000001	      0.00000000	     48.08012996
      2.59796808	     -0.05454892	     -0.00007578	     -0.19604418	     -0.05970566	      0.88274976	      0.00015359	     -0.21410001	     -0.00000001	      0.00000000	     48.03612886
      2.59916726	     -0.05454606	     -0.00008220	     -0.19604097	     -0.05970180	      0.88274989	      0.00015437	     -0.21409206	     -0.00000001	      0.00000000	     48.11775889
      2.60062426	     -0.05454322	     -0.00008795	     -0.19603776	     -0.05969715	      0.88275003	      0.00015532	     -0.21408266	     -0.00000001	      0.00000000	     48.11363599
      2.60208127	     -0.05454222	     -0.00009581	     -0.19603635	     -0.05969256	      0.88275017	      0.00015627	     -0.21407353	     -0.00000001	      0.00000000	     48.25786564
      2.60323279	     -0.05454089	     -0.00009890	     -0.19603476	     -0.05968896	      0.88275027	      0.00015702	     -0.21406651	     -0.00000001	      0.00000000	     48.16862930
      2.60438431	     -0.05453944	     -0.00010366	     -0.19603300	     -0.05968539	      0.88275036	      0.00015778	     -0.21405962	     -0.00000001	      0.00000000	     48.22698841
      2.60589899	     -0.05453743	     -0.00010792	     -0.19603064	     -0.05968075	      0.88275047	      0.00015877	     -0.21405073	     -0.00000001	      0.00000000	     48.19272575
      2.60741367	     -0.05453730	     -0.00011400	     -0.19603012	     -0.05967616	      0.88275056	      0.00015977	     -0.21404205	     -0.00000001	      0.00000000	     48.32392573
      2.60852146	     -0.05453720	     -0.00011555	     -0.19602980	     -0.05967284	      0.88275062	      0.00016050	     -0.21403586	     -0.00000001	      0.00000000	     48.20289730
      2.60962924	     -0.05453716	     -0.00011880	     -0.19602950	     -0.05966955	      0.88275068	      0.00016124	     -0.21402978	     -0.00000001	      0.00000000	     48.24035470
      2.61122144	     -0.05453762	     -0.00012198	     -0.19602962	     -0.05966488	      0.88275074	      0.00016229	     -0.21402123	     -0.00000001	      0.00000000	     48.19840095
      2.61257647	     -0.05453961	     -0.00012577	     -0.19603128	     -0.05966095	      0.88275078	      0.00016320	     -0.21401415	     -0.00000001	      0.00000000	     48.25220118
      2.61393149	     -0.05454299	     -0.00012739	     -0.19603439	     -0.05965707	      0.88275081	      0.00016410	     -0.21400729	     -0.00000001	      0.00000000	     48.14920571
      2.61528651	     -0.05454798	     -0.00013128	     -0.19603904	     -0.05965323	      0.88275083	      0.00016501	     -0.21400067	     -0.00000001	      0.00000000	     48.23501373
      2.61664153	     -0.05455394	     -0.00013172	     -0.19604476	     -0.05964944	      0.88275085	      0.00016592	     -0.21399430	     -0.00000001	      0.00000000	     48.07395559
      2.61780407	     -0.05455983	     -0.00013489	     -0.19605036	     -0.05964623	      0.88275085	      0.00016670	     -0.21398904	     -0.00000001	     -0.00000000	     48.14943923
      2.61896661	     -0.05456603	     -0.00013569	     -0.19605634	     -0.05964306	      0.88275084	      0.00016748	     -0.21398395	     -0.00000001	     -0.00000000	     48.06432392
      2.62043036	     -0.05457438	     -0.00013781	     -0.19606438	     -0.05963911	      0.88275083	      0.00016847	     -0.21397778	     -0.00000001	     -0.00000000	     48.07456108
      2.62189411	     -0.05458309	     -0.00013751	     -0.19607284	     -0.05963522	      0.88275081	      0.00016946	     -0.21397187	     -0.00000001	     -0.00000000	     47.92838133
      2.62305995	     -0.05459049	     -0.00013938	     -0.19607998	     -0.05963216	      0.88275078	      0.00017025	     -0.21396733	     -0.00000001	     -0.00000000	     47.98120547
      2.62422579	     -0.05459808	     -0.00013902	     -0.19608737	     -0.05962914	      0.88275075	      0.00017104	     -0.21396293	     -0.00000001	     -0.00000000	     47.88285388
      2.62571277	     -0.05460801	     -0.00013959	     -0.19609702	     -0.05962533	      0.88275071	      0.00017205	     -0.21395752	     -0.00000001	     -0.00000000	     47.87614930
      2.62719974	     -0.05461856	     -0.00013767	     -0.19610736	     -0.05962159	      0.88275067	      0.00017306	     -0.21395233	     -0.00000001	     -0.00000000	     47.70028889
      2.62831861	     -0.05462709	     -0.00013850	     -0.19611566	     -0.05961881	      0.88275063	      0.00017383	     -0.21394856	     -0.00000001	     -0.00000000	     47.74456386
      2.62943747	     -0.05463614	     -0.00013722	     -0.19612455	     -0.05961607	      0.88275059	      0.00017459	     -0.21394491	     -0.00000001	     -0.00000000	     47.64563163
      2.63099841	     -0.05464977	     -0.00013635	     -0.19613791	     -0.05961230	      0.88275054	      0.00017565	     -0.21394003	     -0.00000001	     -0.00000000	     47.60857178
      2.63255936	     -0.05466409	     -0.00013300	     -0.19615203	     -0.05960860	      0.88275048	      0.00017671	     -0.21393541	     -0.00000001	     -0.00000000	     47.41689657
      2.63363053	     -0.05467414	     -0.00013299	     -0.19616189	     -0.05960610	      0.88275045	      0.00017744	     -0.21393237	     -0.00000001	     -0.00000000	     47.45931270
      2.63470171	     -0.05468414	     -0.00013094	     -0.19617175	     -0.05960363	      0.88275041	      0.00017817	     -0.21392945	     -0.00000001	     -0.00000000	     47.36831744
      2.63637257	     -0.05469965	     -0.00012827	     -0.19618703	     -0.05959983	      0.88275036	      0.00017931	     -0.21392506	     -0.00000001	     -0.00000000	     47.30531752
      2.63774197	     -0.05471213	     -0.00012454	     -0.19619936	     -0.05959678	      0.88275032	      0.00018024	     -0.21392162	     -0.00000001	     -0.00000000	     47.16056816
      2.63911138	     -0.05472435	     -0.00012221	     -0.19621139	     -0.05959378	      0.88275028	      0.00018117	     -0.21391829	     -0.00000001	     -0.00000000	     47.16512855
      2.64048078	     -0.05473607	     -0.00011702	     -0.19622300	     -0.05959083	      0.88275025	      0.00018210	     -0.21391506	     -0.00000001	     -0.00000000	     46.96578876
      2.64170087	     -0.05474607	     -0.00011458	     -0.19623284	     -0.05958824	      0.88275023	      0.00018292	     -0.21391226	     -0.00000001	     -0.00000000	     46.99270353
      2.64292096	     -0.05475558	     -0.00010964	     -0.19624227	     -0.05958570	      0.88275022	      0.00018374	     -0.21390951	     -0.00000001	     -0.00000000	     46.83971484
      2.64414104	     -0.05476488	     -0.00010577	     -0.19625145	     -0.05958319	      0.88275020	      0.00018457	     -0.21390681	     -0.00000001	     -0.00000000	     46.80316945
      2.64571545	     -0.05477655	     -0.00009876	     -0.19626302	     -0.05958002	      0.88275020	      0.00018562	     -0.21390341	     -0.00000001	      0.00000000	     46.63000520
      2.64696036	     -0.05478556	     -0.00009463	     -0.19627192	     -0.05957755	      0.88275020	      0.00018646	     -0.21390078	     -0.00000001	      0.00000000	     46.63920851
      2.64820526	     -0.05479413	     -0.00008824	     -0.19628042	     -0.05957513	      0.88275022	      0.00018729	     -0.21389820	     -0.00000001	      0.00000000	     46.48671970
      2.64945017	     -0.05480216	     -0.00008288	     -0.19628837	     -0.05957275	      0.88275023	      0.00018812	     -0.21389568	     -0.00000001	      0.00000000	     46.45708994
      2.65100678	     -0.05481171	     -0.00007416	     -0.19629787	     -0.05956982	      0.88275027	      0.00018915	     -0.21389258	     -0.00000001	      0.00000000	     46.28396276
      2.65223467	     -0.05481878	     -0.00006885	     -0.19630486	     -0.05956756	      0.88275031	      0.00018996	     -0.21389019	     -0.00000001	      0.00000000	     46.30604083
      2.65346257	     -0.05482537	     -0.00006133	     -0.19631144	     -0.05956534	      0.88275035	      0.00019076	     -0.21388784	     -0.00000001	      0.00000000	     46.16366848
      2.65469046	     -0.05483158	     -0.00005475	     -0.19631760	     -0.05956316	      0.88275041	      0.00019157	     -0.21388553	     -0.00000001	      0.00000000	     46.13085516
      2.65631016	     -0.05483889	     -0.00004405	     -0.19632491	     -0.05956034	      0.88275049	      0.00019262	     -0.21388255	     -0.00000001	      0.00000000	     45.96185151
      2.65753369	     -0.05484366	     -0.00003737	     -0.19632963	     -0.05955825	      0.88275057	      0.00019342	     -0.21388034	     -0.00000001	      0.00000000	     45.98288320
      2.65875722	     -0.05484760	     -0.00002852	     -0.19633359	     -0.05955620	      0.88275065	      0.00019420	     -0.21387816	     -0.00000001	      0.00000000	     45.84623857
      2.66023397	     -0.05485137	     -0.00001905	     -0.19633735	     -0.05955378	      0.88275077	      0.00019515	     -0.21387556	     -0.00000001	      0.00000000	     45.83458996
      2.66155980	     -0.05485394	     -0.00000828	     -0.19633997	     -0.05955165	      0.88275088	      0.00019600	     -0.21387325	     -0.00000001	      0.00000000	     45.65666069
      2.66288563	     -0.05485586	      0.00000055	     -0.19634189	     -0.05954956	      0.88275101	      0.00019683	     -0.21387096	     -0.00000001	      0.00000000	     45.68616105
      2.66421147	     -0.05485694	      0.00001219	     -0.19634303	     -0.05954752	      0.88275115	      0.00019767	     -0.21386870	     -0.00000001	      0.00000000	     45.50323120
      2.66553730	     -0.05485692	      0.00002173	     -0.19634303	     -0.05954552	      0.88275130	      0.00019850	     -0.21386646	     -0.00000001	      0.00000000	     45.54915488
      2.66686313	     -0.05485561	      0.00003431	     -0.19634182	     -0.05954356	      0.88275147	      0.00019932	     -0.21386423	     -0.00000001	      0.00000000	     45.36442737
      2.66818897	     -0.05485333	      0.00004458	     -0.19633958	     -0.05954165	      0.88275165	      0.00020014	     -0.21386199	     -0.00000001	      0.00000000	     45.42393499
      2.66951480	     -0.05485007	      0.00005801	     -0.19633643	     -0.05953978	      0.88275184	      0.00020095	     -0.21385974	     -0.00000001	      0.00000000	     45.23695051
      2.67084063	     -0.05484594	      0.00006896	     -0.19633236	     -0.05953795	      0.88275205	      0.00020175	     -0.21385749	     -0.00000001	      0.00000000	     45.30980500
      2.67216647	     -0.05484074	      0.00008321	     -0.19632729	     -0.05953616	      0.88275227	      0.00020255	     -0.21385523	     -0.00000001	      0.00000000	     45.12375367
      2.67349230	     -0.05483440	      0.00009486	     -0.19632102	     -0.05953441	      0.88275250	      0.00020333	     -0.21385295	     -0.00000001	      0.00000000	     45.21254144
      2.67481814	     -0.05482636	      0.00011004	     -0.19631314	     -0.05953271	      0.88275275	      0.00020412	     -0.21385064	     -0.00000001	      0.00000000	     45.03339818
      2.67614397	     -0.05481641	      0.00012262	     -0.19630328	     -0.05953105	      0.88275302	      0.00020489	     -0.21384828	     -0.00000001	      0.00000000	     45.14154421
      2.67746980	     -0.05480423	      0.00013875	     -0.19629128	     -0.05952943	      0.88275329	      0.00020566	     -0.21384582	     -0.00000001	      0.00000000	     44.97119956
      2.67879564	     -0.05479049	      0.00015213	     -0.19627765	     -0.05952785	      0.88275359	      0.00020641	     -0.21384326	     -0.00000000	      0.00000000	     45.08823074
      2.68012147	     -0.05477515	      0.00016900	     -0.19626251	     -0.05952631	      0.88275390	      0.00020716	     -0.21384060	     -0.00000000	      0.00000000	     44.92135176
      2.68144730	     -0.05475883	      0.00018300	     -0.19624632	     -0.05952481	      0.88275422	      0.00020790	     -0.21383782	     -0.00000000	      0.00000000	     45.04485424
      2.68277314	     -0.05474117	      0.00020043	     -0.19622886	     -0.05952335	      0.88275456	      0.00020863	     -0.21383496	     -0.00000000	      0.00000000	     44.88430610
      2.68409897	     -0.05472175	      0.00021506	     -0.19620957	     -0.05952194	      0.88275491	      0.00020935	     -0.21383199	     -0.00000000	      0.00000000	     45.02228370
      2.68542480	     -0.05470003	      0.00023313	     -0.19618807	     -0.05952056	      0.88275528	      0.00021006	     -0.21382891	     -0.00000000	      0.00000000	     44.87544851
      2.68675064	     -0.05467679	      0.00024838	     -0.19616498	     -0.05951923	      0.88275566	      0.00021076	     -0.21382568	     -0.00000000	      0.00000000	     45.02010494
      2.68807647	     -0.05465280	      0.00026676	     -0.19614121	     -0.05951793	      0.88275606	      0.00021144	     -0.21382232	     -0.00000000	      0.00000000	     44.87585007
      2.68940231	     -0.05462927	      0.00028214	     -0.19611782	     -0.05951667	      0.88275647	      0.00021212	     -0.21381889	     -0.00000000	      0.00000000	     45.01683787
      2.69072814	     -0.05460574	      0.00030042	     -0.19609451	     -0.05951546	      0.88275690	      0.00021279	     -0.21381542	     -0.00000000	      0.00000000	     44.88080166
      2.69205397	     -0.05458107	      0.00031596	     -0.19606997	     -0.05951428	      0.88275734	      0.00021344	     -0.21381193	     -0.00000000	      0.00000000	     45.03710704
      2.69337981	     -0.05455460	      0.00033442	     -0.19604371	     -0.05951314	      0.88275780	      0.00021408	     -0.21380838	     -0.00000000	      0.00000000	     44.92048184
      2.69470564	     -0.05452749	      0.00035019	     -0.19601675	     -0.05951205	      0.88275827	      0.00021471	     -0.21380477	     -0.00000000	      0.00000000	     45.07435405
      2.69603147	     -0.05450016	      0.00036850	     -0.19598962	     -0.05951099	      0.88275875	      0.00021532	     -0.21380112	     -0.00000000	      0.00000000	     44.96085621
      2.69735731	     -0.05447259	      0.00038419	     -0.19596218	     -0.05950997	      0.88275925	      0.00021592	     -0.21379745	     -0.00000000	      0.00000000	     45.11388757
      2.69868314	     -0.05444381	      0.00040232	     -0.19593359	     -0.05950899	      0.88275975	      0.00021651	     -0.21379376	     -0.00000000	      0.00000000	     45.01977307
      2.70000897	     -0.05441354	      0.00041810	     -0.19590346	     -0.05950805	      0.88276027	      0.00021708	     -0.21379002	     -0.00000000	      0.00000000	     45.17995787
      2.70133481	     -0.05438246	      0.00043605	     -0.19587255	     -0.05950715	      0.88276080	      0.00021764	     -0.21378623	     -0.00000000	      0.00000000	     45.09621559
      2.70266064	     -0.05435240	      0.00045153	     -0.19584260	     -0.05950629	      0.88276134	      0.00021818	     -0.21378241	     -0.00000000	      0.00000000	     45.24034307
      2.70398647	     -0.05432342	      0.00046877	     -0.19581378	     -0.05950547	      0.88276190	      0.00021871	     -0.21377863	     -0.00000000	      0.00000000	     45.16141506
      2.70531231	     -0.05429526	      0.00048377	     -0.19578572	     -0.05950469	      0.88276246	      0.00021922	     -0.21377492	     -0.00000000	      0.00000000	     45.30183870
      2.70663814	     -0.05426607	      0.00050066	     -0.19575667	     -0.05950394	      0.88276302	      0.00021972	     -0.21377128	     -0.00000000	      0.00000000	     45.24262337
      2.70796398	     -0.05423545	      0.00051578	     -0.19572614	     -0.05950324	      0.88276360	      0.00022020	     -0.21376767	     -0.00000000	      0.00000000	     45.38678522
      2.70928981	     -0.05420367	      0.00053247	     -0.19569450	     -0.05950258	      0.88276418	      0.00022067	     -0.21376405	     -0.00000000	      0.00000000	     45.34159604
      2.71061564	     -0.05417186	      0.00054737	     -0.19566278	     -0.05950195	      0.88276477	      0.00022112	     -0.21376041	     -0.00000000	      0.00000000	     45.47861927
      2.71194148	     -0.05414058	      0.00056345	     -0.19563160	     -0.05950136	      0.88276536	      0.00022155	     -0.21375679	     -0.00000000	      0.00000000	     45.43772123
      2.71326731	     -0.05411015	      0.00057778	     -0.19560124	     -0.05950081	      0.88276596	      0.00022196	     -0.21375323	     -0.00000000	      0.00000000	     45.56294836
      2.71459314	     -0.05408117	      0.00059307	     -0.19557234	     -0.05950030	      0.88276656	      0.00022236	     -0.21374975	     -0.00000000	      0.00000000	     45.52355872
      2.71591898	     -0.05405529	      0.00060645	     -0.19554650	     -0.05949983	      0.88276716	      0.00022274	     -0.21374644	     -0.00000000	      0.00000000	     45.63188404
      2.71752706	     -0.05402608	      0.00062396	     -0.19551736	     -0.05949931	      0.88276788	      0.00022318	     -0.21374274	     -0.00000000	      0.00000000	     45.55459031
      2.71870465	     -0.05400589	      0.00063416	     -0.19549715	     -0.05949896	      0.88276841	      0.00022349	     -0.21374025	     -0.00000000	      0.00000000	     45.74146632
      2.71988225	     -0.05398566	      0.00064598	     -0.19547695	     -0.05949864	      0.88276894	      0.00022378	     -0.21373793	     -0.00000000	      0.00000000	     45.72084952
      2.72146774	     -0.05396014	      0.00065999	     -0.19545141	     -0.05949826	      0.88276964	      0.00022415	     -0.21373509	     -0.00000000	      0.00000000	     45.84555218
      2.72288653	     -0.05393950	      0.00067364	     -0.19543079	     -0.05949797	      0.88277027	      0.00022446	     -0.21373285	     -0.00000000	      0.00000000	     45.75718670
      2.72430532	     -0.05392225	      0.00068393	     -0.19541347	     -0.05949771	      0.88277088	      0.00022475	     -0.21373093	     -0.00000000	      0.00000000	     45.97676605
      2.72553180	     -0.05390868	      0.00069519	     -0.19539990	     -0.05949752	      0.88277140	      0.00022498	     -0.21372958	     -0.00000000	      0.00000000	     45.84043330
      2.72675828	     -0.05389761	      0.00070369	     -0.19538876	     -0.05949736	      0.88277190	      0.00022520	     -0.21372852	     -0.00000000	      0.00000000	     45.95644766
      2.72823780	     -0.05388548	      0.00071526	     -0.19537658	     -0.05949721	      0.88277250	      0.00022545	     -0.21372764	     -0.00000000	      0.00000000	     45.91318932
      2.72971731	     -0.05387570	      0.00072410	     -0.19536668	     -0.05949710	      0.88277308	      0.00022567	     -0.21372719	     -0.00000000	      0.00000000	     46.10468111
      2.73093453	     -0.05386775	      0.00073382	     -0.19535870	     -0.05949704	      0.88277354	      0.00022584	     -0.21372712	     -0.00000000	      0.00000000	     45.98081536
      2.73215174	     -0.05386253	      0.00074074	     -0.19535338	     -0.05949701	      0.88277398	      0.00022599	     -0.21372732	     -0.00000000	      0.00000000	     46.07750519
      2.73366044	     -0.05385671	      0.00075060	     -0.19534747	     -0.05949701	      0.88277451	      0.00022616	     -0.21372796	     -0.00000000	      0.00000000	     46.04972857
      2.73516914	     -0.05385399	      0.00075732	     -0.19534458	     -0.05949705	      0.88277500	      0.00022631	     -0.21372899	     -0.00000000	      0.00000000	     46.23692266
      2.73635085	     -0.05385056	      0.00076535	     -0.19534110	     -0.05949711	      0.88277537	      0.00022642	     -0.21373007	     -0.00000000	      0.00000000	     46.13000275
      2.73753256	     -0.05384907	      0.00077082	     -0.19533950	     -0.05949719	      0.88277572	      0.00022651	     -0.21373135	     -0.00000000	      0.00000000	     46.20778737
      2.73909684	     -0.05384645	      0.00077939	     -0.19533677	     -0.05949733	      0.88277616	      0.00022661	     -0.21373335	     -0.00000000	      0.00000000	     46.20367126
      2.74066112	     -0.05384754	      0.00078478	     -0.19533766	     -0.05949751	      0.88277656	      0.00022669	     -0.21373564	     -0.00000000	      0.00000000	     46.36641161
      2.74179795	     -0.05384628	      0.00079167	     -0.19533634	     -0.05949767	      0.88277683	      0.00022673	     -0.21373751	     -0.00000000	      0.00000000	     46.27723233
      2.74293478	     -0.05384790	      0.00079581	     -0.19533783	     -0.05949785	      0.88277707	      0.00022676	     -0.21373952	     -0.00000000	      0.00000000	     46.33548213
      2.74458148	     -0.05384976	      0.00080275	     -0.19533954	     -0.05949814	      0.88277740	      0.00022679	     -0.21374269	     -0.00000000	      0.00000000	     46.35654797
      2.74597518	     -0.05385438	      0.00080640	     -0.19534398	     -0.05949842	      0.88277764	      0.00022680	     -0.21374559	     -0.00000000	      0.00000000	     46.43538099
      2.74736888	     -0.05385627	      0.00081227	     -0.19534574	     -0.05949872	      0.88277785	      0.00022678	     -0.21374870	     -0.00000000	      0.00000000	     46.42932668
      2.74876257	     -0.05386277	      0.00081427	     -0.19535203	     -0.05949905	      0.88277803	      0.00022676	     -0.21375194	     -0.00000000	      0.00000000	     46.52177516
      2.75015627	     -0.05386363	      0.00082011	     -0.19535278	     -0.05949940	      0.88277817	      0.00022671	     -0.21375533	     -0.00000000	      0.00000000	     46.50872182
      2.75135077	     -0.05387079	      0.00082055	     -0.19535973	     -0.05949973	      0.88277828	      0.00022666	     -0.21375828	     -0.00000000	      0.00000000	     46.56196992
      2.75254528	     -0.05387393	      0.00082349	     -0.19536273	     -0.05950007	      0.88277836	      0.00022660	     -0.21376133	     -0.00000000	      0.00000000	     46.57342553
      2.75404691	     -0.05388240	      0.00082437	     -0.19537094	     -0.05950052	      0.88277842	      0.00022650	     -0.21376523	     -0.00000000	      0.00000000	     46.61190795
      2.75554854	     -0.05388719	      0.00082725	     -0.19537554	     -0.05950099	      0.88277846	      0.00022639	     -0.21376927	     -0.00000000	      0.00000000	     46.64186461
      2.75673839	     -0.05389772	      0.00082565	     -0.19538583	     -0.05950139	      0.88277846	      0.00022628	     -0.21377252	     -0.00000000	     -0.00000000	     46.65516169
      2.75792823	     -0.05390392	      0.00082614	     -0.19539183	     -0.05950180	      0.88277844	      0.00022617	     -0.21377586	     -0.00000000	     -0.00000000	     46.67860405
      2.75945711	     -0.05391669	      0.00082403	     -0.19540429	     -0.05950234	      0.88277838	      0.00022600	     -0.21378022	     -0.00000000	     -0.00000000	     46.69503216
      2.76098598	     -0.05392517	      0.00082382	     -0.19541251	     -0.05950291	      0.88277829	      0.00022582	     -0.21378472	     -0.00000000	     -0.00000000	     46.75507251
      2.76212391	     -0.05393942	      0.00081974	     -0.19542647	     -0.05950334	      0.88277821	      0.00022567	     -0.21378811	     -0.00000000	     -0.00000000	     46.72445944
      2.76326184	     -0.05394919	      0.00081762	     -0.19543600	     -0.05950379	      0.88277810	      0.00022551	     -0.21379160	     -0.00000000	     -0.00000000	     46.74645976
      2.76487128	     -0.05396769	      0.00081246	     -0.19545412	     -0.05950444	      0.88277792	      0.00022527	     -0.21379663	     -0.00000000	     -0.00000000	     46.74001800
      2.76625587	     -0.05398146	      0.00080900	     -0.19546759	     -0.05950501	      0.88277774	      0.00022505	     -0.21380109	     -0.00000000	     -0.00000000	     46.77071241
      2.76764045	     -0.05400208	      0.00080263	     -0.19548784	     -0.05950559	      0.88277753	      0.00022481	     -0.21380564	     -0.00000000	     -0.00000000	     46.72926139
      2.76902503	     -0.05401683	      0.00079853	     -0.19550228	     -0.05950619	      0.88277730	      0.00022456	     -0.21381034	     -0.00000000	     -0.00000000	     46.78997789
      2.77040962	     -0.05404190	      0.00079005	     -0.19552693	     -0.05950680	      0.88277705	      0.00022429	     -0.21381511	     -0.00000000	     -0.00000000	     46.72127758
      2.77160119	     -0.05405608	      0.00078562	     -0.19554083	     -0.05950733	      0.88277681	      0.00022406	     -0.21381937	     -0.00000000	     -0.00000000	     46.77112030
      2.77279276	     -0.05407721	      0.00077839	     -0.19556162	     -0.05950787	      0.88277656	      0.00022381	     -0.21382368	     -0.00000000	     -0.00000000	     46.72948182
      2.77429001	     -0.05410022	      0.00077054	     -0.19558423	     -0.05950856	      0.88277621	      0.00022349	     -0.21382924	     -0.00000000	     -0.00000000	     46.75250049
      2.77578726	     -0.05412965	      0.00076008	     -0.19561321	     -0.05950926	      0.88277585	      0.00022316	     -0.21383490	     -0.00000000	     -0.00000000	     46.67747881
      2.77698914	     -0.05414675	      0.00075402	     -0.19563001	     -0.05950982	      0.88277553	      0.00022288	     -0.21383954	     -0.00000000	     -0.00000000	     46.72544848
      2.77819101	     -0.05416979	      0.00074563	     -0.19565269	     -0.05951039	      0.88277521	      0.00022260	     -0.21384421	     -0.00000000	     -0.00000000	     46.67210126
      2.77970870	     -0.05419480	      0.00073634	     -0.19567730	     -0.05951111	      0.88277477	      0.00022223	     -0.21385017	     -0.00000000	     -0.00000000	     46.69363598
      2.78122639	     -0.05422647	      0.00072422	     -0.19570849	     -0.05951184	      0.88277431	      0.00022185	     -0.21385614	     -0.00000000	     -0.00000000	     46.60111262
      2.78238552	     -0.05424350	      0.00071745	     -0.19572522	     -0.05951239	      0.88277394	      0.00022155	     -0.21386076	     -0.00000000	     -0.00000000	     46.65363408
      2.78354465	     -0.05426630	      0.00070846	     -0.19574768	     -0.05951295	      0.88277356	      0.00022125	     -0.21386536	     -0.00000000	     -0.00000000	     46.60227117
      2.78513173	     -0.05429412	      0.00069723	     -0.19577506	     -0.05951372	      0.88277301	      0.00022083	     -0.21387169	     -0.00000000	     -0.00000000	     46.61291836
      2.78671880	     -0.05432822	      0.00068349	     -0.19580865	     -0.05951449	      0.88277244	      0.00022040	     -0.21387800	     -0.00000000	     -0.00000000	     46.50972542
      2.78783542	     -0.05434483	      0.00067633	     -0.19582498	     -0.05951502	      0.88277203	      0.00022009	     -0.21388247	     -0.00000000	     -0.00000000	     46.56630455
      2.78895205	     -0.05436690	      0.00066711	     -0.19584672	     -0.05951556	      0.88277160	      0.00021978	     -0.21388690	     -0.00000000	     -0.00000000	     46.52224358
      2.79063519	     -0.05439715	      0.00065410	     -0.19587650	     -0.05951637	      0.88277094	      0.00021930	     -0.21389358	     -0.00000000	     -0.00000000	     46.52665538
      2.79203965	     -0.05442577	      0.00064191	     -0.19590469	     -0.05951704	      0.88277036	      0.00021890	     -0.21389910	     -0.00000000	     -0.00000000	     46.45216586
      2.79344412	     -0.05444870	      0.00063159	     -0.19592725	     -0.05951771	      0.88276977	      0.00021849	     -0.21390462	     -0.00000000	     -0.00000000	     46.50148039
      2.79484859	     -0.05447877	      0.00061865	     -0.19595690	     -0.05951837	      0.88276917	      0.00021808	     -0.21391007	     -0.00000000	     -0.00000000	     46.38952103
      2.79610901	     -0.05449794	      0.00060969	     -0.19597575	     -0.05951896	      0.88276861	      0.00021771	     -0.21391496	     -0.00000000	     -0.00000000	     46.45274846
      2.79736943	     -0.05452350	      0.00059845	     -0.19600093	     -0.05951954	      0.88276804	      0.00021733	     -0.21391978	     -0.00000000	     -0.00000000	     46.37142701
      2.79862985	     -0.05454473	      0.00058865	     -0.19602184	     -0.05952012	      0.88276746	      0.00021695	     -0.21392457	     -0.00000000	     -0.00000000	     46.39046855
      2.80023278	     -0.05457610	      0.00057446	     -0.19605274	     -0.05952085	      0.88276670	      0.00021647	     -0.21393057	     -0.00000000	     -0.00000000	     46.31993989
      2.80151652	     -0.05459538	      0.00056490	     -0.19607170	     -0.05952142	      0.88276609	      0.00021608	     -0.21393534	     -0.00000000	     -0.00000000	     46.38615907
      2.80280027	     -0.05462014	      0.00055335	     -0.19609610	     -0.05952199	      0.88276546	      0.00021569	     -0.21394000	     -0.00000000	     -0.00000000	     46.31337412
      2.80408401	     -0.05464028	      0.00054341	     -0.19611591	     -0.05952255	      0.88276482	      0.00021530	     -0.21394461	     -0.00000000	     -0.00000000	     46.33953250
      2.80567070	     -0.05466981	      0.00052943	     -0.19614501	     -0.05952323	      0.88276402	      0.00021481	     -0.21395017	     -0.00000000	     -0.00000000	     46.26658058
      2.80693578	     -0.05468733	      0.00052012	     -0.19616223	     -0.05952377	      0.88276337	      0.00021442	     -0.21395453	     -0.00000000	     -0.00000000	     46.34833728
      2.80820086	     -0.05471034	      0.00050871	     -0.19618489	     -0.05952429	      0.88276271	      0.00021402	     -0.21395878	     -0.00000000	     -0.00000000	     46.29744815
      2.80946594	     -0.05472929	      0.00049844	     -0.19620352	     -0.05952481	      0.88276205	      0.00021362	     -0.21396296	     -0.00000000	     -0.00000000	     46.34463979
      2.81111535	     -0.05475825	      0.00048348	     -0.19623203	     -0.05952547	      0.88276117	      0.00021310	     -0.21396826	     -0.00000000	     -0.00000000	     46.29463628
      2.81237367	     -0.05477469	      0.00047397	     -0.19624818	     -0.05952597	      0.88276050	      0.00021270	     -0.21397222	     -0.00000000	     -0.00000000	     46.38600019
      2.81363198	     -0.05479645	      0.00046251	     -0.19626960	     -0.05952646	      0.88275982	      0.00021230	     -0.21397607	     -0.00000000	     -0.00000000	     46.35133836
      2.81514205	     -0.05481732	      0.00045048	     -0.19629011	     -0.05952703	      0.88275900	      0.00021182	     -0.21398061	     -0.00000000	     -0.00000000	     46.44504304
      2.81665211	     -0.05484546	      0.00043603	     -0.19631783	     -0.05952759	      0.88275817	      0.00021133	     -0.21398499	     -0.00000000	     -0.00000000	     46.35551483
      2.81779395	     -0.05485832	      0.00042821	     -0.19633045	     -0.05952801	      0.88275755	      0.00021096	     -0.21398828	     -0.00000000	     -0.00000000	     46.46493160
      2.81893578	     -0.05487673	      0.00041861	     -0.19634859	     -0.05952841	      0.88275692	      0.00021058	     -0.21399146	     -0.00000000	     -0.00000000	     46.44575113
      2.82057383	     -0.05489948	      0.00040639	     -0.19637099	     -0.05952899	      0.88275602	      0.00021004	     -0.21399593	     -0.00000000	     -0.00000000	     46.51384658
      2.82198987	     -0.05492263	      0.00039474	     -0.19639382	     -0.05952947	      0.88275524	      0.00020957	     -0.21399966	     -0.00000000	     -0.00000000	     46.48456434
      2.82340592	     -0.05493969	      0.00038527	     -0.19641061	     -0.05952995	      0.88275446	      0.00020909	     -0.21400333	     -0.00000000	     -0.00000000	     46.61258005
      2.82482197	     -0.05496442	      0.00037321	     -0.19643501	     -0.05953041	      0.88275368	      0.00020861	     -0.21400685	     -0.00000000	     -0.00000000	     46.53634844
      2.82606170	     -0.05497787	      0.00036566	     -0.19644825	     -0.05953081	      0.88275299	      0.00020818	     -0.21400991	     -0.00000000	     -0.00000000	     46.66347077
      2.82730144	     -0.05499753	      0.00035618	     -0.19646765	     -0.05953120	      0.88275231	      0.00020775	     -0.21401285	     -0.00000000	     -0.00000000	     46.63077652
      2.82854118	     -0.05501351	      0.00034803	     -0.19648342	     -0.05953158	      0.88275163	      0.00020732	     -0.21401574	     -0.00000000	     -0.00000000	     46.69819773
      2.83025100	     -0.05503944	      0.00033543	     -0.19650902	     -0.05953210	      0.88275068	      0.00020671	     -0.21401959	     -0.00000000	     -0.00000000	     46.69119530
      2.83152524	     -0.05505356	      0.00032763	     -0.19652293	     -0.05953247	      0.88274998	      0.00020625	     -0.21402239	     -0.00000000	     -0.00000000	     46.82423113
      2.83279947	     -0.05507296	      0.00031777	     -0.19654208	     -0.05953284	      0.88274928	      0.00020579	     -0.21402508	     -0.00000000	     -0.00000000	     46.81603699
      2.83407370	     -0.05508854	      0.00030917	     -0.19655745	     -0.05953319	      0.88274858	      0.00020531	     -0.21402771	     -0.00000000	     -0.00000000	     46.89883442
      2.83574579	     -0.05511342	      0.00029643	     -0.19658201	     -0.05953365	      0.88274765	      0.00020468	     -0.21403102	     -0.00000000	     -0.00000000	     46.88305393
      2.83699441	     -0.05512641	      0.00028875	     -0.19659482	     -0.05953398	      0.88274696	      0.00020420	     -0.21403343	     -0.00000000	     -0.00000000	     47.01762400
      2.83824303	     -0.05514472	      0.00027907	     -0.19661291	     -0.05953431	      0.88274627	      0.00020372	     -0.21403572	     -0.00000000	     -0.00000000	     47.01399389
      2.83977982	     -0.05516242	      0.00026865	     -0.19663036	     -0.05953470	      0.88274542	      0.00020311	     -0.21403847	     -0.00000000	     -0.00000000	     47.14529292
      2.84115391	     -0.05518355	      0.00025744	     -0.19665124	     -0.05953504	      0.88274466	      0.00020255	     -0.21404080	     -0.00000000	     -0.00000000	     47.11062310
      2.84252799	     -0.05519754	      0.00024879	     -0.19666504	     -0.05953537	      0.88274389	      0.00020199	     -0.21404307	     -0.00000000	     -0.00000000	     47.26358333
      2.84390207	     -0.05521904	      0.00023760	     -0.19668629	     -0.05953570	      0.88274312	      0.00020141	     -0.21404521	     -0.00000000	     -0.00000000	     47.21386848
      2.84527616	     -0.05523213	      0.00022935	     -0.19669921	     -0.05953601	      0.88274235	      0.00020083	     -0.21404729	     -0.00000000	     -0.00000000	     47.39325068
      2.84665024	     -0.05525411	      0.00021799	     -0.19672094	     -0.05953632	      0.88274157	      0.00020023	     -0.21404924	     -0.00000000	     -0.00000000	     47.33185061
      2.84802432	     -0.05526612	      0.00021014	     -0.19673280	     -0.05953662	      0.88274079	      0.00019963	     -0.21405115	     -0.00000000	     -0.00000000	     47.53271097
      2.84939841	     -0.05528855	      0.00019865	     -0.19675499	     -0.05953691	      0.88274001	      0.00019901	     -0.21405291	     -0.00000000	     -0.00000000	     47.44611111
      2.85062406	     -0.05529924	      0.00019152	     -0.19676555	     -0.05953717	      0.88273930	      0.00019845	     -0.21405445	     -0.00000000	     -0.00000000	     47.61969505
      2.85184972	     -0.05531634	      0.00018194	     -0.19678247	     -0.05953741	      0.88273859	      0.00019788	     -0.21405589	     -0.00000000	     -0.00000000	     47.62259621
      2.85334510	     -0.05533229	      0.00017192	     -0.19679822	     -0.05953771	      0.88273771	      0.00019717	     -0.21405758	     -0.00000000	     -0.00000000	     47.74961523
      2.85484049	     -0.05535387	      0.00016015	     -0.19681959	     -0.05953799	      0.88273683	      0.00019645	     -0.21405914	     -0.00000000	     -0.00000000	     47.69999023
      2.85608966	     -0.05536474	      0.00015307	     -0.19683034	     -0.05953823	      0.88273608	      0.00019584	     -0.21406041	     -0.00000000	     -0.00000000	     47.84274276
      2.85733883	     -0.05538150	      0.00014402	     -0.19684694	     -0.05953845	      0.88273533	      0.00019521	     -0.21406158	     -0.00000000	     -0.00000000	     47.82114162
      2.85883982	     -0.05539635	      0.00013526	     -0.19686166	     -0.05953872	      0.88273442	      0.00019445	     -0.21406294	     -0.00000000	     -0.00000000	     47.93238494
      2.86034081	     -0.05541761	      0.00012428	     -0.19688273	     -0.05953897	      0.88273349	      0.00019368	     -0.21406416	     -0.00000000	     -0.00000000	     47.88104796
      2.86154855	     -0.05542712	      0.00011827	     -0.19689217	     -0.05953918	      0.88273274	      0.00019305	     -0.21406513	     -0.00000000	     -0.00000000	     48.02410125
      2.86275629	     -0.05544243	      0.00011035	     -0.19690735	     -0.05953937	      0.88273199	      0.00019240	     -0.21406601	     -0.00000000	     -0.00000000	     48.00351275
      2.86431163	     -0.05545769	      0.00010216	     -0.19692251	     -0.05953962	      0.88273100	      0.00019156	     -0.21406709	     -0.00000000	     -0.00000000	     48.09198424
      2.86586697	     -0.05547899	      0.00009199	     -0.19694366	     -0.05953986	      0.88273001	      0.00019071	     -0.21406805	     -0.00000000	     -0.00000000	     48.02047466
      2.86704016	     -0.05548750	      0.00008728	     -0.19695215	     -0.05954004	      0.88272925	      0.00019005	     -0.21406876	     -0.00000000	     -0.00000000	     48.14501021
      2.86821334	     -0.05550153	      0.00008058	     -0.19696610	     -0.05954021	      0.88272849	      0.00018939	     -0.21406940	     -0.00000000	     -0.00000000	     48.13151227
      2.86983354	     -0.05551697	      0.00007280	     -0.19698146	     -0.05954044	      0.88272742	      0.00018846	     -0.21407023	     -0.00000000	     -0.00000000	     48.22111691
      2.87145374	     -0.05553825	      0.00006294	     -0.19700262	     -0.05954067	      0.88272634	      0.00018751	     -0.21407094	     -0.00000000	     -0.00000000	     48.14086188
      2.87257433	     -0.05554512	      0.00005928	     -0.19700948	     -0.05954082	      0.88272559	      0.00018684	     -0.21407142	     -0.00000000	     -0.00000000	     48.25988881
      2.87369491	     -0.05555730	      0.00005367	     -0.19702161	     -0.05954097	      0.88272483	      0.00018617	     -0.21407182	     -0.00000000	     -0.00000000	     48.24749106
      2.87542614	     -0.05557309	      0.00004664	     -0.19703737	     -0.05954120	      0.88272365	      0.00018511	     -0.21407239	     -0.00000000	     -0.00000000	     48.28985904
      2.87685234	     -0.05558897	      0.00004005	     -0.19705320	     -0.05954139	      0.88272267	      0.00018423	     -0.21407275	     -0.00000000	     -0.00000000	     48.24285117
      2.87827853	     -0.05559926	      0.00003609	     -0.19706352	     -0.05954156	      0.88272168	      0.00018333	     -0.21407308	     -0.00000000	     -0.00000000	     48.33348460
      2.87970472	     -0.05561643	      0.00002931	     -0.19708064	     -0.05954174	      0.88272068	      0.00018242	     -0.21407330	     -0.00000000	     -0.00000000	     48.25324596
      2.88096856	     -0.05562402	      0.00002680	     -0.19708828	     -0.05954189	      0.88271979	      0.00018161	     -0.21407347	     -0.00000000	     -0.00000000	     48.35038344
      2.88223240	     -0.05563757	      0.00002167	     -0.19710181	     -0.05954204	      0.88271889	      0.00018078	     -0.21407356	     -0.00000000	     -0.00000000	     48.31064387
      2.88349625	     -0.05564719	      0.00001849	     -0.19711147	     -0.05954219	      0.88271799	      0.00017995	     -0.21407363	     -0.00000000	     -0.00000000	     48.34979820
      2.88514505	     -0.05566348	      0.00001261	     -0.19712777	     -0.05954238	      0.88271681	      0.00017884	     -0.21407361	     -0.00000000	     -0.00000000	     48.31605518
      2.88642635	     -0.05567105	      0.00001080	     -0.19713541	     -0.05954252	      0.88271589	      0.00017797	     -0.21407356	     -0.00000000	     -0.00000000	     48.36719435
      2.88770765	     -0.05568321	      0.00000663	     -0.19714758	     -0.05954266	      0.88271496	      0.00017709	     -0.21407344	     -0.00000000	     -0.00000000	     48.33160049
      2.88898895	     -0.05569170	      0.00000458	     -0.19715615	     -0.05954280	      0.88271403	      0.00017620	     -0.21407327	     -0.00000000	     -0.00000000	     48.34637110
      2.89062052	     -0.05570584	      0.00000004	     -0.19717033	     -0.05954297	      0.88271284	      0.00017505	     -0.21407296	     -0.00000000	     -0.00000000	     48.32268651
      2.89186957	     -0.05571208	     -0.00000042	     -0.19717668	     -0.05954310	      0.88271192	      0.00017416	     -0.21407268	     -0.00000000	     -0.00000000	     48.33174540
      2.89311861	     -0.05572199	     -0.00000322	     -0.19718664	     -0.05954322	      0.88271101	      0.00017325	     -0.21407232	     -0.00000000	     -0.00000000	     48.30767700
      2.89463125	     -0.05573034	     -0.00000388	     -0.19719513	     -0.05954337	      0.88270990	      0.00017215	     -0.21407184	     -0.00000000	     -0.00000001	     48.29204375
      2.89598624	     -0.05574084	     -0.00000678	     -0.19720568	     -0.05954351	      0.88270891	      0.00017115	     -0.21407131	     -0.00000000	     -0.00000001	     48.27921654
      2.89734123	     -0.05574712	     -0.00000612	     -0.19721212	     -0.05954364	      0.88270791	      0.00017014	     -0.21407075	     -0.00000000	     -0.00000000	     48.24243354
      2.89869622	     -0.05575680	     -0.00000858	     -0.19722186	     -0.05954376	      0.88270692	      0.00016912	     -0.21407010	     -0.00000000	     -0.00000000	     48.24666065
      2.90005120	     -0.05576249	     -0.00000717	     -0.19722772	     -0.05954389	      0.88270593	      0.00016809	     -0.21406941	     -0.00000000	     -0.00000000	     48.18761082
      2.90140619	     -0.05577135	     -0.00000926	     -0.19723667	     -0.05954401	      0.88270494	      0.00016705	     -0.21406864	     -0.00000000	     -0.00000000	     48.21275830
      2.90276118	     -0.05577639	     -0.00000698	     -0.19724191	     -0.05954412	      0.88270396	      0.00016601	     -0.21406783	     -0.00000000	     -0.00000000	     48.12350353
      2.90411617	     -0.05578427	     -0.00000862	     -0.19724988	     -0.05954424	      0.88270298	      0.00016495	     -0.21406693	     -0.00000000	     -0.00000000	     48.17360264
      2.90547116	     -0.05578845	     -0.00000538	     -0.19725428	     -0.05954435	      0.88270200	      0.00016388	     -0.21406599	     -0.00000000	     -0.00000000	     48.05159215
      2.90666552	     -0.05579428	     -0.00000615	     -0.19726021	     -0.05954445	      0.88270115	      0.00016293	     -0.21406508	     -0.00000000	     -0.00000000	     48.08866589
      2.90785988	     -0.05579830	     -0.00000412	     -0.19726440	     -0.05954454	      0.88270030	      0.00016198	     -0.21406413	     -0.00000000	     -0.00000000	     48.01738484
      2.90934742	     -0.05580386	     -0.00000310	     -0.19727014	     -0.05954465	      0.88269925	      0.00016078	     -0.21406286	     -0.00000000	     -0.00000000	     48.01978981
      2.91083496	     -0.05580809	      0.00000042	     -0.19727461	     -0.05954476	      0.88269821	      0.00015958	     -0.21406153	     -0.00000000	     -0.00000000	     47.90256106
      2.91204953	     -0.05581242	      0.00000077	     -0.19727908	     -0.05954484	      0.88269737	      0.00015859	     -0.21406037	     -0.00000000	     -0.00000000	     47.94393376
      2.91326411	     -0.05581570	      0.00000354	     -0.19728254	     -0.05954493	      0.88269653	      0.00015759	     -0.21405918	     -0.00000000	     -0.00000000	     47.85497876
      2.91476093	     -0.05582003	      0.00000546	     -0.19728707	     -0.05954502	      0.88269552	      0.00015636	     -0.21405763	     -0.00000000	     -0.00000000	     47.85579074
      2.91625776	     -0.05582336	      0.00001003	     -0.19729067	     -0.05954511	      0.88269451	      0.00015511	     -0.21405603	     -0.00000000	     -0.00000000	     47.70255658
      2.91742679	     -0.05582647	      0.00001102	     -0.19729392	     -0.05954517	      0.88269374	      0.00015414	     -0.21405473	     -0.00000000	     -0.00000000	     47.74746351
      2.91859582	     -0.05582881	      0.00001426	     -0.19729646	     -0.05954523	      0.88269297	      0.00015316	     -0.21405340	     -0.00000000	     -0.00000000	     47.65429409
      2.92015644	     -0.05583185	      0.00001737	     -0.19729974	     -0.05954531	      0.88269197	      0.00015185	     -0.21405156	     -0.00000000	     -0.00000000	     47.63036357
      2.92171706	     -0.05583413	      0.00002290	     -0.19730232	     -0.05954538	      0.88269098	      0.00015053	     -0.21404966	     -0.00000000	     -0.00000000	     47.44777853
      2.92284675	     -0.05583597	      0.00002441	     -0.19730431	     -0.05954542	      0.88269027	      0.00014957	     -0.21404824	     -0.00000000	     -0.00000000	     47.48635848
      2.92397644	     -0.05583724	      0.00002798	     -0.19730578	     -0.05954546	      0.88268958	      0.00014861	     -0.21404679	     -0.00000000	     -0.00000000	     47.38583461
      2.92561805	     -0.05583881	      0.00003221	     -0.19730761	     -0.05954551	      0.88268860	      0.00014721	     -0.21404461	     -0.00000000	     -0.00000000	     47.32847384
      2.92701056	     -0.05583963	      0.00003724	     -0.19730870	     -0.05954555	      0.88268778	      0.00014601	     -0.21404270	     -0.00000000	     -0.00000000	     47.17149578
      2.92840308	     -0.05584032	      0.00004044	     -0.19730961	     -0.05954558	      0.88268698	      0.00014482	     -0.21404075	     -0.00000000	     -0.00000000	     47.16992176
      2.92979560	     -0.05584036	      0.00004634	     -0.19730993	     -0.05954560	      0.88268621	      0.00014362	     -0.21403874	     -0.00000000	     -0.00000000	     46.95559829
      2.93118811	     -0.05584032	      0.00004915	     -0.19731008	     -0.05954562	      0.88268545	      0.00014242	     -0.21403668	     -0.00000000	     -0.00000000	     47.00826037
      2.93237638	     -0.05583970	      0.00005470	     -0.19730972	     -0.05954563	      0.88268483	      0.00014140	     -0.21403490	     -0.00000000	     -0.00000000	     46.77734590
      2.93356464	     -0.05583884	      0.00005834	     -0.19730905	     -0.05954564	      0.88268422	      0.00014038	     -0.21403308	     -0.00000000	     -0.00000000	     46.73435803
      2.93507668	     -0.05583703	      0.00006472	     -0.19730754	     -0.05954564	      0.88268348	      0.00013907	     -0.21403072	     -0.00000000	     -0.00000000	     46.55573639
      2.93658871	     -0.05583441	      0.00006942	     -0.19730517	     -0.05954563	      0.88268277	      0.00013777	     -0.21402831	     -0.00000000	     -0.00000000	     46.55553592
      2.93778224	     -0.05583158	      0.00007573	     -0.19730260	     -0.05954562	      0.88268223	      0.00013674	     -0.21402636	     -0.00000000	     -0.00000000	     46.32591947
      2.93897576	     -0.05582827	      0.00008028	     -0.19729950	     -0.05954560	      0.88268171	      0.00013571	     -0.21402437	     -0.00000000	     -0.00000000	     46.27549336
      2.94051311	     -0.05582302	      0.00008786	     -0.19729457	     -0.05954558	      0.88268108	      0.00013439	     -0.21402175	     -0.00000000	     -0.00000000	     46.08617124
      2.94205046	     -0.05581682	      0.00009360	     -0.19728862	     -0.05954555	      0.88268048	      0.00013307	     -0.21401906	     -0.00000000	     -0.00000000	     46.10176637
      2.94319491	     -0.05581150	      0.00010063	     -0.19728357	     -0.05954552	      0.88268007	      0.00013209	     -0.21401701	     -0.00000000	     -0.00000000	     45.85705005
      2.94433936	     -0.05580583	      0.00010594	     -0.19727811	     -0.05954549	      0.88267968	      0.00013111	     -0.21401492	     -0.00000000	     -0.00000000	     45.79665962
      2.94595719	     -0.05579690	      0.00011491	     -0.19726952	     -0.05954544	      0.88267916	      0.00012973	     -0.21401190	     -0.00000000	     -0.00000000	     45.60702711
      2.94735005	     -0.05578776	      0.00012169	     -0.19726063	     -0.05954539	      0.88267876	      0.00012855	     -0.21400924	     -0.00000000	     -0.00000000	     45.56830526
      2.94874291	     -0.05577648	      0.00013085	     -0.19724967	     -0.05954534	      0.88267840	      0.00012738	     -0.21400650	     -0.00000000	     -0.00000000	     45.35078058
      2.95013576	     -0.05576357	      0.00013786	     -0.19723701	     -0.05954529	      0.88267807	      0.00012621	     -0.21400363	     -0.00000000	     -0.00000000	     45.36757408
      2.95152862	     -0.05574840	      0.00014845	     -0.19722219	     -0.05954523	      0.88267778	      0.00012504	     -0.21400062	     -0.00000000	     -0.00000000	     45.09318182
      2.95272361	     -0.05573361	      0.00015491	     -0.19720762	     -0.05954517	      0.88267757	      0.00012405	     -0.21399791	     -0.00000000	     -0.00000000	     45.12131613
      2.95391859	     -0.05571641	      0.00016386	     -0.19719070	     -0.05954511	      0.88267738	      0.00012307	     -0.21399504	     -0.00000000	     -0.00000000	     44.96533165
      2.95542734	     -0.05569092	      0.00017432	     -0.19716553	     -0.05954504	      0.88267719	      0.00012183	     -0.21399116	     -0.00000000	     -0.00000000	     44.91447062
      2.95693609	     -0.05566335	      0.00018715	     -0.19713835	     -0.05954496	      0.88267705	      0.00012061	     -0.21398695	     -0.00000000	     -0.00000000	     44.67697983
      2.95813940	     -0.05564102	      0.00019515	     -0.19711625	     -0.05954489	      0.88267698	      0.00011964	     -0.21398339	     -0.00000000	     -0.00000000	     44.69371086
      2.95934270	     -0.05561823	      0.00020525	     -0.19709374	     -0.05954482	      0.88267694	      0.00011867	     -0.21397970	     -0.00000000	     -0.00000000	     44.53678793
      2.96087286	     -0.05558760	      0.00021693	     -0.19706343	     -0.05954474	      0.88267693	      0.00011746	     -0.21397483	     -0.00000000	      0.00000000	     44.48856756
      2.96240302	     -0.05555574	      0.00023105	     -0.19703194	     -0.05954465	      0.88267698	      0.00011626	     -0.21396976	     -0.00000000	      0.00000000	     44.24446852
      2.96355946	     -0.05553074	      0.00023939	     -0.19700715	     -0.05954458	      0.88267705	      0.00011537	     -0.21396581	     -0.00000000	      0.00000000	     44.28290835
      2.96471589	     -0.05550512	      0.00024976	     -0.19698177	     -0.05954451	      0.88267715	      0.00011448	     -0.21396177	     -0.00000000	      0.00000000	     44.15171736
      2.96632031	     -0.05546859	      0.00026316	     -0.19694556	     -0.05954442	      0.88267735	      0.00011326	     -0.21395602	     -0.00000000	      0.00000000	     44.09735166
      2.96792473	     -0.05543045	      0.00027894	     -0.19690779	     -0.05954433	      0.88267760	      0.00011205	     -0.21395011	     -0.00000000	      0.00000000	     43.86478949
      2.96903382	     -0.05540399	      0.00028736	     -0.19688151	     -0.05954426	      0.88267782	      0.00011123	     -0.21394595	     -0.00000000	      0.00000000	     43.91870862
      2.97014291	     -0.05537780	      0.00029764	     -0.19685554	     -0.05954420	      0.88267806	      0.00011041	     -0.21394174	     -0.00000000	      0.00000000	     43.81208281
      2.97185389	     -0.05533630	      0.00031271	     -0.19681435	     -0.05954411	      0.88267849	      0.00010917	     -0.21393520	     -0.00000000	      0.00000000	     43.76238378
      2.97326458	     -0.05530033	      0.00032650	     -0.19677866	     -0.05954404	      0.88267889	      0.00010815	     -0.21392973	     -0.00000000	      0.00000000	     43.61639642
      2.97467528	     -0.05526416	      0.00033848	     -0.19674272	     -0.05954397	      0.88267934	      0.00010715	     -0.21392418	     -0.00000000	      0.00000000	     43.64989477
      2.97608597	     -0.05522801	      0.00035291	     -0.19670685	     -0.05954391	      0.88267984	      0.00010617	     -0.21391860	     -0.00000000	      0.00000000	     43.44413277
      2.97734269	     -0.05519634	      0.00036308	     -0.19667534	     -0.05954385	      0.88268031	      0.00010530	     -0.21391362	     -0.00000000	      0.00000000	     43.51178318
      2.97859942	     -0.05516595	      0.00037523	     -0.19664517	     -0.05954380	      0.88268083	      0.00010444	     -0.21390866	     -0.00000000	      0.00000000	     43.36006324
      2.97985615	     -0.05513673	      0.00038583	     -0.19661611	     -0.05954376	      0.88268137	      0.00010359	     -0.21390379	     -0.00000000	      0.00000000	     43.35742932
      2.98147934	     -0.05509894	      0.00040101	     -0.19657856	     -0.05954371	      0.88268212	      0.00010250	     -0.21389764	     -0.00000000	      0.00000000	     43.20934648
      2.98275962	     -0.05506889	      0.00041114	     -0.19654865	     -0.05954367	      0.88268275	      0.00010166	     -0.21389287	     -0.00000000	      0.00000000	     43.28025833
      2.98403990	     -0.05503846	      0.00042318	     -0.19651840	     -0.05954365	      0.88268342	      0.00010082	     -0.21388817	     -0.00000000	      0.00000000	     43.14962908
      2.98532018	     -0.05500847	      0.00043371	     -0.19648854	     -0.05954362	      0.88268411	      0.00010000	     -0.21388354	     -0.00000000	      0.00000000	     43.16426596
      2.98692528	     -0.05497266	      0.00044829	     -0.19645292	     -0.05954361	      0.88268502	      0.00009898	     -0.21387789	     -0.00000000	      0.00000000	     43.00585472
      2.98818448	     -0.05494599	      0.00045759	     -0.19642635	     -0.05954360	      0.88268576	      0.00009819	     -0.21387361	     -0.00000000	      0.00000000	     43.08360762
      2.98944368	     -0.05491940	      0.00046874	     -0.19639988	     -0.05954360	      0.88268654	      0.00009740	     -0.21386948	     -0.00000000	      0.00000000	     42.96337465
      2.99070287	     -0.05489258	      0.00047863	     -0.19637316	     -0.05954361	      0.88268733	      0.00009663	     -0.21386549	     -0.00000000	      0.00000000	     42.98153488
      2.99237637	     -0.05485846	      0.00049301	     -0.19633919	     -0.05954363	      0.88268843	      0.00009561	     -0.21386039	     -0.00000000	      0.00000000	     42.83931642
      2.99362777	     -0.05483541	      0.00050163	     -0.19631619	     -0.05954366	      0.88268927	      0.00009486	     -0.21385679	     -0.00000000	      0.00000000	     42.92035175
      2.99487917	     -0.05481290	      0.00051198	     -0.19629377	     -0.05954370	      0.88269014	      0.00009412	     -0.21385340	     -0.00000000	      0.00000000	     42.81168998
      2.99640042	     -0.05478673	      0.00052268	     -0.19626766	     -0.05954376	      0.88269122	      0.00009323	     -0.21384955	     -0.00000000	      0.00000000	     42.86808877
      2.99775825	     -0.05476576	      0.00053375	     -0.19624677	     -0.05954382	      0.88269221	      0.00009244	     -0.21384640	     -0.00000000	      0.00000001	     42.70446760
      2.99911608	     -0.05474747	      0.00054205	     -0.19622849	     -0.05954389	      0.88269322	      0.00009166	     -0.21384357	     -0.00000000	      0.00000001	     42.80066832
      3.00047391	     -0.05472862	      0.00055275	     -0.19620971	     -0.05954398	      0.88269425	      0.00009089	     -0.21384104	     -0.00000000	      0.00000001	     42.64653083
      3.00183173	     -0.05470868	      0.00056089	     -0.19618977	     -0.05954407	      0.88269530	      0.00009013	     -0.21383875	     -0.00000000	      0.00000001	     42.77628912
      3.00318956	     -0.05468756	      0.00057168	     -0.19616871	     -0.05954418	      0.88269637	      0.00008938	     -0.21383662	     -0.00000000	      0.00000001	     42.61580489
      3.00454739	     -0.05466571	      0.00057964	     -0.19614686	     -0.05954431	      0.88269745	      0.00008864	     -0.21383461	     -0.00000000	      0.00000001	     42.76139330
      3.00590522	     -0.05464391	      0.00059033	     -0.19612512	     -0.05954444	      0.88269854	      0.00008790	     -0.21383270	     -0.00000000	      0.00000001	     42.58099562
      3.00726305	     -0.05462337	      0.00059774	     -0.19610455	     -0.05954459	      0.88269965	      0.00008717	     -0.21383091	     -0.00000000	      0.00000001	     42.73252629
      3.00862087	     -0.05460270	      0.00060812	     -0.19608391	     -0.05954475	      0.88270077	      0.00008645	     -0.21382925	     -0.00000000	      0.00000001	     42.54731168
      3.00997870	     -0.05458255	      0.00061489	     -0.19606371	     -0.05954492	      0.88270191	      0.00008573	     -0.21382770	     -0.00000000	      0.00000001	     42.72708310
      3.01133653	     -0.05456443	      0.00062452	     -0.19604560	     -0.05954511	      0.88270305	      0.00008502	     -0.21382631	     -0.00000000	      0.00000001	     42.52475005
      3.01269436	     -0.05454860	      0.00063000	     -0.19602967	     -0.05954532	      0.88270420	      0.00008432	     -0.21382511	     -0.00000000	      0.00000001	     42.72346906
      3.01405219	     -0.05453294	      0.00063884	     -0.19601401	     -0.05954554	      0.88270537	      0.00008362	     -0.21382413	     -0.00000000	      0.00000001	     42.51868351
      3.01541001	     -0.05451840	      0.00064344	     -0.19599934	     -0.05954577	      0.88270654	      0.00008292	     -0.21382333	     -0.00000000	      0.00000001	     42.74233215
      3.01662165	     -0.05450552	      0.00065051	     -0.19598642	     -0.05954599	      0.88270759	      0.00008231	     -0.21382278	     -0.00000000	      0.00000001	     42.57596810
      3.01783328	     -0.05449328	      0.00065486	     -0.19597407	     -0.05954622	      0.88270865	      0.00008169	     -0.21382236	     -0.00000000	      0.00000001	     42.67254918
      3.01932619	     -0.05447819	      0.00066131	     -0.19595888	     -0.05954653	      0.88270996	      0.00008094	     -0.21382200	     -0.00000000	      0.00000001	     42.62556699
      3.02081909	     -0.05446396	      0.00066510	     -0.19594446	     -0.05954685	      0.88271127	      0.00008019	     -0.21382180	     -0.00000000	      0.00000001	     42.80816371
      3.02205733	     -0.05445252	      0.00067017	     -0.19593293	     -0.05954713	      0.88271237	      0.00007958	     -0.21382176	     -0.00000000	      0.00000001	     42.68160351
      3.02329558	     -0.05444222	      0.00067278	     -0.19592247	     -0.05954743	      0.88271346	      0.00007896	     -0.21382183	     -0.00000000	      0.00000001	     42.78346659
      3.02479156	     -0.05442936	      0.00067719	     -0.19590944	     -0.05954780	      0.88271479	      0.00007823	     -0.21382206	     -0.00000000	      0.00000001	     42.74223424
      3.02628753	     -0.05441814	      0.00067872	     -0.19589798	     -0.05954819	      0.88271613	      0.00007749	     -0.21382244	     -0.00000000	      0.00000001	     42.94235079
      3.02748044	     -0.05440932	      0.00068216	     -0.19588903	     -0.05954852	      0.88271719	      0.00007691	     -0.21382286	     -0.00000000	      0.00000001	     42.81312787
      3.02867335	     -0.05440121	      0.00068311	     -0.19588071	     -0.05954886	      0.88271826	      0.00007632	     -0.21382338	     -0.00000000	      0.00000001	     42.91403000
      3.03022753	     -0.05439181	      0.00068502	     -0.19587107	     -0.05954932	      0.88271965	      0.00007556	     -0.21382420	     -0.00000000	      0.00000001	     42.89750965
      3.03178171	     -0.05438404	      0.00068386	     -0.19586297	     -0.05954981	      0.88272105	      0.00007481	     -0.21382521	     -0.00000000	      0.00000001	     43.12544489
      3.03293605	     -0.05437814	      0.00068521	     -0.19585689	     -0.05955018	      0.88272209	      0.00007425	     -0.21382609	     -0.00000000	      0.00000001	     42.99766110
      3.03409038	     -0.05437319	      0.00068429	     -0.19585169	     -0.05955057	      0.88272312	      0.00007369	     -0.21382705	     -0.00000000	      0.00000001	     43.08160477
      3.03571529	     -0.05436753	      0.00068384	     -0.19584571	     -0.05955113	      0.88272459	      0.00007290	     -0.21382858	     -0.00000000	      0.00000001	     43.06659273
      3.03717623	     -0.05436498	      0.00068146	     -0.19584281	     -0.05955166	      0.88272591	      0.00007219	     -0.21383015	     -0.00000000	      0.00000001	     43.21106751
      3.03863716	     -0.05436347	      0.00068126	     -0.19584102	     -0.05955222	      0.88272723	      0.00007149	     -0.21383193	     -0.00000000	      0.00000001	     43.09393826
      3.03980388	     -0.05436422	      0.00067763	     -0.19584145	     -0.05955267	      0.88272828	      0.00007092	     -0.21383352	     -0.00000000	      0.00000001	     43.26983830
      3.04097060	     -0.05436551	      0.00067578	     -0.19584247	     -0.05955314	      0.88272933	      0.00007036	     -0.21383526	     -0.00000000	      0.00000001	     43.25126125
      3.04254997	     -0.05436918	      0.00067116	     -0.19584572	     -0.05955380	      0.88273076	      0.00006959	     -0.21383785	     -0.00000000	      0.00000001	     43.37465906
      3.04412935	     -0.05437369	      0.00066801	     -0.19584984	     -0.05955448	      0.88273219	      0.00006882	     -0.21384071	     -0.00000000	      0.00000001	     43.30202750
      3.04527533	     -0.05437821	      0.00066294	     -0.19585402	     -0.05955499	      0.88273322	      0.00006827	     -0.21384294	     -0.00000000	      0.00000001	     43.46683006
      3.04642131	     -0.05438273	      0.00065971	     -0.19585825	     -0.05955551	      0.88273425	      0.00006771	     -0.21384530	     -0.00000000	      0.00000001	     43.45814552
      3.04806319	     -0.05439028	      0.00065362	     -0.19586533	     -0.05955628	      0.88273573	      0.00006691	     -0.21384885	     -0.00000000	      0.00000001	     43.56431987
      3.04945892	     -0.05439740	      0.00064952	     -0.19587209	     -0.05955696	      0.88273699	      0.00006622	     -0.21385205	     -0.00000000	      0.00000001	     43.52790658
      3.05085465	     -0.05440591	      0.00064281	     -0.19588018	     -0.05955766	      0.88273824	      0.00006554	     -0.21385538	     -0.00000000	      0.00000001	     43.69743209
      3.05225038	     -0.05441435	      0.00063820	     -0.19588825	     -0.05955837	      0.88273948	      0.00006485	     -0.21385886	     -0.00000000	      0.00000001	     43.62894358
      3.05364611	     -0.05442428	      0.00062998	     -0.19589772	     -0.05955911	      0.88274072	      0.00006416	     -0.21386245	     -0.00000000	      0.00000001	     43.85151771
      3.05486370	     -0.05443266	      0.00062571	     -0.19590577	     -0.05955977	      0.88274180	      0.00006356	     -0.21386568	     -0.00000000	      0.00000001	     43.75056814
      3.05608129	     -0.05444244	      0.00061887	     -0.19591517	     -0.05956044	      0.88274287	      0.00006295	     -0.21386899	     -0.00000000	      0.00000001	     43.86157857
      3.05757188	     -0.05445512	      0.00061188	     -0.19592741	     -0.05956128	      0.88274417	      0.00006221	     -0.21387317	     -0.00000000	      0.00000001	     43.85041581
      3.05906247	     -0.05446993	      0.00060223	     -0.19594172	     -0.05956214	      0.88274546	      0.00006146	     -0.21387749	     -0.00000000	      0.00000001	     44.03660666
      3.06028467	     -0.05448232	      0.00059657	     -0.19595376	     -0.05956286	      0.88274651	      0.00006084	     -0.21388115	     -0.00000000	      0.00000001	     43.95493327
      3.06150686	     -0.05449600	      0.00058845	     -0.19596703	     -0.05956360	      0.88274756	      0.00006022	     -0.21388490	     -0.00000000	      0.00000001	     44.06599389
      3.06301735	     -0.05451299	      0.00057985	     -0.19598355	     -0.05956453	      0.88274883	      0.00005946	     -0.21388967	     -0.00000000	      0.00000001	     44.06274097
      3.06452784	     -0.05453138	      0.00056857	     -0.19600142	     -0.05956548	      0.88275009	      0.00005868	     -0.21389455	     -0.00000000	      0.00000001	     44.26539395
      3.06570946	     -0.05454542	      0.00056230	     -0.19601511	     -0.05956623	      0.88275107	      0.00005807	     -0.21389844	     -0.00000000	      0.00000001	     44.17463015
      3.06689107	     -0.05456061	      0.00055374	     -0.19602990	     -0.05956700	      0.88275203	      0.00005746	     -0.21390239	     -0.00000000	      0.00000001	     44.26787104
      3.06846108	     -0.05458101	      0.00054359	     -0.19604981	     -0.05956803	      0.88275330	      0.00005664	     -0.21390773	     -0.00000000	      0.00000001	     44.28101926
      3.07003108	     -0.05460254	      0.00053083	     -0.19607078	     -0.05956909	      0.88275454	      0.00005582	     -0.21391314	     -0.00000000	      0.00000001	     44.49314464
      3.07117156	     -0.05461746	      0.00052410	     -0.19608537	     -0.05956987	      0.88275543	      0.00005522	     -0.21391712	     -0.00000000	      0.00000001	     44.41111627
      3.07231203	     -0.05463324	      0.00051514	     -0.19610076	     -0.05957065	      0.88275630	      0.00005461	     -0.21392112	     -0.00000000	      0.00000001	     44.49959116
      3.07396456	     -0.05465617	      0.00050320	     -0.19612316	     -0.05957181	      0.88275755	      0.00005373	     -0.21392696	     -0.00000000	      0.00000001	     44.53138971
      3.07536745	     -0.05467638	      0.00049149	     -0.19614288	     -0.05957281	      0.88275858	      0.00005297	     -0.21393194	     -0.00000000	      0.00000000	     44.66497645
      3.07677034	     -0.05469597	      0.00048182	     -0.19616205	     -0.05957382	      0.88275960	      0.00005221	     -0.21393696	     -0.00000000	      0.00000000	     44.64081665
      3.07817323	     -0.05471651	      0.00046937	     -0.19618209	     -0.05957484	      0.88276059	      0.00005145	     -0.21394198	     -0.00000000	      0.00000000	     44.81771536
      3.07957612	     -0.05473606	      0.00046029	     -0.19620124	     -0.05957588	      0.88276157	      0.00005068	     -0.21394701	     -0.00000000	      0.00000000	     44.75316054
      3.08077800	     -0.05475386	      0.00044918	     -0.19621861	     -0.05957677	      0.88276238	      0.00005002	     -0.21395131	     -0.00000000	      0.00000000	     44.91197192
      3.08197989	     -0.05477091	      0.00044040	     -0.19623531	     -0.05957768	      0.88276318	      0.00004935	     -0.21395561	      0.00000000	      0.00000000	     44.91444116
      3.08349797	     -0.05479316	      0.00042770	     -0.19625705	     -0.05957883	      0.88276416	      0.00004850	     -0.21396103	      0.00000000	      0.00000000	     45.03413931
      3.08501605	     -0.05481488	      0.00041719	     -0.19627835	     -0.05957999	      0.88276512	      0.00004765	     -0.21396646	      0.00000000	      0.00000000	     45.01582229
      3.08622430	     -0.05483318	      0.00040619	     -0.19629624	     -0.05958093	      0.88276586	      0.00004696	     -0.21397077	      0.00000000	      0.00000000	     45.16301867
      3.08743256	     -0.05485091	      0.00039736	     -0.19631362	     -0.05958187	      0.88276659	      0.00004627	     -0.21397508	      0.00000000	      0.00000000	     45.17495357
      3.08897387	     -0.05487417	      0.00038452	     -0.19633641	     -0.05958307	      0.88276749	      0.00004539	     -0.21398058	      0.00000000	      0.00000000	     45.30184355
      3.09051518	     -0.05489676	      0.00037405	     -0.19635860	     -0.05958429	      0.88276836	      0.00004450	     -0.21398609	      0.00000000	      0.00000000	     45.29180592
      3.09167549	     -0.05491479	      0.00036334	     -0.19637625	     -0.05958521	      0.88276900	      0.00004382	     -0.21399024	      0.00000000	      0.00000000	     45.43551052
      3.09283580	     -0.05493217	      0.00035484	     -0.19639331	     -0.05958614	      0.88276962	      0.00004314	     -0.21399440	      0.00000000	      0.00000000	     45.45589943
      3.09445328	     -0.05495681	      0.00034188	     -0.19641749	     -0.05958744	      0.88277045	      0.00004219	     -0.21400020	      0.00000000	      0.00000000	     45.56785016
      3.09607075	     -0.05498051	      0.00033146	     -0.19644080	     -0.05958874	      0.88277126	      0.00004123	     -0.21400599	      0.00000000	      0.00000000	     45.55838632
      3.09718110	     -0.05499767	      0.00032157	     -0.19645763	     -0.05958964	      0.88277180	      0.00004057	     -0.21400996	      0.00000000	      0.00000000	     45.69054318
      3.09829144	     -0.05501418	      0.00031380	     -0.19647387	     -0.05959055	      0.88277232	      0.00003990	     -0.21401392	      0.00000000	      0.00000000	     45.71703096
      3.10002083	     -0.05504027	      0.00030083	     -0.19649951	     -0.05959196	      0.88277310	      0.00003885	     -0.21402008	      0.00000000	      0.00000000	     45.82193801
      3.10143943	     -0.05506126	      0.00029167	     -0.19652019	     -0.05959312	      0.88277371	      0.00003798	     -0.21402512	      0.00000000	      0.00000000	     45.83247838
      3.10285803	     -0.05508291	      0.00028079	     -0.19654148	     -0.05959428	      0.88277430	      0.00003711	     -0.21403013	      0.00000000	      0.00000000	     45.96057531
      3.10427662	     -0.05510364	      0.00027293	     -0.19656194	     -0.05959545	      0.88277487	      0.00003623	     -0.21403514	      0.00000000	      0.00000000	     45.93143798
      3.10553696	     -0.05512293	      0.00026325	     -0.19658092	     -0.05959649	      0.88277535	      0.00003544	     -0.21403956	      0.00000000	      0.00000000	     46.06150824
      3.10679729	     -0.05514134	      0.00025618	     -0.19659910	     -0.05959752	      0.88277581	      0.00003465	     -0.21404397	      0.00000000	      0.00000000	     46.05415063
      3.10805762	     -0.05516015	      0.00024777	     -0.19661765	     -0.05959856	      0.88277626	      0.00003385	     -0.21404835	      0.00000000	      0.00000000	     46.13435605
      3.10969398	     -0.05518388	      0.00023884	     -0.19664110	     -0.05959991	      0.88277681	      0.00003280	     -0.21405400	      0.00000000	      0.00000000	     46.14470465
      3.11097779	     -0.05520303	      0.00023003	     -0.19665998	     -0.05960097	      0.88277722	      0.00003197	     -0.21405840	      0.00000000	      0.00000000	     46.25847515
      3.11226160	     -0.05522136	      0.00022356	     -0.19667811	     -0.05960202	      0.88277761	      0.00003114	     -0.21406277	      0.00000000	      0.00000000	     46.24635955
[truncated: 250,581 more chars]
