# Supplementary material for: A Neural Controller Model Considering the Vestibulospinal Tract in Human Postural Control
Source: Front Comput Neurosci. 2022 Feb 25;16:785099. doi: 10.3389/fncom.2022.785099 (PMC8913724; doi:10.3389/fncom.2022.785099)
Supplement: Supplementary file 8 [file Data_Sheet_3.zip › SimulationResults/VST-/3.941/opt_0/jiang_CoPpositon_pos.sto]

CoP
version=1
nRows=3607
nColumns=11
inDegrees=no

This file contains CoP trajectory (of origin) and orientations.

Units are S.I. units (seconds, meters, Newtons, ...)
Angles are in degrees.

endheader
time	cop-x	cop-z	cop-x-calcn-r	com-x	com-y	com-z	com-x-calcn-r	com-x-vel	com-y-vel	s_torques
      0.00052274	     -0.06146828	     -0.00023480	     -0.20272588	     -0.06602018	      0.88298412	     -0.00022969	     -0.22179353	      0.00000000	      0.00000000	     39.45020174
      0.00104547	     -0.06065099	     -0.00020315	     -0.20190890	     -0.06602020	      0.88298427	     -0.00022968	     -0.22177153	      0.00000000	      0.00000000	     42.61410298
      0.00187465	     -0.05977838	     -0.00017668	     -0.20103579	     -0.06602030	      0.88298471	     -0.00022964	     -0.22172058	      0.00000000	      0.00000000	     52.03753359
      0.00288341	     -0.05925000	     -0.00016635	     -0.20050574	     -0.06602057	      0.88298560	     -0.00022958	     -0.22164917	      0.00000000	      0.00000001	     61.89886372
      0.00459603	     -0.05912780	     -0.00017475	     -0.20037949	     -0.06602154	      0.88298793	     -0.00022943	     -0.22153970	      0.00000000	      0.00000001	     63.21192931
      0.00662230	     -0.05941228	     -0.00019189	     -0.20065908	     -0.06602355	      0.88299179	     -0.00022919	     -0.22145184	      0.00000000	      0.00000001	     49.89813840
      0.00797804	     -0.05959152	     -0.00019871	     -0.20083546	     -0.06602538	      0.88299488	     -0.00022900	     -0.22141476	      0.00000000	      0.00000002	     40.63939919
      0.00933377	     -0.05971814	     -0.00020152	     -0.20095961	     -0.06602755	      0.88299824	     -0.00022879	     -0.22138868	      0.00000000	      0.00000002	     34.09362799
      0.01097468	     -0.05979864	     -0.00020151	     -0.20103755	     -0.06603058	      0.88300256	     -0.00022852	     -0.22136569	      0.00000000	      0.00000002	     29.43321043
      0.01243481	     -0.05983275	     -0.00019958	     -0.20106970	     -0.06603360	      0.88300653	     -0.00022826	     -0.22134947	      0.00000000	      0.00000002	     27.26604895
      0.01389493	     -0.05984354	     -0.00019762	     -0.20107878	     -0.06603689	      0.88301054	     -0.00022798	     -0.22133558	      0.00000000	      0.00000002	     27.02601358
      0.01535506	     -0.05985230	     -0.00019572	     -0.20108605	     -0.06604041	      0.88301452	     -0.00022769	     -0.22132333	      0.00000000	      0.00000002	     27.56291311
      0.01681519	     -0.05985639	     -0.00019545	     -0.20108883	     -0.06604413	      0.88301842	     -0.00022739	     -0.22131257	      0.00000000	      0.00000002	     29.64904141
      0.01827531	     -0.05986371	     -0.00019578	     -0.20109503	     -0.06604801	      0.88302219	     -0.00022708	     -0.22130324	      0.00000000	      0.00000002	     31.92682991
      0.01973544	     -0.05986461	     -0.00019660	     -0.20109501	     -0.06605202	      0.88302581	     -0.00022676	     -0.22129532	      0.00000000	      0.00000002	     35.59022410
      0.02119557	     -0.05986957	     -0.00019822	     -0.20109922	     -0.06605614	      0.88302925	     -0.00022643	     -0.22128864	      0.00000000	      0.00000002	     39.20614293
      0.02265569	     -0.05986700	     -0.00020059	     -0.20109607	     -0.06606034	      0.88303246	     -0.00022609	     -0.22128313	      0.00000000	      0.00000001	     43.25207262
      0.02411582	     -0.05986357	     -0.00020328	     -0.20109221	     -0.06606459	      0.88303545	     -0.00022574	     -0.22127852	      0.00000000	      0.00000001	     47.49763311
      0.02557594	     -0.05985480	     -0.00020643	     -0.20108316	     -0.06606887	      0.88303819	     -0.00022538	     -0.22127468	      0.00000000	      0.00000001	     51.57879134
      0.02703607	     -0.05984595	     -0.00020979	     -0.20107414	     -0.06607315	      0.88304067	     -0.00022502	     -0.22127137	      0.00000000	      0.00000001	     55.05730254
      0.02849620	     -0.05982960	     -0.00021320	     -0.20105773	     -0.06607743	      0.88304288	     -0.00022465	     -0.22126850	      0.00000000	      0.00000001	     58.26580359
      0.03029322	     -0.05981008	     -0.00021740	     -0.20103823	     -0.06608268	      0.88304523	     -0.00022418	     -0.22126528	      0.00000000	      0.00000001	     60.84360669
      0.03167455	     -0.05978748	     -0.00022053	     -0.20101570	     -0.06608668	      0.88304675	     -0.00022381	     -0.22126299	      0.00000000	      0.00000001	     63.08318426
      0.03305589	     -0.05976813	     -0.00022358	     -0.20099645	     -0.06609065	      0.88304803	     -0.00022343	     -0.22126077	      0.00000000	      0.00000001	     64.11838972
      0.03443723	     -0.05974527	     -0.00022619	     -0.20097370	     -0.06609459	      0.88304907	     -0.00022304	     -0.22125864	      0.00000000	      0.00000000	     64.70725987
      0.03623396	     -0.05971834	     -0.00022929	     -0.20094693	     -0.06609967	      0.88305008	     -0.00022252	     -0.22125603	      0.00000000	      0.00000000	     64.43808426
      0.03769233	     -0.05968897	     -0.00023135	     -0.20091766	     -0.06610376	      0.88305062	     -0.00022209	     -0.22125403	      0.00000000	      0.00000000	     63.86025811
      0.03915070	     -0.05966573	     -0.00023316	     -0.20089450	     -0.06610782	      0.88305092	     -0.00022165	     -0.22125214	      0.00000000	      0.00000000	     63.30032329
      0.04060906	     -0.05964094	     -0.00023456	     -0.20086974	     -0.06611186	      0.88305101	     -0.00022120	     -0.22125051	      0.00000000	     -0.00000000	     62.61743287
      0.04206743	     -0.05961900	     -0.00023560	     -0.20084779	     -0.06611589	      0.88305089	     -0.00022074	     -0.22124919	      0.00000000	     -0.00000000	     61.12126934
      0.04352580	     -0.05959386	     -0.00023654	     -0.20082258	     -0.06611992	      0.88305058	     -0.00022026	     -0.22124823	      0.00000000	     -0.00000000	     60.37749084
      0.04498417	     -0.05957400	     -0.00023737	     -0.20080262	     -0.06612396	      0.88305010	     -0.00021978	     -0.22124765	      0.00000000	     -0.00000000	     58.66878816
      0.04644253	     -0.05954765	     -0.00023769	     -0.20077610	     -0.06612801	      0.88304947	     -0.00021929	     -0.22124752	      0.00000000	     -0.00000000	     58.06830286
      0.04790090	     -0.05952890	     -0.00023777	     -0.20075713	     -0.06613208	      0.88304870	     -0.00021878	     -0.22124778	      0.00000000	     -0.00000000	     56.78587947
      0.04935927	     -0.05950498	     -0.00023769	     -0.20073294	     -0.06613619	      0.88304782	     -0.00021827	     -0.22124861	      0.00000000	     -0.00000000	     55.94187565
      0.05081763	     -0.05948693	     -0.00023777	     -0.20071456	     -0.06614034	      0.88304684	     -0.00021775	     -0.22124993	      0.00000000	     -0.00000000	     55.12929646
      0.05227600	     -0.05946717	     -0.00023788	     -0.20069442	     -0.06614453	      0.88304578	     -0.00021721	     -0.22125187	      0.00000000	     -0.00000001	     54.38495632
      0.05373437	     -0.05945081	     -0.00023831	     -0.20067763	     -0.06614879	      0.88304465	     -0.00021667	     -0.22125436	      0.00000000	     -0.00000001	     53.62858347
      0.05519273	     -0.05943374	     -0.00023863	     -0.20066010	     -0.06615311	      0.88304349	     -0.00021612	     -0.22125744	      0.00000000	     -0.00000001	     53.45542395
      0.05665110	     -0.05941965	     -0.00023906	     -0.20064550	     -0.06615749	      0.88304229	     -0.00021557	     -0.22126109	      0.00000000	     -0.00000001	     52.78155981
      0.05810947	     -0.05940382	     -0.00023933	     -0.20062912	     -0.06616196	      0.88304109	     -0.00021500	     -0.22126525	      0.00000000	     -0.00000001	     52.52992232
      0.05956784	     -0.05939181	     -0.00023988	     -0.20061655	     -0.06616650	      0.88303988	     -0.00021443	     -0.22126988	      0.00000000	     -0.00000001	     52.08060156
      0.06102620	     -0.05937603	     -0.00024014	     -0.20060016	     -0.06617114	      0.88303869	     -0.00021385	     -0.22127492	      0.00000000	     -0.00000001	     51.90165692
      0.06248457	     -0.05936551	     -0.00024069	     -0.20058901	     -0.06617586	      0.88303752	     -0.00021326	     -0.22128027	      0.00000000	     -0.00000001	     51.78632623
      0.06394294	     -0.05935085	     -0.00024100	     -0.20057371	     -0.06618067	      0.88303638	     -0.00021266	     -0.22128596	      0.00000000	     -0.00000001	     51.64889161
      0.06540130	     -0.05934128	     -0.00024154	     -0.20056347	     -0.06618558	      0.88303530	     -0.00021206	     -0.22129186	      0.00000000	     -0.00000000	     51.39124654
      0.06685967	     -0.05932837	     -0.00024176	     -0.20054988	     -0.06619058	      0.88303426	     -0.00021145	     -0.22129800	      0.00000000	     -0.00000000	     51.41815052
      0.06831804	     -0.05931882	     -0.00024203	     -0.20053963	     -0.06619569	      0.88303329	     -0.00021083	     -0.22130425	      0.00000000	     -0.00000000	     51.16161280
      0.06977640	     -0.05930663	     -0.00024195	     -0.20052674	     -0.06620090	      0.88303238	     -0.00021021	     -0.22131060	      0.00000000	     -0.00000000	     51.46699391
      0.07123477	     -0.05929809	     -0.00024207	     -0.20051749	     -0.06620622	      0.88303154	     -0.00020958	     -0.22131700	      0.00000000	     -0.00000000	     51.22073564
      0.07269314	     -0.05928604	     -0.00024169	     -0.20050473	     -0.06621164	      0.88303077	     -0.00020894	     -0.22132342	      0.00000000	     -0.00000000	     51.33799327
      0.07415151	     -0.05927971	     -0.00024172	     -0.20049768	     -0.06621717	      0.88303007	     -0.00020830	     -0.22132983	      0.00000000	     -0.00000000	     51.22402900
      0.07560987	     -0.05926857	     -0.00024122	     -0.20048582	     -0.06622280	      0.88302945	     -0.00020765	     -0.22133625	      0.00000000	     -0.00000000	     51.32076424
      0.07706824	     -0.05926436	     -0.00024119	     -0.20048088	     -0.06622854	      0.88302890	     -0.00020699	     -0.22134261	      0.00000000	     -0.00000000	     51.38311745
      0.07852661	     -0.05925434	     -0.00024053	     -0.20047014	     -0.06623439	      0.88302842	     -0.00020633	     -0.22134898	      0.00000000	     -0.00000000	     51.46887967
      0.07998497	     -0.05924974	     -0.00024028	     -0.20046481	     -0.06624035	      0.88302801	     -0.00020566	     -0.22135524	      0.00000000	     -0.00000000	     51.28514285
      0.08144334	     -0.05924693	     -0.00023966	     -0.20046127	     -0.06624642	      0.88302767	     -0.00020499	     -0.22136154	      0.00000000	     -0.00000000	     51.64041011
      0.08290171	     -0.05927673	     -0.00024000	     -0.20049033	     -0.06625259	      0.88302738	     -0.00020431	     -0.22136841	      0.00000000	     -0.00000000	     50.79309034
      0.08436008	     -0.05934139	     -0.00024030	     -0.20055422	     -0.06625888	      0.88302716	     -0.00020362	     -0.22137719	      0.00000000	     -0.00000000	     50.80700488
      0.08581844	     -0.05945953	     -0.00024140	     -0.20067158	     -0.06626527	      0.88302697	     -0.00020293	     -0.22138913	      0.00000000	     -0.00000000	     50.06816867
      0.08727681	     -0.05960068	     -0.00024134	     -0.20081198	     -0.06627178	      0.88302682	     -0.00020224	     -0.22140522	      0.00000000	     -0.00000000	     49.57173458
      0.08873518	     -0.05976329	     -0.00024109	     -0.20097385	     -0.06627839	      0.88302668	     -0.00020155	     -0.22142550	      0.00000000	     -0.00000000	     48.92367911
      0.09019354	     -0.05992614	     -0.00023926	     -0.20113603	     -0.06628511	      0.88302655	     -0.00020086	     -0.22144974	      0.00000000	     -0.00000000	     48.56565780
      0.09165191	     -0.06009424	     -0.00023738	     -0.20130348	     -0.06629193	      0.88302642	     -0.00020017	     -0.22147740	      0.00000000	     -0.00000000	     47.42566846
      0.09311028	     -0.06025159	     -0.00023428	     -0.20146022	     -0.06629886	      0.88302629	     -0.00019949	     -0.22150798	      0.00000000	     -0.00000000	     47.13144640
      0.09456864	     -0.06041418	     -0.00023154	     -0.20162221	     -0.06630589	      0.88302614	     -0.00019882	     -0.22154090	      0.00000000	     -0.00000000	     45.82113588
      0.09602701	     -0.06056634	     -0.00022837	     -0.20177381	     -0.06631302	      0.88302599	     -0.00019816	     -0.22157588	      0.00000000	     -0.00000000	     45.29360086
      0.09748538	     -0.06072194	     -0.00022582	     -0.20192886	     -0.06632025	      0.88302582	     -0.00019752	     -0.22161246	      0.00000000	     -0.00000000	     44.26513746
      0.09894375	     -0.06087309	     -0.00022322	     -0.20207948	     -0.06632757	      0.88302564	     -0.00019689	     -0.22165042	      0.00000000	     -0.00000000	     44.05431977
      0.10040211	     -0.06102690	     -0.00022135	     -0.20223281	     -0.06633497	      0.88302543	     -0.00019628	     -0.22168945	     -0.00000000	     -0.00000000	     42.96211201
      0.10186048	     -0.06117474	     -0.00021965	     -0.20238018	     -0.06634245	      0.88302520	     -0.00019569	     -0.22172932	     -0.00000000	     -0.00000000	     42.97569642
      0.10331885	     -0.06132647	     -0.00021862	     -0.20253150	     -0.06635001	      0.88302493	     -0.00019512	     -0.22176974	     -0.00000000	     -0.00000000	     42.38490895
      0.10477721	     -0.06147272	     -0.00021780	     -0.20267736	     -0.06635764	      0.88302463	     -0.00019457	     -0.22181052	     -0.00000000	     -0.00000000	     42.15325577
      0.10623558	     -0.06162166	     -0.00021769	     -0.20282594	     -0.06636532	      0.88302428	     -0.00019404	     -0.22185138	     -0.00000000	     -0.00000000	     42.07732132
      0.10769395	     -0.06176701	     -0.00021767	     -0.20297099	     -0.06637306	      0.88302386	     -0.00019353	     -0.22189224	     -0.00000000	     -0.00000000	     41.55647600
      0.10915231	     -0.06191252	     -0.00021767	     -0.20311623	     -0.06638085	      0.88302338	     -0.00019305	     -0.22193287	     -0.00000000	     -0.00000000	     41.57419102
      0.11078479	     -0.06207395	     -0.00021806	     -0.20327740	     -0.06638961	      0.88302276	     -0.00019252	     -0.22197809	     -0.00000000	     -0.00000000	     41.22519399
      0.11241726	     -0.06223614	     -0.00021877	     -0.20343937	     -0.06639842	      0.88302203	     -0.00019202	     -0.22202298	     -0.00000000	     -0.00000000	     40.67469700
      0.11404973	     -0.06239608	     -0.00021910	     -0.20359912	     -0.06640727	      0.88302120	     -0.00019155	     -0.22206752	     -0.00000000	     -0.00000000	     40.37222030
      0.11550661	     -0.06253990	     -0.00021980	     -0.20374280	     -0.06641519	      0.88302035	     -0.00019115	     -0.22210690	     -0.00000000	     -0.00000000	     40.07376304
      0.11696349	     -0.06268077	     -0.00021942	     -0.20388357	     -0.06642313	      0.88301941	     -0.00019076	     -0.22214595	     -0.00000000	     -0.00000000	     39.83352933
      0.11851396	     -0.06283222	     -0.00021934	     -0.20403494	     -0.06643161	      0.88301830	     -0.00019037	     -0.22218714	     -0.00000000	     -0.00000001	     39.47485013
      0.12006442	     -0.06297844	     -0.00021880	     -0.20418111	     -0.06644009	      0.88301708	     -0.00019000	     -0.22222810	     -0.00000000	     -0.00000001	     38.73011859
      0.12135693	     -0.06310158	     -0.00021846	     -0.20430421	     -0.06644718	      0.88301598	     -0.00018970	     -0.22226203	     -0.00000000	     -0.00000001	     38.52321337
      0.12264943	     -0.06322176	     -0.00021765	     -0.20442438	     -0.06645428	      0.88301480	     -0.00018942	     -0.22229581	     -0.00000000	     -0.00000001	     37.91426354
      0.12394194	     -0.06334002	     -0.00021658	     -0.20454264	     -0.06646138	      0.88301354	     -0.00018915	     -0.22232940	     -0.00000000	     -0.00000001	     37.63261202
      0.12588693	     -0.06351284	     -0.00021440	     -0.20471550	     -0.06647208	      0.88301152	     -0.00018876	     -0.22237973	     -0.00000000	     -0.00000001	     36.58551632
      0.12741182	     -0.06364349	     -0.00021282	     -0.20484619	     -0.06648047	      0.88300984	     -0.00018848	     -0.22241914	     -0.00000000	     -0.00000001	     36.40735036
      0.12893671	     -0.06377393	     -0.00021106	     -0.20497669	     -0.06648886	      0.88300807	     -0.00018821	     -0.22245850	     -0.00000000	     -0.00000001	     36.00520307
      0.13046160	     -0.06390050	     -0.00020921	     -0.20510333	     -0.06649726	      0.88300622	     -0.00018797	     -0.22249780	     -0.00000000	     -0.00000001	     35.78700879
      0.13198649	     -0.06402440	     -0.00020728	     -0.20522733	     -0.06650566	      0.88300431	     -0.00018773	     -0.22253699	     -0.00000000	     -0.00000001	     35.06083749
      0.13351139	     -0.06414002	     -0.00020530	     -0.20534305	     -0.06651405	      0.88300234	     -0.00018752	     -0.22257598	     -0.00000000	     -0.00000001	     34.97439207
      0.13514020	     -0.06426233	     -0.00020321	     -0.20546548	     -0.06652301	      0.88300018	     -0.00018731	     -0.22261729	     -0.00000000	     -0.00000001	     34.69778768
      0.13676902	     -0.06437846	     -0.00020116	     -0.20558175	     -0.06653196	      0.88299798	     -0.00018711	     -0.22265827	     -0.00000000	     -0.00000001	     33.93129127
      0.13839784	     -0.06448806	     -0.00019938	     -0.20569149	     -0.06654090	      0.88299575	     -0.00018694	     -0.22269884	     -0.00000000	     -0.00000001	     33.95175223
      0.14002665	     -0.06459619	     -0.00019768	     -0.20579978	     -0.06654982	      0.88299351	     -0.00018678	     -0.22273895	     -0.00000000	     -0.00000001	     33.40371817
      0.14165547	     -0.06469643	     -0.00019606	     -0.20590019	     -0.06655874	      0.88299127	     -0.00018664	     -0.22277858	     -0.00000000	     -0.00000001	     33.31669033
      0.14328429	     -0.06479589	     -0.00019444	     -0.20599982	     -0.06656763	      0.88298904	     -0.00018652	     -0.22281759	     -0.00000000	     -0.00000001	     33.19395584
      0.14491310	     -0.06488782	     -0.00019286	     -0.20609196	     -0.06657650	      0.88298685	     -0.00018641	     -0.22285602	     -0.00000000	     -0.00000001	     32.76542442
      0.14654192	     -0.06497665	     -0.00019134	     -0.20618100	     -0.06658535	      0.88298469	     -0.00018632	     -0.22289380	     -0.00000000	     -0.00000001	     32.65038032
      0.14817074	     -0.06506338	     -0.00019008	     -0.20626795	     -0.06659418	      0.88298259	     -0.00018625	     -0.22293088	     -0.00000000	     -0.00000001	     32.48134898
      0.14979955	     -0.06514607	     -0.00018868	     -0.20635088	     -0.06660297	      0.88298055	     -0.00018620	     -0.22296726	     -0.00000000	     -0.00000001	     32.39801998
      0.15142837	     -0.06522710	     -0.00018745	     -0.20643217	     -0.06661174	      0.88297859	     -0.00018615	     -0.22300289	     -0.00000000	     -0.00000001	     32.28882235
      0.15305719	     -0.06530438	     -0.00018598	     -0.20650974	     -0.06662046	      0.88297671	     -0.00018613	     -0.22303777	     -0.00000000	     -0.00000001	     32.25490981
      0.15468600	     -0.06538094	     -0.00018448	     -0.20658660	     -0.06662915	      0.88297492	     -0.00018612	     -0.22307189	     -0.00000000	     -0.00000001	     32.20614244
      0.15631482	     -0.06545480	     -0.00018268	     -0.20666079	     -0.06663779	      0.88297322	     -0.00018612	     -0.22310526	     -0.00000000	     -0.00000001	     32.30756451
      0.15794364	     -0.06552794	     -0.00018141	     -0.20673427	     -0.06664638	      0.88297163	     -0.00018613	     -0.22313801	     -0.00000000	     -0.00000001	     32.01571731
      0.15957245	     -0.06559911	     -0.00018019	     -0.20680580	     -0.06665491	      0.88297013	     -0.00018616	     -0.22317016	     -0.00000000	     -0.00000001	     32.32386135
      0.16120127	     -0.06567077	     -0.00017897	     -0.20687786	     -0.06666339	      0.88296874	     -0.00018620	     -0.22320170	     -0.00000000	     -0.00000001	     31.96580559
      0.16283009	     -0.06574013	     -0.00017806	     -0.20694763	     -0.06667181	      0.88296744	     -0.00018626	     -0.22323265	     -0.00000000	     -0.00000001	     32.38416876
      0.16445890	     -0.06580966	     -0.00017680	     -0.20701760	     -0.06668016	      0.88296625	     -0.00018632	     -0.22326303	     -0.00000000	     -0.00000000	     31.95974765
      0.16608772	     -0.06587416	     -0.00017590	     -0.20708256	     -0.06668844	      0.88296515	     -0.00018640	     -0.22329285	     -0.00000000	     -0.00000000	     32.16223193
      0.16771654	     -0.06593691	     -0.00017443	     -0.20714581	     -0.06669664	      0.88296414	     -0.00018648	     -0.22332195	     -0.00000000	     -0.00000000	     32.04913286
      0.16934535	     -0.06598946	     -0.00017339	     -0.20719887	     -0.06670476	      0.88296322	     -0.00018658	     -0.22335022	     -0.00000000	     -0.00000000	     32.23975188
      0.17097417	     -0.06603700	     -0.00017178	     -0.20724696	     -0.06671280	      0.88296239	     -0.00018669	     -0.22337738	     -0.00000000	     -0.00000000	     32.20561968
      0.17260299	     -0.06607684	     -0.00017092	     -0.20728735	     -0.06672074	      0.88296163	     -0.00018681	     -0.22340333	     -0.00000000	     -0.00000000	     32.53146362
      0.17423180	     -0.06610992	     -0.00016917	     -0.20732103	     -0.06672859	      0.88296095	     -0.00018693	     -0.22342797	     -0.00000000	     -0.00000000	     32.24603776
      0.17586062	     -0.06613711	     -0.00016846	     -0.20734880	     -0.06673635	      0.88296033	     -0.00018706	     -0.22345122	     -0.00000000	     -0.00000000	     32.83177318
      0.17748944	     -0.06615787	     -0.00016665	     -0.20737019	     -0.06674400	      0.88295978	     -0.00018720	     -0.22347308	     -0.00000000	     -0.00000000	     32.35311412
      0.17911825	     -0.06617129	     -0.00016617	     -0.20738423	     -0.06675155	      0.88295927	     -0.00018735	     -0.22349346	     -0.00000000	     -0.00000000	     32.73920464
      0.18053018	     -0.06618028	     -0.00016490	     -0.20739378	     -0.06675800	      0.88295887	     -0.00018748	     -0.22350988	     -0.00000000	     -0.00000000	     32.83450630
      0.18194212	     -0.06618419	     -0.00016421	     -0.20739825	     -0.06676437	      0.88295850	     -0.00018762	     -0.22352517	     -0.00000000	     -0.00000000	     33.09787877
      0.18342470	     -0.06618585	     -0.00016329	     -0.20740051	     -0.06677097	      0.88295813	     -0.00018776	     -0.22353997	     -0.00000000	     -0.00000000	     33.26593205
      0.18490729	     -0.06618282	     -0.00016246	     -0.20739808	     -0.06677748	      0.88295778	     -0.00018790	     -0.22355353	     -0.00000000	     -0.00000000	     33.05157499
      0.18638988	     -0.06617355	     -0.00016159	     -0.20738940	     -0.06678389	      0.88295745	     -0.00018805	     -0.22356582	     -0.00000000	     -0.00000000	     33.32996507
      0.18787247	     -0.06616299	     -0.00016078	     -0.20737944	     -0.06679021	      0.88295712	     -0.00018819	     -0.22357682	     -0.00000000	     -0.00000000	     33.53071870
      0.18935505	     -0.06614769	     -0.00015995	     -0.20736474	     -0.06679643	      0.88295680	     -0.00018833	     -0.22358663	     -0.00000000	     -0.00000000	     33.25776291
      0.19083764	     -0.06612884	     -0.00015924	     -0.20734647	     -0.06680255	      0.88295648	     -0.00018847	     -0.22359524	     -0.00000000	     -0.00000000	     33.54546035
      0.19256780	     -0.06610609	     -0.00015824	     -0.20732440	     -0.06680958	      0.88295610	     -0.00018862	     -0.22360391	     -0.00000000	     -0.00000000	     33.31782367
      0.19429795	     -0.06607567	     -0.00015749	     -0.20729463	     -0.06681649	      0.88295571	     -0.00018877	     -0.22361113	     -0.00000000	     -0.00000000	     33.27900910
      0.19602810	     -0.06604315	     -0.00015616	     -0.20726277	     -0.06682327	      0.88295531	     -0.00018890	     -0.22361695	     -0.00000000	     -0.00000000	     33.47341447
      0.19775825	     -0.06600885	     -0.00015573	     -0.20722909	     -0.06682993	      0.88295490	     -0.00018901	     -0.22362148	     -0.00000000	     -0.00000000	     33.14677139
      0.19927038	     -0.06597308	     -0.00015404	     -0.20719386	     -0.06683565	      0.88295453	     -0.00018909	     -0.22362448	     -0.00000000	     -0.00000000	     33.60910898
      0.20078251	     -0.06593913	     -0.00015362	     -0.20716042	     -0.06684128	      0.88295415	     -0.00018916	     -0.22362659	     -0.00000000	     -0.00000000	     33.27533574
      0.20229463	     -0.06590161	     -0.00015232	     -0.20712342	     -0.06684683	      0.88295375	     -0.00018920	     -0.22362795	     -0.00000000	     -0.00000000	     33.38671108
      0.20380676	     -0.06586315	     -0.00015141	     -0.20708544	     -0.06685229	      0.88295334	     -0.00018922	     -0.22362858	     -0.00000000	     -0.00000000	     33.34700339
      0.20531888	     -0.06582303	     -0.00015025	     -0.20704579	     -0.06685768	      0.88295293	     -0.00018922	     -0.22362852	     -0.00000000	     -0.00000000	     33.53830588
      0.20683101	     -0.06578006	     -0.00014909	     -0.20700328	     -0.06686298	      0.88295251	     -0.00018919	     -0.22362785	     -0.00000000	     -0.00000000	     33.32712675
      0.20825351	     -0.06573872	     -0.00014800	     -0.20696235	     -0.06686791	      0.88295211	     -0.00018914	     -0.22362664	     -0.00000000	     -0.00000000	     33.56134973
      0.20967602	     -0.06569674	     -0.00014696	     -0.20692076	     -0.06687276	      0.88295171	     -0.00018907	     -0.22362495	     -0.00000000	     -0.00000000	     33.31937361
      0.21109853	     -0.06565187	     -0.00014593	     -0.20687628	     -0.06687756	      0.88295132	     -0.00018897	     -0.22362281	     -0.00000000	     -0.00000000	     33.54219004
      0.21263962	     -0.06560444	     -0.00014483	     -0.20682924	     -0.06688269	      0.88295090	     -0.00018883	     -0.22361996	     -0.00000000	     -0.00000000	     33.68682236
      0.21418072	     -0.06555430	     -0.00014363	     -0.20677949	     -0.06688775	      0.88295049	     -0.00018866	     -0.22361667	     -0.00000000	     -0.00000000	     33.49964851
      0.21572181	     -0.06550133	     -0.00014254	     -0.20672688	     -0.06689274	      0.88295010	     -0.00018846	     -0.22361288	     -0.00000000	     -0.00000000	     33.84494846
      0.21718999	     -0.06545166	     -0.00014140	     -0.20667755	     -0.06689744	      0.88294975	     -0.00018823	     -0.22360882	     -0.00000000	     -0.00000000	     34.05235529
      0.21865817	     -0.06540079	     -0.00014041	     -0.20662701	     -0.06690208	      0.88294941	     -0.00018798	     -0.22360439	     -0.00000000	     -0.00000000	     33.99884208
      0.22012636	     -0.06534754	     -0.00013929	     -0.20657408	     -0.06690666	      0.88294911	     -0.00018769	     -0.22359954	     -0.00000000	     -0.00000000	     34.41453333
      0.22189032	     -0.06528572	     -0.00013797	     -0.20651264	     -0.06691210	      0.88294877	     -0.00018730	     -0.22359319	     -0.00000000	     -0.00000000	     34.15968728
      0.22365428	     -0.06521557	     -0.00013673	     -0.20644284	     -0.06691745	      0.88294848	     -0.00018687	     -0.22358630	     -0.00000000	     -0.00000000	     34.95342867
      0.22521926	     -0.06516091	     -0.00013586	     -0.20638849	     -0.06692214	      0.88294827	     -0.00018644	     -0.22357961	     -0.00000000	     -0.00000000	     35.14451289
      0.22678424	     -0.06509692	     -0.00013437	     -0.20632483	     -0.06692678	      0.88294809	     -0.00018598	     -0.22357259	     -0.00000000	     -0.00000000	     35.32127432
      0.22834922	     -0.06503608	     -0.00013333	     -0.20626430	     -0.06693135	      0.88294795	     -0.00018548	     -0.22356504	     -0.00000000	     -0.00000000	     35.66164004
      0.22991421	     -0.06497262	     -0.00013193	     -0.20620115	     -0.06693586	      0.88294784	     -0.00018495	     -0.22355704	     -0.00000000	     -0.00000000	     36.15217927
      0.23145402	     -0.06491131	     -0.00013085	     -0.20614015	     -0.06694024	      0.88294778	     -0.00018439	     -0.22354869	     -0.00000000	     -0.00000000	     36.31512216
      0.23299384	     -0.06484768	     -0.00012967	     -0.20607682	     -0.06694457	      0.88294775	     -0.00018380	     -0.22353988	     -0.00000000	     -0.00000000	     36.90849770
      0.23463323	     -0.06478178	     -0.00012863	     -0.20601125	     -0.06694911	      0.88294776	     -0.00018312	     -0.22353003	     -0.00000000	      0.00000000	     37.06834125
      0.23627262	     -0.06471130	     -0.00012736	     -0.20594108	     -0.06695359	      0.88294780	     -0.00018241	     -0.22351969	     -0.00000000	      0.00000000	     37.60062718
      0.23791201	     -0.06464269	     -0.00012623	     -0.20587279	     -0.06695800	      0.88294787	     -0.00018166	     -0.22350880	     -0.00000000	      0.00000000	     37.94379267
      0.23955140	     -0.06457213	     -0.00012507	     -0.20580256	     -0.06696235	      0.88294797	     -0.00018087	     -0.22349743	     -0.00000000	      0.00000000	     38.19070722
      0.24100652	     -0.06450870	     -0.00012419	     -0.20573941	     -0.06696616	      0.88294808	     -0.00018014	     -0.22348690	     -0.00000000	      0.00000000	     38.69420642
      0.24246165	     -0.06444511	     -0.00012336	     -0.20567609	     -0.06696991	      0.88294822	     -0.00017938	     -0.22347602	     -0.00000000	      0.00000000	     39.16185474
      0.24383754	     -0.06438663	     -0.00012261	     -0.20561787	     -0.06697342	      0.88294835	     -0.00017863	     -0.22346541	     -0.00000000	      0.00000000	     39.61351498
      0.24521343	     -0.06432695	     -0.00012195	     -0.20555843	     -0.06697688	      0.88294850	     -0.00017785	     -0.22345455	     -0.00000000	      0.00000000	     39.68964367
      0.24658932	     -0.06426608	     -0.00012139	     -0.20549781	     -0.06698030	      0.88294866	     -0.00017706	     -0.22344340	     -0.00000000	      0.00000000	     40.18523937
      0.24940453	     -0.06414381	     -0.00012055	     -0.20537604	     -0.06698716	      0.88294901	     -0.00017534	     -0.22341975	     -0.00000000	      0.00000000	     40.08533873
      0.25074161	     -0.06408265	     -0.00012065	     -0.20531508	     -0.06699036	      0.88294918	     -0.00017449	     -0.22340824	     -0.00000000	      0.00000000	     41.30007377
      0.25207869	     -0.06402189	     -0.00012026	     -0.20525454	     -0.06699351	      0.88294935	     -0.00017362	     -0.22339660	     -0.00000000	      0.00000000	     41.23987012
      0.25380389	     -0.06394614	     -0.00012004	     -0.20517905	     -0.06699753	      0.88294957	     -0.00017246	     -0.22338134	     -0.00000000	      0.00000000	     41.61027114
      0.25552909	     -0.06386977	     -0.00011985	     -0.20510294	     -0.06700150	      0.88294979	     -0.00017127	     -0.22336585	     -0.00000000	      0.00000000	     41.68844836
      0.25706043	     -0.06379870	     -0.00011954	     -0.20503208	     -0.06700496	      0.88294997	     -0.00017018	     -0.22335189	     -0.00000000	      0.00000000	     42.50838442
      0.25859177	     -0.06373235	     -0.00011956	     -0.20496594	     -0.06700838	      0.88295015	     -0.00016906	     -0.22333773	     -0.00000000	      0.00000000	     42.42678260
      0.26012311	     -0.06366357	     -0.00011933	     -0.20489735	     -0.06701176	      0.88295032	     -0.00016792	     -0.22332347	     -0.00000000	      0.00000000	     42.88062584
      0.26165445	     -0.06359913	     -0.00011937	     -0.20483309	     -0.06701510	      0.88295048	     -0.00016675	     -0.22330909	     -0.00000000	      0.00000000	     43.21901356
      0.26349636	     -0.06351938	     -0.00011896	     -0.20475355	     -0.06701907	      0.88295066	     -0.00016531	     -0.22329176	     -0.00000000	      0.00000000	     43.29278518
      0.26494058	     -0.06345781	     -0.00011899	     -0.20469212	     -0.06702215	      0.88295078	     -0.00016415	     -0.22327811	     -0.00000000	      0.00000000	     43.56445109
      0.26638480	     -0.06339644	     -0.00011871	     -0.20463088	     -0.06702519	      0.88295089	     -0.00016297	     -0.22326443	     -0.00000000	      0.00000000	     43.97148498
      0.26842495	     -0.06331936	     -0.00011907	     -0.20455396	     -0.06702944	      0.88295103	     -0.00016127	     -0.22324514	     -0.00000000	      0.00000000	     43.73279387
      0.26977225	     -0.06326122	     -0.00011860	     -0.20449592	     -0.06703222	      0.88295111	     -0.00016013	     -0.22323257	     -0.00000000	      0.00000000	     44.27085966
      0.27111955	     -0.06321096	     -0.00011880	     -0.20444573	     -0.06703498	      0.88295118	     -0.00015896	     -0.22322003	     -0.00000000	      0.00000000	     44.51243678
      0.27306979	     -0.06314051	     -0.00011842	     -0.20437539	     -0.06703895	      0.88295128	     -0.00015725	     -0.22320220	     -0.00000000	      0.00000000	     44.29439565
      0.27456581	     -0.06308557	     -0.00011871	     -0.20432049	     -0.06704197	      0.88295134	     -0.00015592	     -0.22318872	     -0.00000000	      0.00000000	     44.91541695
      0.27606182	     -0.06303333	     -0.00011826	     -0.20426831	     -0.06704497	      0.88295140	     -0.00015457	     -0.22317544	     -0.00000000	      0.00000000	     44.91644738
      0.27755783	     -0.06298584	     -0.00011864	     -0.20422084	     -0.06704795	      0.88295146	     -0.00015320	     -0.22316242	     -0.00000000	      0.00000000	     45.35716044
      0.27905384	     -0.06293893	     -0.00011840	     -0.20417395	     -0.06705092	      0.88295151	     -0.00015182	     -0.22314975	     -0.00000000	      0.00000000	     45.22317467
      0.28054985	     -0.06289332	     -0.00011808	     -0.20412836	     -0.06705387	      0.88295157	     -0.00015042	     -0.22313739	     -0.00000000	      0.00000000	     45.68106623
      0.28212410	     -0.06285090	     -0.00011706	     -0.20408596	     -0.06705697	      0.88295164	     -0.00014894	     -0.22312474	     -0.00000000	      0.00000000	     45.84684428
      0.28369835	     -0.06280720	     -0.00011640	     -0.20404228	     -0.06706005	      0.88295171	     -0.00014744	     -0.22311254	     -0.00000000	      0.00000000	     45.94835997
      0.28508537	     -0.06277172	     -0.00011568	     -0.20400680	     -0.06706276	      0.88295178	     -0.00014611	     -0.22310213	     -0.00000000	      0.00000000	     46.35559854
      0.28647239	     -0.06273696	     -0.00011573	     -0.20397203	     -0.06706546	      0.88295186	     -0.00014478	     -0.22309208	     -0.00000000	      0.00000000	     46.29878425
      0.28785941	     -0.06270380	     -0.00011619	     -0.20393885	     -0.06706815	      0.88295195	     -0.00014344	     -0.22308247	     -0.00000000	      0.00000000	     46.68849563
      0.28987359	     -0.06266323	     -0.00011711	     -0.20389823	     -0.06707204	      0.88295210	     -0.00014148	     -0.22306935	     -0.00000000	      0.00000000	     46.56864289
      0.29127259	     -0.06263165	     -0.00011752	     -0.20386661	     -0.06707473	      0.88295222	     -0.00014011	     -0.22306078	     -0.00000000	      0.00000000	     47.29879171
      0.29267158	     -0.06260603	     -0.00011821	     -0.20384097	     -0.06707742	      0.88295235	     -0.00013874	     -0.22305256	     -0.00000000	      0.00000000	     47.33206629
      0.29453842	     -0.06257372	     -0.00011901	     -0.20380862	     -0.06708099	      0.88295255	     -0.00013691	     -0.22304223	     -0.00000000	      0.00000000	     47.48686378
      0.29613967	     -0.06254707	     -0.00011941	     -0.20378194	     -0.06708403	      0.88295273	     -0.00013534	     -0.22303386	     -0.00000000	      0.00000000	     47.81342641
      0.29774092	     -0.06252201	     -0.00011938	     -0.20375688	     -0.06708707	      0.88295293	     -0.00013377	     -0.22302591	     -0.00000000	      0.00000000	     47.83835999
      0.29917001	     -0.06250267	     -0.00012009	     -0.20373751	     -0.06708976	      0.88295312	     -0.00013237	     -0.22301916	     -0.00000000	      0.00000000	     48.19919493
      0.30059909	     -0.06248366	     -0.00012068	     -0.20371849	     -0.06709244	      0.88295331	     -0.00013098	     -0.22301277	     -0.00000000	      0.00000000	     48.58156731
      0.30218980	     -0.06246774	     -0.00012232	     -0.20370252	     -0.06709542	      0.88295354	     -0.00012943	     -0.22300608	     -0.00000000	      0.00000000	     48.85746634
      0.30378051	     -0.06245443	     -0.00012381	     -0.20368920	     -0.06709837	      0.88295378	     -0.00012790	     -0.22299997	     -0.00000000	      0.00000000	     48.59530686
      0.30537121	     -0.06244430	     -0.00012558	     -0.20367904	     -0.06710131	      0.88295401	     -0.00012638	     -0.22299444	     -0.00000000	      0.00000000	     49.10137726
      0.30696192	     -0.06243970	     -0.00012725	     -0.20367441	     -0.06710424	      0.88295425	     -0.00012487	     -0.22298956	      0.00000000	      0.00000000	     48.91495292
      0.30855262	     -0.06244064	     -0.00012953	     -0.20367532	     -0.06710714	      0.88295449	     -0.00012338	     -0.22298540	      0.00000000	      0.00000000	     49.26509380
      0.31014333	     -0.06244565	     -0.00013095	     -0.20368031	     -0.06711004	      0.88295472	     -0.00012191	     -0.22298203	      0.00000000	      0.00000000	     49.61480110
      0.31173403	     -0.06246063	     -0.00013303	     -0.20369528	     -0.06711291	      0.88295494	     -0.00012046	     -0.22297953	      0.00000000	      0.00000000	     48.93246966
      0.31332474	     -0.06247104	     -0.00013415	     -0.20370569	     -0.06711577	      0.88295514	     -0.00011904	     -0.22297803	      0.00000000	      0.00000000	     49.82632912
      0.31491544	     -0.06250063	     -0.00013617	     -0.20373527	     -0.06711861	      0.88295532	     -0.00011765	     -0.22297736	      0.00000000	      0.00000000	     49.04363067
      0.31624923	     -0.06251781	     -0.00013680	     -0.20375247	     -0.06712098	      0.88295546	     -0.00011651	     -0.22297770	      0.00000000	      0.00000000	     49.32209695
      0.31758302	     -0.06254480	     -0.00013801	     -0.20377947	     -0.06712334	      0.88295557	     -0.00011539	     -0.22297869	      0.00000000	      0.00000000	     49.29734052
      0.31933959	     -0.06258412	     -0.00013936	     -0.20381882	     -0.06712643	      0.88295569	     -0.00011395	     -0.22298116	      0.00000000	      0.00000000	     48.88793099
      0.32091720	     -0.06262373	     -0.00014102	     -0.20385844	     -0.06712919	      0.88295576	     -0.00011270	     -0.22298446	      0.00000000	      0.00000000	     48.98518730
      0.32249481	     -0.06266551	     -0.00014208	     -0.20390027	     -0.06713193	      0.88295579	     -0.00011149	     -0.22298881	      0.00000000	      0.00000000	     49.02938262
      0.32407242	     -0.06271955	     -0.00014411	     -0.20395433	     -0.06713466	      0.88295577	     -0.00011032	     -0.22299416	      0.00000000	     -0.00000000	     48.56525833
      0.32565003	     -0.06276696	     -0.00014525	     -0.20400180	     -0.06713737	      0.88295571	     -0.00010920	     -0.22300066	      0.00000000	     -0.00000000	     48.56021413
      0.32722765	     -0.06283046	     -0.00014780	     -0.20406532	     -0.06714006	      0.88295560	     -0.00010811	     -0.22300811	      0.00000000	     -0.00000000	     48.46222794
      0.32864074	     -0.06287965	     -0.00014875	     -0.20411458	     -0.06714245	      0.88295546	     -0.00010718	     -0.22301579	      0.00000000	     -0.00000000	     48.20276801
      0.33005384	     -0.06293968	     -0.00015086	     -0.20417466	     -0.06714483	      0.88295528	     -0.00010629	     -0.22302420	      0.00000000	     -0.00000000	     47.78410720
      0.33146694	     -0.06299903	     -0.00015251	     -0.20423408	     -0.06714720	      0.88295506	     -0.00010544	     -0.22303346	      0.00000000	     -0.00000000	     47.86629282
      0.33300854	     -0.06307122	     -0.00015477	     -0.20430634	     -0.06714976	      0.88295476	     -0.00010456	     -0.22304448	      0.00000000	     -0.00000000	     47.66146084
      0.33455015	     -0.06314476	     -0.00015671	     -0.20437997	     -0.06715230	      0.88295441	     -0.00010372	     -0.22305649	      0.00000000	     -0.00000000	     46.99738922
      0.33609175	     -0.06321979	     -0.00015893	     -0.20445509	     -0.06715482	      0.88295401	     -0.00010294	     -0.22306940	      0.00000000	     -0.00000000	     47.04042238
      0.33763336	     -0.06329892	     -0.00016072	     -0.20453434	     -0.06715732	      0.88295356	     -0.00010220	     -0.22308317	      0.00000000	     -0.00000000	     46.96527452
      0.33917496	     -0.06338375	     -0.00016300	     -0.20461930	     -0.06715979	      0.88295305	     -0.00010152	     -0.22309783	      0.00000000	     -0.00000000	     46.28361739
      0.34071657	     -0.06346814	     -0.00016479	     -0.20470382	     -0.06716224	      0.88295250	     -0.00010088	     -0.22311338	      0.00000000	     -0.00000000	     46.47642843
      0.34225817	     -0.06356036	     -0.00016703	     -0.20479619	     -0.06716467	      0.88295190	     -0.00010030	     -0.22312977	      0.00000000	     -0.00000000	     45.75909576
      0.34362113	     -0.06364198	     -0.00016856	     -0.20487796	     -0.06716678	      0.88295133	     -0.00009983	     -0.22314500	      0.00000000	     -0.00000000	     45.83884918
      0.34498409	     -0.06372672	     -0.00017028	     -0.20496285	     -0.06716888	      0.88295072	     -0.00009941	     -0.22316088	      0.00000000	     -0.00000000	     45.27627848
      0.34634705	     -0.06381139	     -0.00017179	     -0.20504770	     -0.06717095	      0.88295008	     -0.00009902	     -0.22317736	      0.00000000	     -0.00000000	     45.23379890
      0.34812056	     -0.06392580	     -0.00017367	     -0.20516236	     -0.06717360	      0.88294920	     -0.00009858	     -0.22319963	      0.00000000	     -0.00000000	     44.51492250
      0.34989407	     -0.06404035	     -0.00017549	     -0.20527717	     -0.06717621	      0.88294828	     -0.00009821	     -0.22322274	      0.00000000	     -0.00000000	     44.79168091
      0.35146486	     -0.06414448	     -0.00017710	     -0.20538157	     -0.06717848	      0.88294742	     -0.00009795	     -0.22324390	      0.00000000	     -0.00000000	     43.71328281
      0.35303566	     -0.06424686	     -0.00017867	     -0.20548421	     -0.06718071	      0.88294653	     -0.00009774	     -0.22326563	      0.00000000	     -0.00000000	     43.78065094
      0.35460646	     -0.06435622	     -0.00018053	     -0.20559387	     -0.06718289	      0.88294561	     -0.00009758	     -0.22328790	      0.00000000	     -0.00000000	     43.33435918
      0.35617726	     -0.06446189	     -0.00018220	     -0.20569985	     -0.06718502	      0.88294466	     -0.00009749	     -0.22331075	      0.00000000	     -0.00000000	     43.33286387
      0.35774806	     -0.06457260	     -0.00018395	     -0.20581089	     -0.06718710	      0.88294369	     -0.00009745	     -0.22333403	      0.00000000	     -0.00000000	     43.00776273
      0.35931885	     -0.06468035	     -0.00018588	     -0.20591900	     -0.06718913	      0.88294271	     -0.00009746	     -0.22335779	      0.00000000	     -0.00000000	     42.47014392
      0.36088965	     -0.06478926	     -0.00018796	     -0.20602827	     -0.06719110	      0.88294170	     -0.00009753	     -0.22338194	      0.00000000	     -0.00000000	     42.38648547
      0.36246045	     -0.06490080	     -0.00018976	     -0.20614019	     -0.06719301	      0.88294068	     -0.00009765	     -0.22340645	      0.00000000	     -0.00000000	     42.02186191
      0.36403125	     -0.06500892	     -0.00019102	     -0.20624874	     -0.06719486	      0.88293965	     -0.00009783	     -0.22343130	      0.00000000	     -0.00000000	     41.47996994
      0.36560204	     -0.06511549	     -0.00019206	     -0.20635576	     -0.06719665	      0.88293861	     -0.00009807	     -0.22345637	      0.00000000	     -0.00000000	     41.34171346
      0.36717284	     -0.06522311	     -0.00019312	     -0.20646384	     -0.06719836	      0.88293757	     -0.00009835	     -0.22348157	      0.00000000	     -0.00000000	     41.08997131
      0.36874486	     -0.06533080	     -0.00019424	     -0.20657202	     -0.06720001	      0.88293652	     -0.00009869	     -0.22350698	      0.00000000	     -0.00000000	     40.76175681
      0.37031688	     -0.06543684	     -0.00019517	     -0.20667857	     -0.06720157	      0.88293546	     -0.00009909	     -0.22353268	      0.00000000	     -0.00000000	     40.19832094
      0.37188890	     -0.06554168	     -0.00019613	     -0.20678393	     -0.06720306	      0.88293441	     -0.00009953	     -0.22355859	      0.00000000	     -0.00000000	     40.12118390
      0.37322197	     -0.06563237	     -0.00019676	     -0.20687508	     -0.06720426	      0.88293351	     -0.00009995	     -0.22358064	      0.00000000	     -0.00000000	     39.86881915
      0.37455504	     -0.06572041	     -0.00019732	     -0.20696359	     -0.06720540	      0.88293262	     -0.00010041	     -0.22360276	      0.00000000	     -0.00000000	     39.39024018
      0.37588811	     -0.06580690	     -0.00019774	     -0.20705057	     -0.06720648	      0.88293173	     -0.00010090	     -0.22362487	      0.00000000	     -0.00000000	     39.25127250
      0.37788840	     -0.06593695	     -0.00019818	     -0.20718138	     -0.06720797	      0.88293040	     -0.00010171	     -0.22365798	      0.00000000	     -0.00000000	     38.40768015
      0.37988870	     -0.06605721	     -0.00019838	     -0.20730242	     -0.06720932	      0.88292908	     -0.00010260	     -0.22369096	      0.00000000	     -0.00000000	     38.89937804
      0.38140000	     -0.06615698	     -0.00019879	     -0.20740280	     -0.06721023	      0.88292809	     -0.00010333	     -0.22371559	      0.00000000	     -0.00000000	     37.60653635
      0.38291130	     -0.06624783	     -0.00019891	     -0.20749426	     -0.06721105	      0.88292711	     -0.00010410	     -0.22374017	      0.00000000	     -0.00000000	     37.77533696
      0.38442260	     -0.06634211	     -0.00019901	     -0.20758917	     -0.06721178	      0.88292613	     -0.00010492	     -0.22376459	      0.00000000	     -0.00000000	     36.91741877
      0.38593390	     -0.06642955	     -0.00019880	     -0.20767726	     -0.06721242	      0.88292517	     -0.00010578	     -0.22378883	      0.00000000	     -0.00000000	     36.86092375
      0.38744520	     -0.06651772	     -0.00019848	     -0.20776608	     -0.06721295	      0.88292421	     -0.00010668	     -0.22381278	      0.00000000	     -0.00000000	     36.58206674
      0.38895650	     -0.06660348	     -0.00019806	     -0.20785252	     -0.06721339	      0.88292326	     -0.00010762	     -0.22383646	      0.00000000	     -0.00000000	     36.00460645
      0.39046780	     -0.06668650	     -0.00019764	     -0.20793621	     -0.06721373	      0.88292232	     -0.00010860	     -0.22385979	      0.00000000	     -0.00000000	     35.91665328
      0.39197910	     -0.06676590	     -0.00019691	     -0.20801631	     -0.06721396	      0.88292139	     -0.00010962	     -0.22388275	      0.00000000	     -0.00000000	     35.45470456
      0.39349040	     -0.06684428	     -0.00019641	     -0.20809538	     -0.06721409	      0.88292048	     -0.00011067	     -0.22390525	      0.00000000	     -0.00000000	     35.11757525
      0.39509468	     -0.06692423	     -0.00019550	     -0.20817609	     -0.06721411	      0.88291951	     -0.00011183	     -0.22392868	      0.00000000	     -0.00000000	     34.75304768
      0.39669896	     -0.06700033	     -0.00019498	     -0.20825295	     -0.06721401	      0.88291857	     -0.00011303	     -0.22395155	      0.00000000	     -0.00000000	     34.21502701
      0.39830324	     -0.06707156	     -0.00019446	     -0.20832493	     -0.06721379	      0.88291764	     -0.00011427	     -0.22397386	      0.00000000	     -0.00000000	     33.92644483
      0.39990752	     -0.06714367	     -0.00019384	     -0.20839780	     -0.06721344	      0.88291673	     -0.00011554	     -0.22399561	      0.00000000	     -0.00000000	     33.73501538
      0.40151180	     -0.06720773	     -0.00019243	     -0.20846265	     -0.06721296	      0.88291583	     -0.00011684	     -0.22401679	      0.00000000	     -0.00000000	     33.13205899
      0.40311608	     -0.06726900	     -0.00019133	     -0.20852470	     -0.06721236	      0.88291496	     -0.00011817	     -0.22403725	      0.00000000	     -0.00000000	     32.87910793
      0.40472036	     -0.06732568	     -0.00018982	     -0.20858218	     -0.06721163	      0.88291411	     -0.00011953	     -0.22405691	      0.00000000	     -0.00000000	     32.60776576
      0.40632465	     -0.06737784	     -0.00018818	     -0.20863513	     -0.06721076	      0.88291328	     -0.00012092	     -0.22407572	      0.00000000	     -0.00000000	     32.47122475
      0.40792893	     -0.06742625	     -0.00018647	     -0.20868434	     -0.06720977	      0.88291248	     -0.00012233	     -0.22409362	      0.00000000	     -0.00000000	     31.99376082
      0.40953321	     -0.06746839	     -0.00018450	     -0.20872729	     -0.06720864	      0.88291171	     -0.00012377	     -0.22411055	      0.00000000	     -0.00000000	     32.15780527
      0.41113749	     -0.06750865	     -0.00018291	     -0.20876835	     -0.06720738	      0.88291097	     -0.00012522	     -0.22412645	      0.00000000	     -0.00000000	     31.38963716
      0.41271168	     -0.06754264	     -0.00018124	     -0.20880312	     -0.06720601	      0.88291027	     -0.00012666	     -0.22414103	      0.00000000	     -0.00000000	     31.48086239
      0.41428588	     -0.06757126	     -0.00017931	     -0.20883254	     -0.06720452	      0.88290961	     -0.00012811	     -0.22415457	      0.00000000	     -0.00000000	     30.99078789
      0.41586008	     -0.06759566	     -0.00017737	     -0.20885773	     -0.06720289	      0.88290898	     -0.00012958	     -0.22416707	      0.00000000	     -0.00000000	     30.90966062
      0.41743427	     -0.06761929	     -0.00017537	     -0.20888214	     -0.06720113	      0.88290839	     -0.00013105	     -0.22417853	      0.00000000	     -0.00000000	     30.80344461
      0.41913995	     -0.06764178	     -0.00017302	     -0.20890549	     -0.06719907	      0.88290778	     -0.00013266	     -0.22418991	      0.00000000	     -0.00000000	     30.26758445
      0.42084563	     -0.06765772	     -0.00017051	     -0.20892227	     -0.06719686	      0.88290723	     -0.00013426	     -0.22420020	      0.00000000	     -0.00000000	     30.40989640
      0.42255131	     -0.06767305	     -0.00016787	     -0.20893846	     -0.06719450	      0.88290672	     -0.00013587	     -0.22420931	      0.00000000	     -0.00000000	     29.76013852
      0.42403851	     -0.06768010	     -0.00016535	     -0.20894623	     -0.06719231	      0.88290631	     -0.00013727	     -0.22421640	      0.00000000	     -0.00000000	     29.85732711
      0.42552571	     -0.06768679	     -0.00016283	     -0.20895366	     -0.06719001	      0.88290595	     -0.00013867	     -0.22422266	      0.00000000	     -0.00000000	     29.74693672
      0.42701291	     -0.06769151	     -0.00016013	     -0.20895910	     -0.06718758	      0.88290562	     -0.00014005	     -0.22422814	      0.00000000	     -0.00000000	     29.77089902
      0.42850011	     -0.06769325	     -0.00015727	     -0.20896158	     -0.06718504	      0.88290532	     -0.00014143	     -0.22423285	      0.00000000	     -0.00000000	     29.34672858
      0.42998731	     -0.06768989	     -0.00015423	     -0.20895894	     -0.06718238	      0.88290506	     -0.00014280	     -0.22423677	      0.00000000	     -0.00000000	     29.42775016
      0.43146970	     -0.06768679	     -0.00015115	     -0.20895656	     -0.06717961	      0.88290484	     -0.00014416	     -0.22423985	      0.00000000	     -0.00000000	     29.35981058
      0.43295209	     -0.06767830	     -0.00014785	     -0.20894879	     -0.06717673	      0.88290465	     -0.00014550	     -0.22424219	      0.00000000	     -0.00000000	     29.08196858
      0.43443449	     -0.06766867	     -0.00014457	     -0.20893987	     -0.06717373	      0.88290450	     -0.00014682	     -0.22424373	      0.00000000	     -0.00000000	     29.22006774
      0.43591688	     -0.06765569	     -0.00014119	     -0.20892760	     -0.06717062	      0.88290438	     -0.00014813	     -0.22424452	      0.00000000	     -0.00000000	     28.84046186
      0.43739927	     -0.06764005	     -0.00013774	     -0.20891265	     -0.06716739	      0.88290429	     -0.00014941	     -0.22424455	      0.00000000	     -0.00000000	     29.00759887
      0.43888167	     -0.06762293	     -0.00013416	     -0.20889623	     -0.06716405	      0.88290424	     -0.00015067	     -0.22424384	      0.00000000	     -0.00000000	     28.63290386
      0.44036406	     -0.06760059	     -0.00013052	     -0.20887458	     -0.06716060	      0.88290421	     -0.00015191	     -0.22424238	      0.00000000	     -0.00000000	     28.73353843
      0.44184645	     -0.06757806	     -0.00012680	     -0.20885273	     -0.06715704	      0.88290422	     -0.00015312	     -0.22424015	      0.00000000	      0.00000000	     28.79553741
      0.44332885	     -0.06755206	     -0.00012311	     -0.20882740	     -0.06715337	      0.88290425	     -0.00015429	     -0.22423719	      0.00000000	      0.00000000	     28.47620792
      0.44481124	     -0.06752298	     -0.00011945	     -0.20879898	     -0.06714959	      0.88290431	     -0.00015544	     -0.22423347	      0.00000000	      0.00000000	     28.62740018
      0.44644187	     -0.06748980	     -0.00011519	     -0.20876652	     -0.06714531	      0.88290441	     -0.00015665	     -0.22422855	      0.00000000	      0.00000000	     28.52693107
      0.44807251	     -0.06745254	     -0.00011113	     -0.20872996	     -0.06714092	      0.88290454	     -0.00015782	     -0.22422275	      0.00000000	      0.00000000	     28.36201797
      0.44970315	     -0.06741211	     -0.00010681	     -0.20869023	     -0.06713640	      0.88290470	     -0.00015895	     -0.22421608	      0.00000000	      0.00000000	     28.40447824
      0.45133378	     -0.06737090	     -0.00010266	     -0.20864969	     -0.06713176	      0.88290489	     -0.00016002	     -0.22420854	      0.00000000	      0.00000000	     28.55944823
      0.45296442	     -0.06732684	     -0.00009841	     -0.20860630	     -0.06712700	      0.88290510	     -0.00016104	     -0.22420022	      0.00000000	      0.00000000	     28.12835269
      0.45459505	     -0.06727728	     -0.00009411	     -0.20855738	     -0.06712214	      0.88290535	     -0.00016200	     -0.22419112	      0.00000000	      0.00000000	     28.59089769
      0.45622569	     -0.06723213	     -0.00009018	     -0.20851284	     -0.06711716	      0.88290563	     -0.00016291	     -0.22418116	      0.00000000	      0.00000000	     28.23944932
      0.45785632	     -0.06717659	     -0.00008575	     -0.20845792	     -0.06711209	      0.88290593	     -0.00016375	     -0.22417055	      0.00000000	      0.00000000	     28.11045154
      0.45948696	     -0.06712241	     -0.00008163	     -0.20840433	     -0.06710691	      0.88290627	     -0.00016454	     -0.22415911	      0.00000000	      0.00000000	     28.06142368
      0.46111759	     -0.06706491	     -0.00007769	     -0.20834740	     -0.06710163	      0.88290663	     -0.00016526	     -0.22414693	      0.00000000	      0.00000000	     28.05783336
      0.46274823	     -0.06700534	     -0.00007385	     -0.20828837	     -0.06709626	      0.88290703	     -0.00016593	     -0.22413399	      0.00000000	      0.00000000	     28.02402198
      0.46437887	     -0.06694245	     -0.00006988	     -0.20822600	     -0.06709080	      0.88290746	     -0.00016652	     -0.22412032	      0.00000000	      0.00000000	     28.02492617
      0.46600950	     -0.06687758	     -0.00006600	     -0.20816163	     -0.06708525	      0.88290792	     -0.00016705	     -0.22410592	      0.00000000	      0.00000000	     28.00815407
      0.46764014	     -0.06680946	     -0.00006201	     -0.20809400	     -0.06707962	      0.88290842	     -0.00016752	     -0.22409079	      0.00000000	      0.00000000	     28.02155371
      0.46927077	     -0.06673906	     -0.00005810	     -0.20802405	     -0.06707392	      0.88290897	     -0.00016792	     -0.22407494	      0.00000000	      0.00000000	     28.02497788
      0.47090141	     -0.06666545	     -0.00005414	     -0.20795089	     -0.06706814	      0.88290955	     -0.00016825	     -0.22405836	      0.00000000	      0.00000000	     28.05369087
      0.47253204	     -0.06658965	     -0.00005029	     -0.20787550	     -0.06706229	      0.88291017	     -0.00016851	     -0.22404105	      0.00000000	      0.00000000	     28.07470589
      0.47416268	     -0.06651106	     -0.00004646	     -0.20779730	     -0.06705637	      0.88291084	     -0.00016870	     -0.22402302	      0.00000000	      0.00000000	     28.11814998
      0.47579331	     -0.06643058	     -0.00004279	     -0.20771720	     -0.06705040	      0.88291155	     -0.00016883	     -0.22400428	      0.00000000	      0.00000000	     28.15579726
      0.47742395	     -0.06634771	     -0.00003921	     -0.20763467	     -0.06704436	      0.88291231	     -0.00016889	     -0.22398485	      0.00000000	      0.00000000	     28.21455834
      0.47905459	     -0.06626316	     -0.00003581	     -0.20755043	     -0.06703828	      0.88291312	     -0.00016888	     -0.22396474	      0.00000000	      0.00000000	     28.27084769
      0.48068522	     -0.06617638	     -0.00003253	     -0.20746395	     -0.06703214	      0.88291398	     -0.00016880	     -0.22394396	      0.00000000	      0.00000000	     28.34663526
      0.48231586	     -0.06608798	     -0.00002935	     -0.20737582	     -0.06702596	      0.88291489	     -0.00016865	     -0.22392252	      0.00000000	      0.00000000	     28.41992127
      0.48394649	     -0.06599742	     -0.00002625	     -0.20728551	     -0.06701974	      0.88291585	     -0.00016844	     -0.22390044	      0.00000000	      0.00000000	     28.51173657
      0.48557713	     -0.06590526	     -0.00002327	     -0.20719357	     -0.06701348	      0.88291687	     -0.00016816	     -0.22387772	      0.00000000	      0.00000000	     28.60084368
      0.48720776	     -0.06581114	     -0.00002039	     -0.20709964	     -0.06700719	      0.88291793	     -0.00016781	     -0.22385438	      0.00000000	      0.00000000	     28.70716128
      0.48883840	     -0.06571571	     -0.00001764	     -0.20700439	     -0.06700087	      0.88291905	     -0.00016740	     -0.22383041	      0.00000000	      0.00000000	     28.80997123
      0.49046903	     -0.06561884	     -0.00001498	     -0.20690766	     -0.06699453	      0.88292022	     -0.00016693	     -0.22380586	      0.00000000	      0.00000001	     28.93063467
      0.49209967	     -0.06552103	     -0.00001244	     -0.20680998	     -0.06698816	      0.88292144	     -0.00016639	     -0.22378074	      0.00000000	      0.00000001	     29.04782246
      0.49373031	     -0.06542181	     -0.00000996	     -0.20671086	     -0.06698178	      0.88292272	     -0.00016580	     -0.22375507	      0.00000000	      0.00000001	     29.18300230
      0.49536094	     -0.06532192	     -0.00000760	     -0.20661105	     -0.06697538	      0.88292404	     -0.00016514	     -0.22372888	      0.00000000	      0.00000001	     29.31140921
      0.49699158	     -0.06522081	     -0.00000545	     -0.20650999	     -0.06696898	      0.88292542	     -0.00016442	     -0.22370220	      0.00000000	      0.00000001	     29.46112151
      0.49862221	     -0.06511921	     -0.00000361	     -0.20640841	     -0.06696257	      0.88292684	     -0.00016365	     -0.22367507	      0.00000000	      0.00000001	     29.60172504
      0.50025285	     -0.06501721	     -0.00000204	     -0.20630641	     -0.06695616	      0.88292831	     -0.00016282	     -0.22364755	      0.00000000	      0.00000001	     29.76193163
      0.50188348	     -0.06491518	     -0.00000062	     -0.20620435	     -0.06694975	      0.88292982	     -0.00016193	     -0.22361966	      0.00000000	      0.00000001	     29.91279338
      0.50351412	     -0.06481233	      0.00000059	     -0.20610144	     -0.06694334	      0.88293138	     -0.00016100	     -0.22359144	      0.00000000	      0.00000001	     30.08792458
      0.50514475	     -0.06470942	      0.00000171	     -0.20599846	     -0.06693695	      0.88293298	     -0.00016001	     -0.22356289	      0.00000000	      0.00000001	     30.24543567
      0.50677539	     -0.06460571	      0.00000260	     -0.20589464	     -0.06693056	      0.88293461	     -0.00015897	     -0.22353405	      0.00000000	      0.00000001	     30.43197054
      0.50840603	     -0.06450216	      0.00000345	     -0.20579097	     -0.06692420	      0.88293629	     -0.00015789	     -0.22350493	      0.00000000	      0.00000001	     30.59180733
      0.51003666	     -0.06439780	      0.00000404	     -0.20568646	     -0.06691786	      0.88293799	     -0.00015677	     -0.22347554	      0.00000000	      0.00000001	     30.78936184
      0.51166730	     -0.06429406	      0.00000472	     -0.20558255	     -0.06691154	      0.88293973	     -0.00015560	     -0.22344592	      0.00000000	      0.00000001	     30.94573251
      0.51329793	     -0.06419002	      0.00000537	     -0.20547831	     -0.06690524	      0.88294150	     -0.00015439	     -0.22341610	      0.00000000	      0.00000001	     31.16053784
      0.51492857	     -0.06408734	      0.00000650	     -0.20537543	     -0.06689898	      0.88294329	     -0.00015314	     -0.22338612	      0.00000000	      0.00000001	     31.29002525
      0.51655920	     -0.06398299	      0.00000641	     -0.20527083	     -0.06689275	      0.88294511	     -0.00015186	     -0.22335608	      0.00000000	      0.00000001	     31.52280643
      0.51801546	     -0.06389224	      0.00000641	     -0.20517985	     -0.06688723	      0.88294675	     -0.00015069	     -0.22332928	      0.00000000	      0.00000001	     31.70172926
      0.51947172	     -0.06380244	      0.00000571	     -0.20508978	     -0.06688173	      0.88294841	     -0.00014949	     -0.22330256	      0.00000000	      0.00000001	     31.96129516
      0.52085363	     -0.06372007	      0.00000503	     -0.20500714	     -0.06687654	      0.88295000	     -0.00014833	     -0.22327729	      0.00000000	      0.00000001	     32.23630518
      0.52223554	     -0.06363747	      0.00000409	     -0.20492425	     -0.06687139	      0.88295159	     -0.00014714	     -0.22325215	      0.00000000	      0.00000001	     32.19421545
      0.52361746	     -0.06355513	      0.00000304	     -0.20484161	     -0.06686627	      0.88295319	     -0.00014594	     -0.22322710	      0.00000000	      0.00000001	     32.48477282
      0.52620983	     -0.06340751	      0.00000068	     -0.20469338	     -0.06685677	      0.88295622	     -0.00014364	     -0.22318046	      0.00000000	      0.00000001	     32.32634167
      0.52752486	     -0.06332959	     -0.00000067	     -0.20461513	     -0.06685200	      0.88295776	     -0.00014245	     -0.22315699	      0.00000000	      0.00000001	     32.99378514
      0.52883989	     -0.06325626	     -0.00000212	     -0.20454145	     -0.06684727	      0.88295930	     -0.00014125	     -0.22313365	      0.00000000	      0.00000001	     32.97571575
      0.53015492	     -0.06318329	     -0.00000368	     -0.20446812	     -0.06684258	      0.88296084	     -0.00014003	     -0.22311046	      0.00000000	      0.00000001	     33.23418138
      0.53208850	     -0.06308114	     -0.00000606	     -0.20436543	     -0.06683575	      0.88296311	     -0.00013823	     -0.22307673	      0.00000000	      0.00000001	     33.06345373
      0.53357677	     -0.06299902	     -0.00000812	     -0.20428286	     -0.06683056	      0.88296485	     -0.00013683	     -0.22305104	      0.00000000	      0.00000001	     33.53491500
      0.53506504	     -0.06292153	     -0.00001021	     -0.20420492	     -0.06682542	      0.88296659	     -0.00013542	     -0.22302556	      0.00000000	      0.00000001	     33.68560603
      0.53655332	     -0.06284659	     -0.00001251	     -0.20412950	     -0.06682034	      0.88296833	     -0.00013400	     -0.22300035	      0.00000000	      0.00000001	     34.06636148
      0.53804159	     -0.06277213	     -0.00001432	     -0.20405456	     -0.06681532	      0.88297005	     -0.00013258	     -0.22297545	      0.00000000	      0.00000001	     33.92121992
      0.53952987	     -0.06269945	     -0.00001595	     -0.20398139	     -0.06681036	      0.88297177	     -0.00013116	     -0.22295084	      0.00000000	      0.00000001	     34.34180148
      0.54101814	     -0.06262816	     -0.00001740	     -0.20390961	     -0.06680546	      0.88297348	     -0.00012974	     -0.22292655	      0.00000000	      0.00000001	     34.34827350
      0.54300176	     -0.06253957	     -0.00002007	     -0.20382032	     -0.06679903	      0.88297573	     -0.00012785	     -0.22289464	      0.00000000	      0.00000001	     34.48855830
      0.54454956	     -0.06246525	     -0.00002178	     -0.20374546	     -0.06679410	      0.88297748	     -0.00012639	     -0.22287024	      0.00000000	      0.00000001	     34.71426634
      0.54609737	     -0.06239654	     -0.00002492	     -0.20367616	     -0.06678924	      0.88297920	     -0.00012493	     -0.22284607	      0.00000000	      0.00000001	     34.85809795
      0.54764518	     -0.06232756	     -0.00002662	     -0.20360661	     -0.06678446	      0.88298092	     -0.00012349	     -0.22282229	      0.00000000	      0.00000001	     35.06047617
      0.54919299	     -0.06226402	     -0.00003170	     -0.20354241	     -0.06677976	      0.88298261	     -0.00012206	     -0.22279900	      0.00000000	      0.00000001	     35.50507355
      0.55074079	     -0.06220012	     -0.00003406	     -0.20347792	     -0.06677514	      0.88298428	     -0.00012066	     -0.22277634	      0.00000000	      0.00000001	     35.27191704
      0.55228860	     -0.06213836	     -0.00003962	     -0.20341547	     -0.06677060	      0.88298594	     -0.00011929	     -0.22275422	      0.00000000	      0.00000001	     35.82479753
      0.55362631	     -0.06208747	     -0.00004146	     -0.20336404	     -0.06676674	      0.88298735	     -0.00011812	     -0.22273550	      0.00000000	      0.00000001	     35.69405708
      0.55496402	     -0.06203694	     -0.00004498	     -0.20331293	     -0.06676296	      0.88298875	     -0.00011698	     -0.22271713	      0.00000000	      0.00000001	     36.00174334
      0.55664604	     -0.06197636	     -0.00004842	     -0.20325164	     -0.06675830	      0.88299048	     -0.00011560	     -0.22269452	      0.00000000	      0.00000001	     35.91210599
      0.55812258	     -0.06192051	     -0.00005234	     -0.20319513	     -0.06675429	      0.88299198	     -0.00011442	     -0.22267507	      0.00000000	      0.00000001	     36.40374212
      0.55959912	     -0.06186825	     -0.00005575	     -0.20314222	     -0.06675038	      0.88299346	     -0.00011329	     -0.22265593	      0.00000000	      0.00000001	     36.37948879
      0.56107566	     -0.06181702	     -0.00006053	     -0.20309031	     -0.06674656	      0.88299492	     -0.00011221	     -0.22263718	      0.00000000	      0.00000001	     36.87411926
      0.56255220	     -0.06176887	     -0.00006497	     -0.20304147	     -0.06674284	      0.88299635	     -0.00011118	     -0.22261886	      0.00000000	      0.00000001	     36.67159051
      0.56402873	     -0.06171903	     -0.00007009	     -0.20299092	     -0.06673921	      0.88299776	     -0.00011021	     -0.22260095	      0.00000000	      0.00000001	     37.17436471
      0.56550527	     -0.06167463	     -0.00007498	     -0.20294582	     -0.06673567	      0.88299914	     -0.00010929	     -0.22258337	      0.00000000	      0.00000001	     37.21014721
      0.56698181	     -0.06162657	     -0.00007963	     -0.20289706	     -0.06673224	      0.88300051	     -0.00010844	     -0.22256618	      0.00000000	      0.00000001	     37.46177007
      0.56845835	     -0.06158324	     -0.00008434	     -0.20285302	     -0.06672892	      0.88300184	     -0.00010765	     -0.22254926	      0.00000000	      0.00000001	     37.56545102
      0.57003726	     -0.06153481	     -0.00008925	     -0.20280383	     -0.06672547	      0.88300324	     -0.00010687	     -0.22253154	      0.00000000	      0.00000001	     37.81186657
      0.57161618	     -0.06148922	     -0.00009445	     -0.20275746	     -0.06672216	      0.88300461	     -0.00010618	     -0.22251412	      0.00000000	      0.00000001	     37.83418035
      0.57320122	     -0.06144296	     -0.00009974	     -0.20271041	     -0.06671895	      0.88300596	     -0.00010556	     -0.22249697	      0.00000000	      0.00000001	     38.13259898
      0.57478627	     -0.06139999	     -0.00010561	     -0.20266664	     -0.06671588	      0.88300727	     -0.00010503	     -0.22248019	      0.00000000	      0.00000001	     38.01240636
      0.57637132	     -0.06135238	     -0.00011055	     -0.20261823	     -0.06671294	      0.88300856	     -0.00010458	     -0.22246381	      0.00000000	      0.00000001	     38.54511490
      0.57775693	     -0.06131892	     -0.00011562	     -0.20258407	     -0.06671048	      0.88300965	     -0.00010426	     -0.22244976	      0.00000000	      0.00000001	     38.44382666
      0.57914254	     -0.06128006	     -0.00011980	     -0.20254449	     -0.06670812	      0.88301072	     -0.00010401	     -0.22243601	      0.00000000	      0.00000001	     38.73173705
      0.58082993	     -0.06123834	     -0.00012514	     -0.20250191	     -0.06670540	      0.88301200	     -0.00010380	     -0.22241957	      0.00000000	      0.00000001	     38.76313779
      0.58225603	     -0.06120050	     -0.00012909	     -0.20246334	     -0.06670321	      0.88301305	     -0.00010371	     -0.22240597	      0.00000000	      0.00000000	     39.01989860
      0.58368213	     -0.06116606	     -0.00013341	     -0.20242816	     -0.06670115	      0.88301407	     -0.00010369	     -0.22239263	      0.00000000	      0.00000000	     38.97582208
      0.58510824	     -0.06113022	     -0.00013725	     -0.20239158	     -0.06669920	      0.88301507	     -0.00010375	     -0.22237955	      0.00000000	      0.00000000	     39.35243540
      0.58653434	     -0.06109901	     -0.00014129	     -0.20235963	     -0.06669737	      0.88301604	     -0.00010389	     -0.22236673	      0.00000000	      0.00000000	     39.18389462
      0.58796044	     -0.06106568	     -0.00014498	     -0.20232555	     -0.06669566	      0.88301699	     -0.00010411	     -0.22235420	      0.00000000	      0.00000000	     39.52231552
      0.58983517	     -0.06103124	     -0.00014993	     -0.20229013	     -0.06669359	      0.88301820	     -0.00010452	     -0.22233821	      0.00000000	      0.00000000	     39.24240294
      0.59119518	     -0.06099727	     -0.00015276	     -0.20225544	     -0.06669223	      0.88301906	     -0.00010490	     -0.22232695	      0.00000000	      0.00000000	     39.67249411
      0.59255520	     -0.06097323	     -0.00015599	     -0.20223068	     -0.06669097	      0.88301989	     -0.00010535	     -0.22231591	      0.00000000	      0.00000000	     39.79085284
      0.59432820	     -0.06094192	     -0.00015964	     -0.20219844	     -0.06668951	      0.88302093	     -0.00010606	     -0.22230208	      0.00000000	      0.00000000	     39.81111676
      0.59567433	     -0.06091990	     -0.00016236	     -0.20217569	     -0.06668852	      0.88302170	     -0.00010668	     -0.22229193	      0.00000000	      0.00000000	     39.88229709
      0.59702046	     -0.06089775	     -0.00016464	     -0.20215283	     -0.06668765	      0.88302245	     -0.00010737	     -0.22228212	      0.00000000	      0.00000000	     40.14384062
      0.59864048	     -0.06087730	     -0.00016748	     -0.20213153	     -0.06668674	      0.88302332	     -0.00010830	     -0.22227078	      0.00000000	      0.00000000	     39.91321762
      0.60026051	     -0.06085732	     -0.00016993	     -0.20211068	     -0.06668601	      0.88302416	     -0.00010933	     -0.22226003	      0.00000000	      0.00000000	     40.41121289
      0.60170365	     -0.06084489	     -0.00017247	     -0.20209748	     -0.06668549	      0.88302487	     -0.00011034	     -0.22225103	      0.00000000	      0.00000000	     40.06045268
      0.60314679	     -0.06083337	     -0.00017442	     -0.20208519	     -0.06668510	      0.88302556	     -0.00011143	     -0.22224262	      0.00000000	      0.00000000	     40.30869124
      0.60458993	     -0.06083106	     -0.00017669	     -0.20208210	     -0.06668484	      0.88302621	     -0.00011260	     -0.22223490	     -0.00000000	      0.00000000	     40.37374289
      0.60603307	     -0.06083210	     -0.00017841	     -0.20208237	     -0.06668471	      0.88302684	     -0.00011386	     -0.22222797	     -0.00000000	      0.00000000	     40.41008600
      0.60747621	     -0.06083738	     -0.00018000	     -0.20208689	     -0.06668472	      0.88302743	     -0.00011519	     -0.22222192	     -0.00000000	      0.00000000	     40.32398675
      0.60891935	     -0.06084601	     -0.00018107	     -0.20209476	     -0.06668485	      0.88302799	     -0.00011661	     -0.22221673	     -0.00000000	      0.00000000	     40.39450667
      0.61048762	     -0.06086237	     -0.00018211	     -0.20211032	     -0.06668514	      0.88302856	     -0.00011824	     -0.22221216	     -0.00000000	      0.00000000	     40.21153518
      0.61205589	     -0.06087867	     -0.00018251	     -0.20212582	     -0.06668559	      0.88302908	     -0.00011997	     -0.22220872	     -0.00000000	      0.00000000	     40.50876911
      0.61362416	     -0.06090424	     -0.00018292	     -0.20215061	     -0.06668619	      0.88302956	     -0.00012180	     -0.22220633	     -0.00000000	      0.00000000	     40.11143375
      0.61495210	     -0.06092456	     -0.00018291	     -0.20217027	     -0.06668681	      0.88302992	     -0.00012341	     -0.22220522	     -0.00000000	      0.00000000	     40.46051468
      0.61628004	     -0.06095164	     -0.00018299	     -0.20219670	     -0.06668754	      0.88303024	     -0.00012510	     -0.22220490	     -0.00000000	      0.00000000	     40.18477860
      0.61760798	     -0.06098003	     -0.00018293	     -0.20222444	     -0.06668837	      0.88303052	     -0.00012685	     -0.22220541	     -0.00000000	      0.00000000	     40.31092191
      0.61923929	     -0.06102149	     -0.00018283	     -0.20226513	     -0.06668954	      0.88303081	     -0.00012909	     -0.22220717	     -0.00000000	      0.00000000	     39.86924984
      0.62087059	     -0.06106118	     -0.00018254	     -0.20230406	     -0.06669086	      0.88303103	     -0.00013143	     -0.22221017	     -0.00000000	      0.00000000	     40.12518914
      0.62250190	     -0.06111062	     -0.00018221	     -0.20235275	     -0.06669234	      0.88303119	     -0.00013387	     -0.22221429	     -0.00000000	      0.00000000	     39.70871047
      0.62393169	     -0.06114983	     -0.00018158	     -0.20239131	     -0.06669375	      0.88303126	     -0.00013609	     -0.22221888	     -0.00000000	      0.00000000	     40.01642295
      0.62536147	     -0.06119737	     -0.00018107	     -0.20243821	     -0.06669528	      0.88303128	     -0.00013838	     -0.22222426	     -0.00000000	     -0.00000000	     39.66225390
      0.62679126	     -0.06124506	     -0.00018041	     -0.20248528	     -0.06669692	      0.88303123	     -0.00014075	     -0.22223049	     -0.00000000	     -0.00000000	     39.86038976
      0.62822105	     -0.06129721	     -0.00017975	     -0.20253683	     -0.06669867	      0.88303113	     -0.00014318	     -0.22223756	     -0.00000000	     -0.00000000	     39.37804191
      0.62965084	     -0.06134868	     -0.00017892	     -0.20258770	     -0.06670053	      0.88303097	     -0.00014569	     -0.22224542	     -0.00000000	     -0.00000000	     39.51744185
      0.63129317	     -0.06141427	     -0.00017779	     -0.20265262	     -0.06670279	      0.88303070	     -0.00014865	     -0.22225541	     -0.00000000	     -0.00000000	     39.29965748
      0.63293550	     -0.06147962	     -0.00017675	     -0.20271732	     -0.06670519	      0.88303036	     -0.00015170	     -0.22226639	     -0.00000000	     -0.00000000	     39.18310375
      0.63432002	     -0.06154059	     -0.00017563	     -0.20277776	     -0.06670731	      0.88303000	     -0.00015434	     -0.22227641	     -0.00000000	     -0.00000000	     38.86162021
      0.63570455	     -0.06160079	     -0.00017462	     -0.20283744	     -0.06670952	      0.88302959	     -0.00015705	     -0.22228713	     -0.00000000	     -0.00000000	     38.94078319
      0.63708908	     -0.06166476	     -0.00017339	     -0.20290091	     -0.06671182	      0.88302912	     -0.00015980	     -0.22229851	     -0.00000000	     -0.00000000	     38.58325302
      0.63847360	     -0.06172834	     -0.00017218	     -0.20296399	     -0.06671421	      0.88302859	     -0.00016262	     -0.22231053	     -0.00000000	     -0.00000000	     38.61713910
      0.64018966	     -0.06181200	     -0.00017044	     -0.20304706	     -0.06671728	      0.88302785	     -0.00016619	     -0.22232625	     -0.00000000	     -0.00000000	     38.02033565
      0.64172699	     -0.06188551	     -0.00016910	     -0.20312006	     -0.06672014	      0.88302712	     -0.00016945	     -0.22234108	     -0.00000000	     -0.00000000	     38.33631936
      0.64326432	     -0.06196066	     -0.00016730	     -0.20319472	     -0.06672310	      0.88302632	     -0.00017278	     -0.22235653	     -0.00000000	     -0.00000000	     37.81464278
      0.64480165	     -0.06203472	     -0.00016566	     -0.20326830	     -0.06672614	      0.88302546	     -0.00017617	     -0.22237260	     -0.00000000	     -0.00000000	     37.92509676
      0.64633898	     -0.06211640	     -0.00016377	     -0.20334953	     -0.06672928	      0.88302453	     -0.00017962	     -0.22238920	     -0.00000000	     -0.00000000	     37.54105284
      0.64787631	     -0.06219292	     -0.00016207	     -0.20342561	     -0.06673250	      0.88302354	     -0.00018312	     -0.22240645	     -0.00000000	     -0.00000000	     37.40951749
      0.64941365	     -0.06227451	     -0.00016013	     -0.20350678	     -0.06673580	      0.88302249	     -0.00018667	     -0.22242420	     -0.00000000	     -0.00000000	     37.28970901
      0.65095098	     -0.06235550	     -0.00015842	     -0.20358736	     -0.06673918	      0.88302138	     -0.00019026	     -0.22244253	     -0.00000000	     -0.00000001	     36.96141864
      0.65248831	     -0.06243765	     -0.00015643	     -0.20366912	     -0.06674263	      0.88302023	     -0.00019391	     -0.22246135	     -0.00000000	     -0.00000001	     36.80210382
      0.65385938	     -0.06251053	     -0.00015488	     -0.20374167	     -0.06674577	      0.88301915	     -0.00019719	     -0.22247853	     -0.00000000	     -0.00000001	     36.85402418
      0.65523044	     -0.06258565	     -0.00015318	     -0.20381647	     -0.06674896	      0.88301804	     -0.00020050	     -0.22249611	     -0.00000000	     -0.00000001	     36.40567050
      0.65660151	     -0.06265947	     -0.00015168	     -0.20388998	     -0.06675220	      0.88301689	     -0.00020384	     -0.22251406	     -0.00000000	     -0.00000001	     36.41652669
      0.65849198	     -0.06276539	     -0.00014943	     -0.20399549	     -0.06675674	      0.88301526	     -0.00020848	     -0.22253940	     -0.00000000	     -0.00000001	     36.22778350
      0.66001430	     -0.06284988	     -0.00014792	     -0.20407968	     -0.06676046	      0.88301390	     -0.00021225	     -0.22256034	     -0.00000000	     -0.00000001	     35.79705811
      0.66153661	     -0.06293348	     -0.00014600	     -0.20416298	     -0.06676423	      0.88301250	     -0.00021603	     -0.22258169	     -0.00000000	     -0.00000001	     35.81336162
      0.66305892	     -0.06301816	     -0.00014441	     -0.20424739	     -0.06676805	      0.88301108	     -0.00021984	     -0.22260340	     -0.00000000	     -0.00000001	     35.52040414
      0.66458124	     -0.06310359	     -0.00014227	     -0.20433257	     -0.06677190	      0.88300963	     -0.00022365	     -0.22262548	     -0.00000000	     -0.00000001	     35.52357008
      0.66610355	     -0.06318676	     -0.00014020	     -0.20441550	     -0.06677580	      0.88300815	     -0.00022747	     -0.22264792	     -0.00000000	     -0.00000001	     35.09670976
      0.66762586	     -0.06327037	     -0.00013776	     -0.20449890	     -0.06677973	      0.88300665	     -0.00023130	     -0.22267064	     -0.00000000	     -0.00000001	     35.18826212
      0.66914818	     -0.06335398	     -0.00013555	     -0.20458232	     -0.06678369	      0.88300513	     -0.00023513	     -0.22269366	     -0.00000000	     -0.00000001	     34.64588886
      0.67067049	     -0.06343612	     -0.00013323	     -0.20466426	     -0.06678767	      0.88300360	     -0.00023895	     -0.22271693	     -0.00000000	     -0.00000001	     34.72494384
      0.67226572	     -0.06352432	     -0.00013108	     -0.20475230	     -0.06679188	      0.88300198	     -0.00024295	     -0.22274160	     -0.00000000	     -0.00000001	     34.33574771
      0.67386094	     -0.06360775	     -0.00012901	     -0.20483556	     -0.06679611	      0.88300035	     -0.00024692	     -0.22276656	     -0.00000000	     -0.00000001	     34.40217882
      0.67545617	     -0.06369502	     -0.00012754	     -0.20492266	     -0.06680035	      0.88299870	     -0.00025087	     -0.22279177	     -0.00000000	     -0.00000001	     33.94725564
      0.67705140	     -0.06378010	     -0.00012554	     -0.20500760	     -0.06680462	      0.88299706	     -0.00025478	     -0.22281731	     -0.00000000	     -0.00000001	     33.89869059
      0.67864663	     -0.06386663	     -0.00012347	     -0.20509402	     -0.06680890	      0.88299541	     -0.00025866	     -0.22284309	     -0.00000000	     -0.00000001	     33.73385519
      0.68024185	     -0.06395041	     -0.00012084	     -0.20517771	     -0.06681319	      0.88299376	     -0.00026248	     -0.22286911	     -0.00000000	     -0.00000001	     33.80905195
      0.68183708	     -0.06403711	     -0.00011896	     -0.20526432	     -0.06681750	      0.88299211	     -0.00026625	     -0.22289525	     -0.00000000	     -0.00000001	     33.43091995
      0.68327585	     -0.06411150	     -0.00011684	     -0.20533866	     -0.06682139	      0.88299063	     -0.00026960	     -0.22291899	     -0.00000000	     -0.00000001	     33.27790637
      0.68471463	     -0.06418533	     -0.00011508	     -0.20541244	     -0.06682529	      0.88298916	     -0.00027289	     -0.22294279	     -0.00000000	     -0.00000001	     33.24718247
      0.68608815	     -0.06425512	     -0.00011372	     -0.20548218	     -0.06682901	      0.88298775	     -0.00027598	     -0.22296554	     -0.00000000	     -0.00000001	     33.22853483
      0.68746167	     -0.06432445	     -0.00011277	     -0.20555148	     -0.06683274	      0.88298636	     -0.00027902	     -0.22298838	     -0.00000000	     -0.00000001	     32.88295636
      0.68883520	     -0.06439198	     -0.00011157	     -0.20561899	     -0.06683647	      0.88298497	     -0.00028199	     -0.22301128	     -0.00000000	     -0.00000001	     32.90869619
      0.69085106	     -0.06448648	     -0.00011016	     -0.20571346	     -0.06684194	      0.88298295	     -0.00028624	     -0.22304494	     -0.00000000	     -0.00000001	     32.77729130
      0.69286693	     -0.06458673	     -0.00011030	     -0.20581367	     -0.06684740	      0.88298096	     -0.00029035	     -0.22307866	     -0.00000000	     -0.00000001	     32.41959336
      0.69456862	     -0.06465756	     -0.00010938	     -0.20588452	     -0.06685202	      0.88297930	     -0.00029371	     -0.22310737	     -0.00000000	     -0.00000001	     32.26712934
      0.69597828	     -0.06471508	     -0.00010958	     -0.20594203	     -0.06685583	      0.88297794	     -0.00029640	     -0.22313083	     -0.00000000	     -0.00000001	     32.34463846
      0.69738794	     -0.06477410	     -0.00010854	     -0.20600109	     -0.06685964	      0.88297661	     -0.00029902	     -0.22315410	     -0.00000000	     -0.00000001	     32.07754007
      0.69879760	     -0.06482997	     -0.00010770	     -0.20605701	     -0.06686344	      0.88297529	     -0.00030155	     -0.22317713	     -0.00000000	     -0.00000001	     32.17097993
      0.70020726	     -0.06488258	     -0.00010660	     -0.20610967	     -0.06686724	      0.88297400	     -0.00030401	     -0.22319985	     -0.00000000	     -0.00000001	     31.82257837
      0.70161692	     -0.06493117	     -0.00010582	     -0.20615833	     -0.06687103	      0.88297273	     -0.00030638	     -0.22322219	     -0.00000000	     -0.00000001	     31.89059588
      0.70315093	     -0.06498231	     -0.00010500	     -0.20620954	     -0.06687514	      0.88297137	     -0.00030886	     -0.22324600	     -0.00000000	     -0.00000001	     31.86800799
      0.70468494	     -0.06503043	     -0.00010457	     -0.20625775	     -0.06687924	      0.88297006	     -0.00031124	     -0.22326927	     -0.00000000	     -0.00000001	     31.55060826
      0.70621895	     -0.06507350	     -0.00010431	     -0.20630089	     -0.06688333	      0.88296878	     -0.00031351	     -0.22329194	     -0.00000000	     -0.00000001	     31.71855101
      0.70778345	     -0.06511671	     -0.00010405	     -0.20634420	     -0.06688748	      0.88296751	     -0.00031573	     -0.22331440	     -0.00000000	     -0.00000001	     31.36268447
      0.70934795	     -0.06515653	     -0.00010391	     -0.20638411	     -0.06689163	      0.88296628	     -0.00031783	     -0.22333618	     -0.00000000	     -0.00000001	     31.58426821
      0.71091246	     -0.06519186	     -0.00010360	     -0.20641954	     -0.06689575	      0.88296511	     -0.00031982	     -0.22335729	     -0.00000000	     -0.00000001	     31.29123491
      0.71247696	     -0.06522518	     -0.00010346	     -0.20645298	     -0.06689986	      0.88296398	     -0.00032170	     -0.22337772	     -0.00000000	     -0.00000000	     31.37414880
      0.71398443	     -0.06525688	     -0.00010314	     -0.20648479	     -0.06690381	      0.88296293	     -0.00032340	     -0.22339676	     -0.00000000	     -0.00000000	     31.44773763
      0.71549191	     -0.06528658	     -0.00010285	     -0.20651462	     -0.06690774	      0.88296194	     -0.00032500	     -0.22341523	     -0.00000000	     -0.00000000	     31.14716892
      0.71699938	     -0.06531219	     -0.00010238	     -0.20654035	     -0.06691165	      0.88296099	     -0.00032650	     -0.22343313	     -0.00000000	     -0.00000000	     31.33485398
      0.71889433	     -0.06534775	     -0.00010184	     -0.20657609	     -0.06691654	      0.88295987	     -0.00032822	     -0.22345477	     -0.00000000	     -0.00000000	     30.99926708
      0.72078929	     -0.06537080	     -0.00010084	     -0.20659933	     -0.06692141	      0.88295883	     -0.00032978	     -0.22347563	     -0.00000000	     -0.00000000	     31.23596860
      0.72229861	     -0.06539578	     -0.00010101	     -0.20662445	     -0.06692526	      0.88295806	     -0.00033090	     -0.22349153	     -0.00000000	     -0.00000000	     31.30196859
      0.72380794	     -0.06541078	     -0.00009965	     -0.20663963	     -0.06692909	      0.88295734	     -0.00033192	     -0.22350700	     -0.00000000	     -0.00000000	     31.15288695
      0.72531726	     -0.06542785	     -0.00009922	     -0.20665687	     -0.06693291	      0.88295667	     -0.00033283	     -0.22352186	     -0.00000000	     -0.00000000	     31.23511467
      0.72682658	     -0.06544216	     -0.00009804	     -0.20667137	     -0.06693670	      0.88295605	     -0.00033363	     -0.22353621	     -0.00000000	     -0.00000000	     31.16121238
      0.72833591	     -0.06545490	     -0.00009744	     -0.20668428	     -0.06694047	      0.88295549	     -0.00033433	     -0.22355005	     -0.00000000	     -0.00000000	     31.31222113
      0.73004921	     -0.06546668	     -0.00009623	     -0.20669629	     -0.06694472	      0.88295490	     -0.00033500	     -0.22356517	     -0.00000000	     -0.00000000	     31.43779865
      0.73152351	     -0.06547745	     -0.00009582	     -0.20670725	     -0.06694835	      0.88295445	     -0.00033546	     -0.22357764	     -0.00000000	     -0.00000000	     31.42970270
      0.73299780	     -0.06548206	     -0.00009456	     -0.20671207	     -0.06695196	      0.88295404	     -0.00033583	     -0.22358966	     -0.00000000	     -0.00000000	     31.31023037
      0.73447210	     -0.06548727	     -0.00009375	     -0.20671748	     -0.06695555	      0.88295368	     -0.00033610	     -0.22360118	     -0.00000000	     -0.00000000	     31.51627417
      0.73610631	     -0.06549123	     -0.00009280	     -0.20672168	     -0.06695949	      0.88295332	     -0.00033629	     -0.22361345	     -0.00000000	     -0.00000000	     31.50210484
      0.73774052	     -0.06549235	     -0.00009252	     -0.20672302	     -0.06696340	      0.88295302	     -0.00033636	     -0.22362519	     -0.00000000	     -0.00000000	     31.42621708
      0.73937473	     -0.06549121	     -0.00009182	     -0.20672212	     -0.06696728	      0.88295278	     -0.00033630	     -0.22363639	     -0.00000000	     -0.00000000	     31.50181672
      0.74100894	     -0.06548880	     -0.00009178	     -0.20671993	     -0.06697111	      0.88295257	     -0.00033614	     -0.22364704	     -0.00000000	     -0.00000000	     31.59294319
      0.74264315	     -0.06548374	     -0.00009123	     -0.20671512	     -0.06697491	      0.88295242	     -0.00033585	     -0.22365714	     -0.00000000	     -0.00000000	     31.69261007
      0.74427736	     -0.06547763	     -0.00009144	     -0.20670925	     -0.06697867	      0.88295231	     -0.00033545	     -0.22366669	     -0.00000000	     -0.00000000	     31.86428903
      0.74591157	     -0.06546965	     -0.00009092	     -0.20670152	     -0.06698239	      0.88295224	     -0.00033494	     -0.22367569	     -0.00000000	     -0.00000000	     31.80934967
      0.74754578	     -0.06545963	     -0.00009139	     -0.20669173	     -0.06698607	      0.88295222	     -0.00033432	     -0.22368413	     -0.00000000	     -0.00000000	     32.04544889
      0.74917999	     -0.06544761	     -0.00009087	     -0.20667997	     -0.06698970	      0.88295223	     -0.00033358	     -0.22369203	     -0.00000000	      0.00000000	     32.26649367
      0.75081420	     -0.06543564	     -0.00009173	     -0.20666824	     -0.06699329	      0.88295228	     -0.00033275	     -0.22369937	     -0.00000000	      0.00000000	     32.10969301
      0.75227287	     -0.06542085	     -0.00009150	     -0.20665369	     -0.06699645	      0.88295236	     -0.00033191	     -0.22370547	     -0.00000000	      0.00000000	     32.33475941
      0.75373153	     -0.06540626	     -0.00009202	     -0.20663932	     -0.06699958	      0.88295246	     -0.00033100	     -0.22371112	     -0.00000000	      0.00000000	     32.52491504
      0.75511967	     -0.06539205	     -0.00009224	     -0.20662532	     -0.06700251	      0.88295258	     -0.00033005	     -0.22371611	     -0.00000000	      0.00000000	     32.76290936
      0.75650781	     -0.06537595	     -0.00009266	     -0.20660944	     -0.06700541	      0.88295272	     -0.00032904	     -0.22372073	     -0.00000000	      0.00000000	     32.64746057
      0.75789594	     -0.06535743	     -0.00009309	     -0.20659114	     -0.06700828	      0.88295288	     -0.00032796	     -0.22372495	     -0.00000000	      0.00000000	     32.91240306
      0.76013674	     -0.06532858	     -0.00009401	     -0.20656263	     -0.06701282	      0.88295319	     -0.00032609	     -0.22373089	     -0.00000000	      0.00000000	     33.08417247
      0.76151832	     -0.06530463	     -0.00009430	     -0.20653891	     -0.06701558	      0.88295340	     -0.00032485	     -0.22373409	     -0.00000000	      0.00000000	     33.29124875
      0.76289990	     -0.06528279	     -0.00009506	     -0.20651728	     -0.06701829	      0.88295363	     -0.00032356	     -0.22373684	     -0.00000000	      0.00000000	     33.29917116
      0.76453895	     -0.06525491	     -0.00009575	     -0.20648967	     -0.06702147	      0.88295392	     -0.00032195	     -0.22373961	     -0.00000000	      0.00000000	     33.32847702
      0.76617799	     -0.06522541	     -0.00009677	     -0.20646042	     -0.06702458	      0.88295423	     -0.00032027	     -0.22374181	     -0.00000000	      0.00000000	     33.69485625
      0.76781704	     -0.06519333	     -0.00009761	     -0.20642860	     -0.06702765	      0.88295456	     -0.00031852	     -0.22374348	     -0.00000000	      0.00000000	     33.59299402
      0.76945608	     -0.06515918	     -0.00009902	     -0.20639469	     -0.06703065	      0.88295491	     -0.00031671	     -0.22374457	     -0.00000000	      0.00000000	     34.07113515
      0.77102369	     -0.06512726	     -0.00010004	     -0.20636302	     -0.06703347	      0.88295527	     -0.00031493	     -0.22374512	     -0.00000000	      0.00000000	     33.98852993
      0.77259130	     -0.06509144	     -0.00010155	     -0.20632742	     -0.06703624	      0.88295564	     -0.00031309	     -0.22374520	     -0.00000000	      0.00000000	     34.44745192
      0.77415890	     -0.06505609	     -0.00010302	     -0.20629230	     -0.06703896	      0.88295602	     -0.00031122	     -0.22374478	     -0.00000000	      0.00000000	     34.37128134
      0.77608175	     -0.06500966	     -0.00010560	     -0.20624613	     -0.06704222	      0.88295652	     -0.00030887	     -0.22374364	     -0.00000000	      0.00000000	     34.68388579
      0.77752870	     -0.06497618	     -0.00010734	     -0.20621284	     -0.06704462	      0.88295690	     -0.00030707	     -0.22374229	     -0.00000000	      0.00000000	     34.98995076
      0.77897566	     -0.06493814	     -0.00010959	     -0.20617499	     -0.06704697	      0.88295730	     -0.00030525	     -0.22374062	     -0.00000000	      0.00000000	     35.12075946
      0.78058345	     -0.06489898	     -0.00011209	     -0.20613603	     -0.06704954	      0.88295776	     -0.00030320	     -0.22373827	     -0.00000000	      0.00000000	     35.43696450
      0.78219123	     -0.06485451	     -0.00011469	     -0.20609175	     -0.06705204	      0.88295823	     -0.00030114	     -0.22373550	     -0.00000000	      0.00000000	     35.54651496
      0.78385215	     -0.06480954	     -0.00011754	     -0.20604699	     -0.06705457	      0.88295873	     -0.00029900	     -0.22373214	     -0.00000000	      0.00000000	     35.68532626
      0.78551306	     -0.06476601	     -0.00012095	     -0.20600363	     -0.06705704	      0.88295924	     -0.00029686	     -0.22372827	     -0.00000000	      0.00000000	     36.22489889
      0.78717398	     -0.06471786	     -0.00012402	     -0.20595567	     -0.06705945	      0.88295978	     -0.00029471	     -0.22372401	     -0.00000000	      0.00000000	     35.96900599
      0.78865685	     -0.06467295	     -0.00012701	     -0.20591092	     -0.06706155	      0.88296026	     -0.00029281	     -0.22371974	     -0.00000000	      0.00000000	     36.47380906
      0.79013972	     -0.06463017	     -0.00013020	     -0.20586828	     -0.06706360	      0.88296077	     -0.00029092	     -0.22371508	     -0.00000000	      0.00000000	     36.75921744
      0.79162259	     -0.06458717	     -0.00013382	     -0.20582541	     -0.06706561	      0.88296128	     -0.00028905	     -0.22371011	     -0.00000000	      0.00000000	     37.22659290
      0.79310546	     -0.06454378	     -0.00013756	     -0.20578216	     -0.06706757	      0.88296181	     -0.00028722	     -0.22370486	     -0.00000000	      0.00000000	     37.14559379
      0.79458833	     -0.06449842	     -0.00014159	     -0.20573692	     -0.06706949	      0.88296235	     -0.00028543	     -0.22369929	     -0.00000000	      0.00000000	     37.67562060
      0.79632366	     -0.06444739	     -0.00014629	     -0.20568604	     -0.06707169	      0.88296300	     -0.00028340	     -0.22369240	     -0.00000000	      0.00000000	     37.96876193
      0.79805899	     -0.06439382	     -0.00015151	     -0.20563259	     -0.06707383	      0.88296367	     -0.00028145	     -0.22368507	     -0.00000000	      0.00000000	     38.07736878
      0.79949907	     -0.06434779	     -0.00015544	     -0.20558668	     -0.06707557	      0.88296424	     -0.00027990	     -0.22367860	     -0.00000000	      0.00000000	     38.50031664
      0.80093916	     -0.06430185	     -0.00015984	     -0.20554085	     -0.06707728	      0.88296482	     -0.00027841	     -0.22367180	     -0.00000000	      0.00000000	     38.92321781
      0.80231967	     -0.06425922	     -0.00016391	     -0.20549832	     -0.06707890	      0.88296538	     -0.00027705	     -0.22366496	     -0.00000000	      0.00000000	     39.33406158
      0.80370018	     -0.06421554	     -0.00016817	     -0.20545474	     -0.06708048	      0.88296596	     -0.00027577	     -0.22365786	     -0.00000000	      0.00000000	     39.38986845
      0.80508069	     -0.06417051	     -0.00017244	     -0.20540980	     -0.06708205	      0.88296654	     -0.00027456	     -0.22365045	     -0.00000000	      0.00000000	     39.86524535
      0.80717826	     -0.06410328	     -0.00017895	     -0.20534272	     -0.06708438	      0.88296745	     -0.00027287	     -0.22363860	     -0.00000000	      0.00000000	     40.37536968
      0.80927582	     -0.06403607	     -0.00018547	     -0.20527565	     -0.06708667	      0.88296838	     -0.00027137	     -0.22362607	     -0.00000000	      0.00000000	     40.18195773
      0.81074563	     -0.06398736	     -0.00019036	     -0.20522703	     -0.06708825	      0.88296904	     -0.00027044	     -0.22361689	     -0.00000000	      0.00000000	     41.19023692
      0.81221544	     -0.06393722	     -0.00019501	     -0.20517698	     -0.06708981	      0.88296971	     -0.00026961	     -0.22360738	     -0.00000000	      0.00000000	     41.27897495
      0.81356570	     -0.06389300	     -0.00019926	     -0.20513285	     -0.06709123	      0.88297032	     -0.00026894	     -0.22359833	     -0.00000000	      0.00000000	     41.77310014
      0.81491595	     -0.06384809	     -0.00020363	     -0.20508802	     -0.06709264	      0.88297095	     -0.00026836	     -0.22358903	     -0.00000000	      0.00000000	     41.81491070
      0.81626621	     -0.06380236	     -0.00020801	     -0.20504237	     -0.06709404	      0.88297157	     -0.00026787	     -0.22357946	     -0.00000000	      0.00000000	     42.25818002
      0.81838943	     -0.06373365	     -0.00021503	     -0.20497377	     -0.06709623	      0.88297256	     -0.00026728	     -0.22356395	     -0.00000000	      0.00000000	     42.24780940
      0.81979186	     -0.06368322	     -0.00021941	     -0.20492341	     -0.06709766	      0.88297322	     -0.00026702	     -0.22355339	     -0.00000000	      0.00000000	     43.06204374
      0.82119430	     -0.06363736	     -0.00022412	     -0.20487761	     -0.06709909	      0.88297387	     -0.00026686	     -0.22354255	     -0.00000000	      0.00000000	     43.12525307
      0.82287687	     -0.06358206	     -0.00022952	     -0.20482239	     -0.06710080	      0.88297465	     -0.00026680	     -0.22352933	     -0.00000000	      0.00000000	     43.24866851
      0.82455944	     -0.06352520	     -0.00023490	     -0.20476559	     -0.06710251	      0.88297543	     -0.00026690	     -0.22351584	     -0.00000000	      0.00000000	     43.73842504
      0.82624201	     -0.06346923	     -0.00023994	     -0.20470968	     -0.06710423	      0.88297621	     -0.00026714	     -0.22350208	     -0.00000000	      0.00000000	     43.88322910
      0.82792458	     -0.06341312	     -0.00024521	     -0.20465361	     -0.06710595	      0.88297698	     -0.00026754	     -0.22348809	     -0.00000000	      0.00000000	     44.55618319
      0.82960714	     -0.06336022	     -0.00025014	     -0.20460074	     -0.06710767	      0.88297774	     -0.00026809	     -0.22347384	     -0.00000000	      0.00000000	     44.44431010
      0.83128971	     -0.06330405	     -0.00025585	     -0.20454459	     -0.06710942	      0.88297848	     -0.00026879	     -0.22345948	     -0.00000000	      0.00000000	     44.37473996
      0.83273476	     -0.06325212	     -0.00026012	     -0.20449266	     -0.06711092	      0.88297912	     -0.00026951	     -0.22344707	     -0.00000000	      0.00000000	     44.83898981
      0.83417981	     -0.06320731	     -0.00026550	     -0.20444783	     -0.06711244	      0.88297974	     -0.00027035	     -0.22343466	     -0.00000000	      0.00000000	     45.04573365
      0.83562486	     -0.06316166	     -0.00027003	     -0.20440217	     -0.06711398	      0.88298035	     -0.00027130	     -0.22342231	     -0.00000000	      0.00000000	     45.43550736
      0.83706991	     -0.06311696	     -0.00027472	     -0.20435744	     -0.06711553	      0.88298096	     -0.00027236	     -0.22341000	     -0.00000000	      0.00000000	     45.20908890
      0.83851496	     -0.06307019	     -0.00027841	     -0.20431065	     -0.06711710	      0.88298155	     -0.00027354	     -0.22339768	     -0.00000000	      0.00000000	     45.66694061
      0.84006472	     -0.06302396	     -0.00028231	     -0.20426439	     -0.06711880	      0.88298217	     -0.00027493	     -0.22338446	     -0.00000000	      0.00000000	     45.43252062
      0.84161449	     -0.06297393	     -0.00028580	     -0.20421433	     -0.06712053	      0.88298278	     -0.00027645	     -0.22337123	     -0.00000000	      0.00000000	     45.87732638
      0.84304079	     -0.06293291	     -0.00028918	     -0.20417326	     -0.06712214	      0.88298332	     -0.00027797	     -0.22335902	     -0.00000000	      0.00000000	     46.04695217
      0.84446709	     -0.06289063	     -0.00029226	     -0.20413093	     -0.06712378	      0.88298386	     -0.00027960	     -0.22334687	     -0.00000000	      0.00000000	     45.87167133
      0.84589339	     -0.06284832	     -0.00029538	     -0.20408856	     -0.06712544	      0.88298438	     -0.00028134	     -0.22333472	     -0.00000001	      0.00000000	     46.20998173
      0.84742497	     -0.06280497	     -0.00029854	     -0.20404514	     -0.06712725	      0.88298493	     -0.00028333	     -0.22332171	     -0.00000001	      0.00000000	     46.41254826
      0.84895655	     -0.06276294	     -0.00030208	     -0.20400302	     -0.06712910	      0.88298546	     -0.00028544	     -0.22330879	     -0.00000001	      0.00000000	     46.15304616
      0.85048813	     -0.06271930	     -0.00030526	     -0.20395928	     -0.06713097	      0.88298597	     -0.00028769	     -0.22329600	     -0.00000001	      0.00000000	     46.59366586
      0.85204481	     -0.06268156	     -0.00030856	     -0.20392143	     -0.06713291	      0.88298648	     -0.00029010	     -0.22328309	     -0.00000001	      0.00000000	     46.63833808
      0.85360149	     -0.06263879	     -0.00031070	     -0.20387857	     -0.06713489	      0.88298696	     -0.00029263	     -0.22327038	     -0.00000001	      0.00000000	     46.71725718
      0.85515817	     -0.06260121	     -0.00031285	     -0.20384089	     -0.06713690	      0.88298743	     -0.00029530	     -0.22325778	     -0.00000001	      0.00000000	     46.64897079
      0.85708544	     -0.06255391	     -0.00031435	     -0.20379347	     -0.06713944	      0.88298799	     -0.00029878	     -0.22324250	     -0.00000001	      0.00000000	     46.73567794
      0.85837470	     -0.06252355	     -0.00031628	     -0.20376299	     -0.06714117	      0.88298834	     -0.00030122	     -0.22323235	     -0.00000001	      0.00000000	     46.89147174
      0.85966396	     -0.06249332	     -0.00031687	     -0.20373268	     -0.06714292	      0.88298868	     -0.00030374	     -0.22322228	     -0.00000001	      0.00000000	     46.92326656
      0.86138491	     -0.06245606	     -0.00031795	     -0.20369529	     -0.06714531	      0.88298911	     -0.00030724	     -0.22320906	     -0.00000001	      0.00000000	     46.99246293
      0.86310586	     -0.06241751	     -0.00031836	     -0.20365662	     -0.06714775	      0.88298952	     -0.00031088	     -0.22319605	     -0.00000001	      0.00000000	     46.85088054
      0.86482681	     -0.06238578	     -0.00032003	     -0.20362472	     -0.06715023	      0.88298990	     -0.00031468	     -0.22318327	     -0.00000001	      0.00000000	     47.14448539
      0.86634289	     -0.06235167	     -0.00031906	     -0.20359052	     -0.06715246	      0.88299021	     -0.00031814	     -0.22317231	     -0.00000001	      0.00000000	     46.91127250
      0.86785898	     -0.06232525	     -0.00031972	     -0.20356396	     -0.06715472	      0.88299049	     -0.00032172	     -0.22316150	     -0.00000001	      0.00000000	     46.92811776
      0.86937506	     -0.06229491	     -0.00031807	     -0.20353352	     -0.06715702	      0.88299076	     -0.00032540	     -0.22315092	     -0.00000001	      0.00000000	     47.18961980
      0.87089115	     -0.06227456	     -0.00031804	     -0.20351303	     -0.06715936	      0.88299100	     -0.00032919	     -0.22314054	     -0.00000001	      0.00000000	     47.00048843
      0.87240723	     -0.06224941	     -0.00031586	     -0.20348779	     -0.06716173	      0.88299121	     -0.00033308	     -0.22313051	     -0.00000001	      0.00000000	     46.98723087
      0.87392332	     -0.06223326	     -0.00031530	     -0.20347150	     -0.06716414	      0.88299139	     -0.00033708	     -0.22312080	     -0.00000001	      0.00000000	     47.11992538
      0.87543940	     -0.06221762	     -0.00031263	     -0.20345576	     -0.06716659	      0.88299154	     -0.00034117	     -0.22311155	     -0.00000001	      0.00000000	     46.84858505
      0.87695549	     -0.06221071	     -0.00031153	     -0.20344872	     -0.06716906	      0.88299166	     -0.00034536	     -0.22310279	     -0.00000001	      0.00000000	     47.13044338
      0.87847157	     -0.06220172	     -0.00030841	     -0.20343963	     -0.06717157	      0.88299174	     -0.00034965	     -0.22309463	     -0.00000001	      0.00000000	     46.61698159
      0.87998765	     -0.06220254	     -0.00030712	     -0.20344031	     -0.06717411	      0.88299178	     -0.00035402	     -0.22308704	     -0.00000001	      0.00000000	     46.88823913
      0.88150374	     -0.06220166	     -0.00030368	     -0.20343935	     -0.06717668	      0.88299178	     -0.00035847	     -0.22308015	     -0.00000001	     -0.00000000	     46.51739113
      0.88263759	     -0.06220630	     -0.00030226	     -0.20344389	     -0.06717862	      0.88299175	     -0.00036185	     -0.22307542	     -0.00000001	     -0.00000000	     46.48551208
      0.88377143	     -0.06221272	     -0.00030019	     -0.20345023	     -0.06718057	      0.88299170	     -0.00036528	     -0.22307111	     -0.00000001	     -0.00000000	     46.42336176
      0.88531331	     -0.06222457	     -0.00029721	     -0.20346197	     -0.06718324	      0.88299158	     -0.00037000	     -0.22306592	     -0.00000001	     -0.00000000	     46.22154733
      0.88662582	     -0.06223770	     -0.00029446	     -0.20347502	     -0.06718554	      0.88299144	     -0.00037407	     -0.22306210	     -0.00000001	     -0.00000000	     46.19853904
      0.88793833	     -0.06225305	     -0.00029150	     -0.20349029	     -0.06718785	      0.88299125	     -0.00037819	     -0.22305887	     -0.00000001	     -0.00000000	     45.87577541
      0.88925083	     -0.06227004	     -0.00028827	     -0.20350722	     -0.06719017	      0.88299103	     -0.00038235	     -0.22305619	     -0.00000001	     -0.00000000	     45.86586230
      0.89056334	     -0.06228963	     -0.00028474	     -0.20352675	     -0.06719250	      0.88299076	     -0.00038655	     -0.22305407	     -0.00000001	     -0.00000000	     45.66834222
      0.89187585	     -0.06231195	     -0.00028089	     -0.20354901	     -0.06719484	      0.88299044	     -0.00039078	     -0.22305250	     -0.00000001	     -0.00000000	     45.56528820
      0.89318835	     -0.06233631	     -0.00027687	     -0.20357333	     -0.06719718	      0.88299008	     -0.00039505	     -0.22305151	     -0.00000001	     -0.00000000	     45.28453430
      0.89450086	     -0.06236247	     -0.00027242	     -0.20359945	     -0.06719953	      0.88298967	     -0.00039934	     -0.22305106	     -0.00000001	     -0.00000000	     45.23770022
      0.89581336	     -0.06239085	     -0.00026772	     -0.20362781	     -0.06720189	      0.88298921	     -0.00040365	     -0.22305117	     -0.00000001	     -0.00000000	     44.94584841
      0.89712587	     -0.06242159	     -0.00026286	     -0.20365853	     -0.06720424	      0.88298870	     -0.00040798	     -0.22305180	     -0.00000001	     -0.00000000	     44.88488485
      0.89843838	     -0.06245460	     -0.00025780	     -0.20369153	     -0.06720659	      0.88298814	     -0.00041233	     -0.22305300	     -0.00000001	     -0.00000000	     44.57107668
      0.89975088	     -0.06248964	     -0.00025251	     -0.20372657	     -0.06720894	      0.88298753	     -0.00041668	     -0.22305474	     -0.00000001	     -0.00000000	     44.51280713
      0.90106339	     -0.06252755	     -0.00024716	     -0.20376448	     -0.06721128	      0.88298686	     -0.00042104	     -0.22305705	     -0.00000001	     -0.00000000	     44.20124227
      0.90237590	     -0.06256794	     -0.00024182	     -0.20380487	     -0.06721362	      0.88298615	     -0.00042540	     -0.22305993	     -0.00000001	     -0.00000000	     44.13046576
      0.90368840	     -0.06261045	     -0.00023637	     -0.20384740	     -0.06721594	      0.88298538	     -0.00042976	     -0.22306338	     -0.00000001	     -0.00000000	     43.80063813
      0.90500091	     -0.06265484	     -0.00023085	     -0.20389180	     -0.06721825	      0.88298456	     -0.00043411	     -0.22306739	     -0.00000001	     -0.00000000	     43.73167761
      0.90665461	     -0.06271525	     -0.00022375	     -0.20395225	     -0.06722115	      0.88298345	     -0.00043957	     -0.22307324	     -0.00000001	     -0.00000000	     43.09267854
      0.90830832	     -0.06277548	     -0.00021664	     -0.20401251	     -0.06722401	      0.88298225	     -0.00044501	     -0.22307994	     -0.00000001	     -0.00000001	     43.16406103
      0.90958658	     -0.06282569	     -0.00021103	     -0.20406276	     -0.06722620	      0.88298128	     -0.00044919	     -0.22308567	     -0.00000001	     -0.00000001	     42.90474280
      0.91086484	     -0.06287752	     -0.00020532	     -0.20411463	     -0.06722837	      0.88298025	     -0.00045335	     -0.22309189	     -0.00000001	     -0.00000001	     42.81510244
      0.91247326	     -0.06294576	     -0.00019779	     -0.20418294	     -0.06723107	      0.88297890	     -0.00045854	     -0.22310043	     -0.00000000	     -0.00000001	     42.29235216
      0.91408168	     -0.06301344	     -0.00018997	     -0.20425070	     -0.06723372	      0.88297747	     -0.00046368	     -0.22310972	     -0.00000000	     -0.00000001	     42.34611388
      0.91569010	     -0.06308615	     -0.00018195	     -0.20432351	     -0.06723634	      0.88297597	     -0.00046876	     -0.22311968	     -0.00000000	     -0.00000001	     41.77622689
      0.91729852	     -0.06316118	     -0.00017390	     -0.20439864	     -0.06723891	      0.88297441	     -0.00047376	     -0.22313036	     -0.00000000	     -0.00000001	     42.06484504
      0.91890694	     -0.06323650	     -0.00016509	     -0.20447410	     -0.06724143	      0.88297278	     -0.00047868	     -0.22314174	     -0.00000000	     -0.00000001	     41.23655440
      0.92051536	     -0.06331191	     -0.00015661	     -0.20454964	     -0.06724391	      0.88297109	     -0.00048351	     -0.22315376	     -0.00000000	     -0.00000001	     41.40889274
      0.92212378	     -0.06339255	     -0.00014760	     -0.20463043	     -0.06724634	      0.88296935	     -0.00048823	     -0.22316635	     -0.00000000	     -0.00000001	     40.66501734
      0.92373220	     -0.06346865	     -0.00013905	     -0.20470668	     -0.06724872	      0.88296757	     -0.00049284	     -0.22317955	     -0.00000000	     -0.00000001	     40.81632537
      0.92534062	     -0.06354983	     -0.00012973	     -0.20478804	     -0.06725105	      0.88296574	     -0.00049732	     -0.22319325	     -0.00000000	     -0.00000001	     40.40250512
      0.92694904	     -0.06362845	     -0.00012154	     -0.20486682	     -0.06725333	      0.88296388	     -0.00050167	     -0.22320753	     -0.00000000	     -0.00000001	     40.26342597
      0.92855746	     -0.06371052	     -0.00011159	     -0.20494909	     -0.06725557	      0.88296200	     -0.00050587	     -0.22322230	     -0.00000000	     -0.00000001	     40.08472857
      0.92990772	     -0.06377961	     -0.00010492	     -0.20501833	     -0.06725740	      0.88296040	     -0.00050928	     -0.22323507	     -0.00000000	     -0.00000001	     39.90393908
      0.93125798	     -0.06384963	     -0.00009710	     -0.20508853	     -0.06725920	      0.88295880	     -0.00051259	     -0.22324822	     -0.00000000	     -0.00000001	     39.54341494
      0.93260824	     -0.06392023	     -0.00008981	     -0.20515929	     -0.06726097	      0.88295719	     -0.00051578	     -0.22326171	     -0.00000000	     -0.00000001	     39.52993083
      0.93470416	     -0.06403456	     -0.00007793	     -0.20527393	     -0.06726364	      0.88295469	     -0.00052051	     -0.22328337	     -0.00000000	     -0.00000001	     38.67083879
      0.93624876	     -0.06411374	     -0.00006979	     -0.20535332	     -0.06726555	      0.88295285	     -0.00052382	     -0.22329985	     -0.00000000	     -0.00000001	     39.07175192
      0.93779336	     -0.06419669	     -0.00006021	     -0.20543654	     -0.06726742	      0.88295103	     -0.00052696	     -0.22331663	     -0.00000000	     -0.00000001	     38.71362163
      0.93933795	     -0.06427796	     -0.00005242	     -0.20551804	     -0.06726923	      0.88294923	     -0.00052995	     -0.22333377	     -0.00000000	     -0.00000001	     38.78190823
      0.94088255	     -0.06435855	     -0.00004376	     -0.20559891	     -0.06727100	      0.88294746	     -0.00053277	     -0.22335140	     -0.00000000	     -0.00000001	     38.34662822
      0.94242715	     -0.06444239	     -0.00003710	     -0.20568299	     -0.06727271	      0.88294571	     -0.00053543	     -0.22336948	     -0.00000000	     -0.00000001	     38.31846209
      0.94397175	     -0.06452358	     -0.00002910	     -0.20576447	     -0.06727437	      0.88294399	     -0.00053792	     -0.22338807	     -0.00000000	     -0.00000001	     38.04771303
      0.94551634	     -0.06460741	     -0.00002246	     -0.20584856	     -0.06727597	      0.88294232	     -0.00054024	     -0.22340703	     -0.00000000	     -0.00000001	     37.83827100
      0.94706094	     -0.06468953	     -0.00001458	     -0.20593101	     -0.06727752	      0.88294068	     -0.00054239	     -0.22342636	     -0.00000000	     -0.00000001	     37.39408085
      0.94860554	     -0.06476945	     -0.00000773	     -0.20601123	     -0.06727902	      0.88293910	     -0.00054437	     -0.22344592	     -0.00000000	     -0.00000001	     37.43396355
      0.95015014	     -0.06485025	      0.00000003	     -0.20609238	     -0.06728045	      0.88293756	     -0.00054617	     -0.22346564	     -0.00000000	     -0.00000001	     37.27266883
      0.95178250	     -0.06493688	      0.00000706	     -0.20617937	     -0.06728190	      0.88293598	     -0.00054790	     -0.22348669	     -0.00000000	     -0.00000001	     36.82749274
      0.95341487	     -0.06502318	      0.00001490	     -0.20626606	     -0.06728329	      0.88293447	     -0.00054942	     -0.22350790	     -0.00000000	     -0.00000001	     36.89661805
      0.95504723	     -0.06510678	      0.00002231	     -0.20635007	     -0.06728460	      0.88293302	     -0.00055076	     -0.22352926	     -0.00000000	     -0.00000001	     36.36517391
      0.95667960	     -0.06518981	      0.00003030	     -0.20643354	     -0.06728585	      0.88293164	     -0.00055190	     -0.22355072	     -0.00000000	     -0.00000001	     36.18728970
      0.95831197	     -0.06527223	      0.00003714	     -0.20651639	     -0.06728702	      0.88293032	     -0.00055285	     -0.22357219	     -0.00000000	     -0.00000001	     35.99827703
      0.95994433	     -0.06535212	      0.00004487	     -0.20659675	     -0.06728812	      0.88292908	     -0.00055360	     -0.22359364	     -0.00000000	     -0.00000001	     35.72590081
      0.96157670	     -0.06543095	      0.00005104	     -0.20667603	     -0.06728915	      0.88292790	     -0.00055416	     -0.22361499	     -0.00000000	     -0.00000000	     35.60300241
      0.96303655	     -0.06549826	      0.00005775	     -0.20674379	     -0.06729000	      0.88292691	     -0.00055450	     -0.22363396	     -0.00000000	     -0.00000000	     35.43192745
      0.96449640	     -0.06556454	      0.00006339	     -0.20681050	     -0.06729078	      0.88292598	     -0.00055469	     -0.22365277	     -0.00000000	     -0.00000000	     35.40323322
      0.96587477	     -0.06562669	      0.00006907	     -0.20687308	     -0.06729146	      0.88292516	     -0.00055472	     -0.22367036	     -0.00000000	     -0.00000000	     35.31046091
      0.96725314	     -0.06568591	      0.00007445	     -0.20693274	     -0.06729209	      0.88292439	     -0.00055461	     -0.22368777	     -0.00000000	     -0.00000000	     34.93317515
      0.96863151	     -0.06574241	      0.00007963	     -0.20698969	     -0.06729265	      0.88292367	     -0.00055437	     -0.22370494	     -0.00000000	     -0.00000000	     34.92619941
      0.97155521	     -0.06585953	      0.00009062	     -0.20710779	     -0.06729363	      0.88292232	     -0.00055340	     -0.22374041	     -0.00000000	     -0.00000000	     33.79766367
      0.97309136	     -0.06591210	      0.00009495	     -0.20716085	     -0.06729403	      0.88292171	     -0.00055265	     -0.22375852	     -0.00000000	     -0.00000000	     34.62969940
      0.97462752	     -0.06596682	      0.00010088	     -0.20721611	     -0.06729435	      0.88292116	     -0.00055172	     -0.22377618	     -0.00000000	     -0.00000000	     34.01731176
      0.97648410	     -0.06602851	      0.00010625	     -0.20727843	     -0.06729462	      0.88292059	     -0.00055038	     -0.22379692	     -0.00000000	     -0.00000000	     33.90346663
      0.97795773	     -0.06607137	      0.00011204	     -0.20732182	     -0.06729475	      0.88292021	     -0.00054914	     -0.22381290	     -0.00000000	     -0.00000000	     33.63608680
      0.97943136	     -0.06611468	      0.00011632	     -0.20736564	     -0.06729479	      0.88291989	     -0.00054775	     -0.22382836	     -0.00000000	     -0.00000000	     33.80222031
      0.98090500	     -0.06615319	      0.00012141	     -0.20740469	     -0.06729475	      0.88291963	     -0.00054620	     -0.22384336	     -0.00000000	     -0.00000000	     33.25417704
      0.98237863	     -0.06618936	      0.00012518	     -0.20744136	     -0.06729463	      0.88291944	     -0.00054450	     -0.22385782	     -0.00000000	     -0.00000000	     33.45438527
      0.98385226	     -0.06622257	      0.00012884	     -0.20747509	     -0.06729443	      0.88291930	     -0.00054266	     -0.22387185	     -0.00000000	     -0.00000000	     32.91213667
      0.98532589	     -0.06625587	      0.00013156	     -0.20750888	     -0.06729414	      0.88291922	     -0.00054067	     -0.22388542	     -0.00000000	     -0.00000000	     33.07826269
      0.98679952	     -0.06628616	      0.00013424	     -0.20753966	     -0.06729376	      0.88291921	     -0.00053853	     -0.22389861	     -0.00000000	      0.00000000	     32.55831372
      0.98827315	     -0.06631598	      0.00013610	     -0.20756996	     -0.06729330	      0.88291925	     -0.00053625	     -0.22391136	     -0.00000000	      0.00000000	     32.69687614
      0.98974678	     -0.06634312	      0.00013791	     -0.20759758	     -0.06729275	      0.88291936	     -0.00053384	     -0.22392373	     -0.00000000	      0.00000000	     32.17899994
      0.99122041	     -0.06636934	      0.00013887	     -0.20762426	     -0.06729211	      0.88291952	     -0.00053128	     -0.22393568	     -0.00000000	      0.00000000	     32.28491487
      0.99308280	     -0.06640206	      0.00014020	     -0.20765758	     -0.06729118	      0.88291981	     -0.00052786	     -0.22395030	     -0.00000000	      0.00000000	     31.89315499
      0.99474746	     -0.06642503	      0.00013966	     -0.20768103	     -0.06729022	      0.88292015	     -0.00052462	     -0.22396285	     -0.00000000	      0.00000000	     31.55333519
      0.99641212	     -0.06644799	      0.00013978	     -0.20770449	     -0.06728914	      0.88292056	     -0.00052122	     -0.22397490	     -0.00000000	      0.00000000	     31.52201169
      0.99807678	     -0.06647167	      0.00013837	     -0.20772864	     -0.06728795	      0.88292105	     -0.00051767	     -0.22398653	     -0.00000000	      0.00000000	     31.21990889
      0.99947365	     -0.06648701	      0.00013798	     -0.20774440	     -0.06728686	      0.88292150	     -0.00051456	     -0.22399596	     -0.00000000	      0.00000000	     31.18315110
      1.00087053	     -0.06650250	      0.00013643	     -0.20776028	     -0.06728569	      0.88292201	     -0.00051136	     -0.22400508	     -0.00000000	      0.00000000	     31.16428884
      1.00226740	     -0.06651686	      0.00013485	     -0.20777503	     -0.06728443	      0.88292257	     -0.00050805	     -0.22401390	     -0.00000000	      0.00000000	     31.01725972
      1.00366428	     -0.06652960	      0.00013278	     -0.20778816	     -0.06728309	      0.88292316	     -0.00050465	     -0.22402244	     -0.00000000	      0.00000000	     30.80335650
      1.00506115	     -0.06654118	      0.00013037	     -0.20780011	     -0.06728167	      0.88292381	     -0.00050115	     -0.22403067	     -0.00000000	      0.00000000	     30.77245738
      1.00621453	     -0.06654879	      0.00012823	     -0.20780803	     -0.06728042	      0.88292437	     -0.00049820	     -0.22403725	     -0.00000000	      0.00000000	     30.59186401
      1.00736791	     -0.06655622	      0.00012589	     -0.20781576	     -0.06727912	      0.88292496	     -0.00049519	     -0.22404360	     -0.00000000	      0.00000000	     30.51528605
      1.00882273	     -0.06656435	      0.00012263	     -0.20782427	     -0.06727740	      0.88292575	     -0.00049131	     -0.22405133	     -0.00000000	      0.00000000	     30.35177334
      1.01027755	     -0.06657202	      0.00011898	     -0.20783231	     -0.06727558	      0.88292658	     -0.00048736	     -0.22405873	     -0.00000000	      0.00000000	     30.36725855
      1.01140703	     -0.06657583	      0.00011591	     -0.20783641	     -0.06727410	      0.88292725	     -0.00048423	     -0.22406427	     -0.00000000	      0.00000000	     30.16187605
      1.01253651	     -0.06657989	      0.00011261	     -0.20784074	     -0.06727256	      0.88292794	     -0.00048106	     -0.22406960	     -0.00000000	      0.00000000	     30.12381969
      1.01400523	     -0.06658409	      0.00010800	     -0.20784530	     -0.06727048	      0.88292887	     -0.00047689	     -0.22407625	     -0.00000000	      0.00000000	     30.01693631
      1.01532640	     -0.06658708	      0.00010355	     -0.20784860	     -0.06726852	      0.88292973	     -0.00047308	     -0.22408195	     -0.00000000	      0.00000000	     30.00698455
      1.01664757	     -0.06658862	      0.00009882	     -0.20785046	     -0.06726648	      0.88293063	     -0.00046922	     -0.22408739	     -0.00000000	      0.00000000	     29.84579070
      1.01796875	     -0.06658891	      0.00009381	     -0.20785105	     -0.06726436	      0.88293154	     -0.00046533	     -0.22409254	     -0.00000000	      0.00000000	     29.88890437
      1.01915568	     -0.06658802	      0.00008927	     -0.20785044	     -0.06726239	      0.88293237	     -0.00046180	     -0.22409693	     -0.00000000	      0.00000000	     29.80177148
      1.02034261	     -0.06658656	      0.00008446	     -0.20784925	     -0.06726035	      0.88293323	     -0.00045825	     -0.22410108	     -0.00000000	      0.00000000	     29.80716450
      1.02152954	     -0.06658400	      0.00007942	     -0.20784695	     -0.06725825	      0.88293409	     -0.00045468	     -0.22410500	     -0.00000000	      0.00000000	     29.74977330
      1.02307446	     -0.06657970	      0.00007252	     -0.20784300	     -0.06725541	      0.88293523	     -0.00045001	     -0.22410972	     -0.00000000	      0.00000001	     29.80718347
      1.02435360	     -0.06657441	      0.00006653	     -0.20783799	     -0.06725297	      0.88293619	     -0.00044613	     -0.22411331	     -0.00000000	      0.00000001	     29.65537803
      1.02563275	     -0.06656793	      0.00006025	     -0.20783177	     -0.06725046	      0.88293715	     -0.00044224	     -0.22411657	     -0.00000000	      0.00000001	     29.74801344
      1.02691189	     -0.06656048	      0.00005372	     -0.20782459	     -0.06724787	      0.88293812	     -0.00043834	     -0.22411951	     -0.00000000	      0.00000001	     29.70227111
      1.02819104	     -0.06655203	      0.00004704	     -0.20781640	     -0.06724520	      0.88293910	     -0.00043445	     -0.22412212	     -0.00000000	      0.00000001	     29.77439260
      1.02973213	     -0.06654095	      0.00003875	     -0.20780563	     -0.06724188	      0.88294028	     -0.00042977	     -0.22412484	     -0.00000000	      0.00000001	     29.61299816
      1.03127322	     -0.06652682	      0.00003003	     -0.20779180	     -0.06723845	      0.88294146	     -0.00042511	     -0.22412709	     -0.00000000	      0.00000001	     29.82778607
      1.03248473	     -0.06651647	      0.00002295	     -0.20778168	     -0.06723568	      0.88294239	     -0.00042147	     -0.22412850	     -0.00000000	      0.00000001	     29.85282043
      1.03369625	     -0.06650454	      0.00001565	     -0.20776997	     -0.06723283	      0.88294332	     -0.00041784	     -0.22412965	     -0.00000000	      0.00000001	     29.84036587
      1.03521328	     -0.06648903	      0.00000618	     -0.20775473	     -0.06722917	      0.88294448	     -0.00041334	     -0.22413066	     -0.00000000	      0.00000001	     30.02523881
      1.03673031	     -0.06647213	     -0.00000357	     -0.20773809	     -0.06722541	      0.88294563	     -0.00040888	     -0.22413123	     -0.00000000	      0.00000001	     29.80711807
      1.03824734	     -0.06645175	     -0.00001369	     -0.20771796	     -0.06722154	      0.88294678	     -0.00040449	     -0.22413134	     -0.00000000	      0.00000001	     30.08299814
      1.03976437	     -0.06643250	     -0.00002396	     -0.20769895	     -0.06721758	      0.88294792	     -0.00040017	     -0.22413095	     -0.00000000	      0.00000001	     30.34592424
      1.04128140	     -0.06641116	     -0.00003455	     -0.20767784	     -0.06721352	      0.88294905	     -0.00039595	     -0.22413015	     -0.00000000	      0.00000001	     30.17523207
      1.04279843	     -0.06638668	     -0.00004528	     -0.20765358	     -0.06720937	      0.88295018	     -0.00039182	     -0.22412887	     -0.00000000	      0.00000001	     30.60037644
      1.04431546	     -0.06636380	     -0.00005632	     -0.20763092	     -0.06720513	      0.88295130	     -0.00038781	     -0.22412710	     -0.00000000	      0.00000001	     30.60482034
      1.04596434	     -0.06633463	     -0.00006847	     -0.20760197	     -0.06720043	      0.88295251	     -0.00038359	     -0.22412469	     -0.00000000	      0.00000000	     30.71956939
      1.04761323	     -0.06630271	     -0.00008071	     -0.20757027	     -0.06719564	      0.88295371	     -0.00037954	     -0.22412168	     -0.00000000	      0.00000000	     31.16768385
      1.04926212	     -0.06627051	     -0.00009332	     -0.20753828	     -0.06719076	      0.88295491	     -0.00037565	     -0.22411801	     -0.00000000	      0.00000000	     31.03471171
      1.05091100	     -0.06623490	     -0.00010621	     -0.20750286	     -0.06718580	      0.88295610	     -0.00037195	     -0.22411372	     -0.00000000	      0.00000000	     31.36190602
      1.05238855	     -0.06620109	     -0.00011742	     -0.20746922	     -0.06718130	      0.88295717	     -0.00036880	     -0.22410928	     -0.00000000	      0.00000000	     31.61412766
      1.05386610	     -0.06616591	     -0.00012892	     -0.20743421	     -0.06717674	      0.88295824	     -0.00036580	     -0.22410427	     -0.00000000	      0.00000000	     31.92406003
      1.05534365	     -0.06613127	     -0.00014053	     -0.20739973	     -0.06717213	      0.88295932	     -0.00036297	     -0.22409868	     -0.00000000	      0.00000000	     32.30483080
      1.05682120	     -0.06609462	     -0.00015228	     -0.20736324	     -0.06716747	      0.88296039	     -0.00036031	     -0.22409253	     -0.00000000	      0.00000000	     32.25052048
      1.05829875	     -0.06605481	     -0.00016408	     -0.20732358	     -0.06716277	      0.88296146	     -0.00035781	     -0.22408576	     -0.00000000	      0.00000000	     32.67977702
      1.05982648	     -0.06601385	     -0.00017632	     -0.20728277	     -0.06715787	      0.88296258	     -0.00035542	     -0.22407810	     -0.00000000	      0.00000000	     32.97335251
      1.06135421	     -0.06597117	     -0.00018872	     -0.20724025	     -0.06715293	      0.88296370	     -0.00035322	     -0.22406977	     -0.00000000	      0.00000001	     32.97906153
      1.06288194	     -0.06592486	     -0.00020105	     -0.20719407	     -0.06714796	      0.88296483	     -0.00035122	     -0.22406074	     -0.00000000	      0.00000001	     33.43582646
      1.06515765	     -0.06585919	     -0.00021906	     -0.20712861	     -0.06714051	      0.88296653	     -0.00034860	     -0.22404592	     -0.00000000	      0.00000001	     33.32103512
      1.06658559	     -0.06580949	     -0.00022993	     -0.20707904	     -0.06713580	      0.88296760	     -0.00034718	     -0.22403592	     -0.00000000	      0.00000001	     33.89724669
      1.06801354	     -0.06576276	     -0.00024104	     -0.20703243	     -0.06713108	      0.88296868	     -0.00034593	     -0.22402522	     -0.00000000	      0.00000001	     34.16084987
      1.06950001	     -0.06571273	     -0.00025231	     -0.20698253	     -0.06712615	      0.88296981	     -0.00034483	     -0.22401345	     -0.00000000	      0.00000001	     34.51401354
      1.07098648	     -0.06566228	     -0.00026375	     -0.20693220	     -0.06712122	      0.88297095	     -0.00034393	     -0.22400105	     -0.00000000	      0.00000001	     34.45668082
      1.07247295	     -0.06560695	     -0.00027495	     -0.20687698	     -0.06711627	      0.88297210	     -0.00034322	     -0.22398800	     -0.00000000	      0.00000001	     34.89590703
      1.07416024	     -0.06554606	     -0.00028818	     -0.20681618	     -0.06711065	      0.88297342	     -0.00034266	     -0.22397240	     -0.00000000	      0.00000001	     35.19667493
      1.07566050	     -0.06548674	     -0.00029945	     -0.20675696	     -0.06710564	      0.88297459	     -0.00034239	     -0.22395796	     -0.00000000	      0.00000001	     35.39541238
      1.07716076	     -0.06542911	     -0.00031107	     -0.20669939	     -0.06710064	      0.88297578	     -0.00034232	     -0.22394292	     -0.00000000	      0.00000001	     35.43043217
      1.07866103	     -0.06536842	     -0.00032209	     -0.20663877	     -0.06709563	      0.88297697	     -0.00034246	     -0.22392731	     -0.00000000	      0.00000001	     35.81109294
      1.08023472	     -0.06530694	     -0.00033381	     -0.20657735	     -0.06709039	      0.88297823	     -0.00034283	     -0.22391030	     -0.00000000	      0.00000001	     36.04786089
      1.08180840	     -0.06523905	     -0.00034461	     -0.20650953	     -0.06708515	      0.88297949	     -0.00034344	     -0.22389268	     -0.00000000	      0.00000001	     36.27159883
      1.08338209	     -0.06517467	     -0.00035582	     -0.20644518	     -0.06707992	      0.88298076	     -0.00034427	     -0.22387436	     -0.00000000	      0.00000001	     36.52677914
      1.08495578	     -0.06510315	     -0.00036570	     -0.20637372	     -0.06707471	      0.88298203	     -0.00034534	     -0.22385547	     -0.00000000	      0.00000001	     36.60458050
      1.08652947	     -0.06503440	     -0.00037608	     -0.20630500	     -0.06706951	      0.88298330	     -0.00034663	     -0.22383589	     -0.00000000	      0.00000001	     36.63005395
      1.08810316	     -0.06496173	     -0.00038523	     -0.20623237	     -0.06706433	      0.88298457	     -0.00034816	     -0.22381574	     -0.00000000	      0.00000001	     37.01770192
      1.08967684	     -0.06489072	     -0.00039470	     -0.20616137	     -0.06705917	      0.88298584	     -0.00034992	     -0.22379498	     -0.00000000	      0.00000001	     37.31844474
      1.09125053	     -0.06481672	     -0.00040295	     -0.20608740	     -0.06705404	      0.88298711	     -0.00035191	     -0.22377367	     -0.00000000	      0.00000001	     37.40774520
      1.09272876	     -0.06474870	     -0.00041102	     -0.20601938	     -0.06704924	      0.88298829	     -0.00035399	     -0.22375314	     -0.00000000	      0.00000001	     37.74634298
      1.09420699	     -0.06467799	     -0.00041795	     -0.20594868	     -0.06704447	      0.88298947	     -0.00035628	     -0.22373217	     -0.00000000	      0.00000001	     37.66523953
      1.09568522	     -0.06460546	     -0.00042490	     -0.20587614	     -0.06703973	      0.88299064	     -0.00035877	     -0.22371073	     -0.00000000	      0.00000001	     38.04231558
      1.09716084	     -0.06453243	     -0.00043124	     -0.20580311	     -0.06703503	      0.88299179	     -0.00036145	     -0.22368885	     -0.00000000	      0.00000001	     38.31643543
      1.09863646	     -0.06445794	     -0.00043822	     -0.20572858	     -0.06703036	      0.88299294	     -0.00036434	     -0.22366663	     -0.00000000	      0.00000001	     38.25008189
      1.10011208	     -0.06438326	     -0.00044473	     -0.20565385	     -0.06702572	      0.88299407	     -0.00036744	     -0.22364415	     -0.00000000	      0.00000001	     38.68223529
      1.10158770	     -0.06431049	     -0.00045110	     -0.20558103	     -0.06702113	      0.88299519	     -0.00037073	     -0.22362142	     -0.00000000	      0.00000001	     38.55813406
      1.10306332	     -0.06423408	     -0.00045665	     -0.20550456	     -0.06701657	      0.88299630	     -0.00037423	     -0.22359841	     -0.00000000	      0.00000001	     38.96762382
      1.10507939	     -0.06413320	     -0.00046386	     -0.20540360	     -0.06701041	      0.88299778	     -0.00037934	     -0.22356642	     -0.00000000	      0.00000000	     38.79993233
      1.10644881	     -0.06405998	     -0.00046774	     -0.20533031	     -0.06700627	      0.88299877	     -0.00038302	     -0.22354436	     -0.00000000	      0.00000000	     39.37004783
      1.10781824	     -0.06398781	     -0.00047164	     -0.20525807	     -0.06700218	      0.88299975	     -0.00038687	     -0.22352198	     -0.00000000	      0.00000000	     39.40365983
      1.10949322	     -0.06390171	     -0.00047544	     -0.20517189	     -0.06699722	      0.88300092	     -0.00039181	     -0.22349419	     -0.00000000	      0.00000000	     39.64634383
      1.11116821	     -0.06381314	     -0.00047829	     -0.20508324	     -0.06699232	      0.88300206	     -0.00039701	     -0.22346600	     -0.00000000	      0.00000000	     39.47072348
      1.11266855	     -0.06373060	     -0.00048031	     -0.20500062	     -0.06698799	      0.88300305	     -0.00040187	     -0.22344042	     -0.00000000	      0.00000000	     39.80833410
      1.11416888	     -0.06365070	     -0.00048239	     -0.20492063	     -0.06698371	      0.88300403	     -0.00040694	     -0.22341452	     -0.00000000	      0.00000000	     39.94969605
      1.11566922	     -0.06357048	     -0.00048380	     -0.20484031	     -0.06697949	      0.88300498	     -0.00041219	     -0.22338842	     -0.00000000	      0.00000000	     40.30291908
      1.11716956	     -0.06349139	     -0.00048487	     -0.20476112	     -0.06697533	      0.88300591	     -0.00041764	     -0.22336212	     -0.00000000	      0.00000000	     40.06832524
      1.11866989	     -0.06340793	     -0.00048491	     -0.20467756	     -0.06697122	      0.88300681	     -0.00042328	     -0.22333559	     -0.00000000	      0.00000000	     40.47764383
      1.12006798	     -0.06333338	     -0.00048450	     -0.20460292	     -0.06696745	      0.88300763	     -0.00042869	     -0.22331062	     -0.00000000	      0.00000000	     40.58296136
      1.12146607	     -0.06325709	     -0.00048356	     -0.20452654	     -0.06696373	      0.88300843	     -0.00043426	     -0.22328547	     -0.00000000	      0.00000000	     40.55757615
      1.12266375	     -0.06319107	     -0.00048235	     -0.20446043	     -0.06696058	      0.88300909	     -0.00043916	     -0.22326375	     -0.00000000	      0.00000000	     40.71689564
      1.12386143	     -0.06312494	     -0.00048070	     -0.20439422	     -0.06695747	      0.88300974	     -0.00044416	     -0.22324189	     -0.00000000	      0.00000000	     40.82934841
      1.12505911	     -0.06305861	     -0.00047913	     -0.20432779	     -0.06695440	      0.88301037	     -0.00044927	     -0.22321991	     -0.00000000	      0.00000000	     40.88970528
      1.12625679	     -0.06299260	     -0.00047730	     -0.20426168	     -0.06695137	      0.88301098	     -0.00045449	     -0.22319785	     -0.00000000	      0.00000000	     40.97989107
      1.12745447	     -0.06292693	     -0.00047519	     -0.20419592	     -0.06694838	      0.88301158	     -0.00045981	     -0.22317572	     -0.00000000	      0.00000000	     41.04488709
      1.12891234	     -0.06284656	     -0.00047215	     -0.20411542	     -0.06694479	      0.88301228	     -0.00046641	     -0.22314868	     -0.00000000	      0.00000000	     41.16354419
      1.12993627	     -0.06279036	     -0.00046978	     -0.20405912	     -0.06694231	      0.88301275	     -0.00047113	     -0.22312960	     -0.00000000	      0.00000000	     41.20187917
      1.13096020	     -0.06273383	     -0.00046715	     -0.20400250	     -0.06693985	      0.88301322	     -0.00047592	     -0.22311047	     -0.00000000	      0.00000000	     41.27591718
      1.13241743	     -0.06265364	     -0.00046304	     -0.20392217	     -0.06693641	      0.88301385	     -0.00048284	     -0.22308314	     -0.00000000	      0.00000000	     41.35481547
      1.13365750	     -0.06258534	     -0.00045918	     -0.20385375	     -0.06693352	      0.88301437	     -0.00048883	     -0.22305979	     -0.00000000	      0.00000000	     41.44922027
      1.13489756	     -0.06251778	     -0.00045518	     -0.20378607	     -0.06693068	      0.88301486	     -0.00049490	     -0.22303636	     -0.00000000	      0.00000000	     41.49335011
      1.13599108	     -0.06245792	     -0.00045122	     -0.20372609	     -0.06692820	      0.88301528	     -0.00050032	     -0.22301565	     -0.00000000	      0.00000000	     41.58487849
      1.13708460	     -0.06239837	     -0.00044689	     -0.20366643	     -0.06692576	      0.88301568	     -0.00050579	     -0.22299488	     -0.00000000	      0.00000000	     41.62788819
      1.13817813	     -0.06233890	     -0.00044232	     -0.20360684	     -0.06692335	      0.88301607	     -0.00051133	     -0.22297408	     -0.00000000	      0.00000000	     41.69876904
      1.13959992	     -0.06226219	     -0.00043613	     -0.20352997	     -0.06692025	      0.88301654	     -0.00051860	     -0.22294698	     -0.00000000	      0.00000000	     41.76231172
      1.14072950	     -0.06220160	     -0.00043101	     -0.20346925	     -0.06691784	      0.88301689	     -0.00052443	     -0.22292543	     -0.00000000	      0.00000000	     41.84285303
      1.14185908	     -0.06214156	     -0.00042575	     -0.20340908	     -0.06691545	      0.88301722	     -0.00053031	     -0.22290389	     -0.00000000	      0.00000000	     41.89047295
      1.14298865	     -0.06208191	     -0.00042032	     -0.20334928	     -0.06691309	      0.88301753	     -0.00053623	     -0.22288236	     -0.00000000	      0.00000000	     41.95858175
      1.14438633	     -0.06200890	     -0.00041342	     -0.20327608	     -0.06691022	      0.88301788	     -0.00054360	     -0.22285576	     -0.00000000	      0.00000000	     42.02093607
      1.14553973	     -0.06194921	     -0.00040751	     -0.20321624	     -0.06690789	      0.88301814	     -0.00054973	     -0.22283387	     -0.00000000	      0.00000000	     42.08618157
      1.14669313	     -0.06189035	     -0.00040142	     -0.20315720	     -0.06690558	      0.88301839	     -0.00055589	     -0.22281205	     -0.00000000	      0.00000000	     42.13044581
      1.14784653	     -0.06183218	     -0.00039511	     -0.20309886	     -0.06690331	      0.88301860	     -0.00056207	     -0.22279031	     -0.00000000	      0.00000000	     42.17897679
      1.14927979	     -0.06176117	     -0.00038700	     -0.20302763	     -0.06690052	      0.88301884	     -0.00056978	     -0.22276346	     -0.00000000	      0.00000000	     42.23104311
      1.15049970	     -0.06170170	     -0.00037986	     -0.20296796	     -0.06689819	      0.88301901	     -0.00057637	     -0.22274076	     -0.00000000	      0.00000000	     42.26695245
      1.15171960	     -0.06164344	     -0.00037258	     -0.20290948	     -0.06689589	      0.88301915	     -0.00058296	     -0.22271822	     -0.00000000	      0.00000000	     42.30935852
      1.15293951	     -0.06158630	     -0.00036515	     -0.20285213	     -0.06689362	      0.88301926	     -0.00058957	     -0.22269588	     -0.00000000	      0.00000000	     42.33290767
      1.15415941	     -0.06153056	     -0.00035755	     -0.20279616	     -0.06689138	      0.88301935	     -0.00059618	     -0.22267375	     -0.00000000	      0.00000000	     42.37421407
      1.15573322	     -0.06145983	     -0.00034741	     -0.20272513	     -0.06688853	      0.88301941	     -0.00060471	     -0.22264555	     -0.00000000	      0.00000000	     42.37313358
      1.15700660	     -0.06140498	     -0.00033929	     -0.20267002	     -0.06688627	      0.88301942	     -0.00061160	     -0.22262305	     -0.00000000	     -0.00000000	     42.45877611
      1.15827998	     -0.06135075	     -0.00033114	     -0.20261551	     -0.06688403	      0.88301940	     -0.00061848	     -0.22260087	     -0.00000000	     -0.00000000	     42.39729214
      1.15955336	     -0.06129836	     -0.00032313	     -0.20256283	     -0.06688183	      0.88301935	     -0.00062533	     -0.22257901	     -0.00000000	     -0.00000000	     42.48675792
      1.16125184	     -0.06123148	     -0.00031206	     -0.20249555	     -0.06687894	      0.88301923	     -0.00063444	     -0.22255043	     -0.00000000	     -0.00000000	     42.36201086
      1.16275335	     -0.06117277	     -0.00030226	     -0.20243646	     -0.06687643	      0.88301907	     -0.00064244	     -0.22252571	     -0.00000000	     -0.00000000	     42.60450224
      1.16425485	     -0.06112161	     -0.00029286	     -0.20238490	     -0.06687396	      0.88301886	     -0.00065037	     -0.22250154	     -0.00000000	     -0.00000000	     42.55638465
      1.16575636	     -0.06107072	     -0.00028404	     -0.20233359	     -0.06687155	      0.88301861	     -0.00065822	     -0.22247810	     -0.00000000	     -0.00000000	     42.57321503
      1.16725787	     -0.06102869	     -0.00027599	     -0.20229110	     -0.06686918	      0.88301831	     -0.00066596	     -0.22245541	     -0.00000000	     -0.00000000	     42.89461082
      1.16875938	     -0.06098958	     -0.00026817	     -0.20225151	     -0.06686686	      0.88301797	     -0.00067360	     -0.22243364	     -0.00000000	     -0.00000000	     42.60710821
      1.17026088	     -0.06095778	     -0.00026112	     -0.20221920	     -0.06686459	      0.88301759	     -0.00068110	     -0.22241283	     -0.00000000	     -0.00000000	     42.99320533
      1.17176239	     -0.06092955	     -0.00025404	     -0.20219045	     -0.06686238	      0.88301716	     -0.00068847	     -0.22239312	     -0.00000000	     -0.00000000	     42.89027766
      1.17326390	     -0.06090926	     -0.00024775	     -0.20216961	     -0.06686023	      0.88301670	     -0.00069568	     -0.22237451	     -0.00000000	     -0.00000000	     43.01985919
      1.17476541	     -0.06088999	     -0.00024109	     -0.20214980	     -0.06685813	      0.88301620	     -0.00070273	     -0.22235711	      0.00000000	     -0.00000000	     42.97237597
      1.17626691	     -0.06087907	     -0.00023528	     -0.20213830	     -0.06685610	      0.88301566	     -0.00070960	     -0.22234086	      0.00000000	     -0.00000000	     43.01687525
      1.17776842	     -0.06086880	     -0.00022882	     -0.20212748	     -0.06685413	      0.88301509	     -0.00071630	     -0.22232588	      0.00000000	     -0.00000000	     42.94386457
      1.17926993	     -0.06086740	     -0.00022344	     -0.20212549	     -0.06685222	      0.88301448	     -0.00072281	     -0.22231208	      0.00000000	     -0.00000000	     42.94977444
      1.18077143	     -0.06086591	     -0.00021700	     -0.20212342	     -0.06685038	      0.88301385	     -0.00072912	     -0.22229960	      0.00000000	     -0.00000000	     42.81785617
      1.18227294	     -0.06087296	     -0.00021178	     -0.20212987	     -0.06684860	      0.88301319	     -0.00073524	     -0.22228833	      0.00000000	     -0.00000000	     42.73885838
      1.18377445	     -0.06088070	     -0.00020506	     -0.20213705	     -0.06684690	      0.88301250	     -0.00074116	     -0.22227837	      0.00000000	     -0.00000000	     42.53591370
      1.18527596	     -0.06089602	     -0.00019967	     -0.20215176	     -0.06684526	      0.88301179	     -0.00074686	     -0.22226964	      0.00000000	     -0.00000000	     42.44095570
      1.18686689	     -0.06091519	     -0.00019273	     -0.20217033	     -0.06684361	      0.88301101	     -0.00075268	     -0.22226183	      0.00000000	     -0.00000000	     42.13125361
      1.18845783	     -0.06093955	     -0.00018768	     -0.20219404	     -0.06684203	      0.88301022	     -0.00075825	     -0.22225545	      0.00000000	     -0.00000000	     42.28957843
      1.19004877	     -0.06096770	     -0.00018006	     -0.20222160	     -0.06684054	      0.88300941	     -0.00076358	     -0.22225047	      0.00000000	     -0.00000000	     41.74617406
      1.19145351	     -0.06099786	     -0.00017636	     -0.20225118	     -0.06683929	      0.88300868	     -0.00076808	     -0.22224720	      0.00000000	     -0.00000000	     41.99583300
      1.19285825	     -0.06102895	     -0.00017002	     -0.20228175	     -0.06683811	      0.88300795	     -0.00077238	     -0.22224501	      0.00000000	     -0.00000000	     41.55843312
      1.19426299	     -0.06106349	     -0.00016540	     -0.20231573	     -0.06683698	      0.88300720	     -0.00077649	     -0.22224381	      0.00000000	     -0.00000000	     41.59990771
      1.19595434	     -0.06111087	     -0.00015852	     -0.20236249	     -0.06683571	      0.88300631	     -0.00078116	     -0.22224369	      0.00000000	     -0.00000000	     41.05397560
      1.19764569	     -0.06116244	     -0.00015423	     -0.20241339	     -0.06683452	      0.88300541	     -0.00078554	     -0.22224502	      0.00000000	     -0.00000000	     41.26327490
      1.19892247	     -0.06120294	     -0.00014866	     -0.20245344	     -0.06683369	      0.88300473	     -0.00078866	     -0.22224696	      0.00000000	     -0.00000000	     40.87321074
      1.20019926	     -0.06124638	     -0.00014467	     -0.20249640	     -0.06683290	      0.88300406	     -0.00079161	     -0.22224965	     -0.00000000	     -0.00000000	     40.89347166
      1.20194233	     -0.06131028	     -0.00013842	     -0.20255969	     -0.06683191	      0.88300314	     -0.00079536	     -0.22225455	     -0.00000000	     -0.00000000	     40.39612478
      1.20368541	     -0.06137412	     -0.00013341	     -0.20262290	     -0.06683099	      0.88300224	     -0.00079879	     -0.22226079	     -0.00000000	     -0.00000000	     40.66684138
      1.20496204	     -0.06142690	     -0.00012835	     -0.20267526	     -0.06683038	      0.88300159	     -0.00080111	     -0.22226613	     -0.00000000	     -0.00000000	     40.35718187
      1.20623867	     -0.06147979	     -0.00012434	     -0.20272772	     -0.06682981	      0.88300094	     -0.00080325	     -0.22227219	     -0.00000000	     -0.00000000	     40.07818069
      1.20751530	     -0.06153520	     -0.00012023	     -0.20278271	     -0.06682928	      0.88300031	     -0.00080523	     -0.22227890	     -0.00000000	     -0.00000000	     40.03956469
      1.20944535	     -0.06162576	     -0.00011438	     -0.20287266	     -0.06682855	      0.88299936	     -0.00080788	     -0.22229036	     -0.00000000	     -0.00000000	     39.40796179
      1.21099049	     -0.06169697	     -0.00010991	     -0.20294338	     -0.06682802	      0.88299862	     -0.00080973	     -0.22230063	     -0.00000000	     -0.00000000	     39.57353275
      1.21253564	     -0.06177328	     -0.00010537	     -0.20301924	     -0.06682754	      0.88299790	     -0.00081132	     -0.22231177	     -0.00000000	     -0.00000000	     39.34610175
      1.21408078	     -0.06185250	     -0.00010085	     -0.20309802	     -0.06682711	      0.88299720	     -0.00081266	     -0.22232381	     -0.00000000	     -0.00000000	     39.45601305
      1.21562592	     -0.06193301	     -0.00009628	     -0.20317811	     -0.06682672	      0.88299651	     -0.00081374	     -0.22233674	     -0.00000000	     -0.00000000	     38.84432806
      1.21717107	     -0.06201565	     -0.00009214	     -0.20326034	     -0.06682637	      0.88299585	     -0.00081456	     -0.22235050	     -0.00000000	     -0.00000000	     39.15862750
      1.21871621	     -0.06210090	     -0.00008764	     -0.20334522	     -0.06682605	      0.88299520	     -0.00081513	     -0.22236509	     -0.00000000	     -0.00000000	     38.42653795
      1.22026136	     -0.06218800	     -0.00008392	     -0.20343194	     -0.06682576	      0.88299457	     -0.00081544	     -0.22238049	     -0.00000000	     -0.00000000	     38.78196987
      1.22180650	     -0.06227563	     -0.00007924	     -0.20351923	     -0.06682550	      0.88299397	     -0.00081549	     -0.22239668	     -0.00000000	     -0.00000000	     38.28261291
      1.22335165	     -0.06236512	     -0.00007570	     -0.20360839	     -0.06682526	      0.88299339	     -0.00081528	     -0.22241363	     -0.00000000	     -0.00000000	     38.05818365
      1.22489679	     -0.06245617	     -0.00007129	     -0.20369915	     -0.06682503	      0.88299283	     -0.00081482	     -0.22243133	     -0.00000000	     -0.00000000	     38.03599496
      1.22644193	     -0.06255152	     -0.00006784	     -0.20379420	     -0.06682482	      0.88299229	     -0.00081409	     -0.22244974	     -0.00000000	     -0.00000000	     37.77604234
      1.22798708	     -0.06264411	     -0.00006307	     -0.20388656	     -0.06682462	      0.88299178	     -0.00081311	     -0.22246892	     -0.00000000	     -0.00000000	     37.32968179
      1.22953222	     -0.06274039	     -0.00005968	     -0.20398258	     -0.06682443	      0.88299129	     -0.00081187	     -0.22248874	     -0.00000000	     -0.00000000	     37.49910047
      1.23107737	     -0.06283439	     -0.00005476	     -0.20407639	     -0.06682423	      0.88299083	     -0.00081037	     -0.22250923	     -0.00000000	     -0.00000000	     37.04927487
      1.23262251	     -0.06293053	     -0.00005169	     -0.20417232	     -0.06682404	      0.88299039	     -0.00080862	     -0.22253031	     -0.00000000	     -0.00000000	     36.79979319
      1.23416766	     -0.06302581	     -0.00004715	     -0.20426744	     -0.06682384	      0.88298999	     -0.00080662	     -0.22255195	     -0.00000000	     -0.00000000	     36.80117532
      1.23571280	     -0.06312265	     -0.00004433	     -0.20436411	     -0.06682364	      0.88298961	     -0.00080437	     -0.22257410	     -0.00000000	     -0.00000000	     36.31496464
      1.23725794	     -0.06322034	     -0.00004047	     -0.20446167	     -0.06682342	      0.88298926	     -0.00080187	     -0.22259673	     -0.00000000	     -0.00000000	     36.20641876
      1.23880309	     -0.06331514	     -0.00003806	     -0.20455634	     -0.06682319	      0.88298893	     -0.00079912	     -0.22261985	     -0.00000000	     -0.00000000	     35.87571543
      1.24034823	     -0.06341265	     -0.00003562	     -0.20465373	     -0.06682294	      0.88298864	     -0.00079614	     -0.22264339	     -0.00000000	     -0.00000000	     35.89889179
      1.24189338	     -0.06350895	     -0.00003424	     -0.20474991	     -0.06682267	      0.88298838	     -0.00079292	     -0.22266745	     -0.00000000	     -0.00000000	     35.49604882
      1.24343852	     -0.06360722	     -0.00003256	     -0.20484810	     -0.06682238	      0.88298815	     -0.00078947	     -0.22269196	     -0.00000000	     -0.00000000	     35.09838266
      1.24498367	     -0.06370402	     -0.00003170	     -0.20494482	     -0.06682205	      0.88298795	     -0.00078579	     -0.22271687	     -0.00000000	     -0.00000000	     35.06294165
      1.24652881	     -0.06380280	     -0.00003039	     -0.20504354	     -0.06682170	      0.88298778	     -0.00078189	     -0.22274210	     -0.00000000	     -0.00000000	     34.96186096
      1.24807395	     -0.06389636	     -0.00002958	     -0.20513707	     -0.06682132	      0.88298764	     -0.00077776	     -0.22276763	     -0.00000000	     -0.00000000	     34.70005532
      1.24961910	     -0.06398965	     -0.00002963	     -0.20523032	     -0.06682090	      0.88298753	     -0.00077343	     -0.22279338	     -0.00000000	     -0.00000000	     34.48598872
      1.25065774	     -0.06405210	     -0.00003004	     -0.20529275	     -0.06682059	      0.88298747	     -0.00077039	     -0.22281089	     -0.00000000	     -0.00000000	     34.31274114
      1.25169638	     -0.06411560	     -0.00003061	     -0.20535623	     -0.06682027	      0.88298743	     -0.00076727	     -0.22282852	     -0.00000000	     -0.00000000	     34.19077363
      1.25330497	     -0.06421149	     -0.00003191	     -0.20545211	     -0.06681973	      0.88298739	     -0.00076226	     -0.22285608	     -0.00000000	     -0.00000000	     33.98022197
      1.25456334	     -0.06428596	     -0.00003345	     -0.20552657	     -0.06681927	      0.88298738	     -0.00075819	     -0.22287779	     -0.00000000	      0.00000000	     33.81608193
      1.25582170	     -0.06435871	     -0.00003507	     -0.20559933	     -0.06681879	      0.88298740	     -0.00075401	     -0.22289962	     -0.00000000	      0.00000000	     33.64091278
      1.25708007	     -0.06443108	     -0.00003689	     -0.20567171	     -0.06681827	      0.88298743	     -0.00074971	     -0.22292149	     -0.00000000	      0.00000000	     33.51803935
      1.25833843	     -0.06450157	     -0.00003875	     -0.20574224	     -0.06681771	      0.88298747	     -0.00074530	     -0.22294338	     -0.00000000	      0.00000000	     33.32660470
      1.25944568	     -0.06456346	     -0.00004053	     -0.20580415	     -0.06681719	      0.88298753	     -0.00074133	     -0.22296260	     -0.00000000	      0.00000000	     33.23800943
      1.26055294	     -0.06462384	     -0.00004236	     -0.20586458	     -0.06681664	      0.88298760	     -0.00073728	     -0.22298177	     -0.00000000	      0.00000000	     33.09853184
      1.26188690	     -0.06469551	     -0.00004484	     -0.20593631	     -0.06681593	      0.88298769	     -0.00073231	     -0.22300477	     -0.00000000	      0.00000000	     32.97824058
      1.26307818	     -0.06475747	     -0.00004719	     -0.20599833	     -0.06681527	      0.88298779	     -0.00072778	     -0.22302517	     -0.00000000	      0.00000000	     32.83629025
      1.26426945	     -0.06481815	     -0.00004979	     -0.20605908	     -0.06681456	      0.88298790	     -0.00072318	     -0.22304541	     -0.00000000	      0.00000000	     32.74389888
      1.26546073	     -0.06487669	     -0.00005254	     -0.20611770	     -0.06681382	      0.88298802	     -0.00071852	     -0.22306546	     -0.00000000	      0.00000000	     32.62362327
      1.26665201	     -0.06493387	     -0.00005555	     -0.20617497	     -0.06681304	      0.88298815	     -0.00071378	     -0.22308527	     -0.00000000	      0.00000000	     32.53845792
      1.26784328	     -0.06498859	     -0.00005860	     -0.20622978	     -0.06681221	      0.88298828	     -0.00070899	     -0.22310483	     -0.00000000	      0.00000000	     32.43981767
      1.26903456	     -0.06504181	     -0.00006179	     -0.20628309	     -0.06681134	      0.88298842	     -0.00070415	     -0.22312411	     -0.00000000	      0.00000000	     32.36207285
      1.27022584	     -0.06509318	     -0.00006518	     -0.20633457	     -0.06681042	      0.88298857	     -0.00069926	     -0.22314310	     -0.00000000	      0.00000000	     32.28301929
      1.27141712	     -0.06514310	     -0.00006882	     -0.20638460	     -0.06680945	      0.88298872	     -0.00069432	     -0.22316177	     -0.00000000	      0.00000000	     32.21734507
      1.27260839	     -0.06519103	     -0.00007244	     -0.20643264	     -0.06680844	      0.88298888	     -0.00068936	     -0.22318011	      0.00000000	      0.00000000	     32.15808673
      1.27405788	     -0.06524754	     -0.00007712	     -0.20648930	     -0.06680715	      0.88298907	     -0.00068327	     -0.22320194	      0.00000000	      0.00000000	     32.08950906
      1.27522892	     -0.06529111	     -0.00008113	     -0.20653299	     -0.06680604	      0.88298923	     -0.00067832	     -0.22321919	      0.00000000	      0.00000000	     32.05956666
      1.27639995	     -0.06533388	     -0.00008549	     -0.20657588	     -0.06680489	      0.88298938	     -0.00067336	     -0.22323608	      0.00000000	      0.00000000	     32.02145569
      1.27780967	     -0.06538312	     -0.00009104	     -0.20662526	     -0.06680344	      0.88298957	     -0.00066737	     -0.22325593	      0.00000000	      0.00000000	     32.01367169
      1.27921939	     -0.06543182	     -0.00009709	     -0.20667412	     -0.06680191	      0.88298975	     -0.00066136	     -0.22327524	      0.00000000	      0.00000000	     31.96628567
      1.28045043	     -0.06547110	     -0.00010255	     -0.20671353	     -0.06680051	      0.88298991	     -0.00065612	     -0.22329170	      0.00000000	      0.00000000	     31.97647190
      1.28168147	     -0.06551027	     -0.00010836	     -0.20675283	     -0.06679905	      0.88299006	     -0.00065088	     -0.22330772	      0.00000000	      0.00000000	     32.01600961
      1.28316354	     -0.06555550	     -0.00011562	     -0.20679822	     -0.06679722	      0.88299024	     -0.00064459	     -0.22332651	      0.00000000	      0.00000000	     32.04895998
      1.28464562	     -0.06560001	     -0.00012333	     -0.20684289	     -0.06679531	      0.88299040	     -0.00063834	     -0.22334469	      0.00000000	      0.00000000	     32.13998359
      1.28612769	     -0.06564007	     -0.00013099	     -0.20688313	     -0.06679332	      0.88299056	     -0.00063215	     -0.22336232	      0.00000000	      0.00000000	     32.24041601
      1.28760976	     -0.06567955	     -0.00013903	     -0.20692278	     -0.06679124	      0.88299070	     -0.00062604	     -0.22337933	      0.00000000	      0.00000000	     32.29178132
      1.28909183	     -0.06571611	     -0.00014701	     -0.20695953	     -0.06678909	      0.88299083	     -0.00062002	     -0.22339576	      0.00000000	      0.00000000	     32.45313759
      1.29057390	     -0.06574944	     -0.00015501	     -0.20699305	     -0.06678687	      0.88299094	     -0.00061411	     -0.22341158	      0.00000000	      0.00000000	     32.76843800
      1.29205597	     -0.06578315	     -0.00016309	     -0.20702697	     -0.06678458	      0.88299104	     -0.00060833	     -0.22342675	      0.00000000	      0.00000000	     32.87230511
      1.29353804	     -0.06581094	     -0.00017097	     -0.20705499	     -0.06678222	      0.88299112	     -0.00060268	     -0.22344134	      0.00000000	      0.00000000	     33.04045776
      1.29513920	     -0.06584191	     -0.00017975	     -0.20708619	     -0.06677960	      0.88299119	     -0.00059675	     -0.22345633	      0.00000000	      0.00000000	     33.36839663
      1.29674035	     -0.06586651	     -0.00018800	     -0.20711106	     -0.06677691	      0.88299124	     -0.00059101	     -0.22347060	      0.00000000	      0.00000000	     33.51986783
      1.29834150	     -0.06589036	     -0.00019677	     -0.20713517	     -0.06677416	      0.88299128	     -0.00058547	     -0.22348405	      0.00000000	      0.00000000	     33.58769141
      1.29981253	     -0.06590919	     -0.00020408	     -0.20715426	     -0.06677157	      0.88299130	     -0.00058056	     -0.22349574	      0.00000000	      0.00000000	     33.64758983
      1.30128357	     -0.06592404	     -0.00021132	     -0.20716938	     -0.06676894	      0.88299131	     -0.00057583	     -0.22350672	      0.00000000	      0.00000000	     33.91231228
      1.30264758	     -0.06593695	     -0.00021772	     -0.20718255	     -0.06676646	      0.88299131	     -0.00057162	     -0.22351626	      0.00000000	     -0.00000000	     34.11661510
      1.30401159	     -0.06594716	     -0.00022413	     -0.20719303	     -0.06676394	      0.88299130	     -0.00056757	     -0.22352520	      0.00000000	     -0.00000000	     34.02960473
      1.30537560	     -0.06595394	     -0.00023019	     -0.20720008	     -0.06676139	      0.88299129	     -0.00056369	     -0.22353352	      0.00000000	     -0.00000000	     34.27788918
      1.30785342	     -0.06596610	     -0.00024106	     -0.20721276	     -0.06675669	      0.88299126	     -0.00055708	     -0.22354700	      0.00000000	     -0.00000000	     34.32240991
      1.30960491	     -0.06596319	     -0.00024823	     -0.20721022	     -0.06675330	      0.88299125	     -0.00055276	     -0.22355535	      0.00000000	     -0.00000000	     34.71865888
      1.31110479	     -0.06596362	     -0.00025456	     -0.20721098	     -0.06675038	      0.88299124	     -0.00054929	     -0.22356161	      0.00000000	     -0.00000000	     34.51026864
      1.31260466	     -0.06595715	     -0.00026034	     -0.20720484	     -0.06674742	      0.88299124	     -0.00054604	     -0.22356710	      0.00000000	      0.00000000	     34.95281887
      1.31440864	     -0.06595459	     -0.00026767	     -0.20720268	     -0.06674384	      0.88299125	     -0.00054243	     -0.22357257	      0.00000000	      0.00000000	     34.86119515
      1.31600138	     -0.06593795	     -0.00027323	     -0.20718641	     -0.06674065	      0.88299127	     -0.00053951	     -0.22357659	      0.00000000	      0.00000000	     34.99404574
      1.31759411	     -0.06592562	     -0.00027937	     -0.20717444	     -0.06673745	      0.88299130	     -0.00053684	     -0.22357954	      0.00000000	      0.00000000	     35.06846393
      1.31918685	     -0.06590692	     -0.00028457	     -0.20715611	     -0.06673423	      0.88299135	     -0.00053443	     -0.22358162	      0.00000000	      0.00000000	     35.36671372
      1.32077959	     -0.06588899	     -0.00029012	     -0.20713856	     -0.06673099	      0.88299143	     -0.00053227	     -0.22358277	      0.00000000	      0.00000000	     35.48107178
      1.32237233	     -0.06586685	     -0.00029476	     -0.20711680	     -0.06672774	      0.88299152	     -0.00053037	     -0.22358302	      0.00000000	      0.00000000	     35.90222108
      1.32396506	     -0.06584111	     -0.00029897	     -0.20709147	     -0.06672449	      0.88299163	     -0.00052874	     -0.22358238	      0.00000000	      0.00000000	     35.87571799
      1.32555780	     -0.06581115	     -0.00030305	     -0.20706191	     -0.06672122	      0.88299176	     -0.00052736	     -0.22358081	      0.00000000	      0.00000000	     35.93040960
      1.32715054	     -0.06577980	     -0.00030664	     -0.20703097	     -0.06671796	      0.88299192	     -0.00052624	     -0.22357829	      0.00000000	      0.00000000	     36.33976572
      1.32874328	     -0.06574428	     -0.00031029	     -0.20699586	     -0.06671468	      0.88299210	     -0.00052538	     -0.22357481	      0.00000000	      0.00000000	     36.30469644
      1.33033601	     -0.06570631	     -0.00031309	     -0.20695831	     -0.06671141	      0.88299230	     -0.00052478	     -0.22357038	      0.00000000	      0.00000000	     36.51474719
      1.33192875	     -0.06566543	     -0.00031627	     -0.20691784	     -0.06670813	      0.88299252	     -0.00052444	     -0.22356497	     -0.00000000	      0.00000000	     36.87060034
      1.33352149	     -0.06562078	     -0.00031830	     -0.20687363	     -0.06670485	      0.88299277	     -0.00052437	     -0.22355860	     -0.00000000	      0.00000000	     36.81795788
      1.33511423	     -0.06557282	     -0.00032107	     -0.20682607	     -0.06670157	      0.88299304	     -0.00052456	     -0.22355122	     -0.00000000	      0.00000000	     37.40395506
      1.33670697	     -0.06552170	     -0.00032204	     -0.20677540	     -0.06669830	      0.88299333	     -0.00052501	     -0.22354285	     -0.00000000	      0.00000000	     37.40775878
      1.33812212	     -0.06547416	     -0.00032416	     -0.20672823	     -0.06669538	      0.88299360	     -0.00052563	     -0.22353456	     -0.00000000	      0.00000000	     37.62365333
      1.33953728	     -0.06542351	     -0.00032486	     -0.20667798	     -0.06669247	      0.88299389	     -0.00052645	     -0.22352549	     -0.00000000	      0.00000000	     37.62964510
      1.34095243	     -0.06537077	     -0.00032586	     -0.20662561	     -0.06668956	      0.88299419	     -0.00052749	     -0.22351561	     -0.00000000	      0.00000000	     37.98321981
      1.34280788	     -0.06530203	     -0.00032626	     -0.20655739	     -0.06668575	      0.88299461	     -0.00052915	     -0.22350150	     -0.00000000	      0.00000000	     37.79252066
      1.34437794	     -0.06523090	     -0.00032676	     -0.20648668	     -0.06668252	      0.88299497	     -0.00053084	     -0.22348844	     -0.00000000	      0.00000000	     38.35042784
      1.34594801	     -0.06516629	     -0.00032621	     -0.20642250	     -0.06667929	      0.88299536	     -0.00053277	     -0.22347426	     -0.00000000	      0.00000000	     38.71191776
      1.34751808	     -0.06509562	     -0.00032646	     -0.20635225	     -0.06667607	      0.88299575	     -0.00053496	     -0.22345915	     -0.00000000	      0.00000000	     38.49613463
      1.34892533	     -0.06502921	     -0.00032541	     -0.20628622	     -0.06667319	      0.88299611	     -0.00053713	     -0.22344475	     -0.00000000	      0.00000000	     38.83339901
      1.35033259	     -0.06496232	     -0.00032499	     -0.20621970	     -0.06667030	      0.88299648	     -0.00053950	     -0.22342954	     -0.00000000	      0.00000000	     39.12090587
      1.35211471	     -0.06487583	     -0.00032345	     -0.20613368	     -0.06666666	      0.88299696	     -0.00054279	     -0.22340918	     -0.00000000	      0.00000000	     39.08645792
      1.35348375	     -0.06480437	     -0.00032246	     -0.20606257	     -0.06666386	      0.88299733	     -0.00054552	     -0.22339267	     -0.00000000	      0.00000000	     39.52775435
      1.35485278	     -0.06473382	     -0.00032098	     -0.20599238	     -0.06666106	      0.88299771	     -0.00054844	     -0.22337539	     -0.00000000	      0.00000000	     39.58415398
      1.35652314	     -0.06464544	     -0.00031904	     -0.20590442	     -0.06665766	      0.88299817	     -0.00055224	     -0.22335339	     -0.00000000	      0.00000000	     39.70738847
      1.35794069	     -0.06456628	     -0.00031685	     -0.20582562	     -0.06665477	      0.88299856	     -0.00055568	     -0.22333387	     -0.00000000	      0.00000000	     39.83507831
      1.35935823	     -0.06448596	     -0.00031420	     -0.20574566	     -0.06665189	      0.88299896	     -0.00055931	     -0.22331358	     -0.00000000	      0.00000000	     40.17607215
      1.36077577	     -0.06440620	     -0.00031131	     -0.20566625	     -0.06664902	      0.88299935	     -0.00056312	     -0.22329256	     -0.00000000	      0.00000000	     40.31250970
      1.36219332	     -0.06432342	     -0.00030804	     -0.20558383	     -0.06664615	      0.88299975	     -0.00056712	     -0.22327087	     -0.00000000	      0.00000000	     40.45890118
      1.36323429	     -0.06426123	     -0.00030552	     -0.20552190	     -0.06664404	      0.88300003	     -0.00057017	     -0.22325449	     -0.00000000	      0.00000000	     40.56189495
      1.36427526	     -0.06419866	     -0.00030283	     -0.20545958	     -0.06664194	      0.88300032	     -0.00057331	     -0.22323774	     -0.00000000	      0.00000000	     40.72422099
      1.36576747	     -0.06410753	     -0.00029873	     -0.20536881	     -0.06663894	      0.88300073	     -0.00057799	     -0.22321310	     -0.00000000	      0.00000000	     40.85601573
      1.36698409	     -0.06403195	     -0.00029513	     -0.20529352	     -0.06663649	      0.88300106	     -0.00058195	     -0.22319248	     -0.00000000	      0.00000000	     41.06733441
      1.36820071	     -0.06395534	     -0.00029133	     -0.20521719	     -0.06663405	      0.88300139	     -0.00058603	     -0.22317140	     -0.00000000	      0.00000000	     41.11259067
      1.36929149	     -0.06388561	     -0.00028763	     -0.20514772	     -0.06663187	      0.88300168	     -0.00058979	     -0.22315211	     -0.00000000	      0.00000000	     41.32181466
      1.37038227	     -0.06381531	     -0.00028373	     -0.20507767	     -0.06662969	      0.88300197	     -0.00059366	     -0.22313247	     -0.00000000	      0.00000000	     41.37775592
      1.37147306	     -0.06374443	     -0.00027967	     -0.20500703	     -0.06662752	      0.88300225	     -0.00059762	     -0.22311250	     -0.00000000	      0.00000000	     41.54479058
      1.37256384	     -0.06367138	     -0.00027573	     -0.20493422	     -0.06662534	      0.88300253	     -0.00060167	     -0.22309221	     -0.00000000	      0.00000000	     41.61885184
      1.37365462	     -0.06359889	     -0.00027179	     -0.20486196	     -0.06662318	      0.88300281	     -0.00060582	     -0.22307166	     -0.00000000	      0.00000000	     41.76025635
      1.37496775	     -0.06351173	     -0.00026690	     -0.20477506	     -0.06662058	      0.88300313	     -0.00061092	     -0.22304661	     -0.00000000	      0.00000000	     41.82250230
      1.37590334	     -0.06344931	     -0.00026324	     -0.20471282	     -0.06661873	      0.88300336	     -0.00061464	     -0.22302856	     -0.00000000	      0.00000000	     41.98605494
      1.37683892	     -0.06338661	     -0.00025945	     -0.20465030	     -0.06661688	      0.88300358	     -0.00061842	     -0.22301034	     -0.00000000	      0.00000000	     42.05142956
      1.37812146	     -0.06330004	     -0.00025401	     -0.20456398	     -0.06661435	      0.88300388	     -0.00062369	     -0.22298509	     -0.00000000	      0.00000000	     42.20736330
      1.37923442	     -0.06322417	     -0.00024866	     -0.20448833	     -0.06661216	      0.88300414	     -0.00062836	     -0.22296292	     -0.00000000	      0.00000000	     42.26351021
      1.38034739	     -0.06314805	     -0.00024308	     -0.20441243	     -0.06660997	      0.88300438	     -0.00063310	     -0.22294052	     -0.00000000	      0.00000000	     42.43203574
      1.38132768	     -0.06308089	     -0.00023803	     -0.20434546	     -0.06660805	      0.88300459	     -0.00063733	     -0.22292061	     -0.00000000	      0.00000000	     42.46307820
      1.38230797	     -0.06301352	     -0.00023285	     -0.20427827	     -0.06660612	      0.88300479	     -0.00064162	     -0.22290054	     -0.00000000	      0.00000000	     42.58965862
      1.38328827	     -0.06294602	     -0.00022756	     -0.20421095	     -0.06660420	      0.88300499	     -0.00064595	     -0.22288031	     -0.00000000	      0.00000000	     42.66212293
      1.38457273	     -0.06285761	     -0.00022065	     -0.20412276	     -0.06660168	      0.88300523	     -0.00065171	     -0.22285357	     -0.00000000	      0.00000000	     42.81856135
      1.38555814	     -0.06278933	     -0.00021540	     -0.20405464	     -0.06659975	      0.88300540	     -0.00065617	     -0.22283290	     -0.00000000	      0.00000000	     42.87489168
      1.38654355	     -0.06272105	     -0.00021035	     -0.20398650	     -0.06659781	      0.88300557	     -0.00066068	     -0.22281210	     -0.00000000	      0.00000000	     42.99161137
      1.38752896	     -0.06265310	     -0.00020524	     -0.20391870	     -0.06659588	      0.88300573	     -0.00066522	     -0.22279119	     -0.00000000	      0.00000000	     43.07285082
      1.38884371	     -0.06256266	     -0.00019801	     -0.20382844	     -0.06659330	      0.88300592	     -0.00067133	     -0.22276316	     -0.00000000	      0.00000000	     43.22757465
      1.38982728	     -0.06249514	     -0.00019249	     -0.20376105	     -0.06659136	      0.88300605	     -0.00067593	     -0.22274209	     -0.00000000	      0.00000000	     43.30192247
      1.39081085	     -0.06242764	     -0.00018679	     -0.20369368	     -0.06658942	      0.88300617	     -0.00068056	     -0.22272095	     -0.00000000	      0.00000000	     43.41952019
      1.39202459	     -0.06234446	     -0.00017960	     -0.20361065	     -0.06658702	      0.88300630	     -0.00068631	     -0.22269476	     -0.00000000	      0.00000000	     43.53945661
      1.39323834	     -0.06226137	     -0.00017230	     -0.20352769	     -0.06658462	      0.88300641	     -0.00069208	     -0.22266848	     -0.00000000	      0.00000000	     43.69817321
      1.39416346	     -0.06219823	     -0.00016669	     -0.20346465	     -0.06658278	      0.88300648	     -0.00069650	     -0.22264839	     -0.00000000	      0.00000000	     43.78432745
      1.39508858	     -0.06213521	     -0.00016102	     -0.20340173	     -0.06658094	      0.88300654	     -0.00070092	     -0.22262827	     -0.00000000	      0.00000000	     43.89438563
      1.39642635	     -0.06204449	     -0.00015278	     -0.20331112	     -0.06657827	      0.88300661	     -0.00070734	     -0.22259912	     -0.00000000	      0.00000000	     44.04784880
      1.39761887	     -0.06196407	     -0.00014540	     -0.20323080	     -0.06657588	      0.88300664	     -0.00071306	     -0.22257311	     -0.00000000	      0.00000000	     44.19015017
      1.39881139	     -0.06188445	     -0.00013806	     -0.20315125	     -0.06657348	      0.88300665	     -0.00071879	     -0.22254708	     -0.00000000	      0.00000000	     44.33360960
      1.40000390	     -0.06180566	     -0.00013067	     -0.20307253	     -0.06657107	      0.88300664	     -0.00072451	     -0.22252106	     -0.00000000	     -0.00000000	     44.47154343
      1.40106375	     -0.06173617	     -0.00012398	     -0.20300309	     -0.06656891	      0.88300662	     -0.00072958	     -0.22249795	     -0.00000000	     -0.00000000	     44.60622403
      1.40212360	     -0.06166701	     -0.00011731	     -0.20293397	     -0.06656675	      0.88300657	     -0.00073465	     -0.22247487	     -0.00000000	     -0.00000000	     44.72460565
      1.40342980	     -0.06158206	     -0.00010945	     -0.20284904	     -0.06656407	      0.88300649	     -0.00074087	     -0.22244651	     -0.00000000	     -0.00000000	     44.88757180
      1.40473600	     -0.06149860	     -0.00010169	     -0.20276558	     -0.06656138	      0.88300638	     -0.00074706	     -0.22241827	     -0.00000000	     -0.00000000	     45.03390536
      1.40604220	     -0.06141628	     -0.00009403	     -0.20268324	     -0.06655867	      0.88300624	     -0.00075321	     -0.22239019	     -0.00000000	     -0.00000000	     45.23753522
      1.40734841	     -0.06133483	     -0.00008638	     -0.20260176	     -0.06655595	      0.88300607	     -0.00075931	     -0.22236229	     -0.00000000	     -0.00000000	     45.38918481
      1.40851783	     -0.06126277	     -0.00007959	     -0.20252964	     -0.06655350	      0.88300589	     -0.00076471	     -0.22233747	     -0.00000000	     -0.00000000	     45.60720460
      1.40968725	     -0.06119144	     -0.00007281	     -0.20245825	     -0.06655104	      0.88300569	     -0.00077005	     -0.22231281	     -0.00000000	     -0.00000000	     45.78064939
      1.41120434	     -0.06110019	     -0.00006410	     -0.20236690	     -0.06654785	      0.88300540	     -0.00077688	     -0.22228107	     -0.00000000	     -0.00000000	     46.05191867
      1.41282705	     -0.06100433	     -0.00005481	     -0.20227089	     -0.06654441	      0.88300505	     -0.00078402	     -0.22224749	     -0.00000000	     -0.00000000	     46.29357183
      1.41444975	     -0.06091050	     -0.00004535	     -0.20217690	     -0.06654098	      0.88300466	     -0.00079099	     -0.22221431	     -0.00000000	     -0.00000000	     46.62314700
      1.41586072	     -0.06083055	     -0.00003723	     -0.20209677	     -0.06653799	      0.88300430	     -0.00079688	     -0.22218583	     -0.00000000	     -0.00000000	     46.79593729
      1.41727168	     -0.06075232	     -0.00002926	     -0.20201835	     -0.06653500	      0.88300391	     -0.00080262	     -0.22215772	     -0.00000000	     -0.00000000	     47.02750163
      1.41912301	     -0.06065227	     -0.00001867	     -0.20191802	     -0.06653110	      0.88300339	     -0.00080987	     -0.22212145	     -0.00000000	     -0.00000000	     47.31920357
      1.42070942	     -0.06057047	     -0.00000987	     -0.20183594	     -0.06652776	      0.88300292	     -0.00081585	     -0.22209101	     -0.00000000	     -0.00000000	     47.26036555
      1.42229583	     -0.06048862	     -0.00000138	     -0.20175378	     -0.06652444	      0.88300244	     -0.00082158	     -0.22206118	     -0.00000000	     -0.00000000	     47.71567813
      1.42403556	     -0.06040740	      0.00000773	     -0.20167219	     -0.06652083	      0.88300192	     -0.00082758	     -0.22202916	     -0.00000000	     -0.00000000	     47.55619350
      1.42577529	     -0.06032423	      0.00001586	     -0.20158860	     -0.06651725	      0.88300140	     -0.00083327	     -0.22199805	     -0.00000000	     -0.00000000	     47.84888086
      1.42725531	     -0.06025926	      0.00002276	     -0.20152326	     -0.06651422	      0.88300096	     -0.00083788	     -0.22197223	      0.00000000	     -0.00000000	     48.00162447
      1.42873532	     -0.06019573	      0.00002902	     -0.20145932	     -0.06651123	      0.88300054	     -0.00084225	     -0.22194709	      0.00000000	     -0.00000000	     48.30769934
      1.43021534	     -0.06013772	      0.00003515	     -0.20140089	     -0.06650827	      0.88300014	     -0.00084640	     -0.22192263	      0.00000000	     -0.00000000	     48.41022143
      1.43169535	     -0.06008057	      0.00004056	     -0.20134329	     -0.06650533	      0.88299975	     -0.00085031	     -0.22189891	      0.00000000	     -0.00000000	     48.39037028
      1.43317537	     -0.06002856	      0.00004581	     -0.20129083	     -0.06650244	      0.88299938	     -0.00085400	     -0.22187589	      0.00000000	     -0.00000000	     48.71801740
      1.43465538	     -0.05997670	      0.00005059	     -0.20123849	     -0.06649957	      0.88299904	     -0.00085745	     -0.22185363	      0.00000000	     -0.00000000	     48.52626842
      1.43613540	     -0.05992989	      0.00005511	     -0.20119119	     -0.06649675	      0.88299872	     -0.00086066	     -0.22183209	      0.00000000	     -0.00000000	     48.89057100
      1.43761541	     -0.05988517	      0.00005919	     -0.20114596	     -0.06649396	      0.88299844	     -0.00086364	     -0.22181133	      0.00000000	     -0.00000000	     48.71711140
      1.43909543	     -0.05984435	      0.00006319	     -0.20110463	     -0.06649121	      0.88299818	     -0.00086638	     -0.22179133	      0.00000000	     -0.00000000	     49.01634576
      1.44057544	     -0.05980917	      0.00006648	     -0.20106892	     -0.06648850	      0.88299795	     -0.00086889	     -0.22177216	      0.00000000	     -0.00000000	     48.80021694
      1.44205546	     -0.05977945	      0.00006947	     -0.20103865	     -0.06648583	      0.88299776	     -0.00087115	     -0.22175387	      0.00000000	     -0.00000000	     49.17672399
      1.44353547	     -0.05975464	      0.00007210	     -0.20101330	     -0.06648320	      0.88299760	     -0.00087318	     -0.22173656	      0.00000000	     -0.00000000	     48.75482590
      1.44501549	     -0.05973647	      0.00007412	     -0.20099455	     -0.06648061	      0.88299747	     -0.00087498	     -0.22172029	     -0.00000000	     -0.00000000	     49.14821966
      1.44684023	     -0.05972545	      0.00007654	     -0.20098284	     -0.06647748	      0.88299736	     -0.00087686	     -0.22170185	     -0.00000000	     -0.00000000	     48.86627972
      1.44846838	     -0.05971760	      0.00007796	     -0.20097436	     -0.06647474	      0.88299730	     -0.00087823	     -0.22168692	     -0.00000000	     -0.00000000	     48.74237897
      1.45009653	     -0.05972151	      0.00007975	     -0.20097766	     -0.06647205	      0.88299728	     -0.00087932	     -0.22167344	     -0.00000000	     -0.00000000	     48.80741308
      1.45143544	     -0.05972777	      0.00008053	     -0.20098339	     -0.06646987	      0.88299729	     -0.00088000	     -0.22166353	     -0.00000000	      0.00000000	     49.04202683
      1.45277436	     -0.05974155	      0.00008175	     -0.20099668	     -0.06646773	      0.88299733	     -0.00088048	     -0.22165469	     -0.00000000	      0.00000000	     48.86719992
      1.45449635	     -0.05976449	      0.00008250	     -0.20101898	     -0.06646503	      0.88299740	     -0.00088082	     -0.22164496	     -0.00000000	      0.00000000	     49.08850358
      1.45621834	     -0.05979960	      0.00008417	     -0.20105349	     -0.06646238	      0.88299751	     -0.00088084	     -0.22163701	     -0.00000000	      0.00000000	     48.54978837
      1.45764773	     -0.05982803	      0.00008389	     -0.20108139	     -0.06646023	      0.88299762	     -0.00088062	     -0.22163191	     -0.00000000	      0.00000000	     48.73103540
      1.45907711	     -0.05986567	      0.00008541	     -0.20111856	     -0.06645811	      0.88299774	     -0.00088017	     -0.22162805	     -0.00000000	      0.00000000	     48.47317449
      1.46050650	     -0.05990666	      0.00008573	     -0.20115906	     -0.06645602	      0.88299789	     -0.00087951	     -0.22162547	     -0.00000000	      0.00000000	     48.62627588
      1.46193588	     -0.05995431	      0.00008699	     -0.20120626	     -0.06645397	      0.88299804	     -0.00087863	     -0.22162416	     -0.00000000	      0.00000000	     48.28300191
      1.46336527	     -0.06000455	      0.00008736	     -0.20125605	     -0.06645194	      0.88299821	     -0.00087753	     -0.22162413	     -0.00000000	      0.00000000	     48.26344519
      1.46479465	     -0.06005969	      0.00008832	     -0.20131076	     -0.06644995	      0.88299839	     -0.00087621	     -0.22162533	     -0.00000000	      0.00000000	     48.20327904
      1.46658082	     -0.06013679	      0.00008887	     -0.20138733	     -0.06644748	      0.88299862	     -0.00087426	     -0.22162857	     -0.00000000	      0.00000000	     47.53555316
      1.46813393	     -0.06020748	      0.00008955	     -0.20145758	     -0.06644537	      0.88299883	     -0.00087229	     -0.22163295	     -0.00000000	      0.00000000	     47.88075463
      1.46968704	     -0.06028337	      0.00008931	     -0.20153303	     -0.06644328	      0.88299903	     -0.00087006	     -0.22163877	     -0.00000000	      0.00000000	     47.47376270
      1.47124015	     -0.06036282	      0.00009028	     -0.20161209	     -0.06644121	      0.88299925	     -0.00086758	     -0.22164597	     -0.00000000	      0.00000000	     47.54558184
      1.47279326	     -0.06044960	      0.00008920	     -0.20169845	     -0.06643915	      0.88299946	     -0.00086485	     -0.22165454	     -0.00000000	      0.00000000	     47.02057808
      1.47434636	     -0.06053667	      0.00008991	     -0.20178516	     -0.06643710	      0.88299967	     -0.00086188	     -0.22166446	     -0.00000000	      0.00000000	     47.04251923
      1.47589947	     -0.06063169	      0.00008788	     -0.20187979	     -0.06643505	      0.88299987	     -0.00085866	     -0.22167564	     -0.00000000	      0.00000000	     46.70038686
      1.47745258	     -0.06072797	      0.00008835	     -0.20197574	     -0.06643301	      0.88300007	     -0.00085520	     -0.22168814	     -0.00000000	      0.00000000	     46.29916853
      1.47883524	     -0.06081819	      0.00008559	     -0.20206561	     -0.06643120	      0.88300025	     -0.00085191	     -0.22170029	     -0.00000000	      0.00000000	     46.38753184
      1.48021790	     -0.06091206	      0.00008469	     -0.20215920	     -0.06642938	      0.88300042	     -0.00084844	     -0.22171343	     -0.00000000	      0.00000000	     45.91353900
      1.48160057	     -0.06100851	      0.00008211	     -0.20225534	     -0.06642756	      0.88300059	     -0.00084479	     -0.22172756	     -0.00000000	      0.00000000	     45.84390598
      1.48357477	     -0.06115208	      0.00007955	     -0.20239852	     -0.06642495	      0.88300082	     -0.00083926	     -0.22174935	     -0.00000000	      0.00000000	     45.42255104
      1.48496933	     -0.06125466	      0.00007550	     -0.20250080	     -0.06642309	      0.88300098	     -0.00083514	     -0.22176589	     -0.00000000	      0.00000000	     45.20738178
      1.48636389	     -0.06136136	      0.00007300	     -0.20260725	     -0.06642122	      0.88300113	     -0.00083084	     -0.22178330	     -0.00000000	      0.00000000	     45.02733837
      1.48775846	     -0.06147049	      0.00006907	     -0.20271613	     -0.06641934	      0.88300129	     -0.00082636	     -0.22180162	     -0.00000000	      0.00000000	     44.54328754
      1.48915302	     -0.06158055	      0.00006525	     -0.20282594	     -0.06641744	      0.88300144	     -0.00082170	     -0.22182079	     -0.00000000	      0.00000000	     44.48703082
      1.49043460	     -0.06168434	      0.00006123	     -0.20292952	     -0.06641569	      0.88300158	     -0.00081728	     -0.22183913	     -0.00000000	      0.00000000	     44.21606568
      1.49171618	     -0.06178900	      0.00005706	     -0.20303398	     -0.06641391	      0.88300172	     -0.00081271	     -0.22185815	     -0.00000000	      0.00000000	     44.00691769
      1.49273763	     -0.06187321	      0.00005359	     -0.20311804	     -0.06641248	      0.88300183	     -0.00080897	     -0.22187376	     -0.00000000	      0.00000000	     43.76999979
      1.49375908	     -0.06195812	      0.00004995	     -0.20320281	     -0.06641105	      0.88300195	     -0.00080514	     -0.22188976	     -0.00000000	      0.00000000	     43.58730805
      1.49507617	     -0.06206875	      0.00004499	     -0.20331326	     -0.06640917	      0.88300209	     -0.00080008	     -0.22191096	     -0.00000000	      0.00000000	     43.29574987
      1.49620569	     -0.06216503	      0.00004047	     -0.20340940	     -0.06640754	      0.88300222	     -0.00079563	     -0.22192963	     -0.00000000	      0.00000000	     43.10929522
      1.49733521	     -0.06226243	      0.00003573	     -0.20350667	     -0.06640590	      0.88300235	     -0.00079108	     -0.22194874	     -0.00000000	      0.00000000	     42.82512555
      1.49846473	     -0.06236084	      0.00003072	     -0.20360495	     -0.06640423	      0.88300249	     -0.00078644	     -0.22196829	     -0.00000000	      0.00000000	     42.65407589
      1.49946196	     -0.06244838	      0.00002614	     -0.20369240	     -0.06640275	      0.88300261	     -0.00078226	     -0.22198591	     -0.00000000	      0.00000000	     42.39170952
      1.50045919	     -0.06253658	      0.00002139	     -0.20378050	     -0.06640124	      0.88300273	     -0.00077802	     -0.22200385	     -0.00000000	      0.00000000	     42.21733354
      1.50145642	     -0.06262525	      0.00001650	     -0.20386908	     -0.06639972	      0.88300286	     -0.00077371	     -0.22202212	     -0.00000000	      0.00000000	     41.99546228
      1.50276787	     -0.06274254	      0.00000981	     -0.20398628	     -0.06639769	      0.88300302	     -0.00076794	     -0.22204660	     -0.00000000	      0.00000000	     41.76748495
      1.50373845	     -0.06282979	      0.00000468	     -0.20407347	     -0.06639616	      0.88300315	     -0.00076360	     -0.22206505	     -0.00000000	      0.00000000	     41.53695240
      1.50470902	     -0.06291741	     -0.00000063	     -0.20416104	     -0.06639461	      0.88300328	     -0.00075921	     -0.22208378	     -0.00000000	      0.00000000	     41.37034230
      1.50591236	     -0.06302641	     -0.00000740	     -0.20426998	     -0.06639266	      0.88300344	     -0.00075370	     -0.22210735	     -0.00000000	      0.00000000	     41.11742402
      1.50695683	     -0.06312138	     -0.00001346	     -0.20436490	     -0.06639094	      0.88300358	     -0.00074886	     -0.22212813	     -0.00000000	      0.00000000	     40.95150508
      1.50800130	     -0.06321648	     -0.00001963	     -0.20445998	     -0.06638919	      0.88300372	     -0.00074396	     -0.22214918	     -0.00000000	      0.00000000	     40.72940165
      1.50904578	     -0.06331162	     -0.00002593	     -0.20455510	     -0.06638741	      0.88300385	     -0.00073902	     -0.22217049	     -0.00000000	      0.00000000	     40.56551769
      1.51009025	     -0.06340650	     -0.00003229	     -0.20464998	     -0.06638560	      0.88300399	     -0.00073403	     -0.22219205	     -0.00000000	      0.00000000	     40.36032607
      1.51113473	     -0.06350113	     -0.00003875	     -0.20474461	     -0.06638376	      0.88300413	     -0.00072901	     -0.22221381	     -0.00000000	      0.00000000	     40.20028820
      1.51217920	     -0.06359536	     -0.00004525	     -0.20483887	     -0.06638188	      0.88300426	     -0.00072395	     -0.22223578	     -0.00000000	      0.00000000	     40.01062173
      1.51322367	     -0.06368930	     -0.00005184	     -0.20493284	     -0.06637997	      0.88300439	     -0.00071886	     -0.22225792	     -0.00000000	      0.00000000	     39.85179454
      1.51426815	     -0.06378204	     -0.00005865	     -0.20502562	     -0.06637802	      0.88300451	     -0.00071374	     -0.22228022	     -0.00000000	      0.00000000	     39.67921269
      1.51531262	     -0.06387461	     -0.00006566	     -0.20511823	     -0.06637604	      0.88300463	     -0.00070860	     -0.22230266	     -0.00000000	      0.00000000	     39.52036103
      1.51635710	     -0.06396686	     -0.00007275	     -0.20521054	     -0.06637401	      0.88300474	     -0.00070344	     -0.22232525	     -0.00000000	      0.00000000	     39.36379074
      1.51740157	     -0.06405876	     -0.00007997	     -0.20530251	     -0.06637195	      0.88300485	     -0.00069827	     -0.22234797	     -0.00000000	      0.00000000	     39.21711753
      1.51844604	     -0.06415007	     -0.00008729	     -0.20539390	     -0.06636985	      0.88300495	     -0.00069309	     -0.22237078	     -0.00000000	      0.00000000	     39.08069687
      1.51974215	     -0.06426282	     -0.00009667	     -0.20550675	     -0.06636718	      0.88300506	     -0.00068664	     -0.22239919	     -0.00000000	      0.00000000	     38.91098898
      1.52075237	     -0.06435000	     -0.00010413	     -0.20559402	     -0.06636505	      0.88300514	     -0.00068162	     -0.22242140	     -0.00000000	      0.00000000	     38.80218055
      1.52176260	     -0.06443661	     -0.00011169	     -0.20568073	     -0.06636288	      0.88300520	     -0.00067660	     -0.22244363	     -0.00000000	      0.00000000	     38.68064356
      1.52302176	     -0.06454332	     -0.00012120	     -0.20578758	     -0.06636012	      0.88300527	     -0.00067035	     -0.22247135	     -0.00000000	      0.00000000	     38.55949386
      1.52428092	     -0.06464905	     -0.00013066	     -0.20589346	     -0.06635729	      0.88300533	     -0.00066412	     -0.22249904	     -0.00000000	      0.00000000	     38.41264633
      1.52531037	     -0.06473469	     -0.00013837	     -0.20597925	     -0.06635492	      0.88300536	     -0.00065904	     -0.22252164	     -0.00000000	      0.00000000	     38.35280667
      1.52633983	     -0.06481947	     -0.00014617	     -0.20606417	     -0.06635251	      0.88300538	     -0.00065398	     -0.22254417	     -0.00000000	      0.00000000	     38.26434662
      1.52767887	     -0.06492824	     -0.00015641	     -0.20617314	     -0.06634930	      0.88300538	     -0.00064745	     -0.22257335	      0.00000000	     -0.00000000	     38.20668102
      1.52901791	     -0.06503432	     -0.00016684	     -0.20627944	     -0.06634602	      0.88300536	     -0.00064097	     -0.22260236	      0.00000000	     -0.00000000	     38.12496884
      1.53018426	     -0.06512499	     -0.00017645	     -0.20637029	     -0.06634309	      0.88300533	     -0.00063539	     -0.22262748	      0.00000000	     -0.00000000	     38.14883412
      1.53135061	     -0.06521395	     -0.00018656	     -0.20645944	     -0.06634011	      0.88300527	     -0.00062988	     -0.22265246	      0.00000000	     -0.00000000	     38.12131613
      1.53251695	     -0.06530162	     -0.00019682	     -0.20654731	     -0.06633707	      0.88300520	     -0.00062444	     -0.22267728	      0.00000000	     -0.00000000	     38.15601520
      1.53413931	     -0.06542059	     -0.00021108	     -0.20666657	     -0.06633276	      0.88300508	     -0.00061703	     -0.22271149	      0.00000000	     -0.00000000	     38.18373775
      1.53576168	     -0.06553486	     -0.00022519	     -0.20678115	     -0.06632834	      0.88300491	     -0.00060981	     -0.22274520	      0.00000000	     -0.00000000	     38.33067680
      1.53699991	     -0.06561860	     -0.00023584	     -0.20686515	     -0.06632489	      0.88300477	     -0.00060444	     -0.22277049	      0.00000000	     -0.00000000	     38.32239460
      1.53823814	     -0.06569879	     -0.00024630	     -0.20694562	     -0.06632139	      0.88300460	     -0.00059920	     -0.22279533	      0.00000000	     -0.00000000	     38.40496268
      1.54004181	     -0.06580974	     -0.00026133	     -0.20705699	     -0.06631620	      0.88300433	     -0.00059182	     -0.22283054	      0.00000000	     -0.00000000	     38.46486317
      1.54204855	     -0.06592497	     -0.00027780	     -0.20717274	     -0.06631029	      0.88300399	     -0.00058397	     -0.22286818	      0.00000000	     -0.00000000	     38.55414461
      1.54372868	     -0.06601384	     -0.00029089	     -0.20726206	     -0.06630524	      0.88300367	     -0.00057771	     -0.22289827	      0.00000000	     -0.00000000	     38.59985539
      1.54521947	     -0.06608817	     -0.00030191	     -0.20733684	     -0.06630069	      0.88300337	     -0.00057241	     -0.22292382	      0.00000000	     -0.00000000	     38.33184208
      1.54671026	     -0.06615533	     -0.00031282	     -0.20740444	     -0.06629608	      0.88300305	     -0.00056734	     -0.22294822	      0.00000000	     -0.00000000	     38.52552011
      1.54817505	     -0.06621996	     -0.00032346	     -0.20746952	     -0.06629148	      0.88300273	     -0.00056260	     -0.22297102	      0.00000000	     -0.00000000	     38.61672537
      1.54963983	     -0.06627921	     -0.00033393	     -0.20752925	     -0.06628683	      0.88300239	     -0.00055810	     -0.22299269	      0.00000000	     -0.00000000	     38.29378135
      1.55110461	     -0.06633507	     -0.00034445	     -0.20758557	     -0.06628213	      0.88300205	     -0.00055384	     -0.22301320	      0.00000000	     -0.00000000	     38.45929840
      1.55279501	     -0.06639731	     -0.00035626	     -0.20764837	     -0.06627664	      0.88300165	     -0.00054922	     -0.22303551	      0.00000000	     -0.00000000	     38.24858829
      1.55448540	     -0.06645259	     -0.00036820	     -0.20770420	     -0.06627108	      0.88300124	     -0.00054494	     -0.22305635	      0.00000000	     -0.00000000	     38.01669880
      1.55595654	     -0.06649667	     -0.00037795	     -0.20774878	     -0.06626620	      0.88300089	     -0.00054148	     -0.22307327	      0.00000000	     -0.00000000	     38.05132182
      1.55742767	     -0.06653826	     -0.00038790	     -0.20779087	     -0.06626128	      0.88300054	     -0.00053828	     -0.22308911	      0.00000000	     -0.00000000	     38.08417479
      1.55881981	     -0.06657596	     -0.00039682	     -0.20782905	     -0.06625660	      0.88300022	     -0.00053549	     -0.22310315	      0.00000000	     -0.00000000	     38.12972295
      1.56021195	     -0.06661012	     -0.00040556	     -0.20786371	     -0.06625188	      0.88299990	     -0.00053292	     -0.22311630	      0.00000000	     -0.00000000	     37.80326934
      1.56160409	     -0.06664007	     -0.00041366	     -0.20789415	     -0.06624713	      0.88299959	     -0.00053059	     -0.22312857	      0.00000000	     -0.00000000	     37.90156035
      1.56481055	     -0.06671126	     -0.00043169	     -0.20796652	     -0.06623610	      0.88299891	     -0.00052608	     -0.22315339	      0.00000000	     -0.00000000	     36.45225067
      1.56598983	     -0.06671715	     -0.00043727	     -0.20797285	     -0.06623201	      0.88299868	     -0.00052474	     -0.22316156	      0.00000000	     -0.00000000	     37.53869019
      1.56747192	     -0.06673684	     -0.00044427	     -0.20799310	     -0.06622685	      0.88299841	     -0.00052328	     -0.22317080	     -0.00000000	     -0.00000000	     37.54859310
      1.56916385	     -0.06675528	     -0.00045153	     -0.20801220	     -0.06622095	      0.88299812	     -0.00052193	     -0.22318021	     -0.00000000	     -0.00000000	     37.31839294
      1.57085579	     -0.06676863	     -0.00045831	     -0.20802623	     -0.06621502	      0.88299786	     -0.00052093	     -0.22318843	     -0.00000000	     -0.00000000	     37.33945440
      1.57254772	     -0.06677790	     -0.00046493	     -0.20803616	     -0.06620907	      0.88299763	     -0.00052026	     -0.22319543	     -0.00000000	     -0.00000000	     37.29307192
      1.57401036	     -0.06678191	     -0.00046969	     -0.20804078	     -0.06620391	      0.88299745	     -0.00051996	     -0.22320053	     -0.00000000	     -0.00000000	     37.21931145
      1.57547299	     -0.06678164	     -0.00047449	     -0.20804110	     -0.06619874	      0.88299729	     -0.00051992	     -0.22320470	     -0.00000000	     -0.00000000	     37.34317877
      1.57687180	     -0.06678028	     -0.00047831	     -0.20804033	     -0.06619379	      0.88299716	     -0.00052011	     -0.22320783	     -0.00000000	     -0.00000000	     37.41793273
      1.57827062	     -0.06677557	     -0.00048204	     -0.20803620	     -0.06618883	      0.88299704	     -0.00052054	     -0.22321015	     -0.00000000	     -0.00000000	     37.16395856
      1.57966944	     -0.06676646	     -0.00048530	     -0.20802768	     -0.06618386	      0.88299695	     -0.00052120	     -0.22321162	     -0.00000000	     -0.00000000	     37.32364986
      1.58144339	     -0.06675402	     -0.00048920	     -0.20801600	     -0.06617754	      0.88299686	     -0.00052237	     -0.22321224	     -0.00000000	     -0.00000000	     37.32407447
      1.58296936	     -0.06673573	     -0.00049172	     -0.20799837	     -0.06617210	      0.88299680	     -0.00052367	     -0.22321173	     -0.00000000	     -0.00000000	     37.36580258
      1.58449533	     -0.06671801	     -0.00049443	     -0.20798129	     -0.06616665	      0.88299676	     -0.00052525	     -0.22321012	     -0.00000000	     -0.00000000	     37.34320265
      1.58602129	     -0.06669275	     -0.00049598	     -0.20795672	     -0.06616119	      0.88299675	     -0.00052710	     -0.22320753	     -0.00000000	     -0.00000000	     37.13900523
      1.58754726	     -0.06666496	     -0.00049747	     -0.20792960	     -0.06615572	      0.88299675	     -0.00052922	     -0.22320387	     -0.00000000	      0.00000000	     37.24749284
      1.58907323	     -0.06663381	     -0.00049821	     -0.20789913	     -0.06615024	      0.88299676	     -0.00053161	     -0.22319914	     -0.00000000	      0.00000000	     37.42508291
      1.59059919	     -0.06660007	     -0.00049876	     -0.20786607	     -0.06614475	      0.88299679	     -0.00053428	     -0.22319333	     -0.00000000	      0.00000000	     37.11770219
      1.59212516	     -0.06655885	     -0.00049852	     -0.20782553	     -0.06613926	      0.88299684	     -0.00053721	     -0.22318642	     -0.00000000	      0.00000000	     37.37445510
      1.59350628	     -0.06652138	     -0.00049808	     -0.20778869	     -0.06613428	      0.88299689	     -0.00054009	     -0.22317916	     -0.00000000	      0.00000000	     37.43441194
      1.59488740	     -0.06647903	     -0.00049707	     -0.20774698	     -0.06612929	      0.88299695	     -0.00054318	     -0.22317099	     -0.00000000	      0.00000000	     37.24337859
      1.59626852	     -0.06643316	     -0.00049570	     -0.20770174	     -0.06612429	      0.88299701	     -0.00054650	     -0.22316185	     -0.00000000	      0.00000000	     37.40964590
      1.59852440	     -0.06635624	     -0.00049250	     -0.20762587	     -0.06611612	      0.88299714	     -0.00055236	     -0.22314494	     -0.00000000	      0.00000000	     37.11627608
      1.60007714	     -0.06629088	     -0.00048962	     -0.20756121	     -0.06611048	      0.88299724	     -0.00055672	     -0.22313181	     -0.00000000	      0.00000000	     37.40135232
      1.60162988	     -0.06622721	     -0.00048602	     -0.20749828	     -0.06610484	      0.88299734	     -0.00056135	     -0.22311736	     -0.00000000	      0.00000000	     37.25152198
      1.60272243	     -0.06617865	     -0.00048342	     -0.20745022	     -0.06610086	      0.88299742	     -0.00056475	     -0.22310647	     -0.00000000	      0.00000000	     37.48303965
      1.60381498	     -0.06612882	     -0.00048041	     -0.20740090	     -0.06609688	      0.88299750	     -0.00056829	     -0.22309496	     -0.00000000	      0.00000000	     37.48771836
      1.60524604	     -0.06606047	     -0.00047609	     -0.20733322	     -0.06609166	      0.88299760	     -0.00057310	     -0.22307895	     -0.00000000	      0.00000000	     37.55596516
      1.60641092	     -0.06600199	     -0.00047222	     -0.20727528	     -0.06608741	      0.88299769	     -0.00057718	     -0.22306514	     -0.00000000	      0.00000000	     37.52909618
      1.60757579	     -0.06594121	     -0.00046807	     -0.20721504	     -0.06608315	      0.88299779	     -0.00058139	     -0.22305061	     -0.00000000	      0.00000000	     37.61237619
      1.60874067	     -0.06587799	     -0.00046361	     -0.20715236	     -0.06607888	      0.88299788	     -0.00058574	     -0.22303537	     -0.00000000	      0.00000000	     37.58303420
      1.60990554	     -0.06581255	     -0.00045887	     -0.20708746	     -0.06607461	      0.88299798	     -0.00059022	     -0.22301942	     -0.00000000	      0.00000000	     37.69504334
      1.61107042	     -0.06574489	     -0.00045386	     -0.20702034	     -0.06607034	      0.88299807	     -0.00059483	     -0.22300276	     -0.00000000	      0.00000000	     37.63633580
      1.61205790	     -0.06568575	     -0.00044938	     -0.20696166	     -0.06606671	      0.88299816	     -0.00059884	     -0.22298808	     -0.00000000	      0.00000000	     37.75720077
      1.61304538	     -0.06562502	     -0.00044471	     -0.20690139	     -0.06606308	      0.88299824	     -0.00060294	     -0.22297289	     -0.00000000	      0.00000000	     37.75348007
      1.61425565	     -0.06554849	     -0.00043861	     -0.20682541	     -0.06605863	      0.88299834	     -0.00060809	     -0.22295358	     -0.00000000	      0.00000000	     37.85216994
      1.61546592	     -0.06546962	     -0.00043222	     -0.20674709	     -0.06605417	      0.88299845	     -0.00061338	     -0.22293351	     -0.00000000	      0.00000000	     37.81466639
      1.61637063	     -0.06540902	     -0.00042723	     -0.20668691	     -0.06605084	      0.88299853	     -0.00061741	     -0.22291801	     -0.00000000	      0.00000000	     37.94199545
      1.61727533	     -0.06534715	     -0.00042208	     -0.20662544	     -0.06604750	      0.88299861	     -0.00062152	     -0.22290209	     -0.00000000	      0.00000000	     37.95419741
      1.61852486	     -0.06525954	     -0.00041469	     -0.20653839	     -0.06604288	      0.88299873	     -0.00062731	     -0.22287940	     -0.00000000	      0.00000000	     38.04733133
      1.61962374	     -0.06518058	     -0.00040795	     -0.20645992	     -0.06603882	      0.88299883	     -0.00063251	     -0.22285879	     -0.00000000	      0.00000000	     38.03998588
      1.62072262	     -0.06509977	     -0.00040097	     -0.20637961	     -0.06603475	      0.88299893	     -0.00063781	     -0.22283755	     -0.00000000	      0.00000000	     38.18161786
      1.62163204	     -0.06503165	     -0.00039504	     -0.20631189	     -0.06603138	      0.88299901	     -0.00064227	     -0.22281952	     -0.00000000	      0.00000000	     38.14419762
      1.62254146	     -0.06496123	     -0.00038912	     -0.20624185	     -0.06602800	      0.88299910	     -0.00064679	     -0.22280108	     -0.00000000	      0.00000000	     38.21819235
      1.62369972	     -0.06487090	     -0.00038154	     -0.20615201	     -0.06602370	      0.88299921	     -0.00065264	     -0.22277703	     -0.00000000	      0.00000000	     38.22746862
      1.62485798	     -0.06477939	     -0.00037374	     -0.20606099	     -0.06601939	      0.88299932	     -0.00065858	     -0.22275239	     -0.00000000	      0.00000000	     38.35721677
      1.62569604	     -0.06471257	     -0.00036800	     -0.20599451	     -0.06601627	      0.88299939	     -0.00066294	     -0.22273420	     -0.00000000	      0.00000000	     38.31615837
      1.62653410	     -0.06464517	     -0.00036218	     -0.20592745	     -0.06601314	      0.88299947	     -0.00066734	     -0.22271573	     -0.00000000	      0.00000000	     38.36907709
      1.62779007	     -0.06454324	     -0.00035335	     -0.20582602	     -0.06600844	      0.88299959	     -0.00067401	     -0.22268752	     -0.00000000	      0.00000000	     38.40268328
      1.62882792	     -0.06445818	     -0.00034594	     -0.20574137	     -0.06600456	      0.88299969	     -0.00067959	     -0.22266374	     -0.00000000	      0.00000000	     38.47913389
      1.62986577	     -0.06437253	     -0.00033844	     -0.20565610	     -0.06600066	      0.88299978	     -0.00068523	     -0.22263957	     -0.00000000	      0.00000000	     38.48323861
      1.63090361	     -0.06428626	     -0.00033083	     -0.20557022	     -0.06599676	      0.88299988	     -0.00069093	     -0.22261502	     -0.00000000	      0.00000000	     38.57361375
      1.63194146	     -0.06419958	     -0.00032316	     -0.20548392	     -0.06599284	      0.88299997	     -0.00069667	     -0.22259012	     -0.00000000	      0.00000000	     38.56562422
      1.63285467	     -0.06412293	     -0.00031633	     -0.20540759	     -0.06598939	      0.88300005	     -0.00070176	     -0.22256792	     -0.00000000	      0.00000000	     38.64620768
      1.63376787	     -0.06404608	     -0.00030946	     -0.20533106	     -0.06598594	      0.88300013	     -0.00070688	     -0.22254548	     -0.00000000	      0.00000000	     38.66597793
      1.63486568	     -0.06395340	     -0.00030111	     -0.20523874	     -0.06598177	      0.88300022	     -0.00071308	     -0.22251820	     -0.00000000	      0.00000000	     38.73307506
      1.63596349	     -0.06386053	     -0.00029271	     -0.20514622	     -0.06597759	      0.88300031	     -0.00071931	     -0.22249062	     -0.00000000	      0.00000000	     38.76345370
      1.63693552	     -0.06377809	     -0.00028519	     -0.20506409	     -0.06597388	      0.88300039	     -0.00072485	     -0.22246597	     -0.00000000	      0.00000000	     38.83400187
      1.63790755	     -0.06369558	     -0.00027764	     -0.20498187	     -0.06597015	      0.88300046	     -0.00073042	     -0.22244112	     -0.00000000	      0.00000000	     38.87222722
      1.63887958	     -0.06361351	     -0.00027027	     -0.20490007	     -0.06596642	      0.88300054	     -0.00073600	     -0.22241608	     -0.00000000	      0.00000000	     38.93348518
      1.64007408	     -0.06351160	     -0.00026142	     -0.20479848	     -0.06596182	      0.88300062	     -0.00074288	     -0.22238510	     -0.00000000	      0.00000000	     38.99860159
      1.64110302	     -0.06342408	     -0.00025382	     -0.20471122	     -0.06595784	      0.88300069	     -0.00074882	     -0.22235824	     -0.00000000	      0.00000000	     39.06377467
      1.64213196	     -0.06333681	     -0.00024621	     -0.20462419	     -0.06595384	      0.88300076	     -0.00075477	     -0.22233126	     -0.00000000	      0.00000000	     39.12711431
      1.64316091	     -0.06324962	     -0.00023855	     -0.20453723	     -0.06594984	      0.88300082	     -0.00076072	     -0.22230418	     -0.00000000	      0.00000000	     39.19576047
      1.64418985	     -0.06316251	     -0.00023085	     -0.20445034	     -0.06594581	      0.88300088	     -0.00076667	     -0.22227700	     -0.00000000	      0.00000000	     39.27215681
      1.64545334	     -0.06305559	     -0.00022133	     -0.20434367	     -0.06594086	      0.88300095	     -0.00077397	     -0.22224353	     -0.00000000	      0.00000000	     39.36095285
      1.64652087	     -0.06296541	     -0.00021292	     -0.20425368	     -0.06593665	      0.88300101	     -0.00078013	     -0.22221518	     -0.00000000	      0.00000000	     39.45745260
      1.64758839	     -0.06287537	     -0.00020433	     -0.20416384	     -0.06593242	      0.88300106	     -0.00078627	     -0.22218678	     -0.00000000	      0.00000000	     39.53484941
      1.64865592	     -0.06278563	     -0.00019575	     -0.20407428	     -0.06592818	      0.88300111	     -0.00079239	     -0.22215834	     -0.00000000	      0.00000000	     39.63516213
      1.64998777	     -0.06267416	     -0.00018509	     -0.20396301	     -0.06592287	      0.88300116	     -0.00080000	     -0.22212283	     -0.00000000	      0.00000000	     39.74076288
      1.65116514	     -0.06257624	     -0.00017574	     -0.20386523	     -0.06591815	      0.88300121	     -0.00080669	     -0.22209143	     -0.00000000	      0.00000000	     39.88227899
      1.65234250	     -0.06247890	     -0.00016641	     -0.20376803	     -0.06591341	      0.88300125	     -0.00081333	     -0.22206007	     -0.00000000	      0.00000000	     39.98832079
      1.65351986	     -0.06238250	     -0.00015718	     -0.20367174	     -0.06590865	      0.88300128	     -0.00081993	     -0.22202875	     -0.00000000	      0.00000000	     40.15663464
      1.65469723	     -0.06228723	     -0.00014826	     -0.20357656	     -0.06590387	      0.88300132	     -0.00082646	     -0.22199750	     -0.00000000	      0.00000000	     40.29987928
      1.65617890	     -0.06216819	     -0.00013732	     -0.20345760	     -0.06589783	      0.88300136	     -0.00083459	     -0.22195832	     -0.00000000	      0.00000000	     40.54989763
      1.65766057	     -0.06205046	     -0.00012699	     -0.20333990	     -0.06589178	      0.88300139	     -0.00084259	     -0.22191935	     -0.00000000	      0.00000000	     40.73243616
      1.65888217	     -0.06195527	     -0.00011887	     -0.20324470	     -0.06588677	      0.88300142	     -0.00084907	     -0.22188743	     -0.00000000	      0.00000000	     40.99096188
      1.66010377	     -0.06186171	     -0.00011088	     -0.20315111	     -0.06588175	      0.88300145	     -0.00085544	     -0.22185572	     -0.00000000	      0.00000000	     41.17685667
      1.66180926	     -0.06173267	     -0.00010000	     -0.20302198	     -0.06587473	      0.88300149	     -0.00086414	     -0.22181183	     -0.00000000	      0.00000000	     41.47273622
      1.66363825	     -0.06159654	     -0.00008869	     -0.20288573	     -0.06586719	      0.88300154	     -0.00087318	     -0.22176526	     -0.00000000	      0.00000000	     41.70688857
      1.66526271	     -0.06147788	     -0.00007908	     -0.20276690	     -0.06586049	      0.88300159	     -0.00088095	     -0.22172439	     -0.00000000	      0.00000000	     41.96894596
      1.66688718	     -0.06136174	     -0.00006971	     -0.20265055	     -0.06585379	      0.88300166	     -0.00088846	     -0.22168400	     -0.00000000	      0.00000000	     42.17584096
      1.66851164	     -0.06124893	     -0.00006057	     -0.20253750	     -0.06584711	      0.88300175	     -0.00089570	     -0.22164416	     -0.00000000	      0.00000000	     42.07123916
      1.67013610	     -0.06113538	     -0.00005193	     -0.20242365	     -0.06584044	      0.88300186	     -0.00090265	     -0.22160488	     -0.00000000	      0.00000000	     42.43423536
      1.67176057	     -0.06102606	     -0.00004342	     -0.20231402	     -0.06583380	      0.88300199	     -0.00090931	     -0.22156614	     -0.00000000	      0.00000000	     42.61809117
      1.67338503	     -0.06091847	     -0.00003552	     -0.20220606	     -0.06582718	      0.88300216	     -0.00091568	     -0.22152799	     -0.00000000	      0.00000000	     42.50226558
      1.67500950	     -0.06081346	     -0.00002763	     -0.20210065	     -0.06582060	      0.88300237	     -0.00092175	     -0.22149047	      0.00000000	      0.00000000	     42.66630932
      1.67663396	     -0.06071286	     -0.00002081	     -0.20199960	     -0.06581405	      0.88300261	     -0.00092751	     -0.22145356	      0.00000000	      0.00000000	     42.94551414
      1.67825842	     -0.06061172	     -0.00001302	     -0.20189802	     -0.06580754	      0.88300290	     -0.00093297	     -0.22141732	      0.00000000	      0.00000000	     42.66991212
      1.67988289	     -0.06051260	     -0.00000799	     -0.20179836	     -0.06580108	      0.88300324	     -0.00093812	     -0.22138170	      0.00000000	      0.00000000	     43.24928446
      1.68109569	     -0.06044134	     -0.00000214	     -0.20172674	     -0.06579629	      0.88300352	     -0.00094175	     -0.22135552	      0.00000000	      0.00000000	     43.02584930
      1.68230849	     -0.06037092	      0.00000209	     -0.20165591	     -0.06579153	      0.88300383	     -0.00094522	     -0.22132968	      0.00000000	      0.00000000	     43.23003708
      1.68397988	     -0.06027656	      0.00000827	     -0.20156098	     -0.06578502	      0.88300431	     -0.00094970	     -0.22129465	      0.00000000	      0.00000000	     43.08501136
      1.68565128	     -0.06018261	      0.00001335	     -0.20146640	     -0.06577857	      0.88300484	     -0.00095385	     -0.22126027	      0.00000000	      0.00000000	     43.60778794
      1.68732267	     -0.06009477	      0.00001968	     -0.20137797	     -0.06577219	      0.88300543	     -0.00095766	     -0.22122655	      0.00000000	      0.00000000	     43.09564783
      1.68868206	     -0.06001928	      0.00002273	     -0.20130193	     -0.06576705	      0.88300596	     -0.00096051	     -0.22119960	      0.00000000	      0.00000000	     43.55755555
      1.69004144	     -0.05994874	      0.00002722	     -0.20123085	     -0.06576196	      0.88300652	     -0.00096314	     -0.22117303	      0.00000000	      0.00000000	     43.61504005
      1.69173097	     -0.05986406	      0.00003106	     -0.20114546	     -0.06575570	      0.88300727	     -0.00096609	     -0.22114062	     -0.00000000	      0.00000000	     43.51118843
      1.69314494	     -0.05979337	      0.00003524	     -0.20107419	     -0.06575053	      0.88300795	     -0.00096829	     -0.22111403	     -0.00000000	      0.00000000	     43.68594872
      1.69455891	     -0.05972494	      0.00003790	     -0.20100514	     -0.06574540	      0.88300866	     -0.00097024	     -0.22108788	     -0.00000000	      0.00000000	     43.87776630
      1.69634046	     -0.05964073	      0.00004307	     -0.20092017	     -0.06573903	      0.88300962	     -0.00097236	     -0.22105562	     -0.00000000	      0.00000000	     43.95247474
      1.69763280	     -0.05958287	      0.00004446	     -0.20086170	     -0.06573447	      0.88301036	     -0.00097366	     -0.22103267	     -0.00000000	      0.00000000	     44.05207573
      1.69892514	     -0.05952487	      0.00004748	     -0.20080313	     -0.06572996	      0.88301113	     -0.00097475	     -0.22101012	     -0.00000000	      0.00000000	     43.96400092
      1.70021748	     -0.05946862	      0.00004961	     -0.20074626	     -0.06572550	      0.88301193	     -0.00097564	     -0.22098796	     -0.00000000	      0.00000000	     44.17270707
      1.70202060	     -0.05939400	      0.00005286	     -0.20067080	     -0.06571936	      0.88301310	     -0.00097655	     -0.22095771	     -0.00000000	      0.00000000	     43.85856716
      1.70382373	     -0.05931778	      0.00005413	     -0.20059368	     -0.06571332	      0.88301433	     -0.00097705	     -0.22092824	     -0.00000000	      0.00000000	     44.46742693
      1.70509213	     -0.05926945	      0.00005651	     -0.20054475	     -0.06570913	      0.88301523	     -0.00097718	     -0.22090792	     -0.00000000	      0.00000000	     44.31677808
      1.70636054	     -0.05922034	      0.00005732	     -0.20049498	     -0.06570500	      0.88301616	     -0.00097710	     -0.22088803	     -0.00000000	      0.00000001	     44.41065963
      1.70803150	     -0.05915997	      0.00005872	     -0.20043377	     -0.06569963	      0.88301741	     -0.00097671	     -0.22086242	     -0.00000000	      0.00000001	     44.43298284
      1.70970246	     -0.05910095	      0.00005880	     -0.20037387	     -0.06569435	      0.88301871	     -0.00097597	     -0.22083755	     -0.00000000	      0.00000001	     44.42146828
      1.71137342	     -0.05904349	      0.00006012	     -0.20031554	     -0.06568914	      0.88302005	     -0.00097489	     -0.22081339	     -0.00000000	      0.00000001	     44.58117498
      1.71273903	     -0.05899846	      0.00005894	     -0.20026975	     -0.06568495	      0.88302116	     -0.00097376	     -0.22079415	     -0.00000000	      0.00000001	     44.60612410
      1.71410465	     -0.05895621	      0.00005915	     -0.20022677	     -0.06568081	      0.88302230	     -0.00097240	     -0.22077539	     -0.00000000	      0.00000001	     44.70721640
      1.71575085	     -0.05890876	      0.00005756	     -0.20017839	     -0.06567588	      0.88302370	     -0.00097046	     -0.22075349	     -0.00000000	      0.00000001	     44.47465432
      1.71715854	     -0.05886996	      0.00005694	     -0.20013880	     -0.06567173	      0.88302491	     -0.00096854	     -0.22073536	     -0.00000000	      0.00000001	     44.72417350
      1.71856624	     -0.05883179	      0.00005484	     -0.20009981	     -0.06566763	      0.88302615	     -0.00096639	     -0.22071782	     -0.00000000	      0.00000001	     44.67784160
      1.71997393	     -0.05879757	      0.00005330	     -0.20006477	     -0.06566358	      0.88302740	     -0.00096399	     -0.22070085	     -0.00000000	      0.00000001	     44.79083324
      1.72138162	     -0.05876624	      0.00005068	     -0.20003260	     -0.06565958	      0.88302866	     -0.00096136	     -0.22068453	     -0.00000000	      0.00000001	     44.55541965
      1.72278931	     -0.05873625	      0.00004803	     -0.20000178	     -0.06565563	      0.88302994	     -0.00095849	     -0.22066885	     -0.00000000	      0.00000001	     44.69887780
      1.72432262	     -0.05870951	      0.00004431	     -0.19997409	     -0.06565138	      0.88303134	     -0.00095511	     -0.22065255	     -0.00000000	      0.00000001	     44.80154946
      1.72585592	     -0.05868634	      0.00004059	     -0.19994997	     -0.06564719	      0.88303276	     -0.00095145	     -0.22063715	     -0.00000000	      0.00000001	     44.35887793
      1.72738923	     -0.05866464	      0.00003561	     -0.19992730	     -0.06564306	      0.88303418	     -0.00094752	     -0.22062265	     -0.00000000	      0.00000001	     44.64681257
      1.72892253	     -0.05864911	      0.00003113	     -0.19991080	     -0.06563898	      0.88303561	     -0.00094332	     -0.22060907	     -0.00000000	      0.00000001	     44.64203282
      1.73048704	     -0.05863875	      0.00002488	     -0.19989942	     -0.06563487	      0.88303708	     -0.00093876	     -0.22059629	     -0.00000000	      0.00000001	     44.66581483
      1.73205154	     -0.05863371	      0.00001963	     -0.19989338	     -0.06563082	      0.88303856	     -0.00093393	     -0.22058463	     -0.00000000	      0.00000001	     44.38450983
      1.73361605	     -0.05863739	      0.00001121	     -0.19989598	     -0.06562683	      0.88304003	     -0.00092882	     -0.22057420	     -0.00000000	      0.00000001	     44.93489244
      1.73498940	     -0.05864510	      0.00000616	     -0.19990281	     -0.06562337	      0.88304133	     -0.00092412	     -0.22056620	     -0.00000000	      0.00000001	     44.45838973
      1.73636276	     -0.05866009	     -0.00000174	     -0.19991686	     -0.06561995	      0.88304262	     -0.00091921	     -0.22055932	     -0.00000000	      0.00000001	     44.64657965
      1.73773611	     -0.05868078	     -0.00000848	     -0.19993664	     -0.06561657	      0.88304391	     -0.00091410	     -0.22055365	     -0.00000000	      0.00000001	     44.50664562
      1.73951405	     -0.05871827	     -0.00001936	     -0.19997291	     -0.06561226	      0.88304556	     -0.00090718	     -0.22054809	     -0.00000000	      0.00000001	     44.62184376
      1.74073754	     -0.05874261	     -0.00002531	     -0.19999647	     -0.06560933	      0.88304669	     -0.00090223	     -0.22054555	     -0.00000000	      0.00000001	     44.36937831
      1.74196103	     -0.05877177	     -0.00003258	     -0.20002481	     -0.06560643	      0.88304782	     -0.00089712	     -0.22054386	     -0.00000000	      0.00000001	     44.47864710
      1.74345892	     -0.05881637	     -0.00004137	     -0.20006843	     -0.06560292	      0.88304918	     -0.00089067	     -0.22054310	     -0.00000000	      0.00000001	     44.39481986
      1.74446935	     -0.05884811	     -0.00004753	     -0.20009952	     -0.06560058	      0.88305009	     -0.00088619	     -0.22054344	     -0.00000000	      0.00000001	     44.40771641
      1.74547977	     -0.05888289	     -0.00005375	     -0.20013365	     -0.06559826	      0.88305098	     -0.00088162	     -0.22054444	     -0.00000000	      0.00000001	     44.35469710
      1.74692522	     -0.05893641	     -0.00006281	     -0.20018624	     -0.06559496	      0.88305225	     -0.00087491	     -0.22054703	     -0.00000000	      0.00000001	     44.31251981
      1.74813601	     -0.05898477	     -0.00007056	     -0.20023384	     -0.06559223	      0.88305329	     -0.00086914	     -0.22055024	     -0.00000000	      0.00000001	     44.20891370
      1.74934680	     -0.05903588	     -0.00007843	     -0.20028420	     -0.06558953	      0.88305431	     -0.00086325	     -0.22055438	     -0.00000000	      0.00000001	     44.19520028
      1.75042735	     -0.05908392	     -0.00008556	     -0.20033157	     -0.06558714	      0.88305521	     -0.00085789	     -0.22055884	     -0.00000000	      0.00000001	     44.08909305
      1.75150791	     -0.05913415	     -0.00009280	     -0.20038114	     -0.06558476	      0.88305608	     -0.00085244	     -0.22056402	     -0.00000000	      0.00000001	     44.05686902
      1.75258846	     -0.05918664	     -0.00010016	     -0.20043298	     -0.06558240	      0.88305694	     -0.00084690	     -0.22056990	     -0.00000000	      0.00000001	     43.97893907
      1.75393407	     -0.05925484	     -0.00010947	     -0.20050038	     -0.06557948	      0.88305798	     -0.00083989	     -0.22057819	     -0.00000000	      0.00000001	     43.93381203
      1.75501142	     -0.05931135	     -0.00011702	     -0.20055626	     -0.06557716	      0.88305878	     -0.00083418	     -0.22058557	     -0.00000000	      0.00000001	     43.85382110
      1.75608878	     -0.05936951	     -0.00012466	     -0.20061379	     -0.06557485	      0.88305956	     -0.00082840	     -0.22059359	     -0.00000000	      0.00000000	     43.82242369
      1.75716614	     -0.05942936	     -0.00013241	     -0.20067303	     -0.06557256	      0.88306032	     -0.00082256	     -0.22060222	     -0.00000000	      0.00000000	     43.76747186
      1.75855587	     -0.05950957	     -0.00014262	     -0.20075246	     -0.06556962	      0.88306126	     -0.00081492	     -0.22061426	     -0.00000000	      0.00000000	     43.72595521
      1.75963994	     -0.05957445	     -0.00015075	     -0.20081674	     -0.06556733	      0.88306196	     -0.00080889	     -0.22062433	     -0.00000000	      0.00000000	     43.67321600
      1.76072401	     -0.05964118	     -0.00015902	     -0.20088287	     -0.06556505	      0.88306263	     -0.00080281	     -0.22063500	     -0.00000000	      0.00000000	     43.64834008
      1.76180808	     -0.05970938	     -0.00016737	     -0.20095050	     -0.06556279	      0.88306327	     -0.00079668	     -0.22064625	     -0.00000000	      0.00000000	     43.61835565
      1.76326813	     -0.05980352	     -0.00017875	     -0.20104387	     -0.06555974	      0.88306408	     -0.00078835	     -0.22066226	     -0.00000000	      0.00000000	     43.59286291
      1.76439138	     -0.05987782	     -0.00018761	     -0.20111759	     -0.06555740	      0.88306467	     -0.00078189	     -0.22067523	      0.00000000	      0.00000000	     43.57357421
      1.76551464	     -0.05995384	     -0.00019658	     -0.20119304	     -0.06555507	      0.88306522	     -0.00077539	     -0.22068876	      0.00000000	      0.00000000	     43.55975895
      1.76663789	     -0.06003125	     -0.00020556	     -0.20126990	     -0.06555275	      0.88306573	     -0.00076886	     -0.22070283	      0.00000000	      0.00000000	     43.55452950
      1.76825613	     -0.06014496	     -0.00021852	     -0.20138284	     -0.06554940	      0.88306640	     -0.00075940	     -0.22072400	      0.00000000	      0.00000000	     43.54552527
      1.76932068	     -0.06022095	     -0.00022710	     -0.20145833	     -0.06554720	      0.88306679	     -0.00075315	     -0.22073848	      0.00000000	      0.00000000	     43.56120206
      1.77038523	     -0.06029792	     -0.00023582	     -0.20153481	     -0.06554500	      0.88306715	     -0.00074689	     -0.22075338	      0.00000000	      0.00000000	     43.56371477
      1.77198164	     -0.06041574	     -0.00024882	     -0.20165193	     -0.06554170	      0.88306762	     -0.00073748	     -0.22077646	      0.00000000	      0.00000000	     43.58791474
      1.77336273	     -0.06051935	     -0.00026008	     -0.20175496	     -0.06553884	      0.88306796	     -0.00072934	     -0.22079712	      0.00000000	      0.00000000	     43.59660642
      1.77474382	     -0.06062402	     -0.00027127	     -0.20185906	     -0.06553599	      0.88306824	     -0.00072121	     -0.22081838	      0.00000000	      0.00000000	     43.66146935
      1.77612490	     -0.06072950	     -0.00028238	     -0.20196400	     -0.06553313	      0.88306845	     -0.00071310	     -0.22084021	      0.00000000	      0.00000000	     43.68929335
      1.77750599	     -0.06083560	     -0.00029341	     -0.20206958	     -0.06553027	      0.88306860	     -0.00070503	     -0.22086255	      0.00000000	      0.00000000	     43.79200617
      1.77888708	     -0.06094215	     -0.00030436	     -0.20217564	     -0.06552741	      0.88306868	     -0.00069702	     -0.22088536	      0.00000000	      0.00000000	     43.86399084
      1.78026817	     -0.06104919	     -0.00031505	     -0.20228220	     -0.06552455	      0.88306870	     -0.00068908	     -0.22090860	      0.00000000	     -0.00000000	     43.94395041
      1.78195570	     -0.06117947	     -0.00032752	     -0.20241195	     -0.06552106	      0.88306865	     -0.00067951	     -0.22093753	      0.00000000	     -0.00000000	     44.13095067
      1.78364323	     -0.06130881	     -0.00033939	     -0.20254081	     -0.06551759	      0.88306850	     -0.00067009	     -0.22096691	      0.00000000	     -0.00000000	     43.98288226
      1.78533077	     -0.06143571	     -0.00035023	     -0.20266728	     -0.06551413	      0.88306827	     -0.00066084	     -0.22099666	      0.00000000	     -0.00000000	     44.21179947
      1.78701830	     -0.06156495	     -0.00036150	     -0.20279610	     -0.06551069	      0.88306796	     -0.00065180	     -0.22102666	      0.00000000	     -0.00000000	     44.29835014
      1.78843217	     -0.06166867	     -0.00036924	     -0.20289954	     -0.06550782	      0.88306764	     -0.00064438	     -0.22105198	      0.00000000	     -0.00000000	     44.40266715
      1.78984605	     -0.06177413	     -0.00037807	     -0.20300471	     -0.06550497	      0.88306727	     -0.00063712	     -0.22107736	      0.00000000	     -0.00000000	     44.58831579
      1.79134974	     -0.06188477	     -0.00038565	     -0.20311511	     -0.06550197	      0.88306684	     -0.00062958	     -0.22110439	      0.00000000	     -0.00000000	     44.78911542
      1.79285344	     -0.06199586	     -0.00039370	     -0.20322597	     -0.06549899	      0.88306635	     -0.00062223	     -0.22113143	      0.00000000	     -0.00000000	     44.40376229
      1.79435713	     -0.06210057	     -0.00040003	     -0.20333051	     -0.06549604	      0.88306582	     -0.00061508	     -0.22115842	      0.00000000	     -0.00000000	     44.75341277
      1.79586083	     -0.06220952	     -0.00040681	     -0.20343930	     -0.06549311	      0.88306525	     -0.00060814	     -0.22118523	      0.00000000	     -0.00000000	     44.87791152
      1.79736453	     -0.06231249	     -0.00041168	     -0.20354220	     -0.06549022	      0.88306465	     -0.00060140	     -0.22121193	      0.00000000	     -0.00000000	     44.55387558
      1.79886822	     -0.06241664	     -0.00041723	     -0.20364625	     -0.06548736	      0.88306401	     -0.00059487	     -0.22123838	      0.00000000	     -0.00000000	     44.84706260
      1.80037192	     -0.06251596	     -0.00042077	     -0.20374557	     -0.06548453	      0.88306335	     -0.00058856	     -0.22126463	      0.00000000	     -0.00000000	     44.71811822
      1.80195509	     -0.06262394	     -0.00042542	     -0.20385352	     -0.06548160	      0.88306262	     -0.00058216	     -0.22129193	      0.00000000	     -0.00000000	     44.77889866
      1.80353825	     -0.06272326	     -0.00042728	     -0.20395293	     -0.06547870	      0.88306187	     -0.00057600	     -0.22131895	      0.00000000	     -0.00000000	     44.48171520
      1.80512142	     -0.06282323	     -0.00043151	     -0.20405292	     -0.06547584	      0.88306109	     -0.00057009	     -0.22134553	      0.00000000	     -0.00000000	     44.56830983
      1.80653051	     -0.06290735	     -0.00043130	     -0.20413720	     -0.06547334	      0.88306038	     -0.00056505	     -0.22136881	      0.00000000	     -0.00000000	     44.62050312
      1.80793961	     -0.06299277	     -0.00043395	     -0.20422271	     -0.06547087	      0.88305966	     -0.00056021	     -0.22139169	      0.00000000	     -0.00000000	     44.56249278
      1.80934870	     -0.06307414	     -0.00043401	     -0.20430424	     -0.06546843	      0.88305892	     -0.00055558	     -0.22141419	      0.00000000	     -0.00000000	     44.54419061
      1.81105664	     -0.06317441	     -0.00043587	     -0.20440469	     -0.06546552	      0.88305800	     -0.00055024	     -0.22144089	      0.00000000	     -0.00000000	     44.58562796
      1.81246590	     -0.06324952	     -0.00043430	     -0.20448004	     -0.06546316	      0.88305723	     -0.00054607	     -0.22146250	      0.00000000	     -0.00000000	     44.37390467
      1.81387515	     -0.06332604	     -0.00043498	     -0.20455676	     -0.06546084	      0.88305645	     -0.00054211	     -0.22148362	      0.00000000	     -0.00000000	     44.21074890
      1.81528440	     -0.06339907	     -0.00043348	     -0.20463004	     -0.06545855	      0.88305565	     -0.00053836	     -0.22150431	      0.00000000	     -0.00000000	     44.27688572
      1.81701184	     -0.06348724	     -0.00043302	     -0.20471852	     -0.06545580	      0.88305467	     -0.00053406	     -0.22152905	      0.00000000	     -0.00000000	     44.27089978
      1.81835945	     -0.06355398	     -0.00043061	     -0.20478556	     -0.06545369	      0.88305388	     -0.00053092	     -0.22154786	      0.00000000	     -0.00000000	     44.07714252
      1.81970707	     -0.06361660	     -0.00042931	     -0.20484846	     -0.06545161	      0.88305309	     -0.00052799	     -0.22156624	      0.00000000	     -0.00000000	     44.02696063
      1.82134130	     -0.06369089	     -0.00042622	     -0.20492315	     -0.06544913	      0.88305211	     -0.00052469	     -0.22158785	      0.00000000	     -0.00000000	     43.78507158
      1.82297554	     -0.06375918	     -0.00042390	     -0.20499182	     -0.06544669	      0.88305112	     -0.00052169	     -0.22160871	     -0.00000000	     -0.00000000	     43.55573883
      1.82440409	     -0.06381275	     -0.00041990	     -0.20504580	     -0.06544460	      0.88305023	     -0.00051931	     -0.22162624	     -0.00000000	     -0.00000000	     43.62700614
      1.82583264	     -0.06386503	     -0.00041691	     -0.20509846	     -0.06544254	      0.88304934	     -0.00051716	     -0.22164302	     -0.00000000	     -0.00000000	     43.68687854
      1.82755855	     -0.06392373	     -0.00041119	     -0.20515770	     -0.06544010	      0.88304824	     -0.00051486	     -0.22166236	     -0.00000000	     -0.00000000	     43.30887592
      1.82893935	     -0.06396234	     -0.00040815	     -0.20519669	     -0.06543817	      0.88304735	     -0.00051326	     -0.22167699	     -0.00000000	     -0.00000000	     43.28328474
      1.83032015	     -0.06400032	     -0.00040323	     -0.20523510	     -0.06543628	      0.88304645	     -0.00051188	     -0.22169083	     -0.00000000	     -0.00000000	     43.18477367
      1.83170094	     -0.06403554	     -0.00039918	     -0.20527075	     -0.06543440	      0.88304554	     -0.00051071	     -0.22170393	     -0.00000000	     -0.00000000	     43.17474857
      1.83371785	     -0.06408212	     -0.00039137	     -0.20531801	     -0.06543171	      0.88304419	     -0.00050938	     -0.22172175	     -0.00000000	     -0.00000000	     42.89560866
      1.83500866	     -0.06410749	     -0.00038836	     -0.20534377	     -0.06543002	      0.88304331	     -0.00050877	     -0.22173230	     -0.00000000	     -0.00000000	     42.84990018
      1.83629948	     -0.06413176	     -0.00038361	     -0.20536846	     -0.06542834	      0.88304243	     -0.00050835	     -0.22174220	     -0.00000000	     -0.00000000	     42.70121051
      1.83790630	     -0.06415853	     -0.00037846	     -0.20539575	     -0.06542628	      0.88304131	     -0.00050809	     -0.22175366	     -0.00000000	     -0.00000000	     42.71033170
      1.83951311	     -0.06418414	     -0.00037257	     -0.20542191	     -0.06542425	      0.88304019	     -0.00050812	     -0.22176414	     -0.00000000	     -0.00000000	     42.32184082
      1.84111993	     -0.06420384	     -0.00036769	     -0.20544213	     -0.06542225	      0.88303905	     -0.00050844	     -0.22177372	     -0.00000000	     -0.00000000	     42.24156409
      1.84272674	     -0.06422013	     -0.00036061	     -0.20545900	     -0.06542026	      0.88303791	     -0.00050905	     -0.22178233	     -0.00000000	     -0.00000000	     42.25017361
      1.84433356	     -0.06423409	     -0.00035624	     -0.20547347	     -0.06541831	      0.88303676	     -0.00050994	     -0.22178996	     -0.00000000	     -0.00000000	     42.00765024
      1.84561531	     -0.06424279	     -0.00034998	     -0.20548266	     -0.06541676	      0.88303583	     -0.00051086	     -0.22179538	     -0.00000000	     -0.00000000	     41.93486868
      1.84689705	     -0.06424885	     -0.00034523	     -0.20548917	     -0.06541522	      0.88303491	     -0.00051195	     -0.22180020	     -0.00000000	     -0.00000000	     41.88295229
      1.84856711	     -0.06425515	     -0.00033787	     -0.20549608	     -0.06541324	      0.88303369	     -0.00051364	     -0.22180555	     -0.00000000	     -0.00000000	     41.76095406
      1.85023716	     -0.06425417	     -0.00033077	     -0.20549571	     -0.06541128	      0.88303247	     -0.00051564	     -0.22180987	     -0.00000000	     -0.00000000	     41.54982987
      1.85158119	     -0.06425178	     -0.00032374	     -0.20549385	     -0.06540971	      0.88303149	     -0.00051745	     -0.22181255	     -0.00000000	     -0.00000000	     41.69056973
      1.85292522	     -0.06424627	     -0.00031738	     -0.20548885	     -0.06540815	      0.88303050	     -0.00051946	     -0.22181456	     -0.00000000	     -0.00000001	     41.38828274
      1.85426926	     -0.06423781	     -0.00031055	     -0.20548093	     -0.06540659	      0.88302952	     -0.00052165	     -0.22181587	     -0.00000000	     -0.00000001	     41.47737447
      1.85610794	     -0.06422424	     -0.00030105	     -0.20546808	     -0.06540448	      0.88302817	     -0.00052495	     -0.22181657	     -0.00000000	     -0.00000001	     41.06033876
      1.85794662	     -0.06419987	     -0.00029048	     -0.20544447	     -0.06540238	      0.88302682	     -0.00052858	     -0.22181597	     -0.00000000	     -0.00000001	     41.51240297
      1.85898136	     -0.06418712	     -0.00028471	     -0.20543214	     -0.06540120	      0.88302606	     -0.00053077	     -0.22181496	     -0.00000000	     -0.00000000	     41.25581653
      1.86001611	     -0.06417170	     -0.00027854	     -0.20541716	     -0.06540002	      0.88302530	     -0.00053306	     -0.22181354	     -0.00000000	     -0.00000000	     41.22929271
      1.86159237	     -0.06414452	     -0.00026895	     -0.20539064	     -0.06539823	      0.88302415	     -0.00053675	     -0.22181055	     -0.00000000	     -0.00000000	     41.16021303
      1.86274616	     -0.06412216	     -0.00026169	     -0.20536877	     -0.06539692	      0.88302331	     -0.00053960	     -0.22180770	     -0.00000000	     -0.00000000	     41.18539543
      1.86389995	     -0.06409736	     -0.00025420	     -0.20534447	     -0.06539560	      0.88302247	     -0.00054257	     -0.22180429	     -0.00000000	     -0.00000000	     41.11371537
      1.86505374	     -0.06407053	     -0.00024652	     -0.20531814	     -0.06539429	      0.88302163	     -0.00054567	     -0.22180032	     -0.00000000	     -0.00000000	     41.14713977
      1.86620753	     -0.06404142	     -0.00023864	     -0.20528954	     -0.06539297	      0.88302080	     -0.00054888	     -0.22179577	     -0.00000000	     -0.00000000	     41.06989699
      1.86736132	     -0.06401019	     -0.00023041	     -0.20525883	     -0.06539165	      0.88301997	     -0.00055220	     -0.22179065	     -0.00000000	     -0.00000000	     41.11855273
      1.86851510	     -0.06397684	     -0.00022192	     -0.20522600	     -0.06539032	      0.88301914	     -0.00055564	     -0.22178495	     -0.00000000	     -0.00000000	     41.01493138
      1.86952731	     -0.06394588	     -0.00021427	     -0.20519549	     -0.06538916	      0.88301841	     -0.00055874	     -0.22177948	     -0.00000000	     -0.00000000	     41.06684369
      1.87053951	     -0.06391373	     -0.00020659	     -0.20516380	     -0.06538798	      0.88301769	     -0.00056193	     -0.22177356	     -0.00000000	     -0.00000000	     41.00547147
      1.87155171	     -0.06388006	     -0.00019877	     -0.20513058	     -0.06538681	      0.88301697	     -0.00056519	     -0.22176719	     -0.00000000	     -0.00000000	     41.01068041
      1.87289439	     -0.06383315	     -0.00018819	     -0.20508428	     -0.06538523	      0.88301601	     -0.00056963	     -0.22175807	     -0.00000000	     -0.00000000	     40.94677845
      1.87390268	     -0.06379622	     -0.00018007	     -0.20504781	     -0.06538404	      0.88301530	     -0.00057305	     -0.22175071	     -0.00000000	     -0.00000000	     40.97987851
      1.87491097	     -0.06375794	     -0.00017185	     -0.20500998	     -0.06538284	      0.88301459	     -0.00057654	     -0.22174292	     -0.00000000	     -0.00000000	     40.93095246
      1.87591926	     -0.06371821	     -0.00016348	     -0.20497072	     -0.06538163	      0.88301387	     -0.00058009	     -0.22173470	     -0.00000000	     -0.00000000	     40.93484461
      1.87725717	     -0.06366346	     -0.00015218	     -0.20491657	     -0.06538000	      0.88301293	     -0.00058488	     -0.22172316	     -0.00000000	     -0.00000000	     40.88400340
      1.87825062	     -0.06362130	     -0.00014364	     -0.20487486	     -0.06537878	      0.88301223	     -0.00058851	     -0.22171412	     -0.00000000	     -0.00000000	     40.91246136
      1.87924407	     -0.06357800	     -0.00013501	     -0.20483200	     -0.06537755	      0.88301153	     -0.00059219	     -0.22170469	     -0.00000000	     -0.00000000	     40.88042722
      1.88045789	     -0.06352354	     -0.00012434	     -0.20477808	     -0.06537602	      0.88301068	     -0.00059674	     -0.22169265	     -0.00000000	     -0.00000000	     40.89469705
      1.88167171	     -0.06346758	     -0.00011358	     -0.20472266	     -0.06537447	      0.88300983	     -0.00060136	     -0.22168007	     -0.00000000	     -0.00000000	     40.84855215
      1.88260777	     -0.06342333	     -0.00010519	     -0.20467882	     -0.06537326	      0.88300918	     -0.00060496	     -0.22167001	     -0.00000000	     -0.00000000	     40.87837268
      1.88354383	     -0.06337826	     -0.00009676	     -0.20463415	     -0.06537204	      0.88300852	     -0.00060859	     -0.22165964	     -0.00000000	     -0.00000000	     40.86626762
      1.88483070	     -0.06331491	     -0.00008511	     -0.20457135	     -0.06537033	      0.88300762	     -0.00061363	     -0.22164492	     -0.00000000	     -0.00000000	     40.87834474
      1.88600562	     -0.06325581	     -0.00007445	     -0.20451273	     -0.06536874	      0.88300679	     -0.00061827	     -0.22163102	     -0.00000000	     -0.00000000	     40.87389626
      1.88718055	     -0.06319551	     -0.00006378	     -0.20445291	     -0.06536712	      0.88300597	     -0.00062294	     -0.22161671	     -0.00000000	     -0.00000000	     40.90049440
      1.88835548	     -0.06313445	     -0.00005336	     -0.20439232	     -0.06536548	      0.88300514	     -0.00062764	     -0.22160201	     -0.00000000	     -0.00000000	     40.90866691
      1.88939552	     -0.06307973	     -0.00004434	     -0.20433799	     -0.06536399	      0.88300441	     -0.00063182	     -0.22158869	     -0.00000000	     -0.00000000	     40.93958638
      1.89043556	     -0.06302438	     -0.00003543	     -0.20428302	     -0.06536249	      0.88300367	     -0.00063601	     -0.22157511	     -0.00000000	     -0.00000000	     40.96551301
      1.89169141	     -0.06295667	     -0.00002478	     -0.20421576	     -0.06536063	      0.88300279	     -0.00064108	     -0.22155837	     -0.00000000	     -0.00000000	     41.00490658
      1.89294726	     -0.06288813	     -0.00001427	     -0.20414765	     -0.06535874	      0.88300190	     -0.00064615	     -0.22154129	     -0.00000000	     -0.00000000	     41.05641838
      1.89420310	     -0.06281880	     -0.00000387	     -0.20407874	     -0.06535681	      0.88300102	     -0.00065123	     -0.22152390	     -0.00000000	     -0.00000000	     41.10490643
      1.89545895	     -0.06274890	      0.00000648	     -0.20400924	     -0.06535484	      0.88300013	     -0.00065629	     -0.22150622	     -0.00000000	     -0.00000000	     41.19212720
      1.89671480	     -0.06267802	      0.00001678	     -0.20393875	     -0.06535283	      0.88299925	     -0.00066135	     -0.22148826	     -0.00000000	     -0.00000000	     41.25810642
      1.89797064	     -0.06260637	      0.00002700	     -0.20386747	     -0.06535077	      0.88299837	     -0.00066637	     -0.22147005	     -0.00000000	     -0.00000000	     41.39740018
      1.89922649	     -0.06253379	      0.00003721	     -0.20379524	     -0.06534867	      0.88299749	     -0.00067136	     -0.22145161	     -0.00000000	     -0.00000000	     41.49726197
      1.90048234	     -0.06246077	      0.00004738	     -0.20372255	     -0.06534654	      0.88299661	     -0.00067630	     -0.22143293	     -0.00000000	     -0.00000000	     41.67409102
      1.90173818	     -0.06238696	      0.00005751	     -0.20364907	     -0.06534436	      0.88299574	     -0.00068119	     -0.22141404	     -0.00000000	     -0.00000000	     41.82595976
      1.90326331	     -0.06229647	      0.00006966	     -0.20355896	     -0.06534167	      0.88299470	     -0.00068702	     -0.22139082	     -0.00000000	     -0.00000000	     42.07239295
      1.90478844	     -0.06220533	      0.00008159	     -0.20346816	     -0.06533893	      0.88299367	     -0.00069272	     -0.22136733	     -0.00000000	     -0.00000000	     42.28419954
      1.90631358	     -0.06211392	      0.00009317	     -0.20337705	     -0.06533613	      0.88299266	     -0.00069827	     -0.22134360	     -0.00000000	     -0.00000000	     42.56144998
      1.90783871	     -0.06202247	      0.00010438	     -0.20328588	     -0.06533329	      0.88299167	     -0.00070367	     -0.22131969	     -0.00000000	     -0.00000000	     42.78302506
      1.90967411	     -0.06191288	      0.00011724	     -0.20317657	     -0.06532982	      0.88299052	     -0.00070991	     -0.22129073	     -0.00000000	     -0.00000000	     43.05757239
      1.91113589	     -0.06182730	      0.00012694	     -0.20309119	     -0.06532701	      0.88298964	     -0.00071469	     -0.22126757	     -0.00000000	     -0.00000000	     43.41297898
      1.91259766	     -0.06174167	      0.00013625	     -0.20300571	     -0.06532417	      0.88298879	     -0.00071928	     -0.22124441	     -0.00000000	     -0.00000000	     43.28881229
      1.91405943	     -0.06165656	      0.00014481	     -0.20292072	     -0.06532131	      0.88298799	     -0.00072368	     -0.22122126	     -0.00000000	     -0.00000000	     43.73542154
      1.91569928	     -0.06156418	      0.00015412	     -0.20282845	     -0.06531806	      0.88298715	     -0.00072837	     -0.22119539	     -0.00000000	     -0.00000000	     43.92992048
      1.91733913	     -0.06147161	      0.00016219	     -0.20273593	     -0.06531478	      0.88298638	     -0.00073281	     -0.22116966	     -0.00000000	     -0.00000000	     43.99866893
      1.91884057	     -0.06139101	      0.00016925	     -0.20265535	     -0.06531176	      0.88298573	     -0.00073663	     -0.22114627	     -0.00000000	     -0.00000000	     44.35352319
      1.92034201	     -0.06130827	      0.00017550	     -0.20257259	     -0.06530871	      0.88298515	     -0.00074024	     -0.22112315	      0.00000000	     -0.00000000	     44.39756083
      1.92167287	     -0.06123840	      0.00018094	     -0.20250269	     -0.06530600	      0.88298469	     -0.00074324	     -0.22110281	      0.00000000	     -0.00000000	     44.74468895
      1.92300372	     -0.06116868	      0.00018586	     -0.20243293	     -0.06530328	      0.88298428	     -0.00074606	     -0.22108268	      0.00000000	     -0.00000000	     44.67559133
      1.92433458	     -0.06109971	      0.00019045	     -0.20236388	     -0.06530054	      0.88298393	     -0.00074870	     -0.22106273	      0.00000000	     -0.00000000	     44.99171635
      1.92619935	     -0.06100661	      0.00019648	     -0.20227068	     -0.06529670	      0.88298355	     -0.00075209	     -0.22103514	      0.00000000	     -0.00000000	     44.91797325
      1.92763961	     -0.06093247	      0.00020078	     -0.20219642	     -0.06529371	      0.88298332	     -0.00075446	     -0.22101409	      0.00000000	     -0.00000000	     45.43538350
      1.92907987	     -0.06086339	      0.00020475	     -0.20212722	     -0.06529073	      0.88298318	     -0.00075661	     -0.22099322	      0.00000000	     -0.00000000	     45.50766202
      1.93093054	     -0.06077618	      0.00020927	     -0.20203983	     -0.06528688	      0.88298309	     -0.00075905	     -0.22096685	      0.00000000	     -0.00000000	     45.66884940
      1.93278121	     -0.06068701	      0.00021342	     -0.20195045	     -0.06528302	      0.88298312	     -0.00076113	     -0.22094081	     -0.00000000	      0.00000000	     45.64656041
      1.93419330	     -0.06061947	      0.00021634	     -0.20188275	     -0.06528008	      0.88298323	     -0.00076247	     -0.22092116	     -0.00000000	      0.00000000	     46.11037790
      1.93560539	     -0.06055699	      0.00021843	     -0.20182008	     -0.06527713	      0.88298340	     -0.00076360	     -0.22090172	     -0.00000000	      0.00000000	     46.31251677
      1.93741853	     -0.06047560	      0.00022144	     -0.20173846	     -0.06527334	      0.88298372	     -0.00076473	     -0.22087713	     -0.00000000	      0.00000000	     46.83867219
      1.93882323	     -0.06041762	      0.00022245	     -0.20168025	     -0.06527040	      0.88298404	     -0.00076536	     -0.22085834	     -0.00000000	      0.00000000	     46.48289177
      1.94022792	     -0.06035576	      0.00022387	     -0.20161818	     -0.06526745	      0.88298443	     -0.00076579	     -0.22083978	     -0.00000000	      0.00000000	     46.82345913
      1.94163262	     -0.06029861	      0.00022457	     -0.20156079	     -0.06526451	      0.88298488	     -0.00076600	     -0.22082143	     -0.00000000	      0.00000000	     47.01691763
      1.94367174	     -0.06021825	      0.00022532	     -0.20148009	     -0.06526024	      0.88298564	     -0.00076594	     -0.22079533	     -0.00000000	      0.00000000	     46.80941995
      1.94501584	     -0.06016173	      0.00022522	     -0.20142332	     -0.06525742	      0.88298620	     -0.00076566	     -0.22077833	     -0.00000000	      0.00000000	     47.22007160
      1.94635994	     -0.06010995	      0.00022495	     -0.20137128	     -0.06525461	      0.88298683	     -0.00076518	     -0.22076151	     -0.00000000	      0.00000000	     47.51434963
      1.94770404	     -0.06006072	      0.00022416	     -0.20132178	     -0.06525180	      0.88298750	     -0.00076452	     -0.22074497	     -0.00000000	      0.00000000	     47.44387720
      1.94904813	     -0.06001147	      0.00022306	     -0.20127225	     -0.06524899	      0.88298822	     -0.00076366	     -0.22072869	     -0.00000000	      0.00000000	     47.72457233
      1.95081928	     -0.05995102	      0.00022125	     -0.20121141	     -0.06524529	      0.88298924	     -0.00076225	     -0.22070764	     -0.00000000	      0.00000000	     47.32812541
      1.95259043	     -0.05989058	      0.00021804	     -0.20115055	     -0.06524161	      0.88299034	     -0.00076051	     -0.22068705	     -0.00000000	      0.00000000	     48.39027233
      1.95401565	     -0.05984378	      0.00021608	     -0.20110342	     -0.06523864	      0.88299128	     -0.00075887	     -0.22067085	     -0.00000000	      0.00000000	     47.77483067
      1.95544086	     -0.05979632	      0.00021294	     -0.20105561	     -0.06523568	      0.88299227	     -0.00075703	     -0.22065491	     -0.00000000	      0.00000000	     48.20899938
      1.95686607	     -0.05975477	      0.00020991	     -0.20101369	     -0.06523273	      0.88299330	     -0.00075498	     -0.22063929	     -0.00000000	      0.00000001	     48.35165319
      1.95860926	     -0.05970638	      0.00020528	     -0.20096486	     -0.06522912	      0.88299462	     -0.00075219	     -0.22062072	     -0.00000000	      0.00000001	     47.99000019
      1.96006425	     -0.05966529	      0.00020134	     -0.20092337	     -0.06522611	      0.88299576	     -0.00074962	     -0.22060563	     -0.00000000	      0.00000001	     48.48302088
      1.96151925	     -0.05962826	      0.00019655	     -0.20088592	     -0.06522311	      0.88299694	     -0.00074684	     -0.22059092	     -0.00000000	      0.00000001	     48.77240202
      1.96297424	     -0.05959254	      0.00019221	     -0.20084980	     -0.06522011	      0.88299816	     -0.00074385	     -0.22057664	     -0.00000000	      0.00000001	     48.59922454
      1.96442923	     -0.05955843	      0.00018675	     -0.20081525	     -0.06521710	      0.88299941	     -0.00074064	     -0.22056278	     -0.00000000	      0.00000001	     48.83383062
      1.96633567	     -0.05952069	      0.00018055	     -0.20077697	     -0.06521317	      0.88300110	     -0.00073613	     -0.22054536	     -0.00000000	      0.00000001	     48.76193065
      1.96757077	     -0.05949146	      0.00017452	     -0.20074732	     -0.06521062	      0.88300222	     -0.00073301	     -0.22053448	     -0.00000000	      0.00000001	     48.81013956
      1.96880587	     -0.05946850	      0.00016936	     -0.20072397	     -0.06520808	      0.88300336	     -0.00072974	     -0.22052388	     -0.00000000	      0.00000001	     48.93643586
      1.97037636	     -0.05944266	      0.00016223	     -0.20069761	     -0.06520483	      0.88300484	     -0.00072538	     -0.22051098	     -0.00000000	      0.00000001	     48.83503565
      1.97194685	     -0.05941800	      0.00015487	     -0.20067243	     -0.06520159	      0.88300635	     -0.00072078	     -0.22049869	     -0.00000000	      0.00000001	     49.11544731
      1.97351734	     -0.05939713	      0.00014668	     -0.20065102	     -0.06519835	      0.88300788	     -0.00071595	     -0.22048704	     -0.00000000	      0.00000001	     48.97397531
      1.97508783	     -0.05937607	      0.00013860	     -0.20062941	     -0.06519510	      0.88300944	     -0.00071089	     -0.22047602	     -0.00000000	      0.00000001	     49.22303110
      1.97665832	     -0.05935915	      0.00012951	     -0.20061192	     -0.06519185	      0.88301102	     -0.00070560	     -0.22046560	     -0.00000000	      0.00000001	     49.23280519
      1.97822881	     -0.05934587	      0.00012078	     -0.20059807	     -0.06518860	      0.88301262	     -0.00070010	     -0.22045582	     -0.00000000	      0.00000001	     49.65442423
      1.97979930	     -0.05933444	      0.00011051	     -0.20058605	     -0.06518535	      0.88301424	     -0.00069438	     -0.22044672	     -0.00000000	      0.00000001	     49.13325093
      1.98106114	     -0.05932736	      0.00010281	     -0.20057849	     -0.06518273	      0.88301555	     -0.00068962	     -0.22043991	     -0.00000000	      0.00000001	     49.51466479
      1.98232297	     -0.05932269	      0.00009430	     -0.20057333	     -0.06518012	      0.88301688	     -0.00068473	     -0.22043357	     -0.00000000	      0.00000001	     49.44054515
      1.98358480	     -0.05932056	      0.00008556	     -0.20057071	     -0.06517750	      0.88301821	     -0.00067971	     -0.22042769	     -0.00000000	      0.00000001	     49.54538766
      1.98484663	     -0.05932005	      0.00007648	     -0.20056970	     -0.06517488	      0.88301955	     -0.00067455	     -0.22042231	     -0.00000000	      0.00000001	     49.52100591
      1.98592454	     -0.05932174	      0.00006838	     -0.20057095	     -0.06517265	      0.88302070	     -0.00067004	     -0.22041810	     -0.00000000	      0.00000001	     49.60504937
      1.98700246	     -0.05932460	      0.00006007	     -0.20057337	     -0.06517041	      0.88302186	     -0.00066543	     -0.22041425	     -0.00000000	      0.00000001	     49.59789931
      1.98808037	     -0.05932930	      0.00005146	     -0.20057763	     -0.06516817	      0.88302302	     -0.00066074	     -0.22041076	     -0.00000000	      0.00000001	     49.64561847
      1.98949847	     -0.05933787	      0.00003973	     -0.20058561	     -0.06516523	      0.88302455	     -0.00065443	     -0.22040675	     -0.00000000	      0.00000001	     49.63743811
      1.99051316	     -0.05934587	      0.00003102	     -0.20059319	     -0.06516312	      0.88302565	     -0.00064982	     -0.22040428	     -0.00000000	      0.00000001	     49.70763155
      1.99152784	     -0.05935524	      0.00002210	     -0.20060213	     -0.06516101	      0.88302674	     -0.00064514	     -0.22040215	     -0.00000000	      0.00000001	     49.70205483
      1.99280776	     -0.05936942	      0.00001049	     -0.20061577	     -0.06515835	      0.88302813	     -0.00063914	     -0.22039995	     -0.00000000	      0.00000001	     49.75598399
      1.99389671	     -0.05938356	      0.00000037	     -0.20062944	     -0.06515608	      0.88302930	     -0.00063394	     -0.22039853	     -0.00000000	      0.00000001	     49.73250921
      1.99498566	     -0.05940001	     -0.00001008	     -0.20064541	     -0.06515381	      0.88303047	     -0.00062867	     -0.22039753	     -0.00000000	      0.00000001	     49.78687224
      1.99607462	     -0.05941897	     -0.00002082	     -0.20066390	     -0.06515153	      0.88303163	     -0.00062334	     -0.22039697	     -0.00000000	      0.00000001	     49.76261527
      1.99716357	     -0.05944038	     -0.00003188	     -0.20068483	     -0.06514926	      0.88303279	     -0.00061793	     -0.22039687	     -0.00000000	      0.00000001	     49.81367483
      1.99825252	     -0.05946416	     -0.00004321	     -0.20070814	     -0.06514697	      0.88303393	     -0.00061246	     -0.22039724	     -0.00000000	      0.00000001	     49.78839544
      1.99934147	     -0.05949055	     -0.00005485	     -0.20073405	     -0.06514468	      0.88303507	     -0.00060694	     -0.22039810	     -0.00000000	      0.00000001	     49.83991011
      2.00043042	     -0.05951953	     -0.00006674	     -0.20076254	     -0.06514239	      0.88303619	     -0.00060136	     -0.22039946	     -0.00000000	      0.00000001	     49.81319994
      2.00151937	     -0.05955135	     -0.00007890	     -0.20079388	     -0.06514008	      0.88303730	     -0.00059573	     -0.22040134	     -0.00000000	      0.00000001	     49.86593932
      2.00247803	     -0.05958147	     -0.00008977	     -0.20082357	     -0.06513805	      0.88303827	     -0.00059074	     -0.22040344	     -0.00000000	      0.00000001	     49.85015044
      2.00343669	     -0.05961360	     -0.00010080	     -0.20085528	     -0.06513601	      0.88303922	     -0.00058571	     -0.22040596	     -0.00000000	      0.00000001	     49.87679233
      2.00463533	     -0.05965642	     -0.00011475	     -0.20089757	     -0.06513345	      0.88304038	     -0.00057939	     -0.22040971	     -0.00000000	      0.00000001	     49.89019231
      2.00583397	     -0.05970203	     -0.00012885	     -0.20094266	     -0.06513088	      0.88304152	     -0.00057303	     -0.22041413	     -0.00000000	      0.00000001	     49.92920808
      2.00681096	     -0.05974092	     -0.00014038	     -0.20098113	     -0.06512877	      0.88304243	     -0.00056782	     -0.22041822	     -0.00000000	      0.00000001	     49.94219178
      2.00778795	     -0.05978125	     -0.00015195	     -0.20102105	     -0.06512666	      0.88304331	     -0.00056259	     -0.22042274	     -0.00000000	      0.00000001	     49.97245596
      2.00902151	     -0.05983403	     -0.00016656	     -0.20107332	     -0.06512397	      0.88304440	     -0.00055596	     -0.22042905	     -0.00000000	      0.00000001	     50.00871265
      2.01025507	     -0.05988895	     -0.00018119	     -0.20112774	     -0.06512127	      0.88304545	     -0.00054932	     -0.22043599	     -0.00000000	      0.00000001	     50.04621679
      2.01123964	     -0.05993419	     -0.00019285	     -0.20117259	     -0.06511910	      0.88304625	     -0.00054401	     -0.22044199	     -0.00000000	      0.00000001	     50.08362645
      2.01222422	     -0.05998082	     -0.00020441	     -0.20121884	     -0.06511692	      0.88304703	     -0.00053869	     -0.22044838	     -0.00000000	      0.00000001	     50.11389353
      2.01352244	     -0.06004437	     -0.00021966	     -0.20128190	     -0.06511402	      0.88304802	     -0.00053168	     -0.22045738	     -0.00000000	      0.00000001	     50.16672778
      2.01482066	     -0.06011038	     -0.00023497	     -0.20134742	     -0.06511110	      0.88304895	     -0.00052468	     -0.22046705	     -0.00000000	      0.00000000	     50.20002762
      2.01585324	     -0.06016446	     -0.00024713	     -0.20140112	     -0.06510876	      0.88304965	     -0.00051911	     -0.22047519	     -0.00000000	      0.00000000	     50.26212621
      2.01688582	     -0.06022023	     -0.00025940	     -0.20145652	     -0.06510641	      0.88305032	     -0.00051356	     -0.22048374	     -0.00000000	      0.00000000	     50.29896268
      2.01824302	     -0.06029549	     -0.00027558	     -0.20153130	     -0.06510329	      0.88305114	     -0.00050629	     -0.22049556	     -0.00000000	      0.00000000	     50.38671030
      2.01960021	     -0.06037259	     -0.00029167	     -0.20160794	     -0.06510014	      0.88305190	     -0.00049906	     -0.22050802	      0.00000000	      0.00000000	     50.44839143
      2.02073351	     -0.06043805	     -0.00030498	     -0.20167303	     -0.06509750	      0.88305248	     -0.00049307	     -0.22051888	      0.00000000	      0.00000000	     50.57815021
      2.02186681	     -0.06050447	     -0.00031820	     -0.20173909	     -0.06509483	      0.88305301	     -0.00048712	     -0.22053014	      0.00000000	      0.00000000	     50.66381859
      2.02328311	     -0.06058871	     -0.00033465	     -0.20182290	     -0.06509148	      0.88305361	     -0.00047977	     -0.22054474	      0.00000000	      0.00000000	     50.83340821
      2.02469940	     -0.06067508	     -0.00035130	     -0.20190884	     -0.06508811	      0.88305413	     -0.00047253	     -0.22055987	      0.00000000	      0.00000000	     50.94864939
      2.02611570	     -0.06076241	     -0.00036767	     -0.20199576	     -0.06508472	      0.88305457	     -0.00046541	     -0.22057551	      0.00000000	      0.00000000	     51.15880403
      2.02753200	     -0.06085073	     -0.00038378	     -0.20208371	     -0.06508131	      0.88305493	     -0.00045843	     -0.22059161	      0.00000000	      0.00000000	     51.25150539
      2.02894830	     -0.06093941	     -0.00039950	     -0.20217202	     -0.06507789	      0.88305522	     -0.00045160	     -0.22060812	      0.00000000	      0.00000000	     51.44177406
      2.03036460	     -0.06102844	     -0.00041457	     -0.20226072	     -0.06507446	      0.88305543	     -0.00044494	     -0.22062498	      0.00000000	      0.00000000	     51.53462757
      2.03212228	     -0.06113896	     -0.00043250	     -0.20237088	     -0.06507019	      0.88305559	     -0.00043691	     -0.22064631	      0.00000000	      0.00000000	     51.69055841
      2.03387996	     -0.06124895	     -0.00044973	     -0.20248054	     -0.06506591	      0.88305565	     -0.00042916	     -0.22066798	      0.00000000	     -0.00000000	     51.78332227
      2.03563764	     -0.06135890	     -0.00046613	     -0.20259020	     -0.06506164	      0.88305560	     -0.00042172	     -0.22068986	      0.00000000	     -0.00000000	     51.53511617
      2.03739532	     -0.06146553	     -0.00048188	     -0.20269657	     -0.06505737	      0.88305545	     -0.00041458	     -0.22071185	      0.00000000	     -0.00000000	     51.99211822
      2.03889164	     -0.06155898	     -0.00049443	     -0.20278986	     -0.06505375	      0.88305525	     -0.00040876	     -0.22073059	      0.00000000	     -0.00000000	     51.57363524
      2.04038797	     -0.06164863	     -0.00050673	     -0.20287935	     -0.06505014	      0.88305499	     -0.00040317	     -0.22074932	      0.00000000	     -0.00000000	     51.89916201
      2.04178123	     -0.06173518	     -0.00051759	     -0.20296578	     -0.06504678	      0.88305470	     -0.00039818	     -0.22076669	      0.00000000	     -0.00000000	     51.97653011
      2.04317448	     -0.06182064	     -0.00052812	     -0.20305114	     -0.06504345	      0.88305436	     -0.00039340	     -0.22078402	      0.00000000	     -0.00000000	     51.62894398
      2.04456774	     -0.06190377	     -0.00053782	     -0.20313421	     -0.06504013	      0.88305397	     -0.00038883	     -0.22080127	      0.00000000	     -0.00000000	     51.83784974
      2.04669392	     -0.06203577	     -0.00055190	     -0.20326614	     -0.06503511	      0.88305331	     -0.00038227	     -0.22082735	      0.00000000	     -0.00000000	     51.49565765
      2.04828043	     -0.06212413	     -0.00056046	     -0.20335452	     -0.06503139	      0.88305276	     -0.00037771	     -0.22084671	      0.00000000	     -0.00000000	     51.51097251
      2.04986694	     -0.06221943	     -0.00057011	     -0.20344982	     -0.06502770	      0.88305217	     -0.00037342	     -0.22086579	      0.00000000	     -0.00000000	     51.25530258
      2.05145346	     -0.06230468	     -0.00057570	     -0.20353518	     -0.06502405	      0.88305154	     -0.00036942	     -0.22088469	      0.00000000	     -0.00000000	     51.70512535
      2.05276467	     -0.06238268	     -0.00058282	     -0.20361322	     -0.06502107	      0.88305099	     -0.00036633	     -0.22090004	      0.00000000	     -0.00000000	     51.18183221
      2.05407588	     -0.06245435	     -0.00058696	     -0.20368501	     -0.06501810	      0.88305041	     -0.00036344	     -0.22091526	      0.00000000	     -0.00000000	     51.21959824
      2.05538709	     -0.06252680	     -0.00059138	     -0.20375758	     -0.06501517	      0.88304982	     -0.00036074	     -0.22093029	      0.00000000	     -0.00000000	     51.04860690
      2.05711263	     -0.06261970	     -0.00059556	     -0.20385069	     -0.06501135	      0.88304901	     -0.00035749	     -0.22094979	     -0.00000000	     -0.00000000	     50.89522230
      2.05883816	     -0.06271258	     -0.00059962	     -0.20394380	     -0.06500759	      0.88304817	     -0.00035458	     -0.22096896	     -0.00000000	     -0.00000000	     50.27261961
      2.06056370	     -0.06279186	     -0.00060004	     -0.20402340	     -0.06500388	      0.88304731	     -0.00035201	     -0.22098782	     -0.00000000	     -0.00000000	     50.87145097
      2.06185113	     -0.06286207	     -0.00060242	     -0.20409380	     -0.06500116	      0.88304665	     -0.00035032	     -0.22100152	     -0.00000000	     -0.00000000	     50.22069433
      2.06313856	     -0.06292335	     -0.00060230	     -0.20415535	     -0.06499846	      0.88304597	     -0.00034882	     -0.22101507	     -0.00000000	     -0.00000000	     50.22753754
      2.06476206	     -0.06300307	     -0.00060247	     -0.20423541	     -0.06499511	      0.88304511	     -0.00034720	     -0.22103183	     -0.00000000	     -0.00000000	     49.65179939
      2.06638556	     -0.06307624	     -0.00060114	     -0.20430895	     -0.06499182	      0.88304423	     -0.00034589	     -0.22104826	     -0.00000000	     -0.00000000	     49.95025259
      2.06800906	     -0.06315289	     -0.00060079	     -0.20438597	     -0.06498858	      0.88304333	     -0.00034489	     -0.22106425	     -0.00000000	     -0.00000000	     49.13320793
      2.06926467	     -0.06320439	     -0.00059860	     -0.20443780	     -0.06498612	      0.88304262	     -0.00034432	     -0.22107639	     -0.00000000	     -0.00000000	     49.48327076
      2.07052028	     -0.06325936	     -0.00059722	     -0.20449309	     -0.06498369	      0.88304191	     -0.00034393	     -0.22108827	     -0.00000000	     -0.00000000	     49.13403710
      2.07207997	     -0.06332449	     -0.00059489	     -0.20455864	     -0.06498072	      0.88304101	     -0.00034371	     -0.22110269	     -0.00000000	     -0.00000000	     49.16638887
      2.07363966	     -0.06339083	     -0.00059269	     -0.20462541	     -0.06497779	      0.88304009	     -0.00034378	     -0.22111673	     -0.00000000	     -0.00000000	     48.34858511
      2.07519935	     -0.06344849	     -0.00058992	     -0.20468351	     -0.06497492	      0.88303916	     -0.00034413	     -0.22113041	     -0.00000000	     -0.00000000	     48.56626877
      2.07675904	     -0.06350907	     -0.00058730	     -0.20474454	     -0.06497210	      0.88303821	     -0.00034476	     -0.22114360	     -0.00000000	     -0.00000000	     48.24530627
      2.07831873	     -0.06356290	     -0.00058386	     -0.20479885	     -0.06496932	      0.88303725	     -0.00034568	     -0.22115633	     -0.00000000	     -0.00000000	     48.44129628
      2.07987842	     -0.06361905	     -0.00058054	     -0.20485549	     -0.06496658	      0.88303627	     -0.00034688	     -0.22116851	     -0.00000000	     -0.00000000	     47.49813449
      2.08143811	     -0.06366162	     -0.00057642	     -0.20489857	     -0.06496389	      0.88303526	     -0.00034836	     -0.22118017	     -0.00000000	     -0.00000000	     48.10128913
      2.08280644	     -0.06370774	     -0.00057296	     -0.20494514	     -0.06496156	      0.88303437	     -0.00034989	     -0.22118980	     -0.00000000	     -0.00000000	     47.40734404
      2.08417476	     -0.06374321	     -0.00056899	     -0.20498109	     -0.06495927	      0.88303346	     -0.00035164	     -0.22119902	     -0.00000000	     -0.00000000	     47.34819775
      2.08554309	     -0.06377914	     -0.00056469	     -0.20501750	     -0.06495700	      0.88303254	     -0.00035361	     -0.22120767	     -0.00000000	     -0.00000000	     47.03605120
      2.08691142	     -0.06381063	     -0.00056019	     -0.20504950	     -0.06495476	      0.88303161	     -0.00035578	     -0.22121577	     -0.00000000	     -0.00000000	     46.94346562
      2.08877519	     -0.06385188	     -0.00055353	     -0.20509144	     -0.06495175	      0.88303031	     -0.00035909	     -0.22122582	     -0.00000000	     -0.00000000	     46.75047998
      2.09035263	     -0.06387843	     -0.00054751	     -0.20511861	     -0.06494924	      0.88302919	     -0.00036219	     -0.22123344	     -0.00000000	     -0.00000000	     46.16421083
      2.09193007	     -0.06390387	     -0.00054085	     -0.20514468	     -0.06494676	      0.88302805	     -0.00036556	     -0.22124009	     -0.00000000	     -0.00000000	     46.28080149
      2.09350751	     -0.06392072	     -0.00053437	     -0.20516217	     -0.06494431	      0.88302689	     -0.00036921	     -0.22124582	     -0.00000000	     -0.00000001	     45.83369097
      2.09464938	     -0.06393134	     -0.00052886	     -0.20517326	     -0.06494255	      0.88302604	     -0.00037201	     -0.22124931	     -0.00000000	     -0.00000001	     45.73436327
      2.09579125	     -0.06394099	     -0.00052354	     -0.20518339	     -0.06494080	      0.88302519	     -0.00037495	     -0.22125228	     -0.00000000	     -0.00000001	     45.66835603
      2.09716865	     -0.06394979	     -0.00051679	     -0.20519278	     -0.06493870	      0.88302414	     -0.00037868	     -0.22125518	     -0.00000000	     -0.00000001	     45.37820521
      2.09824543	     -0.06395468	     -0.00051130	     -0.20519814	     -0.06493708	      0.88302332	     -0.00038173	     -0.22125691	     -0.00000000	     -0.00000001	     45.33309484
      2.09932221	     -0.06395761	     -0.00050564	     -0.20520154	     -0.06493546	      0.88302249	     -0.00038489	     -0.22125818	     -0.00000000	     -0.00000001	     45.12346384
      2.10039899	     -0.06395884	     -0.00049983	     -0.20520324	     -0.06493385	      0.88302166	     -0.00038818	     -0.22125897	     -0.00000000	     -0.00000001	     45.02103690
      2.10177769	     -0.06395785	     -0.00049213	     -0.20520287	     -0.06493179	      0.88302058	     -0.00039254	     -0.22125930	     -0.00000000	     -0.00000001	     44.76930060
      2.10275772	     -0.06395545	     -0.00048646	     -0.20520091	     -0.06493034	      0.88301981	     -0.00039576	     -0.22125906	     -0.00000000	     -0.00000001	     44.72798943
      2.10373775	     -0.06395164	     -0.00048065	     -0.20519755	     -0.06492888	      0.88301904	     -0.00039907	     -0.22125844	     -0.00000000	     -0.00000001	     44.56983682
      2.10500792	     -0.06394453	     -0.00047290	     -0.20519103	     -0.06492701	      0.88301804	     -0.00040349	     -0.22125705	     -0.00000000	     -0.00000001	     44.46740629
      2.10607737	     -0.06393671	     -0.00046620	     -0.20518370	     -0.06492543	      0.88301719	     -0.00040733	     -0.22125538	     -0.00000000	     -0.00000001	     44.27597460
      2.10714682	     -0.06392710	     -0.00045931	     -0.20517459	     -0.06492386	      0.88301634	     -0.00041128	     -0.22125325	     -0.00000000	     -0.00000001	     44.22643784
      2.10821626	     -0.06391583	     -0.00045226	     -0.20516382	     -0.06492228	      0.88301548	     -0.00041532	     -0.22125066	     -0.00000001	     -0.00000001	     44.02885822
      2.10928571	     -0.06390269	     -0.00044502	     -0.20515119	     -0.06492071	      0.88301463	     -0.00041947	     -0.22124762	     -0.00000001	     -0.00000001	     44.00271099
      2.11024597	     -0.06388942	     -0.00043836	     -0.20513838	     -0.06491929	      0.88301387	     -0.00042328	     -0.22124449	     -0.00000001	     -0.00000001	     43.81379867
      2.11120623	     -0.06387462	     -0.00043154	     -0.20512404	     -0.06491788	      0.88301310	     -0.00042716	     -0.22124099	     -0.00000001	     -0.00000001	     43.75806103
      2.11216648	     -0.06385839	     -0.00042458	     -0.20510828	     -0.06491646	      0.88301233	     -0.00043112	     -0.22123711	     -0.00000001	     -0.00000001	     43.61913076
      2.11337897	     -0.06383575	     -0.00041560	     -0.20508623	     -0.06491467	      0.88301137	     -0.00043622	     -0.22123169	     -0.00000001	     -0.00000001	     43.54379290
      2.11431071	     -0.06381682	     -0.00040856	     -0.20506776	     -0.06491329	      0.88301063	     -0.00044022	     -0.22122711	     -0.00000001	     -0.00000001	     43.37862658
      2.11524245	     -0.06379647	     -0.00040137	     -0.20504787	     -0.06491190	      0.88300989	     -0.00044428	     -0.22122218	     -0.00000001	     -0.00000001	     43.31716930
      2.11637004	     -0.06377010	     -0.00039250	     -0.20502205	     -0.06491021	      0.88300899	     -0.00044928	     -0.22121574	     -0.00000001	     -0.00000001	     43.15547221
      2.11736000	     -0.06374533	     -0.00038456	     -0.20499777	     -0.06490872	      0.88300821	     -0.00045374	     -0.22120966	     -0.00000001	     -0.00000001	     43.11062809
      2.11834995	     -0.06371919	     -0.00037642	     -0.20497212	     -0.06490723	      0.88300743	     -0.00045826	     -0.22120319	     -0.00000001	     -0.00000001	     42.95652781
      2.11933991	     -0.06369157	     -0.00036808	     -0.20494500	     -0.06490572	      0.88300665	     -0.00046284	     -0.22119633	     -0.00000001	     -0.00000001	     42.91068117
      2.12032986	     -0.06366264	     -0.00035964	     -0.20491656	     -0.06490421	      0.88300587	     -0.00046748	     -0.22118908	     -0.00000001	     -0.00000001	     42.76808941
      2.12131982	     -0.06363235	     -0.00035106	     -0.20488677	     -0.06490268	      0.88300509	     -0.00047217	     -0.22118144	     -0.00000001	     -0.00000001	     42.72113710
      2.12230977	     -0.06360088	     -0.00034236	     -0.20485580	     -0.06490114	      0.88300432	     -0.00047691	     -0.22117344	     -0.00000001	     -0.00000001	     42.58842854
      2.12329973	     -0.06356819	     -0.00033352	     -0.20482360	     -0.06489958	      0.88300354	     -0.00048169	     -0.22116506	     -0.00000001	     -0.00000001	     42.53979386
      2.12428968	     -0.06353451	     -0.00032462	     -0.20479042	     -0.06489801	      0.88300277	     -0.00048652	     -0.22115633	     -0.00000001	     -0.00000001	     42.41836771
      2.12527964	     -0.06349970	     -0.00031563	     -0.20475609	     -0.06489643	      0.88300200	     -0.00049138	     -0.22114724	     -0.00000001	     -0.00000001	     42.36926951
      2.12626959	     -0.06346380	     -0.00030656	     -0.20472068	     -0.06489482	      0.88300123	     -0.00049628	     -0.22113782	     -0.00000001	     -0.00000001	     42.26632107
      2.12725955	     -0.06342676	     -0.00029733	     -0.20468412	     -0.06489320	      0.88300046	     -0.00050121	     -0.22112806	     -0.00000001	     -0.00000001	     42.21751872
      2.12824950	     -0.06338874	     -0.00028785	     -0.20464659	     -0.06489156	      0.88299969	     -0.00050616	     -0.22111798	     -0.00000000	     -0.00000001	     42.13354986
      2.12923946	     -0.06334970	     -0.00027832	     -0.20460803	     -0.06488989	      0.88299893	     -0.00051114	     -0.22110758	     -0.00000000	     -0.00000001	     42.08392042
      2.13022941	     -0.06330974	     -0.00026876	     -0.20456854	     -0.06488821	      0.88299816	     -0.00051614	     -0.22109689	     -0.00000000	     -0.00000001	     42.01534983
      2.13121937	     -0.06326881	     -0.00025916	     -0.20452809	     -0.06488650	      0.88299740	     -0.00052116	     -0.22108590	     -0.00000000	     -0.00000001	     41.96571355
      2.13244964	     -0.06321674	     -0.00024723	     -0.20447659	     -0.06488434	      0.88299645	     -0.00052741	     -0.22107186	     -0.00000000	     -0.00000001	     41.89751250
      2.13341119	     -0.06317506	     -0.00023789	     -0.20443535	     -0.06488263	      0.88299571	     -0.00053231	     -0.22106060	     -0.00000000	     -0.00000001	     41.85569333
      2.13437275	     -0.06313262	     -0.00022857	     -0.20439334	     -0.06488089	      0.88299498	     -0.00053721	     -0.22104910	     -0.00000000	     -0.00000001	     41.81272635
      2.13554412	     -0.06307981	     -0.00021722	     -0.20434105	     -0.06487874	      0.88299408	     -0.00054318	     -0.22103477	     -0.00000000	     -0.00000001	     41.76269734
      2.13671549	     -0.06302593	     -0.00020590	     -0.20428767	     -0.06487655	      0.88299319	     -0.00054915	     -0.22102012	     -0.00000000	     -0.00000001	     41.72567984
      2.13772727	     -0.06297851	     -0.00019613	     -0.20424068	     -0.06487463	      0.88299242	     -0.00055429	     -0.22100721	     -0.00000000	     -0.00000001	     41.67799179
      2.13873905	     -0.06293040	     -0.00018644	     -0.20419298	     -0.06487267	      0.88299166	     -0.00055943	     -0.22099407	     -0.00000000	     -0.00000001	     41.65385687
      2.13975083	     -0.06288159	     -0.00017687	     -0.20414458	     -0.06487068	      0.88299090	     -0.00056456	     -0.22098073	     -0.00000000	     -0.00000001	     41.61980560
      2.14114425	     -0.06281378	     -0.00016408	     -0.20407729	     -0.06486789	      0.88298985	     -0.00057158	     -0.22096203	     -0.00000000	     -0.00000001	     41.60399479
      2.14229088	     -0.06275722	     -0.00015383	     -0.20402115	     -0.06486555	      0.88298900	     -0.00057733	     -0.22094638	     -0.00000000	     -0.00000001	     41.57314885
      2.14343752	     -0.06269984	     -0.00014374	     -0.20396416	     -0.06486316	      0.88298815	     -0.00058305	     -0.22093050	     -0.00000000	     -0.00000001	     41.60003855
      2.14458416	     -0.06264175	     -0.00013371	     -0.20390645	     -0.06486073	      0.88298731	     -0.00058872	     -0.22091439	     -0.00000000	     -0.00000000	     41.59855462
      2.14573080	     -0.06258342	     -0.00012359	     -0.20384849	     -0.06485826	      0.88298648	     -0.00059434	     -0.22089810	     -0.00000000	     -0.00000000	     41.65224177
      2.14717485	     -0.06250925	     -0.00011111	     -0.20377477	     -0.06485508	      0.88298544	     -0.00060133	     -0.22087731	     -0.00000000	     -0.00000000	     41.70038325
      2.14861889	     -0.06243445	     -0.00009900	     -0.20370037	     -0.06485184	      0.88298442	     -0.00060821	     -0.22085628	     -0.00000000	     -0.00000000	     41.85556680
      2.14978120	     -0.06237373	     -0.00008966	     -0.20363996	     -0.06484919	      0.88298361	     -0.00061365	     -0.22083920	     -0.00000000	     -0.00000000	     41.89112395
      2.15094352	     -0.06231267	     -0.00008055	     -0.20357918	     -0.06484649	      0.88298282	     -0.00061900	     -0.22082199	     -0.00000000	     -0.00000000	     42.00725888
      2.15254679	     -0.06222776	     -0.00006829	     -0.20349463	     -0.06484272	      0.88298175	     -0.00062621	     -0.22079809	     -0.00000000	     -0.00000000	     42.12337324
      2.15430866	     -0.06213363	     -0.00005522	     -0.20340085	     -0.06483849	      0.88298061	     -0.00063389	     -0.22077164	     -0.00000000	     -0.00000000	     42.29144109
      2.15588366	     -0.06204906	     -0.00004390	     -0.20331656	     -0.06483464	      0.88297963	     -0.00064052	     -0.22074786	     -0.00000000	     -0.00000000	     42.33755398
      2.15745866	     -0.06196464	     -0.00003320	     -0.20323238	     -0.06483074	      0.88297869	     -0.00064692	     -0.22072399	     -0.00000000	     -0.00000000	     42.45450062
      2.15903366	     -0.06187997	     -0.00002268	     -0.20314791	     -0.06482679	      0.88297780	     -0.00065306	     -0.22070006	     -0.00000000	     -0.00000000	     42.51714142
      2.16085644	     -0.06178266	     -0.00001087	     -0.20305080	     -0.06482215	      0.88297684	     -0.00065986	     -0.22067236	     -0.00000000	     -0.00000000	     42.30561422
      2.16267923	     -0.06168074	      0.00000067	     -0.20294903	     -0.06481746	      0.88297597	     -0.00066629	     -0.22064467	     -0.00000000	     -0.00000000	     42.82983376
      2.16425993	     -0.06159687	      0.00001048	     -0.20286526	     -0.06481335	      0.88297528	     -0.00067158	     -0.22062058	     -0.00000000	     -0.00000000	     42.29528780
      2.16584063	     -0.06150729	      0.00001989	     -0.20277574	     -0.06480920	      0.88297467	     -0.00067658	     -0.22059655	     -0.00000000	     -0.00000000	     42.90987485
      2.16742134	     -0.06142364	      0.00002904	     -0.20269213	     -0.06480503	      0.88297414	     -0.00068130	     -0.22057248	     -0.00000000	     -0.00000000	     42.40293686
      2.16900204	     -0.06133539	      0.00003755	     -0.20260388	     -0.06480083	      0.88297369	     -0.00068574	     -0.22054850	     -0.00000000	     -0.00000000	     42.76752062
      2.17035804	     -0.06126294	      0.00004499	     -0.20253141	     -0.06479721	      0.88297337	     -0.00068931	     -0.22052795	     -0.00000000	     -0.00000000	     42.56863863
      2.17171404	     -0.06118737	      0.00005196	     -0.20245580	     -0.06479358	      0.88297312	     -0.00069267	     -0.22050742	     -0.00000000	     -0.00000000	     42.79284291
      2.17349990	     -0.06109123	      0.00006115	     -0.20235959	     -0.06478878	      0.88297290	     -0.00069676	     -0.22048042	     -0.00000000	     -0.00000000	     42.49690260
      2.17490994	     -0.06101368	      0.00006746	     -0.20228194	     -0.06478497	      0.88297280	     -0.00069972	     -0.22045914	     -0.00000000	     -0.00000000	     42.96780209
      2.17631997	     -0.06093614	      0.00007428	     -0.20220430	     -0.06478116	      0.88297279	     -0.00070245	     -0.22043791	     -0.00000000	      0.00000000	     42.80788631
      2.17812847	     -0.06084297	      0.00008165	     -0.20211095	     -0.06477627	      0.88297288	     -0.00070560	     -0.22041071	     -0.00000000	      0.00000000	     42.94499481
      2.17953276	     -0.06076499	      0.00008804	     -0.20203284	     -0.06477247	      0.88297304	     -0.00070778	     -0.22038982	     -0.00000000	      0.00000000	     42.81274207
      2.18093706	     -0.06068728	      0.00009334	     -0.20195495	     -0.06476866	      0.88297327	     -0.00070972	     -0.22036885	     -0.00000000	      0.00000000	     43.09165654
      2.18234136	     -0.06061573	      0.00009890	     -0.20188323	     -0.06476486	      0.88297359	     -0.00071142	     -0.22034797	     -0.00000000	      0.00000000	     42.92699054
      2.18374566	     -0.06054368	      0.00010357	     -0.20181096	     -0.06476105	      0.88297398	     -0.00071289	     -0.22032724	     -0.00000000	      0.00000000	     43.20344697
      2.18541054	     -0.06046051	      0.00010946	     -0.20172756	     -0.06475655	      0.88297454	     -0.00071432	     -0.22030289	     -0.00000000	      0.00000000	     43.12836331
      2.18707543	     -0.06037628	      0.00011418	     -0.20164303	     -0.06475206	      0.88297520	     -0.00071542	     -0.22027875	     -0.00000000	      0.00000000	     43.13371741
      2.18874032	     -0.06029354	      0.00012016	     -0.20156003	     -0.06474758	      0.88297596	     -0.00071619	     -0.22025481	     -0.00000000	      0.00000000	     43.32009616
      2.19011745	     -0.06022582	      0.00012298	     -0.20149202	     -0.06474388	      0.88297667	     -0.00071658	     -0.22023517	     -0.00000000	      0.00000000	     43.37658003
      2.19149459	     -0.06016020	      0.00012718	     -0.20142614	     -0.06474019	      0.88297744	     -0.00071673	     -0.22021569	     -0.00000000	      0.00000000	     43.51951360
      2.19316129	     -0.06008337	      0.00013053	     -0.20134895	     -0.06473575	      0.88297845	     -0.00071662	     -0.22019242	     -0.00000000	      0.00000000	     43.42879784
      2.19482798	     -0.06000536	      0.00013556	     -0.20127061	     -0.06473132	      0.88297955	     -0.00071617	     -0.22016949	     -0.00000000	      0.00000000	     43.77601736
      2.19620173	     -0.05994310	      0.00013704	     -0.20120801	     -0.06472769	      0.88298053	     -0.00071556	     -0.22015078	     -0.00000000	      0.00000000	     43.60393614
      2.19757548	     -0.05988211	      0.00014016	     -0.20114671	     -0.06472406	      0.88298155	     -0.00071471	     -0.22013231	     -0.00000000	      0.00000001	     43.75866730
      2.19894924	     -0.05982341	      0.00014215	     -0.20108766	     -0.06472045	      0.88298263	     -0.00071365	     -0.22011411	     -0.00000000	      0.00000001	     43.95001040
      2.20061688	     -0.05975473	      0.00014512	     -0.20101857	     -0.06471609	      0.88298400	     -0.00071205	     -0.22009240	     -0.00000000	      0.00000001	     43.67517975
      2.20228451	     -0.05968697	      0.00014623	     -0.20095034	     -0.06471174	      0.88298544	     -0.00071012	     -0.22007112	     -0.00000000	      0.00000001	     44.12791143
      2.20364390	     -0.05963351	      0.00014835	     -0.20089653	     -0.06470821	      0.88298666	     -0.00070830	     -0.22005411	     -0.00000000	      0.00000001	     43.94872781
      2.20500328	     -0.05958104	      0.00014898	     -0.20084366	     -0.06470469	      0.88298792	     -0.00070627	     -0.22003741	     -0.00000000	      0.00000001	     44.21241620
      2.20690868	     -0.05951184	      0.00015071	     -0.20077392	     -0.06469978	      0.88298975	     -0.00070304	     -0.22001455	     -0.00000000	      0.00000001	     44.10304199
      2.20823800	     -0.05946487	      0.00014999	     -0.20072651	     -0.06469636	      0.88299106	     -0.00070054	     -0.21999902	     -0.00000000	      0.00000001	     44.37322010
      2.20956732	     -0.05941994	      0.00015032	     -0.20068116	     -0.06469295	      0.88299241	     -0.00069783	     -0.21998385	     -0.00000000	      0.00000001	     44.22507823
      2.21089664	     -0.05937675	      0.00014962	     -0.20063753	     -0.06468955	      0.88299378	     -0.00069491	     -0.21996904	     -0.00000000	      0.00000001	     44.43255757
      2.21252671	     -0.05932779	      0.00014879	     -0.20058802	     -0.06468539	      0.88299550	     -0.00069106	     -0.21995143	     -0.00000000	      0.00000001	     44.05370587
      2.21415679	     -0.05927794	      0.00014669	     -0.20053758	     -0.06468125	      0.88299726	     -0.00068690	     -0.21993445	     -0.00000000	      0.00000001	     44.40679730
      2.21578686	     -0.05923362	      0.00014533	     -0.20049267	     -0.06467711	      0.88299905	     -0.00068243	     -0.21991806	     -0.00000000	      0.00000001	     44.26959167
      2.21741694	     -0.05919068	      0.00014131	     -0.20044909	     -0.06467299	      0.88300087	     -0.00067767	     -0.21990235	     -0.00000000	      0.00000001	     44.57026912
      2.21873710	     -0.05915890	      0.00014002	     -0.20041682	     -0.06466966	      0.88300237	     -0.00067359	     -0.21989010	     -0.00000000	      0.00000001	     44.44642992
      2.22005727	     -0.05912939	      0.00013648	     -0.20038677	     -0.06466634	      0.88300388	     -0.00066933	     -0.21987833	     -0.00000000	      0.00000001	     44.60127883
      2.22179315	     -0.05909439	      0.00013275	     -0.20035107	     -0.06466198	      0.88300590	     -0.00066343	     -0.21986361	     -0.00000000	      0.00000001	     44.64106016
      2.22327520	     -0.05906587	      0.00012737	     -0.20032190	     -0.06465828	      0.88300764	     -0.00065814	     -0.21985172	     -0.00000000	      0.00000001	     44.65804708
      2.22475724	     -0.05904149	      0.00012334	     -0.20029690	     -0.06465458	      0.88300939	     -0.00065261	     -0.21984045	     -0.00000000	      0.00000001	     44.61664359
      2.22623928	     -0.05901860	      0.00011651	     -0.20027332	     -0.06465089	      0.88301116	     -0.00064686	     -0.21982985	     -0.00000000	      0.00000001	     44.83492087
      2.22752086	     -0.05900112	      0.00011143	     -0.20025526	     -0.06464771	      0.88301270	     -0.00064170	     -0.21982120	     -0.00000000	      0.00000001	     44.88986303
      2.22880244	     -0.05898561	      0.00010453	     -0.20023912	     -0.06464454	      0.88301425	     -0.00063637	     -0.21981306	     -0.00000000	      0.00000001	     44.93046615
      2.23008402	     -0.05897205	      0.00009709	     -0.20022492	     -0.06464137	      0.88301581	     -0.00063089	     -0.21980541	     -0.00000000	      0.00000001	     45.03784302
      2.23113641	     -0.05896200	      0.00009030	     -0.20021433	     -0.06463878	      0.88301709	     -0.00062626	     -0.21979950	     -0.00000000	      0.00000001	     45.10198782
      2.23218880	     -0.05895348	      0.00008296	     -0.20020526	     -0.06463619	      0.88301838	     -0.00062152	     -0.21979393	     -0.00000000	      0.00000001	     45.15498689
      2.23352019	     -0.05894445	      0.00007288	     -0.20019550	     -0.06463293	      0.88302001	     -0.00061538	     -0.21978737	     -0.00000000	      0.00000001	     45.24913458
      2.23471446	     -0.05893808	      0.00006312	     -0.20018847	     -0.06463001	      0.88302147	     -0.00060974	     -0.21978194	     -0.00000000	      0.00000001	     45.28827605
      2.23590873	     -0.05893327	      0.00005271	     -0.20018298	     -0.06462710	      0.88302294	     -0.00060396	     -0.21977695	     -0.00000000	      0.00000001	     45.39935433
      2.23696002	     -0.05893034	      0.00004312	     -0.20017944	     -0.06462454	      0.88302424	     -0.00059878	     -0.21977291	     -0.00000000	      0.00000001	     45.41161914
      2.23801132	     -0.05892861	      0.00003320	     -0.20017710	     -0.06462199	      0.88302554	     -0.00059349	     -0.21976920	     -0.00000000	      0.00000001	     45.49225611
      2.23906261	     -0.05892805	      0.00002308	     -0.20017593	     -0.06461944	      0.88302684	     -0.00058812	     -0.21976582	     -0.00000000	      0.00000001	     45.52157617
      2.24040973	     -0.05892914	      0.00000978	     -0.20017622	     -0.06461619	      0.88302850	     -0.00058111	     -0.21976197	     -0.00000000	      0.00000001	     45.62147988
      2.24143095	     -0.05893123	     -0.00000064	     -0.20017771	     -0.06461373	      0.88302976	     -0.00057571	     -0.21975940	     -0.00000000	      0.00000001	     45.64289584
      2.24245218	     -0.05893448	     -0.00001145	     -0.20018034	     -0.06461128	      0.88303103	     -0.00057023	     -0.21975714	     -0.00000000	      0.00000001	     45.73369799
      2.24370187	     -0.05893990	     -0.00002517	     -0.20018501	     -0.06460829	      0.88303257	     -0.00056343	     -0.21975478	     -0.00000000	      0.00000001	     45.80030729
      2.24480110	     -0.05894607	     -0.00003757	     -0.20019050	     -0.06460566	      0.88303392	     -0.00055736	     -0.21975307	     -0.00000000	      0.00000001	     45.91018132
      2.24590032	     -0.05895337	     -0.00005010	     -0.20019714	     -0.06460304	      0.88303526	     -0.00055122	     -0.21975170	     -0.00000000	      0.00000001	     45.96009645
      2.24699955	     -0.05896187	     -0.00006270	     -0.20020496	     -0.06460043	      0.88303660	     -0.00054501	     -0.21975067	     -0.00000000	      0.00000001	     46.07125719
      2.24809877	     -0.05897137	     -0.00007542	     -0.20021379	     -0.06459782	      0.88303794	     -0.00053874	     -0.21974995	     -0.00000000	      0.00000001	     46.14324230
      2.24919800	     -0.05898206	     -0.00008835	     -0.20022382	     -0.06459521	      0.88303927	     -0.00053241	     -0.21974956	     -0.00000000	      0.00000001	     46.26303003
      2.25029723	     -0.05899387	     -0.00010144	     -0.20023496	     -0.06459262	      0.88304058	     -0.00052602	     -0.21974947	     -0.00000000	      0.00000001	     46.35368338
      2.25139645	     -0.05900691	     -0.00011474	     -0.20024733	     -0.06459002	      0.88304189	     -0.00051958	     -0.21974970	     -0.00000000	      0.00000001	     46.47946148
      2.25249568	     -0.05902098	     -0.00012822	     -0.20026074	     -0.06458743	      0.88304318	     -0.00051310	     -0.21975023	     -0.00000000	      0.00000001	     46.59175039
      2.25359490	     -0.05903617	     -0.00014187	     -0.20027525	     -0.06458484	      0.88304446	     -0.00050658	     -0.21975105	     -0.00000000	      0.00000001	     46.72337090
      2.25469413	     -0.05905232	     -0.00015564	     -0.20029074	     -0.06458226	      0.88304572	     -0.00050002	     -0.21975217	     -0.00000000	      0.00000001	     46.85243147
      2.25579335	     -0.05906953	     -0.00016951	     -0.20030729	     -0.06457968	      0.88304697	     -0.00049342	     -0.21975356	     -0.00000000	      0.00000001	     46.98797929
      2.25717604	     -0.05909279	     -0.00018695	     -0.20032972	     -0.06457644	      0.88304851	     -0.00048509	     -0.21975571	     -0.00000000	      0.00000001	     47.16529293
      2.25825996	     -0.05911231	     -0.00020060	     -0.20034860	     -0.06457390	      0.88304970	     -0.00047854	     -0.21975769	     -0.00000000	      0.00000001	     47.29926909
      2.25934388	     -0.05913263	     -0.00021422	     -0.20036828	     -0.06457137	      0.88305086	     -0.00047197	     -0.21975992	     -0.00000000	      0.00000001	     47.45244596
      2.26065388	     -0.05915848	     -0.00023043	     -0.20039338	     -0.06456830	      0.88305223	     -0.00046401	     -0.21976295	     -0.00000000	      0.00000001	     47.62980391
      2.26196389	     -0.05918577	     -0.00024659	     -0.20041992	     -0.06456524	      0.88305357	     -0.00045604	     -0.21976633	     -0.00000000	      0.00000001	     47.83805249
      2.26313697	     -0.05921194	     -0.00026139	     -0.20044542	     -0.06456250	      0.88305474	     -0.00044890	     -0.21976965	     -0.00000000	      0.00000001	     48.00079796
      2.26431004	     -0.05923965	     -0.00027649	     -0.20047246	     -0.06455977	      0.88305587	     -0.00044177	     -0.21977327	     -0.00000000	      0.00000001	     48.20947658
      2.26548312	     -0.05926890	     -0.00029169	     -0.20050105	     -0.06455703	      0.88305696	     -0.00043464	     -0.21977719	     -0.00000000	      0.00000001	     48.38793833
      2.26665620	     -0.05929950	     -0.00030676	     -0.20053098	     -0.06455430	      0.88305802	     -0.00042754	     -0.21978141	     -0.00000000	      0.00000001	     48.58715819
      2.26854232	     -0.05935212	     -0.00033090	     -0.20058255	     -0.06454992	      0.88305964	     -0.00041618	     -0.21978885	      0.00000000	      0.00000001	     48.88939336
      2.26973240	     -0.05938755	     -0.00034608	     -0.20061733	     -0.06454717	      0.88306061	     -0.00040907	     -0.21979397	      0.00000000	      0.00000001	     49.14241673
      2.27092248	     -0.05942480	     -0.00036112	     -0.20065394	     -0.06454443	      0.88306154	     -0.00040202	     -0.21979943	      0.00000000	      0.00000001	     49.34801330
      2.27271469	     -0.05948395	     -0.00038325	     -0.20071215	     -0.06454032	      0.88306285	     -0.00039152	     -0.21980832	      0.00000000	      0.00000000	     49.68973348
      2.27437637	     -0.05954175	     -0.00040340	     -0.20076910	     -0.06453653	      0.88306397	     -0.00038195	     -0.21981726	      0.00000000	      0.00000000	     49.96069939
      2.27603805	     -0.05960078	     -0.00042274	     -0.20082732	     -0.06453278	      0.88306500	     -0.00037255	     -0.21982683	      0.00000000	      0.00000000	     50.29940857
      2.27769973	     -0.05966249	     -0.00044149	     -0.20088824	     -0.06452907	      0.88306594	     -0.00036334	     -0.21983697	      0.00000000	      0.00000000	     50.58315107
      2.27919513	     -0.05971949	     -0.00045747	     -0.20094458	     -0.06452577	      0.88306670	     -0.00035524	     -0.21984659	      0.00000000	      0.00000000	     50.54112604
      2.28069053	     -0.05977602	     -0.00047309	     -0.20100045	     -0.06452251	      0.88306739	     -0.00034732	     -0.21985663	      0.00000000	      0.00000000	     50.99658478
      2.28258375	     -0.05985253	     -0.00049130	     -0.20107619	     -0.06451844	      0.88306816	     -0.00033755	     -0.21986982	      0.00000000	      0.00000000	     51.47060207
      2.28424702	     -0.05991965	     -0.00050802	     -0.20114264	     -0.06451492	      0.88306874	     -0.00032924	     -0.21988187	      0.00000000	      0.00000000	     51.15810644
      2.28559595	     -0.05996916	     -0.00051810	     -0.20119170	     -0.06451212	      0.88306915	     -0.00032268	     -0.21989188	      0.00000000	      0.00000000	     51.54308406
      2.28694487	     -0.06002437	     -0.00053022	     -0.20124642	     -0.06450936	      0.88306950	     -0.00031629	     -0.21990203	      0.00000000	      0.00000000	     51.77135877
      2.28829380	     -0.06007772	     -0.00054015	     -0.20129935	     -0.06450664	      0.88306980	     -0.00031008	     -0.21991236	      0.00000000	      0.00000000	     51.78535719
      2.28964273	     -0.06013173	     -0.00055040	     -0.20135294	     -0.06450398	      0.88307004	     -0.00030404	     -0.21992281	      0.00000000	      0.00000000	     51.98852657
      2.29149926	     -0.06020689	     -0.00056226	     -0.20142760	     -0.06450038	      0.88307030	     -0.00029602	     -0.21993738	      0.00000000	      0.00000000	     51.55650774
      2.29288906	     -0.06025856	     -0.00057194	     -0.20147887	     -0.06449776	      0.88307043	     -0.00029025	     -0.21994835	      0.00000000	      0.00000000	     52.08897644
      2.29427886	     -0.06031223	     -0.00057916	     -0.20153222	     -0.06449519	      0.88307051	     -0.00028467	     -0.21995931	      0.00000000	      0.00000000	     52.29555141
      2.29603038	     -0.06038520	     -0.00058993	     -0.20160476	     -0.06449204	      0.88307054	     -0.00027792	     -0.21997319	      0.00000000	     -0.00000000	     51.98820254
      2.29726809	     -0.06042991	     -0.00059448	     -0.20164926	     -0.06448987	      0.88307053	     -0.00027335	     -0.21998308	      0.00000000	     -0.00000000	     52.28115635
      2.29850580	     -0.06047900	     -0.00060044	     -0.20169810	     -0.06448775	      0.88307047	     -0.00026893	     -0.21999294	      0.00000000	     -0.00000000	     52.43968370
      2.30013171	     -0.06054289	     -0.00060636	     -0.20176172	     -0.06448504	      0.88307035	     -0.00026338	     -0.22000593	      0.00000000	     -0.00000000	     52.21472451
      2.30175761	     -0.06060421	     -0.00061270	     -0.20182277	     -0.06448242	      0.88307017	     -0.00025811	     -0.22001890	      0.00000000	     -0.00000000	     52.63492444
      2.30338352	     -0.06066720	     -0.00061568	     -0.20188560	     -0.06447990	      0.88306993	     -0.00025312	     -0.22003183	     -0.00000000	     -0.00000000	     52.43866441
      2.30465643	     -0.06071585	     -0.00062048	     -0.20193406	     -0.06447798	      0.88306971	     -0.00024942	     -0.22004192	     -0.00000000	     -0.00000000	     52.54098566
      2.30592934	     -0.06076352	     -0.00062251	     -0.20198163	     -0.06447613	      0.88306946	     -0.00024590	     -0.22005198	     -0.00000000	     -0.00000000	     52.55429557
      2.30764272	     -0.06082919	     -0.00062617	     -0.20204713	     -0.06447372	      0.88306908	     -0.00024143	     -0.22006539	     -0.00000000	     -0.00000000	     52.47646581
      2.30901043	     -0.06087705	     -0.00062670	     -0.20209495	     -0.06447187	      0.88306873	     -0.00023810	     -0.22007604	     -0.00000000	     -0.00000000	     52.45065200
      2.31037813	     -0.06092666	     -0.00062837	     -0.20214448	     -0.06447010	      0.88306835	     -0.00023498	     -0.22008655	     -0.00000000	     -0.00000000	     52.67098691
      2.31174584	     -0.06097473	     -0.00062811	     -0.20219252	     -0.06446839	      0.88306794	     -0.00023207	     -0.22009695	     -0.00000000	     -0.00000000	     52.39087794
      2.31311354	     -0.06102003	     -0.00062805	     -0.20223781	     -0.06446675	      0.88306750	     -0.00022937	     -0.22010720	     -0.00000000	     -0.00000000	     52.60335346
      2.31499342	     -0.06108262	     -0.00062562	     -0.20230046	     -0.06446460	      0.88306684	     -0.00022601	     -0.22012096	     -0.00000000	     -0.00000000	     52.31810513
      2.31627375	     -0.06112159	     -0.00062512	     -0.20233943	     -0.06446321	      0.88306637	     -0.00022395	     -0.22013014	     -0.00000000	     -0.00000000	     52.50284648
      2.31755408	     -0.06116086	     -0.00062255	     -0.20237877	     -0.06446188	      0.88306586	     -0.00022208	     -0.22013909	     -0.00000000	     -0.00000000	     52.46615550
      2.31921967	     -0.06121107	     -0.00061976	     -0.20242907	     -0.06446024	      0.88306517	     -0.00021992	     -0.22015045	     -0.00000000	     -0.00000000	     52.29106040
      2.32062375	     -0.06125047	     -0.00061576	     -0.20246860	     -0.06445893	      0.88306456	     -0.00021835	     -0.22015975	     -0.00000000	     -0.00000000	     52.19385674
      2.32202783	     -0.06129000	     -0.00061264	     -0.20250823	     -0.06445769	      0.88306392	     -0.00021700	     -0.22016879	     -0.00000000	     -0.00000000	     52.35067353
      2.32380847	     -0.06134075	     -0.00060613	     -0.20255920	     -0.06445622	      0.88306307	     -0.00021562	     -0.22017995	     -0.00000000	     -0.00000000	     52.03467992
      2.32503090	     -0.06136982	     -0.00060311	     -0.20258837	     -0.06445527	      0.88306246	     -0.00021488	     -0.22018736	     -0.00000000	     -0.00000000	     52.10847474
      2.32625333	     -0.06140127	     -0.00059823	     -0.20261998	     -0.06445437	      0.88306184	     -0.00021431	     -0.22019454	     -0.00000000	     -0.00000000	     52.07389939
      2.32785958	     -0.06144106	     -0.00059197	     -0.20265999	     -0.06445327	      0.88306099	     -0.00021383	     -0.22020371	     -0.00000000	     -0.00000000	     52.05543986
      2.32946584	     -0.06147965	     -0.00058423	     -0.20269884	     -0.06445226	      0.88306011	     -0.00021365	     -0.22021252	     -0.00000000	     -0.00000000	     51.78625218
      2.33107209	     -0.06151400	     -0.00057731	     -0.20273345	     -0.06445132	      0.88305920	     -0.00021376	     -0.22022099	     -0.00000000	     -0.00000000	     51.72248434
      2.33244531	     -0.06154020	     -0.00056859	     -0.20275994	     -0.06445059	      0.88305840	     -0.00021409	     -0.22022787	     -0.00000000	     -0.00000000	     51.64103740
      2.33381852	     -0.06156586	     -0.00056128	     -0.20278585	     -0.06444993	      0.88305758	     -0.00021463	     -0.22023439	     -0.00000000	     -0.00000000	     51.64374571
      2.33519174	     -0.06159002	     -0.00055186	     -0.20281033	     -0.06444932	      0.88305675	     -0.00021539	     -0.22024060	     -0.00000000	     -0.00000000	     51.45128437
      2.33688981	     -0.06161939	     -0.00054111	     -0.20284007	     -0.06444865	      0.88305569	     -0.00021663	     -0.22024780	     -0.00000000	     -0.00000000	     51.25102003
      2.33814018	     -0.06163539	     -0.00053091	     -0.20285641	     -0.06444821	      0.88305489	     -0.00021775	     -0.22025280	     -0.00000000	     -0.00000000	     51.10749846
      2.33939056	     -0.06165228	     -0.00052173	     -0.20287362	     -0.06444782	      0.88305408	     -0.00021905	     -0.22025746	     -0.00000000	     -0.00000000	     51.16115617
      2.34106355	     -0.06167340	     -0.00050799	     -0.20289520	     -0.06444738	      0.88305298	     -0.00022105	     -0.22026323	     -0.00000000	     -0.00000000	     50.79935282
      2.34253596	     -0.06168963	     -0.00049670	     -0.20291182	     -0.06444705	      0.88305199	     -0.00022307	     -0.22026784	     -0.00000000	     -0.00000000	     51.06525595
      2.34400837	     -0.06170229	     -0.00048352	     -0.20292493	     -0.06444679	      0.88305098	     -0.00022533	     -0.22027202	     -0.00000000	     -0.00000000	     50.59339429
      2.34548078	     -0.06171329	     -0.00047188	     -0.20293633	     -0.06444660	      0.88304996	     -0.00022783	     -0.22027568	     -0.00000000	     -0.00000000	     50.86394780
      2.34695320	     -0.06172080	     -0.00045795	     -0.20294432	     -0.06444646	      0.88304891	     -0.00023055	     -0.22027884	     -0.00000000	     -0.00000000	     50.32392919
      2.34824491	     -0.06172505	     -0.00044747	     -0.20294894	     -0.06444638	      0.88304798	     -0.00023314	     -0.22028115	     -0.00000000	     -0.00000000	     50.56920104
      2.34953662	     -0.06172810	     -0.00043558	     -0.20295240	     -0.06444635	      0.88304703	     -0.00023590	     -0.22028304	     -0.00000000	     -0.00000001	     50.21895176
      2.35082833	     -0.06172854	     -0.00042426	     -0.20295324	     -0.06444637	      0.88304607	     -0.00023883	     -0.22028450	     -0.00000000	     -0.00000001	     50.29321326
      2.35234277	     -0.06172752	     -0.00041042	     -0.20295271	     -0.06444643	      0.88304492	     -0.00024248	     -0.22028565	     -0.00000000	     -0.00000001	     50.04762000
      2.35342047	     -0.06172467	     -0.00040070	     -0.20295020	     -0.06444651	      0.88304410	     -0.00024523	     -0.22028611	     -0.00000000	     -0.00000001	     50.06184705
      2.35449816	     -0.06172056	     -0.00039079	     -0.20294644	     -0.06444662	      0.88304326	     -0.00024808	     -0.22028625	     -0.00000000	     -0.00000001	     49.99394212
      2.35581280	     -0.06171379	     -0.00037863	     -0.20294010	     -0.06444678	      0.88304222	     -0.00025172	     -0.22028599	     -0.00000000	     -0.00000001	     49.87831848
      2.35688159	     -0.06170632	     -0.00036859	     -0.20293299	     -0.06444694	      0.88304137	     -0.00025481	     -0.22028543	     -0.00000000	     -0.00000001	     49.84223433
      2.35795038	     -0.06169752	     -0.00035847	     -0.20292455	     -0.06444713	      0.88304050	     -0.00025800	     -0.22028453	     -0.00000000	     -0.00000001	     49.72442423
      2.35901917	     -0.06168720	     -0.00034823	     -0.20291459	     -0.06444733	      0.88303963	     -0.00026129	     -0.22028331	     -0.00000000	     -0.00000001	     49.67942915
      2.36008796	     -0.06167557	     -0.00033787	     -0.20290333	     -0.06444756	      0.88303874	     -0.00026469	     -0.22028175	     -0.00000000	     -0.00000001	     49.56343760
      2.36138908	     -0.06165959	     -0.00032506	     -0.20288780	     -0.06444787	      0.88303765	     -0.00026896	     -0.22027940	     -0.00000000	     -0.00000001	     49.51816134
      2.36233616	     -0.06164689	     -0.00031563	     -0.20287543	     -0.06444810	      0.88303684	     -0.00027215	     -0.22027739	     -0.00000000	     -0.00000001	     49.37174094
      2.36328325	     -0.06163326	     -0.00030611	     -0.20286213	     -0.06444835	      0.88303603	     -0.00027542	     -0.22027512	     -0.00000000	     -0.00000001	     49.31649557
      2.36455933	     -0.06161360	     -0.00029304	     -0.20284293	     -0.06444871	      0.88303492	     -0.00027994	     -0.22027167	     -0.00000000	     -0.00000001	     49.17338934
      2.36565969	     -0.06159545	     -0.00028156	     -0.20282518	     -0.06444904	      0.88303395	     -0.00028393	     -0.22026834	     -0.00000000	     -0.00000001	     49.12155990
      2.36676005	     -0.06157639	     -0.00026997	     -0.20280652	     -0.06444938	      0.88303297	     -0.00028800	     -0.22026470	     -0.00000000	     -0.00000001	     48.96155318
      2.36786040	     -0.06155628	     -0.00025822	     -0.20278681	     -0.06444973	      0.88303198	     -0.00029216	     -0.22026075	     -0.00000000	     -0.00000001	     48.92496519
      2.36881702	     -0.06153806	     -0.00024789	     -0.20276894	     -0.06445004	      0.88303110	     -0.00029583	     -0.22025708	     -0.00000000	     -0.00000001	     48.77740965
      2.36977363	     -0.06151904	     -0.00023744	     -0.20275027	     -0.06445036	      0.88303022	     -0.00029956	     -0.22025320	     -0.00000000	     -0.00000001	     48.71057052
      2.37095920	     -0.06149487	     -0.00022450	     -0.20272654	     -0.06445077	      0.88302911	     -0.00030425	     -0.22024810	     -0.00000000	     -0.00000001	     48.57471672
      2.37214477	     -0.06146977	     -0.00021146	     -0.20270187	     -0.06445118	      0.88302799	     -0.00030901	     -0.22024269	     -0.00000000	     -0.00000001	     48.50463773
      2.37310117	     -0.06144894	     -0.00020080	     -0.20268139	     -0.06445151	      0.88302708	     -0.00031290	     -0.22023811	     -0.00000000	     -0.00000001	     48.37858107
      2.37405757	     -0.06142757	     -0.00018989	     -0.20266038	     -0.06445185	      0.88302615	     -0.00031683	     -0.22023336	     -0.00000000	     -0.00000001	     48.30685919
      2.37528820	     -0.06139945	     -0.00017581	     -0.20263270	     -0.06445229	      0.88302495	     -0.00032195	     -0.22022699	     -0.00000000	     -0.00000001	     48.18602368
      2.37651883	     -0.06137058	     -0.00016171	     -0.20260428	     -0.06445272	      0.88302374	     -0.00032711	     -0.22022038	     -0.00000000	     -0.00000001	     48.10945407
      2.37747599	     -0.06134773	     -0.00015080	     -0.20258176	     -0.06445306	      0.88302278	     -0.00033117	     -0.22021508	     -0.00000000	     -0.00000001	     48.01335313
      2.37843315	     -0.06132446	     -0.00013991	     -0.20255883	     -0.06445339	      0.88302182	     -0.00033525	     -0.22020964	     -0.00000000	     -0.00000001	     47.94993656
      2.37973336	     -0.06129234	     -0.00012521	     -0.20252715	     -0.06445384	      0.88302049	     -0.00034082	     -0.22020208	     -0.00000000	     -0.00000001	     47.85687894
      2.38103358	     -0.06125961	     -0.00011062	     -0.20249486	     -0.06445428	      0.88301916	     -0.00034643	     -0.22019432	     -0.00000000	     -0.00000001	     47.78368126
      2.38202433	     -0.06123438	     -0.00009961	     -0.20246995	     -0.06445460	      0.88301813	     -0.00035072	     -0.22018829	     -0.00000000	     -0.00000001	     47.72113986
      2.38301509	     -0.06120886	     -0.00008866	     -0.20244475	     -0.06445492	      0.88301710	     -0.00035503	     -0.22018217	     -0.00000000	     -0.00000001	     47.66771246
      2.38438490	     -0.06117326	     -0.00007373	     -0.20240957	     -0.06445534	      0.88301566	     -0.00036100	     -0.22017358	     -0.00000000	     -0.00000001	     47.60390650
      2.38563789	     -0.06114034	     -0.00006029	     -0.20237703	     -0.06445571	      0.88301433	     -0.00036646	     -0.22016561	     -0.00000000	     -0.00000001	     47.54613774
      2.38689089	     -0.06110718	     -0.00004708	     -0.20234423	     -0.06445607	      0.88301299	     -0.00037193	     -0.22015756	     -0.00000000	     -0.00000001	     47.51125708
      2.38814388	     -0.06107371	     -0.00003405	     -0.20231111	     -0.06445640	      0.88301165	     -0.00037738	     -0.22014943	     -0.00000000	     -0.00000001	     47.45643480
      2.38939687	     -0.06104011	     -0.00002128	     -0.20227784	     -0.06445671	      0.88301030	     -0.00038283	     -0.22014123	     -0.00000000	     -0.00000001	     47.45988045
      2.39064987	     -0.06100628	     -0.00000875	     -0.20224433	     -0.06445700	      0.88300894	     -0.00038825	     -0.22013299	     -0.00000000	     -0.00000001	     47.43025462
      2.39190286	     -0.06097243	      0.00000343	     -0.20221078	     -0.06445726	      0.88300758	     -0.00039363	     -0.22012470	     -0.00000000	     -0.00000001	     47.47980701
      2.39315585	     -0.06093869	      0.00001519	     -0.20217732	     -0.06445750	      0.88300622	     -0.00039896	     -0.22011640	     -0.00000000	     -0.00000001	     47.50085961
      2.39440884	     -0.06090533	      0.00002649	     -0.20214423	     -0.06445772	      0.88300485	     -0.00040424	     -0.22010809	     -0.00000000	     -0.00000001	     47.58115347
      2.39603432	     -0.06086211	      0.00004080	     -0.20210133	     -0.06445797	      0.88300309	     -0.00041097	     -0.22009732	     -0.00000000	     -0.00000001	     47.67011557
      2.39765980	     -0.06081913	      0.00005433	     -0.20205863	     -0.06445819	      0.88300132	     -0.00041756	     -0.22008658	     -0.00000000	     -0.00000001	     47.82679291
      2.39928529	     -0.06077636	      0.00006722	     -0.20201611	     -0.06445838	      0.88299957	     -0.00042399	     -0.22007590	     -0.00000000	     -0.00000001	     47.87933144
      2.40091077	     -0.06073392	      0.00007926	     -0.20197389	     -0.06445853	      0.88299783	     -0.00043022	     -0.22006531	     -0.00000000	     -0.00000001	     48.02880836
      2.40253625	     -0.06069216	      0.00009073	     -0.20193232	     -0.06445866	      0.88299612	     -0.00043625	     -0.22005483	     -0.00000000	     -0.00000001	     48.11763070
      2.40416173	     -0.06065248	      0.00010128	     -0.20189278	     -0.06445877	      0.88299443	     -0.00044207	     -0.22004451	     -0.00000000	     -0.00000001	     47.79894893
      2.40578721	     -0.06060927	      0.00011145	     -0.20184969	     -0.06445885	      0.88299278	     -0.00044765	     -0.22003436	     -0.00000000	     -0.00000001	     48.06186912
      2.40741269	     -0.06056937	      0.00012053	     -0.20180986	     -0.06445892	      0.88299118	     -0.00045299	     -0.22002433	     -0.00000000	     -0.00000001	     48.07121029
      2.40903817	     -0.06052926	      0.00012977	     -0.20176982	     -0.06445897	      0.88298962	     -0.00045809	     -0.22001450	     -0.00000000	     -0.00000001	     47.76674489
      2.41066365	     -0.06049033	      0.00013664	     -0.20173087	     -0.06445900	      0.88298813	     -0.00046292	     -0.22000484	     -0.00000000	     -0.00000001	     47.98332865
      2.41209196	     -0.06045390	      0.00014421	     -0.20169445	     -0.06445903	      0.88298686	     -0.00046696	     -0.21999651	     -0.00000000	     -0.00000001	     47.91623517
      2.41352027	     -0.06042043	      0.00014937	     -0.20166092	     -0.06445905	      0.88298566	     -0.00047079	     -0.21998829	     -0.00000000	     -0.00000001	     48.09686109
      2.41507825	     -0.06038421	      0.00015612	     -0.20162466	     -0.06445906	      0.88298441	     -0.00047474	     -0.21997952	     -0.00000000	     -0.00000001	     48.14061148
      2.41663624	     -0.06034995	      0.00016051	     -0.20159030	     -0.06445907	      0.88298324	     -0.00047844	     -0.21997093	     -0.00000000	     -0.00000000	     47.74178042
      2.41819422	     -0.06031038	      0.00016673	     -0.20155065	     -0.06445908	      0.88298215	     -0.00048188	     -0.21996253	     -0.00000000	     -0.00000000	     47.92479590
      2.41975220	     -0.06027740	      0.00016931	     -0.20151750	     -0.06445909	      0.88298114	     -0.00048508	     -0.21995420	     -0.00000000	     -0.00000000	     48.15949562
      2.42131018	     -0.06024047	      0.00017572	     -0.20148050	     -0.06445909	      0.88298021	     -0.00048801	     -0.21994610	     -0.00000000	     -0.00000000	     47.87242837
      2.42260749	     -0.06021185	      0.00017671	     -0.20145169	     -0.06445910	      0.88297951	     -0.00049026	     -0.21993941	     -0.00000000	     -0.00000000	     47.99082883
      2.42390480	     -0.06018263	      0.00018007	     -0.20142235	     -0.06445911	      0.88297887	     -0.00049234	     -0.21993281	     -0.00000000	     -0.00000000	     48.04826383
      2.42556341	     -0.06014778	      0.00018239	     -0.20138728	     -0.06445912	      0.88297815	     -0.00049472	     -0.21992453	     -0.00000000	     -0.00000000	     47.96117345
      2.42722202	     -0.06011019	      0.00018609	     -0.20134951	     -0.06445913	      0.88297754	     -0.00049682	     -0.21991640	     -0.00000000	     -0.00000000	     47.82370470
      2.42870823	     -0.06007860	      0.00018653	     -0.20131769	     -0.06445914	      0.88297708	     -0.00049844	     -0.21990918	     -0.00000000	     -0.00000000	     48.10783462
      2.43019444	     -0.06004663	      0.00018967	     -0.20128555	     -0.06445916	      0.88297671	     -0.00049983	     -0.21990206	     -0.00000000	     -0.00000000	     48.20767946
      2.43168066	     -0.06001740	      0.00018991	     -0.20125608	     -0.06445919	      0.88297642	     -0.00050098	     -0.21989505	     -0.00000000	     -0.00000000	     47.95151269
      2.43316687	     -0.05998389	      0.00019245	     -0.20122239	     -0.06445922	      0.88297622	     -0.00050189	     -0.21988815	     -0.00000000	     -0.00000000	     48.13753736
      2.43465308	     -0.05995625	      0.00019234	     -0.20119450	     -0.06445925	      0.88297610	     -0.00050257	     -0.21988130	     -0.00000000	     -0.00000000	     48.46754520
      2.43613929	     -0.05992488	      0.00019451	     -0.20116295	     -0.06445928	      0.88297607	     -0.00050300	     -0.21987459	     -0.00000000	      0.00000000	     47.99981059
      2.43762551	     -0.05989681	      0.00019390	     -0.20113461	     -0.06445932	      0.88297611	     -0.00050320	     -0.21986795	     -0.00000000	      0.00000000	     48.55547481
      2.43911172	     -0.05986783	      0.00019564	     -0.20110544	     -0.06445937	      0.88297624	     -0.00050316	     -0.21986145	     -0.00000000	      0.00000000	     47.99150993
      2.44059793	     -0.05984033	      0.00019448	     -0.20107765	     -0.06445941	      0.88297645	     -0.00050288	     -0.21985505	     -0.00000000	      0.00000000	     48.49638662
      2.44208414	     -0.05981381	      0.00019559	     -0.20105093	     -0.06445946	      0.88297673	     -0.00050236	     -0.21984881	     -0.00000000	      0.00000000	     48.23106279
      2.44357036	     -0.05978800	      0.00019406	     -0.20102483	     -0.06445951	      0.88297708	     -0.00050161	     -0.21984273	     -0.00000000	      0.00000000	     48.30062273
      2.44505657	     -0.05976349	      0.00019438	     -0.20100009	     -0.06445955	      0.88297750	     -0.00050063	     -0.21983681	     -0.00000000	      0.00000000	     48.45400216
      2.44654278	     -0.05974076	      0.00019237	     -0.20097706	     -0.06445960	      0.88297800	     -0.00049940	     -0.21983111	     -0.00000000	      0.00000000	     48.41096829
      2.44802899	     -0.05971759	      0.00019211	     -0.20095365	     -0.06445964	      0.88297855	     -0.00049795	     -0.21982561	     -0.00000000	      0.00000000	     48.25757285
      2.44951521	     -0.05969826	      0.00018939	     -0.20093400	     -0.06445968	      0.88297917	     -0.00049626	     -0.21982032	     -0.00000000	      0.00000000	     48.64073191
      2.45100142	     -0.05967723	      0.00018860	     -0.20091271	     -0.06445971	      0.88297985	     -0.00049434	     -0.21981531	     -0.00000000	      0.00000000	     48.41959044
      2.45248763	     -0.05966059	      0.00018535	     -0.20089575	     -0.06445974	      0.88298058	     -0.00049218	     -0.21981053	     -0.00000000	      0.00000000	     48.56232067
      2.45397384	     -0.05964260	      0.00018383	     -0.20087748	     -0.06445975	      0.88298136	     -0.00048979	     -0.21980607	     -0.00000000	      0.00000000	     48.42884560
      2.45546005	     -0.05962869	      0.00017996	     -0.20086323	     -0.06445975	      0.88298220	     -0.00048717	     -0.21980187	     -0.00000000	      0.00000000	     48.48748378
      2.45694627	     -0.05961521	      0.00017761	     -0.20084945	     -0.06445974	      0.88298308	     -0.00048432	     -0.21979805	     -0.00000000	      0.00000000	     48.34469930
      2.45843248	     -0.05960343	      0.00017307	     -0.20083732	     -0.06445972	      0.88298400	     -0.00048125	     -0.21979455	     -0.00000000	      0.00000000	     48.42105210
      2.45991869	     -0.05959380	      0.00016996	     -0.20082736	     -0.06445968	      0.88298497	     -0.00047795	     -0.21979142	     -0.00000000	      0.00000000	     48.55664113
      2.46140490	     -0.05958714	      0.00016465	     -0.20082033	     -0.06445962	      0.88298598	     -0.00047443	     -0.21978869	     -0.00000000	      0.00000000	     48.20485116
      2.46289112	     -0.05957874	      0.00016061	     -0.20081159	     -0.06445955	      0.88298702	     -0.00047068	     -0.21978637	     -0.00000000	      0.00000000	     48.41949343
      2.46437733	     -0.05957685	      0.00015455	     -0.20080931	     -0.06445945	      0.88298810	     -0.00046673	     -0.21978442	     -0.00000000	      0.00000001	     48.60898840
      2.46586354	     -0.05957332	      0.00014979	     -0.20080543	     -0.06445934	      0.88298921	     -0.00046255	     -0.21978296	     -0.00000000	      0.00000001	     48.14757121
      2.46734975	     -0.05957340	      0.00014282	     -0.20080509	     -0.06445921	      0.88299034	     -0.00045817	     -0.21978190	     -0.00000000	      0.00000001	     48.60398001
      2.46883597	     -0.05957381	      0.00013734	     -0.20080513	     -0.06445905	      0.88299151	     -0.00045357	     -0.21978131	     -0.00000000	      0.00000001	     48.36974389
      2.47062544	     -0.05958004	      0.00012734	     -0.20081083	     -0.06445884	      0.88299295	     -0.00044777	     -0.21978117	     -0.00000000	      0.00000001	     48.50928501
      2.47187981	     -0.05958160	      0.00012278	     -0.20081209	     -0.06445867	      0.88299398	     -0.00044353	     -0.21978151	     -0.00000000	      0.00000001	     48.39404430
      2.47313419	     -0.05958788	      0.00011575	     -0.20081801	     -0.06445848	      0.88299502	     -0.00043914	     -0.21978214	     -0.00000000	      0.00000001	     48.53349713
      2.47484704	     -0.05959852	      0.00010675	     -0.20082817	     -0.06445820	      0.88299647	     -0.00043292	     -0.21978357	     -0.00000000	      0.00000001	     48.26482627
      2.47655990	     -0.05961077	      0.00009560	     -0.20083989	     -0.06445789	      0.88299794	     -0.00042645	     -0.21978561	     -0.00000000	      0.00000001	     48.95636484
      2.47768253	     -0.05961945	      0.00008956	     -0.20084827	     -0.06445767	      0.88299892	     -0.00042207	     -0.21978729	     -0.00000000	      0.00000001	     48.50793857
      2.47880517	     -0.05963018	      0.00008225	     -0.20085866	     -0.06445744	      0.88299990	     -0.00041759	     -0.21978923	     -0.00000000	      0.00000001	     48.58929828
      2.48023444	     -0.05964573	      0.00007263	     -0.20087378	     -0.06445712	      0.88300117	     -0.00041173	     -0.21979210	     -0.00000000	      0.00000001	     48.55426096
      2.48133689	     -0.05965877	      0.00006486	     -0.20088648	     -0.06445686	      0.88300215	     -0.00040710	     -0.21979463	     -0.00000000	      0.00000001	     48.63074122
      2.48243933	     -0.05967296	      0.00005683	     -0.20090033	     -0.06445659	      0.88300314	     -0.00040237	     -0.21979743	     -0.00000000	      0.00000001	     48.60120839
      2.48354178	     -0.05968807	      0.00004852	     -0.20091510	     -0.06445630	      0.88300413	     -0.00039756	     -0.21980050	     -0.00000000	      0.00000001	     48.64243007
      2.48490572	     -0.05970807	      0.00003787	     -0.20093467	     -0.06445593	      0.88300537	     -0.00039148	     -0.21980465	     -0.00000000	      0.00000001	     48.61487536
      2.48592209	     -0.05972387	      0.00002970	     -0.20095015	     -0.06445564	      0.88300629	     -0.00038686	     -0.21980801	     -0.00000000	      0.00000001	     48.67595020
      2.48693845	     -0.05974048	      0.00002137	     -0.20096644	     -0.06445533	      0.88300721	     -0.00038218	     -0.21981158	     -0.00000000	      0.00000001	     48.66585083
      2.48821599	     -0.05976255	      0.00001060	     -0.20098810	     -0.06445492	      0.88300837	     -0.00037620	     -0.21981638	     -0.00000000	      0.00000001	     48.70944574
      2.48933949	     -0.05978290	      0.00000085	     -0.20100810	     -0.06445455	      0.88300939	     -0.00037086	     -0.21982087	     -0.00000000	      0.00000001	     48.69463747
      2.49046299	     -0.05980413	     -0.00000916	     -0.20102897	     -0.06445415	      0.88301040	     -0.00036546	     -0.21982562	     -0.00000000	      0.00000001	     48.75013569
      2.49158649	     -0.05982607	     -0.00001935	     -0.20105055	     -0.06445374	      0.88301141	     -0.00035998	     -0.21983062	     -0.00000000	      0.00000001	     48.73988145
      2.49270999	     -0.05984887	     -0.00002976	     -0.20107300	     -0.06445331	      0.88301242	     -0.00035445	     -0.21983585	     -0.00000000	      0.00000001	     48.80447532
      2.49383349	     -0.05987239	     -0.00004035	     -0.20109616	     -0.06445285	      0.88301341	     -0.00034886	     -0.21984131	     -0.00000000	      0.00000001	     48.80082659
      2.49482513	     -0.05989394	     -0.00004990	     -0.20111740	     -0.06445244	      0.88301429	     -0.00034389	     -0.21984632	     -0.00000000	      0.00000001	     48.85800954
      2.49581676	     -0.05991611	     -0.00005960	     -0.20113925	     -0.06445200	      0.88301515	     -0.00033888	     -0.21985150	     -0.00000000	      0.00000001	     48.88309454
      2.49702451	     -0.05994394	     -0.00007166	     -0.20116670	     -0.06445145	      0.88301619	     -0.00033274	     -0.21985804	     -0.00000000	      0.00000001	     48.94377332
      2.49823226	     -0.05997248	     -0.00008401	     -0.20119486	     -0.06445087	      0.88301722	     -0.00032655	     -0.21986483	     -0.00000000	      0.00000001	     48.99793942
      2.49928950	     -0.05999816	     -0.00009510	     -0.20122020	     -0.06445034	      0.88301810	     -0.00032110	     -0.21987095	     -0.00000000	      0.00000001	     49.06747406
      2.50034674	     -0.06002444	     -0.00010639	     -0.20124614	     -0.06444979	      0.88301897	     -0.00031563	     -0.21987725	     -0.00000000	      0.00000001	     49.12923582
      2.50140398	     -0.06005148	     -0.00011789	     -0.20127285	     -0.06444921	      0.88301982	     -0.00031015	     -0.21988371	     -0.00000000	      0.00000001	     49.19881841
      2.50272277	     -0.06008604	     -0.00013228	     -0.20130699	     -0.06444847	      0.88302086	     -0.00030328	     -0.21989200	     -0.00000000	      0.00000001	     49.29309598
      2.50384208	     -0.06011610	     -0.00014448	     -0.20133671	     -0.06444780	      0.88302172	     -0.00029744	     -0.21989923	     -0.00000000	      0.00000001	     49.37367244
      2.50496139	     -0.06014692	     -0.00015690	     -0.20136717	     -0.06444711	      0.88302255	     -0.00029159	     -0.21990662	     -0.00000000	      0.00000001	     49.47250639
      2.50608070	     -0.06017911	     -0.00016974	     -0.20139902	     -0.06444640	      0.88302337	     -0.00028574	     -0.21991418	     -0.00000000	      0.00000000	     49.56245075
      2.50720001	     -0.06021228	     -0.00018286	     -0.20143183	     -0.06444565	      0.88302416	     -0.00027989	     -0.21992192	     -0.00000000	      0.00000000	     49.67556163
      2.50860864	     -0.06025551	     -0.00019970	     -0.20147462	     -0.06444468	      0.88302511	     -0.00027254	     -0.21993190	     -0.00000000	      0.00000000	     49.79940484
      2.50977208	     -0.06029248	     -0.00021375	     -0.20151123	     -0.06444384	      0.88302587	     -0.00026649	     -0.21994036	     -0.00000000	      0.00000000	     49.93818685
      2.51093552	     -0.06033061	     -0.00022784	     -0.20154900	     -0.06444297	      0.88302659	     -0.00026046	     -0.21994902	      0.00000000	      0.00000000	     50.04821230
      2.51209896	     -0.06036941	     -0.00024191	     -0.20158745	     -0.06444207	      0.88302728	     -0.00025446	     -0.21995788	      0.00000000	      0.00000000	     50.20737017
      2.51359952	     -0.06042084	     -0.00026046	     -0.20163842	     -0.06444087	      0.88302813	     -0.00024678	     -0.21996956	      0.00000000	      0.00000000	     50.40428607
      2.51492262	     -0.06046687	     -0.00027692	     -0.20168405	     -0.06443977	      0.88302882	     -0.00024009	     -0.21998009	      0.00000000	      0.00000000	     50.65539426
      2.51624572	     -0.06051343	     -0.00029339	     -0.20173022	     -0.06443864	      0.88302947	     -0.00023347	     -0.21999081	      0.00000000	      0.00000000	     50.84628066
      2.51756881	     -0.06055998	     -0.00030971	     -0.20177639	     -0.06443748	      0.88303008	     -0.00022695	     -0.22000171	      0.00000000	      0.00000000	     51.11492427
      2.51889191	     -0.06060663	     -0.00032584	     -0.20182268	     -0.06443629	      0.88303063	     -0.00022053	     -0.22001274	      0.00000000	      0.00000000	     51.32891036
      2.52063544	     -0.06066779	     -0.00034626	     -0.20188340	     -0.06443469	      0.88303129	     -0.00021227	     -0.22002745	      0.00000000	      0.00000000	     51.65206371
      2.52237897	     -0.06072893	     -0.00036544	     -0.20194415	     -0.06443306	      0.88303186	     -0.00020423	     -0.22004227	      0.00000000	      0.00000000	     51.85988441
      2.52388979	     -0.06078137	     -0.00038131	     -0.20199628	     -0.06443161	      0.88303229	     -0.00019746	     -0.22005518	      0.00000000	      0.00000000	     52.12901613
      2.52540061	     -0.06083372	     -0.00039661	     -0.20204834	     -0.06443016	      0.88303266	     -0.00019090	     -0.22006809	      0.00000000	      0.00000000	     52.35993671
      2.52701282	     -0.06088977	     -0.00041218	     -0.20210412	     -0.06442858	      0.88303299	     -0.00018413	     -0.22008183	      0.00000000	      0.00000000	     52.21716333
      2.52862503	     -0.06094269	     -0.00042707	     -0.20215679	     -0.06442700	      0.88303325	     -0.00017760	     -0.22009548	      0.00000000	      0.00000000	     52.71455076
      2.53023723	     -0.06099946	     -0.00044161	     -0.20221334	     -0.06442541	      0.88303344	     -0.00017133	     -0.22010900	      0.00000000	      0.00000000	     52.44326116
      2.53184944	     -0.06104894	     -0.00045505	     -0.20226263	     -0.06442382	      0.88303358	     -0.00016533	     -0.22012240	      0.00000000	      0.00000000	     52.98952379
      2.53346165	     -0.06110509	     -0.00046839	     -0.20231860	     -0.06442224	      0.88303366	     -0.00015959	     -0.22013552	      0.00000000	      0.00000000	     52.63612525
      2.53490762	     -0.06114658	     -0.00047921	     -0.20235995	     -0.06442082	      0.88303368	     -0.00015468	     -0.22014714	      0.00000000	     -0.00000000	     53.21339240
      2.53635360	     -0.06119788	     -0.00049075	     -0.20241111	     -0.06441941	      0.88303366	     -0.00014999	     -0.22015851	      0.00000000	     -0.00000000	     53.12637344
      2.53779958	     -0.06124207	     -0.00050085	     -0.20245521	     -0.06441802	      0.88303359	     -0.00014553	     -0.22016978	      0.00000000	     -0.00000000	     53.05283114
      2.53924555	     -0.06128940	     -0.00051133	     -0.20250243	     -0.06441664	      0.88303349	     -0.00014129	     -0.22018083	      0.00000000	     -0.00000000	     53.20374789
      2.54069153	     -0.06133395	     -0.00052044	     -0.20254691	     -0.06441527	      0.88303336	     -0.00013728	     -0.22019171	      0.00000000	     -0.00000000	     53.24348343
      2.54213751	     -0.06138053	     -0.00052987	     -0.20259342	     -0.06441393	      0.88303319	     -0.00013351	     -0.22020240	      0.00000000	     -0.00000000	     53.07523834
      2.54358348	     -0.06142162	     -0.00053783	     -0.20263448	     -0.06441260	      0.88303299	     -0.00012997	     -0.22021291	      0.00000000	     -0.00000000	     53.23112809
      2.54502946	     -0.06146724	     -0.00054611	     -0.20268007	     -0.06441131	      0.88303276	     -0.00012666	     -0.22022317	      0.00000000	     -0.00000000	     53.32245307
      2.54647544	     -0.06150824	     -0.00055316	     -0.20272108	     -0.06441004	      0.88303251	     -0.00012359	     -0.22023326	      0.00000000	     -0.00000000	     53.01855103
      2.54792141	     -0.06154959	     -0.00056034	     -0.20276242	     -0.06440879	      0.88303223	     -0.00012075	     -0.22024311	      0.00000000	     -0.00000000	     53.21943535
      2.54955151	     -0.06159433	     -0.00056683	     -0.20280721	     -0.06440743	      0.88303189	     -0.00011783	     -0.22025397	      0.00000000	     -0.00000000	     53.28792026
      2.55118161	     -0.06164010	     -0.00057395	     -0.20285301	     -0.06440611	      0.88303153	     -0.00011522	     -0.22026446	      0.00000000	     -0.00000000	     52.93310836
      2.55249870	     -0.06167116	     -0.00057748	     -0.20288416	     -0.06440507	      0.88303122	     -0.00011333	     -0.22027270	     -0.00000000	     -0.00000000	     53.22517320
      2.55381579	     -0.06170581	     -0.00058195	     -0.20291889	     -0.06440407	      0.88303089	     -0.00011163	     -0.22028071	     -0.00000000	     -0.00000000	     53.07637179
      2.55513289	     -0.06173699	     -0.00058522	     -0.20295017	     -0.06440309	      0.88303056	     -0.00011013	     -0.22028849	     -0.00000000	     -0.00000000	     53.11285200
      2.55693777	     -0.06177995	     -0.00058954	     -0.20299329	     -0.06440181	      0.88303008	     -0.00010840	     -0.22029876	     -0.00000000	     -0.00000000	     53.22975022
      2.55849151	     -0.06181335	     -0.00059192	     -0.20302686	     -0.06440076	      0.88302966	     -0.00010720	     -0.22030720	     -0.00000000	     -0.00000000	     53.08280240
      2.56004525	     -0.06184903	     -0.00059488	     -0.20306271	     -0.06439975	      0.88302923	     -0.00010628	     -0.22031528	     -0.00000000	     -0.00000000	     52.68747469
      2.56159899	     -0.06187460	     -0.00059532	     -0.20308850	     -0.06439879	      0.88302879	     -0.00010563	     -0.22032301	     -0.00000000	     -0.00000000	     53.18435172
      2.56315273	     -0.06191069	     -0.00059789	     -0.20312477	     -0.06439788	      0.88302834	     -0.00010525	     -0.22033026	     -0.00000000	     -0.00000000	     52.77618514
      2.56441270	     -0.06192838	     -0.00059702	     -0.20314269	     -0.06439718	      0.88302797	     -0.00010514	     -0.22033591	     -0.00000000	     -0.00000000	     53.10495175
      2.56567267	     -0.06195182	     -0.00059748	     -0.20316633	     -0.06439651	      0.88302760	     -0.00010522	     -0.22034123	     -0.00000000	     -0.00000000	     52.88303681
      2.56723766	     -0.06197616	     -0.00059670	     -0.20319096	     -0.06439572	      0.88302713	     -0.00010556	     -0.22034748	     -0.00000000	     -0.00000000	     53.09875096
      2.56880265	     -0.06200388	     -0.00059622	     -0.20321895	     -0.06439498	      0.88302666	     -0.00010618	     -0.22035329	     -0.00000000	     -0.00000000	     52.38574278
      2.57036763	     -0.06201985	     -0.00059378	     -0.20323525	     -0.06439429	      0.88302618	     -0.00010708	     -0.22035870	     -0.00000000	     -0.00000000	     52.89653481
      2.57193262	     -0.06204421	     -0.00059252	     -0.20325991	     -0.06439365	      0.88302569	     -0.00010825	     -0.22036354	     -0.00000000	     -0.00000000	     52.71501938
      2.57327479	     -0.06205484	     -0.00058910	     -0.20327087	     -0.06439314	      0.88302527	     -0.00010947	     -0.22036733	     -0.00000000	     -0.00000000	     52.77387695
      2.57461697	     -0.06207013	     -0.00058666	     -0.20328646	     -0.06439266	      0.88302485	     -0.00011090	     -0.22037071	     -0.00000000	     -0.00000000	     52.55935244
      2.57595914	     -0.06208047	     -0.00058293	     -0.20329714	     -0.06439222	      0.88302443	     -0.00011252	     -0.22037369	     -0.00000000	     -0.00000000	     52.72336613
      2.57730132	     -0.06209127	     -0.00057925	     -0.20330827	     -0.06439181	      0.88302400	     -0.00011435	     -0.22037627	     -0.00000000	     -0.00000000	     52.42204753
      2.57864349	     -0.06209816	     -0.00057479	     -0.20331552	     -0.06439144	      0.88302356	     -0.00011637	     -0.22037844	     -0.00000000	     -0.00000000	     52.57568541
      2.58045044	     -0.06210910	     -0.00056827	     -0.20332697	     -0.06439099	      0.88302297	     -0.00011940	     -0.22038065	     -0.00000000	     -0.00000000	     51.87677232
      2.58188414	     -0.06211084	     -0.00056225	     -0.20332912	     -0.06439067	      0.88302250	     -0.00012206	     -0.22038185	     -0.00000000	     -0.00000000	     52.47664640
      2.58331783	     -0.06211417	     -0.00055595	     -0.20333287	     -0.06439040	      0.88302202	     -0.00012493	     -0.22038253	     -0.00000000	     -0.00000000	     52.12379578
      2.58484780	     -0.06211469	     -0.00054822	     -0.20333388	     -0.06439014	      0.88302150	     -0.00012825	     -0.22038269	     -0.00000000	     -0.00000000	     52.30400292
      2.58637777	     -0.06211377	     -0.00054043	     -0.20333345	     -0.06438992	      0.88302098	     -0.00013180	     -0.22038226	     -0.00000000	     -0.00000000	     51.98081711
      2.58790773	     -0.06210914	     -0.00053189	     -0.20332933	     -0.06438974	      0.88302044	     -0.00013560	     -0.22038121	     -0.00000000	     -0.00000000	     52.15347143
      2.58943770	     -0.06210440	     -0.00052333	     -0.20332510	     -0.06438960	      0.88301989	     -0.00013963	     -0.22037955	     -0.00000000	     -0.00000000	     51.70918608
      2.59049260	     -0.06209654	     -0.00051697	     -0.20331760	     -0.06438952	      0.88301951	     -0.00014255	     -0.22037806	     -0.00000000	     -0.00000000	     51.80208688
      2.59154750	     -0.06209031	     -0.00051056	     -0.20331174	     -0.06438946	      0.88301912	     -0.00014559	     -0.22037625	     -0.00000000	     -0.00000000	     51.73352896
      2.59297188	     -0.06208003	     -0.00050161	     -0.20330195	     -0.06438941	      0.88301858	     -0.00014985	     -0.22037337	     -0.00000000	     -0.00000000	     51.66260205
      2.59411470	     -0.06207063	     -0.00049423	     -0.20329296	     -0.06438938	      0.88301815	     -0.00015341	     -0.22037068	     -0.00000000	     -0.00000000	     51.53086366
      2.59525753	     -0.06205989	     -0.00048663	     -0.20328263	     -0.06438938	      0.88301770	     -0.00015710	     -0.22036767	     -0.00000000	     -0.00000000	     51.49794806
      2.59640035	     -0.06204820	     -0.00047885	     -0.20327135	     -0.06438939	      0.88301724	     -0.00016091	     -0.22036433	     -0.00000000	     -0.00000000	     51.35459467
      2.59754317	     -0.06203517	     -0.00047086	     -0.20325874	     -0.06438941	      0.88301678	     -0.00016484	     -0.22036067	     -0.00000000	     -0.00000000	     51.34905037
      2.59868599	     -0.06202105	     -0.00046269	     -0.20324504	     -0.06438945	      0.88301631	     -0.00016889	     -0.22035668	     -0.00000000	     -0.00000000	     51.17365628
      2.59966244	     -0.06200786	     -0.00045552	     -0.20323222	     -0.06438950	      0.88301589	     -0.00017245	     -0.22035302	     -0.00000000	     -0.00000000	     51.18734715
      2.60063888	     -0.06199386	     -0.00044822	     -0.20321858	     -0.06438956	      0.88301547	     -0.00017609	     -0.22034911	     -0.00000000	     -0.00000000	     51.07495090
      2.60182463	     -0.06197562	     -0.00043914	     -0.20320079	     -0.06438964	      0.88301496	     -0.00018062	     -0.22034406	     -0.00000000	     -0.00000000	     51.03731548
      2.60301037	     -0.06195618	     -0.00042989	     -0.20318180	     -0.06438973	      0.88301443	     -0.00018526	     -0.22033866	     -0.00000000	     -0.00000000	     50.86575602
      2.60391497	     -0.06194039	     -0.00042269	     -0.20316636	     -0.06438981	      0.88301401	     -0.00018889	     -0.22033431	     -0.00000000	     -0.00000000	     50.88024229
      2.60481958	     -0.06192387	     -0.00041539	     -0.20315019	     -0.06438990	      0.88301359	     -0.00019258	     -0.22032975	     -0.00000000	     -0.00000000	     50.78237747
      2.60603802	     -0.06190030	     -0.00040536	     -0.20312710	     -0.06439002	      0.88301302	     -0.00019765	     -0.22032329	     -0.00000000	     -0.00000000	     50.72289629
      2.60712517	     -0.06187812	     -0.00039620	     -0.20310535	     -0.06439014	      0.88301249	     -0.00020228	     -0.22031722	     -0.00000000	     -0.00000000	     50.58176664
      2.60821231	     -0.06185481	     -0.00038683	     -0.20308247	     -0.06439027	      0.88301196	     -0.00020698	     -0.22031085	     -0.00000000	     -0.00000000	     50.57827561
      2.60912373	     -0.06183458	     -0.00037887	     -0.20306261	     -0.06439037	      0.88301150	     -0.00021099	     -0.22030528	     -0.00000000	     -0.00000000	     50.43643402
      2.61003516	     -0.06181364	     -0.00037079	     -0.20304204	     -0.06439049	      0.88301103	     -0.00021506	     -0.22029952	     -0.00000000	     -0.00000000	     50.39662382
      2.61118119	     -0.06178650	     -0.00036045	     -0.20301536	     -0.06439063	      0.88301043	     -0.00022025	     -0.22029198	     -0.00000000	     -0.00000000	     50.27464737
      2.61232723	     -0.06175843	     -0.00034985	     -0.20298775	     -0.06439077	      0.88300982	     -0.00022551	     -0.22028414	     -0.00000000	     -0.00000000	     50.25236224
      2.61318533	     -0.06173682	     -0.00034180	     -0.20296649	     -0.06439088	      0.88300935	     -0.00022950	     -0.22027806	     -0.00000000	     -0.00000000	     50.12397636
      2.61404343	     -0.06171463	     -0.00033364	     -0.20294465	     -0.06439098	      0.88300887	     -0.00023353	     -0.22027182	     -0.00000000	     -0.00000000	     50.07582156
      2.61526897	     -0.06168210	     -0.00032175	     -0.20291262	     -0.06439113	      0.88300818	     -0.00023935	     -0.22026262	     -0.00000000	     -0.00000000	     49.96782799
      2.61631354	     -0.06165355	     -0.00031137	     -0.20288451	     -0.06439125	      0.88300757	     -0.00024436	     -0.22025452	     -0.00000000	     -0.00000000	     49.92121053
      2.61735811	     -0.06162440	     -0.00030090	     -0.20285578	     -0.06439136	      0.88300695	     -0.00024942	     -0.22024619	     -0.00000000	     -0.00000000	     49.81706073
      2.61840268	     -0.06159459	     -0.00029031	     -0.20282641	     -0.06439147	      0.88300632	     -0.00025452	     -0.22023765	     -0.00000000	     -0.00000000	     49.78122423
      2.61944726	     -0.06156438	     -0.00027967	     -0.20279663	     -0.06439157	      0.88300568	     -0.00025966	     -0.22022891	     -0.00000000	     -0.00000000	     49.67592158
      2.62049183	     -0.06153364	     -0.00026898	     -0.20276631	     -0.06439166	      0.88300502	     -0.00026482	     -0.22021997	     -0.00000000	     -0.00000000	     49.64849463
      2.62140275	     -0.06150646	     -0.00025961	     -0.20273949	     -0.06439173	      0.88300443	     -0.00026935	     -0.22021203	     -0.00000000	     -0.00000000	     49.56813551
      2.62231368	     -0.06147883	     -0.00025017	     -0.20271222	     -0.06439178	      0.88300384	     -0.00027390	     -0.22020395	     -0.00000000	     -0.00000000	     49.52682903
      2.62348054	     -0.06144289	     -0.00023798	     -0.20267675	     -0.06439185	      0.88300306	     -0.00027976	     -0.22019342	     -0.00000000	     -0.00000000	     49.45892787
      2.62464740	     -0.06140633	     -0.00022541	     -0.20264065	     -0.06439189	      0.88300227	     -0.00028563	     -0.22018270	     -0.00000000	     -0.00000000	     49.41218309
      2.62561629	     -0.06137561	     -0.00021484	     -0.20261032	     -0.06439191	      0.88300160	     -0.00029051	     -0.22017366	     -0.00000000	     -0.00000000	     49.36318565
      2.62658517	     -0.06134452	     -0.00020423	     -0.20257961	     -0.06439191	      0.88300091	     -0.00029541	     -0.22016451	     -0.00000000	     -0.00000000	     49.32750818
      2.62777217	     -0.06130606	     -0.00019124	     -0.20254161	     -0.06439190	      0.88300006	     -0.00030141	     -0.22015315	     -0.00000000	     -0.00000000	     49.29011465
      2.62895916	     -0.06126718	     -0.00017827	     -0.20250318	     -0.06439186	      0.88299920	     -0.00030741	     -0.22014166	     -0.00000000	     -0.00000001	     49.25236972
      2.62997276	     -0.06123410	     -0.00016737	     -0.20247046	     -0.06439180	      0.88299844	     -0.00031253	     -0.22013175	     -0.00000000	     -0.00000001	     49.23799862
      2.63098636	     -0.06120085	     -0.00015658	     -0.20243757	     -0.06439172	      0.88299768	     -0.00031764	     -0.22012175	     -0.00000000	     -0.00000001	     49.21341374
      2.63221797	     -0.06116010	     -0.00014352	     -0.20239725	     -0.06439160	      0.88299674	     -0.00032384	     -0.22010950	     -0.00000000	     -0.00000001	     49.20451114
      2.63344959	     -0.06111891	     -0.00013050	     -0.20235648	     -0.06439145	      0.88299578	     -0.00033002	     -0.22009714	     -0.00000000	     -0.00000001	     49.17579230
      2.63468121	     -0.06107741	     -0.00011756	     -0.20231538	     -0.06439125	      0.88299481	     -0.00033616	     -0.22008470	     -0.00000000	     -0.00000001	     49.20959746
      2.63573997	     -0.06104143	     -0.00010646	     -0.20227975	     -0.06439106	      0.88299396	     -0.00034141	     -0.22007394	     -0.00000000	     -0.00000001	     49.19272346
      2.63679874	     -0.06100540	     -0.00009548	     -0.20224405	     -0.06439084	      0.88299311	     -0.00034663	     -0.22006314	     -0.00000000	     -0.00000001	     49.23604187
      2.63814662	     -0.06095955	     -0.00008167	     -0.20219861	     -0.06439052	      0.88299201	     -0.00035321	     -0.22004933	     -0.00000000	     -0.00000001	     49.27533795
      2.63954772	     -0.06091206	     -0.00006758	     -0.20215152	     -0.06439014	      0.88299085	     -0.00035996	     -0.22003495	     -0.00000000	     -0.00000001	     49.38133024
      2.64094882	     -0.06086478	     -0.00005379	     -0.20210461	     -0.06438972	      0.88298968	     -0.00036662	     -0.22002056	     -0.00000000	     -0.00000001	     49.42102754
      2.64216812	     -0.06082398	     -0.00004187	     -0.20206413	     -0.06438931	      0.88298865	     -0.00037231	     -0.22000806	     -0.00000000	     -0.00000001	     49.56302873
      2.64338742	     -0.06078354	     -0.00003016	     -0.20202399	     -0.06438888	      0.88298762	     -0.00037790	     -0.21999560	     -0.00000000	     -0.00000001	     49.63393379
      2.64498471	     -0.06073123	     -0.00001531	     -0.20197204	     -0.06438826	      0.88298626	     -0.00038507	     -0.21997938	     -0.00000000	     -0.00000001	     49.76944162
      2.64639464	     -0.06068570	     -0.00000266	     -0.20192679	     -0.06438767	      0.88298506	     -0.00039122	     -0.21996519	     -0.00000000	     -0.00000001	     49.83981798
      2.64780457	     -0.06064075	      0.00000953	     -0.20188210	     -0.06438705	      0.88298385	     -0.00039720	     -0.21995116	     -0.00000000	     -0.00000001	     49.92073085
      2.64980332	     -0.06057803	      0.00002624	     -0.20181971	     -0.06438612	      0.88298216	     -0.00040536	     -0.21993156	     -0.00000000	     -0.00000001	     49.97516140
      2.65160614	     -0.06052253	      0.00004048	     -0.20176446	     -0.06438522	      0.88298064	     -0.00041239	     -0.21991422	     -0.00000000	     -0.00000001	     49.92613446
      2.65292217	     -0.06048342	      0.00005032	     -0.20172549	     -0.06438454	      0.88297955	     -0.00041732	     -0.21990177	     -0.00000000	     -0.00000001	     50.07713420
      2.65423821	     -0.06044379	      0.00005985	     -0.20168599	     -0.06438383	      0.88297848	     -0.00042206	     -0.21988954	     -0.00000000	     -0.00000001	     49.79950957
      2.65555424	     -0.06040459	      0.00006891	     -0.20164690	     -0.06438310	      0.88297743	     -0.00042662	     -0.21987748	     -0.00000000	     -0.00000001	     49.93234555
      2.65736770	     -0.06035369	      0.00008094	     -0.20159610	     -0.06438207	      0.88297602	     -0.00043259	     -0.21986123	     -0.00000000	     -0.00000001	     49.48201984
      2.65918116	     -0.06029869	      0.00009198	     -0.20154115	     -0.06438101	      0.88297466	     -0.00043820	     -0.21984542	     -0.00000000	     -0.00000000	     50.07809594
      2.66061206	     -0.06026043	      0.00010084	     -0.20150292	     -0.06438015	      0.88297364	     -0.00044237	     -0.21983312	     -0.00000000	     -0.00000000	     49.37409987
      2.66204297	     -0.06021915	      0.00010843	     -0.20146164	     -0.06437927	      0.88297266	     -0.00044630	     -0.21982110	     -0.00000000	     -0.00000000	     49.60111576
      2.66347388	     -0.06018210	      0.00011620	     -0.20142456	     -0.06437838	      0.88297173	     -0.00045000	     -0.21980929	     -0.00000000	     -0.00000000	     49.57758655
      2.66490479	     -0.06014393	      0.00012323	     -0.20138635	     -0.06437748	      0.88297085	     -0.00045346	     -0.21979777	     -0.00000000	     -0.00000000	     49.24653143
      2.66633569	     -0.06010553	      0.00013021	     -0.20134789	     -0.06437656	      0.88297002	     -0.00045669	     -0.21978646	     -0.00000000	     -0.00000000	     49.34876309
      2.66775885	     -0.06006983	      0.00013654	     -0.20131210	     -0.06437565	      0.88296926	     -0.00045966	     -0.21977543	     -0.00000000	     -0.00000000	     49.43208955
      2.66918200	     -0.06003464	      0.00014280	     -0.20127683	     -0.06437473	      0.88296856	     -0.00046240	     -0.21976465	     -0.00000000	     -0.00000000	     49.02576219
      2.67060516	     -0.05999790	      0.00014852	     -0.20123998	     -0.06437380	      0.88296792	     -0.00046489	     -0.21975408	     -0.00000000	     -0.00000000	     49.22123220
      2.67212937	     -0.05996262	      0.00015447	     -0.20120457	     -0.06437280	      0.88296730	     -0.00046731	     -0.21974295	     -0.00000000	     -0.00000000	     49.24855685
      2.67365359	     -0.05992601	      0.00016000	     -0.20116782	     -0.06437179	      0.88296676	     -0.00046945	     -0.21973209	     -0.00000000	     -0.00000000	     48.85278296
      2.67517780	     -0.05988985	      0.00016522	     -0.20113150	     -0.06437079	      0.88296630	     -0.00047131	     -0.21972144	     -0.00000000	     -0.00000000	     49.11936106
      2.67689307	     -0.05985310	      0.00017078	     -0.20109457	     -0.06436965	      0.88296587	     -0.00047309	     -0.21970975	     -0.00000000	     -0.00000000	     48.91577458
      2.67860834	     -0.05981495	      0.00017626	     -0.20105622	     -0.06436852	      0.88296554	     -0.00047451	     -0.21969837	     -0.00000000	     -0.00000000	     48.65341177
      2.68032361	     -0.05977694	      0.00018111	     -0.20101799	     -0.06436738	      0.88296531	     -0.00047560	     -0.21968726	     -0.00000000	     -0.00000000	     48.84684981
      2.68181345	     -0.05974577	      0.00018583	     -0.20098665	     -0.06436640	      0.88296519	     -0.00047626	     -0.21967782	     -0.00000000	     -0.00000000	     48.74068677
      2.68330330	     -0.05971429	      0.00018977	     -0.20095497	     -0.06436542	      0.88296514	     -0.00047666	     -0.21966861	     -0.00000000	     -0.00000000	     48.99443476
      2.68479314	     -0.05968781	      0.00019403	     -0.20092829	     -0.06436445	      0.88296517	     -0.00047680	     -0.21965962	     -0.00000000	      0.00000000	     48.74759081
      2.68628299	     -0.05965880	      0.00019767	     -0.20089908	     -0.06436348	      0.88296526	     -0.00047669	     -0.21965093	     -0.00000000	      0.00000000	     48.84417224
      2.68777283	     -0.05963230	      0.00020173	     -0.20087239	     -0.06436251	      0.88296543	     -0.00047631	     -0.21964247	     -0.00000000	      0.00000000	     48.57154460
      2.68926268	     -0.05960602	      0.00020495	     -0.20084588	     -0.06436155	      0.88296567	     -0.00047568	     -0.21963426	     -0.00000000	      0.00000000	     48.97423553
      2.69075253	     -0.05958197	      0.00020875	     -0.20082163	     -0.06436059	      0.88296597	     -0.00047480	     -0.21962632	     -0.00000000	      0.00000000	     48.37338817
      2.69224237	     -0.05955672	      0.00021139	     -0.20079613	     -0.06435964	      0.88296633	     -0.00047366	     -0.21961865	     -0.00000000	      0.00000000	     48.81860166
      2.69373222	     -0.05953594	      0.00021467	     -0.20077514	     -0.06435869	      0.88296675	     -0.00047227	     -0.21961127	     -0.00000000	      0.00000000	     48.47834602
      2.69522206	     -0.05951329	      0.00021682	     -0.20075223	     -0.06435774	      0.88296724	     -0.00047062	     -0.21960421	     -0.00000000	      0.00000000	     48.48991728
      2.69671191	     -0.05949521	      0.00021938	     -0.20073391	     -0.06435679	      0.88296778	     -0.00046872	     -0.21959745	     -0.00000000	      0.00000000	     48.54016095
      2.69820175	     -0.05947673	      0.00022084	     -0.20071516	     -0.06435584	      0.88296837	     -0.00046656	     -0.21959107	     -0.00000000	      0.00000000	     48.48566406
      2.69969160	     -0.05946099	      0.00022284	     -0.20069916	     -0.06435488	      0.88296901	     -0.00046415	     -0.21958504	     -0.00000000	      0.00000000	     48.21130995
      2.70118144	     -0.05944731	      0.00022335	     -0.20068517	     -0.06435392	      0.88296970	     -0.00046149	     -0.21957940	     -0.00000000	      0.00000000	     48.54589229
      2.70267129	     -0.05943553	      0.00022472	     -0.20067311	     -0.06435296	      0.88297043	     -0.00045858	     -0.21957422	     -0.00000000	      0.00000000	     48.19368425
      2.70416114	     -0.05942553	      0.00022444	     -0.20066278	     -0.06435198	      0.88297120	     -0.00045543	     -0.21956946	     -0.00000000	      0.00000000	     48.25913875
      2.70565098	     -0.05941831	      0.00022497	     -0.20065526	     -0.06435100	      0.88297202	     -0.00045203	     -0.21956519	     -0.00000000	      0.00000000	     48.01100820
      2.70714083	     -0.05941224	      0.00022382	     -0.20064884	     -0.06435001	      0.88297287	     -0.00044838	     -0.21956141	     -0.00000000	      0.00000000	     47.92985256
      2.70863067	     -0.05941148	      0.00022329	     -0.20064775	     -0.06434901	      0.88297375	     -0.00044449	     -0.21955816	     -0.00000000	      0.00000000	     47.98683894
      2.71012052	     -0.05941127	      0.00022122	     -0.20064716	     -0.06434800	      0.88297467	     -0.00044037	     -0.21955553	     -0.00000000	      0.00000000	     47.86710854
      2.71161036	     -0.05941599	      0.00021977	     -0.20065152	     -0.06434698	      0.88297561	     -0.00043601	     -0.21955349	     -0.00000000	      0.00000000	     47.65936996
      2.71310021	     -0.05942250	      0.00021668	     -0.20065763	     -0.06434594	      0.88297659	     -0.00043142	     -0.21955213	     -0.00000000	      0.00000000	     47.67108262
      2.71459005	     -0.05943166	      0.00021445	     -0.20066641	     -0.06434489	      0.88297758	     -0.00042659	     -0.21955142	     -0.00000000	      0.00000000	     47.33728639
      2.71607990	     -0.05944299	      0.00021048	     -0.20067732	     -0.06434383	      0.88297861	     -0.00042154	     -0.21955137	     -0.00000000	      0.00000000	     47.63243169
      2.71756975	     -0.05945748	      0.00020751	     -0.20069143	     -0.06434275	      0.88297965	     -0.00041627	     -0.21955199	     -0.00000000	      0.00000000	     47.31126127
      2.71905959	     -0.05947216	      0.00020279	     -0.20070567	     -0.06434166	      0.88298071	     -0.00041078	     -0.21955327	     -0.00000000	      0.00000000	     47.27443086
      2.72054944	     -0.05949101	      0.00019893	     -0.20072412	     -0.06434055	      0.88298179	     -0.00040506	     -0.21955517	     -0.00000000	      0.00000000	     47.41418492
      2.72203928	     -0.05951101	      0.00019337	     -0.20074368	     -0.06433943	      0.88298289	     -0.00039914	     -0.21955773	     -0.00000000	      0.00000001	     46.96948830
      2.72313249	     -0.05952627	      0.00018975	     -0.20075863	     -0.06433860	      0.88298370	     -0.00039466	     -0.21956000	     -0.00000000	      0.00000001	     47.13702722
      2.72422570	     -0.05954391	      0.00018548	     -0.20077594	     -0.06433775	      0.88298452	     -0.00039006	     -0.21956261	     -0.00000000	      0.00000001	     47.04658932
      2.72554606	     -0.05956697	      0.00017993	     -0.20079860	     -0.06433673	      0.88298553	     -0.00038437	     -0.21956623	     -0.00000000	      0.00000001	     47.02515865
      2.72665357	     -0.05958754	      0.00017496	     -0.20081884	     -0.06433585	      0.88298637	     -0.00037948	     -0.21956966	     -0.00000000	      0.00000001	     46.89590470
      2.72776108	     -0.05960922	      0.00016966	     -0.20084017	     -0.06433497	      0.88298722	     -0.00037448	     -0.21957344	     -0.00000000	      0.00000001	     46.87723596
      2.72886859	     -0.05963218	      0.00016405	     -0.20086279	     -0.06433408	      0.88298808	     -0.00036938	     -0.21957756	     -0.00000000	      0.00000001	     46.76764404
      2.72997610	     -0.05965658	      0.00015809	     -0.20088683	     -0.06433317	      0.88298894	     -0.00036418	     -0.21958204	     -0.00000000	      0.00000001	     46.73264282
      2.73108362	     -0.05968228	      0.00015182	     -0.20091218	     -0.06433226	      0.88298980	     -0.00035888	     -0.21958686	     -0.00000000	      0.00000001	     46.62925251
      2.73219113	     -0.05970916	      0.00014522	     -0.20093870	     -0.06433133	      0.88299067	     -0.00035349	     -0.21959204	     -0.00000000	      0.00000001	     46.59580621
      2.73329864	     -0.05973684	      0.00013837	     -0.20096602	     -0.06433040	      0.88299154	     -0.00034802	     -0.21959755	     -0.00000000	      0.00000001	     46.49928726
      2.73440615	     -0.05976522	      0.00013124	     -0.20099404	     -0.06432944	      0.88299241	     -0.00034245	     -0.21960338	     -0.00000000	      0.00000001	     46.47660954
      2.73551366	     -0.05979422	      0.00012387	     -0.20102268	     -0.06432848	      0.88299327	     -0.00033681	     -0.21960951	     -0.00000000	      0.00000001	     46.38317674
      2.73662117	     -0.05982424	      0.00011619	     -0.20105234	     -0.06432750	      0.88299414	     -0.00033110	     -0.21961594	     -0.00000000	      0.00000001	     46.37121215
      2.73772869	     -0.05985530	      0.00010823	     -0.20108304	     -0.06432651	      0.88299500	     -0.00032531	     -0.21962266	     -0.00000000	      0.00000001	     46.27719072
      2.73870700	     -0.05988392	      0.00010094	     -0.20111134	     -0.06432561	      0.88299576	     -0.00032015	     -0.21962884	     -0.00000000	      0.00000001	     46.27025985
      2.73968531	     -0.05991320	      0.00009348	     -0.20114029	     -0.06432471	      0.88299651	     -0.00031493	     -0.21963524	     -0.00000000	      0.00000001	     46.22006076
      2.74086043	     -0.05994904	      0.00008425	     -0.20117574	     -0.06432361	      0.88299741	     -0.00030861	     -0.21964321	     -0.00000000	      0.00000001	     46.20067722
      2.74203556	     -0.05998525	      0.00007479	     -0.20121156	     -0.06432248	      0.88299830	     -0.00030223	     -0.21965147	     -0.00000000	      0.00000001	     46.16085339
      2.74305851	     -0.06001713	      0.00006636	     -0.20124311	     -0.06432149	      0.88299907	     -0.00029663	     -0.21965887	     -0.00000000	      0.00000001	     46.16326281
      2.74408147	     -0.06004933	      0.00005775	     -0.20127497	     -0.06432048	      0.88299983	     -0.00029100	     -0.21966645	     -0.00000000	      0.00000001	     46.14665296
      2.74510442	     -0.06008201	      0.00004896	     -0.20130732	     -0.06431945	      0.88300058	     -0.00028533	     -0.21967421	     -0.00000000	      0.00000000	     46.14826984
      2.74640288	     -0.06012419	      0.00003754	     -0.20134907	     -0.06431812	      0.88300152	     -0.00027810	     -0.21968429	     -0.00000000	      0.00000000	     46.15077423
      2.74747795	     -0.06015989	      0.00002786	     -0.20138444	     -0.06431700	      0.88300229	     -0.00027208	     -0.21969284	     -0.00000000	      0.00000000	     46.16188020
      2.74855301	     -0.06019609	      0.00001802	     -0.20142028	     -0.06431585	      0.88300304	     -0.00026604	     -0.21970157	     -0.00000000	      0.00000000	     46.18135962
      2.74962807	     -0.06023266	      0.00000797	     -0.20145651	     -0.06431469	      0.88300377	     -0.00025998	     -0.21971045	     -0.00000000	      0.00000000	     46.20703837
      2.75070313	     -0.06026939	     -0.00000232	     -0.20149289	     -0.06431350	      0.88300450	     -0.00025391	     -0.21971948	     -0.00000000	      0.00000000	     46.25141385
      2.75209405	     -0.06031736	     -0.00001611	     -0.20154041	     -0.06431193	      0.88300541	     -0.00024604	     -0.21973136	     -0.00000000	      0.00000000	     46.30822939
      2.75318347	     -0.06035514	     -0.00002726	     -0.20157784	     -0.06431067	      0.88300610	     -0.00023987	     -0.21974081	     -0.00000000	      0.00000000	     46.38363624
      2.75427290	     -0.06039328	     -0.00003880	     -0.20161563	     -0.06430939	      0.88300677	     -0.00023370	     -0.21975037	      0.00000000	      0.00000000	     46.44244940
      2.75558912	     -0.06043987	     -0.00005332	     -0.20166177	     -0.06430781	      0.88300756	     -0.00022626	     -0.21976205	      0.00000000	      0.00000000	     46.55382651
      2.75690535	     -0.06048663	     -0.00006819	     -0.20170810	     -0.06430620	      0.88300832	     -0.00021883	     -0.21977385	      0.00000000	      0.00000000	     46.63139104
      2.75803785	     -0.06052700	     -0.00008121	     -0.20174809	     -0.06430478	      0.88300894	     -0.00021247	     -0.21978410	      0.00000000	      0.00000000	     46.76434227
      2.75917036	     -0.06056780	     -0.00009438	     -0.20178851	     -0.06430334	      0.88300955	     -0.00020612	     -0.21979441	      0.00000000	      0.00000000	     46.85810647
      2.76056909	     -0.06061850	     -0.00011082	     -0.20183876	     -0.06430153	      0.88301026	     -0.00019834	     -0.21980726	      0.00000000	      0.00000000	     47.04449381
      2.76196782	     -0.06066951	     -0.00012748	     -0.20188931	     -0.06429968	      0.88301094	     -0.00019064	     -0.21982021	      0.00000000	      0.00000000	     47.20171069
      2.76336654	     -0.06072023	     -0.00014413	     -0.20193958	     -0.06429780	      0.88301158	     -0.00018302	     -0.21983325	      0.00000000	      0.00000000	     47.45868119
      2.76476527	     -0.06077109	     -0.00016072	     -0.20199001	     -0.06429590	      0.88301219	     -0.00017550	     -0.21984634	      0.00000000	      0.00000000	     47.62033421
      2.76616399	     -0.06082175	     -0.00017713	     -0.20204024	     -0.06429397	      0.88301276	     -0.00016810	     -0.21985946	      0.00000000	      0.00000000	     47.89619118
      2.76756272	     -0.06087176	     -0.00019341	     -0.20208985	     -0.06429202	      0.88301329	     -0.00016084	     -0.21987257	      0.00000000	      0.00000000	     48.08667779
      2.76896145	     -0.06092056	     -0.00020940	     -0.20213826	     -0.06429006	      0.88301378	     -0.00015372	     -0.21988564	      0.00000000	      0.00000000	     48.32676969
      2.77092412	     -0.06098650	     -0.00023118	     -0.20220367	     -0.06428728	      0.88301442	     -0.00014399	     -0.21990380	      0.00000000	      0.00000000	     48.60549901
      2.77277805	     -0.06104611	     -0.00025097	     -0.20226283	     -0.06428464	      0.88301497	     -0.00013511	     -0.21992065	      0.00000000	      0.00000000	     48.74469949
      2.77405432	     -0.06108656	     -0.00026454	     -0.20230298	     -0.06428282	      0.88301532	     -0.00012917	     -0.21993202	      0.00000000	      0.00000000	     49.11671663
      2.77533059	     -0.06112569	     -0.00027784	     -0.20234182	     -0.06428100	      0.88301564	     -0.00012339	     -0.21994322	      0.00000000	      0.00000000	     49.05635251
      2.77660685	     -0.06116409	     -0.00029089	     -0.20237994	     -0.06427919	      0.88301594	     -0.00011777	     -0.21995422	      0.00000000	      0.00000000	     49.33091285
      2.77847450	     -0.06122150	     -0.00030922	     -0.20243698	     -0.06427654	      0.88301634	     -0.00010982	     -0.21996995	      0.00000000	      0.00000000	     48.96451552
      2.78007117	     -0.06126267	     -0.00032421	     -0.20247785	     -0.06427429	      0.88301665	     -0.00010331	     -0.21998301	      0.00000000	      0.00000000	     49.54132603
      2.78166784	     -0.06130780	     -0.00033860	     -0.20252271	     -0.06427207	      0.88301693	     -0.00009706	     -0.21999560	      0.00000000	      0.00000000	     49.50161935
      2.78326451	     -0.06134715	     -0.00035253	     -0.20256179	     -0.06426986	      0.88301719	     -0.00009108	     -0.22000782	      0.00000000	      0.00000000	     49.77325439
      2.78469872	     -0.06138591	     -0.00036418	     -0.20260034	     -0.06426790	      0.88301741	     -0.00008594	     -0.22001840	      0.00000000	      0.00000000	     49.91235422
      2.78613293	     -0.06142066	     -0.00037606	     -0.20263489	     -0.06426597	      0.88301760	     -0.00008103	     -0.22002869	      0.00000000	      0.00000000	     49.82704990
      2.78756713	     -0.06145701	     -0.00038728	     -0.20267105	     -0.06426407	      0.88301779	     -0.00007633	     -0.22003863	      0.00000000	      0.00000000	     50.08113110
      2.78900134	     -0.06149112	     -0.00039825	     -0.20270498	     -0.06426219	      0.88301796	     -0.00007186	     -0.22004828	      0.00000000	      0.00000000	     49.82349926
      2.79043555	     -0.06152328	     -0.00040836	     -0.20273699	     -0.06426035	      0.88301812	     -0.00006762	     -0.22005760	      0.00000000	      0.00000000	     50.07938992
      2.79193630	     -0.06155740	     -0.00041869	     -0.20277096	     -0.06425846	      0.88301828	     -0.00006343	     -0.22006700	      0.00000000	      0.00000000	     50.26799255
      2.79343705	     -0.06158967	     -0.00042809	     -0.20280311	     -0.06425661	      0.88301842	     -0.00005949	     -0.22007607	      0.00000000	      0.00000000	     49.92603643
      2.79493780	     -0.06161771	     -0.00043715	     -0.20283104	     -0.06425481	      0.88301856	     -0.00005581	     -0.22008477	      0.00000000	      0.00000000	     50.36045889
      2.79652260	     -0.06165067	     -0.00044573	     -0.20286393	     -0.06425295	      0.88301870	     -0.00005219	     -0.22009356	      0.00000000	      0.00000000	     50.19771998
      2.79810740	     -0.06167617	     -0.00045456	     -0.20288934	     -0.06425115	      0.88301882	     -0.00004886	     -0.22010197	      0.00000000	      0.00000000	     50.30308858
      2.79944366	     -0.06169999	     -0.00046072	     -0.20291313	     -0.06424967	      0.88301893	     -0.00004627	     -0.22010870	      0.00000000	      0.00000000	     50.35007368
      2.80077991	     -0.06172145	     -0.00046732	     -0.20293455	     -0.06424824	      0.88301902	     -0.00004389	     -0.22011514	      0.00000000	      0.00000000	     50.59462963
      2.80211616	     -0.06174281	     -0.00047310	     -0.20295589	     -0.06424684	      0.88301911	     -0.00004172	     -0.22012130	      0.00000000	      0.00000000	     50.41608261
      2.80345241	     -0.06176115	     -0.00047867	     -0.20297423	     -0.06424549	      0.88301920	     -0.00003974	     -0.22012716	     -0.00000000	      0.00000000	     50.67442370
      2.80528431	     -0.06178800	     -0.00048538	     -0.20300110	     -0.06424370	      0.88301930	     -0.00003738	     -0.22013468	     -0.00000000	      0.00000000	     50.20978550
      2.80685703	     -0.06180262	     -0.00049090	     -0.20301574	     -0.06424222	      0.88301938	     -0.00003565	     -0.22014067	     -0.00000000	      0.00000000	     50.85031024
      2.80821875	     -0.06181997	     -0.00049480	     -0.20303316	     -0.06424099	      0.88301945	     -0.00003439	     -0.22014545	     -0.00000000	      0.00000000	     50.61342426
      2.80958047	     -0.06183242	     -0.00049857	     -0.20304566	     -0.06423980	      0.88301950	     -0.00003335	     -0.22014992	     -0.00000000	      0.00000000	     50.91145530
      2.81094218	     -0.06184547	     -0.00050167	     -0.20305880	     -0.06423866	      0.88301954	     -0.00003251	     -0.22015404	     -0.00000000	      0.00000000	     50.71020826
      2.81230390	     -0.06185487	     -0.00050450	     -0.20306828	     -0.06423756	      0.88301958	     -0.00003190	     -0.22015782	     -0.00000000	      0.00000000	     50.96833669
      2.81398281	     -0.06186797	     -0.00050736	     -0.20308152	     -0.06423627	      0.88301961	     -0.00003143	     -0.22016197	     -0.00000000	      0.00000000	     50.55728067
      2.81566171	     -0.06187500	     -0.00051000	     -0.20308868	     -0.06423504	      0.88301963	     -0.00003129	     -0.22016560	     -0.00000000	      0.00000000	     51.17361981
      2.81699752	     -0.06188107	     -0.00051133	     -0.20309490	     -0.06423410	      0.88301963	     -0.00003142	     -0.22016807	     -0.00000000	     -0.00000000	     50.78197890
      2.81833333	     -0.06188316	     -0.00051244	     -0.20309713	     -0.06423321	      0.88301962	     -0.00003174	     -0.22017017	     -0.00000000	     -0.00000000	     51.00741919
      2.81997515	     -0.06188817	     -0.00051310	     -0.20310234	     -0.06423217	      0.88301959	     -0.00003242	     -0.22017224	     -0.00000000	     -0.00000000	     51.01131957
      2.82143516	     -0.06188773	     -0.00051334	     -0.20310209	     -0.06423129	      0.88301955	     -0.00003329	     -0.22017368	     -0.00000000	     -0.00000000	     51.09302789
      2.82289517	     -0.06188746	     -0.00051283	     -0.20310202	     -0.06423046	      0.88301949	     -0.00003440	     -0.22017465	     -0.00000000	     -0.00000000	     50.90825473
      2.82435519	     -0.06188375	     -0.00051198	     -0.20309852	     -0.06422968	      0.88301942	     -0.00003575	     -0.22017517	     -0.00000000	     -0.00000000	     51.33761222
      2.82581520	     -0.06188070	     -0.00051041	     -0.20309571	     -0.06422895	      0.88301933	     -0.00003735	     -0.22017523	     -0.00000000	     -0.00000000	     50.79548585
      2.82727521	     -0.06187132	     -0.00050838	     -0.20308657	     -0.06422825	      0.88301923	     -0.00003919	     -0.22017485	     -0.00000000	     -0.00000000	     51.31488319
      2.82873522	     -0.06186587	     -0.00050573	     -0.20308139	     -0.06422761	      0.88301912	     -0.00004126	     -0.22017396	     -0.00000000	     -0.00000000	     50.74542971
      2.83019524	     -0.06185111	     -0.00050260	     -0.20306691	     -0.06422701	      0.88301898	     -0.00004357	     -0.22017262	     -0.00000000	     -0.00000000	     51.19362129
      2.83165525	     -0.06184209	     -0.00049880	     -0.20305818	     -0.06422645	      0.88301883	     -0.00004611	     -0.22017071	     -0.00000000	     -0.00000000	     50.94180892
      2.83311526	     -0.06182428	     -0.00049475	     -0.20304067	     -0.06422594	      0.88301867	     -0.00004889	     -0.22016835	     -0.00000000	     -0.00000000	     50.99172309
      2.83457528	     -0.06180920	     -0.00048969	     -0.20302591	     -0.06422547	      0.88301849	     -0.00005190	     -0.22016543	     -0.00000000	     -0.00000000	     51.11812539
      2.83603529	     -0.06179060	     -0.00048459	     -0.20300764	     -0.06422504	      0.88301829	     -0.00005513	     -0.22016203	     -0.00000000	     -0.00000000	     50.81125078
      2.83749530	     -0.06176964	     -0.00047827	     -0.20298702	     -0.06422466	      0.88301808	     -0.00005859	     -0.22015809	     -0.00000000	     -0.00000000	     50.98844016
      2.83895532	     -0.06174836	     -0.00047208	     -0.20296610	     -0.06422431	      0.88301785	     -0.00006227	     -0.22015361	     -0.00000000	     -0.00000000	     50.98740062
      2.84041533	     -0.06172428	     -0.00046466	     -0.20294240	     -0.06422401	      0.88301761	     -0.00006617	     -0.22014864	     -0.00000000	     -0.00000000	     50.74929497
      2.84158328	     -0.06170289	     -0.00045881	     -0.20292130	     -0.06422380	      0.88301740	     -0.00006945	     -0.22014427	     -0.00000000	     -0.00000000	     50.98968418
      2.84275122	     -0.06168149	     -0.00045246	     -0.20290021	     -0.06422362	      0.88301718	     -0.00007286	     -0.22013956	     -0.00000000	     -0.00000000	     50.85524499
      2.84391917	     -0.06165860	     -0.00044586	     -0.20287763	     -0.06422346	      0.88301696	     -0.00007641	     -0.22013452	     -0.00000000	     -0.00000000	     50.94257914
      2.84508712	     -0.06163446	     -0.00043900	     -0.20285381	     -0.06422332	      0.88301672	     -0.00008010	     -0.22012914	     -0.00000000	     -0.00000000	     50.83018051
      2.84625506	     -0.06160894	     -0.00043191	     -0.20282861	     -0.06422321	      0.88301647	     -0.00008391	     -0.22012342	     -0.00000000	     -0.00000000	     50.92403637
      2.84742301	     -0.06158227	     -0.00042468	     -0.20280227	     -0.06422313	      0.88301621	     -0.00008786	     -0.22011735	     -0.00000000	     -0.00000000	     50.78926291
      2.84839649	     -0.06155901	     -0.00041850	     -0.20277928	     -0.06422307	      0.88301599	     -0.00009124	     -0.22011203	     -0.00000000	     -0.00000000	     50.87240024
      2.84936997	     -0.06153497	     -0.00041219	     -0.20275551	     -0.06422303	      0.88301575	     -0.00009472	     -0.22010648	     -0.00000000	     -0.00000000	     50.81659077
      2.85060091	     -0.06150336	     -0.00040399	     -0.20272425	     -0.06422301	      0.88301545	     -0.00009923	     -0.22009911	     -0.00000000	     -0.00000000	     50.83361873
      2.85183184	     -0.06147067	     -0.00039555	     -0.20269191	     -0.06422300	      0.88301513	     -0.00010388	     -0.22009136	     -0.00000000	     -0.00000000	     50.72316268
      2.85273962	     -0.06144565	     -0.00038918	     -0.20266715	     -0.06422301	      0.88301488	     -0.00010740	     -0.22008540	     -0.00000000	     -0.00000000	     50.77802764
      2.85364739	     -0.06141999	     -0.00038269	     -0.20264176	     -0.06422303	      0.88301463	     -0.00011098	     -0.22007924	     -0.00000000	     -0.00000000	     50.72625824
      2.85491681	     -0.06138293	     -0.00037344	     -0.20260507	     -0.06422308	      0.88301426	     -0.00011610	     -0.22007027	     -0.00000000	     -0.00000000	     50.71733636
      2.85604024	     -0.06134911	     -0.00036512	     -0.20257157	     -0.06422314	      0.88301392	     -0.00012073	     -0.22006200	     -0.00000000	     -0.00000000	     50.63186827
      2.85716367	     -0.06131428	     -0.00035665	     -0.20253708	     -0.06422322	      0.88301357	     -0.00012546	     -0.22005343	     -0.00000000	     -0.00000000	     50.67135895
      2.85808095	     -0.06128528	     -0.00034965	     -0.20250834	     -0.06422329	      0.88301327	     -0.00012939	     -0.22004620	     -0.00000000	     -0.00000000	     50.57193344
      2.85899822	     -0.06125569	     -0.00034254	     -0.20247902	     -0.06422337	      0.88301296	     -0.00013337	     -0.22003878	     -0.00000000	     -0.00000000	     50.56301088
      2.86020079	     -0.06121617	     -0.00033308	     -0.20243985	     -0.06422348	      0.88301254	     -0.00013868	     -0.22002876	     -0.00000000	     -0.00000000	     50.49217804
      2.86140336	     -0.06117579	     -0.00032344	     -0.20239982	     -0.06422360	      0.88301210	     -0.00014407	     -0.22001843	     -0.00000000	     -0.00000000	     50.50367940
      2.86227919	     -0.06114595	     -0.00031632	     -0.20237024	     -0.06422370	      0.88301177	     -0.00014805	     -0.22001072	     -0.00000000	     -0.00000000	     50.41592539
      2.86315502	     -0.06111566	     -0.00030912	     -0.20234020	     -0.06422380	      0.88301142	     -0.00015207	     -0.22000285	     -0.00000000	     -0.00000000	     50.39620341
      2.86444519	     -0.06107046	     -0.00029840	     -0.20229537	     -0.06422395	      0.88301090	     -0.00015806	     -0.21999099	     -0.00000000	     -0.00000000	     50.33618307
      2.86553772	     -0.06103156	     -0.00028914	     -0.20225677	     -0.06422408	      0.88301044	     -0.00016319	     -0.21998071	     -0.00000000	     -0.00000000	     50.32162923
      2.86663025	     -0.06099210	     -0.00027981	     -0.20221763	     -0.06422422	      0.88300997	     -0.00016837	     -0.21997022	     -0.00000000	     -0.00000000	     50.26170081
      2.86772278	     -0.06095204	     -0.00027032	     -0.20217786	     -0.06422436	      0.88300947	     -0.00017360	     -0.21995954	     -0.00000000	     -0.00000000	     50.25303615
      2.86881530	     -0.06091156	     -0.00026068	     -0.20213769	     -0.06422449	      0.88300896	     -0.00017887	     -0.21994867	     -0.00000000	     -0.00000000	     50.18966051
      2.86979681	     -0.06087481	     -0.00025189	     -0.20210121	     -0.06422461	      0.88300849	     -0.00018363	     -0.21993876	     -0.00000000	     -0.00000000	     50.18067790
      2.87077832	     -0.06083785	     -0.00024302	     -0.20206451	     -0.06422473	      0.88300801	     -0.00018841	     -0.21992872	     -0.00000000	     -0.00000000	     50.14586728
      2.87175982	     -0.06080069	     -0.00023407	     -0.20202762	     -0.06422485	      0.88300750	     -0.00019322	     -0.21991857	     -0.00000000	     -0.00000000	     50.12512932
      2.87312942	     -0.06074869	     -0.00022144	     -0.20197597	     -0.06422500	      0.88300678	     -0.00019996	     -0.21990424	     -0.00000000	     -0.00000000	     50.08956962
      2.87421647	     -0.06070778	     -0.00021140	     -0.20193534	     -0.06422511	      0.88300619	     -0.00020533	     -0.21989274	     -0.00000000	     -0.00000000	     50.06698971
      2.87530352	     -0.06066669	     -0.00020108	     -0.20189453	     -0.06422522	      0.88300558	     -0.00021071	     -0.21988114	     -0.00000000	     -0.00000000	     50.04644071
      2.87639057	     -0.06062539	     -0.00019068	     -0.20185349	     -0.06422532	      0.88300496	     -0.00021610	     -0.21986947	     -0.00000000	     -0.00000000	     50.02414111
      2.87747763	     -0.06058397	     -0.00018024	     -0.20181234	     -0.06422541	      0.88300432	     -0.00022149	     -0.21985773	     -0.00000000	     -0.00000000	     50.00782289
      2.87886518	     -0.06053101	     -0.00016688	     -0.20175970	     -0.06422551	      0.88300347	     -0.00022837	     -0.21984265	     -0.00000000	     -0.00000000	     49.97540749
      2.87999656	     -0.06048792	     -0.00015604	     -0.20171686	     -0.06422558	      0.88300277	     -0.00023397	     -0.21983032	     -0.00000000	     -0.00000000	     49.97316294
      2.88112793	     -0.06044493	     -0.00014523	     -0.20167410	     -0.06422563	      0.88300205	     -0.00023956	     -0.21981795	     -0.00000000	     -0.00000000	     49.95111290
      2.88225930	     -0.06040213	     -0.00013446	     -0.20163154	     -0.06422567	      0.88300131	     -0.00024514	     -0.21980558	     -0.00000000	     -0.00000000	     49.95833366
      2.88375163	     -0.06034601	     -0.00012033	     -0.20157570	     -0.06422570	      0.88300032	     -0.00025245	     -0.21978928	     -0.00000000	     -0.00000000	     49.96041655
      2.88503862	     -0.06029802	     -0.00010826	     -0.20152794	     -0.06422571	      0.88299945	     -0.00025870	     -0.21977527	     -0.00000000	     -0.00000000	     50.02297130
      2.88632562	     -0.06025038	     -0.00009629	     -0.20148052	     -0.06422570	      0.88299856	     -0.00026490	     -0.21976131	     -0.00000000	     -0.00000000	     50.05323795
      2.88761261	     -0.06020328	     -0.00008454	     -0.20143360	     -0.06422567	      0.88299765	     -0.00027102	     -0.21974744	     -0.00000000	     -0.00000000	     50.15383320
      2.88925903	     -0.06014393	     -0.00006988	     -0.20137448	     -0.06422562	      0.88299648	     -0.00027873	     -0.21972986	     -0.00000000	     -0.00000000	     50.23915989
      2.89062282	     -0.06009584	     -0.00005816	     -0.20132654	     -0.06422557	      0.88299549	     -0.00028500	     -0.21971547	     -0.00000000	     -0.00000000	     50.39512864
      2.89198662	     -0.06004868	     -0.00004681	     -0.20127951	     -0.06422550	      0.88299450	     -0.00029114	     -0.21970126	     -0.00000000	     -0.00000000	     50.48365894
      2.89371712	     -0.05999026	     -0.00003304	     -0.20122121	     -0.06422541	      0.88299323	     -0.00029873	     -0.21968354	     -0.00000000	     -0.00000001	     50.63909896
      2.89544761	     -0.05993344	     -0.00001976	     -0.20116450	     -0.06422530	      0.88299195	     -0.00030609	     -0.21966621	     -0.00000000	     -0.00000001	     50.73822776
      2.89717810	     -0.05987842	     -0.00000712	     -0.20110953	     -0.06422519	      0.88299067	     -0.00031318	     -0.21964931	      0.00000000	     -0.00000001	     50.69291237
      2.89853333	     -0.05983588	      0.00000238	     -0.20106701	     -0.06422509	      0.88298968	     -0.00031855	     -0.21963637	      0.00000000	     -0.00000000	     50.98236858
      2.89988855	     -0.05979511	      0.00001115	     -0.20102622	     -0.06422500	      0.88298869	     -0.00032374	     -0.21962372	      0.00000000	     -0.00000000	     50.71481276
      2.90124377	     -0.05975399	      0.00001963	     -0.20098507	     -0.06422491	      0.88298772	     -0.00032876	     -0.21961136	      0.00000000	     -0.00000000	     50.90849643
      2.90296650	     -0.05970563	      0.00003013	     -0.20093664	     -0.06422479	      0.88298650	     -0.00033487	     -0.21959608	      0.00000000	     -0.00000000	     50.50700372
      2.90468924	     -0.05965582	      0.00003992	     -0.20088671	     -0.06422469	      0.88298531	     -0.00034068	     -0.21958131	      0.00000000	     -0.00000000	     50.81252037
      2.90608373	     -0.05961860	      0.00004751	     -0.20084938	     -0.06422462	      0.88298438	     -0.00034516	     -0.21956970	      0.00000000	     -0.00000000	     50.52161167
      2.90747821	     -0.05957942	      0.00005492	     -0.20081008	     -0.06422455	      0.88298348	     -0.00034943	     -0.21955842	      0.00000000	     -0.00000000	     50.72405619
      2.90940099	     -0.05953385	      0.00006459	     -0.20076430	     -0.06422448	      0.88298229	     -0.00035499	     -0.21954335	      0.00000000	     -0.00000000	     50.53054639
      2.91060306	     -0.05949885	      0.00007038	     -0.20072916	     -0.06422446	      0.88298159	     -0.00035826	     -0.21953429	      0.00000000	     -0.00000000	     50.59962268
      2.91180513	     -0.05946944	      0.00007592	     -0.20069960	     -0.06422444	      0.88298091	     -0.00036138	     -0.21952541	      0.00000000	     -0.00000000	     50.45313162
      2.91335501	     -0.05943222	      0.00008268	     -0.20066215	     -0.06422444	      0.88298008	     -0.00036516	     -0.21951431	      0.00000000	     -0.00000000	     50.61950393
      2.91490489	     -0.05939761	      0.00008923	     -0.20062732	     -0.06422446	      0.88297931	     -0.00036868	     -0.21950359	      0.00000000	     -0.00000000	     50.02579598
      2.91645477	     -0.05935919	      0.00009524	     -0.20058864	     -0.06422450	      0.88297860	     -0.00037194	     -0.21949326	      0.00000000	     -0.00000000	     50.35349064
      2.91800465	     -0.05932541	      0.00010130	     -0.20055460	     -0.06422457	      0.88297795	     -0.00037493	     -0.21948322	      0.00000000	     -0.00000000	     50.22372586
      2.91936226	     -0.05929607	      0.00010601	     -0.20052501	     -0.06422466	      0.88297743	     -0.00037733	     -0.21947472	      0.00000000	     -0.00000000	     50.45408612
      2.92071987	     -0.05926816	      0.00011078	     -0.20049686	     -0.06422476	      0.88297696	     -0.00037953	     -0.21946651	      0.00000000	     -0.00000000	     50.09280133
      2.92207747	     -0.05923960	      0.00011506	     -0.20046802	     -0.06422489	      0.88297655	     -0.00038152	     -0.21945856	      0.00000000	     -0.00000000	     50.30365187
      2.92412743	     -0.05920300	      0.00012154	     -0.20043102	     -0.06422513	      0.88297602	     -0.00038414	     -0.21944708	      0.00000000	     -0.00000000	     49.80334788
      2.92537908	     -0.05917535	      0.00012479	     -0.20040311	     -0.06422530	      0.88297576	     -0.00038551	     -0.21944037	      0.00000000	     -0.00000000	     50.26299750
      2.92663072	     -0.05915379	      0.00012827	     -0.20038128	     -0.06422550	      0.88297554	     -0.00038670	     -0.21943384	      0.00000000	     -0.00000000	     50.18022528
      2.92833680	     -0.05912460	      0.00013254	     -0.20035171	     -0.06422579	      0.88297532	     -0.00038804	     -0.21942536	      0.00000000	     -0.00000000	     50.20830687
      2.93004288	     -0.05909836	      0.00013691	     -0.20032511	     -0.06422613	      0.88297518	     -0.00038906	     -0.21941731	     -0.00000000	     -0.00000000	     49.80156716
      2.93144235	     -0.05907367	      0.00013999	     -0.20030010	     -0.06422643	      0.88297512	     -0.00038966	     -0.21941103	     -0.00000000	     -0.00000000	     50.30456743
      2.93284183	     -0.05905511	      0.00014324	     -0.20028123	     -0.06422676	      0.88297512	     -0.00039004	     -0.21940502	     -0.00000000	      0.00000000	     50.05262510
      2.93424130	     -0.05903519	      0.00014619	     -0.20026099	     -0.06422711	      0.88297518	     -0.00039020	     -0.21939935	     -0.00000000	      0.00000000	     50.25452617
      2.93564077	     -0.05901899	      0.00014912	     -0.20024446	     -0.06422749	      0.88297528	     -0.00039014	     -0.21939400	     -0.00000000	      0.00000000	     50.03635171
      2.93704024	     -0.05900195	      0.00015175	     -0.20022710	     -0.06422789	      0.88297544	     -0.00038987	     -0.21938900	     -0.00000000	      0.00000000	     50.14363888
      2.93859259	     -0.05898794	      0.00015447	     -0.20021272	     -0.06422835	      0.88297567	     -0.00038931	     -0.21938384	     -0.00000000	      0.00000000	     50.23426122
      2.94014494	     -0.05897391	      0.00015704	     -0.20019833	     -0.06422885	      0.88297596	     -0.00038848	     -0.21937919	     -0.00000000	      0.00000000	     49.80462130
      2.94169728	     -0.05896377	      0.00015899	     -0.20018779	     -0.06422936	      0.88297630	     -0.00038739	     -0.21937502	     -0.00000000	      0.00000000	     50.11462055
      2.94335202	     -0.05895748	      0.00016102	     -0.20018110	     -0.06422993	      0.88297672	     -0.00038593	     -0.21937124	     -0.00000000	      0.00000000	     49.75176197
      2.94500676	     -0.05895463	      0.00016232	     -0.20017781	     -0.06423052	      0.88297720	     -0.00038417	     -0.21936819	     -0.00000000	      0.00000000	     50.10047073
      2.94666150	     -0.05895327	      0.00016428	     -0.20017605	     -0.06423113	      0.88297773	     -0.00038211	     -0.21936590	     -0.00000000	      0.00000000	     49.51620848
      2.94792675	     -0.05895710	      0.00016424	     -0.20017953	     -0.06423160	      0.88297817	     -0.00038033	     -0.21936465	     -0.00000000	      0.00000000	     49.73574291
      2.94919199	     -0.05896186	      0.00016498	     -0.20018396	     -0.06423208	      0.88297863	     -0.00037838	     -0.21936390	     -0.00000000	      0.00000000	     49.84171827
      2.95090208	     -0.05897539	      0.00016511	     -0.20019703	     -0.06423274	      0.88297929	     -0.00037547	     -0.21936373	     -0.00000000	      0.00000000	     49.43306464
      2.95261217	     -0.05898688	      0.00016523	     -0.20020806	     -0.06423340	      0.88298000	     -0.00037224	     -0.21936458	     -0.00000000	      0.00000000	     49.92829713
      2.95398139	     -0.05900607	      0.00016448	     -0.20022688	     -0.06423394	      0.88298059	     -0.00036944	     -0.21936593	     -0.00000000	      0.00000000	     49.38146845
      2.95535062	     -0.05902179	      0.00016408	     -0.20024222	     -0.06423448	      0.88298120	     -0.00036643	     -0.21936796	     -0.00000000	      0.00000000	     49.59025615
      2.95671984	     -0.05904208	      0.00016319	     -0.20026215	     -0.06423502	      0.88298183	     -0.00036324	     -0.21937061	     -0.00000000	      0.00000000	     49.17488771
      2.95808906	     -0.05906175	      0.00016217	     -0.20028144	     -0.06423557	      0.88298248	     -0.00035984	     -0.21937388	     -0.00000000	      0.00000000	     49.32801558
      2.96018568	     -0.05910164	      0.00015991	     -0.20032075	     -0.06423639	      0.88298350	     -0.00035428	     -0.21938005	     -0.00000000	      0.00000000	     49.07059839
      2.96143784	     -0.05912239	      0.00015848	     -0.20034116	     -0.06423689	      0.88298413	     -0.00035075	     -0.21938447	     -0.00000000	      0.00000000	     49.06210591
      2.96269000	     -0.05914879	      0.00015656	     -0.20036722	     -0.06423738	      0.88298477	     -0.00034707	     -0.21938936	     -0.00000000	      0.00000000	     49.06174674
      2.96447186	     -0.05918977	      0.00015343	     -0.20040771	     -0.06423807	      0.88298569	     -0.00034156	     -0.21939724	     -0.00000000	      0.00000000	     48.64008129
      2.96625373	     -0.05923425	      0.00014918	     -0.20045167	     -0.06423876	      0.88298663	     -0.00033575	     -0.21940618	     -0.00000000	      0.00000000	     48.83234394
      2.96773213	     -0.05927182	      0.00014584	     -0.20048883	     -0.06423932	      0.88298741	     -0.00033070	     -0.21941439	     -0.00000000	      0.00000000	     48.81058523
      2.96921054	     -0.05931754	      0.00014134	     -0.20053411	     -0.06423987	      0.88298821	     -0.00032545	     -0.21942329	     -0.00000000	      0.00000000	     48.78171322
      2.97045215	     -0.05935262	      0.00013776	     -0.20056885	     -0.06424033	      0.88298888	     -0.00032088	     -0.21943136	     -0.00000000	      0.00000000	     48.65242773
      2.97169375	     -0.05939096	      0.00013362	     -0.20060684	     -0.06424078	      0.88298956	     -0.00031618	     -0.21943986	     -0.00000000	      0.00000000	     48.66132860
      2.97293536	     -0.05943006	      0.00012924	     -0.20064559	     -0.06424122	      0.88299023	     -0.00031135	     -0.21944882	     -0.00000000	      0.00000000	     48.59618646
      2.97417697	     -0.05947086	      0.00012447	     -0.20068603	     -0.06424166	      0.88299091	     -0.00030639	     -0.21945820	     -0.00000000	      0.00000000	     48.55026677
      2.97527508	     -0.05950791	      0.00011993	     -0.20072277	     -0.06424204	      0.88299151	     -0.00030189	     -0.21946687	     -0.00000000	      0.00000000	     48.49435827
      2.97637319	     -0.05954618	      0.00011510	     -0.20076073	     -0.06424240	      0.88299211	     -0.00029730	     -0.21947586	     -0.00000000	      0.00000000	     48.43344411
      2.97747131	     -0.05958559	      0.00010995	     -0.20079982	     -0.06424277	      0.88299270	     -0.00029261	     -0.21948518	     -0.00000000	      0.00000000	     48.38439295
      2.97883970	     -0.05963643	      0.00010313	     -0.20085026	     -0.06424320	      0.88299344	     -0.00028665	     -0.21949725	     -0.00000000	      0.00000000	     48.29185815
      2.97989699	     -0.05967693	      0.00009759	     -0.20089047	     -0.06424353	      0.88299401	     -0.00028195	     -0.21950692	     -0.00000000	      0.00000000	     48.26075153
      2.98095428	     -0.05971820	      0.00009182	     -0.20093143	     -0.06424385	      0.88299458	     -0.00027718	     -0.21951687	     -0.00000000	      0.00000000	     48.18666115
      2.98201156	     -0.05976024	      0.00008581	     -0.20097316	     -0.06424415	      0.88299514	     -0.00027233	     -0.21952710	     -0.00000000	      0.00000000	     48.14397495
      2.98341875	     -0.05981708	      0.00007748	     -0.20102961	     -0.06424454	      0.88299587	     -0.00026578	     -0.21954112	     -0.00000000	      0.00000000	     48.05575343
      2.98445027	     -0.05985932	      0.00007113	     -0.20107156	     -0.06424482	      0.88299640	     -0.00026090	     -0.21955168	     -0.00000000	      0.00000000	     48.03622632
      2.98548179	     -0.05990189	      0.00006459	     -0.20111384	     -0.06424507	      0.88299693	     -0.00025597	     -0.21956246	     -0.00000000	      0.00000000	     47.98024254
      2.98675426	     -0.05995484	      0.00005627	     -0.20116644	     -0.06424538	      0.88299757	     -0.00024981	     -0.21957603	     -0.00000000	      0.00000000	     47.94903220
      2.98789351	     -0.06000257	      0.00004859	     -0.20121386	     -0.06424563	      0.88299813	     -0.00024424	     -0.21958843	     -0.00000000	      0.00000000	     47.89560681
      2.98903276	     -0.06005073	      0.00004067	     -0.20126171	     -0.06424586	      0.88299868	     -0.00023862	     -0.21960105	     -0.00000000	      0.00000000	     47.88246719
      2.99017201	     -0.06009926	      0.00003253	     -0.20130993	     -0.06424608	      0.88299921	     -0.00023294	     -0.21961387	     -0.00000000	      0.00000000	     47.84425942
      2.99131126	     -0.06014851	      0.00002409	     -0.20135887	     -0.06424627	      0.88299974	     -0.00022723	     -0.21962688	     -0.00000000	      0.00000000	     47.83665674
      2.99245051	     -0.06019846	      0.00001528	     -0.20140852	     -0.06424645	      0.88300024	     -0.00022147	     -0.21964007	      0.00000000	      0.00000000	     47.81853697
      2.99358976	     -0.06024897	      0.00000623	     -0.20145872	     -0.06424660	      0.88300074	     -0.00021569	     -0.21965345	      0.00000000	      0.00000000	     47.81907939
      2.99472901	     -0.06029980	     -0.00000299	     -0.20150925	     -0.06424673	      0.88300121	     -0.00020987	     -0.21966700	      0.00000000	      0.00000000	     47.82408817
      2.99586826	     -0.06035101	     -0.00001242	     -0.20156016	     -0.06424683	      0.88300167	     -0.00020404	     -0.21968070	      0.00000000	      0.00000000	     47.83378115
      2.99700751	     -0.06040230	     -0.00002197	     -0.20161116	     -0.06424691	      0.88300212	     -0.00019819	     -0.21969455	      0.00000000	      0.00000000	     47.86018604
      2.99814676	     -0.06045360	     -0.00003155	     -0.20166217	     -0.06424697	      0.88300254	     -0.00019232	     -0.21970853	      0.00000000	      0.00000000	     47.88400260
      2.99928601	     -0.06050485	     -0.00004121	     -0.20171315	     -0.06424700	      0.88300295	     -0.00018645	     -0.21972261	      0.00000000	      0.00000000	     47.92582985
      3.00074262	     -0.06057074	     -0.00005375	     -0.20177868	     -0.06424700	      0.88300343	     -0.00017894	     -0.21974075	      0.00000000	      0.00000000	     47.96700144
      3.00191496	     -0.06062400	     -0.00006396	     -0.20183167	     -0.06424697	      0.88300380	     -0.00017290	     -0.21975546	      0.00000000	      0.00000000	     48.03676215
      3.00308731	     -0.06067738	     -0.00007428	     -0.20188478	     -0.06424691	      0.88300414	     -0.00016687	     -0.21977025	      0.00000000	      0.00000000	     48.08470267
      3.00425965	     -0.06073099	     -0.00008488	     -0.20193813	     -0.06424682	      0.88300446	     -0.00016086	     -0.21978511	      0.00000000	      0.00000000	     48.17141548
      3.00583710	     -0.06080290	     -0.00009932	     -0.20200968	     -0.06424665	      0.88300485	     -0.00015282	     -0.21980519	      0.00000000	      0.00000000	     48.28312420
      3.00716821	     -0.06086297	     -0.00011125	     -0.20206948	     -0.06424647	      0.88300515	     -0.00014608	     -0.21982217	      0.00000000	      0.00000000	     48.45028199
      3.00849932	     -0.06092267	     -0.00012323	     -0.20212891	     -0.06424626	      0.88300541	     -0.00013942	     -0.21983916	      0.00000000	      0.00000000	     48.57702110
      3.00983044	     -0.06098188	     -0.00013527	     -0.20218786	     -0.06424602	      0.88300564	     -0.00013283	     -0.21985613	      0.00000000	      0.00000000	     48.77626720
      3.01116155	     -0.06104101	     -0.00014746	     -0.20224674	     -0.06424574	      0.88300583	     -0.00012633	     -0.21987309	      0.00000000	      0.00000000	     48.94007807
      3.01302167	     -0.06112291	     -0.00016439	     -0.20232830	     -0.06424531	      0.88300604	     -0.00011743	     -0.21989672	      0.00000000	      0.00000000	     49.22109763
      3.01467365	     -0.06119487	     -0.00017933	     -0.20239998	     -0.06424490	      0.88300617	     -0.00010973	     -0.21991763	      0.00000000	      0.00000000	     49.35557909
      3.01632563	     -0.06126542	     -0.00019397	     -0.20247028	     -0.06424445	      0.88300626	     -0.00010223	     -0.21993839	      0.00000000	      0.00000000	     49.80090157
      3.01797761	     -0.06133702	     -0.00020855	     -0.20254164	     -0.06424398	      0.88300629	     -0.00009496	     -0.21995898	      0.00000000	      0.00000000	     49.22793477
      3.01962959	     -0.06139861	     -0.00022234	     -0.20260302	     -0.06424348	      0.88300628	     -0.00008793	     -0.21997935	      0.00000000	     -0.00000000	     50.08298017
      3.02102565	     -0.06145532	     -0.00023399	     -0.20265957	     -0.06424306	      0.88300625	     -0.00008218	     -0.21999621	      0.00000000	     -0.00000000	     49.82271031
      3.02242171	     -0.06150716	     -0.00024524	     -0.20271126	     -0.06424263	      0.88300618	     -0.00007662	     -0.22001285	      0.00000000	     -0.00000000	     50.20470212
      3.02434321	     -0.06158471	     -0.00026089	     -0.20278862	     -0.06424202	      0.88300605	     -0.00006927	     -0.22003529	      0.00000000	     -0.00000000	     50.43716488
[truncated: 274,891 more chars]
