# Supplementary material for: A Neural Controller Model Considering the Vestibulospinal Tract in Human Postural Control
Source: Front Comput Neurosci. 2022 Feb 25;16:785099. doi: 10.3389/fncom.2022.785099 (PMC8913724; doi:10.3389/fncom.2022.785099)
Supplement: Supplementary file 8 [file Data_Sheet_3.zip › SimulationResults/VST-/3.941/opt_1/jiang_CoPpositon_pos.sto]

CoP
version=1
nRows=3626
nColumns=11
inDegrees=no

This file contains CoP trajectory (of origin) and orientations.

Units are S.I. units (seconds, meters, Newtons, ...)
Angles are in degrees.

endheader
time	cop-x	cop-z	cop-x-calcn-r	com-x	com-y	com-z	com-x-calcn-r	com-x-vel	com-y-vel	s_torques
      0.00052274	     -0.06146828	     -0.00023480	     -0.20272588	     -0.06602018	      0.88298412	     -0.00022969	     -0.22179353	      0.00000000	      0.00000000	     39.45052899
      0.00104548	     -0.06065096	     -0.00020317	     -0.20190887	     -0.06602020	      0.88298427	     -0.00022968	     -0.22177153	      0.00000000	      0.00000000	     42.61514492
      0.00187466	     -0.05977826	     -0.00017676	     -0.20103567	     -0.06602030	      0.88298471	     -0.00022964	     -0.22172058	      0.00000000	      0.00000000	     52.04062360
      0.00288341	     -0.05924964	     -0.00016658	     -0.20050538	     -0.06602057	      0.88298560	     -0.00022958	     -0.22164916	      0.00000000	      0.00000001	     61.90852246
      0.00459597	     -0.05912678	     -0.00017543	     -0.20037846	     -0.06602154	      0.88298793	     -0.00022943	     -0.22153966	      0.00000000	      0.00000001	     63.24637571
      0.00662188	     -0.05941026	     -0.00019325	     -0.20065704	     -0.06602355	      0.88299179	     -0.00022919	     -0.22145173	      0.00000000	      0.00000001	     49.96749555
      0.00797739	     -0.05958889	     -0.00020055	     -0.20083280	     -0.06602538	      0.88299488	     -0.00022900	     -0.22141457	      0.00000000	      0.00000002	     40.71831058
      0.00933290	     -0.05971499	     -0.00020383	     -0.20095643	     -0.06602755	      0.88299825	     -0.00022879	     -0.22138839	      0.00000000	      0.00000002	     34.17459715
      0.01097351	     -0.05979502	     -0.00020439	     -0.20103387	     -0.06603058	      0.88300257	     -0.00022852	     -0.22136527	      0.00000000	      0.00000002	     29.50553315
      0.01243278	     -0.05982880	     -0.00020292	     -0.20106569	     -0.06603360	      0.88300654	     -0.00022826	     -0.22134895	      0.00000000	      0.00000002	     27.33158159
      0.01389205	     -0.05983936	     -0.00020139	     -0.20107453	     -0.06603689	      0.88301055	     -0.00022798	     -0.22133494	      0.00000000	      0.00000002	     27.08042458
      0.01535132	     -0.05984792	     -0.00019987	     -0.20108160	     -0.06604042	      0.88301453	     -0.00022769	     -0.22132257	      0.00000000	      0.00000002	     27.61429774
      0.01681059	     -0.05985193	     -0.00019994	     -0.20108429	     -0.06604414	      0.88301844	     -0.00022739	     -0.22131170	      0.00000000	      0.00000002	     29.69691847
      0.01826986	     -0.05985917	     -0.00020054	     -0.20109041	     -0.06604802	      0.88302222	     -0.00022708	     -0.22130226	      0.00000000	      0.00000002	     31.98508105
      0.01972913	     -0.05986010	     -0.00020164	     -0.20109041	     -0.06605204	      0.88302585	     -0.00022676	     -0.22129424	      0.00000000	      0.00000002	     35.65555658
      0.02118840	     -0.05986498	     -0.00020354	     -0.20109453	     -0.06605617	      0.88302929	     -0.00022643	     -0.22128747	      0.00000000	      0.00000002	     39.28287016
      0.02264767	     -0.05986257	     -0.00020617	     -0.20109154	     -0.06606037	      0.88303252	     -0.00022609	     -0.22128187	      0.00000000	      0.00000001	     43.35673967
      0.02410694	     -0.05985889	     -0.00020906	     -0.20108743	     -0.06606463	      0.88303552	     -0.00022574	     -0.22127719	      0.00000000	      0.00000001	     47.62987672
      0.02556621	     -0.05985038	     -0.00021243	     -0.20107862	     -0.06606891	      0.88303828	     -0.00022539	     -0.22127327	      0.00000000	      0.00000001	     51.75048340
      0.02702548	     -0.05984075	     -0.00021593	     -0.20106882	     -0.06607321	      0.88304077	     -0.00022502	     -0.22126991	      0.00000000	      0.00000001	     55.20419681
      0.02848475	     -0.05982515	     -0.00021959	     -0.20105314	     -0.06607750	      0.88304300	     -0.00022465	     -0.22126698	      0.00000000	      0.00000001	     58.58868537
      0.02994402	     -0.05980917	     -0.00022314	     -0.20103718	     -0.06608177	      0.88304496	     -0.00022426	     -0.22126432	      0.00000000	      0.00000001	     60.81152714
      0.03140329	     -0.05978776	     -0.00022666	     -0.20101582	     -0.06608602	      0.88304664	     -0.00022387	     -0.22126184	      0.00000000	      0.00000001	     63.08391933
      0.03304546	     -0.05976515	     -0.00023021	     -0.20099333	     -0.06609076	      0.88304821	     -0.00022342	     -0.22125919	      0.00000000	      0.00000001	     64.12092248
      0.03468763	     -0.05973578	     -0.00023369	     -0.20096409	     -0.06609545	      0.88304944	     -0.00022296	     -0.22125667	      0.00000000	      0.00000000	     64.60871387
      0.03599044	     -0.05971461	     -0.00023581	     -0.20094303	     -0.06609915	      0.88305019	     -0.00022258	     -0.22125471	      0.00000000	      0.00000000	     64.83507577
      0.03729324	     -0.05969182	     -0.00023793	     -0.20092033	     -0.06610282	      0.88305074	     -0.00022220	     -0.22125284	      0.00000000	      0.00000000	     64.64491742
      0.03889109	     -0.05966662	     -0.00023999	     -0.20089522	     -0.06610729	      0.88305115	     -0.00022172	     -0.22125076	      0.00000000	      0.00000000	     63.38897713
      0.04048894	     -0.05963728	     -0.00024181	     -0.20086592	     -0.06611174	      0.88305129	     -0.00022122	     -0.22124896	      0.00000000	      0.00000000	     62.86558714
      0.04208680	     -0.05961470	     -0.00024294	     -0.20084333	     -0.06611618	      0.88305119	     -0.00022071	     -0.22124747	      0.00000000	     -0.00000000	     61.44553724
      0.04349154	     -0.05959095	     -0.00024385	     -0.20081952	     -0.06612008	      0.88305091	     -0.00022026	     -0.22124658	      0.00000000	     -0.00000000	     60.25828732
      0.04489629	     -0.05957086	     -0.00024420	     -0.20079932	     -0.06612398	      0.88305047	     -0.00021979	     -0.22124605	      0.00000000	     -0.00000000	     59.25823481
      0.04630104	     -0.05955074	     -0.00024466	     -0.20077905	     -0.06612790	      0.88304989	     -0.00021931	     -0.22124599	      0.00000000	     -0.00000000	     58.18167929
      0.04802955	     -0.05952998	     -0.00024464	     -0.20075803	     -0.06613275	      0.88304900	     -0.00021871	     -0.22124660	      0.00000000	     -0.00000000	     56.99945815
      0.04937546	     -0.05951116	     -0.00024486	     -0.20073895	     -0.06613657	      0.88304820	     -0.00021824	     -0.22124762	      0.00000000	     -0.00000000	     56.10688500
      0.05072136	     -0.05949514	     -0.00024435	     -0.20072265	     -0.06614041	      0.88304731	     -0.00021775	     -0.22124911	      0.00000000	     -0.00000000	     55.22365602
      0.05206726	     -0.05947741	     -0.00024394	     -0.20070458	     -0.06614430	      0.88304635	     -0.00021726	     -0.22125106	      0.00000000	     -0.00000001	     54.78504220
      0.05377017	     -0.05945978	     -0.00024317	     -0.20068649	     -0.06614929	      0.88304505	     -0.00021663	     -0.22125421	      0.00000000	     -0.00000001	     53.51406846
      0.05528728	     -0.05943874	     -0.00024289	     -0.20066496	     -0.06615381	      0.88304384	     -0.00021605	     -0.22125766	      0.00000000	     -0.00000001	     53.56074962
      0.05680438	     -0.05942589	     -0.00024231	     -0.20065160	     -0.06615841	      0.88304260	     -0.00021547	     -0.22126162	      0.00000000	     -0.00000001	     52.61460572
      0.05832149	     -0.05940770	     -0.00024256	     -0.20063284	     -0.06616309	      0.88304135	     -0.00021488	     -0.22126616	      0.00000000	     -0.00000001	     52.83925167
      0.05961928	     -0.05939787	     -0.00024218	     -0.20062251	     -0.06616716	      0.88304028	     -0.00021436	     -0.22127042	      0.00000000	     -0.00000001	     52.22102734
      0.06091707	     -0.05938490	     -0.00024224	     -0.20060901	     -0.06617130	      0.88303921	     -0.00021385	     -0.22127501	      0.00000000	     -0.00000001	     52.14634806
      0.06257548	     -0.05937194	     -0.00024196	     -0.20059537	     -0.06617670	      0.88303788	     -0.00021318	     -0.22128130	      0.00000000	     -0.00000001	     51.86920721
      0.06405483	     -0.05935910	     -0.00024223	     -0.20058187	     -0.06618161	      0.88303673	     -0.00021257	     -0.22128724	      0.00000000	     -0.00000001	     51.77796372
      0.06553418	     -0.05934944	     -0.00024184	     -0.20057155	     -0.06618662	      0.88303562	     -0.00021196	     -0.22129346	      0.00000000	     -0.00000000	     51.41323359
      0.06701353	     -0.05933593	     -0.00024220	     -0.20055736	     -0.06619174	      0.88303457	     -0.00021135	     -0.22129989	      0.00000000	     -0.00000000	     51.45581198
      0.06849287	     -0.05932897	     -0.00024183	     -0.20054971	     -0.06619696	      0.88303358	     -0.00021072	     -0.22130643	      0.00000000	     -0.00000000	     51.38637673
      0.06997222	     -0.05931612	     -0.00024237	     -0.20053615	     -0.06620228	      0.88303266	     -0.00021009	     -0.22131314	      0.00000000	     -0.00000000	     51.47393681
      0.07129701	     -0.05931070	     -0.00024194	     -0.20053009	     -0.06620714	      0.88303189	     -0.00020953	     -0.22131917	      0.00000000	     -0.00000000	     51.26517394
      0.07262179	     -0.05930206	     -0.00024220	     -0.20052080	     -0.06621209	      0.88303118	     -0.00020895	     -0.22132528	      0.00000000	     -0.00000000	     51.36391705
      0.07394657	     -0.05929635	     -0.00024211	     -0.20051444	     -0.06621712	      0.88303053	     -0.00020838	     -0.22133138	      0.00000000	     -0.00000000	     51.32115859
      0.07566934	     -0.05928811	     -0.00024217	     -0.20050536	     -0.06622380	      0.88302978	     -0.00020762	     -0.22133936	      0.00000000	     -0.00000000	     51.43679419
      0.07714750	     -0.05928245	     -0.00024190	     -0.20049896	     -0.06622966	      0.88302921	     -0.00020697	     -0.22134613	      0.00000000	     -0.00000000	     51.18926004
      0.07862565	     -0.05927399	     -0.00024180	     -0.20048977	     -0.06623562	      0.88302872	     -0.00020631	     -0.22135287	      0.00000000	     -0.00000000	     51.43350680
      0.08010381	     -0.05927207	     -0.00024149	     -0.20048711	     -0.06624169	      0.88302829	     -0.00020564	     -0.22135951	      0.00000000	     -0.00000000	     51.41467844
      0.08158196	     -0.05927330	     -0.00024139	     -0.20048761	     -0.06624787	      0.88302793	     -0.00020497	     -0.22136630	      0.00000000	     -0.00000000	     51.41034150
      0.08306012	     -0.05930777	     -0.00024154	     -0.20052132	     -0.06625417	      0.88302764	     -0.00020430	     -0.22137376	      0.00000000	     -0.00000000	     50.78670683
      0.08437870	     -0.05937088	     -0.00024230	     -0.20058373	     -0.06625988	      0.88302742	     -0.00020369	     -0.22138211	      0.00000000	     -0.00000000	     50.73999548
      0.08569728	     -0.05947391	     -0.00024303	     -0.20068607	     -0.06626568	      0.88302724	     -0.00020309	     -0.22139306	      0.00000000	     -0.00000000	     50.00653040
      0.08701586	     -0.05960127	     -0.00024343	     -0.20081275	     -0.06627157	      0.88302708	     -0.00020248	     -0.22140730	      0.00000000	     -0.00000000	     49.67514957
      0.08885057	     -0.05980578	     -0.00024279	     -0.20101635	     -0.06627992	      0.88302689	     -0.00020163	     -0.22143288	      0.00000000	     -0.00000000	     48.61731113
      0.09028883	     -0.05996583	     -0.00024118	     -0.20117573	     -0.06628658	      0.88302675	     -0.00020097	     -0.22145730	      0.00000000	     -0.00000000	     48.50154135
      0.09172709	     -0.06013161	     -0.00023876	     -0.20134090	     -0.06629334	      0.88302661	     -0.00020031	     -0.22148495	      0.00000000	     -0.00000000	     47.48504235
      0.09316534	     -0.06028796	     -0.00023587	     -0.20149665	     -0.06630020	      0.88302647	     -0.00019966	     -0.22151540	      0.00000000	     -0.00000000	     46.88630561
      0.09460360	     -0.06044400	     -0.00023268	     -0.20165211	     -0.06630717	      0.88302631	     -0.00019902	     -0.22154806	      0.00000000	     -0.00000000	     45.78848653
      0.09604186	     -0.06059500	     -0.00022965	     -0.20180256	     -0.06631423	      0.88302615	     -0.00019840	     -0.22158263	      0.00000000	     -0.00000000	     45.28695151
      0.09748012	     -0.06074714	     -0.00022679	     -0.20195418	     -0.06632138	      0.88302598	     -0.00019779	     -0.22161876	      0.00000000	     -0.00000000	     44.24516748
      0.09891837	     -0.06089545	     -0.00022423	     -0.20210197	     -0.06632862	      0.88302579	     -0.00019719	     -0.22165619	      0.00000000	     -0.00000000	     43.93125360
      0.10035663	     -0.06104589	     -0.00022209	     -0.20225194	     -0.06633595	      0.88302558	     -0.00019662	     -0.22169464	     -0.00000000	     -0.00000000	     42.97309679
      0.10179489	     -0.06119156	     -0.00022036	     -0.20239716	     -0.06634335	      0.88302535	     -0.00019606	     -0.22173391	     -0.00000000	     -0.00000000	     42.84004026
      0.10320562	     -0.06133789	     -0.00021909	     -0.20254308	     -0.06635069	      0.88302509	     -0.00019553	     -0.22177294	     -0.00000000	     -0.00000000	     42.53166517
      0.10461635	     -0.06148145	     -0.00021819	     -0.20268627	     -0.06635809	      0.88302479	     -0.00019503	     -0.22181236	     -0.00000000	     -0.00000000	     41.99912710
      0.10602708	     -0.06162330	     -0.00021771	     -0.20282779	     -0.06636554	      0.88302445	     -0.00019454	     -0.22185191	     -0.00000000	     -0.00000000	     41.96544549
      0.10770874	     -0.06179254	     -0.00021773	     -0.20299667	     -0.06637450	      0.88302398	     -0.00019399	     -0.22189903	     -0.00000000	     -0.00000000	     41.79430035
      0.10939040	     -0.06196333	     -0.00021781	     -0.20316716	     -0.06638351	      0.88302342	     -0.00019346	     -0.22194593	     -0.00000000	     -0.00000000	     41.30507595
      0.11100136	     -0.06212145	     -0.00021808	     -0.20332504	     -0.06639220	      0.88302279	     -0.00019299	     -0.22199061	     -0.00000000	     -0.00000000	     41.20206867
      0.11261233	     -0.06228293	     -0.00021887	     -0.20348630	     -0.06640093	      0.88302205	     -0.00019254	     -0.22203496	     -0.00000000	     -0.00000000	     40.56721013
      0.11422330	     -0.06244028	     -0.00021888	     -0.20364349	     -0.06640970	      0.88302121	     -0.00019211	     -0.22207899	     -0.00000000	     -0.00000000	     40.35411970
      0.11583427	     -0.06260159	     -0.00021991	     -0.20380465	     -0.06641849	      0.88302026	     -0.00019171	     -0.22212259	     -0.00000000	     -0.00000000	     39.91456404
      0.11744524	     -0.06275398	     -0.00021835	     -0.20395697	     -0.06642731	      0.88301919	     -0.00019133	     -0.22216580	     -0.00000000	     -0.00000000	     39.78307083
      0.11889115	     -0.06289600	     -0.00021891	     -0.20409891	     -0.06643525	      0.88301812	     -0.00019101	     -0.22220420	     -0.00000000	     -0.00000001	     39.01475148
      0.12033706	     -0.06303277	     -0.00021783	     -0.20423566	     -0.06644319	      0.88301695	     -0.00019071	     -0.22224242	     -0.00000000	     -0.00000001	     38.69770866
      0.12178296	     -0.06317171	     -0.00021743	     -0.20437456	     -0.06645115	      0.88301569	     -0.00019043	     -0.22228045	     -0.00000000	     -0.00000001	     38.13046835
      0.12322887	     -0.06330478	     -0.00021608	     -0.20450765	     -0.06645912	      0.88301434	     -0.00019016	     -0.22231830	     -0.00000000	     -0.00000001	     37.82840949
      0.12511621	     -0.06348061	     -0.00021438	     -0.20468350	     -0.06646953	      0.88301243	     -0.00018984	     -0.22236733	     -0.00000000	     -0.00000001	     36.84123257
      0.12671535	     -0.06361244	     -0.00021200	     -0.20481540	     -0.06647836	      0.88301069	     -0.00018958	     -0.22240891	     -0.00000000	     -0.00000001	     36.63909336
      0.12813358	     -0.06373735	     -0.00021076	     -0.20494035	     -0.06648619	      0.88300908	     -0.00018938	     -0.22244562	     -0.00000000	     -0.00000001	     36.23908166
      0.12955180	     -0.06385596	     -0.00020868	     -0.20505903	     -0.06649402	      0.88300739	     -0.00018918	     -0.22248231	     -0.00000000	     -0.00000001	     35.81705021
      0.13100347	     -0.06397618	     -0.00020695	     -0.20517933	     -0.06650204	      0.88300560	     -0.00018900	     -0.22251976	     -0.00000000	     -0.00000001	     35.59797784
      0.13245513	     -0.06409116	     -0.00020488	     -0.20529442	     -0.06651005	      0.88300374	     -0.00018884	     -0.22255707	     -0.00000000	     -0.00000001	     34.94688187
      0.13390679	     -0.06420031	     -0.00020297	     -0.20540368	     -0.06651806	      0.88300184	     -0.00018869	     -0.22259415	     -0.00000000	     -0.00000001	     34.80856411
      0.13530016	     -0.06430362	     -0.00020111	     -0.20550711	     -0.06652574	      0.88299997	     -0.00018857	     -0.22262947	     -0.00000000	     -0.00000001	     34.58019538
      0.13669352	     -0.06440238	     -0.00019934	     -0.20560600	     -0.06653341	      0.88299808	     -0.00018845	     -0.22266453	     -0.00000000	     -0.00000001	     34.05793644
      0.13808689	     -0.06449679	     -0.00019772	     -0.20570054	     -0.06654108	      0.88299616	     -0.00018836	     -0.22269928	     -0.00000000	     -0.00000001	     33.94588397
      0.13982410	     -0.06461064	     -0.00019566	     -0.20581457	     -0.06655063	      0.88299375	     -0.00018825	     -0.22274213	     -0.00000000	     -0.00000001	     33.67508429
      0.14156132	     -0.06472360	     -0.00019413	     -0.20592771	     -0.06656015	      0.88299134	     -0.00018817	     -0.22278436	     -0.00000000	     -0.00000001	     33.40559627
      0.14329854	     -0.06482461	     -0.00019196	     -0.20602894	     -0.06656966	      0.88298894	     -0.00018812	     -0.22282612	     -0.00000000	     -0.00000001	     33.07921230
      0.14503575	     -0.06492433	     -0.00019100	     -0.20612885	     -0.06657914	      0.88298658	     -0.00018808	     -0.22286707	     -0.00000000	     -0.00000001	     32.64249968
      0.14647744	     -0.06500242	     -0.00018897	     -0.20620715	     -0.06658698	      0.88298466	     -0.00018806	     -0.22290051	     -0.00000000	     -0.00000001	     32.64785773
      0.14791913	     -0.06507951	     -0.00018803	     -0.20628444	     -0.06659481	      0.88298277	     -0.00018806	     -0.22293339	     -0.00000000	     -0.00000001	     32.60699432
      0.14942367	     -0.06515718	     -0.00018634	     -0.20636235	     -0.06660295	      0.88298086	     -0.00018807	     -0.22296713	     -0.00000000	     -0.00000001	     32.60204092
      0.15092820	     -0.06523349	     -0.00018523	     -0.20643890	     -0.06661107	      0.88297901	     -0.00018810	     -0.22300027	     -0.00000000	     -0.00000001	     32.26194584
      0.15243274	     -0.06530532	     -0.00018369	     -0.20651099	     -0.06661915	      0.88297722	     -0.00018814	     -0.22303278	     -0.00000000	     -0.00000001	     32.46286655
      0.15393727	     -0.06537731	     -0.00018225	     -0.20658326	     -0.06662719	      0.88297551	     -0.00018819	     -0.22306462	     -0.00000000	     -0.00000001	     32.14189000
      0.15544181	     -0.06544586	     -0.00018033	     -0.20665212	     -0.06663520	      0.88297388	     -0.00018826	     -0.22309582	     -0.00000000	     -0.00000001	     32.41129337
      0.15694634	     -0.06551167	     -0.00017880	     -0.20671826	     -0.06664317	      0.88297233	     -0.00018833	     -0.22312640	     -0.00000000	     -0.00000001	     32.00108361
      0.15845088	     -0.06557714	     -0.00017745	     -0.20678406	     -0.06665109	      0.88297087	     -0.00018842	     -0.22315639	     -0.00000000	     -0.00000001	     32.30973953
      0.15995541	     -0.06564070	     -0.00017597	     -0.20684798	     -0.06665897	      0.88296949	     -0.00018852	     -0.22318584	     -0.00000000	     -0.00000001	     32.07927269
      0.16147749	     -0.06570665	     -0.00017483	     -0.20691430	     -0.06666689	      0.88296819	     -0.00018864	     -0.22321504	     -0.00000000	     -0.00000001	     32.21731046
      0.16299957	     -0.06576849	     -0.00017356	     -0.20697654	     -0.06667475	      0.88296697	     -0.00018876	     -0.22324373	     -0.00000000	     -0.00000001	     32.07002734
      0.16473622	     -0.06583813	     -0.00017220	     -0.20704666	     -0.06668364	      0.88296569	     -0.00018891	     -0.22327579	     -0.00000000	     -0.00000000	     32.24793499
      0.16647286	     -0.06590779	     -0.00017070	     -0.20711682	     -0.06669245	      0.88296452	     -0.00018908	     -0.22330704	     -0.00000000	     -0.00000000	     32.12178532
      0.16792412	     -0.06595562	     -0.00016926	     -0.20716510	     -0.06669974	      0.88296362	     -0.00018923	     -0.22333255	     -0.00000000	     -0.00000000	     32.25513019
      0.16937537	     -0.06600187	     -0.00016793	     -0.20721182	     -0.06670697	      0.88296280	     -0.00018938	     -0.22335726	     -0.00000000	     -0.00000000	     32.10308842
      0.17082663	     -0.06604122	     -0.00016651	     -0.20725166	     -0.06671413	      0.88296204	     -0.00018955	     -0.22338113	     -0.00000000	     -0.00000000	     32.36277801
      0.17227788	     -0.06607787	     -0.00016537	     -0.20728881	     -0.06672122	      0.88296134	     -0.00018972	     -0.22340404	     -0.00000000	     -0.00000000	     32.30874240
      0.17416393	     -0.06611743	     -0.00016347	     -0.20732905	     -0.06673032	      0.88296053	     -0.00018995	     -0.22343237	     -0.00000000	     -0.00000000	     32.31076878
      0.17604998	     -0.06614324	     -0.00016230	     -0.20735554	     -0.06673929	      0.88295981	     -0.00019020	     -0.22345879	     -0.00000000	     -0.00000000	     32.22223588
      0.17748000	     -0.06615838	     -0.00016061	     -0.20737124	     -0.06674600	      0.88295932	     -0.00019039	     -0.22347747	     -0.00000000	     -0.00000000	     32.54094482
      0.17891002	     -0.06617158	     -0.00015989	     -0.20738498	     -0.06675263	      0.88295887	     -0.00019058	     -0.22349503	     -0.00000000	     -0.00000000	     32.74437909
      0.18051372	     -0.06618055	     -0.00015848	     -0.20739458	     -0.06675996	      0.88295841	     -0.00019081	     -0.22351337	     -0.00000000	     -0.00000000	     32.97069179
      0.18211742	     -0.06618529	     -0.00015775	     -0.20739996	     -0.06676719	      0.88295799	     -0.00019103	     -0.22353025	     -0.00000000	     -0.00000000	     32.81745183
      0.18372111	     -0.06618276	     -0.00015654	     -0.20739807	     -0.06677430	      0.88295760	     -0.00019126	     -0.22354564	     -0.00000000	     -0.00000000	     33.40553309
      0.18532481	     -0.06617692	     -0.00015588	     -0.20739288	     -0.06678131	      0.88295723	     -0.00019149	     -0.22355950	     -0.00000000	     -0.00000000	     32.92106441
      0.18703152	     -0.06616418	     -0.00015486	     -0.20738082	     -0.06678864	      0.88295685	     -0.00019174	     -0.22357263	     -0.00000000	     -0.00000000	     33.40757559
      0.18873823	     -0.06614830	     -0.00015411	     -0.20736562	     -0.06679585	      0.88295648	     -0.00019198	     -0.22358408	     -0.00000000	     -0.00000000	     32.92393133
      0.19044494	     -0.06612309	     -0.00015318	     -0.20734107	     -0.06680293	      0.88295611	     -0.00019222	     -0.22359401	     -0.00000000	     -0.00000000	     33.40326341
      0.19215164	     -0.06610501	     -0.00015289	     -0.20732365	     -0.06680988	      0.88295575	     -0.00019245	     -0.22360233	     -0.00000000	     -0.00000000	     33.33691508
      0.19385835	     -0.06607044	     -0.00015172	     -0.20728973	     -0.06681671	      0.88295537	     -0.00019267	     -0.22360941	     -0.00000000	     -0.00000000	     33.10058322
      0.19527923	     -0.06604400	     -0.00015142	     -0.20726381	     -0.06682230	      0.88295506	     -0.00019284	     -0.22361413	     -0.00000000	     -0.00000000	     33.28777675
      0.19670011	     -0.06601576	     -0.00015080	     -0.20723609	     -0.06682781	      0.88295473	     -0.00019300	     -0.22361801	     -0.00000000	     -0.00000000	     33.43519246
      0.19843258	     -0.06598096	     -0.00015001	     -0.20720191	     -0.06683442	      0.88295432	     -0.00019318	     -0.22362170	     -0.00000000	     -0.00000000	     33.37360000
      0.20016506	     -0.06594099	     -0.00014923	     -0.20716253	     -0.06684091	      0.88295389	     -0.00019333	     -0.22362431	     -0.00000000	     -0.00000000	     33.13873671
      0.20162143	     -0.06590484	     -0.00014835	     -0.20712686	     -0.06684627	      0.88295352	     -0.00019344	     -0.22362568	     -0.00000000	     -0.00000000	     33.23351835
      0.20307780	     -0.06586674	     -0.00014749	     -0.20708923	     -0.06685156	      0.88295314	     -0.00019353	     -0.22362634	     -0.00000000	     -0.00000000	     33.33060139
      0.20444834	     -0.06583107	     -0.00014661	     -0.20705399	     -0.06685646	      0.88295277	     -0.00019360	     -0.22362637	     -0.00000000	     -0.00000000	     33.43041958
      0.20581889	     -0.06579317	     -0.00014571	     -0.20701650	     -0.06686130	      0.88295240	     -0.00019364	     -0.22362590	     -0.00000000	     -0.00000000	     33.21440532
      0.20718943	     -0.06575313	     -0.00014480	     -0.20697687	     -0.06686608	      0.88295202	     -0.00019366	     -0.22362491	     -0.00000000	     -0.00000000	     33.37125042
      0.21007129	     -0.06566940	     -0.00014276	     -0.20689394	     -0.06687592	      0.88295123	     -0.00019363	     -0.22362134	     -0.00000000	     -0.00000000	     32.82999574
      0.21133216	     -0.06562772	     -0.00014207	     -0.20685258	     -0.06688014	      0.88295088	     -0.00019358	     -0.22361920	     -0.00000000	     -0.00000000	     33.57511061
      0.21259302	     -0.06558623	     -0.00014115	     -0.20681141	     -0.06688432	      0.88295055	     -0.00019350	     -0.22361671	     -0.00000000	     -0.00000000	     33.45704126
      0.21423193	     -0.06553281	     -0.00014007	     -0.20675838	     -0.06688968	      0.88295012	     -0.00019338	     -0.22361298	     -0.00000000	     -0.00000000	     33.78862913
      0.21587083	     -0.06548010	     -0.00013910	     -0.20670606	     -0.06689497	      0.88294971	     -0.00019321	     -0.22360877	     -0.00000000	     -0.00000000	     33.43238429
      0.21750973	     -0.06542062	     -0.00013797	     -0.20664694	     -0.06690018	      0.88294932	     -0.00019300	     -0.22360409	     -0.00000000	     -0.00000000	     34.04112370
      0.21914863	     -0.06536439	     -0.00013694	     -0.20659108	     -0.06690532	      0.88294896	     -0.00019276	     -0.22359885	     -0.00000000	     -0.00000000	     33.83121448
      0.22078753	     -0.06530270	     -0.00013574	     -0.20652972	     -0.06691040	      0.88294863	     -0.00019247	     -0.22359316	     -0.00000000	     -0.00000000	     34.51969669
      0.22242643	     -0.06524474	     -0.00013490	     -0.20647209	     -0.06691540	      0.88294834	     -0.00019214	     -0.22358692	     -0.00000000	     -0.00000000	     34.31570821
      0.22406533	     -0.06518087	     -0.00013380	     -0.20640856	     -0.06692034	      0.88294808	     -0.00019177	     -0.22358026	     -0.00000000	     -0.00000000	     34.77164481
      0.22550462	     -0.06512633	     -0.00013306	     -0.20635430	     -0.06692462	      0.88294789	     -0.00019141	     -0.22357397	     -0.00000000	     -0.00000000	     35.03486246
      0.22694391	     -0.06506954	     -0.00013211	     -0.20629779	     -0.06692886	      0.88294773	     -0.00019102	     -0.22356732	     -0.00000000	     -0.00000000	     35.44764946
      0.22832762	     -0.06501656	     -0.00013126	     -0.20624507	     -0.06693288	      0.88294761	     -0.00019061	     -0.22356056	     -0.00000000	     -0.00000000	     35.84959592
      0.22971133	     -0.06496153	     -0.00013034	     -0.20619032	     -0.06693685	      0.88294751	     -0.00019018	     -0.22355348	     -0.00000000	     -0.00000000	     35.92615270
      0.23109505	     -0.06490487	     -0.00012947	     -0.20613392	     -0.06694078	      0.88294745	     -0.00018971	     -0.22354602	     -0.00000000	     -0.00000000	     36.40380515
      0.23304776	     -0.06482521	     -0.00012816	     -0.20605464	     -0.06694625	      0.88294740	     -0.00018900	     -0.22353485	     -0.00000000	     -0.00000000	     36.93221552
      0.23500047	     -0.06474639	     -0.00012709	     -0.20597621	     -0.06695162	      0.88294741	     -0.00018823	     -0.22352295	     -0.00000000	      0.00000000	     36.78639458
      0.23660341	     -0.06467504	     -0.00012609	     -0.20590516	     -0.06695596	      0.88294745	     -0.00018755	     -0.22351267	     -0.00000000	      0.00000000	     37.80645230
      0.23820634	     -0.06461068	     -0.00012558	     -0.20584109	     -0.06696024	      0.88294752	     -0.00018684	     -0.22350182	     -0.00000000	      0.00000000	     38.09885610
      0.23980928	     -0.06453951	     -0.00012438	     -0.20577023	     -0.06696446	      0.88294762	     -0.00018609	     -0.22349057	     -0.00000000	      0.00000000	     38.37135151
      0.24141221	     -0.06447030	     -0.00012402	     -0.20570131	     -0.06696861	      0.88294775	     -0.00018530	     -0.22347884	     -0.00000000	      0.00000000	     38.86076970
      0.24301515	     -0.06440202	     -0.00012303	     -0.20563333	     -0.06697270	      0.88294789	     -0.00018447	     -0.22346665	     -0.00000000	      0.00000000	     39.45616035
      0.24461809	     -0.06433102	     -0.00012274	     -0.20556262	     -0.06697674	      0.88294805	     -0.00018360	     -0.22345407	     -0.00000000	      0.00000000	     39.66739939
      0.24622102	     -0.06426061	     -0.00012188	     -0.20549251	     -0.06698071	      0.88294823	     -0.00018270	     -0.22344110	     -0.00000000	      0.00000000	     39.81494015
      0.24782396	     -0.06418940	     -0.00012205	     -0.20542155	     -0.06698463	      0.88294842	     -0.00018176	     -0.22342776	     -0.00000000	      0.00000000	     40.40122178
      0.24942690	     -0.06411596	     -0.00012163	     -0.20534838	     -0.06698848	      0.88294862	     -0.00018079	     -0.22341409	     -0.00000000	      0.00000000	     40.88963777
      0.25102983	     -0.06404517	     -0.00012231	     -0.20527783	     -0.06699228	      0.88294882	     -0.00017978	     -0.22340014	     -0.00000000	      0.00000000	     40.98112265
      0.25253622	     -0.06397854	     -0.00012187	     -0.20521144	     -0.06699580	      0.88294901	     -0.00017880	     -0.22338684	     -0.00000000	      0.00000000	     41.49219765
      0.25404261	     -0.06391017	     -0.00012211	     -0.20514328	     -0.06699928	      0.88294920	     -0.00017779	     -0.22337336	     -0.00000000	      0.00000000	     41.64683721
      0.25554899	     -0.06384345	     -0.00012195	     -0.20507678	     -0.06700271	      0.88294939	     -0.00017675	     -0.22335967	     -0.00000000	      0.00000000	     42.28030999
      0.25705538	     -0.06377598	     -0.00012210	     -0.20500951	     -0.06700609	      0.88294958	     -0.00017568	     -0.22334583	     -0.00000000	      0.00000000	     42.12900146
      0.25856177	     -0.06370923	     -0.00012227	     -0.20494295	     -0.06700944	      0.88294976	     -0.00017458	     -0.22333182	     -0.00000000	      0.00000000	     42.77255814
      0.26006816	     -0.06364213	     -0.00012245	     -0.20487603	     -0.06701274	      0.88294993	     -0.00017346	     -0.22331771	     -0.00000000	      0.00000000	     42.86368457
      0.26162036	     -0.06357588	     -0.00012272	     -0.20480994	     -0.06701610	      0.88295010	     -0.00017227	     -0.22330303	     -0.00000000	      0.00000000	     43.30305239
      0.26317256	     -0.06350769	     -0.00012282	     -0.20474191	     -0.06701942	      0.88295025	     -0.00017105	     -0.22328831	     -0.00000000	      0.00000000	     43.37734536
      0.26520697	     -0.06342143	     -0.00012338	     -0.20465583	     -0.06702372	      0.88295044	     -0.00016942	     -0.22326901	     -0.00000000	      0.00000000	     43.75580806
      0.26664412	     -0.06336239	     -0.00012290	     -0.20459692	     -0.06702672	      0.88295056	     -0.00016824	     -0.22325537	     -0.00000000	      0.00000000	     44.07484525
      0.26808126	     -0.06330565	     -0.00012345	     -0.20454027	     -0.06702969	      0.88295067	     -0.00016703	     -0.22324177	     -0.00000000	      0.00000000	     44.19422145
      0.26951841	     -0.06324898	     -0.00012322	     -0.20448370	     -0.06703264	      0.88295077	     -0.00016581	     -0.22322831	     -0.00000000	      0.00000000	     44.22083222
      0.27095555	     -0.06319339	     -0.00012335	     -0.20442819	     -0.06703557	      0.88295086	     -0.00016456	     -0.22321497	     -0.00000000	      0.00000000	     44.63030148
      0.27256548	     -0.06313526	     -0.00012318	     -0.20437013	     -0.06703882	      0.88295095	     -0.00016314	     -0.22320021	     -0.00000000	      0.00000000	     44.47411219
      0.27417541	     -0.06307865	     -0.00012354	     -0.20431358	     -0.06704205	      0.88295104	     -0.00016170	     -0.22318571	     -0.00000000	      0.00000000	     45.00139693
      0.27578533	     -0.06302314	     -0.00012329	     -0.20425812	     -0.06704526	      0.88295112	     -0.00016023	     -0.22317150	     -0.00000000	      0.00000000	     44.80459703
      0.27739526	     -0.06297215	     -0.00012390	     -0.20420713	     -0.06704845	      0.88295120	     -0.00015875	     -0.22315759	     -0.00000000	      0.00000000	     45.58959512
      0.27900519	     -0.06292138	     -0.00012327	     -0.20415641	     -0.06705162	      0.88295127	     -0.00015725	     -0.22314410	     -0.00000000	      0.00000000	     45.07020474
      0.28061511	     -0.06287042	     -0.00012370	     -0.20410543	     -0.06705477	      0.88295135	     -0.00015573	     -0.22313092	     -0.00000000	      0.00000000	     45.71227244
      0.28201697	     -0.06283205	     -0.00012220	     -0.20406710	     -0.06705751	      0.88295143	     -0.00015439	     -0.22311973	     -0.00000000	      0.00000000	     45.77295091
      0.28341882	     -0.06279481	     -0.00012190	     -0.20402985	     -0.06706024	      0.88295151	     -0.00015305	     -0.22310889	     -0.00000000	      0.00000000	     46.21409187
      0.28482067	     -0.06275983	     -0.00012095	     -0.20399488	     -0.06706295	      0.88295160	     -0.00015169	     -0.22309841	     -0.00000000	      0.00000000	     46.07294887
      0.28622252	     -0.06272201	     -0.00012101	     -0.20395704	     -0.06706566	      0.88295169	     -0.00015032	     -0.22308827	     -0.00000000	      0.00000000	     46.49831475
      0.28778467	     -0.06268667	     -0.00012135	     -0.20392167	     -0.06706867	      0.88295181	     -0.00014879	     -0.22307748	     -0.00000000	      0.00000000	     46.77915475
      0.28934682	     -0.06265408	     -0.00012206	     -0.20388904	     -0.06707167	      0.88295195	     -0.00014725	     -0.22306730	     -0.00000000	      0.00000000	     46.53820488
      0.29090897	     -0.06262016	     -0.00012257	     -0.20385508	     -0.06707466	      0.88295210	     -0.00014571	     -0.22305766	     -0.00000000	      0.00000000	     47.04508613
      0.29247112	     -0.06258965	     -0.00012339	     -0.20382452	     -0.06707764	      0.88295226	     -0.00014416	     -0.22304846	     -0.00000000	      0.00000000	     47.33085297
      0.29403327	     -0.06256298	     -0.00012399	     -0.20379782	     -0.06708061	      0.88295244	     -0.00014261	     -0.22303969	     -0.00000000	      0.00000000	     47.92280381
      0.29559541	     -0.06253655	     -0.00012484	     -0.20377135	     -0.06708357	      0.88295264	     -0.00014105	     -0.22303137	     -0.00000000	      0.00000000	     47.62589390
      0.29705610	     -0.06251246	     -0.00012499	     -0.20374724	     -0.06708633	      0.88295284	     -0.00013960	     -0.22302398	     -0.00000000	      0.00000000	     48.26971336
      0.29851679	     -0.06249427	     -0.00012571	     -0.20372902	     -0.06708907	      0.88295305	     -0.00013815	     -0.22301693	     -0.00000000	      0.00000000	     48.28149173
      0.30043333	     -0.06247209	     -0.00012619	     -0.20370683	     -0.06709266	      0.88295335	     -0.00013625	     -0.22300834	     -0.00000000	      0.00000000	     48.45796879
      0.30199054	     -0.06245144	     -0.00012851	     -0.20368612	     -0.06709555	      0.88295359	     -0.00013472	     -0.22300180	     -0.00000000	      0.00000000	     48.53580973
      0.30354775	     -0.06243956	     -0.00012935	     -0.20367422	     -0.06709844	      0.88295385	     -0.00013319	     -0.22299573	     -0.00000000	      0.00000000	     49.15043311
      0.30510496	     -0.06243563	     -0.00013223	     -0.20367024	     -0.06710130	      0.88295411	     -0.00013168	     -0.22299034	     -0.00000000	      0.00000000	     48.80530882
      0.30666217	     -0.06242920	     -0.00013235	     -0.20366381	     -0.06710416	      0.88295437	     -0.00013017	     -0.22298572	     -0.00000000	      0.00000000	     49.18316429
      0.30821938	     -0.06243521	     -0.00013615	     -0.20366976	     -0.06710700	      0.88295462	     -0.00012869	     -0.22298177	      0.00000000	      0.00000000	     49.29031478
      0.30951173	     -0.06243846	     -0.00013623	     -0.20367301	     -0.06710934	      0.88295483	     -0.00012747	     -0.22297912	      0.00000000	      0.00000000	     49.49759294
      0.31080407	     -0.06244816	     -0.00013791	     -0.20368270	     -0.06711167	      0.88295503	     -0.00012627	     -0.22297705	      0.00000000	      0.00000000	     49.30412323
      0.31209642	     -0.06245949	     -0.00013898	     -0.20369403	     -0.06711399	      0.88295521	     -0.00012508	     -0.22297557	      0.00000000	      0.00000000	     49.47606262
      0.31409239	     -0.06248709	     -0.00014076	     -0.20372164	     -0.06711756	      0.88295548	     -0.00012329	     -0.22297452	      0.00000000	      0.00000000	     48.84389917
      0.31566273	     -0.06250702	     -0.00014140	     -0.20374158	     -0.06712035	      0.88295567	     -0.00012191	     -0.22297476	      0.00000000	      0.00000000	     49.36991252
      0.31723307	     -0.06253770	     -0.00014274	     -0.20377228	     -0.06712312	      0.88295582	     -0.00012056	     -0.22297587	      0.00000000	      0.00000000	     49.18372610
      0.31860597	     -0.06256599	     -0.00014320	     -0.20380060	     -0.06712553	      0.88295594	     -0.00011941	     -0.22297765	      0.00000000	      0.00000000	     49.38223394
      0.31997888	     -0.06259945	     -0.00014422	     -0.20383409	     -0.06712793	      0.88295603	     -0.00011828	     -0.22298021	      0.00000000	      0.00000000	     48.96546293
      0.32135178	     -0.06263417	     -0.00014505	     -0.20386883	     -0.06713032	      0.88295608	     -0.00011719	     -0.22298354	      0.00000000	      0.00000000	     49.10913495
      0.32366734	     -0.06270741	     -0.00014708	     -0.20394214	     -0.06713432	      0.88295611	     -0.00011542	     -0.22299090	      0.00000000	     -0.00000000	     48.03498090
      0.32503658	     -0.06274551	     -0.00014781	     -0.20398028	     -0.06713667	      0.88295608	     -0.00011441	     -0.22299634	      0.00000000	     -0.00000000	     48.80847091
      0.32640581	     -0.06279627	     -0.00014925	     -0.20403109	     -0.06713901	      0.88295601	     -0.00011344	     -0.22300249	      0.00000000	     -0.00000000	     48.54995895
      0.32777505	     -0.06284813	     -0.00015061	     -0.20408300	     -0.06714134	      0.88295591	     -0.00011251	     -0.22300949	      0.00000000	     -0.00000000	     48.19658486
      0.32914429	     -0.06290346	     -0.00015221	     -0.20413837	     -0.06714365	      0.88295577	     -0.00011161	     -0.22301729	      0.00000000	     -0.00000000	     48.17418630
      0.33158845	     -0.06301424	     -0.00015505	     -0.20424926	     -0.06714774	      0.88295541	     -0.00011010	     -0.22303333	      0.00000000	     -0.00000000	     47.38382817
      0.33305014	     -0.06307940	     -0.00015731	     -0.20431449	     -0.06715017	      0.88295513	     -0.00010926	     -0.22304411	      0.00000000	     -0.00000000	     47.40572086
      0.33451182	     -0.06315047	     -0.00015894	     -0.20438564	     -0.06715258	      0.88295481	     -0.00010846	     -0.22305573	      0.00000000	     -0.00000000	     47.24115261
      0.33597350	     -0.06322722	     -0.00016111	     -0.20446248	     -0.06715497	      0.88295444	     -0.00010771	     -0.22306821	      0.00000000	     -0.00000000	     47.11426897
      0.33768873	     -0.06331885	     -0.00016275	     -0.20455425	     -0.06715775	      0.88295395	     -0.00010689	     -0.22308400	      0.00000000	     -0.00000000	     46.70632041
      0.33940396	     -0.06341430	     -0.00016545	     -0.20464983	     -0.06716050	      0.88295339	     -0.00010613	     -0.22310086	      0.00000000	     -0.00000000	     46.05125107
      0.34084105	     -0.06349176	     -0.00016620	     -0.20472744	     -0.06716278	      0.88295287	     -0.00010554	     -0.22311575	      0.00000000	     -0.00000000	     46.12086465
      0.34227815	     -0.06357673	     -0.00016843	     -0.20481254	     -0.06716504	      0.88295232	     -0.00010501	     -0.22313129	      0.00000000	     -0.00000000	     45.94857621
      0.34370922	     -0.06366275	     -0.00016963	     -0.20489873	     -0.06716727	      0.88295172	     -0.00010452	     -0.22314746	      0.00000000	     -0.00000000	     45.81599479
      0.34514029	     -0.06375181	     -0.00017133	     -0.20498796	     -0.06716947	      0.88295108	     -0.00010408	     -0.22316432	      0.00000000	     -0.00000000	     45.19851548
      0.34657136	     -0.06383960	     -0.00017262	     -0.20507595	     -0.06717165	      0.88295041	     -0.00010368	     -0.22318179	      0.00000000	     -0.00000000	     45.18463094
      0.34816382	     -0.06394357	     -0.00017434	     -0.20518013	     -0.06717404	      0.88294962	     -0.00010330	     -0.22320189	      0.00000000	     -0.00000000	     44.91552766
      0.34975629	     -0.06404495	     -0.00017553	     -0.20528177	     -0.06717639	      0.88294879	     -0.00010298	     -0.22322273	      0.00000000	     -0.00000000	     44.55257105
      0.35134875	     -0.06415366	     -0.00017740	     -0.20539074	     -0.06717870	      0.88294792	     -0.00010271	     -0.22324416	      0.00000000	     -0.00000000	     44.35064825
      0.35294121	     -0.06425782	     -0.00017836	     -0.20549519	     -0.06718096	      0.88294703	     -0.00010251	     -0.22326631	      0.00000000	     -0.00000000	     43.78706114
      0.35453368	     -0.06436714	     -0.00018019	     -0.20560482	     -0.06718319	      0.88294610	     -0.00010236	     -0.22328896	      0.00000000	     -0.00000000	     43.28097858
      0.35612614	     -0.06447408	     -0.00018104	     -0.20571209	     -0.06718536	      0.88294514	     -0.00010227	     -0.22331215	      0.00000000	     -0.00000000	     43.22105264
      0.35771861	     -0.06458430	     -0.00018282	     -0.20582264	     -0.06718749	      0.88294416	     -0.00010225	     -0.22333575	      0.00000000	     -0.00000000	     43.01103478
      0.35931107	     -0.06469132	     -0.00018384	     -0.20593004	     -0.06718956	      0.88294317	     -0.00010228	     -0.22335976	      0.00000000	     -0.00000000	     42.47410461
      0.36098249	     -0.06480699	     -0.00018635	     -0.20604609	     -0.06719167	      0.88294210	     -0.00010237	     -0.22338534	      0.00000000	     -0.00000000	     42.19301966
      0.36265391	     -0.06492059	     -0.00018686	     -0.20616014	     -0.06719371	      0.88294102	     -0.00010253	     -0.22341131	      0.00000000	     -0.00000000	     41.85469088
      0.36407324	     -0.06501954	     -0.00018894	     -0.20625945	     -0.06719540	      0.88294009	     -0.00010272	     -0.22343362	      0.00000000	     -0.00000000	     41.51330565
      0.36549257	     -0.06511479	     -0.00018924	     -0.20635511	     -0.06719703	      0.88293916	     -0.00010295	     -0.22345611	      0.00000000	     -0.00000000	     41.41684879
      0.36694186	     -0.06521490	     -0.00019048	     -0.20645564	     -0.06719863	      0.88293820	     -0.00010323	     -0.22347922	      0.00000000	     -0.00000000	     41.19298434
      0.36839116	     -0.06531230	     -0.00019160	     -0.20655349	     -0.06720018	      0.88293723	     -0.00010356	     -0.22350254	      0.00000000	     -0.00000000	     40.57484853
      0.36984046	     -0.06540897	     -0.00019245	     -0.20665061	     -0.06720166	      0.88293626	     -0.00010393	     -0.22352606	      0.00000000	     -0.00000000	     40.49474300
      0.37123123	     -0.06550332	     -0.00019298	     -0.20674542	     -0.06720303	      0.88293533	     -0.00010434	     -0.22354879	      0.00000000	     -0.00000000	     40.24731748
      0.37262201	     -0.06559618	     -0.00019348	     -0.20683876	     -0.06720433	      0.88293440	     -0.00010478	     -0.22357165	      0.00000000	     -0.00000000	     39.70119922
      0.37401278	     -0.06568679	     -0.00019393	     -0.20692986	     -0.06720557	      0.88293347	     -0.00010527	     -0.22359457	      0.00000000	     -0.00000000	     39.60274413
      0.37571872	     -0.06579857	     -0.00019443	     -0.20704225	     -0.06720699	      0.88293234	     -0.00010593	     -0.22362268	      0.00000000	     -0.00000000	     39.27154455
      0.37719367	     -0.06589369	     -0.00019478	     -0.20713793	     -0.06720814	      0.88293136	     -0.00010655	     -0.22364698	      0.00000000	     -0.00000000	     38.62185664
      0.37866862	     -0.06598499	     -0.00019500	     -0.20722979	     -0.06720922	      0.88293038	     -0.00010721	     -0.22367119	      0.00000000	     -0.00000000	     38.53140880
      0.38008450	     -0.06607383	     -0.00019517	     -0.20731918	     -0.06721017	      0.88292945	     -0.00010789	     -0.22369430	      0.00000000	     -0.00000000	     38.30027291
      0.38150039	     -0.06616113	     -0.00019533	     -0.20740705	     -0.06721104	      0.88292853	     -0.00010861	     -0.22371732	      0.00000000	     -0.00000000	     37.70205371
      0.38291627	     -0.06624525	     -0.00019537	     -0.20749175	     -0.06721184	      0.88292761	     -0.00010937	     -0.22374017	      0.00000000	     -0.00000000	     37.58832471
      0.38464826	     -0.06635011	     -0.00019537	     -0.20759733	     -0.06721270	      0.88292649	     -0.00011035	     -0.22376784	      0.00000000	     -0.00000000	     37.11916923
      0.38638025	     -0.06644789	     -0.00019502	     -0.20769585	     -0.06721344	      0.88292539	     -0.00011139	     -0.22379523	      0.00000000	     -0.00000000	     36.59660873
      0.38764546	     -0.06651979	     -0.00019478	     -0.20776830	     -0.06721390	      0.88292459	     -0.00011219	     -0.22381498	      0.00000000	     -0.00000000	     36.47294726
      0.38891067	     -0.06659047	     -0.00019440	     -0.20783954	     -0.06721429	      0.88292379	     -0.00011301	     -0.22383455	      0.00000000	     -0.00000000	     36.03270790
      0.39017588	     -0.06665959	     -0.00019393	     -0.20790922	     -0.06721461	      0.88292301	     -0.00011386	     -0.22385391	      0.00000000	     -0.00000000	     35.83431222
      0.39207873	     -0.06676241	     -0.00019306	     -0.20801291	     -0.06721496	      0.88292184	     -0.00011520	     -0.22388258	      0.00000000	     -0.00000000	     34.95582545
      0.39367526	     -0.06684117	     -0.00019218	     -0.20809239	     -0.06721513	      0.88292087	     -0.00011636	     -0.22390617	      0.00000000	     -0.00000000	     34.92769923
      0.39527178	     -0.06692041	     -0.00019125	     -0.20817238	     -0.06721518	      0.88291992	     -0.00011757	     -0.22392921	      0.00000000	     -0.00000000	     34.51035808
      0.39686831	     -0.06699501	     -0.00019019	     -0.20824772	     -0.06721511	      0.88291898	     -0.00011882	     -0.22395174	      0.00000000	     -0.00000000	     34.43937424
      0.39846483	     -0.06706736	     -0.00018967	     -0.20832082	     -0.06721492	      0.88291805	     -0.00012010	     -0.22397374	      0.00000000	     -0.00000000	     33.67557301
      0.40006136	     -0.06713277	     -0.00018843	     -0.20838699	     -0.06721461	      0.88291715	     -0.00012141	     -0.22399522	      0.00000000	     -0.00000000	     33.70797033
      0.40166316	     -0.06720166	     -0.00018721	     -0.20845665	     -0.06721417	      0.88291626	     -0.00012277	     -0.22401609	      0.00000000	     -0.00000000	     33.17454207
      0.40326496	     -0.06725965	     -0.00018557	     -0.20851543	     -0.06721360	      0.88291539	     -0.00012415	     -0.22403638	      0.00000000	     -0.00000000	     32.80038567
      0.40492108	     -0.06731941	     -0.00018415	     -0.20857600	     -0.06721289	      0.88291451	     -0.00012561	     -0.22405653	      0.00000000	     -0.00000000	     32.47945458
      0.40657720	     -0.06737260	     -0.00018209	     -0.20863001	     -0.06721203	      0.88291366	     -0.00012710	     -0.22407583	      0.00000000	     -0.00000000	     32.26748436
      0.40823332	     -0.06742275	     -0.00018042	     -0.20868098	     -0.06721103	      0.88291283	     -0.00012862	     -0.22409416	      0.00000000	     -0.00000000	     31.73231319
      0.40988944	     -0.06746420	     -0.00017826	     -0.20872326	     -0.06720990	      0.88291204	     -0.00013016	     -0.22411148	      0.00000000	     -0.00000000	     31.75307459
      0.41136971	     -0.06749954	     -0.00017671	     -0.20875933	     -0.06720876	      0.88291135	     -0.00013155	     -0.22412599	      0.00000000	     -0.00000000	     31.34585693
      0.41284998	     -0.06752908	     -0.00017496	     -0.20878961	     -0.06720751	      0.88291069	     -0.00013296	     -0.22413959	      0.00000000	     -0.00000000	     31.28604969
      0.41428072	     -0.06755652	     -0.00017329	     -0.20881775	     -0.06720619	      0.88291008	     -0.00013433	     -0.22415184	      0.00000000	     -0.00000000	     31.18268305
      0.41571146	     -0.06758019	     -0.00017150	     -0.20884215	     -0.06720477	      0.88290950	     -0.00013571	     -0.22416328	      0.00000000	     -0.00000000	     30.73869955
      0.41714219	     -0.06759971	     -0.00016954	     -0.20886237	     -0.06720323	      0.88290894	     -0.00013710	     -0.22417388	      0.00000000	     -0.00000000	     30.71796509
      0.41879592	     -0.06762347	     -0.00016731	     -0.20888695	     -0.06720133	      0.88290834	     -0.00013871	     -0.22418508	      0.00000000	     -0.00000000	     30.45356662
      0.42044965	     -0.06763920	     -0.00016487	     -0.20890349	     -0.06719928	      0.88290777	     -0.00014032	     -0.22419528	      0.00000000	     -0.00000000	     30.09102342
      0.42210338	     -0.06765360	     -0.00016249	     -0.20891871	     -0.06719708	      0.88290725	     -0.00014194	     -0.22420443	      0.00000000	     -0.00000000	     29.90774363
      0.42375711	     -0.06766428	     -0.00015959	     -0.20893019	     -0.06719474	      0.88290678	     -0.00014355	     -0.22421256	      0.00000000	     -0.00000000	     29.71246213
      0.42541084	     -0.06767172	     -0.00015694	     -0.20893844	     -0.06719225	      0.88290635	     -0.00014516	     -0.22421969	      0.00000000	     -0.00000000	     29.53772230
      0.42706457	     -0.06767537	     -0.00015385	     -0.20894290	     -0.06718962	      0.88290596	     -0.00014676	     -0.22422583	      0.00000000	     -0.00000000	     29.37084836
      0.42871830	     -0.06767602	     -0.00015081	     -0.20894434	     -0.06718685	      0.88290562	     -0.00014836	     -0.22423097	      0.00000000	     -0.00000000	     29.21840342
      0.43037202	     -0.06767285	     -0.00014740	     -0.20894197	     -0.06718393	      0.88290532	     -0.00014994	     -0.22423514	      0.00000000	     -0.00000000	     29.07259643
      0.43185269	     -0.06766636	     -0.00014438	     -0.20893619	     -0.06718119	      0.88290509	     -0.00015134	     -0.22423802	      0.00000000	     -0.00000000	     29.04659726
      0.43333335	     -0.06765736	     -0.00014113	     -0.20892789	     -0.06717834	      0.88290490	     -0.00015272	     -0.22424012	      0.00000000	     -0.00000000	     29.01825893
      0.43481401	     -0.06764717	     -0.00013785	     -0.20891840	     -0.06717537	      0.88290474	     -0.00015409	     -0.22424144	      0.00000000	     -0.00000000	     29.06621671
      0.43629467	     -0.06763377	     -0.00013443	     -0.20890570	     -0.06717229	      0.88290462	     -0.00015544	     -0.22424204	      0.00000000	     -0.00000000	     28.70501165
      0.43777534	     -0.06761610	     -0.00013097	     -0.20888872	     -0.06716910	      0.88290452	     -0.00015677	     -0.22424186	      0.00000000	     -0.00000000	     28.80979326
      0.43921002	     -0.06759829	     -0.00012748	     -0.20887157	     -0.06716590	      0.88290446	     -0.00015804	     -0.22424096	      0.00000000	     -0.00000000	     28.79849252
      0.44064471	     -0.06757776	     -0.00012398	     -0.20885170	     -0.06716260	      0.88290443	     -0.00015928	     -0.22423938	      0.00000000	     -0.00000000	     28.53524727
      0.44207939	     -0.06755333	     -0.00012040	     -0.20882791	     -0.06715919	      0.88290442	     -0.00016049	     -0.22423708	      0.00000000	      0.00000000	     28.62873103
      0.44382204	     -0.06752488	     -0.00011621	     -0.20880024	     -0.06715492	      0.88290445	     -0.00016192	     -0.22423332	      0.00000000	      0.00000000	     28.47180848
      0.44556468	     -0.06748784	     -0.00011170	     -0.20876397	     -0.06715050	      0.88290452	     -0.00016331	     -0.22422857	      0.00000000	      0.00000000	     28.24995698
      0.44712484	     -0.06745323	     -0.00010804	     -0.20873003	     -0.06714642	      0.88290461	     -0.00016450	     -0.22422344	      0.00000000	      0.00000000	     28.32398290
      0.44868500	     -0.06741629	     -0.00010399	     -0.20869374	     -0.06714223	      0.88290473	     -0.00016566	     -0.22421751	      0.00000000	      0.00000000	     28.33309392
      0.45024515	     -0.06737898	     -0.00010012	     -0.20865707	     -0.06713793	      0.88290488	     -0.00016676	     -0.22421078	      0.00000000	      0.00000000	     28.48642466
      0.45180531	     -0.06733667	     -0.00009594	     -0.20861541	     -0.06713353	      0.88290505	     -0.00016782	     -0.22420333	      0.00000000	      0.00000000	     28.10137234
      0.45336546	     -0.06729401	     -0.00009214	     -0.20857336	     -0.06712902	      0.88290526	     -0.00016883	     -0.22419509	      0.00000000	      0.00000000	     28.40197358
      0.45492562	     -0.06724646	     -0.00008792	     -0.20852641	     -0.06712441	      0.88290549	     -0.00016979	     -0.22418616	      0.00000000	      0.00000000	     28.15241311
      0.45656141	     -0.06719596	     -0.00008381	     -0.20847653	     -0.06711947	      0.88290576	     -0.00017073	     -0.22417602	      0.00000000	      0.00000000	     28.10589321
      0.45819720	     -0.06714227	     -0.00007935	     -0.20842344	     -0.06711442	      0.88290606	     -0.00017162	     -0.22416512	      0.00000000	      0.00000000	     28.23706545
      0.45983298	     -0.06708759	     -0.00007575	     -0.20836933	     -0.06710928	      0.88290639	     -0.00017244	     -0.22415344	      0.00000000	      0.00000000	     27.93818864
      0.46146877	     -0.06702891	     -0.00007172	     -0.20831120	     -0.06710404	      0.88290676	     -0.00017320	     -0.22414105	      0.00000000	      0.00000000	     27.97818481
      0.46310456	     -0.06696854	     -0.00006797	     -0.20825137	     -0.06709870	      0.88290715	     -0.00017389	     -0.22412791	      0.00000000	      0.00000000	     27.93884316
      0.46474035	     -0.06690485	     -0.00006400	     -0.20818819	     -0.06709328	      0.88290759	     -0.00017452	     -0.22411404	      0.00000000	      0.00000000	     27.94697419
      0.46637614	     -0.06683914	     -0.00006030	     -0.20812296	     -0.06708777	      0.88290806	     -0.00017508	     -0.22409946	      0.00000000	      0.00000000	     27.94310043
      0.46801193	     -0.06677020	     -0.00005635	     -0.20805450	     -0.06708218	      0.88290857	     -0.00017557	     -0.22408415	      0.00000000	      0.00000000	     27.95438871
      0.46964771	     -0.06669911	     -0.00005268	     -0.20798385	     -0.06707652	      0.88290912	     -0.00017599	     -0.22406813	      0.00000000	      0.00000000	     27.97050807
      0.47128350	     -0.06662507	     -0.00004886	     -0.20791024	     -0.06707078	      0.88290971	     -0.00017634	     -0.22405139	      0.00000000	      0.00000000	     27.99473433
      0.47291929	     -0.06654914	     -0.00004537	     -0.20783470	     -0.06706497	      0.88291034	     -0.00017663	     -0.22403394	      0.00000000	      0.00000000	     28.02651652
      0.47455508	     -0.06647050	     -0.00004176	     -0.20775644	     -0.06705909	      0.88291102	     -0.00017684	     -0.22401580	      0.00000000	      0.00000000	     28.06471214
      0.47619087	     -0.06638987	     -0.00003846	     -0.20767616	     -0.06705316	      0.88291175	     -0.00017698	     -0.22399697	      0.00000000	      0.00000000	     28.11437536
      0.47782666	     -0.06630661	     -0.00003506	     -0.20759323	     -0.06704717	      0.88291252	     -0.00017706	     -0.22397745	      0.00000000	      0.00000000	     28.17049234
      0.47946244	     -0.06622157	     -0.00003201	     -0.20750849	     -0.06704113	      0.88291334	     -0.00017706	     -0.22395724	      0.00000000	      0.00000000	     28.23862372
      0.48109823	     -0.06613431	     -0.00002891	     -0.20742151	     -0.06703503	      0.88291422	     -0.00017700	     -0.22393637	      0.00000000	      0.00000000	     28.31046004
      0.48273402	     -0.06604546	     -0.00002613	     -0.20733292	     -0.06702890	      0.88291514	     -0.00017686	     -0.22391484	      0.00000000	      0.00000000	     28.39546499
      0.48436981	     -0.06595430	     -0.00002325	     -0.20724199	     -0.06702272	      0.88291612	     -0.00017666	     -0.22389267	      0.00000000	      0.00000000	     28.48383462
      0.48600560	     -0.06586162	     -0.00002064	     -0.20714951	     -0.06701651	      0.88291715	     -0.00017639	     -0.22386985	      0.00000000	      0.00000000	     28.58520795
      0.48764139	     -0.06576703	     -0.00001795	     -0.20705510	     -0.06701027	      0.88291823	     -0.00017605	     -0.22384641	      0.00000000	      0.00000000	     28.68742032
      0.48927717	     -0.06567145	     -0.00001557	     -0.20695968	     -0.06700400	      0.88291936	     -0.00017564	     -0.22382236	      0.00000000	      0.00000000	     28.80249904
      0.49091296	     -0.06557434	     -0.00001308	     -0.20686271	     -0.06699770	      0.88292055	     -0.00017517	     -0.22379774	      0.00000000	      0.00000001	     28.91657101
      0.49254875	     -0.06547636	     -0.00001095	     -0.20676483	     -0.06699139	      0.88292179	     -0.00017464	     -0.22377255	      0.00000000	      0.00000001	     29.04530022
      0.49418454	     -0.06537695	     -0.00000858	     -0.20666551	     -0.06698505	      0.88292308	     -0.00017404	     -0.22374683	      0.00000000	      0.00000001	     29.17082683
      0.49582033	     -0.06527698	     -0.00000663	     -0.20656560	     -0.06697871	      0.88292442	     -0.00017338	     -0.22372059	      0.00000000	      0.00000001	     29.31185333
      0.49745612	     -0.06517541	     -0.00000458	     -0.20646406	     -0.06697236	      0.88292581	     -0.00017266	     -0.22369387	      0.00000000	      0.00000001	     29.44988871
      0.49909190	     -0.06507371	     -0.00000319	     -0.20636237	     -0.06696600	      0.88292725	     -0.00017188	     -0.22366671	      0.00000000	      0.00000001	     29.60421262
      0.50072769	     -0.06497102	     -0.00000157	     -0.20625967	     -0.06695965	      0.88292873	     -0.00017104	     -0.22363916	      0.00000000	      0.00000001	     29.74946566
      0.50236348	     -0.06486830	     -0.00000062	     -0.20615690	     -0.06695330	      0.88293026	     -0.00017015	     -0.22361122	      0.00000000	      0.00000001	     29.92033328
      0.50399927	     -0.06476455	      0.00000076	     -0.20605308	     -0.06694695	      0.88293183	     -0.00016920	     -0.22358292	      0.00000000	      0.00000001	     30.07102187
      0.50563506	     -0.06466125	      0.00000126	     -0.20594968	     -0.06694062	      0.88293344	     -0.00016820	     -0.22355429	      0.00000000	      0.00000001	     30.25768343
      0.50727085	     -0.06455714	      0.00000241	     -0.20584547	     -0.06693430	      0.88293510	     -0.00016715	     -0.22352536	      0.00000000	      0.00000001	     30.41116347
      0.50890663	     -0.06445382	      0.00000243	     -0.20574200	     -0.06692800	      0.88293679	     -0.00016606	     -0.22349617	      0.00000000	      0.00000001	     30.61582037
      0.51037241	     -0.06435951	      0.00000333	     -0.20564755	     -0.06692237	      0.88293833	     -0.00016504	     -0.22346979	      0.00000000	      0.00000001	     30.81887777
      0.51183818	     -0.06426641	      0.00000337	     -0.20555427	     -0.06691677	      0.88293990	     -0.00016398	     -0.22344323	      0.00000000	      0.00000001	     31.05809042
      0.51325116	     -0.06417815	      0.00000393	     -0.20546584	     -0.06691138	      0.88294143	     -0.00016293	     -0.22341749	      0.00000000	      0.00000001	     31.35573569
      0.51466413	     -0.06408963	      0.00000455	     -0.20537715	     -0.06690602	      0.88294299	     -0.00016185	     -0.22339167	      0.00000000	      0.00000001	     31.28775395
      0.51607710	     -0.06399893	      0.00000473	     -0.20528623	     -0.06690069	      0.88294456	     -0.00016074	     -0.22336579	      0.00000000	      0.00000001	     31.58799340
      0.51945798	     -0.06379974	      0.00000350	     -0.20508646	     -0.06688804	      0.88294839	     -0.00015797	     -0.22330396	      0.00000000	      0.00000001	     31.17269975
      0.52054266	     -0.06372676	      0.00000337	     -0.20501326	     -0.06688401	      0.88294963	     -0.00015705	     -0.22328435	      0.00000000	      0.00000001	     32.03740824
      0.52162734	     -0.06366083	      0.00000273	     -0.20494712	     -0.06688001	      0.88295088	     -0.00015612	     -0.22326471	      0.00000000	      0.00000001	     32.18162532
      0.52328983	     -0.06356301	      0.00000151	     -0.20484893	     -0.06687392	      0.88295281	     -0.00015467	     -0.22323471	      0.00000000	      0.00000001	     32.49372628
      0.52495232	     -0.06346782	      0.00000017	     -0.20475337	     -0.06686787	      0.88295475	     -0.00015319	     -0.22320491	      0.00000000	      0.00000001	     32.28392285
      0.52661480	     -0.06337034	     -0.00000155	     -0.20465547	     -0.06686188	      0.88295670	     -0.00015168	     -0.22317533	      0.00000000	      0.00000001	     32.69748036
      0.52807923	     -0.06328731	     -0.00000303	     -0.20457207	     -0.06685666	      0.88295842	     -0.00015033	     -0.22314938	      0.00000000	      0.00000001	     32.82214688
      0.52954366	     -0.06320524	     -0.00000486	     -0.20448960	     -0.06685147	      0.88296014	     -0.00014896	     -0.22312363	      0.00000000	      0.00000001	     33.09051678
      0.53095893	     -0.06312933	     -0.00000664	     -0.20441330	     -0.06684651	      0.88296180	     -0.00014763	     -0.22309893	      0.00000000	      0.00000001	     33.38664707
      0.53237419	     -0.06305382	     -0.00000857	     -0.20433737	     -0.06684159	      0.88296347	     -0.00014629	     -0.22307448	      0.00000000	      0.00000001	     33.31799758
      0.53378945	     -0.06297869	     -0.00001062	     -0.20426182	     -0.06683672	      0.88296513	     -0.00014493	     -0.22305025	      0.00000000	      0.00000001	     33.63265554
      0.53645290	     -0.06284639	     -0.00001486	     -0.20412867	     -0.06682770	      0.88296824	     -0.00014236	     -0.22300527	      0.00000000	      0.00000001	     33.82515917
      0.53795169	     -0.06276793	     -0.00001703	     -0.20404972	     -0.06682270	      0.88296999	     -0.00014091	     -0.22298044	      0.00000000	      0.00000001	     33.99127995
      0.53945048	     -0.06269752	     -0.00001901	     -0.20397882	     -0.06681776	      0.88297172	     -0.00013945	     -0.22295582	      0.00000000	      0.00000001	     34.29835531
      0.54094927	     -0.06262358	     -0.00002057	     -0.20390438	     -0.06681288	      0.88297344	     -0.00013799	     -0.22293156	      0.00000000	      0.00000001	     34.38442263
      0.54265921	     -0.06254861	     -0.00002306	     -0.20382881	     -0.06680740	      0.88297539	     -0.00013633	     -0.22290420	      0.00000000	      0.00000001	     34.55613790
      0.54436915	     -0.06246734	     -0.00002505	     -0.20374695	     -0.06680200	      0.88297732	     -0.00013468	     -0.22287736	      0.00000000	      0.00000001	     34.62351889
      0.54571172	     -0.06240944	     -0.00002779	     -0.20368853	     -0.06679783	      0.88297883	     -0.00013339	     -0.22285654	      0.00000000	      0.00000001	     34.83728373
      0.54705430	     -0.06235051	     -0.00002989	     -0.20362910	     -0.06679371	      0.88298032	     -0.00013210	     -0.22283601	      0.00000000	      0.00000001	     35.11660935
      0.54895533	     -0.06227081	     -0.00003468	     -0.20354863	     -0.06678797	      0.88298241	     -0.00013031	     -0.22280754	      0.00000000	      0.00000001	     35.06808159
      0.55046758	     -0.06220643	     -0.00003825	     -0.20348363	     -0.06678350	      0.88298404	     -0.00012890	     -0.22278552	      0.00000000	      0.00000001	     35.58759497
      0.55197984	     -0.06215066	     -0.00004265	     -0.20342723	     -0.06677910	      0.88298566	     -0.00012752	     -0.22276400	      0.00000000	      0.00000001	     35.40025644
      0.55349210	     -0.06208869	     -0.00004606	     -0.20336462	     -0.06677478	      0.88298727	     -0.00012617	     -0.22274301	      0.00000000	      0.00000001	     35.83024996
      0.55500435	     -0.06203491	     -0.00004990	     -0.20331019	     -0.06677055	      0.88298884	     -0.00012485	     -0.22272240	      0.00000000	      0.00000001	     36.02762509
      0.55651661	     -0.06197803	     -0.00005311	     -0.20325267	     -0.06676641	      0.88299040	     -0.00012357	     -0.22270226	      0.00000000	      0.00000001	     35.96978562
      0.55802886	     -0.06192406	     -0.00005714	     -0.20319802	     -0.06676235	      0.88299194	     -0.00012233	     -0.22268247	      0.00000000	      0.00000001	     36.26469903
      0.55954112	     -0.06187001	     -0.00006080	     -0.20314331	     -0.06675838	      0.88299345	     -0.00012113	     -0.22266306	      0.00000000	      0.00000001	     36.65727891
      0.56105338	     -0.06182036	     -0.00006567	     -0.20309297	     -0.06675451	      0.88299494	     -0.00011999	     -0.22264405	      0.00000000	      0.00000001	     36.46241141
      0.56256563	     -0.06176682	     -0.00007014	     -0.20303873	     -0.06675074	      0.88299641	     -0.00011890	     -0.22262550	      0.00000000	      0.00000001	     36.90734374
      0.56407789	     -0.06172196	     -0.00007559	     -0.20299314	     -0.06674707	      0.88299785	     -0.00011787	     -0.22260730	      0.00000000	      0.00000001	     37.15721655
      0.56559014	     -0.06167123	     -0.00008027	     -0.20294170	     -0.06674350	      0.88299927	     -0.00011690	     -0.22258955	      0.00000000	      0.00000001	     37.18045667
      0.56710240	     -0.06162774	     -0.00008554	     -0.20289747	     -0.06674003	      0.88300066	     -0.00011599	     -0.22257208	      0.00000000	      0.00000001	     37.65276360
      0.56861466	     -0.06157958	     -0.00008987	     -0.20284860	     -0.06673667	      0.88300202	     -0.00011515	     -0.22255500	      0.00000000	      0.00000001	     37.49087071
      0.57012691	     -0.06153545	     -0.00009501	     -0.20280374	     -0.06673342	      0.88300335	     -0.00011438	     -0.22253821	      0.00000000	      0.00000001	     37.87536228
      0.57163917	     -0.06149235	     -0.00009960	     -0.20275990	     -0.06673029	      0.88300466	     -0.00011368	     -0.22252170	      0.00000000	      0.00000001	     37.99271882
      0.57315143	     -0.06144831	     -0.00010497	     -0.20271512	     -0.06672727	      0.88300594	     -0.00011306	     -0.22250552	      0.00000000	      0.00000001	     38.16947137
      0.57466368	     -0.06140588	     -0.00011007	     -0.20267193	     -0.06672436	      0.88300719	     -0.00011251	     -0.22248964	      0.00000000	      0.00000001	     38.35080313
      0.57617594	     -0.06136494	     -0.00011539	     -0.20263023	     -0.06672158	      0.88300841	     -0.00011204	     -0.22247412	      0.00000000	      0.00000001	     38.33715268
      0.57768819	     -0.06132409	     -0.00012024	     -0.20258862	     -0.06671891	      0.88300960	     -0.00011166	     -0.22245892	      0.00000000	      0.00000001	     38.79078206
      0.57920045	     -0.06128546	     -0.00012520	     -0.20254922	     -0.06671637	      0.88301076	     -0.00011135	     -0.22244403	      0.00000000	      0.00000001	     38.50763513
      0.58071271	     -0.06124511	     -0.00012975	     -0.20250811	     -0.06671396	      0.88301190	     -0.00011113	     -0.22242943	      0.00000000	      0.00000001	     39.04896895
      0.58222496	     -0.06120749	     -0.00013440	     -0.20246971	     -0.06671167	      0.88301300	     -0.00011099	     -0.22241510	      0.00000000	      0.00000000	     38.90458499
      0.58373722	     -0.06116816	     -0.00013864	     -0.20242961	     -0.06670951	      0.88301408	     -0.00011094	     -0.22240106	      0.00000000	      0.00000000	     39.27941490
      0.58524947	     -0.06113533	     -0.00014310	     -0.20239600	     -0.06670747	      0.88301513	     -0.00011098	     -0.22238730	      0.00000000	      0.00000000	     39.16724736
      0.58676173	     -0.06109721	     -0.00014707	     -0.20235710	     -0.06670558	      0.88301615	     -0.00011111	     -0.22237387	      0.00000000	      0.00000000	     39.35467487
      0.58827399	     -0.06106609	     -0.00015134	     -0.20232518	     -0.06670381	      0.88301714	     -0.00011133	     -0.22236069	      0.00000000	      0.00000000	     39.45256776
      0.58978624	     -0.06103213	     -0.00015510	     -0.20229043	     -0.06670218	      0.88301811	     -0.00011164	     -0.22234790	      0.00000000	      0.00000000	     39.81258174
      0.59114075	     -0.06100837	     -0.00015858	     -0.20226596	     -0.06670084	      0.88301895	     -0.00011199	     -0.22233673	      0.00000000	      0.00000000	     39.61988087
      0.59249527	     -0.06098210	     -0.00016167	     -0.20223897	     -0.06669960	      0.88301977	     -0.00011242	     -0.22232589	      0.00000000	      0.00000000	     39.92524137
      0.59384978	     -0.06095926	     -0.00016466	     -0.20221541	     -0.06669848	      0.88302057	     -0.00011292	     -0.22231537	      0.00000000	      0.00000000	     39.85991939
      0.59520429	     -0.06093614	     -0.00016733	     -0.20219158	     -0.06669747	      0.88302134	     -0.00011350	     -0.22230519	      0.00000000	      0.00000000	     40.05031410
      0.59747987	     -0.06090692	     -0.00017160	     -0.20216116	     -0.06669602	      0.88302259	     -0.00011463	     -0.22228887	      0.00000000	      0.00000000	     39.86229602
      0.59872701	     -0.06088691	     -0.00017362	     -0.20214049	     -0.06669537	      0.88302325	     -0.00011534	     -0.22228045	      0.00000000	      0.00000000	     40.20258642
      0.59997415	     -0.06087491	     -0.00017569	     -0.20212783	     -0.06669481	      0.88302389	     -0.00011612	     -0.22227236	      0.00000000	      0.00000000	     40.29223321
      0.60171961	     -0.06086271	     -0.00017840	     -0.20211470	     -0.06669419	      0.88302475	     -0.00011730	     -0.22226182	      0.00000000	      0.00000000	     40.10036819
      0.60346508	     -0.06085468	     -0.00018104	     -0.20210575	     -0.06669376	      0.88302556	     -0.00011861	     -0.22225224	      0.00000000	      0.00000000	     40.32205993
      0.60486297	     -0.06085361	     -0.00018271	     -0.20210393	     -0.06669355	      0.88302618	     -0.00011975	     -0.22224530	     -0.00000000	      0.00000000	     40.47043182
      0.60626086	     -0.06085525	     -0.00018418	     -0.20210485	     -0.06669346	      0.88302678	     -0.00012096	     -0.22223911	     -0.00000000	      0.00000000	     40.35015550
      0.60765875	     -0.06086123	     -0.00018520	     -0.20211010	     -0.06669350	      0.88302734	     -0.00012225	     -0.22223368	     -0.00000000	      0.00000000	     40.57420784
      0.60905664	     -0.06087180	     -0.00018599	     -0.20211996	     -0.06669366	      0.88302787	     -0.00012362	     -0.22222907	     -0.00000000	      0.00000000	     40.29392595
      0.61045453	     -0.06088403	     -0.00018645	     -0.20213148	     -0.06669394	      0.88302836	     -0.00012507	     -0.22222529	     -0.00000000	      0.00000000	     40.48865492
      0.61231428	     -0.06090898	     -0.00018681	     -0.20215551	     -0.06669450	      0.88302896	     -0.00012711	     -0.22222160	     -0.00000000	      0.00000000	     40.44573071
      0.61367701	     -0.06093018	     -0.00018709	     -0.20217603	     -0.06669505	      0.88302936	     -0.00012869	     -0.22221989	     -0.00000000	      0.00000000	     40.48436496
      0.61503973	     -0.06095389	     -0.00018704	     -0.20219907	     -0.06669570	      0.88302972	     -0.00013035	     -0.22221903	     -0.00000000	      0.00000000	     40.27907769
      0.61640246	     -0.06098074	     -0.00018684	     -0.20222527	     -0.06669647	      0.88303003	     -0.00013208	     -0.22221899	     -0.00000000	      0.00000000	     40.42943140
      0.61776519	     -0.06101086	     -0.00018648	     -0.20225475	     -0.06669735	      0.88303031	     -0.00013387	     -0.22221980	     -0.00000000	      0.00000000	     40.18774732
      0.61912791	     -0.06104205	     -0.00018602	     -0.20228530	     -0.06669834	      0.88303053	     -0.00013574	     -0.22222141	     -0.00000000	      0.00000000	     40.29550799
      0.62097988	     -0.06109352	     -0.00018535	     -0.20233592	     -0.06669986	      0.88303077	     -0.00013840	     -0.22222487	     -0.00000000	      0.00000000	     39.77449253
      0.62253635	     -0.06113493	     -0.00018502	     -0.20237662	     -0.06670128	      0.88303089	     -0.00014073	     -0.22222900	     -0.00000000	      0.00000000	     40.02260822
      0.62409282	     -0.06118398	     -0.00018434	     -0.20242498	     -0.06670284	      0.88303095	     -0.00014314	     -0.22223412	     -0.00000000	      0.00000000	     39.92690695
      0.62564928	     -0.06123277	     -0.00018319	     -0.20247310	     -0.06670454	      0.88303095	     -0.00014565	     -0.22224026	     -0.00000000	     -0.00000000	     39.80099833
      0.62720575	     -0.06128978	     -0.00018256	     -0.20252944	     -0.06670637	      0.88303087	     -0.00014825	     -0.22224737	     -0.00000000	     -0.00000000	     39.82363182
      0.62876221	     -0.06134616	     -0.00018140	     -0.20258518	     -0.06670832	      0.88303072	     -0.00015093	     -0.22225553	     -0.00000000	     -0.00000000	     39.45964425
      0.63031868	     -0.06140877	     -0.00018087	     -0.20264715	     -0.06671040	      0.88303049	     -0.00015370	     -0.22226462	     -0.00000000	     -0.00000000	     39.29459362
      0.63187514	     -0.06146641	     -0.00017913	     -0.20270418	     -0.06671260	      0.88303020	     -0.00015655	     -0.22227466	     -0.00000000	     -0.00000000	     39.44056644
      0.63320545	     -0.06152564	     -0.00017861	     -0.20276288	     -0.06671457	      0.88302988	     -0.00015905	     -0.22228386	     -0.00000000	     -0.00000000	     39.09000735
      0.63453576	     -0.06158066	     -0.00017734	     -0.20281741	     -0.06671663	      0.88302951	     -0.00016161	     -0.22229372	     -0.00000000	     -0.00000000	     39.07400585
      0.63622009	     -0.06165669	     -0.00017608	     -0.20289282	     -0.06671936	      0.88302897	     -0.00016493	     -0.22230699	     -0.00000000	     -0.00000000	     38.72419632
      0.63790442	     -0.06173037	     -0.00017429	     -0.20296590	     -0.06672222	      0.88302834	     -0.00016834	     -0.22232123	     -0.00000000	     -0.00000000	     38.64408800
      0.63920888	     -0.06179146	     -0.00017337	     -0.20302654	     -0.06672451	      0.88302779	     -0.00017105	     -0.22233278	     -0.00000000	     -0.00000000	     38.40847128
      0.64051334	     -0.06185236	     -0.00017202	     -0.20308699	     -0.06672688	      0.88302720	     -0.00017380	     -0.22234483	     -0.00000000	     -0.00000000	     38.41601195
      0.64217683	     -0.06193569	     -0.00017052	     -0.20316978	     -0.06673001	      0.88302636	     -0.00017737	     -0.22236094	     -0.00000000	     -0.00000000	     37.91359822
      0.64384032	     -0.06201835	     -0.00016882	     -0.20325192	     -0.06673324	      0.88302545	     -0.00018102	     -0.22237785	     -0.00000000	     -0.00000000	     38.16853641
      0.64550380	     -0.06210567	     -0.00016723	     -0.20333875	     -0.06673658	      0.88302447	     -0.00018475	     -0.22239549	     -0.00000000	     -0.00000000	     37.33199030
      0.64685628	     -0.06217052	     -0.00016550	     -0.20340320	     -0.06673937	      0.88302361	     -0.00018782	     -0.22241039	     -0.00000000	     -0.00000000	     37.61496505
      0.64820877	     -0.06224279	     -0.00016399	     -0.20347509	     -0.06674223	      0.88302271	     -0.00019094	     -0.22242568	     -0.00000000	     -0.00000000	     37.45004164
      0.65000560	     -0.06233629	     -0.00016170	     -0.20356811	     -0.06674612	      0.88302144	     -0.00019515	     -0.22244671	     -0.00000000	     -0.00000000	     37.30188723
      0.65143765	     -0.06241618	     -0.00016007	     -0.20364764	     -0.06674929	      0.88302038	     -0.00019854	     -0.22246395	     -0.00000000	     -0.00000001	     37.11115508
      0.65286969	     -0.06249024	     -0.00015813	     -0.20372135	     -0.06675252	      0.88301927	     -0.00020198	     -0.22248168	     -0.00000000	     -0.00000001	     36.93155461
      0.65430174	     -0.06257063	     -0.00015659	     -0.20380140	     -0.06675582	      0.88301812	     -0.00020545	     -0.22249981	     -0.00000000	     -0.00000001	     36.66458888
      0.65610865	     -0.06267201	     -0.00015454	     -0.20390238	     -0.06676005	      0.88301660	     -0.00020988	     -0.22252343	     -0.00000000	     -0.00000001	     36.28596756
      0.65762600	     -0.06275313	     -0.00015269	     -0.20398318	     -0.06676367	      0.88301529	     -0.00021363	     -0.22254371	     -0.00000000	     -0.00000001	     36.20512659
      0.65914335	     -0.06283692	     -0.00015054	     -0.20406667	     -0.06676735	      0.88301393	     -0.00021742	     -0.22256437	     -0.00000000	     -0.00000001	     36.27375182
      0.66066069	     -0.06292325	     -0.00014877	     -0.20415271	     -0.06677108	      0.88301254	     -0.00022122	     -0.22258545	     -0.00000000	     -0.00000001	     35.66517033
      0.66217804	     -0.06300418	     -0.00014649	     -0.20423338	     -0.06677485	      0.88301112	     -0.00022504	     -0.22260692	     -0.00000000	     -0.00000001	     35.80942615
      0.66369539	     -0.06308979	     -0.00014453	     -0.20431873	     -0.06677866	      0.88300967	     -0.00022888	     -0.22262871	     -0.00000000	     -0.00000001	     35.51389788
      0.66528796	     -0.06317808	     -0.00014208	     -0.20440678	     -0.06678271	      0.88300812	     -0.00023293	     -0.22265195	     -0.00000000	     -0.00000001	     35.44717612
      0.66688052	     -0.06326562	     -0.00013972	     -0.20449410	     -0.06678680	      0.88300654	     -0.00023698	     -0.22267555	     -0.00000000	     -0.00000001	     35.02593666
      0.66822458	     -0.06333925	     -0.00013762	     -0.20456755	     -0.06679027	      0.88300520	     -0.00024040	     -0.22269571	     -0.00000000	     -0.00000001	     35.12547596
      0.66956863	     -0.06341271	     -0.00013540	     -0.20464085	     -0.06679377	      0.88300384	     -0.00024382	     -0.22271610	     -0.00000000	     -0.00000001	     34.76164950
      0.67091269	     -0.06348663	     -0.00013325	     -0.20471462	     -0.06679729	      0.88300246	     -0.00024723	     -0.22273669	     -0.00000000	     -0.00000001	     34.76037054
      0.67225675	     -0.06355998	     -0.00013124	     -0.20478784	     -0.06680082	      0.88300108	     -0.00025064	     -0.22275749	     -0.00000000	     -0.00000001	     34.42203415
      0.67360081	     -0.06363243	     -0.00012963	     -0.20486015	     -0.06680437	      0.88299969	     -0.00025404	     -0.22277851	     -0.00000000	     -0.00000001	     34.39746405
      0.67604514	     -0.06376827	     -0.00012667	     -0.20499578	     -0.06681087	      0.88299715	     -0.00026017	     -0.22281733	     -0.00000000	     -0.00000001	     33.72046956
      0.67731856	     -0.06383594	     -0.00012491	     -0.20506334	     -0.06681426	      0.88299582	     -0.00026333	     -0.22283784	     -0.00000000	     -0.00000001	     34.05355215
      0.67859197	     -0.06390459	     -0.00012281	     -0.20513192	     -0.06681767	      0.88299449	     -0.00026646	     -0.22285849	     -0.00000000	     -0.00000001	     33.77714255
      0.68015246	     -0.06398852	     -0.00012033	     -0.20521577	     -0.06682185	      0.88299286	     -0.00027026	     -0.22288396	     -0.00000000	     -0.00000001	     33.83055055
      0.68171295	     -0.06407278	     -0.00011797	     -0.20529997	     -0.06682605	      0.88299123	     -0.00027401	     -0.22290961	     -0.00000000	     -0.00000001	     33.28516814
      0.68327344	     -0.06415220	     -0.00011568	     -0.20537933	     -0.06683025	      0.88298960	     -0.00027770	     -0.22293538	     -0.00000000	     -0.00000001	     33.46917218
      0.68483393	     -0.06423323	     -0.00011362	     -0.20546032	     -0.06683446	      0.88298798	     -0.00028133	     -0.22296117	     -0.00000000	     -0.00000001	     33.06293499
      0.68639441	     -0.06431121	     -0.00011242	     -0.20553826	     -0.06683867	      0.88298637	     -0.00028489	     -0.22298702	     -0.00000000	     -0.00000001	     33.22201484
      0.68828198	     -0.06440970	     -0.00011076	     -0.20563672	     -0.06684376	      0.88298443	     -0.00028909	     -0.22301844	     -0.00000000	     -0.00000001	     32.66967623
      0.68984888	     -0.06447720	     -0.00010996	     -0.20570419	     -0.06684799	      0.88298283	     -0.00029250	     -0.22304459	     -0.00000000	     -0.00000001	     32.77332371
      0.69141578	     -0.06455208	     -0.00010906	     -0.20577907	     -0.06685221	      0.88298125	     -0.00029582	     -0.22307069	     -0.00000000	     -0.00000001	     32.46733295
      0.69298268	     -0.06462343	     -0.00010918	     -0.20585039	     -0.06685643	      0.88297968	     -0.00029905	     -0.22309687	     -0.00000000	     -0.00000001	     32.65918651
      0.69454958	     -0.06469211	     -0.00010829	     -0.20591909	     -0.06686065	      0.88297814	     -0.00030219	     -0.22312300	     -0.00000000	     -0.00000001	     32.23352948
      0.69586378	     -0.06474748	     -0.00010820	     -0.20597448	     -0.06686418	      0.88297685	     -0.00030475	     -0.22314476	     -0.00000000	     -0.00000001	     32.39682827
      0.69717798	     -0.06480129	     -0.00010715	     -0.20602832	     -0.06686771	      0.88297559	     -0.00030725	     -0.22316637	     -0.00000000	     -0.00000001	     32.07757222
      0.69849218	     -0.06485227	     -0.00010613	     -0.20607936	     -0.06687122	      0.88297434	     -0.00030967	     -0.22318775	     -0.00000000	     -0.00000001	     32.09281358
      0.70042052	     -0.06492487	     -0.00010465	     -0.20615205	     -0.06687638	      0.88297254	     -0.00031310	     -0.22321862	     -0.00000000	     -0.00000001	     31.67968696
      0.70234885	     -0.06498652	     -0.00010377	     -0.20621378	     -0.06688151	      0.88297079	     -0.00031637	     -0.22324878	     -0.00000000	     -0.00000001	     32.13541535
      0.70368655	     -0.06503329	     -0.00010303	     -0.20626062	     -0.06688506	      0.88296961	     -0.00031854	     -0.22326914	     -0.00000000	     -0.00000001	     31.77390885
      0.70502425	     -0.06507291	     -0.00010280	     -0.20630031	     -0.06688860	      0.88296846	     -0.00032063	     -0.22328913	     -0.00000000	     -0.00000001	     31.56932980
      0.70636194	     -0.06511048	     -0.00010263	     -0.20633795	     -0.06689213	      0.88296733	     -0.00032265	     -0.22330863	     -0.00000000	     -0.00000001	     31.62481763
      0.70819604	     -0.06516026	     -0.00010245	     -0.20638784	     -0.06689695	      0.88296584	     -0.00032527	     -0.22333460	     -0.00000000	     -0.00000001	     31.30983008
      0.70971645	     -0.06519509	     -0.00010219	     -0.20642277	     -0.06690093	      0.88296465	     -0.00032734	     -0.22335542	     -0.00000000	     -0.00000001	     31.56762272
      0.71123686	     -0.06523001	     -0.00010211	     -0.20645780	     -0.06690490	      0.88296350	     -0.00032929	     -0.22337554	     -0.00000000	     -0.00000001	     31.29402579
      0.71296500	     -0.06526849	     -0.00010191	     -0.20649641	     -0.06690939	      0.88296225	     -0.00033138	     -0.22339763	     -0.00000000	     -0.00000000	     31.41236674
      0.71469315	     -0.06530227	     -0.00010144	     -0.20653033	     -0.06691385	      0.88296107	     -0.00033333	     -0.22341893	     -0.00000000	     -0.00000000	     31.01914443
      0.71624794	     -0.06532839	     -0.00010122	     -0.20655658	     -0.06691785	      0.88296006	     -0.00033497	     -0.22343744	     -0.00000000	     -0.00000000	     31.23430375
      0.71780273	     -0.06535503	     -0.00010054	     -0.20658338	     -0.06692183	      0.88295910	     -0.00033649	     -0.22345530	     -0.00000000	     -0.00000000	     31.19150805
      0.71935751	     -0.06538074	     -0.00010008	     -0.20660923	     -0.06692579	      0.88295820	     -0.00033789	     -0.22347255	     -0.00000000	     -0.00000000	     31.43115431
      0.72091230	     -0.06540219	     -0.00009910	     -0.20663085	     -0.06692972	      0.88295735	     -0.00033918	     -0.22348924	     -0.00000000	     -0.00000000	     31.06984192
      0.72246709	     -0.06542095	     -0.00009856	     -0.20664978	     -0.06693364	      0.88295656	     -0.00034036	     -0.22350532	     -0.00000000	     -0.00000000	     31.23628431
      0.72402187	     -0.06544049	     -0.00009785	     -0.20666949	     -0.06693753	      0.88295582	     -0.00034142	     -0.22352079	     -0.00000000	     -0.00000000	     31.39422290
      0.72557666	     -0.06545630	     -0.00009715	     -0.20668550	     -0.06694140	      0.88295513	     -0.00034237	     -0.22353573	     -0.00000000	     -0.00000000	     31.07499023
      0.72713145	     -0.06546975	     -0.00009639	     -0.20669913	     -0.06694524	      0.88295450	     -0.00034320	     -0.22355011	     -0.00000000	     -0.00000000	     31.38878697
      0.72870027	     -0.06548353	     -0.00009551	     -0.20671311	     -0.06694910	      0.88295392	     -0.00034393	     -0.22356410	     -0.00000000	     -0.00000000	     31.30066141
      0.73026909	     -0.06549350	     -0.00009474	     -0.20672329	     -0.06695293	      0.88295340	     -0.00034454	     -0.22357757	     -0.00000000	     -0.00000000	     31.23980484
      0.73183791	     -0.06550153	     -0.00009361	     -0.20673154	     -0.06695672	      0.88295292	     -0.00034504	     -0.22359050	     -0.00000000	     -0.00000000	     31.32367457
      0.73340674	     -0.06550748	     -0.00009265	     -0.20673771	     -0.06696050	      0.88295250	     -0.00034542	     -0.22360289	     -0.00000000	     -0.00000000	     31.47967392
      0.73495650	     -0.06551412	     -0.00009196	     -0.20674456	     -0.06696419	      0.88295213	     -0.00034569	     -0.22361460	     -0.00000000	     -0.00000000	     31.50413693
      0.73650627	     -0.06551450	     -0.00009140	     -0.20674517	     -0.06696786	      0.88295182	     -0.00034585	     -0.22362588	     -0.00000000	     -0.00000000	     31.44780597
      0.73805604	     -0.06551491	     -0.00009111	     -0.20674580	     -0.06697149	      0.88295154	     -0.00034590	     -0.22363667	     -0.00000000	     -0.00000000	     31.58878338
      0.73960580	     -0.06551527	     -0.00009078	     -0.20674638	     -0.06697509	      0.88295132	     -0.00034584	     -0.22364698	     -0.00000000	     -0.00000000	     31.87659635
      0.74115557	     -0.06551203	     -0.00009052	     -0.20674338	     -0.06697865	      0.88295114	     -0.00034567	     -0.22365684	     -0.00000000	     -0.00000000	     31.59834952
      0.74254769	     -0.06550813	     -0.00009034	     -0.20673968	     -0.06698182	      0.88295101	     -0.00034543	     -0.22366526	     -0.00000000	     -0.00000000	     31.97876467
      0.74393982	     -0.06550290	     -0.00009016	     -0.20673467	     -0.06698496	      0.88295091	     -0.00034510	     -0.22367331	     -0.00000000	     -0.00000000	     31.79866508
      0.74533194	     -0.06549594	     -0.00009008	     -0.20672793	     -0.06698807	      0.88295085	     -0.00034469	     -0.22368095	     -0.00000000	     -0.00000000	     32.04545330
      0.74708061	     -0.06548748	     -0.00008998	     -0.20671974	     -0.06699193	      0.88295082	     -0.00034406	     -0.22369003	     -0.00000000	     -0.00000000	     31.89398347
      0.74882927	     -0.06547351	     -0.00008984	     -0.20670604	     -0.06699574	      0.88295083	     -0.00034330	     -0.22369852	     -0.00000000	      0.00000000	     32.43063946
      0.75057793	     -0.06546257	     -0.00009004	     -0.20669538	     -0.06699950	      0.88295088	     -0.00034241	     -0.22370633	     -0.00000000	      0.00000000	     31.79705330
      0.75214108	     -0.06544300	     -0.00009021	     -0.20667606	     -0.06700281	      0.88295096	     -0.00034152	     -0.22371281	     -0.00000000	      0.00000000	     32.45551844
      0.75370422	     -0.06542832	     -0.00009029	     -0.20666163	     -0.06700607	      0.88295108	     -0.00034053	     -0.22371872	     -0.00000000	      0.00000000	     32.48272540
      0.75526737	     -0.06541080	     -0.00009051	     -0.20664437	     -0.06700929	      0.88295123	     -0.00033945	     -0.22372415	     -0.00000000	      0.00000000	     32.92103535
      0.75683051	     -0.06539210	     -0.00009085	     -0.20662592	     -0.06701247	      0.88295140	     -0.00033828	     -0.22372911	     -0.00000000	      0.00000000	     32.60684515
      0.75839366	     -0.06537007	     -0.00009136	     -0.20660414	     -0.06701559	      0.88295160	     -0.00033702	     -0.22373355	     -0.00000000	      0.00000000	     33.14004015
      0.75995680	     -0.06534952	     -0.00009181	     -0.20658385	     -0.06701866	      0.88295183	     -0.00033567	     -0.22373749	     -0.00000000	      0.00000000	     32.76850815
      0.76151994	     -0.06532270	     -0.00009260	     -0.20655728	     -0.06702169	      0.88295207	     -0.00033425	     -0.22374095	     -0.00000000	      0.00000000	     33.19447806
      0.76308309	     -0.06529935	     -0.00009347	     -0.20653417	     -0.06702467	      0.88295235	     -0.00033275	     -0.22374385	     -0.00000000	      0.00000000	     33.38704086
      0.76464623	     -0.06526962	     -0.00009432	     -0.20650470	     -0.06702759	      0.88295264	     -0.00033118	     -0.22374629	     -0.00000000	      0.00000000	     33.45370276
      0.76613477	     -0.06524447	     -0.00009545	     -0.20647978	     -0.06703033	      0.88295294	     -0.00032962	     -0.22374809	     -0.00000000	      0.00000000	     33.71802299
      0.76762331	     -0.06521359	     -0.00009643	     -0.20644913	     -0.06703302	      0.88295325	     -0.00032800	     -0.22374948	     -0.00000000	      0.00000000	     33.76455091
      0.76920276	     -0.06518220	     -0.00009787	     -0.20641799	     -0.06703582	      0.88295360	     -0.00032623	     -0.22375044	     -0.00000000	      0.00000000	     33.79222869
      0.77078222	     -0.06514779	     -0.00009942	     -0.20638381	     -0.06703857	      0.88295397	     -0.00032439	     -0.22375089	     -0.00000000	      0.00000000	     34.12640680
      0.77272292	     -0.06510582	     -0.00010170	     -0.20634212	     -0.06704188	      0.88295445	     -0.00032207	     -0.22375078	     -0.00000000	      0.00000000	     34.25896500
      0.77423877	     -0.06507054	     -0.00010334	     -0.20630706	     -0.06704440	      0.88295484	     -0.00032020	     -0.22375018	     -0.00000000	      0.00000000	     34.64122529
      0.77575462	     -0.06503449	     -0.00010532	     -0.20627122	     -0.06704687	      0.88295525	     -0.00031831	     -0.22374915	     -0.00000000	      0.00000000	     34.51205608
      0.77727047	     -0.06499649	     -0.00010755	     -0.20623342	     -0.06704930	      0.88295567	     -0.00031637	     -0.22374768	     -0.00000000	      0.00000000	     34.98441937
      0.77914531	     -0.06495321	     -0.00011043	     -0.20619039	     -0.06705222	      0.88295621	     -0.00031395	     -0.22374534	     -0.00000000	      0.00000000	     34.80581381
      0.78102015	     -0.06489643	     -0.00011406	     -0.20613382	     -0.06705507	      0.88295677	     -0.00031149	     -0.22374241	     -0.00000000	      0.00000000	     35.43922052
      0.78234411	     -0.06486366	     -0.00011621	     -0.20610121	     -0.06705703	      0.88295718	     -0.00030974	     -0.22373985	     -0.00000000	      0.00000000	     35.44531340
      0.78366806	     -0.06482818	     -0.00011903	     -0.20606587	     -0.06705895	      0.88295760	     -0.00030799	     -0.22373705	     -0.00000000	      0.00000000	     35.79363327
      0.78544090	     -0.06478226	     -0.00012264	     -0.20602015	     -0.06706147	      0.88295818	     -0.00030563	     -0.22373292	     -0.00000000	      0.00000000	     35.69239625
      0.78702734	     -0.06473434	     -0.00012620	     -0.20597239	     -0.06706366	      0.88295872	     -0.00030352	     -0.22372879	     -0.00000000	      0.00000000	     36.39051445
      0.78861378	     -0.06469043	     -0.00012968	     -0.20592865	     -0.06706579	      0.88295927	     -0.00030142	     -0.22372418	     -0.00000000	      0.00000000	     36.29297200
      0.79020022	     -0.06464292	     -0.00013357	     -0.20588129	     -0.06706787	      0.88295983	     -0.00029933	     -0.22371918	     -0.00000000	      0.00000000	     36.72533824
      0.79178666	     -0.06459617	     -0.00013752	     -0.20583469	     -0.06706990	      0.88296042	     -0.00029727	     -0.22371378	     -0.00000000	      0.00000000	     37.03592569
      0.79337310	     -0.06455028	     -0.00014220	     -0.20578893	     -0.06707187	      0.88296102	     -0.00029525	     -0.22370802	     -0.00000000	      0.00000000	     37.53802695
      0.79495954	     -0.06450264	     -0.00014649	     -0.20574143	     -0.06707380	      0.88296163	     -0.00029327	     -0.22370193	     -0.00000000	      0.00000000	     37.41328573
      0.79654598	     -0.06445557	     -0.00015180	     -0.20569446	     -0.06707567	      0.88296226	     -0.00029135	     -0.22369545	     -0.00000000	      0.00000000	     38.23797195
      0.79813242	     -0.06440640	     -0.00015633	     -0.20564543	     -0.06707750	      0.88296290	     -0.00028949	     -0.22368864	     -0.00000000	      0.00000000	     38.09080661
      0.79971886	     -0.06435596	     -0.00016169	     -0.20559510	     -0.06707929	      0.88296355	     -0.00028771	     -0.22368142	     -0.00000000	      0.00000000	     38.79649254
      0.80130531	     -0.06430886	     -0.00016660	     -0.20554812	     -0.06708104	      0.88296422	     -0.00028601	     -0.22367379	     -0.00000000	      0.00000000	     38.75598212
      0.80289175	     -0.06425763	     -0.00017218	     -0.20549700	     -0.06708276	      0.88296490	     -0.00028440	     -0.22366581	     -0.00000000	      0.00000000	     39.25866960
      0.80447819	     -0.06420858	     -0.00017702	     -0.20544806	     -0.06708443	      0.88296560	     -0.00028289	     -0.22365742	     -0.00000000	      0.00000000	     39.53075320
      0.80606463	     -0.06415629	     -0.00018274	     -0.20539587	     -0.06708608	      0.88296630	     -0.00028147	     -0.22364866	     -0.00000000	      0.00000000	     40.09600094
      0.80765107	     -0.06410674	     -0.00018755	     -0.20534645	     -0.06708769	      0.88296702	     -0.00028017	     -0.22363948	     -0.00000000	      0.00000000	     40.34277182
      0.80923751	     -0.06405487	     -0.00019336	     -0.20529467	     -0.06708928	      0.88296774	     -0.00027897	     -0.22362993	     -0.00000000	      0.00000000	     40.88011873
      0.81082395	     -0.06400308	     -0.00019783	     -0.20524300	     -0.06709084	      0.88296847	     -0.00027789	     -0.22361998	     -0.00000000	      0.00000000	     41.04485700
      0.81241039	     -0.06395061	     -0.00020397	     -0.20519062	     -0.06709238	      0.88296921	     -0.00027693	     -0.22360964	     -0.00000000	      0.00000000	     41.57994301
      0.81399683	     -0.06389856	     -0.00020828	     -0.20513869	     -0.06709390	      0.88296996	     -0.00027608	     -0.22359893	     -0.00000000	      0.00000000	     41.56320500
      0.81558327	     -0.06384361	     -0.00021453	     -0.20508381	     -0.06709540	      0.88297071	     -0.00027536	     -0.22358790	     -0.00000000	      0.00000000	     42.17000034
      0.81696136	     -0.06379955	     -0.00021842	     -0.20503985	     -0.06709670	      0.88297136	     -0.00027484	     -0.22357801	     -0.00000000	      0.00000000	     42.24011159
      0.81833945	     -0.06375313	     -0.00022347	     -0.20499349	     -0.06709798	      0.88297202	     -0.00027442	     -0.22356790	     -0.00000000	      0.00000000	     42.65373353
      0.82014236	     -0.06369454	     -0.00022927	     -0.20493500	     -0.06709965	      0.88297288	     -0.00027401	     -0.22355433	     -0.00000000	      0.00000000	     42.72386241
      0.82145559	     -0.06364939	     -0.00023397	     -0.20488991	     -0.06710087	      0.88297350	     -0.00027382	     -0.22354422	     -0.00000000	      0.00000000	     43.28895722
      0.82276881	     -0.06360615	     -0.00023831	     -0.20484672	     -0.06710207	      0.88297413	     -0.00027372	     -0.22353391	     -0.00000000	      0.00000000	     43.30662140
      0.82408204	     -0.06356225	     -0.00024271	     -0.20480287	     -0.06710328	      0.88297475	     -0.00027371	     -0.22352342	     -0.00000000	      0.00000000	     43.68228478
      0.82595214	     -0.06350350	     -0.00024892	     -0.20474418	     -0.06710500	      0.88297563	     -0.00027385	     -0.22350825	     -0.00000000	      0.00000000	     43.43470293
      0.82751766	     -0.06344823	     -0.00025400	     -0.20468896	     -0.06710645	      0.88297636	     -0.00027412	     -0.22349533	     -0.00000000	      0.00000000	     44.13629334
      0.82908318	     -0.06339799	     -0.00025896	     -0.20463876	     -0.06710790	      0.88297709	     -0.00027452	     -0.22348215	     -0.00000000	      0.00000000	     44.35852776
      0.83064870	     -0.06334662	     -0.00026409	     -0.20458741	     -0.06710936	      0.88297780	     -0.00027506	     -0.22346882	     -0.00000000	      0.00000000	     44.46014385
      0.83221422	     -0.06329359	     -0.00026963	     -0.20453437	     -0.06711083	      0.88297851	     -0.00027573	     -0.22345537	     -0.00000000	      0.00000000	     44.89287714
      0.83376041	     -0.06324440	     -0.00027540	     -0.20448517	     -0.06711229	      0.88297920	     -0.00027652	     -0.22344211	     -0.00000000	      0.00000000	     45.13677648
      0.83530660	     -0.06319738	     -0.00028095	     -0.20443813	     -0.06711377	      0.88297988	     -0.00027744	     -0.22342889	     -0.00000000	      0.00000000	     45.11894249
      0.83689794	     -0.06314724	     -0.00028643	     -0.20438795	     -0.06711531	      0.88298056	     -0.00027853	     -0.22341534	     -0.00000000	      0.00000000	     45.41501371
      0.83848927	     -0.06309852	     -0.00029137	     -0.20433920	     -0.06711688	      0.88298123	     -0.00027976	     -0.22340175	     -0.00000000	      0.00000000	     45.30308292
      0.84008061	     -0.06304735	     -0.00029545	     -0.20428801	     -0.06711846	      0.88298188	     -0.00028113	     -0.22338814	     -0.00000000	      0.00000000	     45.64753839
      0.84167195	     -0.06300056	     -0.00029945	     -0.20424118	     -0.06712008	      0.88298252	     -0.00028264	     -0.22337446	     -0.00000000	      0.00000000	     45.82605152
      0.84326329	     -0.06295086	     -0.00030305	     -0.20419145	     -0.06712171	      0.88298314	     -0.00028428	     -0.22336080	     -0.00000000	      0.00000000	     45.91752304
      0.84485463	     -0.06290877	     -0.00030712	     -0.20414928	     -0.06712338	      0.88298375	     -0.00028607	     -0.22334709	     -0.00000000	      0.00000000	     46.27091173
      0.84644597	     -0.06285822	     -0.00031005	     -0.20409868	     -0.06712508	      0.88298434	     -0.00028800	     -0.22333347	     -0.00000001	      0.00000000	     46.31766010
      0.84779831	     -0.06282159	     -0.00031352	     -0.20406198	     -0.06712654	      0.88298483	     -0.00028975	     -0.22332188	     -0.00000001	      0.00000000	     46.20796891
      0.84915065	     -0.06278257	     -0.00031646	     -0.20402289	     -0.06712803	      0.88298530	     -0.00029160	     -0.22331037	     -0.00000001	      0.00000000	     46.54022188
      0.85050299	     -0.06274721	     -0.00031956	     -0.20398744	     -0.06712955	      0.88298576	     -0.00029354	     -0.22329896	     -0.00000001	      0.00000000	     46.42558982
      0.85185533	     -0.06271142	     -0.00032237	     -0.20395157	     -0.06713109	      0.88298621	     -0.00029559	     -0.22328766	     -0.00000001	      0.00000000	     46.64951588
      0.85366429	     -0.06266820	     -0.00032559	     -0.20390823	     -0.06713319	      0.88298679	     -0.00029849	     -0.22327276	     -0.00000001	      0.00000000	     46.21071712
      0.85547325	     -0.06261540	     -0.00032741	     -0.20385532	     -0.06713534	      0.88298734	     -0.00030156	     -0.22325808	     -0.00000001	      0.00000000	     47.22645390
      0.85691519	     -0.06258483	     -0.00032938	     -0.20382465	     -0.06713709	      0.88298776	     -0.00030413	     -0.22324638	     -0.00000001	      0.00000000	     46.52171821
      0.85835713	     -0.06254859	     -0.00033079	     -0.20378830	     -0.06713888	      0.88298817	     -0.00030681	     -0.22323489	     -0.00000001	      0.00000000	     46.87904161
      0.85979908	     -0.06251790	     -0.00033190	     -0.20375751	     -0.06714069	      0.88298855	     -0.00030961	     -0.22322351	     -0.00000001	      0.00000000	     46.96915458
      0.86157541	     -0.06247915	     -0.00033256	     -0.20371865	     -0.06714298	      0.88298901	     -0.00031320	     -0.22320981	     -0.00000001	      0.00000000	     46.96857454
      0.86302926	     -0.06244612	     -0.00033366	     -0.20368550	     -0.06714489	      0.88298936	     -0.00031626	     -0.22319872	     -0.00000001	      0.00000000	     46.81666591
      0.86448312	     -0.06241368	     -0.00033421	     -0.20365294	     -0.06714683	      0.88298969	     -0.00031943	     -0.22318779	     -0.00000001	      0.00000000	     47.10413590
      0.86593698	     -0.06238736	     -0.00033462	     -0.20362650	     -0.06714881	      0.88299000	     -0.00032270	     -0.22317704	     -0.00000001	      0.00000000	     47.23689546
      0.86739083	     -0.06235922	     -0.00033428	     -0.20359827	     -0.06715082	      0.88299029	     -0.00032608	     -0.22316655	     -0.00000001	      0.00000000	     46.93253044
      0.86884469	     -0.06233215	     -0.00033373	     -0.20357108	     -0.06715286	      0.88299056	     -0.00032956	     -0.22315623	     -0.00000001	      0.00000000	     47.19979336
      0.87056269	     -0.06230681	     -0.00033258	     -0.20354561	     -0.06715532	      0.88299085	     -0.00033381	     -0.22314428	     -0.00000001	      0.00000000	     46.89760253
      0.87228069	     -0.06228120	     -0.00033150	     -0.20351988	     -0.06715783	      0.88299111	     -0.00033819	     -0.22313276	     -0.00000001	      0.00000000	     46.76892675
      0.87370524	     -0.06226567	     -0.00033035	     -0.20350423	     -0.06715995	      0.88299129	     -0.00034192	     -0.22312355	     -0.00000001	      0.00000000	     47.12961765
      0.87512980	     -0.06225331	     -0.00032904	     -0.20349176	     -0.06716209	      0.88299145	     -0.00034575	     -0.22311480	     -0.00000001	      0.00000000	     46.86432977
      0.87679245	     -0.06224324	     -0.00032695	     -0.20348157	     -0.06716464	      0.88299160	     -0.00035032	     -0.22310519	     -0.00000001	      0.00000000	     47.01469474
      0.87845511	     -0.06224015	     -0.00032460	     -0.20347836	     -0.06716722	      0.88299170	     -0.00035501	     -0.22309626	     -0.00000001	      0.00000000	     46.50772253
      0.88011777	     -0.06223537	     -0.00032178	     -0.20347346	     -0.06716984	      0.88299176	     -0.00035981	     -0.22308811	     -0.00000001	      0.00000000	     46.95887451
      0.88123632	     -0.06224027	     -0.00031981	     -0.20347829	     -0.06717162	      0.88299177	     -0.00036309	     -0.22308304	     -0.00000001	     -0.00000000	     46.63756862
      0.88235486	     -0.06224464	     -0.00031767	     -0.20348258	     -0.06717342	      0.88299176	     -0.00036642	     -0.22307836	     -0.00000001	     -0.00000000	     46.51308500
      0.88397004	     -0.06225402	     -0.00031428	     -0.20349187	     -0.06717604	      0.88299169	     -0.00037131	     -0.22307230	     -0.00000001	     -0.00000000	     46.44094486
      0.88536316	     -0.06226629	     -0.00031120	     -0.20350406	     -0.06717832	      0.88299159	     -0.00037559	     -0.22306773	     -0.00000001	     -0.00000000	     46.15008160
      0.88675628	     -0.06227996	     -0.00030776	     -0.20351767	     -0.06718062	      0.88299145	     -0.00037993	     -0.22306381	     -0.00000001	     -0.00000000	     46.05639127
      0.88792059	     -0.06229360	     -0.00030467	     -0.20353125	     -0.06718256	      0.88299129	     -0.00038360	     -0.22306099	     -0.00000001	     -0.00000000	     45.95932650
      0.88908489	     -0.06230911	     -0.00030137	     -0.20354672	     -0.06718451	      0.88299111	     -0.00038730	     -0.22305862	     -0.00000001	     -0.00000000	     45.83322954
      0.89054399	     -0.06233090	     -0.00029702	     -0.20356846	     -0.06718696	      0.88299082	     -0.00039199	     -0.22305624	     -0.00000001	     -0.00000000	     45.66683614
      0.89200309	     -0.06235498	     -0.00029236	     -0.20359249	     -0.06718942	      0.88299048	     -0.00039672	     -0.22305453	     -0.00000001	     -0.00000000	     45.45296823
      0.89311369	     -0.06237529	     -0.00028863	     -0.20361278	     -0.06719130	      0.88299018	     -0.00040035	     -0.22305366	     -0.00000001	     -0.00000000	     45.35688603
      0.89422428	     -0.06239685	     -0.00028480	     -0.20363431	     -0.06719319	      0.88298985	     -0.00040400	     -0.22305318	     -0.00000001	     -0.00000000	     45.18803053
      0.89575353	     -0.06242994	     -0.00027913	     -0.20366738	     -0.06719579	      0.88298934	     -0.00040906	     -0.22305313	     -0.00000001	     -0.00000000	     45.04473521
      0.89728278	     -0.06246716	     -0.00027327	     -0.20370460	     -0.06719839	      0.88298875	     -0.00041414	     -0.22305384	     -0.00000001	     -0.00000000	     44.51946648
      0.89847403	     -0.06249569	     -0.00026844	     -0.20373313	     -0.06720041	      0.88298825	     -0.00041811	     -0.22305490	     -0.00000001	     -0.00000000	     44.58551514
      0.89966528	     -0.06252804	     -0.00026342	     -0.20376549	     -0.06720244	      0.88298770	     -0.00042210	     -0.22305640	     -0.00000001	     -0.00000000	     44.46511293
      0.90116070	     -0.06257098	     -0.00025698	     -0.20380845	     -0.06720497	      0.88298696	     -0.00042711	     -0.22305893	     -0.00000001	     -0.00000000	     44.15441626
      0.90250171	     -0.06261176	     -0.00025105	     -0.20384925	     -0.06720723	      0.88298623	     -0.00043160	     -0.22306179	     -0.00000001	     -0.00000000	     44.11634296
      0.90384272	     -0.06265452	     -0.00024507	     -0.20389204	     -0.06720948	      0.88298545	     -0.00043610	     -0.22306521	     -0.00000001	     -0.00000000	     43.68973654
      0.90518373	     -0.06269827	     -0.00023907	     -0.20393582	     -0.06721172	      0.88298461	     -0.00044059	     -0.22306916	     -0.00000001	     -0.00000000	     43.66178475
      0.90652474	     -0.06274479	     -0.00023297	     -0.20398238	     -0.06721395	      0.88298372	     -0.00044506	     -0.22307364	     -0.00000001	     -0.00000000	     43.41955255
      0.90819691	     -0.06280558	     -0.00022522	     -0.20404323	     -0.06721669	      0.88298253	     -0.00045062	     -0.22307994	     -0.00000001	     -0.00000001	     43.27874852
      0.90948314	     -0.06285410	     -0.00021919	     -0.20409181	     -0.06721879	      0.88298156	     -0.00045488	     -0.22308534	     -0.00000001	     -0.00000001	     42.86403402
      0.91076937	     -0.06290400	     -0.00021306	     -0.20414175	     -0.06722086	      0.88298054	     -0.00045911	     -0.22309120	     -0.00000001	     -0.00000001	     42.79479943
      0.91242145	     -0.06297163	     -0.00020504	     -0.20420948	     -0.06722349	      0.88297916	     -0.00046451	     -0.22309942	     -0.00000001	     -0.00000001	     42.26981701
      0.91407354	     -0.06304007	     -0.00019682	     -0.20427800	     -0.06722607	      0.88297771	     -0.00046986	     -0.22310837	     -0.00000000	     -0.00000001	     42.37690438
      0.91572562	     -0.06311047	     -0.00018819	     -0.20434853	     -0.06722861	      0.88297617	     -0.00047514	     -0.22311801	     -0.00000000	     -0.00000001	     41.81035159
      0.91712581	     -0.06317148	     -0.00018102	     -0.20440963	     -0.06723073	      0.88297482	     -0.00047957	     -0.22312669	     -0.00000000	     -0.00000001	     41.75226621
      0.91852600	     -0.06323352	     -0.00017337	     -0.20447179	     -0.06723281	      0.88297342	     -0.00048393	     -0.22313585	     -0.00000000	     -0.00000001	     41.45473324
      0.91992620	     -0.06329630	     -0.00016576	     -0.20453469	     -0.06723486	      0.88297197	     -0.00048823	     -0.22314545	     -0.00000000	     -0.00000001	     41.37489593
      0.92159764	     -0.06337394	     -0.00015632	     -0.20461249	     -0.06723725	      0.88297019	     -0.00049326	     -0.22315746	     -0.00000000	     -0.00000001	     40.80206986
      0.92326908	     -0.06345261	     -0.00014713	     -0.20469132	     -0.06723959	      0.88296835	     -0.00049817	     -0.22317004	     -0.00000000	     -0.00000001	     40.89656767
      0.92494052	     -0.06353065	     -0.00013760	     -0.20476954	     -0.06724188	      0.88296647	     -0.00050295	     -0.22318321	     -0.00000000	     -0.00000001	     40.15861333
      0.92661196	     -0.06361006	     -0.00012905	     -0.20484911	     -0.06724412	      0.88296455	     -0.00050759	     -0.22319702	     -0.00000000	     -0.00000001	     40.21767902
      0.92802968	     -0.06368057	     -0.00012086	     -0.20491978	     -0.06724598	      0.88296290	     -0.00051140	     -0.22320920	     -0.00000000	     -0.00000001	     39.93805831
      0.92944740	     -0.06375196	     -0.00011334	     -0.20499132	     -0.06724780	      0.88296123	     -0.00051511	     -0.22322183	     -0.00000000	     -0.00000001	     39.95263314
      0.93124138	     -0.06384585	     -0.00010286	     -0.20508544	     -0.06725004	      0.88295909	     -0.00051962	     -0.22323850	     -0.00000000	     -0.00000001	     39.54101054
      0.93280368	     -0.06392488	     -0.00009475	     -0.20516466	     -0.06725195	      0.88295723	     -0.00052339	     -0.22325356	     -0.00000000	     -0.00000001	     39.25775036
      0.93436599	     -0.06400626	     -0.00008532	     -0.20524627	     -0.06725381	      0.88295537	     -0.00052700	     -0.22326906	     -0.00000000	     -0.00000001	     38.97834085
      0.93592830	     -0.06408771	     -0.00007707	     -0.20532793	     -0.06725562	      0.88295351	     -0.00053046	     -0.22328501	     -0.00000000	     -0.00000001	     38.95363369
      0.93749061	     -0.06417051	     -0.00006712	     -0.20541100	     -0.06725739	      0.88295166	     -0.00053375	     -0.22330136	     -0.00000000	     -0.00000001	     38.73435801
      0.93905292	     -0.06425128	     -0.00005867	     -0.20549202	     -0.06725910	      0.88294983	     -0.00053688	     -0.22331814	     -0.00000000	     -0.00000001	     38.63179599
      0.94061523	     -0.06433442	     -0.00004956	     -0.20557543	     -0.06726076	      0.88294803	     -0.00053983	     -0.22333538	     -0.00000000	     -0.00000001	     38.31563867
      0.94217754	     -0.06441556	     -0.00004212	     -0.20565682	     -0.06726238	      0.88294625	     -0.00054262	     -0.22335316	     -0.00000000	     -0.00000001	     38.13182598
      0.94373985	     -0.06449700	     -0.00003369	     -0.20573854	     -0.06726394	      0.88294450	     -0.00054524	     -0.22337142	     -0.00000000	     -0.00000001	     38.10217438
      0.94530216	     -0.06458163	     -0.00002650	     -0.20582345	     -0.06726544	      0.88294280	     -0.00054768	     -0.22339011	     -0.00000000	     -0.00000001	     37.79184767
      0.94686447	     -0.06466356	     -0.00001827	     -0.20590570	     -0.06726689	      0.88294113	     -0.00054994	     -0.22340922	     -0.00000000	     -0.00000001	     37.45638184
      0.94842678	     -0.06474397	     -0.00001093	     -0.20598642	     -0.06726829	      0.88293951	     -0.00055203	     -0.22342861	     -0.00000000	     -0.00000001	     37.56140186
      0.94998909	     -0.06482672	     -0.00000287	     -0.20606951	     -0.06726962	      0.88293794	     -0.00055394	     -0.22344819	     -0.00000000	     -0.00000001	     37.19672769
      0.95155140	     -0.06490486	      0.00000437	     -0.20614800	     -0.06727090	      0.88293643	     -0.00055567	     -0.22346797	     -0.00000000	     -0.00000001	     37.18185075
      0.95311371	     -0.06498667	      0.00001187	     -0.20623017	     -0.06727211	      0.88293496	     -0.00055721	     -0.22348783	     -0.00000000	     -0.00000001	     36.82133088
      0.95467602	     -0.06506402	      0.00001941	     -0.20630792	     -0.06727327	      0.88293355	     -0.00055859	     -0.22350783	     -0.00000000	     -0.00000001	     36.50330704
      0.95623833	     -0.06514224	      0.00002721	     -0.20638655	     -0.06727436	      0.88293220	     -0.00055978	     -0.22352789	     -0.00000000	     -0.00000001	     36.36336536
      0.95780064	     -0.06522184	      0.00003436	     -0.20646655	     -0.06727539	      0.88293092	     -0.00056079	     -0.22354799	     -0.00000000	     -0.00000001	     36.35136544
      0.95936295	     -0.06529643	      0.00004180	     -0.20654158	     -0.06727635	      0.88292969	     -0.00056162	     -0.22356813	     -0.00000000	     -0.00000001	     36.01428392
      0.96089893	     -0.06537207	      0.00004817	     -0.20661764	     -0.06727722	      0.88292855	     -0.00056226	     -0.22358783	     -0.00000000	     -0.00000000	     35.93438417
      0.96243492	     -0.06544152	      0.00005512	     -0.20668755	     -0.06727803	      0.88292747	     -0.00056274	     -0.22360748	     -0.00000000	     -0.00000000	     35.65451210
      0.96397090	     -0.06551181	      0.00006128	     -0.20675828	     -0.06727878	      0.88292645	     -0.00056303	     -0.22362695	     -0.00000000	     -0.00000000	     35.30360735
      0.96550688	     -0.06557856	      0.00006767	     -0.20682550	     -0.06727945	      0.88292550	     -0.00056316	     -0.22364624	     -0.00000000	     -0.00000000	     35.34542672
      0.96704286	     -0.06564602	      0.00007344	     -0.20689343	     -0.06728005	      0.88292462	     -0.00056311	     -0.22366528	     -0.00000000	     -0.00000000	     35.04741030
      0.96864548	     -0.06571144	      0.00007973	     -0.20695937	     -0.06728060	      0.88292376	     -0.00056288	     -0.22368492	     -0.00000000	     -0.00000000	     34.91922020
      0.97024810	     -0.06577392	      0.00008544	     -0.20702236	     -0.06728106	      0.88292298	     -0.00056245	     -0.22370417	     -0.00000000	     -0.00000000	     34.50133614
      0.97185072	     -0.06583240	      0.00009136	     -0.20708136	     -0.06728144	      0.88292227	     -0.00056184	     -0.22372299	     -0.00000000	     -0.00000000	     34.38590996
      0.97345334	     -0.06589080	      0.00009669	     -0.20714029	     -0.06728173	      0.88292164	     -0.00056104	     -0.22374130	     -0.00000000	     -0.00000000	     34.35577077
      0.97505596	     -0.06594184	      0.00010261	     -0.20719187	     -0.06728194	      0.88292108	     -0.00056006	     -0.22375916	     -0.00000000	     -0.00000000	     33.92988659
      0.97665858	     -0.06599171	      0.00010766	     -0.20724229	     -0.06728205	      0.88292059	     -0.00055889	     -0.22377649	     -0.00000000	     -0.00000000	     33.82638053
      0.97826120	     -0.06603734	      0.00011338	     -0.20728848	     -0.06728207	      0.88292017	     -0.00055753	     -0.22379325	     -0.00000000	     -0.00000000	     33.67131466
      0.97986382	     -0.06607964	      0.00011863	     -0.20733134	     -0.06728200	      0.88291983	     -0.00055599	     -0.22380940	     -0.00000000	     -0.00000000	     33.62761345
      0.98146644	     -0.06612191	      0.00012367	     -0.20737416	     -0.06728183	      0.88291956	     -0.00055426	     -0.22382490	     -0.00000000	     -0.00000000	     33.35846143
      0.98306906	     -0.06615577	      0.00012804	     -0.20740858	     -0.06728156	      0.88291936	     -0.00055236	     -0.22383987	     -0.00000000	     -0.00000000	     33.21037704
      0.98467168	     -0.06619091	      0.00013166	     -0.20744425	     -0.06728120	      0.88291924	     -0.00055027	     -0.22385427	     -0.00000000	     -0.00000000	     32.78846464
      0.98627430	     -0.06622317	      0.00013459	     -0.20747702	     -0.06728074	      0.88291919	     -0.00054801	     -0.22386821	     -0.00000000	     -0.00000000	     33.02368611
      0.98787691	     -0.06625602	      0.00013715	     -0.20751039	     -0.06728017	      0.88291921	     -0.00054558	     -0.22388169	     -0.00000000	      0.00000000	     32.30717240
      0.98961768	     -0.06628902	      0.00013887	     -0.20754393	     -0.06727945	      0.88291932	     -0.00054274	     -0.22389585	     -0.00000000	      0.00000000	     32.48784320
      0.99135845	     -0.06631820	      0.00014122	     -0.20757368	     -0.06727860	      0.88291951	     -0.00053971	     -0.22390949	     -0.00000000	      0.00000000	     31.74761935
      0.99309922	     -0.06634636	      0.00014073	     -0.20760232	     -0.06727763	      0.88291978	     -0.00053648	     -0.22392261	     -0.00000000	      0.00000000	     32.29835048
      0.99453242	     -0.06636629	      0.00014232	     -0.20762271	     -0.06727674	      0.88292007	     -0.00053368	     -0.22393308	     -0.00000000	      0.00000000	     31.61069047
      0.99596562	     -0.06638565	      0.00014173	     -0.20764248	     -0.06727576	      0.88292041	     -0.00053076	     -0.22394318	     -0.00000000	      0.00000000	     31.65694745
      0.99739882	     -0.06640431	      0.00014158	     -0.20766155	     -0.06727470	      0.88292080	     -0.00052772	     -0.22395295	     -0.00000000	      0.00000000	     31.47186991
      0.99893881	     -0.06642444	      0.00014050	     -0.20768211	     -0.06727346	      0.88292128	     -0.00052431	     -0.22396312	     -0.00000000	      0.00000000	     31.45106401
      1.00047880	     -0.06644046	      0.00013946	     -0.20769856	     -0.06727213	      0.88292182	     -0.00052078	     -0.22397297	     -0.00000000	      0.00000000	     31.02452796
      1.00178717	     -0.06645374	      0.00013791	     -0.20771219	     -0.06727091	      0.88292233	     -0.00051767	     -0.22398104	     -0.00000000	      0.00000000	     31.10718009
      1.00309554	     -0.06646578	      0.00013627	     -0.20772460	     -0.06726963	      0.88292288	     -0.00051448	     -0.22398888	     -0.00000000	      0.00000000	     30.81601674
      1.00440391	     -0.06647645	      0.00013423	     -0.20773561	     -0.06726827	      0.88292346	     -0.00051120	     -0.22399646	     -0.00000000	      0.00000000	     30.80629730
      1.00571228	     -0.06648638	      0.00013194	     -0.20774588	     -0.06726684	      0.88292409	     -0.00050784	     -0.22400381	     -0.00000000	      0.00000000	     30.60980850
      1.00702066	     -0.06649553	      0.00012934	     -0.20775536	     -0.06726533	      0.88292475	     -0.00050440	     -0.22401091	     -0.00000000	      0.00000000	     30.58330857
      1.00832903	     -0.06650327	      0.00012661	     -0.20776343	     -0.06726375	      0.88292545	     -0.00050088	     -0.22401778	     -0.00000000	      0.00000000	     30.34973970
      1.00963740	     -0.06651013	      0.00012353	     -0.20777062	     -0.06726209	      0.88292618	     -0.00049730	     -0.22402440	     -0.00000000	      0.00000000	     30.36684573
      1.01094577	     -0.06651577	      0.00012024	     -0.20777658	     -0.06726036	      0.88292695	     -0.00049364	     -0.22403079	     -0.00000000	      0.00000000	     30.16891576
      1.01225414	     -0.06652070	      0.00011662	     -0.20778183	     -0.06725855	      0.88292774	     -0.00048993	     -0.22403691	     -0.00000000	      0.00000000	     30.19194797
      1.01356251	     -0.06652442	      0.00011275	     -0.20778587	     -0.06725667	      0.88292857	     -0.00048615	     -0.22404278	     -0.00000000	      0.00000000	     29.98412074
      1.01472309	     -0.06652699	      0.00010902	     -0.20778870	     -0.06725493	      0.88292933	     -0.00048276	     -0.22404778	     -0.00000000	      0.00000000	     30.01704750
      1.01588366	     -0.06652868	      0.00010509	     -0.20779066	     -0.06725313	      0.88293010	     -0.00047933	     -0.22405257	     -0.00000000	      0.00000000	     29.92818786
      1.01704423	     -0.06652982	      0.00010091	     -0.20779207	     -0.06725128	      0.88293090	     -0.00047587	     -0.22405716	     -0.00000000	      0.00000000	     29.90167818
      1.01862662	     -0.06652973	      0.00009488	     -0.20779233	     -0.06724864	      0.88293201	     -0.00047109	     -0.22406307	     -0.00000000	      0.00000000	     29.78848716
      1.01982310	     -0.06652872	      0.00009017	     -0.20779159	     -0.06724658	      0.88293286	     -0.00046745	     -0.22406727	     -0.00000000	      0.00000000	     29.83179319
      1.02101959	     -0.06652635	      0.00008527	     -0.20778949	     -0.06724444	      0.88293373	     -0.00046378	     -0.22407124	     -0.00000000	      0.00000001	     29.73177542
      1.02221607	     -0.06652358	      0.00008006	     -0.20778697	     -0.06724224	      0.88293462	     -0.00046009	     -0.22407496	     -0.00000000	      0.00000001	     29.76157361
      1.02377733	     -0.06651856	      0.00007291	     -0.20778228	     -0.06723927	      0.88293579	     -0.00045526	     -0.22407947	     -0.00000000	      0.00000001	     29.62535827
      1.02507640	     -0.06651278	      0.00006657	     -0.20777676	     -0.06723671	      0.88293677	     -0.00045122	     -0.22408287	     -0.00000000	      0.00000001	     29.75007777
      1.02637547	     -0.06650594	      0.00006001	     -0.20777019	     -0.06723407	      0.88293776	     -0.00044717	     -0.22408596	     -0.00000000	      0.00000001	     29.66427664
      1.02767454	     -0.06649826	      0.00005314	     -0.20776276	     -0.06723135	      0.88293876	     -0.00044312	     -0.22408872	     -0.00000000	      0.00000001	     29.75820456
      1.02897361	     -0.06648916	      0.00004614	     -0.20775392	     -0.06722855	      0.88293976	     -0.00043907	     -0.22409115	     -0.00000000	      0.00000001	     29.68414766
      1.03027268	     -0.06647921	      0.00003895	     -0.20774421	     -0.06722568	      0.88294077	     -0.00043502	     -0.22409325	     -0.00000000	      0.00000001	     29.79523170
      1.03157175	     -0.06646819	      0.00003154	     -0.20773344	     -0.06722272	      0.88294177	     -0.00043099	     -0.22409503	     -0.00000000	      0.00000001	     29.74433424
      1.03287082	     -0.06645637	      0.00002385	     -0.20772185	     -0.06721968	      0.88294278	     -0.00042698	     -0.22409646	     -0.00000000	      0.00000001	     29.87085366
      1.03447770	     -0.06644123	      0.00001406	     -0.20770699	     -0.06721582	      0.88294402	     -0.00042205	     -0.22409780	     -0.00000000	      0.00000001	     29.68292356
      1.03608457	     -0.06642215	      0.00000379	     -0.20768818	     -0.06721184	      0.88294525	     -0.00041716	     -0.22409861	     -0.00000000	      0.00000001	     29.89028496
      1.03751882	     -0.06640469	     -0.00000560	     -0.20767095	     -0.06720818	      0.88294635	     -0.00041285	     -0.22409887	     -0.00000000	      0.00000001	     30.03310901
      1.03895306	     -0.06638721	     -0.00001532	     -0.20765370	     -0.06720444	      0.88294744	     -0.00040859	     -0.22409871	     -0.00000000	      0.00000001	     30.22574526
      1.04038731	     -0.06636833	     -0.00002529	     -0.20763503	     -0.06720061	      0.88294852	     -0.00040441	     -0.22409818	     -0.00000000	      0.00000001	     30.12890612
      1.04182155	     -0.06634657	     -0.00003549	     -0.20761347	     -0.06719669	      0.88294959	     -0.00040030	     -0.22409723	     -0.00000000	      0.00000001	     30.40819342
      1.04347908	     -0.06632327	     -0.00004768	     -0.20759039	     -0.06719206	      0.88295083	     -0.00039567	     -0.22409560	     -0.00000000	      0.00000001	     30.64197019
      1.04513660	     -0.06629370	     -0.00005976	     -0.20756105	     -0.06718734	      0.88295205	     -0.00039118	     -0.22409346	     -0.00000000	      0.00000001	     30.79758986
      1.04679413	     -0.06626529	     -0.00007258	     -0.20753285	     -0.06718251	      0.88295327	     -0.00038684	     -0.22409073	     -0.00000000	      0.00000000	     30.78319269
      1.04845165	     -0.06623324	     -0.00008505	     -0.20750100	     -0.06717760	      0.88295448	     -0.00038266	     -0.22408744	     -0.00000000	      0.00000000	     31.03483885
      1.05010917	     -0.06620030	     -0.00009817	     -0.20746824	     -0.06717260	      0.88295569	     -0.00037866	     -0.22408351	     -0.00000000	      0.00000000	     31.22484057
      1.05176670	     -0.06616399	     -0.00011089	     -0.20743213	     -0.06716752	      0.88295689	     -0.00037485	     -0.22407893	     -0.00000000	      0.00000000	     31.47163768
      1.05342422	     -0.06612735	     -0.00012417	     -0.20739566	     -0.06716237	      0.88295809	     -0.00037124	     -0.22407366	     -0.00000000	      0.00000000	     31.69231899
      1.05508174	     -0.06608717	     -0.00013661	     -0.20735567	     -0.06715715	      0.88295929	     -0.00036782	     -0.22406771	     -0.00000000	      0.00000000	     31.95929514
      1.05655808	     -0.06605093	     -0.00014867	     -0.20731957	     -0.06715246	      0.88296036	     -0.00036496	     -0.22406177	     -0.00000000	      0.00000000	     32.25349152
      1.05803441	     -0.06601251	     -0.00016028	     -0.20728130	     -0.06714772	      0.88296143	     -0.00036227	     -0.22405524	     -0.00000000	      0.00000000	     32.57347889
      1.05951075	     -0.06597478	     -0.00017227	     -0.20724370	     -0.06714294	      0.88296251	     -0.00035975	     -0.22404810	     -0.00000000	      0.00000000	     32.97305396
      1.06098709	     -0.06593404	     -0.00018414	     -0.20720311	     -0.06713812	      0.88296359	     -0.00035741	     -0.22404037	     -0.00000000	      0.00000001	     32.93114289
      1.06246342	     -0.06589119	     -0.00019620	     -0.20716039	     -0.06713327	      0.88296468	     -0.00035525	     -0.22403200	     -0.00000000	      0.00000001	     33.37345252
      1.06421502	     -0.06584110	     -0.00021033	     -0.20711046	     -0.06712748	      0.88296597	     -0.00035292	     -0.22402127	     -0.00000000	      0.00000001	     33.50150554
      1.06596662	     -0.06578621	     -0.00022421	     -0.20705571	     -0.06712166	      0.88296728	     -0.00035086	     -0.22400963	     -0.00000000	      0.00000001	     33.65309780
      1.06771821	     -0.06572869	     -0.00023721	     -0.20699835	     -0.06711582	      0.88296860	     -0.00034906	     -0.22399704	     -0.00000000	      0.00000001	     34.00130240
      1.06946981	     -0.06567177	     -0.00025168	     -0.20694155	     -0.06710995	      0.88296993	     -0.00034754	     -0.22398353	     -0.00000000	      0.00000001	     34.25946379
      1.07122141	     -0.06560908	     -0.00026307	     -0.20687903	     -0.06710407	      0.88297127	     -0.00034628	     -0.22396913	     -0.00000000	      0.00000001	     34.90119954
      1.07258319	     -0.06556068	     -0.00027559	     -0.20683067	     -0.06709949	      0.88297232	     -0.00034550	     -0.22395726	     -0.00000000	      0.00000001	     34.79567901
      1.07394498	     -0.06551008	     -0.00028598	     -0.20678015	     -0.06709491	      0.88297338	     -0.00034488	     -0.22394491	     -0.00000000	      0.00000001	     35.10742986
      1.07563176	     -0.06544954	     -0.00029947	     -0.20671969	     -0.06708922	      0.88297470	     -0.00034436	     -0.22392898	     -0.00000000	      0.00000001	     35.23815803
      1.07731855	     -0.06538416	     -0.00031175	     -0.20665440	     -0.06708354	      0.88297603	     -0.00034410	     -0.22391238	     -0.00000000	      0.00000001	     35.55696710
      1.07900534	     -0.06532089	     -0.00032540	     -0.20659118	     -0.06707786	      0.88297737	     -0.00034410	     -0.22389500	     -0.00000000	      0.00000001	     35.87216673
      1.08069212	     -0.06524942	     -0.00033623	     -0.20651980	     -0.06707218	      0.88297871	     -0.00034437	     -0.22387692	     -0.00000000	      0.00000001	     35.88759076
      1.08237891	     -0.06518120	     -0.00035059	     -0.20645158	     -0.06706652	      0.88298007	     -0.00034491	     -0.22385802	     -0.00000000	      0.00000001	     36.34541811
      1.08369203	     -0.06512401	     -0.00035803	     -0.20639447	     -0.06706212	      0.88298112	     -0.00034552	     -0.22384284	     -0.00000000	      0.00000001	     36.45390153
      1.08500515	     -0.06506842	     -0.00036736	     -0.20633889	     -0.06705773	      0.88298218	     -0.00034629	     -0.22382720	     -0.00000000	      0.00000001	     36.73163005
      1.08681011	     -0.06499150	     -0.00037867	     -0.20626202	     -0.06705171	      0.88298364	     -0.00034761	     -0.22380507	     -0.00000000	      0.00000001	     36.61607378
      1.08861507	     -0.06490953	     -0.00039053	     -0.20618004	     -0.06704572	      0.88298510	     -0.00034923	     -0.22378219	     -0.00000000	      0.00000001	     37.24940663
      1.09011595	     -0.06483949	     -0.00039816	     -0.20611005	     -0.06704076	      0.88298631	     -0.00035081	     -0.22376248	     -0.00000000	      0.00000001	     37.21543303
      1.09161683	     -0.06477114	     -0.00040735	     -0.20604169	     -0.06703582	      0.88298752	     -0.00035261	     -0.22374223	     -0.00000000	      0.00000001	     37.70686271
      1.09311771	     -0.06470279	     -0.00041478	     -0.20597335	     -0.06703091	      0.88298872	     -0.00035462	     -0.22372154	     -0.00000000	      0.00000001	     37.52230470
      1.09461859	     -0.06463075	     -0.00042272	     -0.20590130	     -0.06702603	      0.88298991	     -0.00035684	     -0.22370039	     -0.00000000	      0.00000001	     37.93906122
      1.09611947	     -0.06456032	     -0.00042953	     -0.20583086	     -0.06702118	      0.88299110	     -0.00035927	     -0.22367875	     -0.00000000	      0.00000001	     38.22743551
      1.09762035	     -0.06448609	     -0.00043697	     -0.20575660	     -0.06701636	      0.88299227	     -0.00036191	     -0.22365673	     -0.00000000	      0.00000001	     38.14054188
      1.09912123	     -0.06441061	     -0.00044395	     -0.20568107	     -0.06701158	      0.88299344	     -0.00036477	     -0.22363440	     -0.00000000	      0.00000001	     38.48519637
      1.10062211	     -0.06433791	     -0.00045093	     -0.20560831	     -0.06700683	      0.88299459	     -0.00036784	     -0.22361178	     -0.00000000	      0.00000001	     38.84095299
      1.10212299	     -0.06426373	     -0.00045717	     -0.20553408	     -0.06700213	      0.88299573	     -0.00037112	     -0.22358892	     -0.00000000	      0.00000001	     38.67051743
      1.10362387	     -0.06418659	     -0.00046282	     -0.20545688	     -0.06699747	      0.88299685	     -0.00037461	     -0.22356573	     -0.00000000	      0.00000001	     39.20571532
      1.10512475	     -0.06411232	     -0.00046813	     -0.20538253	     -0.06699285	      0.88299795	     -0.00037831	     -0.22354217	     -0.00000000	      0.00000000	     39.15223068
      1.10669198	     -0.06403157	     -0.00047285	     -0.20530172	     -0.06698807	      0.88299908	     -0.00038240	     -0.22351726	     -0.00000000	      0.00000000	     39.42508510
      1.10825921	     -0.06395085	     -0.00047741	     -0.20522091	     -0.06698335	      0.88300019	     -0.00038671	     -0.22349193	     -0.00000000	      0.00000000	     39.39017725
      1.10982645	     -0.06386804	     -0.00048048	     -0.20513803	     -0.06697868	      0.88300128	     -0.00039125	     -0.22346621	     -0.00000000	      0.00000000	     39.62009769
      1.11139368	     -0.06378679	     -0.00048332	     -0.20505670	     -0.06697406	      0.88300234	     -0.00039602	     -0.22344009	     -0.00000000	      0.00000000	     39.81143129
      1.11296092	     -0.06370217	     -0.00048553	     -0.20497200	     -0.06696951	      0.88300338	     -0.00040100	     -0.22341363	     -0.00000000	      0.00000000	     40.03299145
      1.11447164	     -0.06362393	     -0.00048779	     -0.20489366	     -0.06696517	      0.88300435	     -0.00040601	     -0.22338782	     -0.00000000	      0.00000000	     40.21832151
      1.11598236	     -0.06354340	     -0.00048895	     -0.20481303	     -0.06696090	      0.88300531	     -0.00041122	     -0.22336182	     -0.00000000	      0.00000000	     40.05934408
      1.11749308	     -0.06346197	     -0.00049006	     -0.20473150	     -0.06695668	      0.88300623	     -0.00041662	     -0.22333557	     -0.00000000	      0.00000000	     40.37041186
      1.11900381	     -0.06338199	     -0.00048983	     -0.20465142	     -0.06695251	      0.88300714	     -0.00042222	     -0.22330904	     -0.00000000	      0.00000000	     40.66194582
      1.12051453	     -0.06330036	     -0.00048932	     -0.20456970	     -0.06694842	      0.88300801	     -0.00042801	     -0.22328228	     -0.00000000	      0.00000000	     40.50962821
      1.12202525	     -0.06321885	     -0.00048790	     -0.20448809	     -0.06694438	      0.88300886	     -0.00043398	     -0.22325524	     -0.00000000	      0.00000000	     41.04237929
      1.12353598	     -0.06313697	     -0.00048620	     -0.20440611	     -0.06694040	      0.88300969	     -0.00044013	     -0.22322797	     -0.00000000	      0.00000000	     40.69162740
      1.12512035	     -0.06304797	     -0.00048382	     -0.20431699	     -0.06693630	      0.88301052	     -0.00044677	     -0.22319918	     -0.00000000	      0.00000000	     41.25624966
      1.12650631	     -0.06297536	     -0.00048208	     -0.20424427	     -0.06693277	      0.88301122	     -0.00045273	     -0.22317386	     -0.00000000	      0.00000000	     40.95128219
      1.12772006	     -0.06290876	     -0.00047971	     -0.20417757	     -0.06692972	      0.88301182	     -0.00045806	     -0.22315163	     -0.00000000	      0.00000000	     41.25620815
      1.12893381	     -0.06284312	     -0.00047719	     -0.20411183	     -0.06692671	      0.88301240	     -0.00046349	     -0.22312931	     -0.00000000	      0.00000000	     41.21447378
      1.13014755	     -0.06277711	     -0.00047426	     -0.20404572	     -0.06692374	      0.88301296	     -0.00046903	     -0.22310690	     -0.00000000	      0.00000000	     41.40365831
      1.13136130	     -0.06271093	     -0.00047104	     -0.20397943	     -0.06692082	      0.88301350	     -0.00047466	     -0.22308440	     -0.00000000	      0.00000000	     41.36607242
      1.13257505	     -0.06264475	     -0.00046746	     -0.20391314	     -0.06691793	      0.88301402	     -0.00048038	     -0.22306181	     -0.00000000	      0.00000000	     41.55417534
      1.13363307	     -0.06258697	     -0.00046412	     -0.20385527	     -0.06691545	      0.88301445	     -0.00048544	     -0.22304205	     -0.00000000	      0.00000000	     41.52714580
      1.13469109	     -0.06252947	     -0.00046062	     -0.20379767	     -0.06691300	      0.88301487	     -0.00049056	     -0.22302223	     -0.00000000	      0.00000000	     41.62522529
      1.13600212	     -0.06245840	     -0.00045577	     -0.20372648	     -0.06691000	      0.88301537	     -0.00049699	     -0.22299760	     -0.00000000	      0.00000000	     41.66791188
      1.13731315	     -0.06238757	     -0.00045045	     -0.20365551	     -0.06690705	      0.88301584	     -0.00050350	     -0.22297290	     -0.00000000	      0.00000000	     41.79956811
      1.13833994	     -0.06233228	     -0.00044609	     -0.20360012	     -0.06690478	      0.88301619	     -0.00050866	     -0.22295351	     -0.00000000	      0.00000000	     41.80163022
      1.13936673	     -0.06227721	     -0.00044154	     -0.20354494	     -0.06690252	      0.88301653	     -0.00051387	     -0.22293409	     -0.00000000	      0.00000000	     41.87889776
      1.14074129	     -0.06220395	     -0.00043522	     -0.20347154	     -0.06689955	      0.88301695	     -0.00052091	     -0.22290808	     -0.00000000	      0.00000000	     41.93837911
      1.14211586	     -0.06213133	     -0.00042864	     -0.20339876	     -0.06689663	      0.88301734	     -0.00052802	     -0.22288206	     -0.00000000	      0.00000000	     42.05572544
      1.14310908	     -0.06207932	     -0.00042375	     -0.20334662	     -0.06689455	      0.88301760	     -0.00053320	     -0.22286326	     -0.00000000	      0.00000000	     42.07174261
      1.14410230	     -0.06202767	     -0.00041872	     -0.20329486	     -0.06689249	      0.88301785	     -0.00053841	     -0.22284449	     -0.00000000	      0.00000000	     42.13251416
      1.14558770	     -0.06195127	     -0.00041091	     -0.20321826	     -0.06688945	      0.88301819	     -0.00054625	     -0.22281648	     -0.00000000	      0.00000000	     42.19689175
      1.14686021	     -0.06188659	     -0.00040388	     -0.20315341	     -0.06688690	      0.88301845	     -0.00055301	     -0.22279257	     -0.00000000	      0.00000000	     42.26491615
      1.14813271	     -0.06182269	     -0.00039657	     -0.20308934	     -0.06688437	      0.88301867	     -0.00055981	     -0.22276875	     -0.00000000	      0.00000000	     42.30100905
      1.14940522	     -0.06175966	     -0.00038900	     -0.20302612	     -0.06688189	      0.88301887	     -0.00056663	     -0.22274504	     -0.00000000	      0.00000000	     42.36494887
      1.15067772	     -0.06169769	     -0.00038127	     -0.20296396	     -0.06687944	      0.88301904	     -0.00057348	     -0.22272148	     -0.00000000	      0.00000000	     42.39112035
      1.15181423	     -0.06164329	     -0.00037421	     -0.20290937	     -0.06687728	      0.88301916	     -0.00057961	     -0.22270057	     -0.00000000	      0.00000000	     42.43828130
      1.15295075	     -0.06158992	     -0.00036709	     -0.20285581	     -0.06687515	      0.88301925	     -0.00058575	     -0.22267982	     -0.00000000	      0.00000000	     42.46356359
      1.15433488	     -0.06152645	     -0.00035816	     -0.20279210	     -0.06687260	      0.88301934	     -0.00059323	     -0.22265478	     -0.00000000	      0.00000000	     42.50411553
      1.15571902	     -0.06146428	     -0.00034900	     -0.20272967	     -0.06687008	      0.88301938	     -0.00060072	     -0.22263002	     -0.00000000	      0.00000000	     42.51741053
      1.15710315	     -0.06140423	     -0.00033990	     -0.20266936	     -0.06686760	      0.88301938	     -0.00060819	     -0.22260560	     -0.00000000	     -0.00000000	     42.57887315
      1.15848729	     -0.06134590	     -0.00033090	     -0.20261074	     -0.06686516	      0.88301934	     -0.00061566	     -0.22258154	     -0.00000000	     -0.00000000	     42.49979259
      1.15987143	     -0.06128933	     -0.00032199	     -0.20255386	     -0.06686275	      0.88301926	     -0.00062311	     -0.22255787	     -0.00000000	     -0.00000000	     42.67034506
      1.16125556	     -0.06123489	     -0.00031296	     -0.20249910	     -0.06686038	      0.88301914	     -0.00063052	     -0.22253461	     -0.00000000	     -0.00000000	     42.47905304
      1.16263970	     -0.06118102	     -0.00030378	     -0.20244491	     -0.06685804	      0.88301899	     -0.00063790	     -0.22251179	     -0.00000000	     -0.00000000	     42.66494069
      1.16402383	     -0.06113191	     -0.00029493	     -0.20239545	     -0.06685574	      0.88301878	     -0.00064523	     -0.22248945	     -0.00000000	     -0.00000000	     42.74126173
      1.16540797	     -0.06108599	     -0.00028642	     -0.20234915	     -0.06685348	      0.88301854	     -0.00065249	     -0.22246768	     -0.00000000	     -0.00000000	     42.68049750
      1.16679210	     -0.06104470	     -0.00027853	     -0.20230745	     -0.06685126	      0.88301826	     -0.00065968	     -0.22244654	     -0.00000000	     -0.00000000	     42.90882324
      1.16817624	     -0.06100786	     -0.00027102	     -0.20227020	     -0.06684908	      0.88301795	     -0.00066677	     -0.22242613	     -0.00000000	     -0.00000000	     42.71399134
      1.16956037	     -0.06097421	     -0.00026394	     -0.20223610	     -0.06684695	      0.88301759	     -0.00067377	     -0.22240651	     -0.00000000	     -0.00000000	     42.94655897
      1.17127251	     -0.06094146	     -0.00025567	     -0.20220278	     -0.06684436	      0.88301710	     -0.00068227	     -0.22238341	     -0.00000000	     -0.00000000	     43.08199437
      1.17275905	     -0.06091829	     -0.00024892	     -0.20217909	     -0.06684218	      0.88301663	     -0.00068949	     -0.22236455	     -0.00000000	     -0.00000000	     42.81031011
      1.17424559	     -0.06089838	     -0.00024250	     -0.20215865	     -0.06684006	      0.88301613	     -0.00069657	     -0.22234682	     -0.00000000	     -0.00000000	     43.04379543
      1.17573213	     -0.06088639	     -0.00023633	     -0.20214611	     -0.06683799	      0.88301558	     -0.00070347	     -0.22233026	     -0.00000000	     -0.00000000	     43.21247229
      1.17721867	     -0.06087711	     -0.00023020	     -0.20213628	     -0.06683598	      0.88301500	     -0.00071021	     -0.22231494	     -0.00000000	     -0.00000000	     42.83889705
      1.17870521	     -0.06087290	     -0.00022449	     -0.20213150	     -0.06683403	      0.88301439	     -0.00071676	     -0.22230084	      0.00000000	     -0.00000000	     43.13428118
      1.18019175	     -0.06087171	     -0.00021852	     -0.20212975	     -0.06683214	      0.88301375	     -0.00072313	     -0.22228800	      0.00000000	     -0.00000000	     42.90866475
      1.18208077	     -0.06088195	     -0.00021158	     -0.20213925	     -0.06682984	      0.88301288	     -0.00073095	     -0.22227341	      0.00000000	     -0.00000000	     42.84067622
      1.18354264	     -0.06088702	     -0.00020534	     -0.20214378	     -0.06682812	      0.88301219	     -0.00073678	     -0.22226365	      0.00000000	     -0.00000000	     42.52712926
      1.18500451	     -0.06089594	     -0.00019988	     -0.20215212	     -0.06682648	      0.88301147	     -0.00074242	     -0.22225489	      0.00000000	     -0.00000000	     42.66057655
      1.18646638	     -0.06091370	     -0.00019364	     -0.20216933	     -0.06682490	      0.88301073	     -0.00074786	     -0.22224731	      0.00000000	     -0.00000000	     42.41049831
      1.18824170	     -0.06093927	     -0.00018763	     -0.20219419	     -0.06682307	      0.88300982	     -0.00075419	     -0.22223972	      0.00000000	     -0.00000000	     42.19362506
      1.18955813	     -0.06096206	     -0.00018192	     -0.20221649	     -0.06682178	      0.88300912	     -0.00075868	     -0.22223520	      0.00000000	     -0.00000000	     42.17950387
      1.19087456	     -0.06098660	     -0.00017733	     -0.20224051	     -0.06682055	      0.88300841	     -0.00076301	     -0.22223164	      0.00000000	     -0.00000000	     42.03064549
      1.19259578	     -0.06102538	     -0.00017060	     -0.20227864	     -0.06681902	      0.88300748	     -0.00076841	     -0.22222835	      0.00000000	     -0.00000000	     41.88145180
      1.19431701	     -0.06106683	     -0.00016470	     -0.20231943	     -0.06681758	      0.88300654	     -0.00077351	     -0.22222664	      0.00000000	     -0.00000000	     41.70490142
      1.19603823	     -0.06111315	     -0.00015690	     -0.20236513	     -0.06681623	      0.88300559	     -0.00077831	     -0.22222639	     -0.00000000	     -0.00000000	     41.31221302
      1.19728667	     -0.06114856	     -0.00015333	     -0.20240007	     -0.06681531	      0.88300490	     -0.00078160	     -0.22222712	     -0.00000000	     -0.00000000	     41.38509999
      1.19853511	     -0.06118741	     -0.00014848	     -0.20243847	     -0.06681443	      0.88300422	     -0.00078473	     -0.22222858	     -0.00000000	     -0.00000000	     41.16451045
      1.20025840	     -0.06124395	     -0.00014230	     -0.20249439	     -0.06681330	      0.88300327	     -0.00078879	     -0.22223180	     -0.00000000	     -0.00000000	     41.03830136
      1.20198169	     -0.06130453	     -0.00013587	     -0.20255437	     -0.06681226	      0.88300234	     -0.00079254	     -0.22223633	     -0.00000000	     -0.00000000	     40.54902432
      1.20330636	     -0.06135384	     -0.00013164	     -0.20260321	     -0.06681151	      0.88300163	     -0.00079522	     -0.22224070	     -0.00000000	     -0.00000000	     40.76306061
      1.20463103	     -0.06140651	     -0.00012711	     -0.20265543	     -0.06681082	      0.88300092	     -0.00079771	     -0.22224585	     -0.00000000	     -0.00000000	     40.37881535
      1.20595569	     -0.06146073	     -0.00012282	     -0.20270921	     -0.06681017	      0.88300023	     -0.00080002	     -0.22225176	     -0.00000000	     -0.00000000	     40.37788732
      1.20787328	     -0.06154636	     -0.00011654	     -0.20279423	     -0.06680930	      0.88299924	     -0.00080303	     -0.22226164	     -0.00000000	     -0.00000000	     39.66222396
      1.20946909	     -0.06161587	     -0.00011202	     -0.20286323	     -0.06680865	      0.88299844	     -0.00080524	     -0.22227104	     -0.00000000	     -0.00000000	     39.96586273
      1.21106490	     -0.06169531	     -0.00010697	     -0.20294218	     -0.06680805	      0.88299766	     -0.00080719	     -0.22228139	     -0.00000000	     -0.00000000	     39.68241796
      1.21266071	     -0.06177076	     -0.00010248	     -0.20301717	     -0.06680751	      0.88299689	     -0.00080886	     -0.22229280	     -0.00000000	     -0.00000000	     39.49262299
      1.21425652	     -0.06185233	     -0.00009738	     -0.20309830	     -0.06680701	      0.88299615	     -0.00081026	     -0.22230514	     -0.00000000	     -0.00000000	     39.19304287
      1.21585232	     -0.06193241	     -0.00009334	     -0.20317794	     -0.06680656	      0.88299542	     -0.00081139	     -0.22231839	     -0.00000000	     -0.00000000	     39.31827049
      1.21720464	     -0.06200579	     -0.00008886	     -0.20325099	     -0.06680620	      0.88299482	     -0.00081213	     -0.22233027	     -0.00000000	     -0.00000000	     39.09946747
      1.21855696	     -0.06207789	     -0.00008520	     -0.20332276	     -0.06680587	      0.88299424	     -0.00081268	     -0.22234280	     -0.00000000	     -0.00000000	     38.78661609
      1.21990928	     -0.06215164	     -0.00008129	     -0.20339619	     -0.06680557	      0.88299368	     -0.00081302	     -0.22235591	     -0.00000000	     -0.00000000	     38.75081252
      1.22174257	     -0.06225519	     -0.00007621	     -0.20349935	     -0.06680518	      0.88299294	     -0.00081317	     -0.22237463	     -0.00000000	     -0.00000000	     38.22586098
      1.22357585	     -0.06235750	     -0.00007105	     -0.20360128	     -0.06680483	      0.88299223	     -0.00081296	     -0.22239441	     -0.00000000	     -0.00000000	     38.37097983
      1.22517065	     -0.06245226	     -0.00006697	     -0.20369574	     -0.06680454	      0.88299164	     -0.00081248	     -0.22241242	     -0.00000000	     -0.00000000	     37.78792864
      1.22676545	     -0.06254639	     -0.00006232	     -0.20378959	     -0.06680427	      0.88299108	     -0.00081172	     -0.22243122	     -0.00000000	     -0.00000000	     37.86243652
      1.22836025	     -0.06264437	     -0.00005823	     -0.20388731	     -0.06680401	      0.88299055	     -0.00081068	     -0.22245081	     -0.00000000	     -0.00000000	     37.35819901
      1.22995505	     -0.06274037	     -0.00005353	     -0.20398308	     -0.06680375	      0.88299005	     -0.00080937	     -0.22247117	     -0.00000000	     -0.00000000	     37.33993726
      1.23154985	     -0.06283940	     -0.00004982	     -0.20408190	     -0.06680349	      0.88298957	     -0.00080779	     -0.22249220	     -0.00000000	     -0.00000000	     37.18723660
      1.23316201	     -0.06294042	     -0.00004523	     -0.20418274	     -0.06680323	      0.88298912	     -0.00080591	     -0.22251411	     -0.00000000	     -0.00000000	     36.88371036
      1.23477416	     -0.06303900	     -0.00004199	     -0.20428113	     -0.06680296	      0.88298869	     -0.00080376	     -0.22253665	     -0.00000000	     -0.00000000	     36.58526366
      1.23638632	     -0.06313999	     -0.00003785	     -0.20438198	     -0.06680269	      0.88298830	     -0.00080133	     -0.22255969	     -0.00000000	     -0.00000000	     36.66313187
      1.23799848	     -0.06323971	     -0.00003503	     -0.20448156	     -0.06680239	      0.88298795	     -0.00079864	     -0.22258331	     -0.00000000	     -0.00000000	     36.25892942
      1.23961064	     -0.06333962	     -0.00003181	     -0.20458135	     -0.06680209	      0.88298762	     -0.00079568	     -0.22260742	     -0.00000000	     -0.00000000	     35.77395274
      1.24122279	     -0.06344223	     -0.00003088	     -0.20468381	     -0.06680175	      0.88298733	     -0.00079246	     -0.22263207	     -0.00000000	     -0.00000000	     35.63297378
      1.24283495	     -0.06354268	     -0.00002825	     -0.20478418	     -0.06680140	      0.88298707	     -0.00078898	     -0.22265726	     -0.00000000	     -0.00000000	     35.32146602
      1.24444711	     -0.06364527	     -0.00002824	     -0.20488666	     -0.06680101	      0.88298684	     -0.00078525	     -0.22268289	     -0.00000000	     -0.00000000	     35.21601514
      1.24588761	     -0.06373447	     -0.00002604	     -0.20497583	     -0.06680064	      0.88298667	     -0.00078170	     -0.22270613	     -0.00000000	     -0.00000000	     34.99207258
      1.24732810	     -0.06382518	     -0.00002571	     -0.20506648	     -0.06680025	      0.88298653	     -0.00077797	     -0.22272964	     -0.00000000	     -0.00000000	     34.97230425
      1.24882396	     -0.06391582	     -0.00002467	     -0.20515711	     -0.06679980	      0.88298641	     -0.00077388	     -0.22275431	     -0.00000000	     -0.00000000	     34.68850518
      1.25004792	     -0.06399006	     -0.00002502	     -0.20523132	     -0.06679941	      0.88298633	     -0.00077039	     -0.22277470	     -0.00000000	     -0.00000000	     34.56120925
      1.25127187	     -0.06406382	     -0.00002535	     -0.20530506	     -0.06679899	      0.88298627	     -0.00076677	     -0.22279529	     -0.00000000	     -0.00000000	     34.36647922
      1.25249582	     -0.06413781	     -0.00002595	     -0.20537905	     -0.06679855	      0.88298623	     -0.00076303	     -0.22281605	     -0.00000000	     -0.00000000	     34.22869773
      1.25371978	     -0.06420932	     -0.00002703	     -0.20545056	     -0.06679808	      0.88298621	     -0.00075916	     -0.22283695	     -0.00000000	     -0.00000000	     34.04353807
      1.25494373	     -0.06428136	     -0.00002846	     -0.20552260	     -0.06679758	      0.88298621	     -0.00075517	     -0.22285797	     -0.00000000	      0.00000000	     33.90727525
      1.25616769	     -0.06435203	     -0.00002998	     -0.20559328	     -0.06679705	      0.88298622	     -0.00075106	     -0.22287909	     -0.00000000	      0.00000000	     33.72999057
      1.25739164	     -0.06442233	     -0.00003174	     -0.20566360	     -0.06679649	      0.88298626	     -0.00074685	     -0.22290027	     -0.00000000	      0.00000000	     33.60791084
      1.25861560	     -0.06449091	     -0.00003355	     -0.20573221	     -0.06679590	      0.88298631	     -0.00074253	     -0.22292147	     -0.00000000	      0.00000000	     33.43675393
      1.25983955	     -0.06455882	     -0.00003549	     -0.20580017	     -0.06679527	      0.88298638	     -0.00073811	     -0.22294262	     -0.00000000	      0.00000000	     33.32965542
      1.26106350	     -0.06462426	     -0.00003742	     -0.20586566	     -0.06679460	      0.88298646	     -0.00073359	     -0.22296370	     -0.00000000	      0.00000000	     33.16513809
      1.26228746	     -0.06468855	     -0.00003961	     -0.20593003	     -0.06679390	      0.88298655	     -0.00072899	     -0.22298464	     -0.00000000	      0.00000000	     33.07609517
      1.26336566	     -0.06474310	     -0.00004164	     -0.20598464	     -0.06679324	      0.88298665	     -0.00072486	     -0.22300295	     -0.00000000	      0.00000000	     32.94109344
      1.26444386	     -0.06479655	     -0.00004386	     -0.20603816	     -0.06679256	      0.88298675	     -0.00072067	     -0.22302110	     -0.00000000	      0.00000000	     32.85416423
      1.26575338	     -0.06485908	     -0.00004673	     -0.20610078	     -0.06679168	      0.88298689	     -0.00071551	     -0.22304289	     -0.00000000	      0.00000000	     32.72812881
      1.26706289	     -0.06491968	     -0.00004991	     -0.20616148	     -0.06679075	      0.88298703	     -0.00071026	     -0.22306436	     -0.00000000	      0.00000000	     32.63631791
      1.26813825	     -0.06496722	     -0.00005249	     -0.20620911	     -0.06678995	      0.88298716	     -0.00070591	     -0.22308175	     -0.00000000	      0.00000000	     32.53845003
      1.26921361	     -0.06501392	     -0.00005533	     -0.20625591	     -0.06678912	      0.88298729	     -0.00070151	     -0.22309890	     -0.00000000	      0.00000000	     32.46382594
      1.27057210	     -0.06507099	     -0.00005923	     -0.20631310	     -0.06678800	      0.88298747	     -0.00069590	     -0.22312021	     -0.00000000	      0.00000000	     32.37228313
      1.27193059	     -0.06512621	     -0.00006341	     -0.20636844	     -0.06678683	      0.88298765	     -0.00069023	     -0.22314110	     -0.00000000	      0.00000000	     32.29670406
      1.27301591	     -0.06516855	     -0.00006678	     -0.20641089	     -0.06678585	      0.88298779	     -0.00068567	     -0.22315748	     -0.00000000	      0.00000000	     32.23928987
      1.27410123	     -0.06520990	     -0.00007035	     -0.20645235	     -0.06678482	      0.88298794	     -0.00068108	     -0.22317357	     -0.00000000	      0.00000000	     32.18865946
      1.27552777	     -0.06526228	     -0.00007535	     -0.20650487	     -0.06678341	      0.88298814	     -0.00067502	     -0.22319426	      0.00000000	      0.00000000	     32.14388392
      1.27695431	     -0.06531323	     -0.00008082	     -0.20655597	     -0.06678193	      0.88298834	     -0.00066892	     -0.22321442	      0.00000000	      0.00000000	     32.09469859
      1.27809312	     -0.06535217	     -0.00008542	     -0.20659503	     -0.06678069	      0.88298850	     -0.00066405	     -0.22323015	      0.00000000	      0.00000000	     32.09340608
      1.27923193	     -0.06539058	     -0.00009035	     -0.20663356	     -0.06677940	      0.88298866	     -0.00065916	     -0.22324554	      0.00000000	      0.00000000	     32.07418273
      1.28072055	     -0.06543866	     -0.00009705	     -0.20668179	     -0.06677764	      0.88298886	     -0.00065277	     -0.22326515	      0.00000000	      0.00000000	     32.09703268
      1.28220916	     -0.06548655	     -0.00010422	     -0.20672984	     -0.06677579	      0.88298906	     -0.00064639	     -0.22328419	      0.00000000	      0.00000000	     32.07497449
      1.28346646	     -0.06552259	     -0.00011037	     -0.20676603	     -0.06677417	      0.88298922	     -0.00064101	     -0.22329984	      0.00000000	      0.00000000	     32.12691971
      1.28472376	     -0.06555923	     -0.00011685	     -0.20680280	     -0.06677248	      0.88298937	     -0.00063566	     -0.22331505	      0.00000000	      0.00000000	     32.24391037
      1.28598106	     -0.06559390	     -0.00012342	     -0.20683762	     -0.06677073	      0.88298951	     -0.00063036	     -0.22332986	      0.00000000	      0.00000000	     32.27845289
      1.28758642	     -0.06563695	     -0.00013200	     -0.20688085	     -0.06676842	      0.88298969	     -0.00062365	     -0.22334815	      0.00000000	      0.00000000	     32.62334360
      1.28919179	     -0.06567597	     -0.00014061	     -0.20692009	     -0.06676602	      0.88298984	     -0.00061705	     -0.22336577	      0.00000000	      0.00000000	     32.40241518
      1.29079715	     -0.06571293	     -0.00014953	     -0.20695724	     -0.06676352	      0.88298998	     -0.00061057	     -0.22338265	      0.00000000	      0.00000000	     33.11696222
      1.29240252	     -0.06574756	     -0.00015813	     -0.20699211	     -0.06676094	      0.88299010	     -0.00060424	     -0.22339884	      0.00000000	      0.00000000	     32.76292355
      1.29400788	     -0.06577687	     -0.00016705	     -0.20702165	     -0.06675829	      0.88299021	     -0.00059807	     -0.22341434	      0.00000000	      0.00000000	     33.41445581
      1.29561325	     -0.06580942	     -0.00017582	     -0.20705444	     -0.06675555	      0.88299029	     -0.00059207	     -0.22342905	      0.00000000	      0.00000000	     33.36270930
      1.29721861	     -0.06583212	     -0.00018462	     -0.20707740	     -0.06675275	      0.88299035	     -0.00058627	     -0.22344308	      0.00000000	      0.00000000	     33.72255294
      1.29882398	     -0.06585783	     -0.00019332	     -0.20710337	     -0.06674988	      0.88299040	     -0.00058067	     -0.22345627	      0.00000000	      0.00000000	     33.74719415
      1.30042934	     -0.06587516	     -0.00020155	     -0.20712099	     -0.06674695	      0.88299043	     -0.00057528	     -0.22346874	      0.00000000	      0.00000000	     34.10821096
      1.30203471	     -0.06589533	     -0.00020981	     -0.20714145	     -0.06674396	      0.88299044	     -0.00057011	     -0.22348032	      0.00000000	      0.00000000	     34.13152423
      1.30364007	     -0.06590625	     -0.00021752	     -0.20715268	     -0.06674091	      0.88299045	     -0.00056516	     -0.22349115	      0.00000000	      0.00000000	     34.09466451
      1.30524544	     -0.06591734	     -0.00022516	     -0.20716409	     -0.06673782	      0.88299044	     -0.00056045	     -0.22350109	      0.00000000	     -0.00000000	     34.20271360
      1.30685080	     -0.06592343	     -0.00023252	     -0.20717051	     -0.06673468	      0.88299044	     -0.00055597	     -0.22351019	      0.00000000	     -0.00000000	     34.39065775
      1.30845617	     -0.06592844	     -0.00023979	     -0.20717585	     -0.06673150	      0.88299042	     -0.00055174	     -0.22351841	      0.00000000	     -0.00000000	     34.48130128
      1.31006153	     -0.06592823	     -0.00024695	     -0.20717597	     -0.06672828	      0.88299042	     -0.00054775	     -0.22352576	      0.00000000	     -0.00000000	     34.70890498
      1.31166690	     -0.06592678	     -0.00025382	     -0.20717486	     -0.06672503	      0.88299041	     -0.00054401	     -0.22353220	      0.00000000	     -0.00000000	     34.89629701
      1.31337616	     -0.06592294	     -0.00026132	     -0.20717138	     -0.06672154	      0.88299041	     -0.00054031	     -0.22353806	      0.00000000	      0.00000000	     35.11832912
      1.31508542	     -0.06591418	     -0.00026789	     -0.20716302	     -0.06671802	      0.88299043	     -0.00053690	     -0.22354292	      0.00000000	      0.00000000	     35.01010595
      1.31645740	     -0.06590288	     -0.00027374	     -0.20715200	     -0.06671517	      0.88299045	     -0.00053437	     -0.22354607	      0.00000000	      0.00000000	     35.44564730
      1.31782937	     -0.06589275	     -0.00027896	     -0.20714219	     -0.06671231	      0.88299048	     -0.00053203	     -0.22354854	      0.00000000	      0.00000000	     35.40486849
      1.31960924	     -0.06587460	     -0.00028547	     -0.20712445	     -0.06670857	      0.88299054	     -0.00052928	     -0.22355081	      0.00000000	      0.00000000	     35.68537686
      1.32138911	     -0.06585449	     -0.00029129	     -0.20710477	     -0.06670482	      0.88299063	     -0.00052685	     -0.22355194	      0.00000000	      0.00000000	     35.43719745
      1.32285872	     -0.06582974	     -0.00029575	     -0.20708038	     -0.06670171	      0.88299071	     -0.00052509	     -0.22355201	      0.00000000	      0.00000000	     35.89720460
      1.32432833	     -0.06580625	     -0.00029963	     -0.20705726	     -0.06669860	      0.88299082	     -0.00052355	     -0.22355125	      0.00000000	      0.00000000	     36.09123394
      1.32592374	     -0.06577943	     -0.00030404	     -0.20703084	     -0.06669521	      0.88299095	     -0.00052213	     -0.22354953	      0.00000000	      0.00000000	     36.35537714
      1.32751915	     -0.06574635	     -0.00030758	     -0.20699817	     -0.06669181	      0.88299111	     -0.00052097	     -0.22354691	      0.00000000	      0.00000000	     36.46746049
      1.32911457	     -0.06571122	     -0.00031161	     -0.20696345	     -0.06668841	      0.88299130	     -0.00052007	     -0.22354332	     -0.00000000	      0.00000000	     36.54893087
      1.33050963	     -0.06567871	     -0.00031422	     -0.20693131	     -0.06668543	      0.88299148	     -0.00051950	     -0.22353940	     -0.00000000	      0.00000000	     36.93287446
      1.33190470	     -0.06564381	     -0.00031704	     -0.20689678	     -0.06668245	      0.88299167	     -0.00051913	     -0.22353476	     -0.00000000	      0.00000000	     36.84632057
      1.33329977	     -0.06560486	     -0.00031927	     -0.20685820	     -0.06667947	      0.88299189	     -0.00051897	     -0.22352938	     -0.00000000	      0.00000000	     37.20366147
      1.33509597	     -0.06555561	     -0.00032204	     -0.20680943	     -0.06667564	      0.88299219	     -0.00051905	     -0.22352129	     -0.00000000	      0.00000000	     37.17945297
      1.33689217	     -0.06549505	     -0.00032398	     -0.20674936	     -0.06667180	      0.88299251	     -0.00051946	     -0.22351198	     -0.00000000	      0.00000000	     37.41642950
      1.33830052	     -0.06544972	     -0.00032598	     -0.20670439	     -0.06666879	      0.88299279	     -0.00052002	     -0.22350370	     -0.00000000	      0.00000000	     37.83082889
      1.33970887	     -0.06539767	     -0.00032677	     -0.20665275	     -0.06666578	      0.88299308	     -0.00052079	     -0.22349468	     -0.00000000	      0.00000000	     37.86104906
      1.34140857	     -0.06533519	     -0.00032791	     -0.20659072	     -0.06666215	      0.88299345	     -0.00052198	     -0.22348270	     -0.00000000	      0.00000000	     38.12781091
      1.34310827	     -0.06526840	     -0.00032826	     -0.20652441	     -0.06665852	      0.88299384	     -0.00052347	     -0.22346955	     -0.00000000	      0.00000000	     38.04775358
      1.34450769	     -0.06520829	     -0.00032859	     -0.20646468	     -0.06665553	      0.88299418	     -0.00052492	     -0.22345781	     -0.00000000	      0.00000000	     38.61259970
      1.34590711	     -0.06514886	     -0.00032865	     -0.20640563	     -0.06665254	      0.88299452	     -0.00052657	     -0.22344523	     -0.00000000	      0.00000000	     38.64985309
      1.34746218	     -0.06508036	     -0.00032847	     -0.20633755	     -0.06664922	      0.88299492	     -0.00052864	     -0.22343034	     -0.00000000	      0.00000000	     39.03463547
      1.34901726	     -0.06501064	     -0.00032809	     -0.20626824	     -0.06664591	      0.88299532	     -0.00053095	     -0.22341451	     -0.00000000	      0.00000000	     38.82850005
      1.35057233	     -0.06493454	     -0.00032726	     -0.20619255	     -0.06664259	      0.88299574	     -0.00053351	     -0.22339771	     -0.00000000	      0.00000000	     39.38415255
      1.35212741	     -0.06485924	     -0.00032637	     -0.20611767	     -0.06663928	      0.88299616	     -0.00053630	     -0.22337989	     -0.00000000	      0.00000000	     39.32309324
      1.35368248	     -0.06477937	     -0.00032500	     -0.20603819	     -0.06663598	      0.88299659	     -0.00053934	     -0.22336114	     -0.00000000	      0.00000000	     39.83391175
      1.35523755	     -0.06470013	     -0.00032373	     -0.20595935	     -0.06663268	      0.88299703	     -0.00054261	     -0.22334140	     -0.00000000	      0.00000000	     39.68974614
      1.35679263	     -0.06461609	     -0.00032186	     -0.20587571	     -0.06662938	      0.88299746	     -0.00054611	     -0.22332078	     -0.00000000	      0.00000000	     39.88542105
      1.35816622	     -0.06454150	     -0.00032003	     -0.20580145	     -0.06662647	      0.88299785	     -0.00054940	     -0.22330177	     -0.00000000	      0.00000000	     40.12794532
      1.35953982	     -0.06446480	     -0.00031755	     -0.20572511	     -0.06662356	      0.88299824	     -0.00055286	     -0.22328208	     -0.00000000	      0.00000000	     40.29669717
      1.36091341	     -0.06438716	     -0.00031494	     -0.20564781	     -0.06662066	      0.88299863	     -0.00055650	     -0.22326170	     -0.00000000	      0.00000000	     40.35710643
      1.36228701	     -0.06430759	     -0.00031203	     -0.20556858	     -0.06661777	      0.88299902	     -0.00056032	     -0.22324067	     -0.00000000	      0.00000000	     40.65151316
      1.36341489	     -0.06424175	     -0.00030950	     -0.20550301	     -0.06661539	      0.88299934	     -0.00056357	     -0.22322291	     -0.00000000	      0.00000000	     40.71611289
      1.36454277	     -0.06417453	     -0.00030675	     -0.20543607	     -0.06661303	      0.88299966	     -0.00056695	     -0.22320473	     -0.00000000	      0.00000000	     40.87544999
      1.36590346	     -0.06409242	     -0.00030323	     -0.20535427	     -0.06661017	      0.88300004	     -0.00057116	     -0.22318223	     -0.00000000	      0.00000000	     40.99838738
      1.36706449	     -0.06402110	     -0.00030001	     -0.20528323	     -0.06660774	      0.88300036	     -0.00057489	     -0.22316257	     -0.00000000	      0.00000000	     41.17946615
      1.36822552	     -0.06394913	     -0.00029661	     -0.20521152	     -0.06660532	      0.88300068	     -0.00057873	     -0.22314248	     -0.00000000	      0.00000000	     41.26331636
      1.36938655	     -0.06387589	     -0.00029290	     -0.20513855	     -0.06660290	      0.88300100	     -0.00058269	     -0.22312199	     -0.00000000	      0.00000000	     41.44778954
      1.37054758	     -0.06380201	     -0.00028892	     -0.20506494	     -0.06660048	      0.88300131	     -0.00058675	     -0.22310110	     -0.00000000	      0.00000000	     41.51439346
      1.37170861	     -0.06372549	     -0.00028506	     -0.20498867	     -0.06659807	      0.88300162	     -0.00059093	     -0.22307985	     -0.00000000	      0.00000000	     41.71730868
      1.37274195	     -0.06365813	     -0.00028161	     -0.20492153	     -0.06659593	      0.88300189	     -0.00059473	     -0.22306068	     -0.00000000	      0.00000000	     41.74822773
      1.37377529	     -0.06359062	     -0.00027802	     -0.20485423	     -0.06659379	      0.88300215	     -0.00059862	     -0.22304128	     -0.00000000	      0.00000000	     41.90025622
      1.37480863	     -0.06352282	     -0.00027428	     -0.20478664	     -0.06659166	      0.88300242	     -0.00060259	     -0.22302167	     -0.00000000	      0.00000000	     41.97632046
      1.37611438	     -0.06343640	     -0.00026928	     -0.20470049	     -0.06658896	      0.88300274	     -0.00060772	     -0.22299658	     -0.00000000	      0.00000000	     42.16453467
      1.37710130	     -0.06337062	     -0.00026532	     -0.20463490	     -0.06658693	      0.88300298	     -0.00061167	     -0.22297738	     -0.00000000	      0.00000000	     42.20137638
      1.37808822	     -0.06330437	     -0.00026107	     -0.20456885	     -0.06658491	      0.88300322	     -0.00061570	     -0.22295798	     -0.00000000	      0.00000000	     42.33325821
      1.37930536	     -0.06322194	     -0.00025528	     -0.20448666	     -0.06658241	      0.88300350	     -0.00062075	     -0.22293379	     -0.00000000	      0.00000000	     42.40741399
      1.38035882	     -0.06315035	     -0.00025006	     -0.20441528	     -0.06658025	      0.88300374	     -0.00062519	     -0.22291262	     -0.00000000	      0.00000000	     42.55860270
      1.38141228	     -0.06307861	     -0.00024470	     -0.20434374	     -0.06657809	      0.88300397	     -0.00062970	     -0.22289125	     -0.00000000	      0.00000000	     42.60551303
      1.38246574	     -0.06300661	     -0.00023919	     -0.20427195	     -0.06657594	      0.88300419	     -0.00063428	     -0.22286969	     -0.00000000	      0.00000000	     42.75396829
      1.38351920	     -0.06293450	     -0.00023357	     -0.20420003	     -0.06657378	      0.88300441	     -0.00063891	     -0.22284794	     -0.00000000	      0.00000000	     42.80657485
      1.38457266	     -0.06286213	     -0.00022783	     -0.20412784	     -0.06657163	      0.88300461	     -0.00064359	     -0.22282601	     -0.00000000	      0.00000000	     42.95265120
      1.38562612	     -0.06278922	     -0.00022242	     -0.20405511	     -0.06656947	      0.88300480	     -0.00064833	     -0.22280393	     -0.00000000	      0.00000000	     43.00851267
      1.38667958	     -0.06271683	     -0.00021702	     -0.20398288	     -0.06656732	      0.88300499	     -0.00065312	     -0.22278171	     -0.00000000	      0.00000000	     43.14935621
      1.38773304	     -0.06264485	     -0.00021163	     -0.20391105	     -0.06656516	      0.88300516	     -0.00065795	     -0.22275937	     -0.00000000	      0.00000000	     43.21318123
      1.38878650	     -0.06257286	     -0.00020614	     -0.20383921	     -0.06656301	      0.88300532	     -0.00066281	     -0.22273693	     -0.00000000	      0.00000000	     43.35476876
      1.38983996	     -0.06250093	     -0.00020031	     -0.20376742	     -0.06656085	      0.88300547	     -0.00066772	     -0.22271438	     -0.00000000	      0.00000000	     43.43115848
      1.39089342	     -0.06242896	     -0.00019435	     -0.20369559	     -0.06655868	      0.88300560	     -0.00067265	     -0.22269175	     -0.00000000	      0.00000000	     43.56734776
      1.39194688	     -0.06235710	     -0.00018821	     -0.20362387	     -0.06655652	      0.88300572	     -0.00067762	     -0.22266902	     -0.00000000	      0.00000000	     43.65668734
      1.39300035	     -0.06228529	     -0.00018194	     -0.20355218	     -0.06655434	      0.88300583	     -0.00068260	     -0.22264622	     -0.00000000	      0.00000000	     43.78737822
      1.39405381	     -0.06221366	     -0.00017563	     -0.20348068	     -0.06655217	      0.88300592	     -0.00068761	     -0.22262335	     -0.00000000	      0.00000000	     43.89160447
      1.39510727	     -0.06214220	     -0.00016925	     -0.20340933	     -0.06654998	      0.88300599	     -0.00069263	     -0.22260043	     -0.00000000	      0.00000000	     44.01802478
      1.39616073	     -0.06207101	     -0.00016283	     -0.20333824	     -0.06654780	      0.88300605	     -0.00069766	     -0.22257746	     -0.00000000	      0.00000000	     44.13435396
      1.39746107	     -0.06198350	     -0.00015485	     -0.20325084	     -0.06654508	      0.88300611	     -0.00070388	     -0.22254907	     -0.00000000	      0.00000000	     44.28950709
      1.39851417	     -0.06191303	     -0.00014837	     -0.20318044	     -0.06654288	      0.88300613	     -0.00070893	     -0.22252605	     -0.00000000	      0.00000000	     44.41163094
      1.39956728	     -0.06184329	     -0.00014175	     -0.20311077	     -0.06654067	      0.88300613	     -0.00071397	     -0.22250303	     -0.00000000	     -0.00000000	     44.53537312
      1.40062039	     -0.06177399	     -0.00013495	     -0.20304154	     -0.06653845	      0.88300612	     -0.00071901	     -0.22248002	     -0.00000000	     -0.00000000	     44.66070967
      1.40205049	     -0.06167984	     -0.00012588	     -0.20294745	     -0.06653542	      0.88300607	     -0.00072584	     -0.22244879	     -0.00000000	     -0.00000000	     44.82347079
      1.40319718	     -0.06160531	     -0.00011885	     -0.20287296	     -0.06653297	      0.88300601	     -0.00073130	     -0.22242382	     -0.00000000	     -0.00000000	     44.96586068
      1.40434387	     -0.06153170	     -0.00011188	     -0.20279936	     -0.06653052	      0.88300593	     -0.00073673	     -0.22239893	     -0.00000000	     -0.00000000	     45.09378489
      1.40549056	     -0.06145889	     -0.00010496	     -0.20272656	     -0.06652805	      0.88300582	     -0.00074214	     -0.22237415	     -0.00000000	     -0.00000000	     45.25014440
      1.40692305	     -0.06136888	     -0.00009634	     -0.20263653	     -0.06652495	      0.88300566	     -0.00074886	     -0.22234336	     -0.00000000	     -0.00000000	     45.43164824
      1.40820440	     -0.06128931	     -0.00008866	     -0.20255692	     -0.06652217	      0.88300548	     -0.00075480	     -0.22231598	     -0.00000000	     -0.00000000	     45.64723097
      1.40948576	     -0.06121058	     -0.00008098	     -0.20247814	     -0.06651937	      0.88300527	     -0.00076068	     -0.22228877	     -0.00000000	     -0.00000000	     45.82207846
      1.41076711	     -0.06113282	     -0.00007334	     -0.20240032	     -0.06651656	      0.88300504	     -0.00076649	     -0.22226176	     -0.00000000	     -0.00000000	     46.05621618
      1.41204846	     -0.06105606	     -0.00006573	     -0.20232347	     -0.06651375	      0.88300478	     -0.00077220	     -0.22223495	     -0.00000000	     -0.00000000	     46.25465455
      1.41372744	     -0.06095724	     -0.00005584	     -0.20222451	     -0.06651004	      0.88300440	     -0.00077953	     -0.22220016	     -0.00000000	     -0.00000000	     46.56044705
      1.41540642	     -0.06086053	     -0.00004573	     -0.20212763	     -0.06650634	      0.88300398	     -0.00078666	     -0.22216581	     -0.00000000	     -0.00000000	     46.78123715
      1.41685770	     -0.06077885	     -0.00003720	     -0.20204577	     -0.06650314	      0.88300359	     -0.00079265	     -0.22213650	     -0.00000000	     -0.00000000	     47.05632067
      1.41830898	     -0.06069869	     -0.00002856	     -0.20196541	     -0.06649994	      0.88300318	     -0.00079846	     -0.22210759	     -0.00000000	     -0.00000000	     47.24649483
      1.42023004	     -0.06059606	     -0.00001747	     -0.20186248	     -0.06649571	      0.88300262	     -0.00080587	     -0.22207000	     -0.00000000	     -0.00000000	     47.42931442
      1.42146935	     -0.06053253	     -0.00001055	     -0.20179873	     -0.06649300	      0.88300224	     -0.00081046	     -0.22204619	     -0.00000000	     -0.00000000	     47.74036401
      1.42270867	     -0.06046976	     -0.00000386	     -0.20173573	     -0.06649029	      0.88300185	     -0.00081491	     -0.22202278	     -0.00000000	     -0.00000000	     47.70192952
      1.42420150	     -0.06039739	      0.00000377	     -0.20166304	     -0.06648705	      0.88300139	     -0.00082007	     -0.22199508	     -0.00000000	     -0.00000000	     48.06010060
      1.42569433	     -0.06032879	      0.00001114	     -0.20159410	     -0.06648383	      0.88300093	     -0.00082500	     -0.22196801	     -0.00000000	     -0.00000000	     47.80874195
      1.42718716	     -0.06026019	      0.00001792	     -0.20152512	     -0.06648064	      0.88300047	     -0.00082970	     -0.22194158	     -0.00000000	     -0.00000000	     48.18551299
      1.42867998	     -0.06019691	      0.00002453	     -0.20146146	     -0.06647747	      0.88300002	     -0.00083418	     -0.22191579	     -0.00000000	     -0.00000000	     48.42259117
      1.43017281	     -0.06013722	      0.00003064	     -0.20140135	     -0.06647433	      0.88299958	     -0.00083842	     -0.22189074	     -0.00000000	     -0.00000000	     48.19967286
      1.43166564	     -0.06007801	      0.00003638	     -0.20134170	     -0.06647122	      0.88299916	     -0.00084243	     -0.22186640	     -0.00000000	     -0.00000000	     48.51484805
      1.43315847	     -0.06002392	      0.00004171	     -0.20128714	     -0.06646814	      0.88299876	     -0.00084620	     -0.22184278	      0.00000000	     -0.00000000	     48.77857482
      1.43465130	     -0.05997310	      0.00004681	     -0.20123586	     -0.06646510	      0.88299838	     -0.00084973	     -0.22181993	      0.00000000	     -0.00000000	     48.47118412
      1.43614413	     -0.05992258	      0.00005136	     -0.20118484	     -0.06646210	      0.88299802	     -0.00085302	     -0.22179784	      0.00000000	     -0.00000000	     48.81387582
      1.43763696	     -0.05987771	      0.00005600	     -0.20113947	     -0.06645913	      0.88299770	     -0.00085606	     -0.22177648	      0.00000000	     -0.00000000	     49.00991066
      1.43912979	     -0.05983674	      0.00006034	     -0.20109800	     -0.06645620	      0.88299740	     -0.00085887	     -0.22175594	     -0.00000000	     -0.00000000	     48.70205626
      1.44062262	     -0.05979759	      0.00006426	     -0.20105833	     -0.06645331	      0.88299713	     -0.00086144	     -0.22173621	     -0.00000000	     -0.00000000	     48.98904605
      1.44211545	     -0.05976672	      0.00006761	     -0.20102691	     -0.06645047	      0.88299690	     -0.00086376	     -0.22171733	     -0.00000000	     -0.00000000	     49.19773815
      1.44360828	     -0.05974082	      0.00007068	     -0.20100047	     -0.06644766	      0.88299669	     -0.00086584	     -0.22169946	     -0.00000000	     -0.00000000	     48.81077054
      1.44510111	     -0.05972104	      0.00007280	     -0.20098012	     -0.06644489	      0.88299652	     -0.00086768	     -0.22168265	     -0.00000000	     -0.00000000	     49.17296543
      1.44688176	     -0.05970951	      0.00007555	     -0.20096793	     -0.06644165	      0.88299636	     -0.00086955	     -0.22166416	     -0.00000000	     -0.00000000	     48.83231289
      1.44844429	     -0.05970115	      0.00007666	     -0.20095895	     -0.06643886	      0.88299625	     -0.00087090	     -0.22164936	     -0.00000000	     -0.00000000	     49.03631327
      1.45000681	     -0.05970331	      0.00007920	     -0.20096054	     -0.06643611	      0.88299618	     -0.00087199	     -0.22163593	     -0.00000000	     -0.00000000	     48.99968093
      1.45156933	     -0.05971456	      0.00007911	     -0.20097116	     -0.06643340	      0.88299615	     -0.00087282	     -0.22162395	     -0.00000000	     -0.00000000	     49.11486197
      1.45292108	     -0.05972552	      0.00008139	     -0.20098165	     -0.06643110	      0.88299614	     -0.00087332	     -0.22161484	     -0.00000000	      0.00000000	     48.84872684
      1.45427283	     -0.05974347	      0.00008168	     -0.20099909	     -0.06642883	      0.88299615	     -0.00087362	     -0.22160681	     -0.00000000	      0.00000000	     49.03463782
      1.45562457	     -0.05976585	      0.00008304	     -0.20102099	     -0.06642660	      0.88299619	     -0.00087372	     -0.22159992	     -0.00000000	      0.00000000	     48.73506180
      1.45697632	     -0.05979232	      0.00008378	     -0.20104698	     -0.06642439	      0.88299624	     -0.00087363	     -0.22159415	     -0.00000000	      0.00000000	     48.88551871
      1.45873920	     -0.05983569	      0.00008542	     -0.20108976	     -0.06642157	      0.88299633	     -0.00087321	     -0.22158835	     -0.00000000	      0.00000000	     48.28020401
      1.46024086	     -0.05987206	      0.00008617	     -0.20112561	     -0.06641921	      0.88299643	     -0.00087259	     -0.22158489	     -0.00000000	      0.00000000	     48.76025205
      1.46174252	     -0.05991925	      0.00008788	     -0.20117234	     -0.06641688	      0.88299655	     -0.00087172	     -0.22158277	     -0.00000000	      0.00000000	     48.30470892
      1.46324419	     -0.05997126	      0.00008829	     -0.20122386	     -0.06641459	      0.88299668	     -0.00087061	     -0.22158207	     -0.00000000	      0.00000000	     48.65161659
      1.46474585	     -0.06002933	      0.00009001	     -0.20128150	     -0.06641233	      0.88299683	     -0.00086926	     -0.22158279	     -0.00000000	      0.00000000	     47.93340133
      1.46624751	     -0.06008809	      0.00009041	     -0.20133982	     -0.06641009	      0.88299698	     -0.00086767	     -0.22158486	     -0.00000000	      0.00000000	     48.33527964
      1.46774917	     -0.06015459	      0.00009212	     -0.20140592	     -0.06640788	      0.88299714	     -0.00086584	     -0.22158820	     -0.00000000	      0.00000000	     47.81186120
      1.46925083	     -0.06022383	      0.00009223	     -0.20147473	     -0.06640569	      0.88299730	     -0.00086377	     -0.22159289	     -0.00000000	      0.00000000	     47.93165348
      1.47075249	     -0.06029776	      0.00009357	     -0.20154829	     -0.06640351	      0.88299746	     -0.00086146	     -0.22159882	     -0.00000000	      0.00000000	     47.40907653
      1.47225415	     -0.06037674	      0.00009301	     -0.20162686	     -0.06640135	      0.88299763	     -0.00085892	     -0.22160601	     -0.00000000	      0.00000000	     47.74767003
      1.47375582	     -0.06046001	      0.00009372	     -0.20170978	     -0.06639920	      0.88299780	     -0.00085614	     -0.22161447	     -0.00000000	      0.00000000	     46.90087782
      1.47525748	     -0.06054716	      0.00009232	     -0.20179654	     -0.06639706	      0.88299796	     -0.00085313	     -0.22162417	     -0.00000000	      0.00000000	     47.33989838
      1.47675914	     -0.06064002	      0.00009242	     -0.20188907	     -0.06639492	      0.88299812	     -0.00084989	     -0.22163512	     -0.00000000	      0.00000000	     46.40394006
      1.47826080	     -0.06073350	      0.00009032	     -0.20198218	     -0.06639278	      0.88299828	     -0.00084643	     -0.22164728	     -0.00000000	      0.00000000	     46.78564601
      1.47976246	     -0.06083515	      0.00008970	     -0.20208352	     -0.06639064	      0.88299844	     -0.00084274	     -0.22166058	     -0.00000000	      0.00000000	     46.14929007
      1.48126412	     -0.06093487	      0.00008704	     -0.20218290	     -0.06638849	      0.88299859	     -0.00083884	     -0.22167507	     -0.00000000	      0.00000000	     46.17283131
      1.48276578	     -0.06104205	      0.00008560	     -0.20228978	     -0.06638634	      0.88299874	     -0.00083472	     -0.22169061	     -0.00000000	      0.00000000	     45.68832475
      1.48426745	     -0.06114826	      0.00008227	     -0.20239568	     -0.06638418	      0.88299888	     -0.00083038	     -0.22170728	     -0.00000000	      0.00000000	     45.63377802
      1.48576911	     -0.06126152	      0.00007989	     -0.20250867	     -0.06638201	      0.88299902	     -0.00082583	     -0.22172494	     -0.00000000	      0.00000000	     45.19207010
      1.48727077	     -0.06137327	      0.00007592	     -0.20262013	     -0.06637982	      0.88299916	     -0.00082108	     -0.22174367	     -0.00000000	      0.00000000	     45.10074000
      1.48877243	     -0.06149209	      0.00007258	     -0.20273870	     -0.06637761	      0.88299930	     -0.00081612	     -0.22176334	     -0.00000000	      0.00000000	     44.64609816
      1.48985853	     -0.06157608	      0.00006934	     -0.20282251	     -0.06637600	      0.88299940	     -0.00081241	     -0.22177822	     -0.00000000	      0.00000000	     44.50889872
      1.49094463	     -0.06166288	      0.00006617	     -0.20290914	     -0.06637438	      0.88299950	     -0.00080860	     -0.22179355	     -0.00000000	      0.00000000	     44.26952504
      1.49229889	     -0.06177310	      0.00006189	     -0.20301914	     -0.06637234	      0.88299963	     -0.00080370	     -0.22181334	     -0.00000000	      0.00000000	     44.09368852
      1.49346456	     -0.06186873	      0.00005801	     -0.20311461	     -0.06637057	      0.88299974	     -0.00079937	     -0.22183097	     -0.00000000	      0.00000000	     43.76261451
      1.49463022	     -0.06196574	      0.00005387	     -0.20321146	     -0.06636878	      0.88299985	     -0.00079491	     -0.22184910	     -0.00000000	      0.00000000	     43.61662066
      1.49579589	     -0.06206355	      0.00004954	     -0.20330913	     -0.06636697	      0.88299997	     -0.00079035	     -0.22186775	     -0.00000000	      0.00000000	     43.28808258
      1.49696156	     -0.06216278	      0.00004498	     -0.20340822	     -0.06636514	      0.88300008	     -0.00078568	     -0.22188688	     -0.00000000	      0.00000000	     43.14905025
      1.49792329	     -0.06224532	      0.00004108	     -0.20349065	     -0.06636362	      0.88300018	     -0.00078175	     -0.22190303	     -0.00000000	      0.00000000	     42.87262612
      1.49888502	     -0.06232847	      0.00003702	     -0.20357371	     -0.06636208	      0.88300029	     -0.00077774	     -0.22191950	     -0.00000000	      0.00000000	     42.69816337
      1.50015550	     -0.06243894	      0.00003147	     -0.20368405	     -0.06636003	      0.88300043	     -0.00077235	     -0.22194171	     -0.00000000	      0.00000000	     42.40877027
      1.50128535	     -0.06253777	      0.00002630	     -0.20378279	     -0.06635817	      0.88300056	     -0.00076747	     -0.22196190	     -0.00000000	      0.00000000	     42.22031370
      1.50241520	     -0.06263711	      0.00002094	     -0.20388205	     -0.06635630	      0.88300069	     -0.00076249	     -0.22198247	     -0.00000000	      0.00000000	     41.93537757
      1.50338818	     -0.06272319	      0.00001612	     -0.20396806	     -0.06635466	      0.88300080	     -0.00075814	     -0.22200049	     -0.00000000	      0.00000000	     41.78777245
      1.50436115	     -0.06280954	      0.00001118	     -0.20405436	     -0.06635300	      0.88300092	     -0.00075374	     -0.22201878	     -0.00000000	      0.00000000	     41.56698385
      1.50533413	     -0.06289616	      0.00000608	     -0.20414093	     -0.06635132	      0.88300104	     -0.00074928	     -0.22203732	     -0.00000000	      0.00000000	     41.39055577
      1.50665431	     -0.06301399	     -0.00000106	     -0.20425871	     -0.06634900	      0.88300121	     -0.00074315	     -0.22206289	     -0.00000000	      0.00000000	     41.11308285
      1.50763546	     -0.06310173	     -0.00000656	     -0.20434641	     -0.06634725	      0.88300133	     -0.00073853	     -0.22208216	     -0.00000000	      0.00000000	     40.95828340
      1.50861660	     -0.06318942	     -0.00001217	     -0.20443408	     -0.06634548	      0.88300146	     -0.00073387	     -0.22210166	     -0.00000000	      0.00000000	     40.75902881
      1.50959774	     -0.06327706	     -0.00001792	     -0.20452172	     -0.06634368	      0.88300158	     -0.00072917	     -0.22212137	     -0.00000000	      0.00000000	     40.59254227
      1.51090051	     -0.06339319	     -0.00002572	     -0.20463784	     -0.06634124	      0.88300175	     -0.00072287	     -0.22214784	     -0.00000000	      0.00000000	     40.34897173
      1.51187269	     -0.06347971	     -0.00003169	     -0.20472438	     -0.06633939	      0.88300187	     -0.00071812	     -0.22216779	     -0.00000000	      0.00000000	     40.20142174
      1.51284487	     -0.06356608	     -0.00003776	     -0.20481076	     -0.06633751	      0.88300199	     -0.00071335	     -0.22218791	     -0.00000000	      0.00000000	     40.02891489
      1.51402661	     -0.06367094	     -0.00004529	     -0.20491566	     -0.06633518	      0.88300213	     -0.00070751	     -0.22221256	     -0.00000000	      0.00000000	     39.84516464
      1.51520835	     -0.06377442	     -0.00005320	     -0.20501918	     -0.06633281	      0.88300227	     -0.00070164	     -0.22223741	     -0.00000000	      0.00000000	     39.65314845
      1.51613202	     -0.06385526	     -0.00005958	     -0.20510006	     -0.06633092	      0.88300237	     -0.00069704	     -0.22225696	     -0.00000000	      0.00000000	     39.51797281
      1.51705569	     -0.06393586	     -0.00006604	     -0.20518071	     -0.06632900	      0.88300247	     -0.00069241	     -0.22227662	     -0.00000000	      0.00000000	     39.38158703
      1.51830234	     -0.06404428	     -0.00007490	     -0.20528920	     -0.06632636	      0.88300259	     -0.00068616	     -0.22230331	     -0.00000000	      0.00000000	     39.20696726
      1.51954899	     -0.06415211	     -0.00008388	     -0.20539712	     -0.06632365	      0.88300271	     -0.00067989	     -0.22233014	     -0.00000000	      0.00000000	     39.05001422
      1.52053291	     -0.06423698	     -0.00009116	     -0.20548207	     -0.06632148	      0.88300279	     -0.00067494	     -0.22235140	     -0.00000000	      0.00000000	     38.91769951
      1.52151683	     -0.06432138	     -0.00009857	     -0.20556655	     -0.06631927	      0.88300286	     -0.00066998	     -0.22237271	     -0.00000000	      0.00000000	     38.80771525
      1.52276662	     -0.06442760	     -0.00010805	     -0.20567289	     -0.06631640	      0.88300295	     -0.00066369	     -0.22239983	     -0.00000000	      0.00000000	     38.66160274
      1.52401641	     -0.06453252	     -0.00011758	     -0.20577795	     -0.06631346	      0.88300301	     -0.00065742	     -0.22242696	     -0.00000000	      0.00000000	     38.55268583
      1.52508191	     -0.06462147	     -0.00012568	     -0.20586703	     -0.06631091	      0.88300306	     -0.00065208	     -0.22245007	     -0.00000000	      0.00000000	     38.42711063
      1.52614742	     -0.06470981	     -0.00013374	     -0.20595552	     -0.06630830	      0.88300309	     -0.00064675	     -0.22247314	     -0.00000000	      0.00000000	     38.35526048
      1.52721293	     -0.06479717	     -0.00014186	     -0.20604302	     -0.06630565	      0.88300311	     -0.00064146	     -0.22249616	     -0.00000000	      0.00000000	     38.27116127
      1.52867669	     -0.06491542	     -0.00015311	     -0.20616149	     -0.06630192	      0.88300312	     -0.00063423	     -0.22252766	      0.00000000	     -0.00000000	     38.21869398
      1.52989238	     -0.06501148	     -0.00016263	     -0.20625776	     -0.06629875	      0.88300310	     -0.00062829	     -0.22255367	      0.00000000	     -0.00000000	     38.14898266
      1.53110806	     -0.06510588	     -0.00017266	     -0.20635235	     -0.06629552	      0.88300307	     -0.00062241	     -0.22257955	      0.00000000	     -0.00000000	     38.16829202
      1.53232375	     -0.06519857	     -0.00018330	     -0.20644524	     -0.06629222	      0.88300301	     -0.00061661	     -0.22260529	      0.00000000	     -0.00000000	     38.14557893
      1.53353943	     -0.06528967	     -0.00019403	     -0.20653654	     -0.06628887	      0.88300294	     -0.00061089	     -0.22263089	      0.00000000	     -0.00000000	     38.19356373
      1.53511224	     -0.06540392	     -0.00020784	     -0.20665108	     -0.06628444	      0.88300282	     -0.00060364	     -0.22266370	      0.00000000	     -0.00000000	     38.22554523
      1.53668504	     -0.06551305	     -0.00022140	     -0.20676052	     -0.06627991	      0.88300266	     -0.00059657	     -0.22269600	      0.00000000	     -0.00000000	     38.37132006
      1.53800328	     -0.06560026	     -0.00023258	     -0.20684801	     -0.06627604	      0.88300251	     -0.00059080	     -0.22272258	      0.00000000	     -0.00000000	     38.37420085
      1.53932153	     -0.06568330	     -0.00024353	     -0.20693135	     -0.06627211	      0.88300234	     -0.00058518	     -0.22274859	      0.00000000	     -0.00000000	     38.46895485
      1.54103959	     -0.06578587	     -0.00025758	     -0.20703434	     -0.06626690	      0.88300208	     -0.00057809	     -0.22278152	      0.00000000	     -0.00000000	     38.51888560
      1.54302409	     -0.06589659	     -0.00027364	     -0.20714557	     -0.06626075	      0.88300175	     -0.00057026	     -0.22281801	      0.00000000	     -0.00000000	     38.60522143
      1.54459592	     -0.06597756	     -0.00028573	     -0.20722699	     -0.06625579	      0.88300146	     -0.00056435	     -0.22284561	      0.00000000	     -0.00000000	     38.67692491
      1.54616774	     -0.06605476	     -0.00029732	     -0.20730465	     -0.06625075	      0.88300114	     -0.00055869	     -0.22287199	      0.00000000	     -0.00000000	     38.28160313
      1.54773957	     -0.06612361	     -0.00030886	     -0.20737397	     -0.06624565	      0.88300081	     -0.00055330	     -0.22289711	      0.00000000	     -0.00000000	     38.51116301
      1.54931139	     -0.06619004	     -0.00032032	     -0.20744089	     -0.06624047	      0.88300047	     -0.00054819	     -0.22292089	      0.00000000	     -0.00000000	     38.49008647
      1.55088321	     -0.06625250	     -0.00033169	     -0.20750384	     -0.06623523	      0.88300012	     -0.00054334	     -0.22294336	      0.00000000	     -0.00000000	     38.73386527
      1.55245504	     -0.06631300	     -0.00034310	     -0.20756485	     -0.06622994	      0.88299976	     -0.00053879	     -0.22296456	      0.00000000	     -0.00000000	     38.16671774
      1.55402686	     -0.06636574	     -0.00035432	     -0.20761809	     -0.06622458	      0.88299939	     -0.00053451	     -0.22298453	      0.00000000	     -0.00000000	     38.35454365
      1.55559869	     -0.06641699	     -0.00036518	     -0.20766986	     -0.06621918	      0.88299902	     -0.00053052	     -0.22300321	      0.00000000	     -0.00000000	     38.36222772
      1.55717051	     -0.06646491	     -0.00037626	     -0.20771830	     -0.06621372	      0.88299866	     -0.00052682	     -0.22302066	      0.00000000	     -0.00000000	     38.18099054
      1.55889726	     -0.06651403	     -0.00038753	     -0.20776801	     -0.06620768	      0.88299826	     -0.00052309	     -0.22303852	      0.00000000	     -0.00000000	     38.06072612
      1.56062400	     -0.06655590	     -0.00039943	     -0.20781046	     -0.06620159	      0.88299787	     -0.00051972	     -0.22305496	      0.00000000	     -0.00000000	     37.80631622
      1.56199268	     -0.06658496	     -0.00040690	     -0.20784002	     -0.06619673	      0.88299757	     -0.00051730	     -0.22306697	      0.00000000	     -0.00000000	     37.87220203
      1.56336135	     -0.06661284	     -0.00041517	     -0.20786839	     -0.06619185	      0.88299728	     -0.00051510	     -0.22307812	      0.00000000	     -0.00000000	     37.92873019
      1.56537953	     -0.06664978	     -0.00042585	     -0.20790608	     -0.06618460	      0.88299688	     -0.00051226	     -0.22309307	      0.00000000	     -0.00000000	     37.71575811
      1.56668879	     -0.06666900	     -0.00043318	     -0.20792578	     -0.06617988	      0.88299663	     -0.00051069	     -0.22310184	      0.00000000	     -0.00000000	     37.80544535
      1.56799804	     -0.06668643	     -0.00043954	     -0.20794370	     -0.06617513	      0.88299640	     -0.00050931	     -0.22310985	     -0.00000000	     -0.00000000	     37.65781596
      1.56987439	     -0.06670746	     -0.00044797	     -0.20796546	     -0.06616831	      0.88299610	     -0.00050770	     -0.22312011	     -0.00000000	     -0.00000000	     37.62394275
      1.57153379	     -0.06671842	     -0.00045489	     -0.20797707	     -0.06616226	      0.88299585	     -0.00050662	     -0.22312788	     -0.00000000	     -0.00000000	     37.26977708
      1.57319318	     -0.06672517	     -0.00046131	     -0.20798448	     -0.06615618	      0.88299563	     -0.00050588	     -0.22313445	     -0.00000000	     -0.00000000	     37.45057763
      1.57485258	     -0.06673074	     -0.00046714	     -0.20799073	     -0.06615009	      0.88299545	     -0.00050546	     -0.22313985	     -0.00000000	     -0.00000000	     37.40572294
      1.57624892	     -0.06672942	     -0.00047157	     -0.20798998	     -0.06614496	      0.88299531	     -0.00050536	     -0.22314348	     -0.00000000	     -0.00000000	     37.39131244
      1.57764526	     -0.06672664	     -0.00047573	     -0.20798777	     -0.06613981	      0.88299519	     -0.00050550	     -0.22314627	     -0.00000000	     -0.00000000	     37.48262010
      1.57928399	     -0.06672065	     -0.00048017	     -0.20798247	     -0.06613376	      0.88299508	     -0.00050595	     -0.22314848	     -0.00000000	     -0.00000000	     37.58812751
      1.58092272	     -0.06671170	     -0.00048413	     -0.20797421	     -0.06612769	      0.88299499	     -0.00050673	     -0.22314957	     -0.00000000	     -0.00000000	     37.06075777
      1.58256145	     -0.06669342	     -0.00048763	     -0.20795663	     -0.06612162	      0.88299492	     -0.00050782	     -0.22314953	     -0.00000000	     -0.00000000	     37.40403900
      1.58402716	     -0.06667700	     -0.00049033	     -0.20794083	     -0.06611617	      0.88299489	     -0.00050906	     -0.22314841	     -0.00000000	     -0.00000000	     37.32415795
      1.58549287	     -0.06665534	     -0.00049251	     -0.20791981	     -0.06611072	      0.88299487	     -0.00051056	     -0.22314635	     -0.00000000	     -0.00000000	     37.54433676
      1.58695857	     -0.06663377	     -0.00049448	     -0.20789888	     -0.06610526	      0.88299487	     -0.00051231	     -0.22314332	     -0.00000000	      0.00000000	     37.43743651
      1.58842428	     -0.06660503	     -0.00049580	     -0.20787079	     -0.06609979	      0.88299488	     -0.00051431	     -0.22313938	     -0.00000000	      0.00000000	     37.47326776
      1.59026942	     -0.06656967	     -0.00049704	     -0.20783625	     -0.06609290	      0.88299493	     -0.00051719	     -0.22313293	     -0.00000000	      0.00000000	     37.35200372
      1.59175767	     -0.06652914	     -0.00049738	     -0.20779639	     -0.06608733	      0.88299497	     -0.00051979	     -0.22312666	     -0.00000000	      0.00000000	     37.40999704
      1.59324592	     -0.06648971	     -0.00049738	     -0.20775762	     -0.06608175	      0.88299504	     -0.00052265	     -0.22311923	     -0.00000000	      0.00000000	     37.54679415
      1.59473417	     -0.06644682	     -0.00049681	     -0.20771541	     -0.06607616	      0.88299511	     -0.00052576	     -0.22311074	     -0.00000000	      0.00000000	     37.47154673
      1.59622242	     -0.06640120	     -0.00049583	     -0.20767046	     -0.06607057	      0.88299520	     -0.00052913	     -0.22310119	     -0.00000000	      0.00000000	     37.75396085
      1.59771067	     -0.06635088	     -0.00049432	     -0.20762082	     -0.06606496	      0.88299529	     -0.00053274	     -0.22309059	     -0.00000000	      0.00000000	     37.43450939
      1.59919892	     -0.06629566	     -0.00049219	     -0.20756629	     -0.06605935	      0.88299539	     -0.00053660	     -0.22307887	     -0.00000000	      0.00000000	     37.77787434
      1.60068717	     -0.06623899	     -0.00048970	     -0.20751031	     -0.06605373	      0.88299550	     -0.00054071	     -0.22306603	     -0.00000000	      0.00000000	     37.47502524
      1.60198861	     -0.06618316	     -0.00048687	     -0.20745508	     -0.06604881	      0.88299560	     -0.00054449	     -0.22305388	     -0.00000000	      0.00000000	     37.66855513
      1.60329005	     -0.06612685	     -0.00048378	     -0.20739939	     -0.06604389	      0.88299570	     -0.00054846	     -0.22304083	     -0.00000000	      0.00000000	     37.70756095
      1.60445962	     -0.06607249	     -0.00048058	     -0.20734558	     -0.06603946	      0.88299580	     -0.00055218	     -0.22302837	     -0.00000000	      0.00000000	     37.66613512
      1.60562919	     -0.06601636	     -0.00047709	     -0.20728999	     -0.06603502	      0.88299590	     -0.00055604	     -0.22301518	     -0.00000000	      0.00000000	     37.76722098
      1.60679876	     -0.06595753	     -0.00047325	     -0.20723171	     -0.06603058	      0.88299600	     -0.00056004	     -0.22300127	     -0.00000000	      0.00000000	     37.73810540
      1.60796833	     -0.06589660	     -0.00046911	     -0.20717133	     -0.06602614	      0.88299610	     -0.00056418	     -0.22298663	     -0.00000000	      0.00000000	     37.82577181
      1.60913790	     -0.06583325	     -0.00046466	     -0.20710852	     -0.06602169	      0.88299621	     -0.00056845	     -0.22297128	     -0.00000000	      0.00000000	     37.80369190
      1.61030747	     -0.06576782	     -0.00045993	     -0.20704365	     -0.06601723	      0.88299632	     -0.00057286	     -0.22295520	     -0.00000000	      0.00000000	     37.91063429
      1.61147704	     -0.06570011	     -0.00045493	     -0.20697648	     -0.06601277	      0.88299643	     -0.00057741	     -0.22293840	     -0.00000000	      0.00000000	     37.87379360
      1.61264662	     -0.06563023	     -0.00044966	     -0.20690714	     -0.06600831	      0.88299654	     -0.00058208	     -0.22292089	     -0.00000000	      0.00000000	     38.03794582
      1.61359720	     -0.06557183	     -0.00044519	     -0.20684917	     -0.06600468	      0.88299663	     -0.00058598	     -0.22290614	     -0.00000000	      0.00000000	     37.98720783
      1.61454778	     -0.06551206	     -0.00044045	     -0.20678984	     -0.06600104	      0.88299672	     -0.00058996	     -0.22289092	     -0.00000000	      0.00000000	     38.06603174
      1.61581627	     -0.06543003	     -0.00043386	     -0.20670839	     -0.06599619	      0.88299684	     -0.00059540	     -0.22286987	     -0.00000000	      0.00000000	     38.09089509
      1.61692781	     -0.06535595	     -0.00042780	     -0.20663483	     -0.06599193	      0.88299695	     -0.00060028	     -0.22285074	     -0.00000000	      0.00000000	     38.21139941
      1.61803935	     -0.06528000	     -0.00042153	     -0.20655938	     -0.06598766	      0.88299706	     -0.00060528	     -0.22283098	     -0.00000000	      0.00000000	     38.18083927
      1.61900259	     -0.06521256	     -0.00041588	     -0.20649238	     -0.06598397	      0.88299715	     -0.00060969	     -0.22281333	     -0.00000000	      0.00000000	     38.30790941
      1.61996583	     -0.06514373	     -0.00041009	     -0.20642397	     -0.06598026	      0.88299725	     -0.00061418	     -0.22279522	     -0.00000000	      0.00000000	     38.30754343
      1.62092907	     -0.06507231	     -0.00040432	     -0.20635298	     -0.06597656	      0.88299734	     -0.00061876	     -0.22277663	     -0.00000000	      0.00000000	     38.38175649
      1.62218974	     -0.06497787	     -0.00039667	     -0.20625908	     -0.06597171	      0.88299747	     -0.00062485	     -0.22275164	     -0.00000000	      0.00000000	     38.38606400
      1.62313396	     -0.06490601	     -0.00039080	     -0.20618762	     -0.06596807	      0.88299757	     -0.00062949	     -0.22273245	     -0.00000000	      0.00000000	     38.48800152
      1.62407818	     -0.06483322	     -0.00038483	     -0.20611523	     -0.06596442	      0.88299766	     -0.00063420	     -0.22271285	     -0.00000000	      0.00000000	     38.49026252
      1.62521397	     -0.06474438	     -0.00037749	     -0.20602686	     -0.06596003	      0.88299777	     -0.00063996	     -0.22268875	     -0.00000000	      0.00000000	     38.58252420
      1.62621712	     -0.06466477	     -0.00037079	     -0.20594766	     -0.06595615	      0.88299788	     -0.00064511	     -0.22266700	     -0.00000000	      0.00000000	     38.56932175
      1.62722027	     -0.06458433	     -0.00036396	     -0.20586762	     -0.06595226	      0.88299798	     -0.00065033	     -0.22264483	     -0.00000000	      0.00000000	     38.66217787
      1.62822342	     -0.06450325	     -0.00035706	     -0.20578694	     -0.06594837	      0.88299808	     -0.00065561	     -0.22262225	     -0.00000000	      0.00000000	     38.65297332
      1.62922657	     -0.06442149	     -0.00035005	     -0.20570557	     -0.06594447	      0.88299817	     -0.00066095	     -0.22259928	     -0.00000000	      0.00000000	     38.74080305
      1.63022972	     -0.06433924	     -0.00034299	     -0.20562370	     -0.06594056	      0.88299827	     -0.00066634	     -0.22257594	     -0.00000000	      0.00000000	     38.73659821
      1.63123286	     -0.06425647	     -0.00033583	     -0.20554130	     -0.06593664	      0.88299837	     -0.00067179	     -0.22255224	     -0.00000000	      0.00000000	     38.82083401
      1.63223601	     -0.06417336	     -0.00032861	     -0.20545855	     -0.06593272	      0.88299847	     -0.00067728	     -0.22252822	     -0.00000000	      0.00000000	     38.82389762
      1.63323916	     -0.06408987	     -0.00032130	     -0.20537542	     -0.06592879	      0.88299856	     -0.00068282	     -0.22250387	     -0.00000000	      0.00000000	     38.90395107
      1.63424231	     -0.06400615	     -0.00031394	     -0.20529204	     -0.06592485	      0.88299865	     -0.00068840	     -0.22247924	     -0.00000000	      0.00000000	     38.91705470
      1.63524546	     -0.06392214	     -0.00030650	     -0.20520837	     -0.06592090	      0.88299874	     -0.00069401	     -0.22245433	     -0.00000000	      0.00000000	     38.99175933
      1.63624861	     -0.06383796	     -0.00029900	     -0.20512451	     -0.06591694	      0.88299883	     -0.00069965	     -0.22242916	     -0.00000000	      0.00000000	     39.01816005
      1.63725176	     -0.06375356	     -0.00029142	     -0.20504042	     -0.06591297	      0.88299891	     -0.00070533	     -0.22240376	     -0.00000000	      0.00000000	     39.08765937
      1.63825491	     -0.06366905	     -0.00028378	     -0.20495622	     -0.06590899	      0.88299899	     -0.00071103	     -0.22237815	     -0.00000000	      0.00000000	     39.12818636
      1.63925806	     -0.06358395	     -0.00027641	     -0.20487140	     -0.06590500	      0.88299907	     -0.00071674	     -0.22235234	     -0.00000000	      0.00000000	     39.19345577
      1.64026121	     -0.06349944	     -0.00026922	     -0.20478716	     -0.06590100	      0.88299915	     -0.00072248	     -0.22232637	     -0.00000000	      0.00000000	     39.24479102
      1.64148286	     -0.06339659	     -0.00026038	     -0.20468461	     -0.06589610	      0.88299924	     -0.00072948	     -0.22229455	     -0.00000000	      0.00000000	     39.32601764
      1.64246896	     -0.06331363	     -0.00025319	     -0.20460188	     -0.06589214	      0.88299931	     -0.00073515	     -0.22226873	     -0.00000000	      0.00000000	     39.38764635
      1.64345505	     -0.06323063	     -0.00024592	     -0.20451911	     -0.06588817	      0.88299937	     -0.00074081	     -0.22224280	     -0.00000000	      0.00000000	     39.45615037
      1.64464042	     -0.06313092	     -0.00023711	     -0.20441966	     -0.06588337	      0.88299944	     -0.00074762	     -0.22221151	     -0.00000000	      0.00000000	     39.54589759
      1.64582578	     -0.06303126	     -0.00022820	     -0.20432024	     -0.06587856	      0.88299951	     -0.00075443	     -0.22218011	     -0.00000000	      0.00000000	     39.62805257
      1.64683762	     -0.06294638	     -0.00022056	     -0.20423555	     -0.06587443	      0.88299957	     -0.00076024	     -0.22215323	     -0.00000000	      0.00000000	     39.72051842
      1.64784946	     -0.06286165	     -0.00021271	     -0.20415100	     -0.06587030	      0.88299962	     -0.00076603	     -0.22212629	     -0.00000000	      0.00000000	     39.79595248
      1.64909613	     -0.06275761	     -0.00020266	     -0.20404718	     -0.06586518	      0.88299968	     -0.00077315	     -0.22209305	     -0.00000000	      0.00000000	     39.91202707
      1.65034281	     -0.06265402	     -0.00019253	     -0.20394378	     -0.06586003	      0.88299973	     -0.00078023	     -0.22205978	     -0.00000000	      0.00000000	     40.00397589
      1.65158949	     -0.06255102	     -0.00018234	     -0.20384097	     -0.06585487	      0.88299977	     -0.00078729	     -0.22202650	     -0.00000000	      0.00000000	     40.15760888
      1.65265934	     -0.06246312	     -0.00017359	     -0.20375321	     -0.06585042	      0.88299981	     -0.00079330	     -0.22199796	     -0.00000000	      0.00000000	     40.23933272
      1.65372920	     -0.06237581	     -0.00016491	     -0.20366601	     -0.06584595	      0.88299984	     -0.00079928	     -0.22196945	     -0.00000000	      0.00000000	     40.38446018
      1.65509393	     -0.06226570	     -0.00015419	     -0.20355602	     -0.06584023	      0.88299987	     -0.00080683	     -0.22193315	     -0.00000000	      0.00000000	     40.55307960
      1.65651971	     -0.06215128	     -0.00014370	     -0.20344169	     -0.06583423	      0.88299990	     -0.00081463	     -0.22189538	     -0.00000000	      0.00000000	     40.79655331
      1.65794549	     -0.06203887	     -0.00013345	     -0.20332933	     -0.06582821	      0.88299993	     -0.00082232	     -0.22185781	     -0.00000000	      0.00000000	     40.96685310
      1.65918286	     -0.06194287	     -0.00012490	     -0.20323334	     -0.06582297	      0.88299995	     -0.00082888	     -0.22182541	     -0.00000000	      0.00000000	     41.22811408
      1.66042024	     -0.06184843	     -0.00011652	     -0.20313888	     -0.06581772	      0.88299997	     -0.00083533	     -0.22179322	     -0.00000000	      0.00000000	     41.41614096
      1.66205598	     -0.06172523	     -0.00010569	     -0.20301563	     -0.06581077	      0.88299999	     -0.00084368	     -0.22175100	     -0.00000000	      0.00000000	     41.71067082
      1.66385354	     -0.06159197	     -0.00009418	     -0.20288228	     -0.06580312	      0.88300002	     -0.00085259	     -0.22170507	     -0.00000000	      0.00000000	     41.94793282
      1.66544291	     -0.06147630	     -0.00008445	     -0.20276646	     -0.06579635	      0.88300005	     -0.00086022	     -0.22166491	     -0.00000000	      0.00000000	     42.21685428
      1.66703228	     -0.06136282	     -0.00007512	     -0.20265280	     -0.06578958	      0.88300009	     -0.00086760	     -0.22162521	     -0.00000000	      0.00000000	     42.40258120
      1.66862166	     -0.06125166	     -0.00006614	     -0.20254143	     -0.06578283	      0.88300014	     -0.00087473	     -0.22158601	     -0.00000000	      0.00000000	     42.44271839
      1.67021103	     -0.06114186	     -0.00005723	     -0.20243136	     -0.06577609	      0.88300022	     -0.00088159	     -0.22154732	     -0.00000000	      0.00000000	     42.94307403
      1.67180040	     -0.06103666	     -0.00004882	     -0.20232588	     -0.06576936	      0.88300031	     -0.00088817	     -0.22150918	     -0.00000000	      0.00000000	     42.51649146
      1.67338978	     -0.06092952	     -0.00004079	     -0.20221841	     -0.06576266	      0.88300044	     -0.00089448	     -0.22147163	     -0.00000000	      0.00000000	     42.89070876
      1.67497915	     -0.06082725	     -0.00003270	     -0.20211578	     -0.06575600	      0.88300059	     -0.00090050	     -0.22143462	     -0.00000000	      0.00000000	     42.89899127
      1.67656852	     -0.06072500	     -0.00002538	     -0.20201313	     -0.06574936	      0.88300078	     -0.00090624	     -0.22139823	     -0.00000000	      0.00000000	     43.30988521
      1.67815790	     -0.06062961	     -0.00001792	     -0.20191732	     -0.06574277	      0.88300101	     -0.00091168	     -0.22136239	     -0.00000000	      0.00000000	     43.08499803
      1.67974727	     -0.06053231	     -0.00001189	     -0.20181955	     -0.06573621	      0.88300128	     -0.00091682	     -0.22132724	      0.00000000	      0.00000000	     43.21506677
      1.68106823	     -0.06045370	     -0.00000587	     -0.20174055	     -0.06573080	      0.88300154	     -0.00092087	     -0.22129845	      0.00000000	      0.00000000	     43.27209976
      1.68238918	     -0.06037655	     -0.00000099	     -0.20166297	     -0.06572543	      0.88300184	     -0.00092472	     -0.22127006	      0.00000000	      0.00000000	     43.53125619
      1.68371014	     -0.06030148	      0.00000413	     -0.20158747	     -0.06572009	      0.88300216	     -0.00092835	     -0.22124209	      0.00000000	      0.00000000	     43.43750044
      1.68503110	     -0.06022748	      0.00000877	     -0.20151301	     -0.06571478	      0.88300252	     -0.00093178	     -0.22121452	      0.00000000	      0.00000000	     43.66740520
      1.68669683	     -0.06013804	      0.00001461	     -0.20142299	     -0.06570816	      0.88300303	     -0.00093580	     -0.22118036	      0.00000000	      0.00000000	     43.35846295
      1.68836256	     -0.06004686	      0.00001961	     -0.20133118	     -0.06570159	      0.88300359	     -0.00093949	     -0.22114685	     -0.00000000	      0.00000000	     43.72772880
      1.68981881	     -0.05997026	      0.00002449	     -0.20125403	     -0.06569591	      0.88300413	     -0.00094244	     -0.22111801	     -0.00000000	      0.00000000	     43.69385922
      1.69127506	     -0.05989465	      0.00002834	     -0.20117783	     -0.06569029	      0.88300471	     -0.00094513	     -0.22108966	     -0.00000000	      0.00000000	     43.97096551
      1.69286474	     -0.05981826	      0.00003298	     -0.20110081	     -0.06568422	      0.88300540	     -0.00094777	     -0.22105926	     -0.00000000	      0.00000000	     44.05305944
      1.69445442	     -0.05973815	      0.00003652	     -0.20102002	     -0.06567821	      0.88300614	     -0.00095011	     -0.22102949	     -0.00000000	      0.00000000	     44.22564547
      1.69604410	     -0.05966519	      0.00004104	     -0.20094641	     -0.06567228	      0.88300693	     -0.00095214	     -0.22100025	     -0.00000000	      0.00000000	     44.09317880
      1.69746775	     -0.05959710	      0.00004325	     -0.20087767	     -0.06566703	      0.88300768	     -0.00095369	     -0.22097462	     -0.00000000	      0.00000000	     44.32146013
      1.69889140	     -0.05953515	      0.00004697	     -0.20081511	     -0.06566185	      0.88300847	     -0.00095500	     -0.22094942	     -0.00000000	      0.00000000	     44.31722235
      1.70031505	     -0.05947226	      0.00004918	     -0.20075156	     -0.06565672	      0.88300930	     -0.00095607	     -0.22092473	     -0.00000000	      0.00000000	     44.42862525
      1.70173870	     -0.05941188	      0.00005209	     -0.20069055	     -0.06565165	      0.88301017	     -0.00095688	     -0.22090049	     -0.00000000	      0.00000000	     44.34335848
      1.70316235	     -0.05935299	      0.00005391	     -0.20063097	     -0.06564665	      0.88301108	     -0.00095746	     -0.22087673	     -0.00000000	      0.00000000	     44.61362471
      1.70477567	     -0.05928955	      0.00005656	     -0.20056677	     -0.06564106	      0.88301215	     -0.00095781	     -0.22085042	     -0.00000000	      0.00000000	     44.41984565
      1.70638898	     -0.05922533	      0.00005764	     -0.20050175	     -0.06563555	      0.88301327	     -0.00095784	     -0.22082474	     -0.00000000	      0.00000000	     44.75642364
      1.70781585	     -0.05917193	      0.00005997	     -0.20044767	     -0.06563075	      0.88301429	     -0.00095761	     -0.22080251	     -0.00000000	      0.00000000	     44.60269694
      1.70924271	     -0.05912065	      0.00006017	     -0.20039565	     -0.06562601	      0.88301534	     -0.00095714	     -0.22078079	     -0.00000000	      0.00000001	     44.99282087
      1.71066957	     -0.05907124	      0.00006154	     -0.20034552	     -0.06562132	      0.88301642	     -0.00095641	     -0.22075959	     -0.00000000	      0.00000001	     44.61468276
      1.71209643	     -0.05902220	      0.00006130	     -0.20029572	     -0.06561670	      0.88301753	     -0.00095543	     -0.22073890	     -0.00000000	      0.00000001	     44.97911751
      1.71382994	     -0.05896773	      0.00006232	     -0.20024036	     -0.06561116	      0.88301890	     -0.00095392	     -0.22071447	     -0.00000000	      0.00000001	     44.71404959
      1.71507086	     -0.05892919	      0.00006104	     -0.20020112	     -0.06560725	      0.88301991	     -0.00095261	     -0.22069749	     -0.00000000	      0.00000001	     45.03200222
      1.71631178	     -0.05889297	      0.00006074	     -0.20016423	     -0.06560338	      0.88302094	     -0.00095111	     -0.22068092	     -0.00000000	      0.00000001	     44.89863959
      1.71787054	     -0.05884976	      0.00005943	     -0.20012015	     -0.06559857	      0.88302225	     -0.00094896	     -0.22066071	     -0.00000000	      0.00000001	     45.11849181
      1.71942930	     -0.05881052	      0.00005823	     -0.20008004	     -0.06559383	      0.88302358	     -0.00094653	     -0.22064121	     -0.00000000	      0.00000001	     44.60938747
      1.72098806	     -0.05877067	      0.00005560	     -0.20003928	     -0.06558915	      0.88302493	     -0.00094380	     -0.22062245	     -0.00000000	      0.00000001	     44.96355815
      1.72254681	     -0.05873648	      0.00005373	     -0.20000419	     -0.06558454	      0.88302629	     -0.00094078	     -0.22060441	     -0.00000000	      0.00000001	     44.80980814
      1.72392365	     -0.05870927	      0.00005032	     -0.19997614	     -0.06558051	      0.88302751	     -0.00093788	     -0.22058914	     -0.00000000	      0.00000001	     45.10517668
      1.72530050	     -0.05868595	      0.00004763	     -0.19995200	     -0.06557652	      0.88302875	     -0.00093476	     -0.22057457	     -0.00000000	      0.00000001	     44.76498777
      1.72667734	     -0.05866407	      0.00004373	     -0.19992926	     -0.06557258	      0.88302999	     -0.00093141	     -0.22056069	     -0.00000000	      0.00000001	     44.98608784
      1.72864722	     -0.05864048	      0.00003895	     -0.19990448	     -0.06556703	      0.88303178	     -0.00092625	     -0.22054210	     -0.00000000	      0.00000001	     44.79973784
      1.72993423	     -0.05862749	      0.00003364	     -0.19989065	     -0.06556345	      0.88303295	     -0.00092264	     -0.22053080	     -0.00000000	      0.00000001	     44.91692402
      1.73122125	     -0.05861896	      0.00002949	     -0.19988131	     -0.06555990	      0.88303414	     -0.00091884	     -0.22052020	     -0.00000000	      0.00000001	     44.90533968
      1.73298406	     -0.05861442	      0.00002202	     -0.19987562	     -0.06555511	      0.88303576	     -0.00091334	     -0.22050694	     -0.00000000	      0.00000001	     44.72444127
      1.73450362	     -0.05861642	      0.00001614	     -0.19987665	     -0.06555104	      0.88303716	     -0.00090832	     -0.22049674	     -0.00000000	      0.00000001	     44.93068162
      1.73602317	     -0.05862469	      0.00000808	     -0.19988390	     -0.06554701	      0.88303855	     -0.00090304	     -0.22048778	     -0.00000000	      0.00000001	     44.84404203
      1.73754272	     -0.05863868	      0.00000177	     -0.19989692	     -0.06554304	      0.88303995	     -0.00089752	     -0.22048010	     -0.00000000	      0.00000001	     44.59643987
      1.73906228	     -0.05866166	     -0.00000808	     -0.19991884	     -0.06553911	      0.88304134	     -0.00089175	     -0.22047379	     -0.00000000	      0.00000001	     45.05678345
      1.74042894	     -0.05868595	     -0.00001422	     -0.19994226	     -0.06553563	      0.88304258	     -0.00088636	     -0.22046938	     -0.00000000	      0.00000001	     44.68153021
      1.74179559	     -0.05871806	     -0.00002313	     -0.19997344	     -0.06553218	      0.88304382	     -0.00088077	     -0.22046618	     -0.00000000	      0.00000001	     44.81569743
      1.74316225	     -0.05875376	     -0.00003071	     -0.20000826	     -0.06552877	      0.88304504	     -0.00087499	     -0.22046425	     -0.00000000	      0.00000001	     44.60623843
      1.74419908	     -0.05878360	     -0.00003722	     -0.20003742	     -0.06552620	      0.88304596	     -0.00087048	     -0.22046360	     -0.00000000	      0.00000001	     44.70186522
      1.74523591	     -0.05881608	     -0.00004355	     -0.20006923	     -0.06552366	      0.88304687	     -0.00086586	     -0.22046366	     -0.00000000	      0.00000001	     44.65027114
      1.74662923	     -0.05886353	     -0.00005222	     -0.20011578	     -0.06552028	      0.88304808	     -0.00085950	     -0.22046485	     -0.00000000	      0.00000001	     44.61199425
      1.74785313	     -0.05890861	     -0.00005995	     -0.20016010	     -0.06551733	      0.88304912	     -0.00085377	     -0.22046692	     -0.00000000	      0.00000001	     44.52063882
      1.74907704	     -0.05895689	     -0.00006780	     -0.20020761	     -0.06551441	      0.88305015	     -0.00084790	     -0.22046996	     -0.00000000	      0.00000001	     44.50412267
      1.75013531	     -0.05900097	     -0.00007467	     -0.20025104	     -0.06551191	      0.88305102	     -0.00084273	     -0.22047335	     -0.00000000	      0.00000001	     44.40577755
      1.75119358	     -0.05904746	     -0.00008165	     -0.20029687	     -0.06550942	      0.88305188	     -0.00083746	     -0.22047744	     -0.00000000	      0.00000001	     44.37022694
      1.75225186	     -0.05909621	     -0.00008873	     -0.20034499	     -0.06550695	      0.88305271	     -0.00083210	     -0.22048222	     -0.00000000	      0.00000001	     44.29930468
      1.75369262	     -0.05916614	     -0.00009853	     -0.20041406	     -0.06550361	      0.88305382	     -0.00082467	     -0.22048983	     -0.00000000	      0.00000001	     44.24590844
      1.75474680	     -0.05921949	     -0.00010578	     -0.20046679	     -0.06550118	      0.88305461	     -0.00081915	     -0.22049618	     -0.00000000	      0.00000001	     44.16545088
      1.75580099	     -0.05927452	     -0.00011310	     -0.20052121	     -0.06549877	      0.88305538	     -0.00081354	     -0.22050317	     -0.00000000	      0.00000000	     44.13087388
      1.75710799	     -0.05934495	     -0.00012227	     -0.20059090	     -0.06549580	      0.88305630	     -0.00080650	     -0.22051270	     -0.00000000	      0.00000000	     44.05874100
      1.75826186	     -0.05940959	     -0.00013052	     -0.20065488	     -0.06549319	      0.88305709	     -0.00080020	     -0.22052188	     -0.00000000	      0.00000000	     44.02893781
      1.75941573	     -0.05947658	     -0.00013891	     -0.20072124	     -0.06549059	      0.88305784	     -0.00079383	     -0.22053177	     -0.00000000	      0.00000000	     43.96559396
      1.76056960	     -0.05954571	     -0.00014743	     -0.20078974	     -0.06548800	      0.88305856	     -0.00078739	     -0.22054236	     -0.00000000	      0.00000000	     43.93931055
      1.76172347	     -0.05961655	     -0.00015603	     -0.20085997	     -0.06548542	      0.88305925	     -0.00078088	     -0.22055362	     -0.00000000	      0.00000000	     43.89493287
      1.76287734	     -0.05968923	     -0.00016476	     -0.20093204	     -0.06548285	      0.88305990	     -0.00077433	     -0.22056554	     -0.00000000	      0.00000000	     43.87244740
      1.76403122	     -0.05976337	     -0.00017355	     -0.20100558	     -0.06548029	      0.88306052	     -0.00076772	     -0.22057808	     -0.00000000	      0.00000000	     43.84717131
      1.76518509	     -0.05983903	     -0.00018245	     -0.20108066	     -0.06547774	      0.88306110	     -0.00076106	     -0.22059122	     -0.00000000	      0.00000000	     43.83097200
      1.76633896	     -0.05991601	     -0.00019140	     -0.20115708	     -0.06547519	      0.88306164	     -0.00075437	     -0.22060493	     -0.00000000	      0.00000000	     43.82142229
      1.76749283	     -0.05999442	     -0.00020036	     -0.20123493	     -0.06547264	      0.88306214	     -0.00074764	     -0.22061919	      0.00000000	      0.00000000	     43.81226759
      1.76898197	     -0.06009762	     -0.00021210	     -0.20133743	     -0.06546936	      0.88306273	     -0.00073892	     -0.22063838	      0.00000000	      0.00000000	     43.81965163
      1.77013844	     -0.06017923	     -0.00022134	     -0.20141851	     -0.06546681	      0.88306313	     -0.00073212	     -0.22065386	      0.00000000	      0.00000000	     43.81140337
      1.77129491	     -0.06026152	     -0.00023057	     -0.20150029	     -0.06546426	      0.88306350	     -0.00072530	     -0.22066982	      0.00000000	      0.00000000	     43.83152211
      1.77269114	     -0.06036294	     -0.00024167	     -0.20160111	     -0.06546119	      0.88306388	     -0.00071706	     -0.22068968	      0.00000000	      0.00000000	     43.83562638
      1.77408738	     -0.06046588	     -0.00025280	     -0.20170346	     -0.06545810	      0.88306420	     -0.00070881	     -0.22071018	      0.00000000	      0.00000000	     43.88360359
      1.77548362	     -0.06057028	     -0.00026395	     -0.20180730	     -0.06545502	      0.88306445	     -0.00070058	     -0.22073127	      0.00000000	      0.00000000	     43.88478930
      1.77672362	     -0.06066383	     -0.00027379	     -0.20190037	     -0.06545228	      0.88306462	     -0.00069329	     -0.22075048	      0.00000000	      0.00000000	     43.97145735
      1.77796363	     -0.06075836	     -0.00028361	     -0.20199444	     -0.06544954	      0.88306474	     -0.00068603	     -0.22077012	      0.00000000	      0.00000000	     44.01251305
      1.77953559	     -0.06087900	     -0.00029605	     -0.20211451	     -0.06544606	      0.88306481	     -0.00067690	     -0.22079559	      0.00000000	      0.00000000	     44.13294133
      1.78110755	     -0.06099991	     -0.00030821	     -0.20223488	     -0.06544258	      0.88306480	     -0.00066786	     -0.22082162	      0.00000000	     -0.00000000	     44.18554302
      1.78267951	     -0.06112008	     -0.00031976	     -0.20235456	     -0.06543911	      0.88306472	     -0.00065893	     -0.22084816	      0.00000000	     -0.00000000	     44.49121534
      1.78425147	     -0.06124101	     -0.00033087	     -0.20247503	     -0.06543566	      0.88306455	     -0.00065015	     -0.22087511	      0.00000000	     -0.00000000	     44.30791852
      1.78582343	     -0.06135836	     -0.00034119	     -0.20259198	     -0.06543221	      0.88306432	     -0.00064152	     -0.22090242	      0.00000000	     -0.00000000	     44.83460602
      1.78739539	     -0.06147849	     -0.00035127	     -0.20271173	     -0.06542878	      0.88306401	     -0.00063305	     -0.22092992	      0.00000000	     -0.00000000	     44.57730292
      1.78896734	     -0.06159287	     -0.00036052	     -0.20282578	     -0.06542536	      0.88306364	     -0.00062477	     -0.22095765	      0.00000000	     -0.00000000	     44.60234985
      1.79053930	     -0.06170961	     -0.00037001	     -0.20294220	     -0.06542197	      0.88306321	     -0.00061668	     -0.22098542	      0.00000000	     -0.00000000	     44.82779853
      1.79211126	     -0.06182262	     -0.00037809	     -0.20305496	     -0.06541861	      0.88306272	     -0.00060880	     -0.22101326	      0.00000000	     -0.00000000	     44.73220414
      1.79368322	     -0.06193493	     -0.00038629	     -0.20316703	     -0.06541527	      0.88306218	     -0.00060112	     -0.22104103	      0.00000000	     -0.00000000	     45.01344311
      1.79525518	     -0.06204338	     -0.00039258	     -0.20327532	     -0.06541196	      0.88306160	     -0.00059367	     -0.22106867	      0.00000000	     -0.00000000	     44.94636245
      1.79682714	     -0.06215470	     -0.00039979	     -0.20338647	     -0.06540868	      0.88306098	     -0.00058643	     -0.22109614	      0.00000000	     -0.00000000	     44.98505869
      1.79839910	     -0.06225781	     -0.00040434	     -0.20348952	     -0.06540544	      0.88306032	     -0.00057943	     -0.22112342	      0.00000000	     -0.00000000	     45.03216190
      1.79997106	     -0.06236791	     -0.00041057	     -0.20359952	     -0.06540223	      0.88305962	     -0.00057265	     -0.22115044	      0.00000000	     -0.00000000	     44.99290727
      1.80130397	     -0.06245353	     -0.00041342	     -0.20368513	     -0.06539954	      0.88305901	     -0.00056710	     -0.22117318	      0.00000000	     -0.00000000	     45.03535288
      1.80263687	     -0.06254126	     -0.00041694	     -0.20377286	     -0.06539688	      0.88305838	     -0.00056171	     -0.22119571	      0.00000000	     -0.00000000	     44.92007318
      1.80426304	     -0.06264402	     -0.00042006	     -0.20387566	     -0.06539368	      0.88305759	     -0.00055539	     -0.22122286	      0.00000000	     -0.00000000	     44.90097275
      1.80588920	     -0.06274751	     -0.00042316	     -0.20397922	     -0.06539051	      0.88305677	     -0.00054932	     -0.22124962	      0.00000000	     -0.00000000	     44.62521193
      1.80751536	     -0.06284242	     -0.00042511	     -0.20407424	     -0.06538739	      0.88305593	     -0.00054353	     -0.22127599	      0.00000000	     -0.00000000	     44.90200787
      1.80914152	     -0.06294235	     -0.00042693	     -0.20417430	     -0.06538432	      0.88305507	     -0.00053801	     -0.22130180	      0.00000000	     -0.00000000	     44.79812441
      1.81051152	     -0.06301765	     -0.00042816	     -0.20424974	     -0.06538176	      0.88305434	     -0.00053357	     -0.22132319	      0.00000000	     -0.00000000	     44.75845839
      1.81188153	     -0.06309719	     -0.00042873	     -0.20432944	     -0.06537924	      0.88305359	     -0.00052932	     -0.22134415	      0.00000000	     -0.00000000	     44.64680715
      1.81325153	     -0.06317155	     -0.00042908	     -0.20440399	     -0.06537676	      0.88305282	     -0.00052528	     -0.22136476	      0.00000000	     -0.00000000	     44.61922464
      1.81493409	     -0.06326072	     -0.00042849	     -0.20449342	     -0.06537375	      0.88305187	     -0.00052058	     -0.22138947	      0.00000000	     -0.00000000	     44.59042144
      1.81650674	     -0.06334154	     -0.00042798	     -0.20457451	     -0.06537098	      0.88305097	     -0.00051647	     -0.22141197	      0.00000000	     -0.00000000	     44.59092859
      1.81807938	     -0.06341953	     -0.00042604	     -0.20465282	     -0.06536827	      0.88305005	     -0.00051262	     -0.22143388	      0.00000000	     -0.00000000	     44.21118607
      1.81965203	     -0.06349086	     -0.00042503	     -0.20472445	     -0.06536559	      0.88304912	     -0.00050905	     -0.22145515	      0.00000000	     -0.00000000	     44.28758397
      1.82103853	     -0.06355399	     -0.00042235	     -0.20478791	     -0.06536327	      0.88304829	     -0.00050612	     -0.22147330	     -0.00000000	     -0.00000000	     44.18531788
      1.82242503	     -0.06361313	     -0.00042082	     -0.20484735	     -0.06536098	      0.88304745	     -0.00050340	     -0.22149096	     -0.00000000	     -0.00000000	     44.17011547
      1.82381152	     -0.06367025	     -0.00041803	     -0.20490482	     -0.06535872	      0.88304659	     -0.00050089	     -0.22150804	     -0.00000000	     -0.00000000	     43.97217173
      1.82519802	     -0.06372339	     -0.00041561	     -0.20495831	     -0.06535650	      0.88304573	     -0.00049859	     -0.22152456	     -0.00000000	     -0.00000000	     43.93278062
      1.82674428	     -0.06378069	     -0.00041210	     -0.20501602	     -0.06535406	      0.88304475	     -0.00049628	     -0.22154225	     -0.00000000	     -0.00000000	     43.94752897
      1.82829054	     -0.06383245	     -0.00040857	     -0.20506822	     -0.06535165	      0.88304376	     -0.00049424	     -0.22155917	     -0.00000000	     -0.00000000	     43.43999588
      1.82983679	     -0.06388018	     -0.00040440	     -0.20511638	     -0.06534928	      0.88304276	     -0.00049247	     -0.22157525	     -0.00000000	     -0.00000000	     43.66532216
      1.83138305	     -0.06392267	     -0.00040040	     -0.20515934	     -0.06534694	      0.88304174	     -0.00049096	     -0.22159047	     -0.00000000	     -0.00000000	     43.32814211
      1.83267993	     -0.06395572	     -0.00039634	     -0.20519278	     -0.06534501	      0.88304088	     -0.00048990	     -0.22160252	     -0.00000000	     -0.00000000	     43.43806437
      1.83397681	     -0.06398603	     -0.00039245	     -0.20522349	     -0.06534310	      0.88304001	     -0.00048903	     -0.22161394	     -0.00000000	     -0.00000000	     43.13204285
      1.83527370	     -0.06401357	     -0.00038839	     -0.20525145	     -0.06534121	      0.88303914	     -0.00048835	     -0.22162471	     -0.00000000	     -0.00000000	     43.16417594
      1.83726845	     -0.06405485	     -0.00038202	     -0.20529337	     -0.06533834	      0.88303777	     -0.00048767	     -0.22164006	     -0.00000000	     -0.00000000	     42.44947643
      1.83879267	     -0.06407637	     -0.00037692	     -0.20531539	     -0.06533618	      0.88303672	     -0.00048746	     -0.22165079	     -0.00000000	     -0.00000000	     42.80244513
      1.84031689	     -0.06409944	     -0.00037170	     -0.20533896	     -0.06533405	      0.88303566	     -0.00048750	     -0.22166058	     -0.00000000	     -0.00000000	     42.63808327
      1.84215227	     -0.06412121	     -0.00036542	     -0.20536135	     -0.06533151	      0.88303438	     -0.00048790	     -0.22167125	     -0.00000000	     -0.00000000	     42.59831075
      1.84364412	     -0.06413928	     -0.00035987	     -0.20537993	     -0.06532947	      0.88303332	     -0.00048849	     -0.22167898	     -0.00000000	     -0.00000000	     42.52107585
      1.84513597	     -0.06415189	     -0.00035481	     -0.20539304	     -0.06532744	      0.88303227	     -0.00048934	     -0.22168595	     -0.00000000	     -0.00000000	     42.14930823
      1.84662782	     -0.06416065	     -0.00034869	     -0.20540234	     -0.06532544	      0.88303120	     -0.00049042	     -0.22169209	     -0.00000000	     -0.00000000	     42.19470314
      1.84811967	     -0.06416853	     -0.00034337	     -0.20541074	     -0.06532346	      0.88303014	     -0.00049175	     -0.22169738	     -0.00000000	     -0.00000000	     42.33270318
      1.84961152	     -0.06417159	     -0.00033653	     -0.20541436	     -0.06532148	      0.88302907	     -0.00049332	     -0.22170186	     -0.00000000	     -0.00000000	     41.81809115
      1.85110337	     -0.06417164	     -0.00033051	     -0.20541495	     -0.06531953	      0.88302800	     -0.00049512	     -0.22170547	     -0.00000000	     -0.00000000	     42.11373015
      1.85259523	     -0.06416741	     -0.00032285	     -0.20541131	     -0.06531758	      0.88302692	     -0.00049716	     -0.22170823	     -0.00000000	     -0.00000000	     41.82397252
      1.85417293	     -0.06416229	     -0.00031583	     -0.20540678	     -0.06531554	      0.88302579	     -0.00049956	     -0.22171016	     -0.00000000	     -0.00000000	     41.88478184
      1.85575063	     -0.06414946	     -0.00030662	     -0.20539462	     -0.06531351	      0.88302465	     -0.00050222	     -0.22171114	     -0.00000000	     -0.00000000	     41.50050663
      1.85714880	     -0.06413506	     -0.00030037	     -0.20538075	     -0.06531171	      0.88302365	     -0.00050478	     -0.22171115	     -0.00000000	     -0.00000000	     41.63725657
      1.85854697	     -0.06411877	     -0.00029213	     -0.20536504	     -0.06530992	      0.88302264	     -0.00050754	     -0.22171038	     -0.00000000	     -0.00000000	     41.69837342
      1.85977303	     -0.06410262	     -0.00028561	     -0.20534939	     -0.06530835	      0.88302176	     -0.00051012	     -0.22170906	     -0.00000000	     -0.00000000	     41.55567530
      1.86099909	     -0.06408350	     -0.00027839	     -0.20533078	     -0.06530679	      0.88302089	     -0.00051284	     -0.22170714	     -0.00000000	     -0.00000000	     41.63341285
      1.86222516	     -0.06406224	     -0.00027113	     -0.20531003	     -0.06530523	      0.88302001	     -0.00051570	     -0.22170460	     -0.00000000	     -0.00000000	     41.48440282
      1.86331306	     -0.06404105	     -0.00026442	     -0.20528931	     -0.06530384	      0.88301924	     -0.00051836	     -0.22170183	     -0.00000000	     -0.00000000	     41.56138217
      1.86440095	     -0.06401812	     -0.00025751	     -0.20526684	     -0.06530245	      0.88301847	     -0.00052112	     -0.22169855	     -0.00000000	     -0.00000000	     41.47589807
      1.86548885	     -0.06399314	     -0.00025036	     -0.20524233	     -0.06530106	      0.88301770	     -0.00052400	     -0.22169478	     -0.00000000	     -0.00000000	     41.49789763
      1.86682761	     -0.06395983	     -0.00024133	     -0.20520962	     -0.06529935	      0.88301675	     -0.00052768	     -0.22168943	     -0.00000000	     -0.00000000	     41.41506924
      1.86785683	     -0.06393221	     -0.00023419	     -0.20518245	     -0.06529803	      0.88301603	     -0.00053061	     -0.22168480	     -0.00000000	     -0.00000000	     41.46918871
      1.86888605	     -0.06390303	     -0.00022690	     -0.20515373	     -0.06529671	      0.88301531	     -0.00053363	     -0.22167971	     -0.00000000	     -0.00000000	     41.41122944
      1.87012463	     -0.06386567	     -0.00021771	     -0.20511692	     -0.06529511	      0.88301444	     -0.00053738	     -0.22167298	     -0.00000000	     -0.00000000	     41.43684163
      1.87121417	     -0.06383124	     -0.00020958	     -0.20508299	     -0.06529370	      0.88301369	     -0.00054078	     -0.22166650	     -0.00000000	     -0.00000000	     41.35936214
      1.87230370	     -0.06379490	     -0.00020124	     -0.20504714	     -0.06529229	      0.88301293	     -0.00054427	     -0.22165951	     -0.00000000	     -0.00000000	     41.39667745
      1.87339323	     -0.06375684	     -0.00019271	     -0.20500957	     -0.06529086	      0.88301218	     -0.00054785	     -0.22165200	     -0.00000000	     -0.00000000	     41.32129495
      1.87448276	     -0.06371704	     -0.00018399	     -0.20497027	     -0.06528942	      0.88301143	     -0.00055150	     -0.22164398	     -0.00000000	     -0.00000000	     41.35934438
      1.87557230	     -0.06367571	     -0.00017515	     -0.20492944	     -0.06528798	      0.88301068	     -0.00055524	     -0.22163546	     -0.00000000	     -0.00000000	     41.28582245
      1.87666183	     -0.06363276	     -0.00016618	     -0.20488698	     -0.06528652	      0.88300993	     -0.00055905	     -0.22162643	     -0.00000000	     -0.00000000	     41.33235523
      1.87775136	     -0.06358839	     -0.00015716	     -0.20484310	     -0.06528505	      0.88300918	     -0.00056292	     -0.22161691	     -0.00000000	     -0.00000000	     41.26053321
      1.87884089	     -0.06354246	     -0.00014803	     -0.20479765	     -0.06528357	      0.88300843	     -0.00056687	     -0.22160692	     -0.00000000	     -0.00000000	     41.31687467
      1.87981096	     -0.06350046	     -0.00013984	     -0.20475608	     -0.06528223	      0.88300777	     -0.00057043	     -0.22159763	     -0.00000000	     -0.00000000	     41.26307390
      1.88078103	     -0.06345733	     -0.00013156	     -0.20471339	     -0.06528088	      0.88300711	     -0.00057403	     -0.22158797	     -0.00000000	     -0.00000000	     41.28096890
      1.88197496	     -0.06340288	     -0.00012129	     -0.20465945	     -0.06527921	      0.88300629	     -0.00057852	     -0.22157560	     -0.00000000	     -0.00000000	     41.26216036
      1.88316889	     -0.06334690	     -0.00011094	     -0.20460400	     -0.06527750	      0.88300547	     -0.00058307	     -0.22156272	     -0.00000000	     -0.00000000	     41.29642719
      1.88416614	     -0.06329917	     -0.00010228	     -0.20455669	     -0.06527607	      0.88300479	     -0.00058691	     -0.22155157	     -0.00000000	     -0.00000000	     41.27420569
      1.88516339	     -0.06325051	     -0.00009360	     -0.20450844	     -0.06527461	      0.88300410	     -0.00059078	     -0.22154010	     -0.00000000	     -0.00000000	     41.29558037
      1.88638655	     -0.06318965	     -0.00008293	     -0.20444810	     -0.06527279	      0.88300326	     -0.00059557	     -0.22152560	     -0.00000000	     -0.00000000	     41.29958117
      1.88760971	     -0.06312744	     -0.00007222	     -0.20438638	     -0.06527095	      0.88300242	     -0.00060039	     -0.22151064	     -0.00000000	     -0.00000000	     41.33427295
      1.88862898	     -0.06307468	     -0.00006330	     -0.20433403	     -0.06526939	      0.88300171	     -0.00060443	     -0.22149785	     -0.00000000	     -0.00000000	     41.34145600
      1.88964825	     -0.06302144	     -0.00005461	     -0.20428118	     -0.06526781	      0.88300100	     -0.00060849	     -0.22148477	     -0.00000000	     -0.00000000	     41.36918045
      1.89092350	     -0.06295391	     -0.00004382	     -0.20421412	     -0.06526580	      0.88300012	     -0.00061358	     -0.22146803	     -0.00000000	     -0.00000000	     41.40255537
      1.89219874	     -0.06288535	     -0.00003309	     -0.20414602	     -0.06526374	      0.88299923	     -0.00061869	     -0.22145090	     -0.00000000	     -0.00000000	     41.44443274
      1.89328953	     -0.06282605	     -0.00002398	     -0.20408710	     -0.06526196	      0.88299847	     -0.00062307	     -0.22143597	     -0.00000000	     -0.00000000	     41.48887166
      1.89438032	     -0.06276608	     -0.00001490	     -0.20402750	     -0.06526014	      0.88299771	     -0.00062744	     -0.22142079	     -0.00000000	     -0.00000000	     41.53229948
      1.89569528	     -0.06269321	     -0.00000418	     -0.20395506	     -0.06525791	      0.88299679	     -0.00063271	     -0.22140219	     -0.00000000	     -0.00000000	     41.60726247
      1.89701023	     -0.06261927	      0.00000664	     -0.20388153	     -0.06525564	      0.88299587	     -0.00063797	     -0.22138329	     -0.00000000	     -0.00000000	     41.68086359
      1.89832519	     -0.06254436	      0.00001754	     -0.20380702	     -0.06525332	      0.88299496	     -0.00064320	     -0.22136410	     -0.00000000	     -0.00000000	     41.81382321
      1.89964014	     -0.06246848	      0.00002843	     -0.20373152	     -0.06525096	      0.88299404	     -0.00064839	     -0.22134464	     -0.00000000	     -0.00000000	     41.90949675
      1.90081602	     -0.06240032	      0.00003813	     -0.20366369	     -0.06524880	      0.88299322	     -0.00065299	     -0.22132702	     -0.00000000	     -0.00000000	     42.07837962
      1.90199190	     -0.06233142	      0.00004780	     -0.20359510	     -0.06524662	      0.88299241	     -0.00065754	     -0.22130921	     -0.00000000	     -0.00000000	     42.21803665
      1.90353138	     -0.06224035	      0.00006032	     -0.20350442	     -0.06524370	      0.88299135	     -0.00066341	     -0.22128562	     -0.00000000	     -0.00000000	     42.45541123
      1.90517834	     -0.06214215	      0.00007347	     -0.20340661	     -0.06524053	      0.88299023	     -0.00066955	     -0.22126009	     -0.00000000	     -0.00000000	     42.68002273
      1.90665596	     -0.06205374	      0.00008495	     -0.20331852	     -0.06523762	      0.88298924	     -0.00067491	     -0.22123694	     -0.00000000	     -0.00000000	     42.95631067
      1.90813357	     -0.06196534	      0.00009608	     -0.20323040	     -0.06523468	      0.88298828	     -0.00068013	     -0.22121361	     -0.00000000	     -0.00000000	     43.16392390
      1.90961119	     -0.06187740	      0.00010676	     -0.20314270	     -0.06523170	      0.88298733	     -0.00068518	     -0.22119016	     -0.00000000	     -0.00000000	     43.40528497
      1.91165683	     -0.06175761	      0.00012078	     -0.20302320	     -0.06522751	      0.88298608	     -0.00069188	     -0.22115755	     -0.00000000	     -0.00000000	     43.83262007
      1.91311426	     -0.06167296	      0.00013028	     -0.20293873	     -0.06522448	      0.88298522	     -0.00069643	     -0.22113432	     -0.00000000	     -0.00000000	     43.70885345
      1.91457168	     -0.06158784	      0.00013897	     -0.20285373	     -0.06522143	      0.88298441	     -0.00070079	     -0.22111111	     -0.00000000	     -0.00000000	     44.14444105
      1.91608625	     -0.06150240	      0.00014757	     -0.20276839	     -0.06521823	      0.88298362	     -0.00070511	     -0.22108708	     -0.00000000	     -0.00000000	     44.37825722
      1.91760082	     -0.06141936	      0.00015531	     -0.20268541	     -0.06521501	      0.88298288	     -0.00070921	     -0.22106322	     -0.00000000	     -0.00000000	     44.49014491
      1.91911538	     -0.06133653	      0.00016285	     -0.20260262	     -0.06521177	      0.88298219	     -0.00071309	     -0.22103958	     -0.00000000	     -0.00000000	     44.72157154
      1.92062995	     -0.06125471	      0.00016957	     -0.20252081	     -0.06520850	      0.88298157	     -0.00071673	     -0.22101612	     -0.00000000	     -0.00000000	     44.78520068
      1.92214452	     -0.06117378	      0.00017622	     -0.20243986	     -0.06520523	      0.88298102	     -0.00072015	     -0.22099288	     -0.00000000	     -0.00000000	     45.27855913
      1.92365908	     -0.06109613	      0.00018196	     -0.20236217	     -0.06520193	      0.88298053	     -0.00072333	     -0.22096986	     -0.00000000	     -0.00000000	     45.17828781
      1.92521143	     -0.06101725	      0.00018774	     -0.20228322	     -0.06519854	      0.88298011	     -0.00072634	     -0.22094654	     -0.00000000	     -0.00000000	     45.67267963
      1.92676378	     -0.06093966	      0.00019291	     -0.20220555	     -0.06519514	      0.88297976	     -0.00072910	     -0.22092349	     -0.00000000	     -0.00000000	     45.47269362
      1.92831613	     -0.06086167	      0.00019794	     -0.20212746	     -0.06519172	      0.88297949	     -0.00073161	     -0.22090070	     -0.00000000	     -0.00000000	     46.06128347
      1.92986849	     -0.06078925	      0.00020238	     -0.20205492	     -0.06518829	      0.88297930	     -0.00073386	     -0.22087818	     -0.00000000	     -0.00000000	     45.71183155
      1.93142084	     -0.06071271	      0.00020661	     -0.20197824	     -0.06518486	      0.88297919	     -0.00073586	     -0.22085596	     -0.00000000	     -0.00000000	     46.19708236
      1.93297319	     -0.06064092	      0.00021029	     -0.20190629	     -0.06518141	      0.88297917	     -0.00073760	     -0.22083396	     -0.00000000	      0.00000000	     46.32044484
      1.93452554	     -0.06056966	      0.00021382	     -0.20183487	     -0.06517796	      0.88297922	     -0.00073908	     -0.22081224	     -0.00000000	      0.00000000	     46.88604957
      1.93607789	     -0.06050116	      0.00021677	     -0.20176620	     -0.06517450	      0.88297935	     -0.00074030	     -0.22079081	     -0.00000000	      0.00000000	     46.48282011
      1.93740675	     -0.06044129	      0.00021898	     -0.20170615	     -0.06517154	      0.88297953	     -0.00074114	     -0.22077268	     -0.00000000	      0.00000000	     47.08266004
      1.93873561	     -0.06038466	      0.00022094	     -0.20164935	     -0.06516857	      0.88297977	     -0.00074179	     -0.22075475	     -0.00000000	      0.00000000	     46.93695028
      1.94006448	     -0.06032771	      0.00022248	     -0.20159221	     -0.06516560	      0.88298006	     -0.00074226	     -0.22073703	     -0.00000000	      0.00000000	     47.26094674
      1.94199747	     -0.06024987	      0.00022445	     -0.20151408	     -0.06516128	      0.88298059	     -0.00074259	     -0.22071162	     -0.00000000	      0.00000000	     46.86812299
      1.94361708	     -0.06018261	      0.00022472	     -0.20144654	     -0.06515765	      0.88298112	     -0.00074257	     -0.22069067	     -0.00000000	      0.00000000	     47.82859505
      1.94506235	     -0.06012612	      0.00022574	     -0.20138982	     -0.06515442	      0.88298166	     -0.00074232	     -0.22067222	     -0.00000000	      0.00000000	     47.46113286
      1.94650762	     -0.06007081	      0.00022536	     -0.20133424	     -0.06515119	      0.88298226	     -0.00074184	     -0.22065403	     -0.00000000	      0.00000000	     48.03824449
      1.94795289	     -0.06001707	      0.00022553	     -0.20128025	     -0.06514797	      0.88298292	     -0.00074115	     -0.22063613	     -0.00000000	      0.00000000	     47.87458756
      1.94971648	     -0.05995538	      0.00022390	     -0.20121820	     -0.06514403	      0.88298380	     -0.00074000	     -0.22061465	     -0.00000000	      0.00000000	     48.21532508
      1.95103453	     -0.05990734	      0.00022356	     -0.20116990	     -0.06514110	      0.88298451	     -0.00073894	     -0.22059893	     -0.00000000	      0.00000000	     48.10769430
      1.95235259	     -0.05986158	      0.00022181	     -0.20112385	     -0.06513816	      0.88298526	     -0.00073769	     -0.22058338	     -0.00000000	      0.00000000	     48.36655866
      1.95400652	     -0.05980860	      0.00021991	     -0.20107052	     -0.06513449	      0.88298627	     -0.00073587	     -0.22056424	     -0.00000000	      0.00000000	     48.42914970
      1.95566045	     -0.05975723	      0.00021646	     -0.20101876	     -0.06513082	      0.88298734	     -0.00073377	     -0.22054557	     -0.00000000	      0.00000000	     48.61035520
      1.95714309	     -0.05971190	      0.00021438	     -0.20097310	     -0.06512753	      0.88298834	     -0.00073165	     -0.22052919	     -0.00000000	      0.00000000	     48.61143289
      1.95862572	     -0.05966779	      0.00021050	     -0.20092861	     -0.06512425	      0.88298940	     -0.00072931	     -0.22051316	     -0.00000000	      0.00000000	     49.00172557
      1.96010835	     -0.05962962	      0.00020743	     -0.20089008	     -0.06512098	      0.88299049	     -0.00072674	     -0.22049748	     -0.00000000	      0.00000001	     48.90456443
      1.96159099	     -0.05958898	      0.00020281	     -0.20084903	     -0.06511770	      0.88299162	     -0.00072395	     -0.22048225	     -0.00000000	      0.00000001	     49.10344661
      1.96307362	     -0.05955374	      0.00019893	     -0.20081341	     -0.06511443	      0.88299279	     -0.00072094	     -0.22046740	     -0.00000000	      0.00000001	     49.17607637
      1.96455625	     -0.05951845	      0.00019368	     -0.20077769	     -0.06511116	      0.88299400	     -0.00071771	     -0.22045302	     -0.00000000	      0.00000001	     49.28543340
      1.96603888	     -0.05948601	      0.00018896	     -0.20074483	     -0.06510789	      0.88299524	     -0.00071426	     -0.22043907	     -0.00000000	      0.00000001	     49.19287147
      1.96752152	     -0.05945597	      0.00018290	     -0.20071435	     -0.06510462	      0.88299651	     -0.00071059	     -0.22042559	     -0.00000000	      0.00000001	     49.60885935
      1.96900415	     -0.05942909	      0.00017746	     -0.20068703	     -0.06510135	      0.88299781	     -0.00070671	     -0.22041262	     -0.00000000	      0.00000001	     49.13402519
      1.97048678	     -0.05940103	      0.00017057	     -0.20065849	     -0.06509807	      0.88299913	     -0.00070262	     -0.22040016	     -0.00000000	      0.00000001	     49.59255401
      1.97196941	     -0.05937934	      0.00016433	     -0.20063635	     -0.06509480	      0.88300048	     -0.00069831	     -0.22038818	     -0.00000000	      0.00000001	     49.72123976
      1.97345205	     -0.05935684	      0.00015679	     -0.20061335	     -0.06509152	      0.88300186	     -0.00069380	     -0.22037677	     -0.00000000	      0.00000001	     49.47698131
      1.97493468	     -0.05933813	      0.00014967	     -0.20059415	     -0.06508824	      0.88300325	     -0.00068909	     -0.22036589	     -0.00000000	      0.00000001	     49.87140017
      1.97641731	     -0.05932135	      0.00014148	     -0.20057686	     -0.06508495	      0.88300467	     -0.00068417	     -0.22035558	     -0.00000000	      0.00000001	     49.51724350
      1.97789995	     -0.05930594	      0.00013356	     -0.20056093	     -0.06508167	      0.88300611	     -0.00067906	     -0.22034585	     -0.00000000	      0.00000001	     49.87775889
      1.97954114	     -0.05929444	      0.00012358	     -0.20054885	     -0.06507803	      0.88300772	     -0.00067317	     -0.22033576	     -0.00000000	      0.00000001	     49.54936363
      1.98118233	     -0.05928213	      0.00011435	     -0.20053596	     -0.06507438	      0.88300934	     -0.00066704	     -0.22032643	     -0.00000000	      0.00000001	     49.87541409
      1.98256706	     -0.05927825	      0.00010446	     -0.20053153	     -0.06507131	      0.88301073	     -0.00066169	     -0.22031911	     -0.00000000	      0.00000001	     50.00896701
      1.98395178	     -0.05927452	      0.00009584	     -0.20052730	     -0.06506823	      0.88301213	     -0.00065618	     -0.22031240	     -0.00000000	      0.00000001	     49.87291515
      1.98502015	     -0.05927339	      0.00008817	     -0.20052575	     -0.06506586	      0.88301322	     -0.00065182	     -0.22030760	     -0.00000000	      0.00000001	     49.96755997
      1.98608851	     -0.05927411	      0.00008051	     -0.20052606	     -0.06506348	      0.88301431	     -0.00064736	     -0.22030315	     -0.00000000	      0.00000001	     50.02226718
      1.98745674	     -0.05927711	      0.00007032	     -0.20052853	     -0.06506044	      0.88301572	     -0.00064152	     -0.22029795	     -0.00000000	      0.00000001	     50.02852667
      1.98860106	     -0.05928155	      0.00006147	     -0.20053251	     -0.06505789	      0.88301690	     -0.00063652	     -0.22029406	     -0.00000000	      0.00000001	     50.09509601
      1.98974539	     -0.05928773	      0.00005232	     -0.20053823	     -0.06505534	      0.88301808	     -0.00063143	     -0.22029057	     -0.00000000	      0.00000001	     50.07382490
      1.99088971	     -0.05929581	      0.00004284	     -0.20054585	     -0.06505279	      0.88301927	     -0.00062623	     -0.22028750	     -0.00000000	      0.00000001	     50.14324253
      1.99203403	     -0.05930566	      0.00003307	     -0.20055523	     -0.06505023	      0.88302046	     -0.00062094	     -0.22028485	     -0.00000000	      0.00000001	     50.10736046
      1.99317835	     -0.05931743	      0.00002297	     -0.20056653	     -0.06504768	      0.88302164	     -0.00061556	     -0.22028263	     -0.00000000	      0.00000001	     50.19449923
      1.99415041	     -0.05932893	      0.00001421	     -0.20057763	     -0.06504550	      0.88302265	     -0.00061092	     -0.22028108	     -0.00000000	      0.00000001	     50.15329841
      1.99512246	     -0.05934215	      0.00000520	     -0.20059044	     -0.06504332	      0.88302365	     -0.00060622	     -0.22027986	     -0.00000000	      0.00000001	     50.18906659
      1.99635818	     -0.05936172	     -0.00000661	     -0.20060948	     -0.06504055	      0.88302493	     -0.00060017	     -0.22027878	     -0.00000000	      0.00000001	     50.18067014
      1.99759390	     -0.05938466	     -0.00001884	     -0.20063190	     -0.06503777	      0.88302619	     -0.00059403	     -0.22027827	     -0.00000000	      0.00000001	     50.24659883
      1.99849432	     -0.05940328	     -0.00002798	     -0.20065013	     -0.06503574	      0.88302710	     -0.00058950	     -0.22027827	     -0.00000000	      0.00000001	     50.21002371
      1.99939474	     -0.05942360	     -0.00003732	     -0.20067007	     -0.06503371	      0.88302801	     -0.00058493	     -0.22027859	     -0.00000000	      0.00000001	     50.23178993
      2.00072590	     -0.05945677	     -0.00005145	     -0.20070266	     -0.06503070	      0.88302934	     -0.00057811	     -0.22027967	     -0.00000000	      0.00000001	     50.23635088
      2.00183129	     -0.05948730	     -0.00006349	     -0.20073272	     -0.06502819	      0.88303042	     -0.00057238	     -0.22028114	     -0.00000000	      0.00000001	     50.26867561
      2.00293668	     -0.05952041	     -0.00007574	     -0.20076535	     -0.06502567	      0.88303150	     -0.00056661	     -0.22028313	     -0.00000000	      0.00000001	     50.26400441
      2.00404207	     -0.05955586	     -0.00008817	     -0.20080033	     -0.06502314	      0.88303255	     -0.00056079	     -0.22028567	     -0.00000000	      0.00000001	     50.30571643
      2.00514746	     -0.05959329	     -0.00010071	     -0.20083729	     -0.06502060	      0.88303359	     -0.00055494	     -0.22028874	     -0.00000000	      0.00000001	     50.30698914
      2.00614072	     -0.05962874	     -0.00011209	     -0.20087233	     -0.06501831	      0.88303450	     -0.00054965	     -0.22029195	     -0.00000000	      0.00000001	     50.34483518
      2.00713398	     -0.05966567	     -0.00012353	     -0.20090884	     -0.06501601	      0.88303539	     -0.00054433	     -0.22029558	     -0.00000000	      0.00000001	     50.36230895
      2.00812723	     -0.05970417	     -0.00013504	     -0.20094693	     -0.06501371	      0.88303626	     -0.00053900	     -0.22029963	     -0.00000000	      0.00000001	     50.39163405
      2.00946226	     -0.05975850	     -0.00015061	     -0.20100072	     -0.06501059	      0.88303740	     -0.00053180	     -0.22030572	     -0.00000000	      0.00000001	     50.42707880
      2.01052728	     -0.05980405	     -0.00016326	     -0.20104584	     -0.06500808	      0.88303827	     -0.00052604	     -0.22031110	     -0.00000000	      0.00000001	     50.45817165
      2.01159229	     -0.05985125	     -0.00017595	     -0.20109262	     -0.06500556	      0.88303912	     -0.00052027	     -0.22031696	     -0.00000000	      0.00000001	     50.49291312
      2.01265731	     -0.05990012	     -0.00018839	     -0.20114109	     -0.06500303	      0.88303994	     -0.00051449	     -0.22032328	     -0.00000000	      0.00000001	     50.52507153
      2.01372232	     -0.05995057	     -0.00020087	     -0.20119113	     -0.06500049	      0.88304072	     -0.00050871	     -0.22033004	     -0.00000000	      0.00000000	     50.56838964
      2.01510741	     -0.06001853	     -0.00021719	     -0.20125858	     -0.06499715	      0.88304169	     -0.00050120	     -0.22033950	     -0.00000000	      0.00000000	     50.61184964
      2.01617814	     -0.06007264	     -0.00022980	     -0.20131230	     -0.06499455	      0.88304240	     -0.00049540	     -0.22034731	     -0.00000000	      0.00000000	     50.67235440
      2.01724888	     -0.06012820	     -0.00024240	     -0.20136749	     -0.06499194	      0.88304307	     -0.00048961	     -0.22035554	     -0.00000000	      0.00000000	     50.70811298
      2.01856295	     -0.06019880	     -0.00025811	     -0.20143762	     -0.06498870	      0.88304385	     -0.00048253	     -0.22036621	     -0.00000000	      0.00000000	     50.78930272
      2.01987702	     -0.06027154	     -0.00027379	     -0.20150991	     -0.06498544	      0.88304456	     -0.00047548	     -0.22037747	     -0.00000000	      0.00000000	     50.83619855
      2.02099015	     -0.06033460	     -0.00028701	     -0.20157260	     -0.06498266	      0.88304511	     -0.00046955	     -0.22038748	     -0.00000000	      0.00000000	     50.95392895
      2.02210327	     -0.06039904	     -0.00030020	     -0.20163668	     -0.06497987	      0.88304562	     -0.00046366	     -0.22039789	     -0.00000000	      0.00000000	     51.02873686
      2.02350819	     -0.06048176	     -0.00031669	     -0.20171896	     -0.06497631	      0.88304620	     -0.00045630	     -0.22041159	     -0.00000000	      0.00000000	     51.18730332
      2.02491311	     -0.06056614	     -0.00033334	     -0.20180292	     -0.06497273	      0.88304671	     -0.00044904	     -0.22042588	      0.00000000	      0.00000000	     51.30368163
      2.02631802	     -0.06065103	     -0.00034975	     -0.20188740	     -0.06496913	      0.88304714	     -0.00044190	     -0.22044067	      0.00000000	      0.00000000	     51.51681678
      2.02772294	     -0.06073643	     -0.00036587	     -0.20197242	     -0.06496552	      0.88304749	     -0.00043489	     -0.22045592	      0.00000000	      0.00000000	     51.61246052
      2.02912786	     -0.06082197	     -0.00038160	     -0.20205760	     -0.06496188	      0.88304777	     -0.00042802	     -0.22047156	      0.00000000	      0.00000000	     51.81691390
      2.03053278	     -0.06090826	     -0.00039697	     -0.20214354	     -0.06495823	      0.88304797	     -0.00042131	     -0.22048753	      0.00000000	      0.00000000	     51.90942060
      2.03193769	     -0.06099467	     -0.00041158	     -0.20222966	     -0.06495458	      0.88304810	     -0.00041477	     -0.22050381	      0.00000000	      0.00000000	     52.04622258
      2.03389622	     -0.06111568	     -0.00043135	     -0.20235028	     -0.06494947	      0.88304817	     -0.00040594	     -0.22052691	      0.00000000	      0.00000000	     52.15656677
      2.03577648	     -0.06123133	     -0.00044942	     -0.20246561	     -0.06494456	      0.88304812	     -0.00039781	     -0.22054943	      0.00000000	     -0.00000000	     52.14285796
      2.03702377	     -0.06130809	     -0.00046109	     -0.20254218	     -0.06494131	      0.88304802	     -0.00039261	     -0.22056447	      0.00000000	     -0.00000000	     52.37515580
      2.03827107	     -0.06138415	     -0.00047229	     -0.20261807	     -0.06493806	      0.88304787	     -0.00038757	     -0.22057959	      0.00000000	     -0.00000000	     52.20745186
      2.03951836	     -0.06146017	     -0.00048295	     -0.20269394	     -0.06493481	      0.88304767	     -0.00038269	     -0.22059473	      0.00000000	     -0.00000000	     52.35007269
      2.04135789	     -0.06157493	     -0.00049822	     -0.20280852	     -0.06493004	      0.88304731	     -0.00037579	     -0.22061712	      0.00000000	     -0.00000000	     51.85039894
      2.04319741	     -0.06168226	     -0.00051256	     -0.20291569	     -0.06492528	      0.88304686	     -0.00036925	     -0.22063951	      0.00000000	     -0.00000000	     52.35109087
      2.04456186	     -0.06176636	     -0.00052275	     -0.20299971	     -0.06492178	      0.88304648	     -0.00036463	     -0.22065591	      0.00000000	     -0.00000000	     52.03609336
      2.04592631	     -0.06184581	     -0.00053205	     -0.20307911	     -0.06491828	      0.88304605	     -0.00036023	     -0.22067224	      0.00000000	     -0.00000000	     52.25938972
      2.04771918	     -0.06195425	     -0.00054359	     -0.20318751	     -0.06491372	      0.88304544	     -0.00035474	     -0.22069352	      0.00000000	     -0.00000000	     51.71921610
      2.04911904	     -0.06203226	     -0.00055174	     -0.20326553	     -0.06491019	      0.88304492	     -0.00035072	     -0.22071001	      0.00000000	     -0.00000000	     52.16064251
      2.05051890	     -0.06211508	     -0.00055956	     -0.20334837	     -0.06490667	      0.88304436	     -0.00034691	     -0.22072633	      0.00000000	     -0.00000000	     51.81357367
      2.05191877	     -0.06219284	     -0.00056650	     -0.20342618	     -0.06490319	      0.88304378	     -0.00034332	     -0.22074250	      0.00000000	     -0.00000000	     51.78835719
      2.05331863	     -0.06227254	     -0.00057298	     -0.20350595	     -0.06489973	      0.88304316	     -0.00033995	     -0.22075849	     -0.00000000	     -0.00000000	     51.71611892
      2.05528662	     -0.06238446	     -0.00058079	     -0.20361802	     -0.06489492	      0.88304226	     -0.00033560	     -0.22078079	     -0.00000000	     -0.00000000	     51.21511548
      2.05665805	     -0.06245420	     -0.00058505	     -0.20368789	     -0.06489160	      0.88304160	     -0.00033283	     -0.22079605	     -0.00000000	     -0.00000000	     51.26501078
      2.05802948	     -0.06252733	     -0.00058880	     -0.20376117	     -0.06488832	      0.88304093	     -0.00033027	     -0.22081106	     -0.00000000	     -0.00000000	     51.24203314
      2.05940091	     -0.06260041	     -0.00059180	     -0.20383443	     -0.06488506	      0.88304024	     -0.00032793	     -0.22082592	     -0.00000000	     -0.00000000	     50.99728896
      2.06077234	     -0.06267055	     -0.00059409	     -0.20390478	     -0.06488185	      0.88303954	     -0.00032581	     -0.22084060	     -0.00000000	     -0.00000000	     50.97592440
      2.06284608	     -0.06277854	     -0.00059649	     -0.20401313	     -0.06487705	      0.88303844	     -0.00032301	     -0.22086243	     -0.00000000	     -0.00000000	     50.11290721
      2.06417321	     -0.06283872	     -0.00059745	     -0.20407355	     -0.06487403	      0.88303773	     -0.00032149	     -0.22087616	     -0.00000000	     -0.00000000	     50.59704004
      2.06550034	     -0.06290311	     -0.00059782	     -0.20413821	     -0.06487104	      0.88303700	     -0.00032016	     -0.22088962	     -0.00000000	     -0.00000000	     50.31279857
      2.06722714	     -0.06298468	     -0.00059797	     -0.20422014	     -0.06486720	      0.88303605	     -0.00031875	     -0.22090677	     -0.00000000	     -0.00000000	     50.11444401
      2.06869300	     -0.06304889	     -0.00059728	     -0.20428469	     -0.06486400	      0.88303523	     -0.00031782	     -0.22092102	     -0.00000000	     -0.00000000	     49.68397666
      2.07015886	     -0.06311120	     -0.00059676	     -0.20434735	     -0.06486084	      0.88303439	     -0.00031714	     -0.22093491	     -0.00000000	     -0.00000000	     49.72768313
      2.07162471	     -0.06317415	     -0.00059524	     -0.20441067	     -0.06485772	      0.88303355	     -0.00031671	     -0.22094845	     -0.00000000	     -0.00000000	     49.63034653
      2.07309057	     -0.06323619	     -0.00059432	     -0.20447308	     -0.06485464	      0.88303270	     -0.00031653	     -0.22096165	     -0.00000000	     -0.00000000	     49.43747747
      2.07455643	     -0.06329466	     -0.00059232	     -0.20453195	     -0.06485161	      0.88303184	     -0.00031661	     -0.22097453	     -0.00000000	     -0.00000000	     49.16091197
      2.07636641	     -0.06336653	     -0.00059093	     -0.20460431	     -0.06484793	      0.88303076	     -0.00031704	     -0.22098988	     -0.00000000	     -0.00000000	     48.95537572
      2.07762906	     -0.06341057	     -0.00058837	     -0.20464873	     -0.06484539	      0.88302999	     -0.00031758	     -0.22100027	     -0.00000000	     -0.00000000	     48.67349910
      2.07889170	     -0.06345427	     -0.00058669	     -0.20469279	     -0.06484289	      0.88302922	     -0.00031829	     -0.22101026	     -0.00000000	     -0.00000000	     48.66266985
      2.08053635	     -0.06351093	     -0.00058356	     -0.20474996	     -0.06483966	      0.88302819	     -0.00031951	     -0.22102274	     -0.00000000	     -0.00000000	     48.36642063
      2.08218100	     -0.06356281	     -0.00058084	     -0.20480236	     -0.06483648	      0.88302716	     -0.00032103	     -0.22103462	     -0.00000000	     -0.00000000	     47.95840563
      2.08382565	     -0.06360864	     -0.00057631	     -0.20484875	     -0.06483335	      0.88302610	     -0.00032288	     -0.22104581	     -0.00000000	     -0.00000000	     47.90279908
      2.08528606	     -0.06364750	     -0.00057365	     -0.20488809	     -0.06483060	      0.88302514	     -0.00032477	     -0.22105506	     -0.00000000	     -0.00000000	     47.71214183
      2.08674647	     -0.06368284	     -0.00056883	     -0.20492396	     -0.06482788	      0.88302418	     -0.00032691	     -0.22106370	     -0.00000000	     -0.00000000	     47.60978492
      2.08820688	     -0.06371753	     -0.00056544	     -0.20495916	     -0.06482519	      0.88302319	     -0.00032929	     -0.22107168	     -0.00000000	     -0.00000000	     47.35615047
      2.08966729	     -0.06374619	     -0.00056014	     -0.20498838	     -0.06482253	      0.88302220	     -0.00033191	     -0.22107903	     -0.00000000	     -0.00000000	     47.05416917
      2.09112770	     -0.06377228	     -0.00055581	     -0.20501501	     -0.06481990	      0.88302119	     -0.00033477	     -0.22108563	     -0.00000000	     -0.00000000	     46.90143006
      2.09272445	     -0.06379676	     -0.00054930	     -0.20504013	     -0.06481704	      0.88302006	     -0.00033816	     -0.22109200	     -0.00000000	     -0.00000000	     46.51711019
      2.09412961	     -0.06381296	     -0.00054441	     -0.20505688	     -0.06481455	      0.88301906	     -0.00034137	     -0.22109680	     -0.00000000	     -0.00000000	     46.61280544
      2.09553476	     -0.06382838	     -0.00053811	     -0.20507289	     -0.06481208	      0.88301805	     -0.00034479	     -0.22110081	     -0.00000000	     -0.00000000	     46.20445425
      2.09676873	     -0.06383708	     -0.00053289	     -0.20508210	     -0.06480992	      0.88301715	     -0.00034797	     -0.22110371	     -0.00000000	     -0.00000000	     46.13525304
      2.09800269	     -0.06384473	     -0.00052724	     -0.20509028	     -0.06480778	      0.88301624	     -0.00035131	     -0.22110598	     -0.00000000	     -0.00000001	     45.88877790
      2.09910322	     -0.06384916	     -0.00052204	     -0.20509518	     -0.06480587	      0.88301542	     -0.00035441	     -0.22110749	     -0.00000000	     -0.00000001	     45.83208663
      2.10020375	     -0.06385220	     -0.00051671	     -0.20509869	     -0.06480398	      0.88301460	     -0.00035764	     -0.22110852	     -0.00000000	     -0.00000001	     45.61923727
      2.10130428	     -0.06385320	     -0.00051119	     -0.20510017	     -0.06480208	      0.88301377	     -0.00036099	     -0.22110907	     -0.00000000	     -0.00000001	     45.52809045
      2.10240480	     -0.06385261	     -0.00050552	     -0.20510006	     -0.06480020	      0.88301294	     -0.00036445	     -0.22110912	     -0.00000000	     -0.00000001	     45.34384573
      2.10350533	     -0.06385011	     -0.00049962	     -0.20509805	     -0.06479832	      0.88301210	     -0.00036804	     -0.22110870	     -0.00000001	     -0.00000001	     45.24887917
      2.10460586	     -0.06384583	     -0.00049353	     -0.20509427	     -0.06479644	      0.88301126	     -0.00037174	     -0.22110778	     -0.00000001	     -0.00000001	     45.07442902
      2.10570639	     -0.06383964	     -0.00048720	     -0.20508858	     -0.06479457	      0.88301042	     -0.00037555	     -0.22110639	     -0.00000001	     -0.00000001	     44.99078897
      2.10680692	     -0.06383168	     -0.00048068	     -0.20508113	     -0.06479270	      0.88300957	     -0.00037947	     -0.22110450	     -0.00000001	     -0.00000001	     44.81181182
      2.10790745	     -0.06382184	     -0.00047395	     -0.20507180	     -0.06479083	      0.88300873	     -0.00038351	     -0.22110214	     -0.00000001	     -0.00000001	     44.75445787
      2.10900798	     -0.06381027	     -0.00046705	     -0.20506074	     -0.06478896	      0.88300788	     -0.00038765	     -0.22109928	     -0.00000001	     -0.00000001	     44.54824811
      2.10998240	     -0.06379841	     -0.00046077	     -0.20504935	     -0.06478730	      0.88300713	     -0.00039141	     -0.22109636	     -0.00000001	     -0.00000001	     44.52279235
      2.11095683	     -0.06378517	     -0.00045436	     -0.20503657	     -0.06478564	      0.88300637	     -0.00039525	     -0.22109305	     -0.00000001	     -0.00000001	     44.36325146
      2.11193126	     -0.06377038	     -0.00044778	     -0.20502225	     -0.06478398	      0.88300562	     -0.00039916	     -0.22108937	     -0.00000001	     -0.00000001	     44.29577606
      2.11313042	     -0.06375013	     -0.00043944	     -0.20500257	     -0.06478194	      0.88300470	     -0.00040409	     -0.22108431	     -0.00000001	     -0.00000001	     44.11042656
      2.11407511	     -0.06373247	     -0.00043266	     -0.20498537	     -0.06478032	      0.88300397	     -0.00040805	     -0.22107992	     -0.00000001	     -0.00000001	     44.07563043
      2.11501981	     -0.06371342	     -0.00042571	     -0.20496678	     -0.06477870	      0.88300324	     -0.00041208	     -0.22107516	     -0.00000001	     -0.00000001	     43.93089951
      2.11596450	     -0.06369291	     -0.00041858	     -0.20494674	     -0.06477708	      0.88300252	     -0.00041618	     -0.22107004	     -0.00000001	     -0.00000001	     43.85857575
      2.11718835	     -0.06366437	     -0.00040909	     -0.20491881	     -0.06477496	      0.88300158	     -0.00042158	     -0.22106286	     -0.00000001	     -0.00000001	     43.68377451
      2.11810561	     -0.06364146	     -0.00040180	     -0.20489636	     -0.06477337	      0.88300088	     -0.00042569	     -0.22105708	     -0.00000001	     -0.00000001	     43.64711253
      2.11902288	     -0.06361736	     -0.00039438	     -0.20487272	     -0.06477177	      0.88300018	     -0.00042986	     -0.22105096	     -0.00000001	     -0.00000001	     43.52205250
      2.12014008	     -0.06358635	     -0.00038517	     -0.20484227	     -0.06476981	      0.88299932	     -0.00043500	     -0.22104305	     -0.00000001	     -0.00000001	     43.45040588
      2.12113953	     -0.06355722	     -0.00037673	     -0.20481364	     -0.06476804	      0.88299856	     -0.00043966	     -0.22103555	     -0.00000001	     -0.00000001	     43.30821487
      2.12213898	     -0.06352674	     -0.00036806	     -0.20478366	     -0.06476627	      0.88299781	     -0.00044438	     -0.22102766	     -0.00000001	     -0.00000001	     43.26409878
      2.12313843	     -0.06349503	     -0.00035928	     -0.20475246	     -0.06476447	      0.88299705	     -0.00044915	     -0.22101939	     -0.00000001	     -0.00000001	     43.12891321
      2.12413788	     -0.06346201	     -0.00035036	     -0.20471995	     -0.06476267	      0.88299629	     -0.00045396	     -0.22101075	     -0.00000001	     -0.00000001	     43.09014408
      2.12513733	     -0.06342787	     -0.00034136	     -0.20468630	     -0.06476084	      0.88299554	     -0.00045881	     -0.22100173	     -0.00000001	     -0.00000001	     42.96563299
      2.12613678	     -0.06339254	     -0.00033227	     -0.20465148	     -0.06475900	      0.88299479	     -0.00046370	     -0.22099236	     -0.00000001	     -0.00000001	     42.93012609
      2.12713623	     -0.06335631	     -0.00032322	     -0.20461575	     -0.06475714	      0.88299403	     -0.00046863	     -0.22098263	     -0.00000001	     -0.00000001	     42.82038689
      2.12813568	     -0.06331896	     -0.00031404	     -0.20457889	     -0.06475527	      0.88299328	     -0.00047359	     -0.22097257	     -0.00000001	     -0.00000001	     42.78157842
      2.12913513	     -0.06328068	     -0.00030481	     -0.20454109	     -0.06475337	      0.88299253	     -0.00047858	     -0.22096218	     -0.00000001	     -0.00000001	     42.68905300
      2.13013458	     -0.06324136	     -0.00029537	     -0.20450226	     -0.06475145	      0.88299178	     -0.00048359	     -0.22095147	     -0.00000001	     -0.00000001	     42.64843103
      2.13113403	     -0.06320114	     -0.00028575	     -0.20446252	     -0.06474950	      0.88299103	     -0.00048862	     -0.22094045	     -0.00000001	     -0.00000001	     42.57700027
      2.13213348	     -0.06315997	     -0.00027612	     -0.20442183	     -0.06474753	      0.88299028	     -0.00049366	     -0.22092915	     -0.00000001	     -0.00000001	     42.53486288
      2.13313293	     -0.06311799	     -0.00026652	     -0.20438032	     -0.06474554	      0.88298954	     -0.00049872	     -0.22091755	     -0.00000000	     -0.00000001	     42.48178779
      2.13413238	     -0.06307515	     -0.00025693	     -0.20433795	     -0.06474352	      0.88298879	     -0.00050379	     -0.22090569	     -0.00000000	     -0.00000001	     42.44011653
      2.13533427	     -0.06302257	     -0.00024540	     -0.20428591	     -0.06474105	      0.88298789	     -0.00050989	     -0.22089109	     -0.00000000	     -0.00000001	     42.39104817
      2.13635787	     -0.06297682	     -0.00023555	     -0.20424062	     -0.06473892	      0.88298713	     -0.00051508	     -0.22087837	     -0.00000000	     -0.00000001	     42.34787665
      2.13738147	     -0.06293029	     -0.00022571	     -0.20419454	     -0.06473676	      0.88298637	     -0.00052028	     -0.22086541	     -0.00000000	     -0.00000001	     42.31662276
      2.13840507	     -0.06288293	     -0.00021586	     -0.20414761	     -0.06473457	      0.88298561	     -0.00052546	     -0.22085221	     -0.00000000	     -0.00000001	     42.27881798
      2.13966000	     -0.06282379	     -0.00020383	     -0.20408900	     -0.06473183	      0.88298469	     -0.00053181	     -0.22083572	     -0.00000000	     -0.00000001	     42.25485619
      2.14077000	     -0.06277051	     -0.00019326	     -0.20403618	     -0.06472937	      0.88298387	     -0.00053740	     -0.22082086	     -0.00000000	     -0.00000001	     42.21479256
      2.14188000	     -0.06271644	     -0.00018287	     -0.20398254	     -0.06472687	      0.88298306	     -0.00054297	     -0.22080577	     -0.00000000	     -0.00000000	     42.21677424
      2.14299001	     -0.06266217	     -0.00017290	     -0.20392868	     -0.06472433	      0.88298225	     -0.00054852	     -0.22079045	     -0.00000000	     -0.00000000	     42.19578696
      2.14410001	     -0.06260708	     -0.00016308	     -0.20387399	     -0.06472175	      0.88298144	     -0.00055403	     -0.22077491	     -0.00000000	     -0.00000000	     42.22131833
      2.14544153	     -0.06253957	     -0.00015136	     -0.20380693	     -0.06471858	      0.88298047	     -0.00056064	     -0.22075585	     -0.00000000	     -0.00000000	     42.23082067
      2.14678305	     -0.06247148	     -0.00013980	     -0.20373928	     -0.06471534	      0.88297951	     -0.00056718	     -0.22073651	     -0.00000000	     -0.00000000	     42.33373672
      2.14789900	     -0.06241411	     -0.00013015	     -0.20368227	     -0.06471260	      0.88297873	     -0.00057255	     -0.22072022	     -0.00000000	     -0.00000000	     42.35378323
      2.14901495	     -0.06235629	     -0.00012059	     -0.20362478	     -0.06470983	      0.88297794	     -0.00057786	     -0.22070376	     -0.00000000	     -0.00000000	     42.45584231
      2.15047275	     -0.06228012	     -0.00010841	     -0.20354903	     -0.06470614	      0.88297694	     -0.00058468	     -0.22068204	     -0.00000000	     -0.00000000	     42.55994111
      2.15203436	     -0.06219790	     -0.00009597	     -0.20346721	     -0.06470212	      0.88297588	     -0.00059182	     -0.22065853	     -0.00000000	     -0.00000000	     42.73376889
      2.15359597	     -0.06211503	     -0.00008381	     -0.20338471	     -0.06469804	      0.88297484	     -0.00059878	     -0.22063481	     -0.00000000	     -0.00000000	     42.79680769
      2.15493385	     -0.06204364	     -0.00007369	     -0.20331361	     -0.06469448	      0.88297398	     -0.00060457	     -0.22061436	     -0.00000000	     -0.00000000	     42.96535386
      2.15627172	     -0.06197176	     -0.00006373	     -0.20324200	     -0.06469088	      0.88297314	     -0.00061021	     -0.22059380	     -0.00000000	     -0.00000000	     43.03365490
      2.15811943	     -0.06187216	     -0.00005052	     -0.20314272	     -0.06468584	      0.88297203	     -0.00061772	     -0.22056527	     -0.00000000	     -0.00000000	     43.15157976
      2.16012914	     -0.06176405	     -0.00003679	     -0.20303490	     -0.06468027	      0.88297089	     -0.00062550	     -0.22053411	     -0.00000000	     -0.00000000	     43.26306380
      2.16159411	     -0.06168524	     -0.00002709	     -0.20295626	     -0.06467616	      0.88297012	     -0.00063091	     -0.22051138	     -0.00000000	     -0.00000000	     43.08958106
      2.16305908	     -0.06160403	     -0.00001756	     -0.20287520	     -0.06467201	      0.88296939	     -0.00063608	     -0.22048861	     -0.00000000	     -0.00000000	     43.29499697
      2.16462613	     -0.06152075	     -0.00000770	     -0.20279205	     -0.06466754	      0.88296868	     -0.00064136	     -0.22046422	     -0.00000000	     -0.00000000	     43.43755698
      2.16619317	     -0.06143356	      0.00000218	     -0.20270496	     -0.06466303	      0.88296803	     -0.00064636	     -0.22043990	     -0.00000000	     -0.00000000	     43.25260419
      2.16775107	     -0.06135123	      0.00001132	     -0.20262269	     -0.06465851	      0.88296746	     -0.00065106	     -0.22041570	     -0.00000000	     -0.00000000	     43.46565633
      2.16930896	     -0.06126438	      0.00002064	     -0.20253588	     -0.06465397	      0.88296697	     -0.00065548	     -0.22039161	     -0.00000000	     -0.00000000	     43.25912287
      2.17092331	     -0.06117652	      0.00002945	     -0.20244802	     -0.06464924	      0.88296654	     -0.00065976	     -0.22036665	     -0.00000000	     -0.00000000	     43.48732550
      2.17253766	     -0.06108890	      0.00003893	     -0.20236041	     -0.06464448	      0.88296620	     -0.00066374	     -0.22034174	     -0.00000000	     -0.00000000	     43.19330187
      2.17397922	     -0.06100886	      0.00004618	     -0.20228032	     -0.06464022	      0.88296598	     -0.00066704	     -0.22031952	     -0.00000000	     -0.00000000	     43.62798266
      2.17542078	     -0.06093072	      0.00005410	     -0.20220213	     -0.06463595	      0.88296584	     -0.00067008	     -0.22029732	     -0.00000000	     -0.00000000	     43.43739905
      2.17714567	     -0.06083808	      0.00006215	     -0.20210938	     -0.06463082	      0.88296577	     -0.00067341	     -0.22027084	     -0.00000000	     -0.00000000	     43.84463626
      2.17852633	     -0.06076366	      0.00006961	     -0.20203490	     -0.06462672	      0.88296580	     -0.00067581	     -0.22024973	     -0.00000000	      0.00000000	     43.47095787
      2.17990699	     -0.06068974	      0.00007566	     -0.20196086	     -0.06462261	      0.88296590	     -0.00067799	     -0.22022868	     -0.00000000	      0.00000000	     43.79458715
      2.18160121	     -0.06060265	      0.00008372	     -0.20187363	     -0.06461756	      0.88296612	     -0.00068035	     -0.22020300	     -0.00000000	      0.00000000	     43.42063879
      2.18329544	     -0.06051123	      0.00008998	     -0.20178199	     -0.06461252	      0.88296645	     -0.00068236	     -0.22017749	     -0.00000000	      0.00000000	     44.09904649
      2.18463553	     -0.06044193	      0.00009656	     -0.20171257	     -0.06460853	      0.88296679	     -0.00068371	     -0.22015735	     -0.00000000	      0.00000000	     43.73221915
      2.18597562	     -0.06037345	      0.00010127	     -0.20164389	     -0.06460454	      0.88296720	     -0.00068484	     -0.22013733	     -0.00000000	      0.00000000	     43.98874708
      2.18778547	     -0.06028336	      0.00010874	     -0.20155357	     -0.06459916	      0.88296785	     -0.00068602	     -0.22011055	     -0.00000000	      0.00000000	     44.13465135
      2.18917266	     -0.06021575	      0.00011257	     -0.20148572	     -0.06459504	      0.88296843	     -0.00068667	     -0.22009019	     -0.00000000	      0.00000000	     44.12215410
      2.19055985	     -0.06014786	      0.00011765	     -0.20141762	     -0.06459093	      0.88296907	     -0.00068707	     -0.22007002	     -0.00000000	      0.00000000	     44.04802669
      2.19194704	     -0.06008136	      0.00012174	     -0.20135087	     -0.06458682	      0.88296978	     -0.00068725	     -0.22005003	     -0.00000000	      0.00000000	     44.33939930
      2.19363295	     -0.06000410	      0.00012729	     -0.20127333	     -0.06458185	      0.88297073	     -0.00068716	     -0.22002601	     -0.00000000	      0.00000000	     43.93569285
      2.19531887	     -0.05992485	      0.00013086	     -0.20119373	     -0.06457688	      0.88297176	     -0.00068672	     -0.22000232	     -0.00000000	      0.00000000	     44.55119659
      2.19662836	     -0.05986659	      0.00013507	     -0.20113522	     -0.06457304	      0.88297262	     -0.00068615	     -0.21998413	     -0.00000000	      0.00000000	     44.32485850
      2.19793785	     -0.05980864	      0.00013782	     -0.20107699	     -0.06456920	      0.88297354	     -0.00068538	     -0.21996616	     -0.00000000	      0.00000000	     44.59244822
      2.19968124	     -0.05973526	      0.00014203	     -0.20100324	     -0.06456411	      0.88297482	     -0.00068403	     -0.21994263	     -0.00000000	      0.00000001	     44.34182259
      2.20142462	     -0.05966008	      0.00014430	     -0.20092762	     -0.06455904	      0.88297618	     -0.00068232	     -0.21991955	     -0.00000000	      0.00000001	     45.04877911
      2.20272450	     -0.05960902	      0.00014768	     -0.20087628	     -0.06455527	      0.88297725	     -0.00068080	     -0.21990259	     -0.00000000	      0.00000001	     44.65698124
      2.20402438	     -0.05955806	      0.00014921	     -0.20082499	     -0.06455150	      0.88297835	     -0.00067909	     -0.21988592	     -0.00000000	      0.00000001	     44.90449939
      2.20560688	     -0.05949910	      0.00015158	     -0.20076562	     -0.06454693	      0.88297974	     -0.00067674	     -0.21986604	     -0.00000000	      0.00000001	     44.64771983
      2.20718939	     -0.05944018	      0.00015257	     -0.20070626	     -0.06454238	      0.88298117	     -0.00067409	     -0.21984660	     -0.00000000	      0.00000001	     45.07114028
      2.20871216	     -0.05938785	      0.00015429	     -0.20065352	     -0.06453800	      0.88298260	     -0.00067126	     -0.21982835	     -0.00000000	      0.00000001	     44.83223767
      2.21023493	     -0.05933481	      0.00015418	     -0.20060000	     -0.06453363	      0.88298406	     -0.00066816	     -0.21981056	     -0.00000000	      0.00000001	     45.09852554
      2.21175770	     -0.05928633	      0.00015525	     -0.20055108	     -0.06452928	      0.88298556	     -0.00066478	     -0.21979321	     -0.00000000	      0.00000001	     45.08950225
      2.21328047	     -0.05923978	      0.00015390	     -0.20050403	     -0.06452493	      0.88298710	     -0.00066114	     -0.21977639	     -0.00000000	      0.00000001	     44.99579888
      2.21480324	     -0.05919490	      0.00015413	     -0.20045867	     -0.06452059	      0.88298866	     -0.00065724	     -0.21976009	     -0.00000000	      0.00000001	     45.07318060
      2.21632601	     -0.05915250	      0.00015145	     -0.20041571	     -0.06451625	      0.88299025	     -0.00065307	     -0.21974434	     -0.00000000	      0.00000001	     45.30871211
      2.21784878	     -0.05911504	      0.00015122	     -0.20037775	     -0.06451193	      0.88299187	     -0.00064863	     -0.21972915	     -0.00000000	      0.00000001	     45.11497558
      2.21917532	     -0.05908150	      0.00014807	     -0.20034370	     -0.06450817	      0.88299330	     -0.00064456	     -0.21971644	     -0.00000000	      0.00000001	     45.28589484
      2.22050185	     -0.05905199	      0.00014635	     -0.20031370	     -0.06450441	      0.88299475	     -0.00064030	     -0.21970416	     -0.00000000	      0.00000001	     45.22372590
      2.22182838	     -0.05902361	      0.00014342	     -0.20028481	     -0.06450066	      0.88299621	     -0.00063584	     -0.21969239	     -0.00000000	      0.00000001	     45.31032264
      2.22368027	     -0.05899213	      0.00013932	     -0.20025260	     -0.06449544	      0.88299828	     -0.00062930	     -0.21967674	     -0.00000000	      0.00000001	     45.41254911
      2.22553216	     -0.05895799	      0.00013263	     -0.20021768	     -0.06449023	      0.88300037	     -0.00062240	     -0.21966217	     -0.00000000	      0.00000001	     45.10145410
      2.22672776	     -0.05893660	      0.00012913	     -0.20019579	     -0.06448687	      0.88300173	     -0.00061776	     -0.21965322	     -0.00000000	      0.00000001	     45.41807731
      2.22792337	     -0.05892087	      0.00012330	     -0.20017951	     -0.06448352	      0.88300310	     -0.00061296	     -0.21964469	     -0.00000000	      0.00000001	     45.64197236
      2.22964175	     -0.05890178	      0.00011407	     -0.20015960	     -0.06447871	      0.88300507	     -0.00060582	     -0.21963324	     -0.00000000	      0.00000001	     45.50943923
      2.23107435	     -0.05888621	      0.00010496	     -0.20014332	     -0.06447470	      0.88300674	     -0.00059964	     -0.21962439	     -0.00000000	      0.00000001	     45.88246444
      2.23223513	     -0.05887617	      0.00009733	     -0.20013269	     -0.06447147	      0.88300809	     -0.00059448	     -0.21961767	     -0.00000000	      0.00000001	     45.84879947
      2.23339590	     -0.05886749	      0.00008904	     -0.20012340	     -0.06446824	      0.88300944	     -0.00058920	     -0.21961135	     -0.00000000	      0.00000001	     45.92667588
      2.23455668	     -0.05886017	      0.00008029	     -0.20011547	     -0.06446502	      0.88301081	     -0.00058379	     -0.21960545	     -0.00000000	      0.00000001	     45.98736145
      2.23571746	     -0.05885442	      0.00007105	     -0.20010910	     -0.06446180	      0.88301217	     -0.00057825	     -0.21959994	     -0.00000000	      0.00000001	     46.03779244
      2.23687824	     -0.05885010	      0.00006131	     -0.20010414	     -0.06445859	      0.88301354	     -0.00057260	     -0.21959485	     -0.00000000	      0.00000001	     46.11956221
      2.23803901	     -0.05884725	      0.00005117	     -0.20010065	     -0.06445539	      0.88301492	     -0.00056682	     -0.21959015	     -0.00000000	      0.00000001	     46.15077808
      2.23919979	     -0.05884584	      0.00004065	     -0.20009860	     -0.06445219	      0.88301629	     -0.00056094	     -0.21958585	     -0.00000000	      0.00000001	     46.24946962
      2.24036057	     -0.05884579	      0.00002978	     -0.20009789	     -0.06444900	      0.88301767	     -0.00055494	     -0.21958195	     -0.00000000	      0.00000001	     46.26256300
      2.24138118	     -0.05884692	      0.00001991	     -0.20009844	     -0.06444620	      0.88301889	     -0.00054959	     -0.21957884	     -0.00000000	      0.00000001	     46.36448561
      2.24240180	     -0.05884909	      0.00000978	     -0.20010002	     -0.06444341	      0.88302010	     -0.00054415	     -0.21957602	     -0.00000000	      0.00000001	     46.39972148
      2.24342242	     -0.05885238	     -0.00000068	     -0.20010272	     -0.06444062	      0.88302131	     -0.00053865	     -0.21957351	     -0.00000000	      0.00000001	     46.48118530
      2.24479624	     -0.05885845	     -0.00001525	     -0.20010799	     -0.06443687	      0.88302295	     -0.00053112	     -0.21957058	     -0.00000000	      0.00000001	     46.55641463
      2.24583349	     -0.05886435	     -0.00002661	     -0.20011328	     -0.06443405	      0.88302418	     -0.00052536	     -0.21956871	     -0.00000000	      0.00000001	     46.66408307
      2.24687075	     -0.05887123	     -0.00003823	     -0.20011954	     -0.06443123	      0.88302540	     -0.00051953	     -0.21956714	     -0.00000000	      0.00000001	     46.72795401
      2.24790800	     -0.05887917	     -0.00005009	     -0.20012687	     -0.06442842	      0.88302662	     -0.00051365	     -0.21956586	     -0.00000000	      0.00000001	     46.82733966
      2.24925695	     -0.05889105	     -0.00006573	     -0.20013794	     -0.06442476	      0.88302820	     -0.00050591	     -0.21956461	     -0.00000000	      0.00000001	     46.93097014
      2.25029212	     -0.05890149	     -0.00007792	     -0.20014776	     -0.06442196	      0.88302941	     -0.00049991	     -0.21956397	     -0.00000000	      0.00000001	     47.04394206
      2.25132730	     -0.05891292	     -0.00009026	     -0.20015858	     -0.06441917	      0.88303061	     -0.00049387	     -0.21956361	     -0.00000000	      0.00000001	     47.13474826
      2.25236247	     -0.05892539	     -0.00010279	     -0.20017043	     -0.06441637	      0.88303179	     -0.00048778	     -0.21956352	     -0.00000000	      0.00000001	     47.24963618
      2.25375920	     -0.05894370	     -0.00011999	     -0.20018791	     -0.06441261	      0.88303338	     -0.00047950	     -0.21956382	     -0.00000000	      0.00000001	     47.40416017
      2.25483177	     -0.05895899	     -0.00013344	     -0.20020256	     -0.06440972	      0.88303458	     -0.00047310	     -0.21956437	     -0.00000000	      0.00000001	     47.53889706
      2.25590434	     -0.05897520	     -0.00014704	     -0.20021813	     -0.06440684	      0.88303577	     -0.00046667	     -0.21956519	     -0.00000000	      0.00000001	     47.67221936
      2.25697690	     -0.05899239	     -0.00016078	     -0.20023469	     -0.06440396	      0.88303694	     -0.00046021	     -0.21956628	     -0.00000000	      0.00000001	     47.81126271
      2.25838130	     -0.05901622	     -0.00017889	     -0.20025768	     -0.06440018	      0.88303844	     -0.00045172	     -0.21956810	     -0.00000000	      0.00000001	     48.00248149
      2.25951402	     -0.05903700	     -0.00019356	     -0.20027780	     -0.06439714	      0.88303963	     -0.00044484	     -0.21956988	     -0.00000000	      0.00000001	     48.15155677
      2.26064675	     -0.05905874	     -0.00020813	     -0.20029888	     -0.06439410	      0.88304080	     -0.00043795	     -0.21957193	     -0.00000000	      0.00000001	     48.31832861
      2.26177948	     -0.05908147	     -0.00022249	     -0.20032097	     -0.06439106	      0.88304194	     -0.00043105	     -0.21957425	     -0.00000000	      0.00000001	     48.47470913
      2.26316749	     -0.05911053	     -0.00024017	     -0.20034925	     -0.06438734	      0.88304330	     -0.00042258	     -0.21957744	     -0.00000000	      0.00000001	     48.69399875
      2.26455550	     -0.05914114	     -0.00025793	     -0.20037908	     -0.06438362	      0.88304461	     -0.00041412	     -0.21958100	     -0.00000000	      0.00000001	     48.87865452
      2.26563372	     -0.05916594	     -0.00027171	     -0.20040328	     -0.06438074	      0.88304560	     -0.00040755	     -0.21958403	     -0.00000000	      0.00000001	     49.07584611
      2.26671194	     -0.05919206	     -0.00028548	     -0.20042881	     -0.06437785	      0.88304656	     -0.00040099	     -0.21958728	     -0.00000000	      0.00000001	     49.23690519
      2.26826983	     -0.05923236	     -0.00030531	     -0.20046825	     -0.06437369	      0.88304790	     -0.00039155	     -0.21959240	     -0.00000000	      0.00000001	     49.50434112
      2.26974650	     -0.05927320	     -0.00032403	     -0.20050830	     -0.06436975	      0.88304910	     -0.00038266	     -0.21959775	     -0.00000000	      0.00000001	     49.74001573
      2.27122318	     -0.05931621	     -0.00034256	     -0.20055054	     -0.06436582	      0.88305023	     -0.00037384	     -0.21960358	      0.00000000	      0.00000001	     50.05752397
      2.27269985	     -0.05936181	     -0.00036093	     -0.20059537	     -0.06436191	      0.88305130	     -0.00036512	     -0.21960990	      0.00000000	      0.00000000	     50.26717640
      2.27417652	     -0.05940927	     -0.00037899	     -0.20064208	     -0.06435801	      0.88305230	     -0.00035651	     -0.21961672	      0.00000000	      0.00000000	     50.62285232
      2.27565319	     -0.05945902	     -0.00039688	     -0.20069110	     -0.06435414	      0.88305323	     -0.00034803	     -0.21962403	      0.00000000	      0.00000000	     50.82889988
      2.27712986	     -0.05950970	     -0.00041420	     -0.20074107	     -0.06435029	      0.88305408	     -0.00033969	     -0.21963179	      0.00000000	      0.00000000	     51.13250964
      2.27860653	     -0.05956151	     -0.00043118	     -0.20079219	     -0.06434647	      0.88305486	     -0.00033151	     -0.21963997	      0.00000000	      0.00000000	     51.37386350
      2.28069987	     -0.05963719	     -0.00045333	     -0.20086696	     -0.06434112	      0.88305585	     -0.00032020	     -0.21965219	      0.00000000	      0.00000000	     51.43313947
      2.28213216	     -0.05968958	     -0.00046846	     -0.20091875	     -0.06433750	      0.88305644	     -0.00031267	     -0.21966097	      0.00000000	      0.00000000	     51.72135181
      2.28356445	     -0.05974243	     -0.00048240	     -0.20097102	     -0.06433392	      0.88305696	     -0.00030532	     -0.21967004	      0.00000000	      0.00000000	     52.07108026
      2.28500688	     -0.05979994	     -0.00049630	     -0.20102797	     -0.06433035	      0.88305742	     -0.00029810	     -0.21967946	      0.00000000	      0.00000000	     52.34025655
      2.28644931	     -0.05985700	     -0.00050928	     -0.20108451	     -0.06432684	      0.88305782	     -0.00029107	     -0.21968921	      0.00000000	      0.00000000	     52.15663563
      2.28789175	     -0.05991250	     -0.00052186	     -0.20113950	     -0.06432337	      0.88305815	     -0.00028423	     -0.21969920	      0.00000000	      0.00000000	     52.55186798
      2.28932761	     -0.05996931	     -0.00053328	     -0.20119585	     -0.06431997	      0.88305843	     -0.00027763	     -0.21970933	      0.00000000	      0.00000000	     52.79204323
      2.29076347	     -0.06002567	     -0.00054427	     -0.20125177	     -0.06431663	      0.88305864	     -0.00027123	     -0.21971961	      0.00000000	      0.00000000	     52.55823875
      2.29219933	     -0.06007888	     -0.00055415	     -0.20130458	     -0.06431334	      0.88305880	     -0.00026503	     -0.21972999	      0.00000000	      0.00000000	     52.95052362
      2.29385227	     -0.06014566	     -0.00056525	     -0.20137092	     -0.06430962	      0.88305891	     -0.00025815	     -0.21974198	      0.00000000	      0.00000000	     53.00220855
      2.29550522	     -0.06020590	     -0.00057446	     -0.20143079	     -0.06430599	      0.88305896	     -0.00025156	     -0.21975410	      0.00000000	      0.00000000	     53.08263641
      2.29715817	     -0.06027179	     -0.00058484	     -0.20149627	     -0.06430244	      0.88305893	     -0.00024524	     -0.21976623	      0.00000000	     -0.00000000	     52.83384875
      2.29839402	     -0.06031562	     -0.00058966	     -0.20153989	     -0.06429984	      0.88305887	     -0.00024071	     -0.21977533	      0.00000000	     -0.00000000	     53.23159668
      2.29962988	     -0.06036251	     -0.00059573	     -0.20158654	     -0.06429729	      0.88305878	     -0.00023634	     -0.21978441	      0.00000000	     -0.00000000	     53.22735162
      2.30124423	     -0.06042265	     -0.00060190	     -0.20164642	     -0.06429404	      0.88305860	     -0.00023087	     -0.21979624	     -0.00000000	     -0.00000000	     53.31516970
      2.30285858	     -0.06048353	     -0.00060832	     -0.20170704	     -0.06429088	      0.88305837	     -0.00022569	     -0.21980804	     -0.00000000	     -0.00000000	     53.16625449
      2.30447293	     -0.06053833	     -0.00061175	     -0.20176168	     -0.06428780	      0.88305809	     -0.00022079	     -0.21981979	     -0.00000000	     -0.00000000	     53.21236779
      2.30608728	     -0.06060119	     -0.00061832	     -0.20182430	     -0.06428482	      0.88305776	     -0.00021617	     -0.21983136	     -0.00000000	     -0.00000000	     53.22683445
      2.30730542	     -0.06063993	     -0.00061899	     -0.20186298	     -0.06428263	      0.88305748	     -0.00021288	     -0.21984008	     -0.00000000	     -0.00000000	     53.35669768
      2.30852357	     -0.06068407	     -0.00062180	     -0.20190701	     -0.06428050	      0.88305716	     -0.00020975	     -0.21984870	     -0.00000000	     -0.00000000	     53.43292274
      2.31017828	     -0.06074131	     -0.00062360	     -0.20196416	     -0.06427769	      0.88305670	     -0.00020577	     -0.21986030	     -0.00000000	     -0.00000000	     53.20795723
      2.31183300	     -0.06079724	     -0.00062599	     -0.20201999	     -0.06427497	      0.88305619	     -0.00020209	     -0.21987170	     -0.00000000	     -0.00000000	     53.59269173
      2.31348772	     -0.06085158	     -0.00062425	     -0.20207436	     -0.06427236	      0.88305563	     -0.00019872	     -0.21988292	     -0.00000000	     -0.00000000	     53.07134377
      2.31467582	     -0.06088939	     -0.00062601	     -0.20211210	     -0.06427055	      0.88305521	     -0.00019650	     -0.21989084	     -0.00000000	     -0.00000000	     53.31901271
      2.31586392	     -0.06092683	     -0.00062493	     -0.20214957	     -0.06426879	      0.88305476	     -0.00019443	     -0.21989863	     -0.00000000	     -0.00000000	     53.36390383
      2.31758010	     -0.06098101	     -0.00062380	     -0.20220379	     -0.06426633	      0.88305408	     -0.00019174	     -0.21990970	     -0.00000000	     -0.00000000	     53.07865099
      2.31910247	     -0.06102341	     -0.00062085	     -0.20224627	     -0.06426425	      0.88305344	     -0.00018963	     -0.21991926	     -0.00000000	     -0.00000000	     53.47560104
      2.32062484	     -0.06106972	     -0.00061931	     -0.20229264	     -0.06426224	      0.88305276	     -0.00018778	     -0.21992854	     -0.00000000	     -0.00000000	     52.91076221
      2.32214721	     -0.06110786	     -0.00061457	     -0.20233091	     -0.06426032	      0.88305205	     -0.00018621	     -0.21993759	     -0.00000000	     -0.00000000	     53.36623666
      2.32366958	     -0.06115272	     -0.00061293	     -0.20237585	     -0.06425848	      0.88305132	     -0.00018490	     -0.21994632	     -0.00000000	     -0.00000000	     52.75950734
      2.32500915	     -0.06118274	     -0.00060734	     -0.20240605	     -0.06425693	      0.88305065	     -0.00018397	     -0.21995382	     -0.00000000	     -0.00000000	     53.09561788
      2.32634873	     -0.06121739	     -0.00060438	     -0.20244080	     -0.06425544	      0.88304995	     -0.00018324	     -0.21996104	     -0.00000000	     -0.00000000	     52.76798701
      2.32768831	     -0.06124772	     -0.00059926	     -0.20247131	     -0.06425402	      0.88304924	     -0.00018273	     -0.21996804	     -0.00000000	     -0.00000000	     52.88568799
      2.32902789	     -0.06127862	     -0.00059480	     -0.20250236	     -0.06425265	      0.88304851	     -0.00018242	     -0.21997479	     -0.00000000	     -0.00000000	     52.60129359
      2.33036747	     -0.06130681	     -0.00058929	     -0.20253074	     -0.06425134	      0.88304776	     -0.00018232	     -0.21998130	     -0.00000000	     -0.00000000	     52.70544366
      2.33217203	     -0.06134719	     -0.00058191	     -0.20257139	     -0.06424968	      0.88304672	     -0.00018251	     -0.21998969	     -0.00000000	     -0.00000000	     51.98604208
      2.33359856	     -0.06137212	     -0.00057470	     -0.20259656	     -0.06424844	      0.88304588	     -0.00018293	     -0.21999602	     -0.00000000	     -0.00000000	     52.56143760
      2.33502508	     -0.06139862	     -0.00056773	     -0.20262331	     -0.06424727	      0.88304502	     -0.00018358	     -0.22000202	     -0.00000000	     -0.00000000	     52.25918218
      2.33645161	     -0.06142244	     -0.00055902	     -0.20264743	     -0.06424616	      0.88304414	     -0.00018446	     -0.22000770	     -0.00000000	     -0.00000000	     52.23038387
      2.33787813	     -0.06144514	     -0.00055064	     -0.20267043	     -0.06424512	      0.88304325	     -0.00018557	     -0.22001305	     -0.00000000	     -0.00000000	     52.00202493
      2.33930465	     -0.06146397	     -0.00054082	     -0.20268959	     -0.06424414	      0.88304234	     -0.00018692	     -0.22001804	     -0.00000000	     -0.00000000	     52.09452604
      2.34094084	     -0.06148717	     -0.00052979	     -0.20271319	     -0.06424310	      0.88304129	     -0.00018874	     -0.22002328	     -0.00000000	     -0.00000000	     51.58980508
      2.34257703	     -0.06150403	     -0.00051694	     -0.20273049	     -0.06424213	      0.88304021	     -0.00019086	     -0.22002803	     -0.00000000	     -0.00000000	     51.93631642
      2.34421322	     -0.06152373	     -0.00050633	     -0.20275058	     -0.06424125	      0.88303912	     -0.00019327	     -0.22003220	     -0.00000000	     -0.00000000	     51.16892402
      2.34548254	     -0.06152711	     -0.00049472	     -0.20275435	     -0.06424061	      0.88303825	     -0.00019535	     -0.22003508	     -0.00000000	     -0.00000000	     51.52276976
      2.34675187	     -0.06153709	     -0.00048529	     -0.20276467	     -0.06424003	      0.88303738	     -0.00019760	     -0.22003754	     -0.00000000	     -0.00000000	     51.49546851
      2.34843095	     -0.06154507	     -0.00047116	     -0.20277316	     -0.06423931	      0.88303620	     -0.00020083	     -0.22004028	     -0.00000000	     -0.00000000	     51.11418153
      2.34978495	     -0.06154835	     -0.00046063	     -0.20277683	     -0.06423880	      0.88303524	     -0.00020366	     -0.22004198	     -0.00000000	     -0.00000000	     51.23063606
      2.35113895	     -0.06155023	     -0.00044901	     -0.20277912	     -0.06423832	      0.88303426	     -0.00020668	     -0.22004322	     -0.00000000	     -0.00000000	     51.25969505
      2.35214472	     -0.06154987	     -0.00044069	     -0.20277906	     -0.06423800	      0.88303353	     -0.00020905	     -0.22004384	     -0.00000000	     -0.00000001	     51.06138903
      2.35315049	     -0.06154852	     -0.00043214	     -0.20277802	     -0.06423771	      0.88303278	     -0.00021152	     -0.22004420	     -0.00000000	     -0.00000001	     51.02880994
      2.35459471	     -0.06154441	     -0.00041972	     -0.20277436	     -0.06423732	      0.88303170	     -0.00021525	     -0.22004425	     -0.00000000	     -0.00000001	     50.89230120
      2.35579142	     -0.06153899	     -0.00040927	     -0.20276933	     -0.06423704	      0.88303079	     -0.00021849	     -0.22004387	     -0.00000000	     -0.00000001	     50.87609191
      2.35698813	     -0.06153157	     -0.00039866	     -0.20276230	     -0.06423679	      0.88302987	     -0.00022187	     -0.22004310	     -0.00000000	     -0.00000001	     50.70476615
      2.35803264	     -0.06152354	     -0.00038927	     -0.20275461	     -0.06423660	      0.88302905	     -0.00022494	     -0.22004210	     -0.00000000	     -0.00000001	     50.71036279
      2.35907715	     -0.06151420	     -0.00037985	     -0.20274561	     -0.06423642	      0.88302823	     -0.00022810	     -0.22004078	     -0.00000000	     -0.00000001	     50.58265614
      2.36012167	     -0.06150358	     -0.00037035	     -0.20273534	     -0.06423627	      0.88302740	     -0.00023137	     -0.22003915	     -0.00000000	     -0.00000001	     50.53539465
      2.36142804	     -0.06148885	     -0.00035831	     -0.20272104	     -0.06423611	      0.88302634	     -0.00023559	     -0.22003668	     -0.00000000	     -0.00000001	     50.37571188
      2.36243329	     -0.06147633	     -0.00034890	     -0.20270887	     -0.06423601	      0.88302551	     -0.00023894	     -0.22003445	     -0.00000000	     -0.00000001	     50.35417825
      2.36343853	     -0.06146282	     -0.00033938	     -0.20269570	     -0.06423592	      0.88302468	     -0.00024237	     -0.22003195	     -0.00000000	     -0.00000001	     50.23135277
      2.36444377	     -0.06144820	     -0.00032973	     -0.20268143	     -0.06423584	      0.88302384	     -0.00024589	     -0.22002917	     -0.00000000	     -0.00000001	     50.17044143
      2.36578635	     -0.06142711	     -0.00031665	     -0.20266080	     -0.06423577	      0.88302270	     -0.00025070	     -0.22002503	     -0.00000000	     -0.00000001	     50.01546287
      2.36676326	     -0.06141059	     -0.00030697	     -0.20264463	     -0.06423572	      0.88302185	     -0.00025429	     -0.22002172	     -0.00000000	     -0.00000001	     49.98341769
      2.36774016	     -0.06139320	     -0.00029714	     -0.20262758	     -0.06423569	      0.88302100	     -0.00025794	     -0.22001816	     -0.00000000	     -0.00000001	     49.86986571
      2.36895195	     -0.06137034	     -0.00028462	     -0.20260516	     -0.06423567	      0.88301993	     -0.00026256	     -0.22001339	     -0.00000000	     -0.00000001	     49.79687341
      2.37002691	     -0.06134903	     -0.00027330	     -0.20258424	     -0.06423565	      0.88301897	     -0.00026674	     -0.22000885	     -0.00000000	     -0.00000001	     49.66187093
      2.37110186	     -0.06132672	     -0.00026179	     -0.20256233	     -0.06423565	      0.88301800	     -0.00027098	     -0.22000403	     -0.00000000	     -0.00000001	     49.60955023
      2.37217682	     -0.06130359	     -0.00025013	     -0.20253959	     -0.06423565	      0.88301701	     -0.00027529	     -0.21999893	     -0.00000000	     -0.00000001	     49.47420419
      2.37325177	     -0.06128002	     -0.00023849	     -0.20251642	     -0.06423566	      0.88301601	     -0.00027965	     -0.21999358	     -0.00000000	     -0.00000001	     49.41938646
      2.37432673	     -0.06125571	     -0.00022675	     -0.20249250	     -0.06423567	      0.88301500	     -0.00028407	     -0.21998796	     -0.00000000	     -0.00000001	     49.29070065
      2.37540169	     -0.06123072	     -0.00021489	     -0.20246790	     -0.06423568	      0.88301398	     -0.00028853	     -0.21998211	     -0.00000000	     -0.00000001	     49.23089465
      2.37647664	     -0.06120524	     -0.00020299	     -0.20244281	     -0.06423569	      0.88301295	     -0.00029305	     -0.21997604	     -0.00000000	     -0.00000001	     49.11326595
      2.37755160	     -0.06117924	     -0.00019081	     -0.20241719	     -0.06423571	      0.88301190	     -0.00029760	     -0.21996977	     -0.00000000	     -0.00000001	     49.04746757
      2.37862655	     -0.06115283	     -0.00017856	     -0.20239118	     -0.06423572	      0.88301084	     -0.00030219	     -0.21996331	     -0.00000000	     -0.00000001	     48.94847387
      2.37970151	     -0.06112592	     -0.00016632	     -0.20236464	     -0.06423572	      0.88300977	     -0.00030681	     -0.21995668	     -0.00000000	     -0.00000001	     48.88092440
      2.38077646	     -0.06109863	     -0.00015413	     -0.20233773	     -0.06423572	      0.88300868	     -0.00031146	     -0.21994990	     -0.00000000	     -0.00000001	     48.79834305
      2.38185142	     -0.06107095	     -0.00014196	     -0.20231041	     -0.06423572	      0.88300759	     -0.00031613	     -0.21994298	     -0.00000000	     -0.00000001	     48.72969309
      2.38318462	     -0.06103614	     -0.00012700	     -0.20227605	     -0.06423570	      0.88300622	     -0.00032195	     -0.21993423	     -0.00000000	     -0.00000001	     48.64573526
      2.38428762	     -0.06100690	     -0.00011471	     -0.20224717	     -0.06423568	      0.88300507	     -0.00032678	     -0.21992686	     -0.00000000	     -0.00000001	     48.58299961
      2.38539062	     -0.06097736	     -0.00010258	     -0.20221798	     -0.06423564	      0.88300392	     -0.00033162	     -0.21991939	     -0.00000000	     -0.00000001	     48.52902322
      2.38649362	     -0.06094753	     -0.00009059	     -0.20218848	     -0.06423559	      0.88300275	     -0.00033646	     -0.21991183	     -0.00000000	     -0.00000001	     48.47310437
      2.38790456	     -0.06090911	     -0.00007548	     -0.20215049	     -0.06423551	      0.88300125	     -0.00034266	     -0.21990204	     -0.00000000	     -0.00000001	     48.41992860
      2.38912621	     -0.06087566	     -0.00006263	     -0.20211738	     -0.06423541	      0.88299994	     -0.00034803	     -0.21989349	     -0.00000000	     -0.00000001	     48.36602780
      2.39034786	     -0.06084216	     -0.00005008	     -0.20208421	     -0.06423530	      0.88299862	     -0.00035337	     -0.21988488	     -0.00000000	     -0.00000001	     48.35973268
      2.39156952	     -0.06080859	     -0.00003784	     -0.20205095	     -0.06423517	      0.88299729	     -0.00035870	     -0.21987624	     -0.00000000	     -0.00000001	     48.34459608
      2.39279117	     -0.06077507	     -0.00002597	     -0.20201773	     -0.06423501	      0.88299596	     -0.00036399	     -0.21986756	     -0.00000000	     -0.00000001	     48.37953607
      2.39432328	     -0.06073306	     -0.00001152	     -0.20197607	     -0.06423479	      0.88299428	     -0.00037056	     -0.21985668	     -0.00000000	     -0.00000001	     48.41743960
      2.39585539	     -0.06069136	      0.00000232	     -0.20193468	     -0.06423454	      0.88299260	     -0.00037703	     -0.21984580	     -0.00000000	     -0.00000001	     48.54203055
      2.39716861	     -0.06065594	      0.00001368	     -0.20189951	     -0.06423429	      0.88299116	     -0.00038249	     -0.21983650	     -0.00000000	     -0.00000001	     48.57934715
      2.39848183	     -0.06062068	      0.00002472	     -0.20186448	     -0.06423403	      0.88298972	     -0.00038786	     -0.21982724	     -0.00000000	     -0.00000001	     48.68667361
      2.40014602	     -0.06057619	      0.00003853	     -0.20182027	     -0.06423367	      0.88298791	     -0.00039450	     -0.21981557	     -0.00000000	     -0.00000001	     48.77530382
      2.40207356	     -0.06052513	      0.00005357	     -0.20176948	     -0.06423322	      0.88298582	     -0.00040195	     -0.21980219	     -0.00000000	     -0.00000001	     48.91081974
      2.40372557	     -0.06048225	      0.00006581	     -0.20172680	     -0.06423280	      0.88298406	     -0.00040810	     -0.21979086	     -0.00000000	     -0.00000001	     49.02587176
      2.40537757	     -0.06044178	      0.00007704	     -0.20168649	     -0.06423236	      0.88298233	     -0.00041402	     -0.21977971	     -0.00000000	     -0.00000001	     48.57131161
      2.40702958	     -0.06039660	      0.00008800	     -0.20164144	     -0.06423190	      0.88298064	     -0.00041970	     -0.21976875	     -0.00000000	     -0.00000001	     48.87880105
      2.40850610	     -0.06035918	      0.00009677	     -0.20160410	     -0.06423148	      0.88297916	     -0.00042457	     -0.21975904	     -0.00000000	     -0.00000001	     48.86260312
      2.40998261	     -0.06032088	      0.00010574	     -0.20156587	     -0.06423105	      0.88297773	     -0.00042924	     -0.21974949	     -0.00000000	     -0.00000001	     48.99031130
      2.41145913	     -0.06028608	      0.00011341	     -0.20153109	     -0.06423061	      0.88297634	     -0.00043369	     -0.21974009	     -0.00000000	     -0.00000001	     49.22072779
      2.41293565	     -0.06025018	      0.00012117	     -0.20149521	     -0.06423016	      0.88297501	     -0.00043793	     -0.21973089	     -0.00000000	     -0.00000001	     48.80121898
      2.41441217	     -0.06021330	      0.00012774	     -0.20145830	     -0.06422970	      0.88297374	     -0.00044195	     -0.21972184	     -0.00000000	     -0.00000001	     49.15037733
      2.41588869	     -0.06017982	      0.00013450	     -0.20142480	     -0.06422924	      0.88297253	     -0.00044575	     -0.21971292	     -0.00000000	     -0.00000001	     48.94625640
      2.41736521	     -0.06014433	      0.00014013	     -0.20138926	     -0.06422878	      0.88297139	     -0.00044933	     -0.21970421	     -0.00000000	     -0.00000001	     48.95528119
      2.41884173	     -0.06010853	      0.00014607	     -0.20135340	     -0.06422832	      0.88297032	     -0.00045269	     -0.21969562	     -0.00000000	     -0.00000000	     49.07396133
      2.42031825	     -0.06007611	      0.00015086	     -0.20132088	     -0.06422786	      0.88296932	     -0.00045582	     -0.21968714	     -0.00000000	     -0.00000000	     49.04996755
      2.42215970	     -0.06003392	      0.00015722	     -0.20127857	     -0.06422728	      0.88296818	     -0.00045940	     -0.21967682	     -0.00000000	     -0.00000000	     48.80976942
      2.42357188	     -0.05999970	      0.00016041	     -0.20124422	     -0.06422684	      0.88296739	     -0.00046191	     -0.21966901	     -0.00000000	     -0.00000000	     49.08312123
      2.42498407	     -0.05996739	      0.00016489	     -0.20121180	     -0.06422641	      0.88296668	     -0.00046421	     -0.21966128	     -0.00000000	     -0.00000000	     49.14987198
      2.42668154	     -0.05993224	      0.00016782	     -0.20117647	     -0.06422588	      0.88296592	     -0.00046669	     -0.21965212	     -0.00000000	     -0.00000000	     48.97897964
      2.42799536	     -0.05990141	      0.00017163	     -0.20114553	     -0.06422548	      0.88296541	     -0.00046839	     -0.21964517	     -0.00000000	     -0.00000000	     49.05995755
      2.42930919	     -0.05987288	      0.00017377	     -0.20111684	     -0.06422508	      0.88296496	     -0.00046991	     -0.21963827	     -0.00000000	     -0.00000000	     49.26542785
      2.43109686	     -0.05983516	      0.00017780	     -0.20107894	     -0.06422453	      0.88296446	     -0.00047168	     -0.21962903	     -0.00000000	     -0.00000000	     48.96122263
      2.43255738	     -0.05980329	      0.00017923	     -0.20104688	     -0.06422409	      0.88296415	     -0.00047287	     -0.21962157	     -0.00000000	     -0.00000000	     49.45201056
      2.43401791	     -0.05977346	      0.00018242	     -0.20101690	     -0.06422365	      0.88296391	     -0.00047383	     -0.21961421	     -0.00000000	     -0.00000000	     49.06541750
      2.43547843	     -0.05974420	      0.00018344	     -0.20098744	     -0.06422321	      0.88296376	     -0.00047457	     -0.21960694	     -0.00000000	     -0.00000000	     49.49992982
      2.43693896	     -0.05971411	      0.00018608	     -0.20095719	     -0.06422278	      0.88296368	     -0.00047507	     -0.21959979	     -0.00000000	     -0.00000000	     49.29381720
      2.43839948	     -0.05968586	      0.00018686	     -0.20092872	     -0.06422234	      0.88296368	     -0.00047534	     -0.21959272	     -0.00000000	      0.00000000	     49.40455372
      2.44020513	     -0.05965341	      0.00018983	     -0.20089607	     -0.06422181	      0.88296379	     -0.00047536	     -0.21958422	     -0.00000000	      0.00000000	     49.18084459
      2.44144047	     -0.05962709	      0.00018929	     -0.20086954	     -0.06422144	      0.88296393	     -0.00047518	     -0.21957848	     -0.00000000	      0.00000000	     49.41105050
      2.44267580	     -0.05960508	      0.00019032	     -0.20084737	     -0.06422108	      0.88296412	     -0.00047483	     -0.21957279	     -0.00000000	      0.00000000	     49.48001820
      2.44445312	     -0.05957545	      0.00019050	     -0.20081746	     -0.06422056	      0.88296448	     -0.00047405	     -0.21956485	     -0.00000000	      0.00000000	     49.45136587
      2.44600922	     -0.05954842	      0.00019126	     -0.20079021	     -0.06422010	      0.88296488	     -0.00047309	     -0.21955810	     -0.00000000	      0.00000000	     49.30252805
      2.44756532	     -0.05952274	      0.00019021	     -0.20076426	     -0.06421964	      0.88296534	     -0.00047188	     -0.21955151	     -0.00000000	      0.00000000	     49.69940774
      2.44919907	     -0.05949814	      0.00019082	     -0.20073943	     -0.06421916	      0.88296591	     -0.00047033	     -0.21954482	     -0.00000000	      0.00000000	     49.53815855
      2.45059910	     -0.05947923	      0.00018857	     -0.20072024	     -0.06421874	      0.88296645	     -0.00046878	     -0.21953929	     -0.00000000	      0.00000000	     49.71103579
      2.45199912	     -0.05945919	      0.00018834	     -0.20069998	     -0.06421831	      0.88296704	     -0.00046702	     -0.21953399	     -0.00000000	      0.00000000	     49.50818354
      2.45339915	     -0.05944180	      0.00018633	     -0.20068233	     -0.06421787	      0.88296768	     -0.00046506	     -0.21952889	     -0.00000000	      0.00000000	     49.71499703
      2.45512113	     -0.05942415	      0.00018497	     -0.20066438	     -0.06421732	      0.88296853	     -0.00046237	     -0.21952299	     -0.00000000	      0.00000000	     49.26291851
      2.45653022	     -0.05940665	      0.00018183	     -0.20064658	     -0.06421686	      0.88296928	     -0.00045994	     -0.21951845	     -0.00000000	      0.00000000	     49.61919996
      2.45793932	     -0.05939338	      0.00018012	     -0.20063305	     -0.06421639	      0.88297006	     -0.00045730	     -0.21951415	     -0.00000000	      0.00000000	     49.60253893
      2.45965707	     -0.05938254	      0.00017549	     -0.20062183	     -0.06421580	      0.88297106	     -0.00045382	     -0.21950933	     -0.00000000	      0.00000000	     49.42605150
      2.46096871	     -0.05937144	      0.00017337	     -0.20061047	     -0.06421533	      0.88297187	     -0.00045095	     -0.21950603	     -0.00000000	      0.00000000	     49.45092647
      2.46228036	     -0.05936473	      0.00016950	     -0.20060346	     -0.06421485	      0.88297270	     -0.00044792	     -0.21950300	     -0.00000000	      0.00000000	     49.65091134
      2.46391653	     -0.05935949	      0.00016531	     -0.20059788	     -0.06421423	      0.88297378	     -0.00044390	     -0.21949971	     -0.00000000	      0.00000000	     49.24164896
      2.46555271	     -0.05935319	      0.00015932	     -0.20059117	     -0.06421358	      0.88297490	     -0.00043961	     -0.21949695	     -0.00000000	      0.00000000	     49.67588752
      2.46694168	     -0.05935124	      0.00015552	     -0.20058892	     -0.06421302	      0.88297587	     -0.00043577	     -0.21949498	     -0.00000000	      0.00000000	     49.37099320
      2.46833066	     -0.05935074	      0.00014975	     -0.20058806	     -0.06421243	      0.88297687	     -0.00043175	     -0.21949340	     -0.00000000	      0.00000000	     49.65443633
      2.47005427	     -0.05935455	      0.00014358	     -0.20059147	     -0.06421168	      0.88297815	     -0.00042651	     -0.21949205	     -0.00000000	      0.00000001	     49.24615221
      2.47140202	     -0.05935580	      0.00013698	     -0.20059235	     -0.06421108	      0.88297917	     -0.00042221	     -0.21949143	     -0.00000000	      0.00000001	     49.67775180
      2.47274976	     -0.05936211	      0.00013118	     -0.20059832	     -0.06421045	      0.88298020	     -0.00041776	     -0.21949118	     -0.00000000	      0.00000001	     49.53914551
      2.47437508	     -0.05937087	      0.00012282	     -0.20060664	     -0.06420967	      0.88298148	     -0.00041216	     -0.21949147	     -0.00000000	      0.00000001	     49.52134186
      2.47580713	     -0.05937878	      0.00011590	     -0.20061418	     -0.06420896	      0.88298262	     -0.00040704	     -0.21949218	     -0.00000000	      0.00000001	     49.42949509
      2.47723918	     -0.05938835	      0.00010771	     -0.20062335	     -0.06420823	      0.88298377	     -0.00040174	     -0.21949333	     -0.00000000	      0.00000001	     49.70455474
      2.47847931	     -0.05939986	      0.00010068	     -0.20063452	     -0.06420758	      0.88298478	     -0.00039702	     -0.21949467	     -0.00000000	      0.00000001	     49.68530357
      2.47971944	     -0.05941191	      0.00009309	     -0.20064622	     -0.06420691	      0.88298580	     -0.00039216	     -0.21949638	     -0.00000000	      0.00000001	     49.67563884
      2.48095957	     -0.05942543	      0.00008521	     -0.20065939	     -0.06420622	      0.88298683	     -0.00038717	     -0.21949842	     -0.00000000	      0.00000001	     49.71354366
      2.48201492	     -0.05943769	      0.00007820	     -0.20067134	     -0.06420563	      0.88298772	     -0.00038284	     -0.21950043	     -0.00000000	      0.00000001	     49.72487755
      2.48307028	     -0.05945095	      0.00007096	     -0.20068429	     -0.06420502	      0.88298860	     -0.00037842	     -0.21950267	     -0.00000000	      0.00000001	     49.72913402
      2.48434538	     -0.05946815	      0.00006185	     -0.20070112	     -0.06420426	      0.88298968	     -0.00037296	     -0.21950571	     -0.00000000	      0.00000001	     49.75967138
      2.48562049	     -0.05948664	      0.00005240	     -0.20071923	     -0.06420348	      0.88299076	     -0.00036739	     -0.21950908	     -0.00000000	      0.00000001	     49.73236200
      2.48658215	     -0.05950142	      0.00004498	     -0.20073372	     -0.06420288	      0.88299158	     -0.00036311	     -0.21951186	     -0.00000000	      0.00000001	     49.77938341
      2.48754381	     -0.05951687	      0.00003745	     -0.20074889	     -0.06420227	      0.88299239	     -0.00035877	     -0.21951483	     -0.00000000	      0.00000001	     49.77257093
      2.48886763	     -0.05953927	      0.00002677	     -0.20077090	     -0.06420141	      0.88299352	     -0.00035271	     -0.21951922	     -0.00000000	      0.00000001	     49.80442219
      2.49005012	     -0.05956038	      0.00001691	     -0.20079164	     -0.06420062	      0.88299452	     -0.00034720	     -0.21952344	     -0.00000000	      0.00000001	     49.79068598
      2.49123260	     -0.05958266	      0.00000673	     -0.20081356	     -0.06419980	      0.88299552	     -0.00034162	     -0.21952794	     -0.00000000	      0.00000001	     49.85475385
      2.49219805	     -0.05960158	     -0.00000181	     -0.20083219	     -0.06419913	      0.88299633	     -0.00033700	     -0.21953182	     -0.00000000	      0.00000001	     49.83702869
      2.49316349	     -0.05962124	     -0.00001071	     -0.20085155	     -0.06419843	      0.88299714	     -0.00033235	     -0.21953587	     -0.00000000	      0.00000001	     49.88090963
      2.49443254	     -0.05964799	     -0.00002300	     -0.20087790	     -0.06419749	      0.88299820	     -0.00032616	     -0.21954148	     -0.00000000	      0.00000001	     49.92204772
      2.49570159	     -0.05967582	     -0.00003594	     -0.20090531	     -0.06419653	      0.88299924	     -0.00031991	     -0.21954738	     -0.00000000	      0.00000001	     50.00645490
      2.49662957	     -0.05969679	     -0.00004570	     -0.20092597	     -0.06419581	      0.88300000	     -0.00031530	     -0.21955188	     -0.00000000	      0.00000001	     50.02376375
      2.49755756	     -0.05971838	     -0.00005570	     -0.20094725	     -0.06419507	      0.88300074	     -0.00031066	     -0.21955653	     -0.00000000	      0.00000001	     50.07393731
      2.49891733	     -0.05975082	     -0.00007076	     -0.20097924	     -0.06419396	      0.88300182	     -0.00030382	     -0.21956360	     -0.00000000	      0.00000001	     50.14498569
      2.50007666	     -0.05977923	     -0.00008392	     -0.20100726	     -0.06419299	      0.88300273	     -0.00029795	     -0.21956987	     -0.00000000	      0.00000001	     50.21974683
      2.50123600	     -0.05980851	     -0.00009732	     -0.20103615	     -0.06419199	      0.88300362	     -0.00029205	     -0.21957635	     -0.00000000	      0.00000001	     50.28870910
      2.50239533	     -0.05983903	     -0.00011105	     -0.20106627	     -0.06419096	      0.88300449	     -0.00028613	     -0.21958304	     -0.00000000	      0.00000001	     50.36949320
      2.50355466	     -0.05987061	     -0.00012468	     -0.20109747	     -0.06418991	      0.88300534	     -0.00028019	     -0.21958994	     -0.00000000	      0.00000000	     50.45370032
      2.50471400	     -0.05990335	     -0.00013844	     -0.20112982	     -0.06418882	      0.88300617	     -0.00027424	     -0.21959707	     -0.00000000	      0.00000000	     50.53214497
      2.50574396	     -0.05993311	     -0.00015072	     -0.20115925	     -0.06418784	      0.88300689	     -0.00026895	     -0.21960357	     -0.00000000	      0.00000000	     50.62656533
      2.50677392	     -0.05996372	     -0.00016317	     -0.20118952	     -0.06418683	      0.88300759	     -0.00026365	     -0.21961025	     -0.00000000	      0.00000000	     50.71354694
      2.50807687	     -0.06000376	     -0.00017922	     -0.20122913	     -0.06418553	      0.88300845	     -0.00025696	     -0.21961892	     -0.00000000	      0.00000000	     50.84729717
      2.50937983	     -0.06004503	     -0.00019551	     -0.20126999	     -0.06418419	      0.88300928	     -0.00025027	     -0.21962785	     -0.00000000	      0.00000000	     50.96162112
      2.51053527	     -0.06008192	     -0.00020986	     -0.20130651	     -0.06418296	      0.88300998	     -0.00024435	     -0.21963596	     -0.00000000	      0.00000000	     51.10628813
      2.51169071	     -0.06011928	     -0.00022413	     -0.20134351	     -0.06418171	      0.88301066	     -0.00023846	     -0.21964424	     -0.00000000	      0.00000000	     51.21926888
      2.51284615	     -0.06015719	     -0.00023838	     -0.20138107	     -0.06418043	      0.88301131	     -0.00023259	     -0.21965266	     -0.00000000	      0.00000000	     51.38140265
      2.51431142	     -0.06020633	     -0.00025660	     -0.20142977	     -0.06417877	      0.88301208	     -0.00022521	     -0.21966355	     -0.00000000	      0.00000000	     51.57582104
      2.51577669	     -0.06025685	     -0.00027518	     -0.20147985	     -0.06417707	      0.88301281	     -0.00021791	     -0.21967468	     -0.00000000	      0.00000000	     51.86484335
      2.51693471	     -0.06029745	     -0.00028994	     -0.20152011	     -0.06417569	      0.88301334	     -0.00021221	     -0.21968362	     -0.00000000	      0.00000000	     52.02026670
      2.51809274	     -0.06033838	     -0.00030466	     -0.20156070	     -0.06417430	      0.88301384	     -0.00020657	     -0.21969268	      0.00000000	      0.00000000	     52.25221038
      2.51970480	     -0.06039617	     -0.00032486	     -0.20161804	     -0.06417232	      0.88301448	     -0.00019887	     -0.21970548	      0.00000000	      0.00000000	     52.52665820
      2.52141483	     -0.06045792	     -0.00034554	     -0.20167935	     -0.06417018	      0.88301508	     -0.00019089	     -0.21971928	      0.00000000	      0.00000000	     52.87060845
      2.52312486	     -0.06051980	     -0.00036532	     -0.20174083	     -0.06416802	      0.88301559	     -0.00018313	     -0.21973325	      0.00000000	      0.00000000	     53.07385983
      2.52456183	     -0.06057144	     -0.00038138	     -0.20179215	     -0.06416617	      0.88301597	     -0.00017679	     -0.21974508	      0.00000000	      0.00000000	     53.35275865
      2.52599880	     -0.06062329	     -0.00039694	     -0.20184371	     -0.06416431	      0.88301629	     -0.00017064	     -0.21975696	      0.00000000	      0.00000000	     53.53662738
      2.52801426	     -0.06069688	     -0.00041765	     -0.20191694	     -0.06416169	      0.88301664	     -0.00016232	     -0.21977367	      0.00000000	      0.00000000	     53.35579367
      2.52981375	     -0.06075815	     -0.00043532	     -0.20197790	     -0.06415933	      0.88301688	     -0.00015523	     -0.21978855	      0.00000000	      0.00000000	     54.37058263
      2.53161325	     -0.06082847	     -0.00045305	     -0.20204795	     -0.06415697	      0.88301703	     -0.00014846	     -0.21980321	      0.00000000	      0.00000000	     53.10067985
      2.53287676	     -0.06086300	     -0.00046390	     -0.20208231	     -0.06415532	      0.88301709	     -0.00014390	     -0.21981354	      0.00000000	      0.00000000	     54.19407534
      2.53414028	     -0.06090781	     -0.00047534	     -0.20212696	     -0.06415367	      0.88301712	     -0.00013951	     -0.21982367	      0.00000000	      0.00000000	     54.26402584
      2.53576410	     -0.06096285	     -0.00048910	     -0.20218183	     -0.06415155	      0.88301710	     -0.00013412	     -0.21983658	      0.00000000	     -0.00000000	     54.00465921
      2.53738792	     -0.06101694	     -0.00050297	     -0.20223573	     -0.06414945	      0.88301704	     -0.00012901	     -0.21984929	      0.00000000	     -0.00000000	     54.26903213
      2.53901174	     -0.06106824	     -0.00051537	     -0.20228690	     -0.06414736	      0.88301692	     -0.00012418	     -0.21986178	      0.00000000	     -0.00000000	     54.63794286
      2.54033489	     -0.06111588	     -0.00052633	     -0.20233442	     -0.06414568	      0.88301679	     -0.00012045	     -0.21987176	      0.00000000	     -0.00000000	     54.29458093
      2.54165803	     -0.06115704	     -0.00053561	     -0.20237551	     -0.06414401	      0.88301664	     -0.00011692	     -0.21988163	      0.00000000	     -0.00000000	     54.54734580
      2.54326127	     -0.06121123	     -0.00054722	     -0.20242960	     -0.06414201	      0.88301642	     -0.00011291	     -0.21989336	      0.00000000	     -0.00000000	     54.22252431
      2.54486451	     -0.06125609	     -0.00055665	     -0.20247443	     -0.06414004	      0.88301616	     -0.00010918	     -0.21990488	     -0.00000000	     -0.00000000	     54.97530304
      2.54624628	     -0.06130460	     -0.00056625	     -0.20252287	     -0.06413837	      0.88301591	     -0.00010619	     -0.21991453	     -0.00000000	     -0.00000000	     54.34896869
      2.54762805	     -0.06134349	     -0.00057356	     -0.20256177	     -0.06413672	      0.88301564	     -0.00010342	     -0.21992405	     -0.00000000	     -0.00000000	     54.44956117
      2.54900983	     -0.06138581	     -0.00058147	     -0.20260408	     -0.06413510	      0.88301534	     -0.00010086	     -0.21993332	     -0.00000000	     -0.00000000	     54.51532427
      2.55073761	     -0.06143280	     -0.00058918	     -0.20265112	     -0.06413311	      0.88301495	     -0.00009797	     -0.21994465	     -0.00000000	     -0.00000000	     54.58075204
      2.55214371	     -0.06147607	     -0.00059661	     -0.20269440	     -0.06413153	      0.88301462	     -0.00009586	     -0.21995353	     -0.00000000	     -0.00000000	     54.43489978
      2.55354981	     -0.06151044	     -0.00060148	     -0.20272886	     -0.06412998	      0.88301427	     -0.00009397	     -0.21996221	     -0.00000000	     -0.00000000	     54.53278914
      2.55495591	     -0.06154925	     -0.00060741	     -0.20276774	     -0.06412846	      0.88301390	     -0.00009231	     -0.21997057	     -0.00000000	     -0.00000000	     54.32927892
      2.55636201	     -0.06158200	     -0.00061153	     -0.20280061	     -0.06412698	      0.88301353	     -0.00009087	     -0.21997866	     -0.00000000	     -0.00000000	     54.51252328
      2.55807424	     -0.06162698	     -0.00061749	     -0.20284571	     -0.06412522	      0.88301305	     -0.00008942	     -0.21998808	     -0.00000000	     -0.00000000	     54.47473934
      2.55943217	     -0.06165458	     -0.00061982	     -0.20287348	     -0.06412387	      0.88301267	     -0.00008851	     -0.21999528	     -0.00000000	     -0.00000000	     54.33774659
      2.56079010	     -0.06168562	     -0.00062338	     -0.20290465	     -0.06412255	      0.88301228	     -0.00008780	     -0.22000214	     -0.00000000	     -0.00000000	     54.43929074
      2.56214802	     -0.06171324	     -0.00062542	     -0.20293245	     -0.06412126	      0.88301188	     -0.00008730	     -0.22000870	     -0.00000000	     -0.00000000	     54.31903996
      2.56378018	     -0.06174696	     -0.00062829	     -0.20296638	     -0.06411977	      0.88301140	     -0.00008697	     -0.22001616	     -0.00000000	     -0.00000000	     54.36135156
      2.56546193	     -0.06177681	     -0.00062908	     -0.20299652	     -0.06411828	      0.88301090	     -0.00008695	     -0.22002343	     -0.00000000	     -0.00000000	     54.28954346
      2.56686717	     -0.06180579	     -0.00063131	     -0.20302568	     -0.06411708	      0.88301047	     -0.00008717	     -0.22002909	     -0.00000000	     -0.00000000	     54.28754417
      2.56827241	     -0.06182652	     -0.00063077	     -0.20304669	     -0.06411592	      0.88301004	     -0.00008762	     -0.22003444	     -0.00000000	     -0.00000000	     54.10239463
      2.56967764	     -0.06184864	     -0.00063133	     -0.20306905	     -0.06411479	      0.88300961	     -0.00008828	     -0.22003937	     -0.00000000	     -0.00000000	     54.22462613
      2.57108288	     -0.06186776	     -0.00063018	     -0.20308847	     -0.06411371	      0.88300917	     -0.00008917	     -0.22004391	     -0.00000000	     -0.00000000	     54.07028164
      2.57248812	     -0.06188637	     -0.00062950	     -0.20310736	     -0.06411266	      0.88300873	     -0.00009028	     -0.22004804	     -0.00000000	     -0.00000000	     54.04241995
      2.57394765	     -0.06190298	     -0.00062740	     -0.20312430	     -0.06411161	      0.88300827	     -0.00009166	     -0.22005189	     -0.00000000	     -0.00000000	     54.18348809
      2.57540719	     -0.06191898	     -0.00062541	     -0.20314064	     -0.06411059	      0.88300781	     -0.00009328	     -0.22005527	     -0.00000000	     -0.00000000	     53.67720068
      2.57686672	     -0.06192922	     -0.00062216	     -0.20315125	     -0.06410962	      0.88300734	     -0.00009513	     -0.22005818	     -0.00000000	     -0.00000000	     53.96863296
      2.57843981	     -0.06194316	     -0.00061886	     -0.20316558	     -0.06410862	      0.88300684	     -0.00009739	     -0.22006075	     -0.00000000	     -0.00000000	     53.88211097
      2.58001290	     -0.06195315	     -0.00061395	     -0.20317601	     -0.06410766	      0.88300633	     -0.00009991	     -0.22006277	     -0.00000000	     -0.00000000	     53.87342297
      2.58158599	     -0.06196225	     -0.00060956	     -0.20318554	     -0.06410674	      0.88300581	     -0.00010271	     -0.22006421	     -0.00000000	     -0.00000000	     53.65582561
      2.58315908	     -0.06196289	     -0.00060233	     -0.20318668	     -0.06410586	      0.88300529	     -0.00010577	     -0.22006508	     -0.00000000	     -0.00000000	     53.50092021
      2.58445906	     -0.06196836	     -0.00059798	     -0.20319253	     -0.06410517	      0.88300486	     -0.00010849	     -0.22006528	     -0.00000000	     -0.00000000	     53.37901786
      2.58575904	     -0.06196760	     -0.00059152	     -0.20319220	     -0.06410451	      0.88300443	     -0.00011139	     -0.22006507	     -0.00000000	     -0.00000000	     53.49715518
      2.58705902	     -0.06196734	     -0.00058532	     -0.20319236	     -0.06410387	      0.88300399	     -0.00011447	     -0.22006441	     -0.00000000	     -0.00000000	     53.23026454
      2.58862406	     -0.06196304	     -0.00057685	     -0.20318860	     -0.06410314	      0.88300345	     -0.00011840	     -0.22006301	     -0.00000000	     -0.00000000	     53.45541552
      2.59018910	     -0.06195969	     -0.00056838	     -0.20318579	     -0.06410244	      0.88300290	     -0.00012259	     -0.22006095	     -0.00000000	     -0.00000000	     52.66488974
      2.59175414	     -0.06194580	     -0.00055840	     -0.20317248	     -0.06410179	      0.88300235	     -0.00012701	     -0.22005826	     -0.00000000	     -0.00000000	     53.27109129
      2.59331918	     -0.06194114	     -0.00054930	     -0.20316838	     -0.06410116	      0.88300178	     -0.00013167	     -0.22005480	     -0.00000000	     -0.00000000	     52.55230615
      2.59426897	     -0.06193000	     -0.00054271	     -0.20315760	     -0.06410080	      0.88300143	     -0.00013462	     -0.22005244	     -0.00000000	     -0.00000000	     52.78047039
      2.59521877	     -0.06192150	     -0.00053639	     -0.20314946	     -0.06410045	      0.88300108	     -0.00013765	     -0.22004981	     -0.00000000	     -0.00000000	     52.72257142
      2.59670373	     -0.06190676	     -0.00052631	     -0.20313528	     -0.06409992	      0.88300051	     -0.00014256	     -0.22004521	     -0.00000000	     -0.00000000	     52.65660012
      2.59779892	     -0.06189467	     -0.00051871	     -0.20312361	     -0.06409955	      0.88300009	     -0.00014631	     -0.22004146	     -0.00000000	     -0.00000000	     52.52114499
      2.59889412	     -0.06188139	     -0.00051095	     -0.20311075	     -0.06409919	      0.88299965	     -0.00015017	     -0.22003738	     -0.00000000	     -0.00000000	     52.48930652
      2.59998931	     -0.06186704	     -0.00050306	     -0.20309683	     -0.06409884	      0.88299921	     -0.00015414	     -0.22003300	     -0.00000000	     -0.00000000	     52.36027927
      2.60108451	     -0.06185149	     -0.00049504	     -0.20308170	     -0.06409850	      0.88299876	     -0.00015822	     -0.22002831	     -0.00000001	     -0.00000000	     52.33442114
      2.60217970	     -0.06183484	     -0.00048694	     -0.20306548	     -0.06409818	      0.88299830	     -0.00016240	     -0.22002330	     -0.00000001	     -0.00000000	     52.19580172
      2.60327490	     -0.06181692	     -0.00047870	     -0.20304799	     -0.06409787	      0.88299784	     -0.00016668	     -0.22001799	     -0.00000001	     -0.00000000	     52.19357375
      2.60437009	     -0.06179792	     -0.00047036	     -0.20302942	     -0.06409756	      0.88299736	     -0.00017106	     -0.22001236	     -0.00000001	     -0.00000000	     52.01727280
      2.60530170	     -0.06178074	     -0.00046312	     -0.20301261	     -0.06409731	      0.88299694	     -0.00017487	     -0.22000732	     -0.00000001	     -0.00000000	     52.02643515
      2.60623331	     -0.06176280	     -0.00045576	     -0.20299505	     -0.06409706	      0.88299652	     -0.00017874	     -0.22000206	     -0.00000001	     -0.00000000	     51.91141448
      2.60737554	     -0.06173964	     -0.00044650	     -0.20297235	     -0.06409676	      0.88299600	     -0.00018358	     -0.21999531	     -0.00000001	     -0.00000000	     51.85805773
      2.60851778	     -0.06171530	     -0.00043701	     -0.20294848	     -0.06409647	      0.88299546	     -0.00018851	     -0.21998821	     -0.00000001	     -0.00000000	     51.69001077
      2.60940800	     -0.06169538	     -0.00042944	     -0.20292892	     -0.06409625	      0.88299503	     -0.00019242	     -0.21998245	     -0.00000001	     -0.00000000	     51.68604739
      2.61029823	     -0.06167475	     -0.00042171	     -0.20290866	     -0.06409602	      0.88299459	     -0.00019638	     -0.21997648	     -0.00000001	     -0.00000000	     51.58221335
      2.61146298	     -0.06164680	     -0.00041135	     -0.20288120	     -0.06409573	      0.88299400	     -0.00020165	     -0.21996837	     -0.00000001	     -0.00000000	     51.51570575
      2.61262773	     -0.06161766	     -0.00040077	     -0.20285255	     -0.06409544	      0.88299340	     -0.00020699	     -0.21995990	     -0.00000001	     -0.00000000	     51.35540462
      2.61347567	     -0.06159570	     -0.00039289	     -0.20283095	     -0.06409523	      0.88299296	     -0.00021094	     -0.21995352	     -0.00000001	     -0.00000000	     51.34689823
      2.61432362	     -0.06157329	     -0.00038491	     -0.20280890	     -0.06409502	      0.88299250	     -0.00021491	     -0.21994696	     -0.00000001	     -0.00000000	     51.26038621
      2.61553617	     -0.06154039	     -0.00037329	     -0.20277652	     -0.06409471	      0.88299184	     -0.00022067	     -0.21993728	     -0.00000001	     -0.00000000	     51.18448194
      2.61658010	     -0.06151131	     -0.00036308	     -0.20274789	     -0.06409444	      0.88299126	     -0.00022568	     -0.21992868	     -0.00000001	     -0.00000000	     51.07686494
      2.61762403	     -0.06148144	     -0.00035268	     -0.20271847	     -0.06409416	      0.88299066	     -0.00023073	     -0.21991984	     -0.00000001	     -0.00000000	     51.03552856
      2.61866796	     -0.06145089	     -0.00034212	     -0.20268837	     -0.06409388	      0.88299005	     -0.00023583	     -0.21991077	     -0.00000001	     -0.00000000	     50.92376961
      2.61971189	     -0.06141953	     -0.00033123	     -0.20265747	     -0.06409359	      0.88298942	     -0.00024097	     -0.21990147	     -0.00000001	     -0.00000000	     50.89840526
      2.62061429	     -0.06139193	     -0.00032165	     -0.20263026	     -0.06409332	      0.88298887	     -0.00024544	     -0.21989326	     -0.00000001	     -0.00000000	     50.80741191
      2.62151670	     -0.06136379	     -0.00031192	     -0.20260252	     -0.06409305	      0.88298831	     -0.00024993	     -0.21988489	     -0.00000000	     -0.00000000	     50.76544736
      2.62266559	     -0.06132732	     -0.00029941	     -0.20256655	     -0.06409269	      0.88298758	     -0.00025567	     -0.21987403	     -0.00000000	     -0.00000000	     50.69193199
      2.62381448	     -0.06129007	     -0.00028677	     -0.20252980	     -0.06409232	      0.88298683	     -0.00026144	     -0.21986294	     -0.00000000	     -0.00000000	     50.65168897
      2.62475412	     -0.06125927	     -0.00027648	     -0.20249940	     -0.06409200	      0.88298620	     -0.00026618	     -0.21985371	     -0.00000000	     -0.00000000	     50.59678640
      2.62569377	     -0.06122796	     -0.00026611	     -0.20246849	     -0.06409166	      0.88298556	     -0.00027093	     -0.21984434	     -0.00000000	     -0.00000000	     50.56346499
      2.62687149	     -0.06118822	     -0.00025306	     -0.20242924	     -0.06409122	      0.88298475	     -0.00027689	     -0.21983242	     -0.00000000	     -0.00000000	     50.51952202
      2.62804921	     -0.06114792	     -0.00023972	     -0.20238944	     -0.06409076	      0.88298392	     -0.00028286	     -0.21982031	     -0.00000000	     -0.00000000	     50.48280156
      2.62901752	     -0.06111449	     -0.00022857	     -0.20235641	     -0.06409036	      0.88298322	     -0.00028776	     -0.21981024	     -0.00000000	     -0.00000000	     50.45876395
      2.62998583	     -0.06108074	     -0.00021740	     -0.20232306	     -0.06408994	      0.88298251	     -0.00029267	     -0.21980006	     -0.00000000	     -0.00000001	     50.43413713
      2.63121441	     -0.06103754	     -0.00020326	     -0.20228036	     -0.06408938	      0.88298159	     -0.00029889	     -0.21978701	     -0.00000000	     -0.00000001	     50.41868819
      2.63244299	     -0.06099422	     -0.00018928	     -0.20223753	     -0.06408878	      0.88298065	     -0.00030509	     -0.21977382	     -0.00000000	     -0.00000001	     50.38970170
      2.63348379	     -0.06095751	     -0.00017766	     -0.20220122	     -0.06408825	      0.88297985	     -0.00031033	     -0.21976256	     -0.00000000	     -0.00000001	     50.40010993
      2.63452458	     -0.06092049	     -0.00016608	     -0.20216458	     -0.06408769	      0.88297903	     -0.00031555	     -0.21975122	     -0.00000000	     -0.00000001	     50.38864921
      2.63579341	     -0.06087517	     -0.00015208	     -0.20211972	     -0.06408698	      0.88297801	     -0.00032187	     -0.21973730	     -0.00000000	     -0.00000001	     50.41229345
      2.63706223	     -0.06082966	     -0.00013813	     -0.20207467	     -0.06408622	      0.88297698	     -0.00032816	     -0.21972330	     -0.00000000	     -0.00000001	     50.41135292
      2.63833105	     -0.06078408	     -0.00012433	     -0.20202952	     -0.06408542	      0.88297593	     -0.00033439	     -0.21970924	     -0.00000000	     -0.00000001	     50.50285886
      2.63944239	     -0.06074401	     -0.00011236	     -0.20198982	     -0.06408469	      0.88297500	     -0.00033980	     -0.21969688	     -0.00000000	     -0.00000001	     50.52482760
      2.64055374	     -0.06070402	     -0.00010057	     -0.20195019	     -0.06408393	      0.88297406	     -0.00034514	     -0.21968451	     -0.00000000	     -0.00000001	     50.62224314
      2.64196985	     -0.06065327	     -0.00008581	     -0.20189987	     -0.06408292	      0.88297285	     -0.00035186	     -0.21966874	     -0.00000000	     -0.00000001	     50.71740435
      2.64344911	     -0.06060067	     -0.00007077	     -0.20184770	     -0.06408182	      0.88297156	     -0.00035874	     -0.21965229	     -0.00000000	     -0.00000001	     50.88311763
      2.64492836	     -0.06054844	     -0.00005595	     -0.20179587	     -0.06408066	      0.88297027	     -0.00036547	     -0.21963590	     -0.00000000	     -0.00000001	     50.94647293
      2.64625259	     -0.06050211	     -0.00004277	     -0.20174989	     -0.06407959	      0.88296910	     -0.00037135	     -0.21962130	     -0.00000000	     -0.00000001	     51.10811531
      2.64757683	     -0.06045611	     -0.00002990	     -0.20170421	     -0.06407848	      0.88296793	     -0.00037708	     -0.21960680	     -0.00000000	     -0.00000001	     51.16476571
      2.64927381	     -0.06039779	     -0.00001389	     -0.20164627	     -0.06407700	      0.88296642	     -0.00038419	     -0.21958838	     -0.00000000	     -0.00000001	     51.26317202
      2.65133898	     -0.06032780	      0.00000490	     -0.20157670	     -0.06407514	      0.88296459	     -0.00039248	     -0.21956627	     -0.00000000	     -0.00000001	     51.26219377
      2.65283655	     -0.06027783	      0.00001800	     -0.20152698	     -0.06407373	      0.88296327	     -0.00039822	     -0.21955049	     -0.00000000	     -0.00000001	     51.25295013
      2.65433412	     -0.06022973	      0.00003053	     -0.20147911	     -0.06407230	      0.88296197	     -0.00040373	     -0.21953492	     -0.00000000	     -0.00000001	     51.49007841
      2.65583168	     -0.06018056	      0.00004271	     -0.20143014	     -0.06407083	      0.88296069	     -0.00040900	     -0.21951961	     -0.00000000	     -0.00000001	     50.99396557
      2.65732925	     -0.06013311	      0.00005435	     -0.20138285	     -0.06406932	      0.88295943	     -0.00041403	     -0.21950453	     -0.00000000	     -0.00000001	     51.44525218
      2.65882682	     -0.06008606	      0.00006583	     -0.20133595	     -0.06406780	      0.88295821	     -0.00041881	     -0.21948973	     -0.00000000	     -0.00000001	     50.84036329
      2.66032439	     -0.06004040	      0.00007638	     -0.20129039	     -0.06406624	      0.88295703	     -0.00042333	     -0.21947520	     -0.00000000	     -0.00000001	     51.27726665
      2.66182195	     -0.05999430	      0.00008708	     -0.20124439	     -0.06406466	      0.88295589	     -0.00042760	     -0.21946097	     -0.00000000	     -0.00000001	     50.93227118
      2.66345694	     -0.05994731	      0.00009763	     -0.20119746	     -0.06406292	      0.88295470	     -0.00043197	     -0.21944573	     -0.00000000	     -0.00000000	     51.00938421
      2.66509193	     -0.05989914	      0.00010884	     -0.20114935	     -0.06406115	      0.88295357	     -0.00043602	     -0.21943084	     -0.00000000	     -0.00000000	     50.56058927
      2.66645706	     -0.05985709	      0.00011653	     -0.20110730	     -0.06405966	      0.88295268	     -0.00043917	     -0.21941865	     -0.00000000	     -0.00000000	     50.86364989
      2.66782219	     -0.05981922	      0.00012524	     -0.20106945	     -0.06405816	      0.88295185	     -0.00044211	     -0.21940665	     -0.00000000	     -0.00000000	     50.82967247
      2.66918732	     -0.05978059	      0.00013286	     -0.20103081	     -0.06405664	      0.88295107	     -0.00044482	     -0.21939488	     -0.00000000	     -0.00000000	     50.63607994
      2.67055245	     -0.05974200	      0.00014063	     -0.20099220	     -0.06405512	      0.88295034	     -0.00044732	     -0.21938330	     -0.00000000	     -0.00000000	     50.73719419
      2.67270711	     -0.05968600	      0.00015127	     -0.20093612	     -0.06405270	      0.88294931	     -0.00045081	     -0.21936545	     -0.00000000	     -0.00000000	     50.18204900
      2.67408931	     -0.05964502	      0.00015912	     -0.20089510	     -0.06405114	      0.88294873	     -0.00045276	     -0.21935422	     -0.00000000	     -0.00000000	     50.57464368
      2.67547152	     -0.05960875	      0.00016516	     -0.20085874	     -0.06404957	      0.88294821	     -0.00045448	     -0.21934313	     -0.00000000	     -0.00000000	     50.57503718
      2.67721733	     -0.05956411	      0.00017404	     -0.20081401	     -0.06404759	      0.88294764	     -0.00045634	     -0.21932942	     -0.00000000	     -0.00000000	     50.79581635
      2.67860599	     -0.05952973	      0.00017891	     -0.20077951	     -0.06404600	      0.88294727	     -0.00045755	     -0.21931874	     -0.00000000	     -0.00000000	     50.35272003
      2.67999464	     -0.05949470	      0.00018551	     -0.20074440	     -0.06404441	      0.88294695	     -0.00045855	     -0.21930825	     -0.00000000	     -0.00000000	     50.41657868
      2.68138330	     -0.05946188	      0.00019084	     -0.20071146	     -0.06404282	      0.88294671	     -0.00045931	     -0.21929794	     -0.00000000	     -0.00000000	     50.55224353
      2.68324539	     -0.05942038	      0.00019931	     -0.20066984	     -0.06404069	      0.88294648	     -0.00045998	     -0.21928448	     -0.00000000	     -0.00000000	     50.01563019
      2.68449568	     -0.05938901	      0.00020329	     -0.20063834	     -0.06403925	      0.88294639	     -0.00046020	     -0.21927562	     -0.00000000	     -0.00000000	     50.46717194
      2.68574598	     -0.05936175	      0.00020833	     -0.20061097	     -0.06403782	      0.88294636	     -0.00046024	     -0.21926689	     -0.00000000	     -0.00000000	     50.35627850
      2.68742509	     -0.05932596	      0.00021427	     -0.20057501	     -0.06403590	      0.88294639	     -0.00046000	     -0.21925547	     -0.00000000	      0.00000000	     50.40546323
      2.68910419	     -0.05929185	      0.00022068	     -0.20054074	     -0.06403397	      0.88294650	     -0.00045944	     -0.21924436	     -0.00000000	      0.00000000	     50.08309525
      2.69078330	     -0.05925835	      0.00022519	     -0.20050704	     -0.06403205	      0.88294671	     -0.00045855	     -0.21923363	     -0.00000000	      0.00000000	     50.38029061
      2.69226451	     -0.05923005	      0.00023119	     -0.20047861	     -0.06403035	      0.88294696	     -0.00045749	     -0.21922444	     -0.00000000	      0.00000000	     50.20398423
      2.69374571	     -0.05920418	      0.00023445	     -0.20045253	     -0.06402865	      0.88294727	     -0.00045618	     -0.21921552	     -0.00000000	      0.00000000	     50.32998856
      2.69522692	     -0.05917925	      0.00023966	     -0.20042745	     -0.06402695	      0.88294764	     -0.00045462	     -0.21920694	     -0.00000000	      0.00000000	     50.05613621
      2.69670813	     -0.05915441	      0.00024243	     -0.20040239	     -0.06402525	      0.88294807	     -0.00045280	     -0.21919867	     -0.00000000	      0.00000000	     50.15992163
      2.69818933	     -0.05913372	      0.00024694	     -0.20038153	     -0.06402354	      0.88294855	     -0.00045074	     -0.21919072	     -0.00000000	      0.00000000	     50.12144409
      2.69967054	     -0.05911194	      0.00024907	     -0.20035950	     -0.06402182	      0.88294908	     -0.00044842	     -0.21918316	     -0.00000000	      0.00000000	     50.14412371
      2.70115174	     -0.05909370	      0.00025293	     -0.20034107	     -0.06402010	      0.88294966	     -0.00044585	     -0.21917595	     -0.00000000	      0.00000000	     49.85699800
      2.70263295	     -0.05907645	      0.00025427	     -0.20032355	     -0.06401836	      0.88295028	     -0.00044303	     -0.21916916	     -0.00000000	      0.00000000	     50.02536176
      2.70411415	     -0.05906216	      0.00025733	     -0.20030904	     -0.06401662	      0.88295094	     -0.00043996	     -0.21916279	     -0.00000000	      0.00000000	     49.62119925
      2.70559536	     -0.05904988	      0.00025768	     -0.20029646	     -0.06401487	      0.88295165	     -0.00043665	     -0.21915689	     -0.00000000	      0.00000000	     49.93639303
      2.70707657	     -0.05904146	      0.00025978	     -0.20028779	     -0.06401310	      0.88295239	     -0.00043310	     -0.21915150	     -0.00000000	      0.00000000	     49.39114968
      2.70855777	     -0.05903264	      0.00025928	     -0.20027865	     -0.06401132	      0.88295316	     -0.00042930	     -0.21914666	     -0.00000000	      0.00000000	     49.75087386
      2.71003898	     -0.05903125	      0.00026032	     -0.20027698	     -0.06400953	      0.88295397	     -0.00042527	     -0.21914234	     -0.00000000	      0.00000000	     49.34501802
      2.71152018	     -0.05902831	      0.00025885	     -0.20027369	     -0.06400772	      0.88295481	     -0.00042100	     -0.21913868	     -0.00000000	      0.00000000	     49.45482347
      2.71300139	     -0.05903258	      0.00025889	     -0.20027765	     -0.06400589	      0.88295567	     -0.00041650	     -0.21913563	     -0.00000000	      0.00000000	     49.12937692
      2.71448259	     -0.05903634	      0.00025645	     -0.20028104	     -0.06400405	      0.88295656	     -0.00041176	     -0.21913329	     -0.00000000	      0.00000000	     49.16978662
      2.71596380	     -0.05904366	      0.00025566	     -0.20028803	     -0.06400220	      0.88295747	     -0.00040680	     -0.21913159	     -0.00000000	      0.00000000	     49.13947031
      2.71744501	     -0.05905395	      0.00025244	     -0.20029792	     -0.06400032	      0.88295841	     -0.00040162	     -0.21913058	     -0.00000000	      0.00000000	     48.92952453
      2.71892621	     -0.05906775	      0.00025054	     -0.20031137	     -0.06399843	      0.88295936	     -0.00039621	     -0.21913026	     -0.00000000	      0.00000000	     49.05762297
      2.72040742	     -0.05908263	      0.00024655	     -0.20032585	     -0.06399653	      0.88296033	     -0.00039059	     -0.21913065	     -0.00000000	      0.00000000	     48.66463187
      2.72188862	     -0.05910044	      0.00024367	     -0.20034328	     -0.06399460	      0.88296132	     -0.00038475	     -0.21913172	     -0.00000000	      0.00000000	     48.82134280
      2.72305747	     -0.05911534	      0.00024007	     -0.20035786	     -0.06399307	      0.88296211	     -0.00037999	     -0.21913305	     -0.00000000	      0.00000000	     48.66201702
      2.72422632	     -0.05913221	      0.00023669	     -0.20037441	     -0.06399153	      0.88296291	     -0.00037510	     -0.21913479	     -0.00000000	      0.00000000	     48.60111238
      2.72539517	     -0.05915021	      0.00023289	     -0.20039208	     -0.06398997	      0.88296372	     -0.00037009	     -0.21913694	     -0.00000000	      0.00000000	     48.53484361
      2.72656401	     -0.05916958	      0.00022878	     -0.20041112	     -0.06398841	      0.88296454	     -0.00036496	     -0.21913948	     -0.00000000	      0.00000000	     48.44515911
      2.72773286	     -0.05919038	      0.00022428	     -0.20043159	     -0.06398683	      0.88296536	     -0.00035970	     -0.21914242	     -0.00000000	      0.00000000	     48.39207523
      2.72890171	     -0.05921274	      0.00021943	     -0.20045360	     -0.06398524	      0.88296619	     -0.00035432	     -0.21914576	     -0.00000000	      0.00000000	     48.27617078
      2.73007056	     -0.05923669	      0.00021417	     -0.20047720	     -0.06398363	      0.88296703	     -0.00034883	     -0.21914950	     -0.00000000	      0.00000000	     48.25361561
      2.73105467	     -0.05925810	      0.00020947	     -0.20049832	     -0.06398227	      0.88296773	     -0.00034412	     -0.21915296	     -0.00000000	      0.00000000	     48.13647219
      2.73203878	     -0.05928073	      0.00020448	     -0.20052065	     -0.06398090	      0.88296844	     -0.00033934	     -0.21915671	     -0.00000000	      0.00000000	     48.09317021
      2.73329268	     -0.05931102	      0.00019776	     -0.20055055	     -0.06397914	      0.88296935	     -0.00033314	     -0.21916190	     -0.00000000	      0.00000000	     47.99019511
      2.73454658	     -0.05934271	      0.00019064	     -0.20058185	     -0.06397736	      0.88297026	     -0.00032682	     -0.21916754	     -0.00000000	      0.00000000	     47.97151677
      2.73545016	     -0.05936626	      0.00018529	     -0.20060511	     -0.06397606	      0.88297092	     -0.00032221	     -0.21917187	     -0.00000000	      0.00000000	     47.87018155
      2.73635374	     -0.05939053	      0.00017973	     -0.20062910	     -0.06397476	      0.88297157	     -0.00031754	     -0.21917643	     -0.00000000	      0.00000000	     47.83285337
      2.73771304	     -0.05942829	      0.00017098	     -0.20066643	     -0.06397278	      0.88297256	     -0.00031042	     -0.21918369	     -0.00000000	      0.00000000	     47.75283433
      2.73883064	     -0.05946042	      0.00016343	     -0.20069820	     -0.06397113	      0.88297337	     -0.00030449	     -0.21919001	     -0.00000000	      0.00000000	     47.72349399
      2.73994824	     -0.05949330	      0.00015557	     -0.20073072	     -0.06396946	      0.88297417	     -0.00029849	     -0.21919664	     -0.00000000	      0.00000000	     47.65985941
      2.74106584	     -0.05952702	      0.00014726	     -0.20076408	     -0.06396778	      0.88297497	     -0.00029244	     -0.21920356	     -0.00000000	      0.00000000	     47.65573084
      2.74218344	     -0.05956136	      0.00013845	     -0.20079806	     -0.06396608	      0.88297576	     -0.00028632	     -0.21921076	     -0.00000000	      0.00000000	     47.61333038
      2.74317530	     -0.05959232	      0.00013012	     -0.20082868	     -0.06396455	      0.88297646	     -0.00028085	     -0.21921737	     -0.00000000	      0.00000000	     47.63099890
      2.74416717	     -0.05962337	      0.00012135	     -0.20085939	     -0.06396301	      0.88297715	     -0.00027534	     -0.21922418	     -0.00000000	      0.00000000	     47.62908819
      2.74515903	     -0.05965467	      0.00011215	     -0.20089034	     -0.06396145	      0.88297783	     -0.00026980	     -0.21923115	     -0.00000000	      0.00000000	     47.64408907
      2.74653337	     -0.05969943	      0.00009875	     -0.20093461	     -0.06395926	      0.88297877	     -0.00026208	     -0.21924110	     -0.00000000	      0.00000000	     47.66152375
      2.74759858	     -0.05973510	      0.00008786	     -0.20096989	     -0.06395754	      0.88297948	     -0.00025606	     -0.21924902	     -0.00000000	      0.00000000	     47.68231698
      2.74866379	     -0.05977117	      0.00007673	     -0.20100557	     -0.06395580	      0.88298018	     -0.00025001	     -0.21925713	     -0.00000000	      0.00000000	     47.70478072
      2.74972900	     -0.05980767	      0.00006533	     -0.20104168	     -0.06395403	      0.88298087	     -0.00024394	     -0.21926540	     -0.00000000	      0.00000000	     47.73384818
      2.75103223	     -0.05985275	      0.00005102	     -0.20108629	     -0.06395185	      0.88298170	     -0.00023650	     -0.21927575	     -0.00000000	      0.00000000	     47.79167399
      2.75213440	     -0.05989142	      0.00003856	     -0.20112456	     -0.06394997	      0.88298239	     -0.00023019	     -0.21928466	     -0.00000000	      0.00000000	     47.83329285
      2.75323656	     -0.05993058	      0.00002585	     -0.20116331	     -0.06394808	      0.88298306	     -0.00022388	     -0.21929373	     -0.00000000	      0.00000000	     47.90104765
      2.75433873	     -0.05997027	      0.00001292	     -0.20120260	     -0.06394615	      0.88298372	     -0.00021756	     -0.21930294	     -0.00000000	      0.00000000	     47.95479802
      2.75568006	     -0.06001878	     -0.00000295	     -0.20125062	     -0.06394378	      0.88298450	     -0.00020988	     -0.21931432	     -0.00000000	      0.00000000	     48.05527423
      2.75687281	     -0.06006196	     -0.00001720	     -0.20129337	     -0.06394165	      0.88298518	     -0.00020305	     -0.21932457	     -0.00000000	      0.00000000	     48.11901179
      2.75806556	     -0.06010502	     -0.00003162	     -0.20133600	     -0.06393948	      0.88298584	     -0.00019625	     -0.21933493	     -0.00000000	      0.00000000	     48.24910683
      2.75925832	     -0.06014828	     -0.00004618	     -0.20137885	     -0.06393729	      0.88298647	     -0.00018946	     -0.21934538	     -0.00000000	      0.00000000	     48.35355826
      2.76045107	     -0.06019172	     -0.00006102	     -0.20142186	     -0.06393507	      0.88298709	     -0.00018272	     -0.21935590	     -0.00000000	      0.00000000	     48.51759656
      2.76189971	     -0.06024531	     -0.00007954	     -0.20147494	     -0.06393234	      0.88298781	     -0.00017458	     -0.21936878	      0.00000000	      0.00000000	     48.68895764
      2.76334835	     -0.06029893	     -0.00009833	     -0.20152804	     -0.06392958	      0.88298850	     -0.00016652	     -0.21938174	      0.00000000	      0.00000000	     48.97360222
      2.76459203	     -0.06034504	     -0.00011465	     -0.20157372	     -0.06392718	      0.88298906	     -0.00015969	     -0.21939292	      0.00000000	      0.00000000	     49.13427834
      2.76583572	     -0.06039089	     -0.00013076	     -0.20161914	     -0.06392476	      0.88298960	     -0.00015294	     -0.21940413	      0.00000000	      0.00000000	     49.38238312
      2.76739849	     -0.06044821	     -0.00015061	     -0.20167595	     -0.06392170	      0.88299025	     -0.00014459	     -0.21941823	      0.00000000	      0.00000000	     49.63859835
      2.76914258	     -0.06051122	     -0.00017249	     -0.20173841	     -0.06391827	      0.88299092	     -0.00013548	     -0.21943395	      0.00000000	      0.00000000	     49.98615510
      2.77088667	     -0.06057467	     -0.00019473	     -0.20180132	     -0.06391481	      0.88299155	     -0.00012660	     -0.21944958	      0.00000000	      0.00000000	     50.19888111
      2.77238241	     -0.06062725	     -0.00021345	     -0.20185345	     -0.06391183	      0.88299205	     -0.00011918	     -0.21946290	      0.00000000	      0.00000000	     50.47084892
      2.77387815	     -0.06067890	     -0.00023177	     -0.20190466	     -0.06390885	      0.88299252	     -0.00011197	     -0.21947604	      0.00000000	      0.00000000	     50.77424609
      2.77537389	     -0.06072984	     -0.00024975	     -0.20195521	     -0.06390587	      0.88299296	     -0.00010496	     -0.21948900	      0.00000000	      0.00000000	     50.56348076
      2.77686963	     -0.06077663	     -0.00026736	     -0.20200160	     -0.06390290	      0.88299337	     -0.00009816	     -0.21950173	      0.00000000	      0.00000000	     50.99905459
      2.77836537	     -0.06082606	     -0.00028455	     -0.20205065	     -0.06389993	      0.88299376	     -0.00009158	     -0.21951418	      0.00000000	      0.00000000	     51.31442355
      2.77986111	     -0.06087449	     -0.00030142	     -0.20209873	     -0.06389698	      0.88299412	     -0.00008523	     -0.21952643	      0.00000000	      0.00000000	     51.00808865
      2.78135685	     -0.06091934	     -0.00031786	     -0.20214322	     -0.06389405	      0.88299446	     -0.00007911	     -0.21953844	      0.00000000	      0.00000000	     51.49474602
      2.78299609	     -0.06097184	     -0.00033557	     -0.20219537	     -0.06389086	      0.88299480	     -0.00007267	     -0.21955126	      0.00000000	      0.00000000	     51.57948024
      2.78463533	     -0.06101831	     -0.00035218	     -0.20224151	     -0.06388770	      0.88299512	     -0.00006652	     -0.21956378	      0.00000000	      0.00000000	     51.61663780
      2.78626131	     -0.06106724	     -0.00036831	     -0.20229014	     -0.06388460	      0.88299542	     -0.00006070	     -0.21957577	      0.00000000	      0.00000000	     51.76608710
      2.78788728	     -0.06110858	     -0.00038314	     -0.20233122	     -0.06388153	      0.88299570	     -0.00005518	     -0.21958743	      0.00000000	      0.00000000	     51.64931846
      2.78930785	     -0.06114698	     -0.00039634	     -0.20236938	     -0.06387889	      0.88299593	     -0.00005058	     -0.21959723	      0.00000000	      0.00000000	     51.79000276
      2.79072842	     -0.06118105	     -0.00040807	     -0.20240327	     -0.06387628	      0.88299615	     -0.00004622	     -0.21960674	      0.00000000	      0.00000000	     52.14893615
      2.79214898	     -0.06121938	     -0.00042041	     -0.20244141	     -0.06387371	      0.88299635	     -0.00004208	     -0.21961589	      0.00000000	      0.00000000	     51.96236659
      2.79385920	     -0.06125836	     -0.00043370	     -0.20248020	     -0.06387067	      0.88299659	     -0.00003739	     -0.21962656	      0.00000000	      0.00000000	     52.08881409
      2.79519035	     -0.06128993	     -0.00044477	     -0.20251161	     -0.06386833	      0.88299676	     -0.00003398	     -0.21963446	      0.00000000	      0.00000000	     52.14495950
      2.79652150	     -0.06131776	     -0.00045452	     -0.20253932	     -0.06386604	      0.88299693	     -0.00003077	     -0.21964207	      0.00000000	      0.00000000	     52.35401368
      2.79825235	     -0.06135693	     -0.00046767	     -0.20257832	     -0.06386312	      0.88299713	     -0.00002689	     -0.21965152	     -0.00000000	      0.00000000	     52.27175429
      2.79962113	     -0.06138258	     -0.00047659	     -0.20260388	     -0.06386085	      0.88299728	     -0.00002407	     -0.21965866	     -0.00000000	      0.00000000	     52.52639708
      2.80098992	     -0.06140986	     -0.00048602	     -0.20263107	     -0.06385863	      0.88299742	     -0.00002146	     -0.21966549	     -0.00000000	      0.00000000	     52.45335862
      2.80235871	     -0.06143380	     -0.00049451	     -0.20265495	     -0.06385645	      0.88299756	     -0.00001906	     -0.21967199	     -0.00000000	      0.00000000	     52.59304591
      2.80413265	     -0.06146689	     -0.00050564	     -0.20268796	     -0.06385369	      0.88299772	     -0.00001629	     -0.21967995	     -0.00000000	      0.00000000	     52.57421429
      2.80566002	     -0.06148739	     -0.00051388	     -0.20270843	     -0.06385137	      0.88299785	     -0.00001419	     -0.21968638	     -0.00000000	      0.00000000	     52.69445831
      2.80718739	     -0.06151254	     -0.00052245	     -0.20273354	     -0.06384912	      0.88299797	     -0.00001236	     -0.21969232	     -0.00000000	      0.00000000	     52.89336501
      2.80871476	     -0.06153072	     -0.00052957	     -0.20275173	     -0.06384691	      0.88299808	     -0.00001081	     -0.21969788	     -0.00000000	      0.00000000	     52.95213449
      2.81003333	     -0.06154985	     -0.00053591	     -0.20277087	     -0.06384506	      0.88299816	     -0.00000968	     -0.21970231	     -0.00000000	      0.00000000	     52.85717202
      2.81135189	     -0.06156308	     -0.00054126	     -0.20278414	     -0.06384324	      0.88299824	     -0.00000876	     -0.21970642	     -0.00000000	      0.00000000	     52.97068712
      2.81295682	     -0.06158039	     -0.00054745	     -0.20280151	     -0.06384109	      0.88299832	     -0.00000791	     -0.21971095	     -0.00000000	      0.00000000	     52.98568021
      2.81456176	     -0.06159446	     -0.00055283	     -0.20281566	     -0.06383900	      0.88299838	     -0.00000737	     -0.21971496	     -0.00000000	      0.00000000	     53.18452494
      2.81592213	     -0.06160472	     -0.00055692	     -0.20282602	     -0.06383727	      0.88299842	     -0.00000713	     -0.21971797	     -0.00000000	      0.00000000	     52.88099667
      2.81728250	     -0.06161114	     -0.00056053	     -0.20283254	     -0.06383559	      0.88299845	     -0.00000712	     -0.21972057	     -0.00000000	      0.00000000	     53.13123975
      2.81864288	     -0.06161955	     -0.00056364	     -0.20284107	     -0.06383395	      0.88299847	     -0.00000732	     -0.21972277	     -0.00000000	      0.00000000	     53.09307206
      2.82033947	     -0.06162439	     -0.00056680	     -0.20284608	     -0.06383196	      0.88299848	     -0.00000786	     -0.21972501	     -0.00000000	     -0.00000000	     53.45708687
      2.82179759	     -0.06163168	     -0.00056903	     -0.20285353	     -0.06383031	      0.88299846	     -0.00000860	     -0.21972640	     -0.00000000	     -0.00000000	     53.07153079
      2.82325571	     -0.06163045	     -0.00057066	     -0.20285248	     -0.06382870	      0.88299844	     -0.00000958	     -0.21972739	     -0.00000000	     -0.00000000	     53.06837625
      2.82471383	     -0.06163137	     -0.00057151	     -0.20285360	     -0.06382715	      0.88299839	     -0.00001080	     -0.21972786	     -0.00000000	     -0.00000000	     53.15121872
      2.82617195	     -0.06162742	     -0.00057199	     -0.20284986	     -0.06382563	      0.88299833	     -0.00001227	     -0.21972789	     -0.00000000	     -0.00000000	     53.28564231
      2.82763007	     -0.06162589	     -0.00057168	     -0.20284856	     -0.06382417	      0.88299825	     -0.00001398	     -0.21972740	     -0.00000000	     -0.00000000	     53.05355095
      2.82908819	     -0.06161740	     -0.00057110	     -0.20284031	     -0.06382275	      0.88299816	     -0.00001593	     -0.21972647	     -0.00000000	     -0.00000000	     53.15197634
      2.83054631	     -0.06161046	     -0.00056949	     -0.20283363	     -0.06382137	      0.88299804	     -0.00001812	     -0.21972500	     -0.00000000	     -0.00000000	     52.93782273
      2.83200443	     -0.06159896	     -0.00056791	     -0.20282239	     -0.06382004	      0.88299791	     -0.00002055	     -0.21972303	     -0.00000000	     -0.00000000	     53.27694897
      2.83346255	     -0.06158821	     -0.00056513	     -0.20281194	     -0.06381876	      0.88299777	     -0.00002321	     -0.21972055	     -0.00000000	     -0.00000000	     52.99095099
      2.83492067	     -0.06157226	     -0.00056245	     -0.20279627	     -0.06381752	      0.88299760	     -0.00002610	     -0.21971754	     -0.00000000	     -0.00000000	     53.11260361
      2.83637879	     -0.06155825	     -0.00055845	     -0.20278259	     -0.06381632	      0.88299742	     -0.00002922	     -0.21971401	     -0.00000000	     -0.00000000	     52.88198062
      2.83783691	     -0.06153736	     -0.00055464	     -0.20276202	     -0.06381516	      0.88299722	     -0.00003257	     -0.21970996	     -0.00000000	     -0.00000000	     52.99796081
      2.83929503	     -0.06151959	     -0.00054930	     -0.20274459	     -0.06381405	      0.88299700	     -0.00003614	     -0.21970532	     -0.00000000	     -0.00000000	     53.01529353
      2.84075315	     -0.06149524	     -0.00054446	     -0.20272058	     -0.06381298	      0.88299677	     -0.00003994	     -0.21970018	     -0.00000000	     -0.00000000	     52.95897668
      2.84221127	     -0.06147249	     -0.00053759	     -0.20269822	     -0.06381195	      0.88299652	     -0.00004396	     -0.21969444	     -0.00000000	     -0.00000000	     52.85599265
      2.84344291	     -0.06144913	     -0.00053252	     -0.20267517	     -0.06381112	      0.88299630	     -0.00004752	     -0.21968918	     -0.00000000	     -0.00000000	     52.87518645
      2.84467454	     -0.06142602	     -0.00052630	     -0.20265239	     -0.06381031	      0.88299606	     -0.00005123	     -0.21968350	     -0.00000000	     -0.00000000	     52.94649167
      2.84590617	     -0.06140094	     -0.00051997	     -0.20262765	     -0.06380953	      0.88299581	     -0.00005510	     -0.21967744	     -0.00000000	     -0.00000000	     52.80518981
      2.84691066	     -0.06137952	     -0.00051447	     -0.20260651	     -0.06380892	      0.88299560	     -0.00005836	     -0.21967218	     -0.00000000	     -0.00000000	     52.89388430
      2.84791514	     -0.06135700	     -0.00050878	     -0.20258428	     -0.06380832	      0.88299538	     -0.00006172	     -0.21966666	     -0.00000000	     -0.00000000	     52.83538772
      2.84919359	     -0.06132692	     -0.00050127	     -0.20255457	     -0.06380759	      0.88299509	     -0.00006614	     -0.21965923	     -0.00000000	     -0.00000000	     52.85882568
      2.85034144	     -0.06129856	     -0.00049430	     -0.20252655	     -0.06380696	      0.88299482	     -0.00007023	     -0.21965218	     -0.00000000	     -0.00000000	     52.77363301
      2.85148929	     -0.06126905	     -0.00048712	     -0.20249737	     -0.06380635	      0.88299453	     -0.00007445	     -0.21964477	     -0.00000000	     -0.00000000	     52.83643179
      2.85248893	     -0.06124247	     -0.00048072	     -0.20247109	     -0.06380583	      0.88299428	     -0.00007822	     -0.21963802	     -0.00000000	     -0.00000000	     52.73599382
      2.85348856	     -0.06121496	     -0.00047413	     -0.20244387	     -0.06380533	      0.88299401	     -0.00008208	     -0.21963100	     -0.00000000	     -0.00000000	     52.75071245
      2.85448820	     -0.06118664	     -0.00046740	     -0.20241586	     -0.06380485	      0.88299373	     -0.00008602	     -0.21962371	     -0.00000000	     -0.00000000	     52.69126489
      2.85580355	     -0.06114805	     -0.00045829	     -0.20237767	     -0.06380423	      0.88299335	     -0.00009133	     -0.21961372	     -0.00000000	     -0.00000000	     52.69445875
      2.85677159	     -0.06111875	     -0.00045143	     -0.20234866	     -0.06380379	      0.88299306	     -0.00009533	     -0.21960607	     -0.00000000	     -0.00000000	     52.60018855
      2.85773964	     -0.06108857	     -0.00044441	     -0.20231878	     -0.06380337	      0.88299276	     -0.00009941	     -0.21959818	     -0.00000000	     -0.00000000	     52.59311249
      2.85894807	     -0.06104989	     -0.00043547	     -0.20228048	     -0.06380285	      0.88299237	     -0.00010458	     -0.21958799	     -0.00000000	     -0.00000000	     52.50967045
      2.85999358	     -0.06101550	     -0.00042757	     -0.20224640	     -0.06380241	      0.88299202	     -0.00010915	     -0.21957888	     -0.00000000	     -0.00000000	     52.51761564
      2.86103910	     -0.06098037	     -0.00041955	     -0.20221160	     -0.06380198	      0.88299165	     -0.00011378	     -0.21956949	     -0.00000000	     -0.00000000	     52.43087793
      2.86208461	     -0.06094438	     -0.00041138	     -0.20217593	     -0.06380157	      0.88299127	     -0.00011849	     -0.21955985	     -0.00000000	     -0.00000000	     52.43573088
      2.86313012	     -0.06090766	     -0.00040309	     -0.20213953	     -0.06380116	      0.88299087	     -0.00012326	     -0.21954994	     -0.00000000	     -0.00000000	     52.35504311
      2.86417563	     -0.06087014	     -0.00039462	     -0.20210233	     -0.06380076	      0.88299046	     -0.00012808	     -0.21953979	     -0.00000000	     -0.00000000	     52.35493690
      2.86522115	     -0.06083199	     -0.00038599	     -0.20206450	     -0.06380036	      0.88299004	     -0.00013297	     -0.21952938	     -0.00000000	     -0.00000000	     52.28094123
      2.86626666	     -0.06079314	     -0.00037716	     -0.20202597	     -0.06379997	      0.88298960	     -0.00013791	     -0.21951875	     -0.00000000	     -0.00000000	     52.27323533
      2.86731217	     -0.06075376	     -0.00036819	     -0.20198691	     -0.06379958	      0.88298914	     -0.00014289	     -0.21950789	     -0.00000000	     -0.00000000	     52.21097674
      2.86835768	     -0.06071380	     -0.00035909	     -0.20194728	     -0.06379919	      0.88298866	     -0.00014792	     -0.21949682	     -0.00000000	     -0.00000000	     52.19910389
      2.86940320	     -0.06067339	     -0.00034984	     -0.20190719	     -0.06379881	      0.88298817	     -0.00015299	     -0.21948555	     -0.00000000	     -0.00000000	     52.14953775
      2.87044871	     -0.06063242	     -0.00034042	     -0.20186653	     -0.06379842	      0.88298766	     -0.00015810	     -0.21947409	     -0.00000000	     -0.00000000	     52.13362654
      2.87149422	     -0.06059114	     -0.00033098	     -0.20182556	     -0.06379803	      0.88298713	     -0.00016323	     -0.21946244	     -0.00000000	     -0.00000000	     52.10024275
      2.87253973	     -0.06054939	     -0.00032142	     -0.20178411	     -0.06379764	      0.88298658	     -0.00016839	     -0.21945063	     -0.00000000	     -0.00000000	     52.08355410
      2.87385452	     -0.06049646	     -0.00030926	     -0.20173157	     -0.06379714	      0.88298587	     -0.00017492	     -0.21943555	     -0.00000000	     -0.00000000	     52.05303011
      2.87488033	     -0.06045485	     -0.00029960	     -0.20169025	     -0.06379675	      0.88298529	     -0.00018003	     -0.21942363	     -0.00000000	     -0.00000000	     52.03831439
      2.87590614	     -0.06041312	     -0.00028980	     -0.20164881	     -0.06379635	      0.88298470	     -0.00018515	     -0.21941159	     -0.00000000	     -0.00000000	     52.02022692
      2.87715253	     -0.06036227	     -0.00027783	     -0.20159830	     -0.06379586	      0.88298395	     -0.00019139	     -0.21939683	     -0.00000000	     -0.00000000	     51.99693213
      2.87839892	     -0.06031195	     -0.00026604	     -0.20154830	     -0.06379535	      0.88298318	     -0.00019764	     -0.21938193	     -0.00000000	     -0.00000000	     51.98180173
      2.87948450	     -0.06026796	     -0.00025570	     -0.20150459	     -0.06379490	      0.88298249	     -0.00020308	     -0.21936887	     -0.00000000	     -0.00000000	     51.95236181
      2.88057007	     -0.06022392	     -0.00024532	     -0.20146083	     -0.06379444	      0.88298178	     -0.00020852	     -0.21935574	     -0.00000000	     -0.00000000	     51.94153566
      2.88190864	     -0.06016959	     -0.00023243	     -0.20140681	     -0.06379386	      0.88298087	     -0.00021521	     -0.21933949	     -0.00000000	     -0.00000000	     51.91315631
      2.88324720	     -0.06011541	     -0.00021923	     -0.20135295	     -0.06379325	      0.88297994	     -0.00022189	     -0.21932319	     -0.00000000	     -0.00000000	     51.93811728
      2.88435991	     -0.06007046	     -0.00020816	     -0.20130825	     -0.06379274	      0.88297914	     -0.00022741	     -0.21930962	     -0.00000000	     -0.00000000	     51.92481404
      2.88547261	     -0.06002569	     -0.00019715	     -0.20126372	     -0.06379222	      0.88297833	     -0.00023290	     -0.21929606	     -0.00000000	     -0.00000001	     51.97018054
      2.88690349	     -0.05996841	     -0.00018306	     -0.20120674	     -0.06379152	      0.88297726	     -0.00023990	     -0.21927866	     -0.00000000	     -0.00000001	     52.01792394
      2.88838668	     -0.05990965	     -0.00016863	     -0.20114826	     -0.06379078	      0.88297613	     -0.00024708	     -0.21926070	     -0.00000000	     -0.00000001	     52.13664779
      2.88986986	     -0.05985151	     -0.00015436	     -0.20109038	     -0.06379002	      0.88297497	     -0.00025414	     -0.21924285	     -0.00000000	     -0.00000001	     52.19555216
      2.89118882	     -0.05980046	     -0.00014190	     -0.20103955	     -0.06378933	      0.88297392	     -0.00026031	     -0.21922712	     -0.00000000	     -0.00000001	     52.35476720
      2.89250779	     -0.05975001	     -0.00012963	     -0.20098928	     -0.06378863	      0.88297285	     -0.00026638	     -0.21921153	     -0.00000000	     -0.00000001	     52.43870162
      2.89420495	     -0.05968617	     -0.00011417	     -0.20092566	     -0.06378772	      0.88297147	     -0.00027399	     -0.21919172	     -0.00000000	     -0.00000001	     52.58539691
      2.89626648	     -0.05961002	     -0.00009584	     -0.20084973	     -0.06378658	      0.88296976	     -0.00028294	     -0.21916811	     -0.00000000	     -0.00000001	     52.66708768
      2.89774525	     -0.05955592	     -0.00008309	     -0.20079576	     -0.06378576	      0.88296853	     -0.00028913	     -0.21915150	     -0.00000000	     -0.00000001	     52.69718455
      2.89922403	     -0.05950312	     -0.00007072	     -0.20074305	     -0.06378494	      0.88296731	     -0.00029513	     -0.21913515	     -0.00000000	     -0.00000001	     53.00976825
      2.90070280	     -0.05944983	     -0.00005858	     -0.20068985	     -0.06378412	      0.88296608	     -0.00030092	     -0.21911910	     -0.00000000	     -0.00000001	     52.57337098
      2.90218157	     -0.05939751	     -0.00004704	     -0.20063756	     -0.06378329	      0.88296487	     -0.00030650	     -0.21910334	     -0.00000000	     -0.00000001	     53.03272551
      2.90366035	     -0.05934757	     -0.00003546	     -0.20058766	     -0.06378247	      0.88296367	     -0.00031186	     -0.21908791	     -0.00000000	     -0.00000001	     52.51354934
      2.90513912	     -0.05929471	     -0.00002434	     -0.20053480	     -0.06378166	      0.88296249	     -0.00031700	     -0.21907279	     -0.00000000	     -0.00000001	     52.89238453
      2.90675698	     -0.05924062	     -0.00001187	     -0.20048070	     -0.06378078	      0.88296124	     -0.00032236	     -0.21905655	     -0.00000000	     -0.00000001	     52.68977981
      2.90837484	     -0.05918349	     -0.00000069	     -0.20042351	     -0.06377991	      0.88296002	     -0.00032745	     -0.21904067	     -0.00000000	     -0.00000001	     52.67680491
      2.90970106	     -0.05914188	      0.00000915	     -0.20038186	     -0.06377922	      0.88295905	     -0.00033142	     -0.21902791	     -0.00000000	     -0.00000000	     52.59895893
      2.91102728	     -0.05909898	      0.00001797	     -0.20033887	     -0.06377853	      0.88295812	     -0.00033519	     -0.21901546	     -0.00000000	     -0.00000000	     52.68168360
      2.91264677	     -0.05905121	      0.00002920	     -0.20029101	     -0.06377771	      0.88295703	     -0.00033954	     -0.21900062	     -0.00000000	     -0.00000000	     52.54101656
      2.91426626	     -0.05899859	      0.00003910	     -0.20023825	     -0.06377692	      0.88295600	     -0.00034361	     -0.21898624	     -0.00000000	     -0.00000000	     52.53179226
      2.91559258	     -0.05896146	      0.00004797	     -0.20020101	     -0.06377628	      0.88295521	     -0.00034673	     -0.21897472	     -0.00000000	     -0.00000000	     52.61241743
      2.91691889	     -0.05892200	      0.00005582	     -0.20016142	     -0.06377567	      0.88295446	     -0.00034965	     -0.21896353	     -0.00000000	     -0.00000000	     52.53187734
      2.91859129	     -0.05887814	      0.00006592	     -0.20011737	     -0.06377491	      0.88295359	     -0.00035306	     -0.21894980	     -0.00000000	     -0.00000000	     52.57648474
      2.92026370	     -0.05883025	      0.00007481	     -0.20006927	     -0.06377419	      0.88295279	     -0.00035615	     -0.21893657	     -0.00000000	     -0.00000000	     52.66228384
      2.92153935	     -0.05879937	      0.00008235	     -0.20003824	     -0.06377367	      0.88295224	     -0.00035831	     -0.21892674	     -0.00000000	     -0.00000000	     52.51059300
      2.92281500	     -0.05876570	      0.00008894	     -0.20000440	     -0.06377316	      0.88295173	     -0.00036028	     -0.21891721	     -0.00000000	     -0.00000000	     52.47105312
      2.92441385	     -0.05872797	      0.00009736	     -0.19996645	     -0.06377254	      0.88295117	     -0.00036249	     -0.21890560	     -0.00000000	     -0.00000000	     52.73581771
      2.92601270	     -0.05869079	      0.00010500	     -0.19992903	     -0.06377196	      0.88295068	     -0.00036442	     -0.21889441	     -0.00000000	     -0.00000000	     52.20827863
      2.92761154	     -0.05865251	      0.00011305	     -0.19989052	     -0.06377141	      0.88295027	     -0.00036606	     -0.21888361	     -0.00000000	     -0.00000000	     52.78217071
      2.92921039	     -0.05861930	      0.00011974	     -0.19985704	     -0.06377089	      0.88294993	     -0.00036742	     -0.21887316	     -0.00000000	     -0.00000000	     52.39286200
      2.93080923	     -0.05858521	      0.00012818	     -0.19982273	     -0.06377040	      0.88294968	     -0.00036849	     -0.21886316	     -0.00000000	     -0.00000000	     52.69016851
      2.93210944	     -0.05855940	      0.00013251	     -0.19979666	     -0.06377003	      0.88294952	     -0.00036915	     -0.21885529	     -0.00000000	     -0.00000000	     52.49656231
      2.93340965	     -0.05853421	      0.00013847	     -0.19977126	     -0.06376967	      0.88294942	     -0.00036962	     -0.21884771	     -0.00000000	     -0.00000000	     52.41584190
      2.93470986	     -0.05851062	      0.00014356	     -0.19974745	     -0.06376934	      0.88294936	     -0.00036991	     -0.21884039	     -0.00000000	     -0.00000000	     52.60595553
      2.93630155	     -0.05848495	      0.00015011	     -0.19972150	     -0.06376895	      0.88294936	     -0.00037000	     -0.21883186	     -0.00000000	      0.00000000	     52.16016120
      2.93789323	     -0.05845798	      0.00015553	     -0.19969423	     -0.06376859	      0.88294942	     -0.00036981	     -0.21882380	     -0.00000000	      0.00000000	     52.49257882
      2.93948491	     -0.05843607	      0.00016182	     -0.19967203	     -0.06376826	      0.88294955	     -0.00036934	     -0.21881620	     -0.00000000	      0.00000000	     52.36398676
      2.94080971	     -0.05842007	      0.00016549	     -0.19965576	     -0.06376800	      0.88294970	     -0.00036873	     -0.21881028	     -0.00000000	      0.00000000	     52.58357307
      2.94213450	     -0.05840714	      0.00016987	     -0.19964258	     -0.06376775	      0.88294990	     -0.00036793	     -0.21880480	     -0.00000000	      0.00000000	     52.26077702
      2.94345930	     -0.05839582	      0.00017338	     -0.19963098	     -0.06376751	      0.88295013	     -0.00036693	     -0.21879976	     -0.00000000	      0.00000000	     52.44110226
      2.94535563	     -0.05838714	      0.00017865	     -0.19962192	     -0.06376719	      0.88295052	     -0.00036517	     -0.21879343	     -0.00000000	      0.00000000	     51.85829838
      2.94677968	     -0.05837837	      0.00018143	     -0.19961282	     -0.06376697	      0.88295086	     -0.00036358	     -0.21878935	     -0.00000000	      0.00000000	     52.37494742
      2.94820373	     -0.05837776	      0.00018496	     -0.19961191	     -0.06376675	      0.88295123	     -0.00036177	     -0.21878585	     -0.00000000	      0.00000000	     52.03748910
      2.94962778	     -0.05837796	      0.00018722	     -0.19961178	     -0.06376653	      0.88295164	     -0.00035974	     -0.21878302	     -0.00000000	      0.00000000	     52.19639656
      2.95139320	     -0.05838482	      0.00019096	     -0.19961826	     -0.06376628	      0.88295219	     -0.00035692	     -0.21878045	     -0.00000000	      0.00000000	     52.11971332
      2.95270369	     -0.05839018	      0.00019205	     -0.19962331	     -0.06376609	      0.88295262	     -0.00035461	     -0.21877924	     -0.00000000	      0.00000000	     51.91033857
      2.95401417	     -0.05840004	      0.00019405	     -0.19963287	     -0.06376590	      0.88295307	     -0.00035211	     -0.21877860	     -0.00000000	      0.00000000	     51.84346131
      2.95560124	     -0.05841420	      0.00019551	     -0.19964666	     -0.06376568	      0.88295364	     -0.00034884	     -0.21877868	     -0.00000000	      0.00000000	     51.77444915
      2.95718831	     -0.05843246	      0.00019737	     -0.19966456	     -0.06376545	      0.88295424	     -0.00034531	     -0.21877963	     -0.00000000	      0.00000000	     51.36206012
      2.95877539	     -0.05845346	      0.00019747	     -0.19968515	     -0.06376522	      0.88295486	     -0.00034152	     -0.21878148	     -0.00000000	      0.00000000	     51.78964069
      2.96011621	     -0.05847442	      0.00019858	     -0.19970581	     -0.06376503	      0.88295540	     -0.00033812	     -0.21878378	     -0.00000000	      0.00000000	     51.32610125
      2.96145703	     -0.05849797	      0.00019834	     -0.19972901	     -0.06376483	      0.88295594	     -0.00033453	     -0.21878675	     -0.00000000	      0.00000000	     51.50403055
      2.96279786	     -0.05852556	      0.00019834	     -0.19975628	     -0.06376462	      0.88295650	     -0.00033076	     -0.21879042	     -0.00000000	      0.00000000	     51.21382606
      2.96413868	     -0.05855447	      0.00019773	     -0.19978485	     -0.06376441	      0.88295707	     -0.00032682	     -0.21879478	     -0.00000000	      0.00000000	     51.33434242
      2.96577495	     -0.05859446	      0.00019696	     -0.19982445	     -0.06376414	      0.88295777	     -0.00032176	     -0.21880103	     -0.00000000	      0.00000000	     50.73193369
      2.96741122	     -0.05863215	      0.00019519	     -0.19986171	     -0.06376386	      0.88295848	     -0.00031646	     -0.21880823	     -0.00000000	      0.00000000	     51.06642452
      2.96904749	     -0.05867752	      0.00019405	     -0.19990670	     -0.06376357	      0.88295920	     -0.00031089	     -0.21881630	     -0.00000000	      0.00000000	     50.76363833
      2.97037554	     -0.05871210	      0.00019146	     -0.19994093	     -0.06376332	      0.88295979	     -0.00030620	     -0.21882352	     -0.00000000	      0.00000000	     50.87144966
      2.97170358	     -0.05875209	      0.00018944	     -0.19998059	     -0.06376307	      0.88296039	     -0.00030134	     -0.21883128	     -0.00000000	      0.00000000	     50.87713900
      2.97330289	     -0.05880242	      0.00018579	     -0.20003051	     -0.06376274	      0.88296110	     -0.00029528	     -0.21884141	     -0.00000000	      0.00000000	     50.51526298
      2.97433338	     -0.05883624	      0.00018330	     -0.20006406	     -0.06376253	      0.88296157	     -0.00029126	     -0.21884837	     -0.00000000	      0.00000000	     50.69929934
      2.97536387	     -0.05887126	      0.00018049	     -0.20009881	     -0.06376230	      0.88296203	     -0.00028715	     -0.21885567	     -0.00000000	      0.00000000	     50.64749631
      2.97683207	     -0.05892328	      0.00017603	     -0.20015045	     -0.06376197	      0.88296269	     -0.00028114	     -0.21886666	     -0.00000000	      0.00000000	     50.60184650
      2.97801300	     -0.05896595	      0.00017213	     -0.20019281	     -0.06376169	      0.88296322	     -0.00027618	     -0.21887596	     -0.00000000	      0.00000000	     50.48915410
      2.97919394	     -0.05901003	      0.00016785	     -0.20023658	     -0.06376140	      0.88296375	     -0.00027112	     -0.21888567	     -0.00000000	      0.00000000	     50.46946264
      2.98037488	     -0.05905501	      0.00016327	     -0.20028126	     -0.06376109	      0.88296428	     -0.00026595	     -0.21889576	     -0.00000000	      0.00000000	     50.34940958
      2.98155581	     -0.05910136	      0.00015830	     -0.20032730	     -0.06376077	      0.88296480	     -0.00026069	     -0.21890623	     -0.00000000	      0.00000000	     50.34192238
      2.98256825	     -0.05914166	      0.00015380	     -0.20036734	     -0.06376049	      0.88296524	     -0.00025610	     -0.21891550	     -0.00000000	      0.00000000	     50.23924461
      2.98358069	     -0.05918295	      0.00014901	     -0.20040836	     -0.06376019	      0.88296568	     -0.00025145	     -0.21892503	     -0.00000000	      0.00000000	     50.20387381
      2.98485118	     -0.05923598	      0.00014261	     -0.20046106	     -0.06375980	      0.88296623	     -0.00024552	     -0.21893735	     -0.00000000	      0.00000000	     50.12121248
      2.98612167	     -0.05929023	      0.00013579	     -0.20051497	     -0.06375939	      0.88296677	     -0.00023951	     -0.21895006	     -0.00000000	      0.00000000	     50.09967622
      2.98708737	     -0.05933195	      0.00013035	     -0.20055644	     -0.06375907	      0.88296717	     -0.00023488	     -0.21895998	     -0.00000000	      0.00000000	     50.03110813
      2.98805307	     -0.05937418	      0.00012463	     -0.20059842	     -0.06375873	      0.88296756	     -0.00023021	     -0.21897010	     -0.00000000	      0.00000000	     50.00999655
      2.98940055	     -0.05943388	      0.00011614	     -0.20065776	     -0.06375823	      0.88296810	     -0.00022362	     -0.21898455	     -0.00000000	      0.00000000	     49.97564713
      2.99074803	     -0.05949461	      0.00010699	     -0.20071812	     -0.06375771	      0.88296863	     -0.00021696	     -0.21899935	     -0.00000000	      0.00000000	     49.98219086
      2.99167142	     -0.05953652	      0.00010033	     -0.20075978	     -0.06375733	      0.88296898	     -0.00021236	     -0.21900968	     -0.00000000	      0.00000000	     49.96139925
      2.99259482	     -0.05957885	      0.00009332	     -0.20080186	     -0.06375694	      0.88296932	     -0.00020773	     -0.21902016	     -0.00000000	      0.00000000	     49.96450876
      2.99407827	     -0.05964764	      0.00008152	     -0.20087024	     -0.06375628	      0.88296985	     -0.00020025	     -0.21903728	     -0.00000000	      0.00000000	     49.96862754
      2.99530651	     -0.05970545	      0.00007123	     -0.20092770	     -0.06375570	      0.88297027	     -0.00019401	     -0.21905172	     -0.00000000	      0.00000000	     49.98270385
      2.99653475	     -0.05976387	      0.00006060	     -0.20098579	     -0.06375510	      0.88297068	     -0.00018775	     -0.21906638	     -0.00000000	      0.00000000	     50.00356019
      2.99776299	     -0.05982291	      0.00004965	     -0.20104448	     -0.06375446	      0.88297106	     -0.00018146	     -0.21908126	     -0.00000000	      0.00000000	     50.02343147
      2.99884481	     -0.05987508	      0.00003979	     -0.20109635	     -0.06375388	      0.88297139	     -0.00017591	     -0.21909452	     -0.00000000	      0.00000000	     50.06634510
      2.99992663	     -0.05992751	      0.00002973	     -0.20114849	     -0.06375327	      0.88297170	     -0.00017034	     -0.21910792	     -0.00000000	      0.00000000	     50.09958986
      3.00124812	     -0.05999186	      0.00001708	     -0.20121249	     -0.06375250	      0.88297206	     -0.00016355	     -0.21912445	     -0.00000000	      0.00000000	     50.17104904
      3.00256962	     -0.06005667	      0.00000400	     -0.20127694	     -0.06375168	      0.88297239	     -0.00015675	     -0.21914115	      0.00000000	      0.00000000	     50.22627307
      3.00389112	     -0.06012125	     -0.00000926	     -0.20134117	     -0.06375083	      0.88297270	     -0.00014997	     -0.21915798	      0.00000000	      0.00000000	     50.34413969
      3.00502275	     -0.06017666	     -0.00002083	     -0.20139628	     -0.06375008	      0.88297295	     -0.00014417	     -0.21917248	      0.00000000	      0.00000000	     50.39523508
      3.00615439	     -0.06023196	     -0.00003254	     -0.20145129	     -0.06374929	      0.88297318	     -0.00013840	     -0.21918704	      0.00000000	      0.00000000	     50.50557749
      3.00759364	     -0.06030221	     -0.00004764	     -0.20152117	     -0.06374825	      0.88297344	     -0.00013110	     -0.21920566	      0.00000000	      0.00000000	     50.63361354
      3.00908211	     -0.06037468	     -0.00006313	     -0.20159327	     -0.06374714	      0.88297368	     -0.00012362	     -0.21922499	      0.00000000	      0.00000000	     50.82986617
      3.01057058	     -0.06044758	     -0.00007842	     -0.20166583	     -0.06374599	      0.88297388	     -0.00011624	     -0.21924439	      0.00000000	      0.00000000	     50.95433995
      3.01188391	     -0.06051262	     -0.00009234	     -0.20173055	     -0.06374494	      0.88297404	     -0.00010982	     -0.21926158	      0.00000000	      0.00000000	     51.18635441
      3.01319724	     -0.06057778	     -0.00010655	     -0.20179541	     -0.06374387	      0.88297417	     -0.00010350	     -0.21927883	      0.00000000	      0.00000000	     51.35518937
      3.01488863	     -0.06066095	     -0.00012498	     -0.20187820	     -0.06374246	      0.88297429	     -0.00009552	     -0.21930109	      0.00000000	      0.00000000	     51.62720467
      3.01693311	     -0.06076131	     -0.00014731	     -0.20197812	     -0.06374071	      0.88297440	     -0.00008616	     -0.21932800	      0.00000000	      0.00000000	     51.85819970
      3.01826113	     -0.06082355	     -0.00016148	     -0.20204010	     -0.06373956	      0.88297444	     -0.00008027	     -0.21934546	      0.00000000	      0.00000000	     52.13367538
      3.01958915	     -0.06088614	     -0.00017568	     -0.20210243	     -0.06373839	      0.88297446	     -0.00007452	     -0.21936281	      0.00000000	      0.00000000	     52.21498046
      3.02132116	     -0.06096630	     -0.00019373	     -0.20218229	     -0.06373686	      0.88297445	     -0.00006725	     -0.21938530	      0.00000000	     -0.00000000	     52.52821572
[truncated: 278,444 more chars]
