# Supplementary material for: A Neural Controller Model Considering the Vestibulospinal Tract in Human Postural Control
Source: Front Comput Neurosci. 2022 Feb 25;16:785099. doi: 10.3389/fncom.2022.785099 (PMC8913724; doi:10.3389/fncom.2022.785099)
Supplement: Supplementary file 8 [file Data_Sheet_3.zip › SimulationResults/VST-/3.941/opt_2/jiang_CoPpositon_pos.sto]

CoP
version=1
nRows=3596
nColumns=11
inDegrees=no

This file contains CoP trajectory (of origin) and orientations.

Units are S.I. units (seconds, meters, Newtons, ...)
Angles are in degrees.

endheader
time	cop-x	cop-z	cop-x-calcn-r	com-x	com-y	com-z	com-x-calcn-r	com-x-vel	com-y-vel	s_torques
      0.00052273	     -0.06146830	     -0.00023480	     -0.20272590	     -0.06602018	      0.88298412	     -0.00022969	     -0.22179353	      0.00000000	      0.00000000	     39.45181550
      0.00104545	     -0.06065097	     -0.00020316	     -0.20190888	     -0.06602020	      0.88298427	     -0.00022968	     -0.22177153	      0.00000000	      0.00000000	     42.62155466
      0.00187464	     -0.05977812	     -0.00017670	     -0.20103553	     -0.06602030	      0.88298471	     -0.00022964	     -0.22172058	      0.00000000	      0.00000000	     52.07650989
      0.00288340	     -0.05924916	     -0.00016641	     -0.20050490	     -0.06602057	      0.88298560	     -0.00022958	     -0.22164916	      0.00000000	      0.00000001	     62.01879126
      0.00459615	     -0.05912544	     -0.00017499	     -0.20037712	     -0.06602155	      0.88298793	     -0.00022943	     -0.22153963	      0.00000000	      0.00000001	     63.50090149
      0.00662303	     -0.05940794	     -0.00019253	     -0.20065471	     -0.06602356	      0.88299179	     -0.00022919	     -0.22145164	      0.00000000	      0.00000001	     50.29467636
      0.00797826	     -0.05958584	     -0.00019973	     -0.20082974	     -0.06602538	      0.88299488	     -0.00022900	     -0.22141448	      0.00000000	      0.00000002	     41.05093926
      0.00933349	     -0.05971142	     -0.00020301	     -0.20095282	     -0.06602756	      0.88299824	     -0.00022880	     -0.22138831	      0.00000000	      0.00000002	     34.47998198
      0.01097503	     -0.05979113	     -0.00020368	     -0.20102995	     -0.06603059	      0.88300256	     -0.00022852	     -0.22136521	      0.00000000	      0.00000002	     29.77455058
      0.01243576	     -0.05982490	     -0.00020244	     -0.20106173	     -0.06603362	      0.88300652	     -0.00022826	     -0.22134892	      0.00000000	      0.00000002	     27.56041902
      0.01389649	     -0.05983563	     -0.00020120	     -0.20107073	     -0.06603692	      0.88301052	     -0.00022799	     -0.22133499	      0.00000000	      0.00000002	     27.29745728
      0.01535722	     -0.05984470	     -0.00020008	     -0.20107827	     -0.06604045	      0.88301450	     -0.00022770	     -0.22132272	      0.00000000	      0.00000002	     27.82140135
      0.01681795	     -0.05984921	     -0.00020045	     -0.20108145	     -0.06604418	      0.88301838	     -0.00022740	     -0.22131200	      0.00000000	      0.00000002	     29.92815239
      0.01827868	     -0.05985716	     -0.00020127	     -0.20108828	     -0.06604808	      0.88302215	     -0.00022709	     -0.22130274	      0.00000000	      0.00000002	     32.24257879
      0.01973941	     -0.05985873	     -0.00020262	     -0.20108891	     -0.06605210	      0.88302575	     -0.00022677	     -0.22129493	      0.00000000	      0.00000002	     35.97403403
      0.02120014	     -0.05986449	     -0.00020466	     -0.20109391	     -0.06605623	      0.88302916	     -0.00022645	     -0.22128838	      0.00000000	      0.00000002	     39.67684587
      0.02266087	     -0.05986258	     -0.00020744	     -0.20109141	     -0.06606044	      0.88303235	     -0.00022611	     -0.22128303	      0.00000000	      0.00000001	     43.81257913
      0.02412160	     -0.05986003	     -0.00021045	     -0.20108843	     -0.06606470	      0.88303531	     -0.00022576	     -0.22127860	      0.00000000	      0.00000001	     48.15462477
      0.02558233	     -0.05985206	     -0.00021382	     -0.20108018	     -0.06606898	      0.88303802	     -0.00022541	     -0.22127496	      0.00000000	      0.00000001	     52.28003267
      0.02704306	     -0.05984269	     -0.00021727	     -0.20107064	     -0.06607328	      0.88304047	     -0.00022504	     -0.22127185	      0.00000000	      0.00000001	     55.89408467
      0.02850379	     -0.05982719	     -0.00022075	     -0.20105509	     -0.06607756	      0.88304265	     -0.00022467	     -0.22126918	      0.00000000	      0.00000001	     59.31086079
      0.03013533	     -0.05981208	     -0.00022462	     -0.20104000	     -0.06608232	      0.88304476	     -0.00022424	     -0.22126645	      0.00000000	      0.00000001	     61.94716491
      0.03176687	     -0.05978492	     -0.00022798	     -0.20101294	     -0.06608704	      0.88304652	     -0.00022380	     -0.22126399	      0.00000000	      0.00000001	     63.86642935
      0.03309341	     -0.05976641	     -0.00023084	     -0.20099454	     -0.06609085	      0.88304771	     -0.00022343	     -0.22126202	      0.00000000	      0.00000001	     65.07924472
      0.03441996	     -0.05974425	     -0.00023314	     -0.20097251	     -0.06609463	      0.88304867	     -0.00022306	     -0.22126012	      0.00000000	      0.00000000	     65.74527050
      0.03574651	     -0.05972318	     -0.00023530	     -0.20095156	     -0.06609838	      0.88304942	     -0.00022268	     -0.22125829	      0.00000000	      0.00000000	     65.67529652
      0.03707306	     -0.05970066	     -0.00023710	     -0.20092915	     -0.06610210	      0.88304996	     -0.00022228	     -0.22125654	      0.00000000	      0.00000000	     65.50436006
      0.03878155	     -0.05967443	     -0.00023903	     -0.20090304	     -0.06610685	      0.88305037	     -0.00022177	     -0.22125451	      0.00000000	      0.00000000	     63.95754183
      0.04049004	     -0.05964225	     -0.00024035	     -0.20087093	     -0.06611157	      0.88305047	     -0.00022123	     -0.22125279	      0.00000000	     -0.00000000	     63.45121877
      0.04193271	     -0.05962015	     -0.00024114	     -0.20084884	     -0.06611554	      0.88305033	     -0.00022077	     -0.22125154	      0.00000000	     -0.00000000	     62.14585004
      0.04337537	     -0.05959543	     -0.00024161	     -0.20082407	     -0.06611951	      0.88305000	     -0.00022030	     -0.22125065	      0.00000000	     -0.00000000	     61.33603596
      0.04481803	     -0.05957648	     -0.00024199	     -0.20080503	     -0.06612348	      0.88304951	     -0.00021982	     -0.22125013	      0.00000000	     -0.00000000	     59.88743407
      0.04626069	     -0.05955336	     -0.00024198	     -0.20078177	     -0.06612746	      0.88304887	     -0.00021933	     -0.22125010	      0.00000000	     -0.00000000	     58.83421086
      0.04770335	     -0.05953335	     -0.00024189	     -0.20076156	     -0.06613146	      0.88304809	     -0.00021883	     -0.22125050	      0.00000000	     -0.00000000	     57.79871199
      0.04914601	     -0.05951345	     -0.00024154	     -0.20074141	     -0.06613549	      0.88304720	     -0.00021831	     -0.22125142	      0.00000000	     -0.00000000	     57.01853450
      0.05058868	     -0.05949690	     -0.00024137	     -0.20072456	     -0.06613956	      0.88304622	     -0.00021779	     -0.22125290	      0.00000000	     -0.00000000	     55.68934317
      0.05203134	     -0.05947685	     -0.00024093	     -0.20070415	     -0.06614368	      0.88304515	     -0.00021727	     -0.22125495	      0.00000000	     -0.00000001	     55.34197086
      0.05367078	     -0.05946253	     -0.00024082	     -0.20068937	     -0.06614842	      0.88304386	     -0.00021666	     -0.22125790	      0.00000000	     -0.00000001	     54.50894107
      0.05513919	     -0.05944209	     -0.00024016	     -0.20066849	     -0.06615273	      0.88304267	     -0.00021610	     -0.22126121	      0.00000000	     -0.00000001	     53.98247584
      0.05660760	     -0.05942958	     -0.00024022	     -0.20065548	     -0.06615711	      0.88304144	     -0.00021554	     -0.22126498	      0.00000000	     -0.00000001	     53.15155166
      0.05807602	     -0.05941114	     -0.00023961	     -0.20063651	     -0.06616157	      0.88304020	     -0.00021496	     -0.22126928	      0.00000000	     -0.00000001	     53.20393997
      0.05954443	     -0.05940082	     -0.00023977	     -0.20062562	     -0.06616611	      0.88303897	     -0.00021439	     -0.22127399	      0.00000000	     -0.00000001	     52.75238451
      0.06101284	     -0.05938514	     -0.00023910	     -0.20060937	     -0.06617074	      0.88303775	     -0.00021380	     -0.22127918	      0.00000000	     -0.00000001	     52.30240349
      0.06248126	     -0.05937364	     -0.00023938	     -0.20059725	     -0.06617545	      0.88303655	     -0.00021321	     -0.22128467	      0.00000000	     -0.00000001	     52.18328550
      0.06394967	     -0.05935963	     -0.00023879	     -0.20058260	     -0.06618026	      0.88303540	     -0.00021261	     -0.22129048	      0.00000000	     -0.00000001	     52.18692559
      0.06541808	     -0.05935092	     -0.00023941	     -0.20057323	     -0.06618516	      0.88303430	     -0.00021201	     -0.22129654	      0.00000000	     -0.00000001	     51.78243167
      0.06688650	     -0.05933678	     -0.00023896	     -0.20055842	     -0.06619017	      0.88303325	     -0.00021140	     -0.22130283	      0.00000000	     -0.00000000	     51.86643661
      0.06835491	     -0.05933024	     -0.00023973	     -0.20055118	     -0.06619527	      0.88303227	     -0.00021078	     -0.22130925	      0.00000000	     -0.00000000	     51.49731662
      0.06982332	     -0.05931349	     -0.00023907	     -0.20053375	     -0.06620048	      0.88303135	     -0.00021016	     -0.22131579	      0.00000000	     -0.00000000	     51.92056108
      0.07129173	     -0.05931005	     -0.00023993	     -0.20052959	     -0.06620580	      0.88303051	     -0.00020953	     -0.22132227	      0.00000000	     -0.00000000	     51.52148962
      0.07260672	     -0.05929583	     -0.00023927	     -0.20051474	     -0.06621064	      0.88302981	     -0.00020896	     -0.22132819	      0.00000000	     -0.00000000	     51.70666623
      0.07392171	     -0.05929022	     -0.00023946	     -0.20050850	     -0.06621558	      0.88302918	     -0.00020839	     -0.22133403	      0.00000000	     -0.00000000	     51.61084573
      0.07523669	     -0.05928109	     -0.00023902	     -0.20049873	     -0.06622060	      0.88302862	     -0.00020782	     -0.22133990	      0.00000000	     -0.00000000	     51.65432159
      0.07700889	     -0.05927554	     -0.00023894	     -0.20049230	     -0.06622750	      0.88302794	     -0.00020704	     -0.22134772	      0.00000000	     -0.00000000	     51.45436531
      0.07841629	     -0.05926315	     -0.00023817	     -0.20047923	     -0.06623310	      0.88302749	     -0.00020641	     -0.22135394	      0.00000000	     -0.00000000	     51.60720961
      0.07982369	     -0.05925930	     -0.00023839	     -0.20047467	     -0.06623879	      0.88302710	     -0.00020578	     -0.22136004	      0.00000000	     -0.00000000	     51.69163828
      0.08123109	     -0.05925788	     -0.00023778	     -0.20047256	     -0.06624459	      0.88302677	     -0.00020514	     -0.22136621	      0.00000000	     -0.00000000	     51.58501950
      0.08263849	     -0.05928096	     -0.00023845	     -0.20049492	     -0.06625048	      0.88302651	     -0.00020450	     -0.22137286	      0.00000000	     -0.00000000	     51.33869143
      0.08440007	     -0.05936137	     -0.00023855	     -0.20057442	     -0.06625800	      0.88302624	     -0.00020370	     -0.22138360	      0.00000000	     -0.00000000	     51.00906932
      0.08568022	     -0.05946528	     -0.00024031	     -0.20067763	     -0.06626357	      0.88302609	     -0.00020311	     -0.22139426	      0.00000000	     -0.00000000	     50.15484446
      0.08696037	     -0.05958880	     -0.00024024	     -0.20080050	     -0.06626922	      0.88302597	     -0.00020252	     -0.22140808	      0.00000000	     -0.00000000	     49.79758616
      0.08853697	     -0.05976283	     -0.00023998	     -0.20097374	     -0.06627630	      0.88302584	     -0.00020179	     -0.22142960	      0.00000000	     -0.00000000	     49.25957647
      0.09011357	     -0.05994174	     -0.00023772	     -0.20115193	     -0.06628350	      0.88302571	     -0.00020106	     -0.22145580	      0.00000000	     -0.00000000	     48.30042611
      0.09169018	     -0.06012020	     -0.00023584	     -0.20132969	     -0.06629082	      0.88302559	     -0.00020034	     -0.22148596	      0.00000000	     -0.00000000	     47.56064047
      0.09326678	     -0.06029044	     -0.00023119	     -0.20149930	     -0.06629827	      0.88302546	     -0.00019963	     -0.22151939	      0.00000000	     -0.00000000	     47.07739909
      0.09458529	     -0.06043453	     -0.00022905	     -0.20164285	     -0.06630459	      0.88302535	     -0.00019904	     -0.22154938	      0.00000000	     -0.00000000	     45.92550351
      0.09590380	     -0.06057251	     -0.00022534	     -0.20178034	     -0.06631098	      0.88302522	     -0.00019846	     -0.22158096	      0.00000000	     -0.00000000	     45.41259682
      0.09722231	     -0.06071220	     -0.00022260	     -0.20191954	     -0.06631746	      0.88302509	     -0.00019790	     -0.22161387	      0.00000000	     -0.00000000	     44.50478470
      0.09854082	     -0.06084905	     -0.00021981	     -0.20205593	     -0.06632401	      0.88302494	     -0.00019735	     -0.22164792	      0.00000000	     -0.00000000	     44.05472473
      0.10027174	     -0.06103082	     -0.00021692	     -0.20223713	     -0.06633272	      0.88302472	     -0.00019665	     -0.22169399	      0.00000000	     -0.00000000	     42.91065129
      0.10200267	     -0.06120381	     -0.00021438	     -0.20240957	     -0.06634155	      0.88302447	     -0.00019597	     -0.22174125	     -0.00000000	     -0.00000000	     42.85638224
      0.10354112	     -0.06136647	     -0.00021367	     -0.20257178	     -0.06634948	      0.88302421	     -0.00019540	     -0.22178376	     -0.00000000	     -0.00000000	     42.37315696
      0.10507958	     -0.06151807	     -0.00021235	     -0.20272300	     -0.06635749	      0.88302390	     -0.00019485	     -0.22182672	     -0.00000000	     -0.00000000	     42.14087402
      0.10661804	     -0.06167712	     -0.00021289	     -0.20288167	     -0.06636556	      0.88302354	     -0.00019432	     -0.22186975	     -0.00000000	     -0.00000000	     41.86857140
      0.10815649	     -0.06182934	     -0.00021244	     -0.20303359	     -0.06637369	      0.88302311	     -0.00019382	     -0.22191275	     -0.00000000	     -0.00000000	     41.67746812
      0.10953456	     -0.06196890	     -0.00021316	     -0.20317289	     -0.06638101	      0.88302266	     -0.00019339	     -0.22195105	     -0.00000000	     -0.00000000	     41.37321295
      0.11091263	     -0.06210344	     -0.00021337	     -0.20330721	     -0.06638838	      0.88302214	     -0.00019298	     -0.22198916	     -0.00000000	     -0.00000000	     41.32752768
      0.11229070	     -0.06224185	     -0.00021412	     -0.20344543	     -0.06639577	      0.88302156	     -0.00019259	     -0.22202704	     -0.00000000	     -0.00000000	     40.87182122
      0.11366876	     -0.06237774	     -0.00021463	     -0.20358115	     -0.06640319	      0.88302089	     -0.00019221	     -0.22206466	     -0.00000000	     -0.00000000	     40.71576575
      0.11573598	     -0.06258549	     -0.00021519	     -0.20378872	     -0.06641437	      0.88301974	     -0.00019168	     -0.22212059	     -0.00000000	     -0.00000000	     39.75410468
      0.11739432	     -0.06273545	     -0.00021431	     -0.20393858	     -0.06642336	      0.88301868	     -0.00019128	     -0.22216490	     -0.00000000	     -0.00000000	     39.79839446
      0.11905267	     -0.06290175	     -0.00021427	     -0.20410480	     -0.06643238	      0.88301749	     -0.00019091	     -0.22220863	     -0.00000000	     -0.00000001	     39.25946096
      0.12038863	     -0.06302342	     -0.00021347	     -0.20422643	     -0.06643966	      0.88301644	     -0.00019062	     -0.22224378	     -0.00000000	     -0.00000001	     38.75685402
      0.12172458	     -0.06314997	     -0.00021280	     -0.20435295	     -0.06644695	      0.88301531	     -0.00019035	     -0.22227866	     -0.00000000	     -0.00000001	     38.20461799
      0.12306054	     -0.06327295	     -0.00021189	     -0.20447592	     -0.06645425	      0.88301410	     -0.00019010	     -0.22231335	     -0.00000000	     -0.00000001	     37.93188591
      0.12527784	     -0.06347255	     -0.00021005	     -0.20467555	     -0.06646639	      0.88301191	     -0.00018970	     -0.22237059	     -0.00000000	     -0.00000001	     36.79333594
      0.12684414	     -0.06360493	     -0.00020854	     -0.20480795	     -0.06647496	      0.88301025	     -0.00018944	     -0.22241093	     -0.00000000	     -0.00000001	     36.87260740
      0.12841045	     -0.06374356	     -0.00020693	     -0.20494664	     -0.06648354	      0.88300850	     -0.00018921	     -0.22245122	     -0.00000000	     -0.00000001	     36.11906742
      0.12997675	     -0.06387148	     -0.00020508	     -0.20507462	     -0.06649213	      0.88300667	     -0.00018899	     -0.22249152	     -0.00000000	     -0.00000001	     35.91104330
      0.13154305	     -0.06400096	     -0.00020318	     -0.20520419	     -0.06650071	      0.88300476	     -0.00018878	     -0.22253163	     -0.00000000	     -0.00000001	     35.31861196
      0.13310935	     -0.06412009	     -0.00020113	     -0.20532343	     -0.06650930	      0.88300279	     -0.00018860	     -0.22257159	     -0.00000000	     -0.00000001	     35.00913996
      0.13467566	     -0.06423841	     -0.00019904	     -0.20544186	     -0.06651788	      0.88300076	     -0.00018844	     -0.22261123	     -0.00000000	     -0.00000001	     34.46227766
      0.13624196	     -0.06434730	     -0.00019695	     -0.20555087	     -0.06652645	      0.88299870	     -0.00018829	     -0.22265055	     -0.00000000	     -0.00000001	     34.37567271
      0.13780826	     -0.06445670	     -0.00019499	     -0.20566041	     -0.06653502	      0.88299660	     -0.00018816	     -0.22268945	     -0.00000000	     -0.00000001	     34.10710614
      0.13937457	     -0.06455943	     -0.00019304	     -0.20576329	     -0.06654357	      0.88299449	     -0.00018804	     -0.22272798	     -0.00000000	     -0.00000001	     33.58333003
      0.14094087	     -0.06465794	     -0.00019125	     -0.20586195	     -0.06655212	      0.88299237	     -0.00018795	     -0.22276604	     -0.00000000	     -0.00000001	     33.46285286
      0.14250717	     -0.06475192	     -0.00018945	     -0.20595611	     -0.06656065	      0.88299026	     -0.00018787	     -0.22280358	     -0.00000000	     -0.00000001	     33.47532217
      0.14407348	     -0.06484615	     -0.00018806	     -0.20605052	     -0.06656916	      0.88298817	     -0.00018781	     -0.22284061	     -0.00000000	     -0.00000001	     32.82107257
      0.14563978	     -0.06493073	     -0.00018647	     -0.20613529	     -0.06657766	      0.88298612	     -0.00018776	     -0.22287712	     -0.00000000	     -0.00000001	     33.10974104
      0.14720608	     -0.06501742	     -0.00018529	     -0.20622218	     -0.06658613	      0.88298410	     -0.00018773	     -0.22291296	     -0.00000000	     -0.00000001	     32.56176932
      0.14877238	     -0.06509721	     -0.00018391	     -0.20630218	     -0.06659458	      0.88298214	     -0.00018772	     -0.22294820	     -0.00000000	     -0.00000001	     32.63754245
      0.15033869	     -0.06517789	     -0.00018263	     -0.20638311	     -0.06660300	      0.88298024	     -0.00018772	     -0.22298276	     -0.00000000	     -0.00000001	     32.46607332
      0.15190499	     -0.06525315	     -0.00018128	     -0.20645862	     -0.06661139	      0.88297841	     -0.00018773	     -0.22301668	     -0.00000000	     -0.00000001	     32.40293018
      0.15347129	     -0.06532789	     -0.00018003	     -0.20653363	     -0.06661974	      0.88297666	     -0.00018776	     -0.22304987	     -0.00000000	     -0.00000001	     32.47207065
      0.15507903	     -0.06540300	     -0.00017855	     -0.20660906	     -0.06662828	      0.88297495	     -0.00018781	     -0.22308326	     -0.00000000	     -0.00000001	     32.18205573
      0.15668677	     -0.06547289	     -0.00017714	     -0.20667926	     -0.06663677	      0.88297333	     -0.00018786	     -0.22311594	     -0.00000000	     -0.00000001	     32.42726359
      0.15829451	     -0.06554440	     -0.00017608	     -0.20675111	     -0.06664521	      0.88297180	     -0.00018793	     -0.22314797	     -0.00000000	     -0.00000001	     32.08602471
      0.15990225	     -0.06561413	     -0.00017492	     -0.20682121	     -0.06665361	      0.88297037	     -0.00018801	     -0.22317943	     -0.00000000	     -0.00000001	     32.13506751
      0.16150998	     -0.06568216	     -0.00017368	     -0.20688963	     -0.06666194	      0.88296904	     -0.00018810	     -0.22321028	     -0.00000000	     -0.00000001	     32.13605785
      0.16311772	     -0.06574890	     -0.00017242	     -0.20695678	     -0.06667021	      0.88296781	     -0.00018821	     -0.22324050	     -0.00000000	     -0.00000001	     32.16395838
      0.16472546	     -0.06581357	     -0.00017122	     -0.20702189	     -0.06667842	      0.88296667	     -0.00018832	     -0.22327009	     -0.00000000	     -0.00000000	     32.27642366
      0.16633320	     -0.06587631	     -0.00017000	     -0.20708509	     -0.06668656	      0.88296562	     -0.00018845	     -0.22329903	     -0.00000000	     -0.00000000	     32.14323562
      0.16794094	     -0.06593114	     -0.00016874	     -0.20714040	     -0.06669463	      0.88296466	     -0.00018858	     -0.22332722	     -0.00000000	     -0.00000000	     32.34323544
      0.16954868	     -0.06598073	     -0.00016715	     -0.20719050	     -0.06670261	      0.88296379	     -0.00018872	     -0.22335445	     -0.00000000	     -0.00000000	     32.56474997
      0.17115641	     -0.06602605	     -0.00016607	     -0.20723636	     -0.06671051	      0.88296300	     -0.00018888	     -0.22338059	     -0.00000000	     -0.00000000	     32.44149309
      0.17276415	     -0.06606142	     -0.00016440	     -0.20727228	     -0.06671833	      0.88296228	     -0.00018903	     -0.22340560	     -0.00000000	     -0.00000000	     32.34110376
      0.17437189	     -0.06609370	     -0.00016328	     -0.20730513	     -0.06672605	      0.88296164	     -0.00018920	     -0.22342928	     -0.00000000	     -0.00000000	     32.75092290
      0.17597963	     -0.06611655	     -0.00016145	     -0.20732859	     -0.06673368	      0.88296106	     -0.00018938	     -0.22345167	     -0.00000000	     -0.00000000	     32.45939593
      0.17758737	     -0.06613490	     -0.00016032	     -0.20734753	     -0.06674121	      0.88296054	     -0.00018955	     -0.22347264	     -0.00000000	     -0.00000000	     32.68806502
      0.17919511	     -0.06614831	     -0.00015869	     -0.20736158	     -0.06674864	      0.88296007	     -0.00018974	     -0.22349220	     -0.00000000	     -0.00000000	     32.77995031
      0.18080285	     -0.06615569	     -0.00015760	     -0.20736958	     -0.06675596	      0.88295964	     -0.00018993	     -0.22351030	     -0.00000000	     -0.00000000	     33.01287915
      0.18241058	     -0.06615768	     -0.00015591	     -0.20737221	     -0.06676318	      0.88295925	     -0.00019012	     -0.22352690	     -0.00000000	     -0.00000000	     33.27670634
      0.18401832	     -0.06615528	     -0.00015501	     -0.20737046	     -0.06677029	      0.88295888	     -0.00019031	     -0.22354198	     -0.00000000	     -0.00000000	     33.12548974
      0.18562606	     -0.06614670	     -0.00015345	     -0.20736253	     -0.06677729	      0.88295854	     -0.00019050	     -0.22355557	     -0.00000000	     -0.00000000	     33.28419265
      0.18723380	     -0.06613435	     -0.00015247	     -0.20735082	     -0.06678418	      0.88295821	     -0.00019069	     -0.22356765	     -0.00000000	     -0.00000000	     33.43283359
      0.18884154	     -0.06611809	     -0.00015115	     -0.20733521	     -0.06679095	      0.88295789	     -0.00019088	     -0.22357829	     -0.00000000	     -0.00000000	     33.46429877
      0.19044928	     -0.06609802	     -0.00015030	     -0.20731577	     -0.06679762	      0.88295757	     -0.00019106	     -0.22358754	     -0.00000000	     -0.00000000	     33.52211200
      0.19205701	     -0.06607481	     -0.00014915	     -0.20729318	     -0.06680418	      0.88295725	     -0.00019124	     -0.22359546	     -0.00000000	     -0.00000000	     33.61006581
      0.19366475	     -0.06604816	     -0.00014833	     -0.20726714	     -0.06681062	      0.88295692	     -0.00019140	     -0.22360214	     -0.00000000	     -0.00000000	     33.44448062
      0.19527249	     -0.06601641	     -0.00014709	     -0.20723598	     -0.06681696	      0.88295658	     -0.00019156	     -0.22360761	     -0.00000000	     -0.00000000	     33.74344230
      0.19688023	     -0.06598455	     -0.00014637	     -0.20720471	     -0.06682320	      0.88295623	     -0.00019170	     -0.22361191	     -0.00000000	     -0.00000000	     33.40249370
      0.19848797	     -0.06594835	     -0.00014530	     -0.20716907	     -0.06682933	      0.88295587	     -0.00019182	     -0.22361517	     -0.00000000	     -0.00000000	     33.50526063
      0.20009571	     -0.06591325	     -0.00014460	     -0.20713452	     -0.06683536	      0.88295549	     -0.00019193	     -0.22361744	     -0.00000000	     -0.00000000	     33.60816951
      0.20170344	     -0.06587221	     -0.00014347	     -0.20709402	     -0.06684129	      0.88295510	     -0.00019201	     -0.22361885	     -0.00000000	     -0.00000000	     33.39314025
      0.20331118	     -0.06583343	     -0.00014291	     -0.20705573	     -0.06684713	      0.88295470	     -0.00019207	     -0.22361938	     -0.00000000	     -0.00000000	     33.75964289
      0.20491892	     -0.06578816	     -0.00014158	     -0.20701097	     -0.06685288	      0.88295428	     -0.00019210	     -0.22361923	     -0.00000000	     -0.00000000	     33.32955525
      0.20652666	     -0.06574238	     -0.00014090	     -0.20696565	     -0.06685854	      0.88295385	     -0.00019210	     -0.22361830	     -0.00000000	     -0.00000000	     33.53137968
      0.20813440	     -0.06569585	     -0.00013951	     -0.20691958	     -0.06686411	      0.88295342	     -0.00019207	     -0.22361670	     -0.00000000	     -0.00000000	     33.66205702
      0.20974214	     -0.06564817	     -0.00013886	     -0.20687233	     -0.06686961	      0.88295299	     -0.00019200	     -0.22361448	     -0.00000000	     -0.00000000	     33.45785666
      0.21134987	     -0.06559727	     -0.00013742	     -0.20682186	     -0.06687502	      0.88295255	     -0.00019191	     -0.22361170	     -0.00000000	     -0.00000000	     33.54750415
      0.21295761	     -0.06554534	     -0.00013649	     -0.20677033	     -0.06688036	      0.88295213	     -0.00019178	     -0.22360834	     -0.00000000	     -0.00000000	     33.64862385
      0.21456535	     -0.06549100	     -0.00013494	     -0.20671638	     -0.06688562	      0.88295171	     -0.00019161	     -0.22360444	     -0.00000000	     -0.00000000	     33.81214121
      0.21617309	     -0.06543689	     -0.00013392	     -0.20666264	     -0.06689081	      0.88295131	     -0.00019140	     -0.22360001	     -0.00000000	     -0.00000000	     33.95779277
      0.21775084	     -0.06538172	     -0.00013231	     -0.20660783	     -0.06689584	      0.88295094	     -0.00019116	     -0.22359522	     -0.00000000	     -0.00000000	     33.99814168
      0.21932859	     -0.06532439	     -0.00013107	     -0.20655084	     -0.06690081	      0.88295059	     -0.00019088	     -0.22358996	     -0.00000000	     -0.00000000	     34.32365733
      0.22090633	     -0.06526651	     -0.00012938	     -0.20649329	     -0.06690571	      0.88295026	     -0.00019057	     -0.22358422	     -0.00000000	     -0.00000000	     34.49402157
      0.22222463	     -0.06521796	     -0.00012831	     -0.20644502	     -0.06690976	      0.88295002	     -0.00019028	     -0.22357907	     -0.00000000	     -0.00000000	     34.81192164
      0.22354293	     -0.06516816	     -0.00012709	     -0.20639549	     -0.06691377	      0.88294979	     -0.00018996	     -0.22357363	     -0.00000000	     -0.00000000	     34.83898577
      0.22486122	     -0.06511716	     -0.00012592	     -0.20634475	     -0.06691774	      0.88294960	     -0.00018961	     -0.22356787	     -0.00000000	     -0.00000000	     35.19023579
      0.22684612	     -0.06504104	     -0.00012411	     -0.20626902	     -0.06692363	      0.88294934	     -0.00018904	     -0.22355862	     -0.00000000	     -0.00000000	     35.25532203
      0.22883102	     -0.06495675	     -0.00012246	     -0.20618511	     -0.06692943	      0.88294915	     -0.00018840	     -0.22354865	     -0.00000000	     -0.00000000	     36.36668794
      0.23005572	     -0.06491085	     -0.00012125	     -0.20613945	     -0.06693297	      0.88294906	     -0.00018798	     -0.22354204	     -0.00000000	     -0.00000000	     36.28729174
      0.23128041	     -0.06486064	     -0.00012022	     -0.20608948	     -0.06693647	      0.88294899	     -0.00018753	     -0.22353519	     -0.00000000	     -0.00000000	     36.41772766
      0.23277618	     -0.06479928	     -0.00011899	     -0.20602840	     -0.06694069	      0.88294893	     -0.00018696	     -0.22352644	     -0.00000000	     -0.00000000	     36.92307776
      0.23427195	     -0.06473814	     -0.00011781	     -0.20596755	     -0.06694487	      0.88294890	     -0.00018634	     -0.22351730	     -0.00000000	     -0.00000000	     36.93433532
      0.23576772	     -0.06467362	     -0.00011675	     -0.20590330	     -0.06694899	      0.88294891	     -0.00018570	     -0.22350773	     -0.00000000	      0.00000000	     37.47687405
      0.23726349	     -0.06461048	     -0.00011573	     -0.20584044	     -0.06695306	      0.88294894	     -0.00018502	     -0.22349772	     -0.00000000	      0.00000000	     37.95483545
      0.23874458	     -0.06454812	     -0.00011478	     -0.20577835	     -0.06695704	      0.88294899	     -0.00018431	     -0.22348743	     -0.00000000	      0.00000000	     38.03205248
      0.24022566	     -0.06448302	     -0.00011391	     -0.20571351	     -0.06696097	      0.88294907	     -0.00018357	     -0.22347677	     -0.00000000	      0.00000000	     38.56926789
      0.24160828	     -0.06442418	     -0.00011316	     -0.20565492	     -0.06696459	      0.88294916	     -0.00018285	     -0.22346645	     -0.00000000	      0.00000000	     39.01922681
      0.24299090	     -0.06436438	     -0.00011250	     -0.20559536	     -0.06696817	      0.88294926	     -0.00018210	     -0.22345586	     -0.00000000	      0.00000000	     39.09370553
      0.24437352	     -0.06430341	     -0.00011194	     -0.20553463	     -0.06697171	      0.88294938	     -0.00018133	     -0.22344498	     -0.00000000	      0.00000000	     39.59689577
      0.24764869	     -0.06416766	     -0.00011075	     -0.20539943	     -0.06697992	      0.88294970	     -0.00017938	     -0.22341803	     -0.00000000	      0.00000000	     39.05302025
      0.24881894	     -0.06410687	     -0.00011099	     -0.20533881	     -0.06698280	      0.88294982	     -0.00017865	     -0.22340821	     -0.00000000	      0.00000000	     40.47469365
      0.25024933	     -0.06404373	     -0.00011070	     -0.20527589	     -0.06698628	      0.88294997	     -0.00017773	     -0.22339591	     -0.00000000	      0.00000000	     40.92269009
      0.25173321	     -0.06397869	     -0.00011044	     -0.20521107	     -0.06698985	      0.88295014	     -0.00017675	     -0.22338300	     -0.00000000	      0.00000000	     40.92619687
      0.25321709	     -0.06391116	     -0.00011026	     -0.20514375	     -0.06699337	      0.88295030	     -0.00017573	     -0.22336990	     -0.00000000	      0.00000000	     41.43663303
      0.25470098	     -0.06384599	     -0.00011015	     -0.20507877	     -0.06699685	      0.88295046	     -0.00017469	     -0.22335660	     -0.00000000	      0.00000000	     41.91081546
      0.25618486	     -0.06377944	     -0.00011001	     -0.20501243	     -0.06700028	      0.88295062	     -0.00017362	     -0.22334314	     -0.00000000	      0.00000000	     41.83190076
      0.25766875	     -0.06371305	     -0.00011008	     -0.20494621	     -0.06700368	      0.88295077	     -0.00017253	     -0.22332951	     -0.00000000	      0.00000000	     42.43551440
      0.25932532	     -0.06364132	     -0.00010995	     -0.20487468	     -0.06700743	      0.88295093	     -0.00017127	     -0.22331416	     -0.00000000	      0.00000000	     42.55680044
      0.26098190	     -0.06356804	     -0.00011019	     -0.20480157	     -0.06701113	      0.88295108	     -0.00016998	     -0.22329869	     -0.00000000	      0.00000000	     42.67738563
      0.26244508	     -0.06350374	     -0.00011000	     -0.20473742	     -0.06701437	      0.88295120	     -0.00016881	     -0.22328491	     -0.00000000	      0.00000000	     43.02172107
      0.26390827	     -0.06344069	     -0.00011020	     -0.20467450	     -0.06701757	      0.88295131	     -0.00016762	     -0.22327107	     -0.00000000	      0.00000000	     43.39193064
      0.26529950	     -0.06338325	     -0.00011016	     -0.20461717	     -0.06702059	      0.88295141	     -0.00016647	     -0.22325788	     -0.00000000	      0.00000000	     43.73717830
      0.26669074	     -0.06332649	     -0.00011029	     -0.20456051	     -0.06702358	      0.88295149	     -0.00016529	     -0.22324475	     -0.00000000	      0.00000000	     43.65316855
      0.26808198	     -0.06326973	     -0.00011037	     -0.20450384	     -0.06702655	      0.88295156	     -0.00016409	     -0.22323166	     -0.00000000	      0.00000000	     44.04941954
      0.27023322	     -0.06318943	     -0.00011066	     -0.20442365	     -0.06703110	      0.88295166	     -0.00016220	     -0.22321157	     -0.00000000	      0.00000000	     44.21468182
      0.27210406	     -0.06311539	     -0.00011048	     -0.20434970	     -0.06703502	      0.88295172	     -0.00016052	     -0.22319441	     -0.00000000	      0.00000000	     44.66407970
      0.27344728	     -0.06307039	     -0.00011110	     -0.20430473	     -0.06703782	      0.88295176	     -0.00015930	     -0.22318222	     -0.00000000	      0.00000000	     44.73412687
      0.27479049	     -0.06302156	     -0.00011096	     -0.20425593	     -0.06704060	      0.88295179	     -0.00015805	     -0.22317027	     -0.00000000	      0.00000000	     44.74995213
      0.27654273	     -0.06296387	     -0.00011134	     -0.20419826	     -0.06704421	      0.88295183	     -0.00015641	     -0.22315498	     -0.00000000	      0.00000000	     45.07149143
      0.27829497	     -0.06290829	     -0.00011114	     -0.20414270	     -0.06704780	      0.88295186	     -0.00015475	     -0.22314009	     -0.00000000	      0.00000000	     44.91557466
      0.28004722	     -0.06285709	     -0.00011180	     -0.20409148	     -0.06705137	      0.88295189	     -0.00015306	     -0.22312564	     -0.00000000	      0.00000000	     45.64848037
      0.28156308	     -0.06281229	     -0.00011021	     -0.20404670	     -0.06705444	      0.88295192	     -0.00015158	     -0.22311356	     -0.00000000	      0.00000000	     45.40278296
      0.28307894	     -0.06277323	     -0.00011053	     -0.20400762	     -0.06705751	      0.88295196	     -0.00015009	     -0.22310182	     -0.00000000	      0.00000000	     45.93397387
      0.28501296	     -0.06272409	     -0.00010802	     -0.20395850	     -0.06706141	      0.88295201	     -0.00014817	     -0.22308752	     -0.00000000	      0.00000000	     45.78618033
      0.28622823	     -0.06269148	     -0.00011015	     -0.20392582	     -0.06706385	      0.88295206	     -0.00014696	     -0.22307886	     -0.00000000	      0.00000000	     46.16464133
      0.28744350	     -0.06266343	     -0.00011048	     -0.20389773	     -0.06706629	      0.88295211	     -0.00014574	     -0.22307051	     -0.00000000	      0.00000000	     46.43791839
      0.28918625	     -0.06262819	     -0.00011162	     -0.20386243	     -0.06706978	      0.88295219	     -0.00014398	     -0.22305924	     -0.00000000	      0.00000000	     46.74763972
      0.29092901	     -0.06259368	     -0.00011238	     -0.20382786	     -0.06707325	      0.88295230	     -0.00014221	     -0.22304869	     -0.00000000	      0.00000000	     46.77803847
      0.29217305	     -0.06257116	     -0.00011333	     -0.20380529	     -0.06707573	      0.88295238	     -0.00014095	     -0.22304154	     -0.00000000	      0.00000000	     47.28722359
      0.29341709	     -0.06254938	     -0.00011406	     -0.20378348	     -0.06707820	      0.88295248	     -0.00013968	     -0.22303471	     -0.00000000	      0.00000000	     47.29914971
      0.29493799	     -0.06252457	     -0.00011492	     -0.20375861	     -0.06708120	      0.88295261	     -0.00013813	     -0.22302674	     -0.00000000	      0.00000000	     47.75438073
      0.29645890	     -0.06250293	     -0.00011548	     -0.20373694	     -0.06708420	      0.88295275	     -0.00013657	     -0.22301920	     -0.00000000	      0.00000000	     47.49188748
      0.29797981	     -0.06247959	     -0.00011613	     -0.20371356	     -0.06708719	      0.88295291	     -0.00013502	     -0.22301207	     -0.00000000	      0.00000000	     48.01866603
      0.29950071	     -0.06246067	     -0.00011686	     -0.20369461	     -0.06709016	      0.88295308	     -0.00013347	     -0.22300529	     -0.00000000	      0.00000000	     48.32712647
      0.30111703	     -0.06244316	     -0.00011855	     -0.20367705	     -0.06709331	      0.88295327	     -0.00013183	     -0.22299857	     -0.00000000	      0.00000000	     48.21857971
      0.30273334	     -0.06243055	     -0.00012053	     -0.20366438	     -0.06709645	      0.88295347	     -0.00013019	     -0.22299238	     -0.00000000	      0.00000000	     48.75937312
      0.30434966	     -0.06242024	     -0.00012254	     -0.20365402	     -0.06709957	      0.88295368	     -0.00012856	     -0.22298686	     -0.00000000	      0.00000000	     48.50856846
      0.30596598	     -0.06241554	     -0.00012452	     -0.20364928	     -0.06710267	      0.88295389	     -0.00012695	     -0.22298204	     -0.00000000	      0.00000000	     48.73766394
      0.30758229	     -0.06241621	     -0.00012704	     -0.20364990	     -0.06710576	      0.88295410	     -0.00012535	     -0.22297797	      0.00000000	      0.00000000	     48.84517428
      0.30919861	     -0.06242196	     -0.00012887	     -0.20365563	     -0.06710883	      0.88295431	     -0.00012377	     -0.22297472	      0.00000000	      0.00000000	     48.91087438
      0.31081492	     -0.06243331	     -0.00013127	     -0.20366694	     -0.06711188	      0.88295451	     -0.00012221	     -0.22297238	      0.00000000	      0.00000000	     49.04204914
      0.31243124	     -0.06245100	     -0.00013278	     -0.20368461	     -0.06711492	      0.88295469	     -0.00012068	     -0.22297100	      0.00000000	      0.00000000	     49.00138164
      0.31404755	     -0.06247328	     -0.00013547	     -0.20370686	     -0.06711794	      0.88295486	     -0.00011917	     -0.22297067	      0.00000000	      0.00000000	     49.23099864
      0.31566387	     -0.06250275	     -0.00013606	     -0.20373634	     -0.06712095	      0.88295501	     -0.00011769	     -0.22297137	      0.00000000	      0.00000000	     49.15310544
      0.31704664	     -0.06252953	     -0.00013832	     -0.20376311	     -0.06712351	      0.88295512	     -0.00011646	     -0.22297286	      0.00000000	      0.00000000	     49.20930934
      0.31842941	     -0.06256050	     -0.00013912	     -0.20379411	     -0.06712605	      0.88295521	     -0.00011524	     -0.22297510	      0.00000000	      0.00000000	     49.01443950
      0.31981218	     -0.06259413	     -0.00014075	     -0.20382776	     -0.06712859	      0.88295527	     -0.00011406	     -0.22297812	      0.00000000	      0.00000000	     49.07366511
      0.32164240	     -0.06264585	     -0.00014233	     -0.20387950	     -0.06713192	      0.88295531	     -0.00011254	     -0.22298332	      0.00000000	      0.00000000	     48.99170532
      0.32318121	     -0.06269392	     -0.00014458	     -0.20392760	     -0.06713470	      0.88295530	     -0.00011130	     -0.22298882	      0.00000000	     -0.00000000	     48.47659818
      0.32472001	     -0.06274420	     -0.00014595	     -0.20397792	     -0.06713747	      0.88295525	     -0.00011010	     -0.22299533	      0.00000000	     -0.00000000	     48.62139311
      0.32662824	     -0.06282007	     -0.00014958	     -0.20405382	     -0.06714088	      0.88295513	     -0.00010867	     -0.22300475	      0.00000000	     -0.00000000	     48.05302433
      0.32789669	     -0.06286538	     -0.00015014	     -0.20409919	     -0.06714314	      0.88295501	     -0.00010775	     -0.22301199	      0.00000000	     -0.00000000	     48.01270573
      0.32916513	     -0.06291730	     -0.00015212	     -0.20415114	     -0.06714538	      0.88295486	     -0.00010687	     -0.22301979	      0.00000000	     -0.00000000	     47.99965260
      0.33082901	     -0.06299308	     -0.00015413	     -0.20422700	     -0.06714830	      0.88295461	     -0.00010576	     -0.22303106	      0.00000000	     -0.00000000	     48.06772913
      0.33249290	     -0.06307213	     -0.00015674	     -0.20430614	     -0.06715120	      0.88295431	     -0.00010470	     -0.22304353	      0.00000000	     -0.00000000	     47.19389933
      0.33378482	     -0.06313448	     -0.00015829	     -0.20436855	     -0.06715343	      0.88295403	     -0.00010392	     -0.22305400	      0.00000000	     -0.00000000	     47.48327597
      0.33507673	     -0.06320034	     -0.00016020	     -0.20443450	     -0.06715565	      0.88295372	     -0.00010317	     -0.22306514	      0.00000000	     -0.00000000	     47.04918562
      0.33636865	     -0.06326800	     -0.00016204	     -0.20450225	     -0.06715785	      0.88295337	     -0.00010246	     -0.22307691	      0.00000000	     -0.00000000	     46.98300053
      0.33825880	     -0.06337359	     -0.00016480	     -0.20460799	     -0.06716104	      0.88295279	     -0.00010148	     -0.22309529	      0.00000000	     -0.00000000	     46.07892201
      0.33983275	     -0.06345874	     -0.00016701	     -0.20469327	     -0.06716367	      0.88295225	     -0.00010073	     -0.22311159	      0.00000000	     -0.00000000	     46.27874701
      0.34140669	     -0.06355149	     -0.00016917	     -0.20478618	     -0.06716627	      0.88295166	     -0.00010003	     -0.22312868	      0.00000000	     -0.00000000	     45.94119161
      0.34298064	     -0.06364556	     -0.00017125	     -0.20488042	     -0.06716884	      0.88295103	     -0.00009939	     -0.22314662	      0.00000000	     -0.00000000	     45.53489223
      0.34455459	     -0.06374174	     -0.00017330	     -0.20497678	     -0.06717138	      0.88295035	     -0.00009881	     -0.22316535	      0.00000000	     -0.00000000	     45.46955260
      0.34588101	     -0.06382574	     -0.00017505	     -0.20506095	     -0.06717349	      0.88294974	     -0.00009835	     -0.22318171	      0.00000000	     -0.00000000	     45.28130066
      0.34720743	     -0.06391093	     -0.00017678	     -0.20514632	     -0.06717558	      0.88294910	     -0.00009794	     -0.22319861	      0.00000000	     -0.00000000	     44.80975956
      0.34853385	     -0.06399694	     -0.00017856	     -0.20523253	     -0.06717764	      0.88294843	     -0.00009758	     -0.22321600	      0.00000000	     -0.00000000	     44.72176407
      0.35059118	     -0.06413601	     -0.00018134	     -0.20537193	     -0.06718079	      0.88294735	     -0.00009708	     -0.22324394	      0.00000000	     -0.00000000	     43.89378284
      0.35264851	     -0.06426727	     -0.00018405	     -0.20550352	     -0.06718385	      0.88294621	     -0.00009669	     -0.22327301	      0.00000000	     -0.00000000	     44.95408414
      0.35397737	     -0.06436532	     -0.00018566	     -0.20560183	     -0.06718580	      0.88294545	     -0.00009648	     -0.22329215	      0.00000000	     -0.00000000	     43.51721365
      0.35530624	     -0.06445575	     -0.00018729	     -0.20569253	     -0.06718771	      0.88294468	     -0.00009632	     -0.22331175	      0.00000000	     -0.00000000	     43.36849268
      0.35715129	     -0.06458451	     -0.00018921	     -0.20582169	     -0.06719029	      0.88294357	     -0.00009616	     -0.22333951	      0.00000000	     -0.00000000	     43.09849441
      0.35899634	     -0.06471101	     -0.00019176	     -0.20594860	     -0.06719281	      0.88294244	     -0.00009608	     -0.22336783	      0.00000000	     -0.00000000	     42.49489575
      0.36042759	     -0.06481352	     -0.00019333	     -0.20605145	     -0.06719471	      0.88294155	     -0.00009607	     -0.22339016	      0.00000000	     -0.00000000	     42.36320576
      0.36185884	     -0.06491234	     -0.00019513	     -0.20615064	     -0.06719655	      0.88294064	     -0.00009611	     -0.22341285	      0.00000000	     -0.00000000	     42.06051801
      0.36329561	     -0.06501372	     -0.00019619	     -0.20625241	     -0.06719835	      0.88293973	     -0.00009619	     -0.22343585	      0.00000000	     -0.00000000	     41.93644848
      0.36473238	     -0.06511407	     -0.00019730	     -0.20635318	     -0.06720010	      0.88293880	     -0.00009632	     -0.22345908	      0.00000000	     -0.00000000	     41.33718875
      0.36616916	     -0.06521279	     -0.00019842	     -0.20645232	     -0.06720179	      0.88293787	     -0.00009650	     -0.22348245	      0.00000000	     -0.00000000	     41.29367592
      0.36799391	     -0.06533687	     -0.00019998	     -0.20657697	     -0.06720385	      0.88293669	     -0.00009679	     -0.22351236	      0.00000000	     -0.00000000	     40.96757056
      0.36981867	     -0.06546340	     -0.00020112	     -0.20670409	     -0.06720581	      0.88293550	     -0.00009715	     -0.22354261	      0.00000000	     -0.00000000	     40.10123181
      0.37137730	     -0.06556960	     -0.00020214	     -0.20681080	     -0.06720740	      0.88293448	     -0.00009752	     -0.22356868	      0.00000000	     -0.00000000	     40.38014965
      0.37293594	     -0.06567409	     -0.00020277	     -0.20691585	     -0.06720891	      0.88293347	     -0.00009794	     -0.22359487	      0.00000000	     -0.00000000	     39.78893662
      0.37449458	     -0.06577683	     -0.00020352	     -0.20701916	     -0.06721033	      0.88293246	     -0.00009841	     -0.22362110	      0.00000000	     -0.00000000	     39.39792149
      0.37618952	     -0.06588811	     -0.00020400	     -0.20713108	     -0.06721178	      0.88293136	     -0.00009898	     -0.22364955	      0.00000000	     -0.00000000	     39.31678461
      0.37788446	     -0.06599455	     -0.00020393	     -0.20723819	     -0.06721313	      0.88293027	     -0.00009961	     -0.22367787	      0.00000000	     -0.00000000	     38.80126681
      0.37957940	     -0.06609967	     -0.00020414	     -0.20734398	     -0.06721436	      0.88292919	     -0.00010030	     -0.22370597	      0.00000000	     -0.00000000	     38.17380024
      0.38128757	     -0.06620549	     -0.00020408	     -0.20745051	     -0.06721550	      0.88292811	     -0.00010106	     -0.22373407	      0.00000000	     -0.00000000	     37.90515987
      0.38279129	     -0.06629693	     -0.00020428	     -0.20754258	     -0.06721640	      0.88292717	     -0.00010178	     -0.22375865	      0.00000000	     -0.00000000	     37.39263602
      0.38429502	     -0.06638530	     -0.00020421	     -0.20763159	     -0.06721720	      0.88292623	     -0.00010254	     -0.22378302	      0.00000000	     -0.00000000	     37.26146486
      0.38579771	     -0.06647524	     -0.00020434	     -0.20772217	     -0.06721791	      0.88292530	     -0.00010334	     -0.22380713	      0.00000000	     -0.00000000	     37.00078889
      0.38730041	     -0.06656201	     -0.00020418	     -0.20780961	     -0.06721853	      0.88292438	     -0.00010419	     -0.22383104	      0.00000000	     -0.00000000	     36.30771914
      0.38880311	     -0.06664685	     -0.00020410	     -0.20789511	     -0.06721904	      0.88292347	     -0.00010507	     -0.22385467	      0.00000000	     -0.00000000	     36.21694378
      0.39054828	     -0.06674578	     -0.00020369	     -0.20799485	     -0.06721951	      0.88292243	     -0.00010615	     -0.22388179	      0.00000000	     -0.00000000	     35.47053481
      0.39207584	     -0.06682381	     -0.00020303	     -0.20807359	     -0.06721981	      0.88292153	     -0.00010714	     -0.22390511	      0.00000000	     -0.00000000	     35.25811778
      0.39360340	     -0.06690108	     -0.00020216	     -0.20815157	     -0.06722000	      0.88292064	     -0.00010817	     -0.22392793	      0.00000000	     -0.00000000	     35.03576619
      0.39513095	     -0.06697748	     -0.00020127	     -0.20822870	     -0.06722008	      0.88291976	     -0.00010924	     -0.22395023	      0.00000000	     -0.00000000	     34.89715961
      0.39665851	     -0.06704674	     -0.00020037	     -0.20829870	     -0.06722005	      0.88291890	     -0.00011034	     -0.22397203	      0.00000000	     -0.00000000	     34.19790981
      0.39818606	     -0.06711531	     -0.00019986	     -0.20836800	     -0.06721991	      0.88291805	     -0.00011147	     -0.22399327	      0.00000000	     -0.00000000	     34.26149439
      0.39971362	     -0.06718034	     -0.00019863	     -0.20843379	     -0.06721965	      0.88291722	     -0.00011264	     -0.22401401	      0.00000000	     -0.00000000	     33.47425403
      0.40124117	     -0.06724050	     -0.00019721	     -0.20849470	     -0.06721928	      0.88291640	     -0.00011384	     -0.22403415	      0.00000000	     -0.00000000	     33.41669052
      0.40259407	     -0.06729280	     -0.00019587	     -0.20854768	     -0.06721885	      0.88291569	     -0.00011492	     -0.22405141	      0.00000000	     -0.00000000	     33.19340005
      0.40394696	     -0.06734033	     -0.00019446	     -0.20859590	     -0.06721833	      0.88291500	     -0.00011603	     -0.22406812	      0.00000000	     -0.00000000	     32.74983452
      0.40529985	     -0.06738347	     -0.00019282	     -0.20863972	     -0.06721772	      0.88291433	     -0.00011716	     -0.22408417	      0.00000000	     -0.00000000	     32.64385009
      0.40765233	     -0.06745354	     -0.00018985	     -0.20871100	     -0.06721643	      0.88291319	     -0.00011916	     -0.22411048	      0.00000000	     -0.00000000	     31.80592919
      0.40918930	     -0.06748868	     -0.00018774	     -0.20874692	     -0.06721543	      0.88291248	     -0.00012050	     -0.22412648	      0.00000000	     -0.00000000	     32.14495225
      0.41072627	     -0.06752659	     -0.00018596	     -0.20878561	     -0.06721431	      0.88291180	     -0.00012185	     -0.22414144	      0.00000000	     -0.00000000	     31.62274594
      0.41238631	     -0.06755961	     -0.00018388	     -0.20881948	     -0.06721296	      0.88291110	     -0.00012334	     -0.22415658	      0.00000000	     -0.00000000	     31.47871350
      0.41404634	     -0.06759015	     -0.00018214	     -0.20885085	     -0.06721147	      0.88291043	     -0.00012484	     -0.22417055	      0.00000000	     -0.00000000	     30.95797745
      0.41570638	     -0.06761518	     -0.00017986	     -0.20887671	     -0.06720983	      0.88290980	     -0.00012636	     -0.22418342	      0.00000000	     -0.00000000	     30.77857945
      0.41717109	     -0.06763508	     -0.00017805	     -0.20889735	     -0.06720826	      0.88290928	     -0.00012770	     -0.22419384	      0.00000000	     -0.00000000	     30.64286751
      0.41863580	     -0.06765200	     -0.00017589	     -0.20891501	     -0.06720658	      0.88290878	     -0.00012906	     -0.22420344	      0.00000000	     -0.00000000	     30.56313477
      0.42005131	     -0.06766775	     -0.00017379	     -0.20893146	     -0.06720485	      0.88290834	     -0.00013037	     -0.22421193	      0.00000000	     -0.00000000	     30.51435348
      0.42146682	     -0.06768000	     -0.00017148	     -0.20894442	     -0.06720301	      0.88290793	     -0.00013168	     -0.22421970	      0.00000000	     -0.00000000	     30.11714777
      0.42288233	     -0.06768864	     -0.00016896	     -0.20895377	     -0.06720106	      0.88290755	     -0.00013300	     -0.22422673	      0.00000000	     -0.00000000	     30.12572008
      0.42492810	     -0.06769976	     -0.00016540	     -0.20896590	     -0.06719805	      0.88290705	     -0.00013489	     -0.22423558	      0.00000000	     -0.00000000	     29.93661107
      0.42671004	     -0.06770344	     -0.00016190	     -0.20897048	     -0.06719526	      0.88290667	     -0.00013654	     -0.22424210	      0.00000000	     -0.00000000	     29.44160580
      0.42849198	     -0.06770030	     -0.00015833	     -0.20896821	     -0.06719229	      0.88290635	     -0.00013817	     -0.22424746	      0.00000000	     -0.00000000	     29.72248613
      0.43022542	     -0.06769950	     -0.00015445	     -0.20896827	     -0.06718924	      0.88290608	     -0.00013975	     -0.22425150	      0.00000000	     -0.00000000	     29.38794046
      0.43195885	     -0.06768915	     -0.00015051	     -0.20895877	     -0.06718603	      0.88290586	     -0.00014131	     -0.22425455	      0.00000000	     -0.00000000	     29.29396897
      0.43337336	     -0.06768188	     -0.00014721	     -0.20895219	     -0.06718329	      0.88290572	     -0.00014257	     -0.22425620	      0.00000000	     -0.00000000	     29.25395326
      0.43478787	     -0.06766841	     -0.00014359	     -0.20893940	     -0.06718045	      0.88290560	     -0.00014382	     -0.22425720	      0.00000000	     -0.00000000	     29.10113996
      0.43620238	     -0.06765460	     -0.00014008	     -0.20892628	     -0.06717751	      0.88290551	     -0.00014505	     -0.22425747	      0.00000000	     -0.00000000	     28.91412503
      0.43761689	     -0.06763783	     -0.00013644	     -0.20891019	     -0.06717446	      0.88290545	     -0.00014626	     -0.22425705	      0.00000000	     -0.00000000	     28.97241418
      0.43962364	     -0.06761241	     -0.00013119	     -0.20888572	     -0.06716996	      0.88290542	     -0.00014794	     -0.22425532	      0.00000000	     -0.00000000	     28.59157084
      0.44106362	     -0.06758711	     -0.00012715	     -0.20886109	     -0.06716661	      0.88290542	     -0.00014911	     -0.22425323	      0.00000000	      0.00000000	     28.87682305
      0.44250359	     -0.06756255	     -0.00012342	     -0.20883719	     -0.06716315	      0.88290545	     -0.00015026	     -0.22425039	      0.00000000	      0.00000000	     28.67168445
      0.44431715	     -0.06753027	     -0.00011873	     -0.20880573	     -0.06715865	      0.88290552	     -0.00015167	     -0.22424584	      0.00000000	      0.00000000	     28.64979792
      0.44592609	     -0.06749522	     -0.00011442	     -0.20877140	     -0.06715453	      0.88290562	     -0.00015287	     -0.22424093	      0.00000000	      0.00000000	     28.43503584
      0.44753502	     -0.06746032	     -0.00011034	     -0.20873720	     -0.06715028	      0.88290575	     -0.00015403	     -0.22423515	      0.00000000	      0.00000000	     28.63724446
      0.44914396	     -0.06742060	     -0.00010589	     -0.20869818	     -0.06714592	      0.88290590	     -0.00015515	     -0.22422856	      0.00000000	      0.00000000	     28.34063150
      0.45075289	     -0.06737844	     -0.00010173	     -0.20865670	     -0.06714144	      0.88290607	     -0.00015622	     -0.22422117	      0.00000000	      0.00000000	     28.40804233
      0.45236183	     -0.06733499	     -0.00009738	     -0.20861390	     -0.06713685	      0.88290628	     -0.00015724	     -0.22421296	      0.00000000	      0.00000000	     28.40811613
      0.45397076	     -0.06728915	     -0.00009316	     -0.20856871	     -0.06713215	      0.88290651	     -0.00015820	     -0.22420402	      0.00000000	      0.00000000	     28.23838126
      0.45557970	     -0.06723881	     -0.00008878	     -0.20851899	     -0.06712734	      0.88290676	     -0.00015912	     -0.22419431	      0.00000000	      0.00000000	     28.29093953
      0.45718863	     -0.06718652	     -0.00008441	     -0.20846732	     -0.06712242	      0.88290704	     -0.00015997	     -0.22418382	      0.00000000	      0.00000000	     28.30608345
      0.45879757	     -0.06713248	     -0.00008009	     -0.20841387	     -0.06711741	      0.88290735	     -0.00016077	     -0.22417258	      0.00000000	      0.00000000	     28.17447781
      0.46040650	     -0.06707531	     -0.00007619	     -0.20835727	     -0.06711230	      0.88290769	     -0.00016151	     -0.22416062	      0.00000000	      0.00000000	     28.25146918
      0.46201544	     -0.06701603	     -0.00007223	     -0.20829853	     -0.06710710	      0.88290805	     -0.00016219	     -0.22414791	      0.00000000	      0.00000000	     28.33187140
      0.46395186	     -0.06694595	     -0.00006773	     -0.20822908	     -0.06710073	      0.88290853	     -0.00016293	     -0.22413165	      0.00000000	      0.00000000	     28.16933757
      0.46561120	     -0.06687568	     -0.00006346	     -0.20815934	     -0.06709516	      0.88290898	     -0.00016348	     -0.22411701	      0.00000000	      0.00000000	     28.15607171
      0.46708726	     -0.06681426	     -0.00006012	     -0.20809836	     -0.06709015	      0.88290941	     -0.00016392	     -0.22410328	      0.00000000	      0.00000000	     28.17519941
      0.46856333	     -0.06675054	     -0.00005652	     -0.20803506	     -0.06708506	      0.88290987	     -0.00016431	     -0.22408898	      0.00000000	      0.00000000	     28.26087272
      0.47003939	     -0.06668629	     -0.00005313	     -0.20797122	     -0.06707991	      0.88291035	     -0.00016464	     -0.22407410	      0.00000000	      0.00000000	     28.42635648
      0.47151545	     -0.06661931	     -0.00004971	     -0.20790463	     -0.06707471	      0.88291087	     -0.00016491	     -0.22405868	      0.00000000	      0.00000000	     28.19384828
      0.47299151	     -0.06654862	     -0.00004643	     -0.20783430	     -0.06706945	      0.88291143	     -0.00016513	     -0.22404269	      0.00000000	      0.00000000	     28.38658300
      0.47441656	     -0.06648089	     -0.00004332	     -0.20776691	     -0.06706432	      0.88291200	     -0.00016529	     -0.22402669	      0.00000000	      0.00000000	     28.48355548
      0.47584161	     -0.06641006	     -0.00004024	     -0.20769640	     -0.06705914	      0.88291260	     -0.00016540	     -0.22401020	      0.00000000	      0.00000000	     28.32983710
      0.47726666	     -0.06633676	     -0.00003731	     -0.20762340	     -0.06705393	      0.88291323	     -0.00016545	     -0.22399317	      0.00000000	      0.00000000	     28.50282606
      0.47888451	     -0.06625246	     -0.00003395	     -0.20753942	     -0.06704795	      0.88291400	     -0.00016545	     -0.22397320	      0.00000000	      0.00000000	     28.62294968
      0.48050236	     -0.06616630	     -0.00003089	     -0.20745356	     -0.06704193	      0.88291481	     -0.00016538	     -0.22395256	      0.00000000	      0.00000000	     28.51221007
      0.48191451	     -0.06608895	     -0.00002813	     -0.20737644	     -0.06703663	      0.88291556	     -0.00016527	     -0.22393401	      0.00000000	      0.00000000	     28.77864226
      0.48332666	     -0.06601085	     -0.00002554	     -0.20729857	     -0.06703131	      0.88291634	     -0.00016510	     -0.22391498	      0.00000000	      0.00000000	     28.63713584
      0.48473881	     -0.06593002	     -0.00002300	     -0.20721793	     -0.06702595	      0.88291716	     -0.00016489	     -0.22389547	      0.00000000	      0.00000000	     28.83809556
      0.48639953	     -0.06583668	     -0.00002028	     -0.20712480	     -0.06701962	      0.88291818	     -0.00016458	     -0.22387189	      0.00000000	      0.00000000	     28.98758504
      0.48806026	     -0.06573782	     -0.00001728	     -0.20702613	     -0.06701326	      0.88291925	     -0.00016419	     -0.22384774	      0.00000000	      0.00000000	     29.11223853
      0.48952853	     -0.06565324	     -0.00001545	     -0.20694168	     -0.06700761	      0.88292025	     -0.00016380	     -0.22382582	      0.00000000	      0.00000000	     29.17274470
      0.49099681	     -0.06556383	     -0.00001311	     -0.20685240	     -0.06700194	      0.88292128	     -0.00016335	     -0.22380348	      0.00000000	      0.00000000	     29.16213637
      0.49286237	     -0.06545233	     -0.00001055	     -0.20674103	     -0.06699472	      0.88292266	     -0.00016272	     -0.22377448	      0.00000000	      0.00000001	     29.44486414
      0.49445415	     -0.06535591	     -0.00000812	     -0.20664469	     -0.06698854	      0.88292388	     -0.00016211	     -0.22374920	      0.00000000	      0.00000001	     29.34038891
      0.49604593	     -0.06525735	     -0.00000612	     -0.20654619	     -0.06698236	      0.88292515	     -0.00016144	     -0.22372346	      0.00000000	      0.00000001	     29.77072626
      0.49763772	     -0.06515955	     -0.00000431	     -0.20644844	     -0.06697616	      0.88292647	     -0.00016072	     -0.22369726	      0.00000000	      0.00000001	     29.62548997
      0.49922950	     -0.06505996	     -0.00000283	     -0.20634885	     -0.06696996	      0.88292784	     -0.00015994	     -0.22367069	      0.00000000	      0.00000001	     29.85462183
      0.50082128	     -0.06496084	     -0.00000135	     -0.20624971	     -0.06696376	      0.88292925	     -0.00015911	     -0.22364375	      0.00000000	      0.00000001	     30.01846749
      0.50241306	     -0.06486167	     -0.00000023	     -0.20615050	     -0.06695756	      0.88293070	     -0.00015823	     -0.22361648	      0.00000000	      0.00000001	     30.24093571
      0.50397298	     -0.06476421	      0.00000090	     -0.20605299	     -0.06695150	      0.88293216	     -0.00015731	     -0.22358947	      0.00000000	      0.00000001	     30.26578284
      0.50553291	     -0.06466418	      0.00000183	     -0.20595288	     -0.06694544	      0.88293366	     -0.00015635	     -0.22356217	      0.00000000	      0.00000001	     30.61463589
      0.50709283	     -0.06456561	      0.00000260	     -0.20585420	     -0.06693940	      0.88293519	     -0.00015535	     -0.22353456	      0.00000000	      0.00000001	     30.59140853
      0.50865276	     -0.06446589	      0.00000318	     -0.20575435	     -0.06693337	      0.88293675	     -0.00015430	     -0.22350670	      0.00000000	      0.00000001	     31.08835625
      0.51021268	     -0.06436896	      0.00000351	     -0.20565727	     -0.06692737	      0.88293835	     -0.00015321	     -0.22347863	      0.00000000	      0.00000001	     30.86802149
      0.51177261	     -0.06426871	      0.00000375	     -0.20555685	     -0.06692138	      0.88293998	     -0.00015208	     -0.22345039	      0.00000000	      0.00000001	     31.15746721
      0.51333253	     -0.06417033	      0.00000438	     -0.20545828	     -0.06691542	      0.88294163	     -0.00015092	     -0.22342195	      0.00000000	      0.00000001	     31.33885276
      0.51489246	     -0.06407281	      0.00000473	     -0.20536055	     -0.06690949	      0.88294331	     -0.00014972	     -0.22339338	      0.00000000	      0.00000001	     31.66974487
      0.51645238	     -0.06397348	      0.00000492	     -0.20526098	     -0.06690360	      0.88294501	     -0.00014848	     -0.22336481	      0.00000000	      0.00000001	     31.73473580
      0.51801231	     -0.06387971	      0.00000410	     -0.20516694	     -0.06689773	      0.88294673	     -0.00014722	     -0.22333626	      0.00000000	      0.00000001	     32.01490001
      0.51957223	     -0.06378277	      0.00000385	     -0.20506972	     -0.06689190	      0.88294847	     -0.00014592	     -0.22330787	      0.00000000	      0.00000001	     32.14464947
      0.52113216	     -0.06368966	      0.00000244	     -0.20497629	     -0.06688612	      0.88295023	     -0.00014459	     -0.22327954	      0.00000000	      0.00000001	     32.13294555
      0.52269208	     -0.06359662	      0.00000169	     -0.20488293	     -0.06688037	      0.88295199	     -0.00014324	     -0.22325134	      0.00000000	      0.00000001	     32.33109543
      0.52425201	     -0.06350494	      0.00000006	     -0.20479089	     -0.06687467	      0.88295377	     -0.00014186	     -0.22322327	      0.00000000	      0.00000001	     32.56948697
      0.52581193	     -0.06341624	     -0.00000113	     -0.20470182	     -0.06686902	      0.88295556	     -0.00014046	     -0.22319533	      0.00000000	      0.00000001	     32.87641344
      0.52737186	     -0.06332640	     -0.00000290	     -0.20461159	     -0.06686341	      0.88295735	     -0.00013903	     -0.22316762	      0.00000000	      0.00000001	     33.01341897
      0.52893178	     -0.06324190	     -0.00000463	     -0.20452667	     -0.06685786	      0.88295915	     -0.00013759	     -0.22314006	      0.00000000	      0.00000001	     33.23612853
      0.53049171	     -0.06315469	     -0.00000664	     -0.20443903	     -0.06685236	      0.88296095	     -0.00013613	     -0.22311280	      0.00000000	      0.00000001	     33.26257627
      0.53225583	     -0.06306133	     -0.00000869	     -0.20434517	     -0.06684621	      0.88296299	     -0.00013446	     -0.22308227	      0.00000000	      0.00000001	     33.46020342
      0.53401995	     -0.06296898	     -0.00001179	     -0.20425228	     -0.06684014	      0.88296502	     -0.00013278	     -0.22305208	      0.00000000	      0.00000001	     33.48669028
      0.53578407	     -0.06287725	     -0.00001310	     -0.20416002	     -0.06683414	      0.88296705	     -0.00013108	     -0.22302227	      0.00000000	      0.00000001	     33.88323811
      0.53711262	     -0.06280962	     -0.00001648	     -0.20409193	     -0.06682968	      0.88296857	     -0.00012980	     -0.22300002	      0.00000000	      0.00000001	     33.99010580
      0.53844116	     -0.06274465	     -0.00001765	     -0.20402653	     -0.06682526	      0.88297008	     -0.00012852	     -0.22297799	      0.00000000	      0.00000001	     34.20671516
      0.54019604	     -0.06266300	     -0.00002021	     -0.20394429	     -0.06681951	      0.88297207	     -0.00012682	     -0.22294934	      0.00000000	      0.00000001	     34.17008661
      0.54195093	     -0.06257930	     -0.00002122	     -0.20386000	     -0.06681384	      0.88297405	     -0.00012512	     -0.22292119	      0.00000000	      0.00000001	     34.73687376
      0.54339609	     -0.06251350	     -0.00002460	     -0.20379366	     -0.06680925	      0.88297567	     -0.00012373	     -0.22289827	      0.00000000	      0.00000001	     34.54849782
      0.54484126	     -0.06244796	     -0.00002619	     -0.20372760	     -0.06680471	      0.88297727	     -0.00012234	     -0.22287565	      0.00000000	      0.00000001	     34.84714005
      0.54662644	     -0.06237303	     -0.00003043	     -0.20365197	     -0.06679920	      0.88297924	     -0.00012065	     -0.22284818	      0.00000000	      0.00000001	     34.85220445
      0.54793775	     -0.06231450	     -0.00003244	     -0.20359294	     -0.06679522	      0.88298067	     -0.00011941	     -0.22282841	      0.00000000	      0.00000001	     35.21268777
      0.54924905	     -0.06226024	     -0.00003616	     -0.20353814	     -0.06679130	      0.88298209	     -0.00011819	     -0.22280904	      0.00000000	      0.00000001	     35.31199296
      0.55095885	     -0.06219379	     -0.00004037	     -0.20347098	     -0.06678627	      0.88298391	     -0.00011662	     -0.22278440	      0.00000000	      0.00000001	     35.45784304
      0.55266865	     -0.06212762	     -0.00004538	     -0.20340408	     -0.06678134	      0.88298572	     -0.00011509	     -0.22276043	      0.00000000	      0.00000001	     35.45890047
      0.55437845	     -0.06206060	     -0.00004849	     -0.20333633	     -0.06677652	      0.88298750	     -0.00011360	     -0.22273702	      0.00000000	      0.00000001	     35.87461873
      0.55585315	     -0.06200830	     -0.00005316	     -0.20328337	     -0.06677246	      0.88298902	     -0.00011234	     -0.22271724	      0.00000000	      0.00000001	     35.92783146
      0.55732786	     -0.06195365	     -0.00005593	     -0.20322810	     -0.06676847	      0.88299052	     -0.00011113	     -0.22269786	      0.00000000	      0.00000001	     36.20132029
      0.55880256	     -0.06190313	     -0.00006035	     -0.20317690	     -0.06676458	      0.88299200	     -0.00010996	     -0.22267882	      0.00000000	      0.00000001	     36.51578907
      0.56027726	     -0.06185217	     -0.00006429	     -0.20312528	     -0.06676078	      0.88299346	     -0.00010884	     -0.22266020	      0.00000000	      0.00000001	     36.40576182
      0.56175197	     -0.06180175	     -0.00006933	     -0.20307416	     -0.06675706	      0.88299490	     -0.00010777	     -0.22264198	      0.00000000	      0.00000001	     36.80785215
      0.56332870	     -0.06175337	     -0.00007431	     -0.20302504	     -0.06675320	      0.88299642	     -0.00010668	     -0.22262290	      0.00000000	      0.00000001	     36.90519644
      0.56490544	     -0.06170152	     -0.00008019	     -0.20297242	     -0.06674945	      0.88299791	     -0.00010566	     -0.22260429	      0.00000000	      0.00000001	     37.01076000
      0.56648217	     -0.06165337	     -0.00008493	     -0.20292353	     -0.06674581	      0.88299937	     -0.00010470	     -0.22258604	      0.00000000	      0.00000001	     37.33086933
      0.56805891	     -0.06160643	     -0.00009089	     -0.20287581	     -0.06674229	      0.88300081	     -0.00010382	     -0.22256818	      0.00000000	      0.00000001	     37.37094704
      0.56963564	     -0.06155800	     -0.00009495	     -0.20282663	     -0.06673889	      0.88300223	     -0.00010301	     -0.22255068	      0.00000000	      0.00000001	     37.79779119
      0.57121238	     -0.06151609	     -0.00010159	     -0.20278392	     -0.06673562	      0.88300361	     -0.00010227	     -0.22253345	      0.00000000	      0.00000001	     37.93390195
      0.57278912	     -0.06146797	     -0.00010539	     -0.20273505	     -0.06673247	      0.88300497	     -0.00010162	     -0.22251661	      0.00000000	      0.00000001	     37.85669603
      0.57414724	     -0.06142984	     -0.00011182	     -0.20269620	     -0.06672986	      0.88300612	     -0.00010113	     -0.22250237	      0.00000000	      0.00000001	     38.19809197
      0.57550537	     -0.06139362	     -0.00011584	     -0.20265931	     -0.06672734	      0.88300724	     -0.00010069	     -0.22248840	      0.00000000	      0.00000001	     38.31560459
      0.57686349	     -0.06135734	     -0.00012091	     -0.20262234	     -0.06672492	      0.88300835	     -0.00010032	     -0.22247473	      0.00000000	      0.00000001	     38.42508832
      0.57853970	     -0.06131321	     -0.00012614	     -0.20257736	     -0.06672208	      0.88300968	     -0.00009996	     -0.22245818	      0.00000000	      0.00000001	     38.46619436
      0.58021591	     -0.06127011	     -0.00013213	     -0.20253339	     -0.06671938	      0.88301098	     -0.00009970	     -0.22244197	      0.00000000	      0.00000001	     38.76078828
      0.58158782	     -0.06123490	     -0.00013576	     -0.20249749	     -0.06671729	      0.88301202	     -0.00009956	     -0.22242898	      0.00000000	      0.00000001	     38.76177065
      0.58295972	     -0.06120030	     -0.00014019	     -0.20246218	     -0.06671531	      0.88301303	     -0.00009949	     -0.22241621	      0.00000000	      0.00000001	     39.04352537
      0.58494021	     -0.06115497	     -0.00014509	     -0.20241584	     -0.06671264	      0.88301446	     -0.00009952	     -0.22239818	      0.00000000	      0.00000000	     39.28907136
      0.58629418	     -0.06112284	     -0.00014993	     -0.20238298	     -0.06671094	      0.88301542	     -0.00009963	     -0.22238619	      0.00000000	      0.00000000	     39.24235427
      0.58764816	     -0.06109355	     -0.00015307	     -0.20235299	     -0.06670936	      0.88301635	     -0.00009981	     -0.22237442	      0.00000000	      0.00000000	     39.48614496
      0.58900214	     -0.06106565	     -0.00015693	     -0.20232438	     -0.06670787	      0.88301725	     -0.00010006	     -0.22236294	      0.00000000	      0.00000000	     39.41440155
      0.59035612	     -0.06103803	     -0.00016017	     -0.20229604	     -0.06670650	      0.88301814	     -0.00010038	     -0.22235174	      0.00000000	      0.00000000	     39.64191205
      0.59293691	     -0.06099681	     -0.00016746	     -0.20225345	     -0.06670419	      0.88301977	     -0.00010120	     -0.22233119	      0.00000000	      0.00000000	     39.29898117
      0.59406014	     -0.06097111	     -0.00016847	     -0.20222718	     -0.06670331	      0.88302045	     -0.00010163	     -0.22232268	      0.00000000	      0.00000000	     39.77876379
      0.59543296	     -0.06094935	     -0.00017136	     -0.20220469	     -0.06670234	      0.88302127	     -0.00010224	     -0.22231249	      0.00000000	      0.00000000	     39.94347677
      0.59695669	     -0.06092818	     -0.00017379	     -0.20218272	     -0.06670140	      0.88302215	     -0.00010299	     -0.22230162	      0.00000000	      0.00000000	     40.14898005
      0.59848042	     -0.06090855	     -0.00017640	     -0.20216229	     -0.06670060	      0.88302299	     -0.00010384	     -0.22229126	      0.00000000	      0.00000000	     39.90963715
      0.60000414	     -0.06089076	     -0.00017866	     -0.20214370	     -0.06669995	      0.88302381	     -0.00010478	     -0.22228141	      0.00000000	      0.00000000	     40.22746252
      0.60190897	     -0.06088272	     -0.00018252	     -0.20213463	     -0.06669933	      0.88302479	     -0.00010609	     -0.22227003	      0.00000000	      0.00000000	     39.96446020
      0.60344736	     -0.06086900	     -0.00018326	     -0.20212012	     -0.06669900	      0.88302555	     -0.00010725	     -0.22226170	      0.00000000	      0.00000000	     40.29297470
      0.60498575	     -0.06087347	     -0.00018672	     -0.20212374	     -0.06669882	      0.88302627	     -0.00010850	     -0.22225412	     -0.00000000	      0.00000000	     40.44271752
      0.60652414	     -0.06087606	     -0.00018664	     -0.20212558	     -0.06669878	      0.88302695	     -0.00010985	     -0.22224759	     -0.00000000	      0.00000000	     40.21386541
      0.60788351	     -0.06088653	     -0.00018924	     -0.20213530	     -0.06669887	      0.88302752	     -0.00011112	     -0.22224262	     -0.00000000	      0.00000000	     40.31067834
      0.60924288	     -0.06089670	     -0.00018909	     -0.20214480	     -0.06669908	      0.88302806	     -0.00011246	     -0.22223847	     -0.00000000	      0.00000000	     40.40406515
      0.61060225	     -0.06091245	     -0.00018992	     -0.20215986	     -0.06669940	      0.88302857	     -0.00011387	     -0.22223512	     -0.00000000	      0.00000000	     40.30168925
      0.61224700	     -0.06093324	     -0.00018950	     -0.20217984	     -0.06669994	      0.88302914	     -0.00011567	     -0.22223216	     -0.00000000	      0.00000000	     40.29395211
      0.61389175	     -0.06096217	     -0.00019021	     -0.20220796	     -0.06670064	      0.88302965	     -0.00011758	     -0.22223040	     -0.00000000	      0.00000000	     40.08090914
      0.61553650	     -0.06098681	     -0.00018816	     -0.20223184	     -0.06670151	      0.88303010	     -0.00011959	     -0.22222989	     -0.00000000	      0.00000000	     40.38415728
      0.61683783	     -0.06101719	     -0.00018906	     -0.20226158	     -0.06670231	      0.88303041	     -0.00012126	     -0.22223023	     -0.00000000	      0.00000000	     40.08730446
      0.61813916	     -0.06104553	     -0.00018800	     -0.20228932	     -0.06670321	      0.88303068	     -0.00012298	     -0.22223137	     -0.00000000	      0.00000000	     40.21039249
      0.61944049	     -0.06107836	     -0.00018769	     -0.20232155	     -0.06670421	      0.88303092	     -0.00012478	     -0.22223325	     -0.00000000	      0.00000000	     40.01395078
      0.62074183	     -0.06111256	     -0.00018706	     -0.20235515	     -0.06670531	      0.88303110	     -0.00012663	     -0.22223589	     -0.00000000	      0.00000000	     40.06840434
      0.62241611	     -0.06116244	     -0.00018647	     -0.20240428	     -0.06670687	      0.88303127	     -0.00012911	     -0.22224038	     -0.00000000	      0.00000000	     39.60289809
      0.62409040	     -0.06121078	     -0.00018557	     -0.20245188	     -0.06670858	      0.88303137	     -0.00013170	     -0.22224607	     -0.00000000	      0.00000000	     39.78244647
      0.62576468	     -0.06127326	     -0.00018543	     -0.20251361	     -0.06671044	      0.88303139	     -0.00013438	     -0.22225285	     -0.00000000	     -0.00000000	     39.64305951
      0.62726306	     -0.06132088	     -0.00018406	     -0.20256061	     -0.06671224	      0.88303133	     -0.00013687	     -0.22226008	     -0.00000000	     -0.00000000	     39.41783434
      0.62876143	     -0.06137780	     -0.00018372	     -0.20261690	     -0.06671415	      0.88303121	     -0.00013943	     -0.22226807	     -0.00000000	     -0.00000000	     39.28002829
      0.63025980	     -0.06143466	     -0.00018204	     -0.20267316	     -0.06671618	      0.88303102	     -0.00014208	     -0.22227697	     -0.00000000	     -0.00000000	     39.44514915
      0.63175817	     -0.06149980	     -0.00018142	     -0.20273771	     -0.06671832	      0.88303076	     -0.00014479	     -0.22228674	     -0.00000000	     -0.00000000	     38.87885077
      0.63325654	     -0.06155816	     -0.00017945	     -0.20279551	     -0.06672057	      0.88303043	     -0.00014759	     -0.22229736	     -0.00000000	     -0.00000000	     39.06471316
      0.63475492	     -0.06162604	     -0.00017850	     -0.20286283	     -0.06672293	      0.88303003	     -0.00015045	     -0.22230867	     -0.00000000	     -0.00000000	     38.84209296
      0.63625329	     -0.06169076	     -0.00017637	     -0.20292702	     -0.06672540	      0.88302956	     -0.00015338	     -0.22232079	     -0.00000000	     -0.00000000	     38.54373866
      0.63775166	     -0.06175912	     -0.00017513	     -0.20299485	     -0.06672796	      0.88302902	     -0.00015639	     -0.22233356	     -0.00000000	     -0.00000000	     38.44787444
      0.63925003	     -0.06182673	     -0.00017282	     -0.20306196	     -0.06673062	      0.88302842	     -0.00015946	     -0.22234698	     -0.00000000	     -0.00000000	     38.49697085
      0.64074840	     -0.06190062	     -0.00017146	     -0.20313536	     -0.06673338	      0.88302775	     -0.00016259	     -0.22236104	     -0.00000000	     -0.00000000	     37.88051825
      0.64224678	     -0.06196917	     -0.00016918	     -0.20320344	     -0.06673623	      0.88302701	     -0.00016578	     -0.22237575	     -0.00000000	     -0.00000000	     38.04742846
      0.64374515	     -0.06204619	     -0.00016775	     -0.20327999	     -0.06673916	      0.88302621	     -0.00016904	     -0.22239102	     -0.00000000	     -0.00000000	     37.79622554
      0.64524352	     -0.06212080	     -0.00016560	     -0.20335416	     -0.06674219	      0.88302535	     -0.00017235	     -0.22240694	     -0.00000000	     -0.00000000	     37.52117900
      0.64674189	     -0.06219790	     -0.00016383	     -0.20343083	     -0.06674529	      0.88302443	     -0.00017571	     -0.22242341	     -0.00000000	     -0.00000000	     37.46701523
      0.64824026	     -0.06227581	     -0.00016166	     -0.20350833	     -0.06674848	      0.88302345	     -0.00017913	     -0.22244042	     -0.00000000	     -0.00000000	     37.24627518
      0.64986331	     -0.06236448	     -0.00015984	     -0.20359656	     -0.06675201	      0.88302233	     -0.00018288	     -0.22245951	     -0.00000000	     -0.00000000	     37.00637278
      0.65148635	     -0.06244969	     -0.00015747	     -0.20368137	     -0.06675563	      0.88302115	     -0.00018669	     -0.22247925	     -0.00000000	     -0.00000001	     36.73217578
      0.65310940	     -0.06253887	     -0.00015548	     -0.20377016	     -0.06675932	      0.88301991	     -0.00019054	     -0.22249952	     -0.00000000	     -0.00000001	     36.63378620
      0.65473244	     -0.06262365	     -0.00015287	     -0.20385458	     -0.06676309	      0.88301861	     -0.00019444	     -0.22252033	     -0.00000000	     -0.00000001	     36.37525742
      0.65611579	     -0.06269972	     -0.00015103	     -0.20393034	     -0.06676636	      0.88301747	     -0.00019779	     -0.22253840	     -0.00000000	     -0.00000001	     36.30797326
      0.65749914	     -0.06277429	     -0.00014909	     -0.20400464	     -0.06676968	      0.88301629	     -0.00020116	     -0.22255683	     -0.00000000	     -0.00000001	     36.13326374
      0.65902001	     -0.06285922	     -0.00014692	     -0.20408926	     -0.06677337	      0.88301496	     -0.00020490	     -0.22257749	     -0.00000000	     -0.00000001	     36.06253975
      0.66054089	     -0.06294363	     -0.00014482	     -0.20417339	     -0.06677712	      0.88301359	     -0.00020866	     -0.22259859	     -0.00000000	     -0.00000001	     35.59943475
      0.66206176	     -0.06302583	     -0.00014233	     -0.20425533	     -0.06678092	      0.88301219	     -0.00021244	     -0.22262008	     -0.00000000	     -0.00000001	     35.67512962
      0.66358263	     -0.06310959	     -0.00014010	     -0.20433885	     -0.06678476	      0.88301076	     -0.00021624	     -0.22264187	     -0.00000000	     -0.00000001	     35.35464313
      0.66517508	     -0.06319634	     -0.00013732	     -0.20442536	     -0.06678882	      0.88300923	     -0.00022022	     -0.22266508	     -0.00000000	     -0.00000001	     35.29184583
      0.66676754	     -0.06328490	     -0.00013504	     -0.20451370	     -0.06679291	      0.88300768	     -0.00022422	     -0.22268859	     -0.00000000	     -0.00000001	     35.03010317
      0.66836000	     -0.06336975	     -0.00013180	     -0.20459836	     -0.06679705	      0.88300611	     -0.00022821	     -0.22271246	     -0.00000000	     -0.00000001	     34.83474740
      0.67029015	     -0.06348019	     -0.00012982	     -0.20470854	     -0.06680210	      0.88300418	     -0.00023305	     -0.22274171	     -0.00000000	     -0.00000001	     34.75572839
      0.67162169	     -0.06354697	     -0.00012597	     -0.20477522	     -0.06680561	      0.88300283	     -0.00023638	     -0.22276230	     -0.00000000	     -0.00000001	     34.34765788
      0.67295323	     -0.06361509	     -0.00012439	     -0.20484321	     -0.06680913	      0.88300148	     -0.00023969	     -0.22278291	     -0.00000000	     -0.00000001	     34.28586207
      0.67452183	     -0.06370095	     -0.00012194	     -0.20492892	     -0.06681330	      0.88299988	     -0.00024358	     -0.22280743	     -0.00000000	     -0.00000001	     33.98252137
      0.67609042	     -0.06378474	     -0.00011997	     -0.20501258	     -0.06681748	      0.88299827	     -0.00024744	     -0.22283227	     -0.00000000	     -0.00000001	     34.06796568
      0.67765901	     -0.06386836	     -0.00011697	     -0.20509611	     -0.06682169	      0.88299666	     -0.00025127	     -0.22285733	     -0.00000000	     -0.00000001	     33.64788804
      0.67922761	     -0.06395031	     -0.00011452	     -0.20517797	     -0.06682590	      0.88299505	     -0.00025505	     -0.22288258	     -0.00000000	     -0.00000001	     33.61814303
      0.68079620	     -0.06403433	     -0.00011159	     -0.20526191	     -0.06683013	      0.88299343	     -0.00025878	     -0.22290797	     -0.00000000	     -0.00000001	     33.57815455
      0.68236479	     -0.06411381	     -0.00010923	     -0.20534133	     -0.06683436	      0.88299182	     -0.00026246	     -0.22293353	     -0.00000000	     -0.00000001	     33.37988122
      0.68393339	     -0.06419693	     -0.00010681	     -0.20542441	     -0.06683860	      0.88299022	     -0.00026607	     -0.22295913	     -0.00000000	     -0.00000001	     33.28026536
      0.68550198	     -0.06427313	     -0.00010540	     -0.20550056	     -0.06684285	      0.88298862	     -0.00026962	     -0.22298490	     -0.00000000	     -0.00000001	     33.09573613
      0.68707057	     -0.06435277	     -0.00010403	     -0.20558016	     -0.06684710	      0.88298703	     -0.00027310	     -0.22301074	     -0.00000000	     -0.00000001	     32.70617508
      0.68863917	     -0.06442742	     -0.00010275	     -0.20565479	     -0.06685135	      0.88298545	     -0.00027650	     -0.22303668	     -0.00000000	     -0.00000001	     32.75189542
      0.69020776	     -0.06449930	     -0.00010166	     -0.20572665	     -0.06685560	      0.88298388	     -0.00027982	     -0.22306264	     -0.00000000	     -0.00000001	     32.58904999
      0.69177635	     -0.06457136	     -0.00010115	     -0.20579869	     -0.06685984	      0.88298232	     -0.00028305	     -0.22308867	     -0.00000000	     -0.00000001	     32.69379600
      0.69334495	     -0.06464264	     -0.00010061	     -0.20586998	     -0.06686409	      0.88298079	     -0.00028620	     -0.22311475	     -0.00000000	     -0.00000001	     32.13503130
      0.69491354	     -0.06470734	     -0.00010031	     -0.20593468	     -0.06686832	      0.88297927	     -0.00028926	     -0.22314074	     -0.00000000	     -0.00000001	     32.36280600
      0.69656610	     -0.06477758	     -0.00009914	     -0.20600496	     -0.06687278	      0.88297769	     -0.00029237	     -0.22316785	     -0.00000000	     -0.00000001	     31.95142108
      0.69803216	     -0.06483269	     -0.00009808	     -0.20606011	     -0.06687673	      0.88297631	     -0.00029505	     -0.22319167	     -0.00000000	     -0.00000001	     31.90760694
      0.69949822	     -0.06488581	     -0.00009684	     -0.20611329	     -0.06688067	      0.88297495	     -0.00029763	     -0.22321511	     -0.00000000	     -0.00000001	     31.86232855
      0.70096428	     -0.06493719	     -0.00009582	     -0.20616473	     -0.06688460	      0.88297362	     -0.00030013	     -0.22323813	     -0.00000000	     -0.00000001	     31.95022726
      0.70243033	     -0.06498542	     -0.00009494	     -0.20621304	     -0.06688852	      0.88297232	     -0.00030253	     -0.22326072	     -0.00000000	     -0.00000001	     31.56722297
      0.70389639	     -0.06502966	     -0.00009432	     -0.20625735	     -0.06689243	      0.88297105	     -0.00030485	     -0.22328281	     -0.00000000	     -0.00000001	     31.70092881
      0.70563574	     -0.06508069	     -0.00009382	     -0.20630847	     -0.06689706	      0.88296958	     -0.00030747	     -0.22330835	     -0.00000000	     -0.00000001	     31.58904347
      0.70715908	     -0.06512365	     -0.00009386	     -0.20635151	     -0.06690110	      0.88296834	     -0.00030965	     -0.22333007	     -0.00000000	     -0.00000001	     31.58584866
      0.70868243	     -0.06515983	     -0.00009335	     -0.20638779	     -0.06690512	      0.88296713	     -0.00031173	     -0.22335120	     -0.00000000	     -0.00000001	     31.51604606
      0.71020577	     -0.06519614	     -0.00009344	     -0.20642420	     -0.06690913	      0.88296597	     -0.00031371	     -0.22337168	     -0.00000000	     -0.00000001	     31.27338244
      0.71172912	     -0.06522889	     -0.00009313	     -0.20645705	     -0.06691312	      0.88296484	     -0.00031557	     -0.22339152	     -0.00000000	     -0.00000000	     31.27750280
      0.71325247	     -0.06526167	     -0.00009309	     -0.20648993	     -0.06691710	      0.88296377	     -0.00031733	     -0.22341072	     -0.00000000	     -0.00000000	     31.39754809
      0.71477581	     -0.06528886	     -0.00009225	     -0.20651726	     -0.06692106	      0.88296274	     -0.00031899	     -0.22342934	     -0.00000000	     -0.00000000	     31.28798013
      0.71629916	     -0.06531831	     -0.00009223	     -0.20654682	     -0.06692501	      0.88296176	     -0.00032053	     -0.22344732	     -0.00000000	     -0.00000000	     31.31721869
      0.71782250	     -0.06534153	     -0.00009138	     -0.20657020	     -0.06692893	      0.88296083	     -0.00032196	     -0.22346478	     -0.00000000	     -0.00000000	     31.29339400
      0.71934585	     -0.06536562	     -0.00009110	     -0.20659443	     -0.06693284	      0.88295994	     -0.00032329	     -0.22348164	     -0.00000000	     -0.00000000	     31.08928144
      0.72118594	     -0.06539060	     -0.00009007	     -0.20661959	     -0.06693753	      0.88295895	     -0.00032475	     -0.22350129	     -0.00000000	     -0.00000000	     31.06517534
      0.72269498	     -0.06541220	     -0.00009002	     -0.20664134	     -0.06694136	      0.88295818	     -0.00032582	     -0.22351677	     -0.00000000	     -0.00000000	     31.28409125
      0.72420402	     -0.06542659	     -0.00008891	     -0.20665591	     -0.06694517	      0.88295747	     -0.00032679	     -0.22353178	     -0.00000000	     -0.00000000	     31.12014817
      0.72576614	     -0.06544230	     -0.00008814	     -0.20667180	     -0.06694909	      0.88295679	     -0.00032768	     -0.22354673	     -0.00000000	     -0.00000000	     31.26524105
      0.72732826	     -0.06545623	     -0.00008727	     -0.20668591	     -0.06695299	      0.88295616	     -0.00032846	     -0.22356116	     -0.00000000	     -0.00000000	     31.10709844
      0.72889039	     -0.06546707	     -0.00008652	     -0.20669695	     -0.06695686	      0.88295558	     -0.00032913	     -0.22357505	     -0.00000000	     -0.00000000	     31.28884233
      0.73046045	     -0.06547870	     -0.00008569	     -0.20670878	     -0.06696073	      0.88295505	     -0.00032969	     -0.22358846	     -0.00000000	     -0.00000000	     31.40500660
      0.73203051	     -0.06548483	     -0.00008460	     -0.20671511	     -0.06696457	      0.88295458	     -0.00033013	     -0.22360138	     -0.00000000	     -0.00000000	     31.26645355
      0.73337172	     -0.06549047	     -0.00008381	     -0.20672094	     -0.06696783	      0.88295421	     -0.00033042	     -0.22361196	     -0.00000000	     -0.00000000	     31.48492334
      0.73471293	     -0.06549248	     -0.00008314	     -0.20672313	     -0.06697107	      0.88295388	     -0.00033063	     -0.22362218	     -0.00000000	     -0.00000000	     31.37172588
      0.73605414	     -0.06549441	     -0.00008269	     -0.20672524	     -0.06697428	      0.88295359	     -0.00033075	     -0.22363201	     -0.00000000	     -0.00000000	     31.55447779
      0.73767855	     -0.06549681	     -0.00008218	     -0.20672788	     -0.06697815	      0.88295328	     -0.00033080	     -0.22364348	     -0.00000000	     -0.00000000	     31.28098990
      0.73930296	     -0.06549382	     -0.00008178	     -0.20672511	     -0.06698198	      0.88295302	     -0.00033072	     -0.22365445	     -0.00000000	     -0.00000000	     31.51289285
      0.74092737	     -0.06549089	     -0.00008134	     -0.20672242	     -0.06698577	      0.88295281	     -0.00033053	     -0.22366484	     -0.00000000	     -0.00000000	     31.50433335
      0.74255178	     -0.06548512	     -0.00008101	     -0.20671687	     -0.06698953	      0.88295265	     -0.00033023	     -0.22367469	     -0.00000000	     -0.00000000	     31.63716317
      0.74417619	     -0.06547833	     -0.00008065	     -0.20671033	     -0.06699325	      0.88295253	     -0.00032981	     -0.22368399	     -0.00000000	     -0.00000000	     31.69465181
      0.74580060	     -0.06546910	     -0.00008043	     -0.20670134	     -0.06699692	      0.88295245	     -0.00032927	     -0.22369276	     -0.00000000	     -0.00000000	     31.81717455
      0.74742502	     -0.06545891	     -0.00008021	     -0.20669140	     -0.06700056	      0.88295242	     -0.00032863	     -0.22370097	     -0.00000000	     -0.00000000	     31.89364791
      0.74904943	     -0.06544655	     -0.00008019	     -0.20667928	     -0.06700415	      0.88295242	     -0.00032788	     -0.22370865	     -0.00000000	      0.00000000	     32.02168114
      0.75067384	     -0.06543307	     -0.00008014	     -0.20666606	     -0.06700769	      0.88295246	     -0.00032702	     -0.22371579	     -0.00000000	      0.00000000	     32.10869711
      0.75229825	     -0.06541715	     -0.00008030	     -0.20665039	     -0.06701120	      0.88295253	     -0.00032606	     -0.22372240	     -0.00000000	      0.00000000	     32.24738540
      0.75392266	     -0.06540014	     -0.00008040	     -0.20663363	     -0.06701465	      0.88295264	     -0.00032499	     -0.22372846	     -0.00000000	      0.00000000	     32.34155272
      0.75554707	     -0.06538096	     -0.00008079	     -0.20661469	     -0.06701805	      0.88295278	     -0.00032383	     -0.22373399	     -0.00000000	      0.00000000	     32.49156230
      0.75717148	     -0.06536095	     -0.00008114	     -0.20659494	     -0.06702141	      0.88295295	     -0.00032258	     -0.22373899	     -0.00000000	      0.00000000	     32.59417695
      0.75879590	     -0.06533855	     -0.00008183	     -0.20657278	     -0.06702472	      0.88295315	     -0.00032123	     -0.22374347	     -0.00000000	      0.00000000	     32.75991501
      0.76042031	     -0.06531505	     -0.00008239	     -0.20654953	     -0.06702797	      0.88295338	     -0.00031980	     -0.22374741	     -0.00000000	      0.00000000	     32.87188310
      0.76204472	     -0.06528911	     -0.00008335	     -0.20652383	     -0.06703118	      0.88295363	     -0.00031829	     -0.22375082	     -0.00000000	      0.00000000	     33.05367957
      0.76366913	     -0.06526219	     -0.00008413	     -0.20649717	     -0.06703433	      0.88295391	     -0.00031669	     -0.22375370	     -0.00000000	      0.00000000	     33.17341092
      0.76529354	     -0.06523271	     -0.00008539	     -0.20646793	     -0.06703742	      0.88295420	     -0.00031503	     -0.22375604	     -0.00000000	      0.00000000	     33.37357743
      0.76691795	     -0.06520233	     -0.00008638	     -0.20643779	     -0.06704047	      0.88295452	     -0.00031329	     -0.22375783	     -0.00000000	      0.00000000	     33.50139368
      0.76854236	     -0.06516955	     -0.00008796	     -0.20640525	     -0.06704346	      0.88295487	     -0.00031149	     -0.22375909	     -0.00000000	      0.00000000	     33.72091972
      0.77000105	     -0.06513876	     -0.00008914	     -0.20637467	     -0.06704609	      0.88295519	     -0.00030982	     -0.22375976	     -0.00000000	      0.00000000	     33.93618782
      0.77145973	     -0.06510678	     -0.00009072	     -0.20634290	     -0.06704869	      0.88295552	     -0.00030811	     -0.22376000	     -0.00000000	      0.00000000	     34.21458661
      0.77283220	     -0.06507743	     -0.00009219	     -0.20631374	     -0.06705108	      0.88295585	     -0.00030646	     -0.22375985	     -0.00000000	      0.00000000	     34.49074510
      0.77420467	     -0.06504612	     -0.00009389	     -0.20628261	     -0.06705344	      0.88295619	     -0.00030478	     -0.22375937	     -0.00000000	      0.00000000	     34.43393990
      0.77557714	     -0.06501300	     -0.00009575	     -0.20624968	     -0.06705576	      0.88295654	     -0.00030308	     -0.22375853	     -0.00000000	      0.00000000	     34.75242418
      0.77839503	     -0.06494696	     -0.00010009	     -0.20618400	     -0.06706038	      0.88295730	     -0.00029950	     -0.22375570	     -0.00000000	      0.00000000	     34.50618919
      0.77961473	     -0.06491259	     -0.00010225	     -0.20614976	     -0.06706233	      0.88295764	     -0.00029793	     -0.22375405	     -0.00000000	      0.00000000	     35.30985948
      0.78083444	     -0.06488089	     -0.00010454	     -0.20611820	     -0.06706425	      0.88295799	     -0.00029635	     -0.22375211	     -0.00000000	      0.00000000	     35.33571790
      0.78232303	     -0.06484185	     -0.00010742	     -0.20607933	     -0.06706654	      0.88295843	     -0.00029440	     -0.22374939	     -0.00000000	      0.00000000	     35.70007850
      0.78381162	     -0.06480285	     -0.00011042	     -0.20604049	     -0.06706879	      0.88295888	     -0.00029245	     -0.22374631	     -0.00000000	      0.00000000	     35.59471686
      0.78530021	     -0.06476034	     -0.00011362	     -0.20599813	     -0.06707098	      0.88295935	     -0.00029050	     -0.22374287	     -0.00000000	      0.00000000	     36.00157605
      0.78678880	     -0.06471942	     -0.00011690	     -0.20595736	     -0.06707313	      0.88295983	     -0.00028855	     -0.22373901	     -0.00000000	      0.00000000	     36.35884823
      0.78827739	     -0.06467850	     -0.00012014	     -0.20591659	     -0.06707523	      0.88296032	     -0.00028661	     -0.22373483	     -0.00000000	      0.00000000	     36.28338195
      0.78976597	     -0.06463418	     -0.00012350	     -0.20587241	     -0.06707729	      0.88296082	     -0.00028468	     -0.22373029	     -0.00000000	      0.00000000	     36.70740508
      0.79125456	     -0.06459068	     -0.00012722	     -0.20582904	     -0.06707929	      0.88296134	     -0.00028277	     -0.22372538	     -0.00000000	      0.00000000	     37.10047953
      0.79274315	     -0.06454799	     -0.00013120	     -0.20578648	     -0.06708126	      0.88296187	     -0.00028090	     -0.22372018	     -0.00000000	      0.00000000	     37.04664878
      0.79423174	     -0.06450240	     -0.00013535	     -0.20574101	     -0.06708318	      0.88296241	     -0.00027907	     -0.22371468	     -0.00000000	      0.00000000	     37.51652789
      0.79572033	     -0.06445847	     -0.00013962	     -0.20569718	     -0.06708506	      0.88296297	     -0.00027729	     -0.22370884	     -0.00000000	      0.00000000	     37.94331029
      0.79720892	     -0.06441453	     -0.00014397	     -0.20565336	     -0.06708690	      0.88296354	     -0.00027556	     -0.22370271	     -0.00000000	      0.00000000	     37.92059685
      0.79869751	     -0.06436734	     -0.00014841	     -0.20560628	     -0.06708870	      0.88296413	     -0.00027390	     -0.22369625	     -0.00000000	      0.00000000	     38.41933881
      0.80018610	     -0.06432184	     -0.00015291	     -0.20556088	     -0.06709047	      0.88296473	     -0.00027231	     -0.22368942	     -0.00000000	      0.00000000	     38.86984852
      0.80167469	     -0.06427649	     -0.00015748	     -0.20551564	     -0.06709221	      0.88296534	     -0.00027080	     -0.22368229	     -0.00000000	      0.00000000	     38.85611921
      0.80316328	     -0.06422800	     -0.00016211	     -0.20546725	     -0.06709391	      0.88296596	     -0.00026936	     -0.22367480	     -0.00000000	      0.00000000	     39.37544653
      0.80465187	     -0.06418129	     -0.00016678	     -0.20542064	     -0.06709559	      0.88296660	     -0.00026802	     -0.22366694	     -0.00000000	      0.00000000	     39.83395916
      0.80614046	     -0.06413481	     -0.00017149	     -0.20537426	     -0.06709724	      0.88296724	     -0.00026676	     -0.22365876	     -0.00000000	      0.00000000	     39.81808577
      0.80762905	     -0.06408531	     -0.00017621	     -0.20532486	     -0.06709887	      0.88296790	     -0.00026560	     -0.22365024	     -0.00000000	      0.00000000	     40.34711429
      0.80911763	     -0.06403769	     -0.00018095	     -0.20527733	     -0.06710048	      0.88296856	     -0.00026454	     -0.22364134	     -0.00000000	      0.00000000	     40.80743499
      0.81060622	     -0.06399037	     -0.00018569	     -0.20523011	     -0.06710207	      0.88296923	     -0.00026358	     -0.22363214	     -0.00000000	      0.00000000	     40.77984338
      0.81209481	     -0.06394000	     -0.00019040	     -0.20517984	     -0.06710364	      0.88296992	     -0.00026273	     -0.22362260	     -0.00000000	      0.00000000	     41.30790852
      0.81358340	     -0.06389158	     -0.00019512	     -0.20513151	     -0.06710519	      0.88297060	     -0.00026198	     -0.22361270	     -0.00000000	      0.00000000	     41.75364056
      0.81507199	     -0.06384346	     -0.00019985	     -0.20508348	     -0.06710673	      0.88297130	     -0.00026134	     -0.22360251	     -0.00000000	      0.00000000	     41.70365631
      0.81656058	     -0.06379237	     -0.00020456	     -0.20503247	     -0.06710826	      0.88297199	     -0.00026082	     -0.22359202	     -0.00000000	      0.00000000	     42.22246228
      0.81804917	     -0.06374345	     -0.00020927	     -0.20498363	     -0.06710978	      0.88297269	     -0.00026040	     -0.22358120	     -0.00000000	      0.00000000	     42.64865333
      0.81953776	     -0.06369495	     -0.00021398	     -0.20493521	     -0.06711129	      0.88297339	     -0.00026011	     -0.22357013	     -0.00000000	      0.00000000	     42.56936465
      0.82102635	     -0.06364348	     -0.00021868	     -0.20488381	     -0.06711280	      0.88297410	     -0.00025993	     -0.22355880	     -0.00000000	      0.00000000	     43.07210202
      0.82251494	     -0.06359435	     -0.00022340	     -0.20483474	     -0.06711430	      0.88297480	     -0.00025986	     -0.22354717	     -0.00000000	      0.00000000	     43.47277528
      0.82400353	     -0.06354595	     -0.00022813	     -0.20478640	     -0.06711580	      0.88297550	     -0.00025992	     -0.22353535	     -0.00000000	      0.00000000	     43.35840807
      0.82549212	     -0.06349497	     -0.00023284	     -0.20473547	     -0.06711731	      0.88297619	     -0.00026009	     -0.22352333	     -0.00000000	      0.00000000	     43.83575030
      0.82698071	     -0.06344667	     -0.00023750	     -0.20468721	     -0.06711882	      0.88297689	     -0.00026039	     -0.22351108	     -0.00000000	      0.00000000	     44.20434425
      0.82846930	     -0.06339927	     -0.00024212	     -0.20463985	     -0.06712033	      0.88297757	     -0.00026081	     -0.22349870	     -0.00000000	      0.00000000	     44.05001544
      0.82995788	     -0.06334939	     -0.00024669	     -0.20459000	     -0.06712185	      0.88297825	     -0.00026135	     -0.22348619	     -0.00000000	      0.00000000	     44.49669397
      0.83144647	     -0.06330033	     -0.00025157	     -0.20454094	     -0.06712339	      0.88297892	     -0.00026200	     -0.22347352	     -0.00000000	      0.00000000	     44.83352247
      0.83293506	     -0.06325344	     -0.00025691	     -0.20449404	     -0.06712493	      0.88297958	     -0.00026279	     -0.22346087	     -0.00000000	      0.00000000	     44.62080542
      0.83442365	     -0.06320498	     -0.00026220	     -0.20444555	     -0.06712649	      0.88298023	     -0.00026369	     -0.22344828	     -0.00000000	      0.00000000	     45.03543940
      0.83591224	     -0.06315934	     -0.00026734	     -0.20439988	     -0.06712807	      0.88298087	     -0.00026472	     -0.22343570	     -0.00000000	      0.00000000	     45.34325177
      0.83740083	     -0.06311439	     -0.00027194	     -0.20435491	     -0.06712966	      0.88298150	     -0.00026587	     -0.22342317	     -0.00000000	      0.00000000	     45.12961034
      0.83888942	     -0.06306668	     -0.00027593	     -0.20430717	     -0.06713128	      0.88298212	     -0.00026714	     -0.22341064	     -0.00000000	      0.00000000	     45.50925944
      0.84037801	     -0.06302184	     -0.00027974	     -0.20426230	     -0.06713292	      0.88298273	     -0.00026854	     -0.22339805	     -0.00000000	      0.00000000	     45.79474519
      0.84186660	     -0.06297831	     -0.00028343	     -0.20421872	     -0.06713458	      0.88298332	     -0.00027006	     -0.22338549	     -0.00000000	      0.00000000	     45.55038720
      0.84335519	     -0.06293273	     -0.00028705	     -0.20417309	     -0.06713626	      0.88298390	     -0.00027170	     -0.22337293	     -0.00000000	      0.00000000	     45.92896435
      0.84484378	     -0.06289053	     -0.00029064	     -0.20413083	     -0.06713797	      0.88298447	     -0.00027347	     -0.22336036	     -0.00000000	      0.00000000	     46.19442431
      0.84633237	     -0.06284968	     -0.00029407	     -0.20408991	     -0.06713971	      0.88298502	     -0.00027536	     -0.22334785	     -0.00000000	      0.00000000	     45.92503522
      0.84782096	     -0.06280569	     -0.00029753	     -0.20404584	     -0.06714148	      0.88298556	     -0.00027738	     -0.22333539	     -0.00000001	      0.00000000	     46.28121574
      0.84930954	     -0.06276544	     -0.00030111	     -0.20400549	     -0.06714327	      0.88298608	     -0.00027951	     -0.22332298	     -0.00000001	      0.00000000	     46.51496281
      0.85079813	     -0.06272709	     -0.00030451	     -0.20396704	     -0.06714510	      0.88298659	     -0.00028177	     -0.22331073	     -0.00000001	      0.00000000	     46.21978016
      0.85228672	     -0.06268666	     -0.00030763	     -0.20392651	     -0.06714696	      0.88298708	     -0.00028414	     -0.22329860	     -0.00000001	      0.00000000	     46.55500619
      0.85377531	     -0.06264931	     -0.00030991	     -0.20388906	     -0.06714885	      0.88298755	     -0.00028664	     -0.22328656	     -0.00000001	      0.00000000	     46.77810826
      0.85526390	     -0.06261373	     -0.00031195	     -0.20385339	     -0.06715077	      0.88298801	     -0.00028926	     -0.22327469	     -0.00000001	      0.00000000	     46.45641141
      0.85675249	     -0.06257614	     -0.00031378	     -0.20381569	     -0.06715273	      0.88298845	     -0.00029200	     -0.22326297	     -0.00000001	      0.00000000	     46.77329245
      0.85824108	     -0.06254219	     -0.00031542	     -0.20378163	     -0.06715472	      0.88298888	     -0.00029485	     -0.22325135	     -0.00000001	      0.00000000	     46.97655948
      0.85972967	     -0.06250973	     -0.00031671	     -0.20374906	     -0.06715675	      0.88298928	     -0.00029782	     -0.22323990	     -0.00000001	      0.00000000	     46.64087992
      0.86121826	     -0.06247548	     -0.00031780	     -0.20371470	     -0.06715882	      0.88298966	     -0.00030091	     -0.22322863	     -0.00000001	      0.00000000	     46.93764458
      0.86270685	     -0.06244461	     -0.00031882	     -0.20368370	     -0.06716092	      0.88299003	     -0.00030411	     -0.22321750	     -0.00000001	      0.00000000	     47.11434687
      0.86419544	     -0.06241549	     -0.00031973	     -0.20365446	     -0.06716305	      0.88299038	     -0.00030743	     -0.22320660	     -0.00000001	      0.00000000	     46.74839872
      0.86568403	     -0.06238483	     -0.00032020	     -0.20362368	     -0.06716523	      0.88299070	     -0.00031085	     -0.22319594	     -0.00000001	      0.00000000	     47.01438971
      0.86717262	     -0.06235817	     -0.00032026	     -0.20359689	     -0.06716744	      0.88299100	     -0.00031439	     -0.22318546	     -0.00000001	      0.00000000	     47.16261607
      0.86866120	     -0.06233383	     -0.00031987	     -0.20357244	     -0.06716969	      0.88299129	     -0.00031803	     -0.22317524	     -0.00000001	      0.00000000	     46.76609143
      0.87014979	     -0.06230875	     -0.00031910	     -0.20354724	     -0.06717197	      0.88299154	     -0.00032178	     -0.22316527	     -0.00000001	      0.00000000	     46.99883903
      0.87163838	     -0.06228945	     -0.00031810	     -0.20352782	     -0.06717429	      0.88299177	     -0.00032564	     -0.22315558	     -0.00000001	      0.00000000	     47.10648985
      0.87312697	     -0.06227410	     -0.00031697	     -0.20351236	     -0.06717664	      0.88299198	     -0.00032959	     -0.22314628	     -0.00000001	      0.00000000	     46.68012384
      0.87461556	     -0.06225915	     -0.00031564	     -0.20349729	     -0.06717903	      0.88299215	     -0.00033365	     -0.22313742	     -0.00000001	      0.00000000	     46.88326497
      0.87610415	     -0.06225037	     -0.00031398	     -0.20348839	     -0.06718145	      0.88299230	     -0.00033780	     -0.22312899	     -0.00000001	      0.00000000	     46.95619227
      0.87759274	     -0.06224600	     -0.00031214	     -0.20348391	     -0.06718390	      0.88299241	     -0.00034204	     -0.22312113	     -0.00000001	      0.00000000	     46.48973978
      0.87908133	     -0.06224235	     -0.00031014	     -0.20348015	     -0.06718638	      0.88299248	     -0.00034637	     -0.22311385	     -0.00000001	      0.00000000	     46.65793059
      0.88056992	     -0.06224460	     -0.00030795	     -0.20348229	     -0.06718889	      0.88299251	     -0.00035079	     -0.22310714	     -0.00000001	      0.00000000	     46.69215230
      0.88205851	     -0.06225056	     -0.00030553	     -0.20348814	     -0.06719143	      0.88299251	     -0.00035529	     -0.22310109	     -0.00000001	     -0.00000000	     46.19287567
      0.88354710	     -0.06225667	     -0.00030286	     -0.20349415	     -0.06719399	      0.88299245	     -0.00035987	     -0.22309569	     -0.00000001	     -0.00000000	     46.32389898
      0.88503569	     -0.06226884	     -0.00030001	     -0.20350622	     -0.06719657	      0.88299235	     -0.00036452	     -0.22309092	     -0.00000001	     -0.00000000	     46.31622861
      0.88652428	     -0.06228477	     -0.00029691	     -0.20352207	     -0.06719918	      0.88299220	     -0.00036923	     -0.22308686	     -0.00000001	     -0.00000000	     45.77837947
      0.88801286	     -0.06230083	     -0.00029357	     -0.20353804	     -0.06720180	      0.88299199	     -0.00037401	     -0.22308351	     -0.00000001	     -0.00000000	     45.88093929
      0.88950145	     -0.06232240	     -0.00028998	     -0.20355954	     -0.06720444	      0.88299173	     -0.00037884	     -0.22308082	     -0.00000001	     -0.00000000	     45.83496595
      0.89099004	     -0.06234749	     -0.00028611	     -0.20358457	     -0.06720709	      0.88299142	     -0.00038373	     -0.22307887	     -0.00000001	     -0.00000000	     45.28580693
      0.89223734	     -0.06236839	     -0.00028258	     -0.20360542	     -0.06720932	      0.88299110	     -0.00038786	     -0.22307779	     -0.00000001	     -0.00000000	     45.37625852
      0.89348464	     -0.06239371	     -0.00027884	     -0.20363070	     -0.06721155	      0.88299075	     -0.00039201	     -0.22307719	     -0.00000001	     -0.00000000	     45.28913289
      0.89473194	     -0.06242077	     -0.00027484	     -0.20365773	     -0.06721379	      0.88299035	     -0.00039619	     -0.22307712	     -0.00000001	     -0.00000000	     45.03663615
      0.89597924	     -0.06245011	     -0.00027054	     -0.20368705	     -0.06721603	      0.88298990	     -0.00040039	     -0.22307757	     -0.00000001	     -0.00000000	     44.95068837
      0.89750478	     -0.06248930	     -0.00026506	     -0.20372623	     -0.06721877	      0.88298929	     -0.00040555	     -0.22307882	     -0.00000001	     -0.00000000	     44.49848893
      0.89903032	     -0.06252871	     -0.00025923	     -0.20376563	     -0.06722150	      0.88298861	     -0.00041073	     -0.22308082	     -0.00000001	     -0.00000000	     44.55582415
      0.90015806	     -0.06256131	     -0.00025469	     -0.20379824	     -0.06722352	      0.88298807	     -0.00041457	     -0.22308276	     -0.00000001	     -0.00000000	     44.32807915
      0.90128580	     -0.06259513	     -0.00025006	     -0.20383207	     -0.06722553	      0.88298748	     -0.00041841	     -0.22308512	     -0.00000001	     -0.00000000	     44.15203116
      0.90295425	     -0.06264869	     -0.00024309	     -0.20388565	     -0.06722849	      0.88298654	     -0.00042410	     -0.22308936	     -0.00000001	     -0.00000000	     43.91899319
      0.90440302	     -0.06269750	     -0.00023684	     -0.20393450	     -0.06723105	      0.88298566	     -0.00042903	     -0.22309379	     -0.00000001	     -0.00000000	     43.61173222
      0.90585180	     -0.06274898	     -0.00023059	     -0.20398601	     -0.06723359	      0.88298471	     -0.00043395	     -0.22309885	     -0.00000001	     -0.00000000	     43.54189593
      0.90730057	     -0.06280350	     -0.00022423	     -0.20404058	     -0.06723611	      0.88298370	     -0.00043885	     -0.22310458	     -0.00000001	     -0.00000000	     42.98987682
      0.90874934	     -0.06285802	     -0.00021785	     -0.20409514	     -0.06723861	      0.88298263	     -0.00044374	     -0.22311095	     -0.00000001	     -0.00000001	     43.00471647
      0.91019811	     -0.06291739	     -0.00021127	     -0.20415457	     -0.06724108	      0.88298149	     -0.00044859	     -0.22311792	     -0.00000001	     -0.00000001	     42.90456958
      0.91164688	     -0.06297739	     -0.00020444	     -0.20421465	     -0.06724352	      0.88298029	     -0.00045342	     -0.22312553	     -0.00000000	     -0.00000001	     42.36850491
      0.91309565	     -0.06303887	     -0.00019741	     -0.20427620	     -0.06724593	      0.88297903	     -0.00045821	     -0.22313373	     -0.00000000	     -0.00000001	     42.40296132
      0.91454442	     -0.06310354	     -0.00019023	     -0.20434097	     -0.06724831	      0.88297772	     -0.00046295	     -0.22314251	     -0.00000000	     -0.00000001	     41.89392701
      0.91599319	     -0.06316675	     -0.00018296	     -0.20440428	     -0.06725065	      0.88297634	     -0.00046764	     -0.22315184	     -0.00000000	     -0.00000001	     41.87940284
      0.91752832	     -0.06323720	     -0.00017494	     -0.20447484	     -0.06725309	      0.88297483	     -0.00047255	     -0.22316224	     -0.00000000	     -0.00000001	     41.71906130
      0.91906344	     -0.06330749	     -0.00016661	     -0.20454528	     -0.06725548	      0.88297326	     -0.00047738	     -0.22317319	     -0.00000000	     -0.00000001	     41.08058784
      0.92059857	     -0.06337700	     -0.00015828	     -0.20461493	     -0.06725783	      0.88297164	     -0.00048213	     -0.22318462	     -0.00000000	     -0.00000001	     41.14387674
      0.92213369	     -0.06345052	     -0.00014974	     -0.20468860	     -0.06726014	      0.88296997	     -0.00048678	     -0.22319650	     -0.00000000	     -0.00000001	     40.93435672
      0.92387055	     -0.06353499	     -0.00014019	     -0.20477326	     -0.06726269	      0.88296804	     -0.00049191	     -0.22321059	     -0.00000000	     -0.00000001	     40.45833399
      0.92560740	     -0.06361879	     -0.00013081	     -0.20485724	     -0.06726519	      0.88296606	     -0.00049690	     -0.22322534	     -0.00000000	     -0.00000001	     40.10760466
      0.92734425	     -0.06370473	     -0.00012099	     -0.20494338	     -0.06726763	      0.88296404	     -0.00050173	     -0.22324075	     -0.00000000	     -0.00000001	     40.33443173
      0.92908111	     -0.06379602	     -0.00011206	     -0.20503486	     -0.06727002	      0.88296200	     -0.00050639	     -0.22325674	     -0.00000000	     -0.00000001	     39.20933388
      0.93081796	     -0.06388011	     -0.00010163	     -0.20511918	     -0.06727234	      0.88295994	     -0.00051087	     -0.22327344	     -0.00000000	     -0.00000001	     39.82172816
      0.93216360	     -0.06395235	     -0.00009479	     -0.20519159	     -0.06727410	      0.88295834	     -0.00051422	     -0.22328667	     -0.00000000	     -0.00000001	     39.41255626
      0.93350925	     -0.06402296	     -0.00008698	     -0.20526239	     -0.06727583	      0.88295673	     -0.00051746	     -0.22330025	     -0.00000000	     -0.00000001	     39.24597671
      0.93531949	     -0.06412140	     -0.00007695	     -0.20536110	     -0.06727809	      0.88295458	     -0.00052163	     -0.22331910	     -0.00000000	     -0.00000001	     39.04501107
      0.93712973	     -0.06421856	     -0.00006596	     -0.20545856	     -0.06728029	      0.88295244	     -0.00052559	     -0.22333856	     -0.00000000	     -0.00000001	     38.36666056
      0.93858965	     -0.06429299	     -0.00005812	     -0.20553322	     -0.06728201	      0.88295074	     -0.00052862	     -0.22335458	     -0.00000000	     -0.00000001	     38.48829543
      0.94004956	     -0.06436949	     -0.00005026	     -0.20560997	     -0.06728369	      0.88294905	     -0.00053151	     -0.22337097	     -0.00000000	     -0.00000001	     38.36477027
      0.94147455	     -0.06444591	     -0.00004343	     -0.20568662	     -0.06728528	      0.88294742	     -0.00053419	     -0.22338741	     -0.00000000	     -0.00000001	     38.28282871
      0.94289954	     -0.06452252	     -0.00003667	     -0.20576348	     -0.06728683	      0.88294583	     -0.00053672	     -0.22340430	     -0.00000000	     -0.00000001	     37.84495415
      0.94432454	     -0.06459737	     -0.00002996	     -0.20583859	     -0.06728833	      0.88294426	     -0.00053912	     -0.22342155	     -0.00000000	     -0.00000001	     37.85628280
      0.94596184	     -0.06468665	     -0.00002225	     -0.20592818	     -0.06729000	      0.88294250	     -0.00054169	     -0.22344173	     -0.00000000	     -0.00000001	     37.65778213
      0.94759915	     -0.06477088	     -0.00001440	     -0.20601275	     -0.06729161	      0.88294079	     -0.00054406	     -0.22346228	     -0.00000000	     -0.00000001	     37.37944269
      0.94920228	     -0.06485731	     -0.00000701	     -0.20609951	     -0.06729312	      0.88293916	     -0.00054621	     -0.22348260	     -0.00000000	     -0.00000001	     37.19824963
      0.95080542	     -0.06493846	      0.00000063	     -0.20618103	     -0.06729457	      0.88293759	     -0.00054816	     -0.22350315	     -0.00000000	     -0.00000001	     36.82353597
      0.95240856	     -0.06502118	      0.00000798	     -0.20626412	     -0.06729595	      0.88293607	     -0.00054993	     -0.22352381	     -0.00000000	     -0.00000001	     36.64990001
      0.95401170	     -0.06510267	      0.00001611	     -0.20634602	     -0.06729727	      0.88293462	     -0.00055151	     -0.22354458	     -0.00000000	     -0.00000001	     36.42472082
      0.95561483	     -0.06518332	      0.00002360	     -0.20642708	     -0.06729852	      0.88293322	     -0.00055290	     -0.22356541	     -0.00000000	     -0.00000001	     36.30341065
      0.95721797	     -0.06526238	      0.00003148	     -0.20650659	     -0.06729970	      0.88293190	     -0.00055410	     -0.22358624	     -0.00000000	     -0.00000001	     36.18910020
      0.95868318	     -0.06533430	      0.00003809	     -0.20657891	     -0.06730072	      0.88293074	     -0.00055504	     -0.22360527	     -0.00000000	     -0.00000001	     36.08472175
      0.96014839	     -0.06540497	      0.00004455	     -0.20665000	     -0.06730168	      0.88292964	     -0.00055582	     -0.22362424	     -0.00000000	     -0.00000000	     35.74425878
      0.96165648	     -0.06547549	      0.00005096	     -0.20672096	     -0.06730260	      0.88292856	     -0.00055647	     -0.22364369	     -0.00000000	     -0.00000000	     35.74195842
      0.96316458	     -0.06554515	      0.00005720	     -0.20679107	     -0.06730346	      0.88292755	     -0.00055694	     -0.22366300	     -0.00000000	     -0.00000000	     35.33350860
      0.96453075	     -0.06560613	      0.00006269	     -0.20685246	     -0.06730417	      0.88292669	     -0.00055723	     -0.22368035	     -0.00000000	     -0.00000000	     35.35140383
      0.96589693	     -0.06566536	      0.00006814	     -0.20691212	     -0.06730483	      0.88292588	     -0.00055739	     -0.22369753	     -0.00000000	     -0.00000000	     34.98929735
      0.96726311	     -0.06572189	      0.00007344	     -0.20696908	     -0.06730543	      0.88292512	     -0.00055741	     -0.22371448	     -0.00000000	     -0.00000000	     34.97302164
      0.96891471	     -0.06578903	      0.00007975	     -0.20703676	     -0.06730608	      0.88292427	     -0.00055725	     -0.22373465	     -0.00000000	     -0.00000000	     34.48705387
      0.97056631	     -0.06585223	      0.00008548	     -0.20710048	     -0.06730664	      0.88292350	     -0.00055689	     -0.22375440	     -0.00000000	     -0.00000000	     34.57163146
      0.97221792	     -0.06591449	      0.00009145	     -0.20716331	     -0.06730711	      0.88292281	     -0.00055634	     -0.22377374	     -0.00000000	     -0.00000000	     33.97938099
      0.97386952	     -0.06597117	      0.00009675	     -0.20722053	     -0.06730748	      0.88292219	     -0.00055559	     -0.22379265	     -0.00000000	     -0.00000000	     34.02408145
      0.97535154	     -0.06602013	      0.00010201	     -0.20727001	     -0.06730773	      0.88292170	     -0.00055475	     -0.22380916	     -0.00000000	     -0.00000000	     33.78667367
      0.97683356	     -0.06606642	      0.00010683	     -0.20731680	     -0.06730790	      0.88292128	     -0.00055375	     -0.22382526	     -0.00000000	     -0.00000000	     33.75641073
      0.97826025	     -0.06610984	      0.00011174	     -0.20736072	     -0.06730799	      0.88292093	     -0.00055264	     -0.22384033	     -0.00000000	     -0.00000000	     33.68790733
      0.97968694	     -0.06614993	      0.00011638	     -0.20740133	     -0.06730801	      0.88292063	     -0.00055139	     -0.22385500	     -0.00000000	     -0.00000000	     33.28606606
      0.98111363	     -0.06618519	      0.00012075	     -0.20743709	     -0.06730795	      0.88292040	     -0.00054999	     -0.22386918	     -0.00000000	     -0.00000000	     33.29109383
      0.98280199	     -0.06622726	      0.00012510	     -0.20747974	     -0.06730778	      0.88292019	     -0.00054815	     -0.22388535	     -0.00000000	     -0.00000000	     33.03896963
      0.98449036	     -0.06626275	      0.00012899	     -0.20751581	     -0.06730750	      0.88292007	     -0.00054612	     -0.22390098	     -0.00000000	     -0.00000000	     32.68800316
      0.98617873	     -0.06629801	      0.00013206	     -0.20755164	     -0.06730710	      0.88292002	     -0.00054390	     -0.22391604	     -0.00000000	     -0.00000000	     32.50420701
      0.98786709	     -0.06633065	      0.00013492	     -0.20758484	     -0.06730660	      0.88292005	     -0.00054148	     -0.22393053	     -0.00000000	      0.00000000	     32.28837235
      0.98955546	     -0.06636310	      0.00013670	     -0.20761782	     -0.06730598	      0.88292016	     -0.00053888	     -0.22394446	     -0.00000000	      0.00000000	     32.27811981
      0.99124383	     -0.06639015	      0.00013880	     -0.20764542	     -0.06730524	      0.88292035	     -0.00053609	     -0.22395789	     -0.00000000	      0.00000000	     31.77690597
      0.99273980	     -0.06641588	      0.00013899	     -0.20767159	     -0.06730449	      0.88292059	     -0.00053347	     -0.22396933	     -0.00000000	      0.00000000	     32.05762685
      0.99423576	     -0.06643627	      0.00013992	     -0.20769246	     -0.06730365	      0.88292088	     -0.00053072	     -0.22398045	     -0.00000000	      0.00000000	     31.62443188
      0.99609227	     -0.06646379	      0.00013948	     -0.20772053	     -0.06730247	      0.88292132	     -0.00052711	     -0.22399373	     -0.00000000	      0.00000000	     31.59949386
      0.99794877	     -0.06648498	      0.00014004	     -0.20774229	     -0.06730116	      0.88292185	     -0.00052330	     -0.22400640	     -0.00000000	      0.00000000	     30.96349813
      0.99915822	     -0.06649821	      0.00013850	     -0.20775585	     -0.06730022	      0.88292225	     -0.00052072	     -0.22401433	     -0.00000000	      0.00000000	     31.20097645
      1.00036766	     -0.06651161	      0.00013764	     -0.20776960	     -0.06729922	      0.88292268	     -0.00051806	     -0.22402205	     -0.00000000	      0.00000000	     31.12484088
      1.00198047	     -0.06652743	      0.00013599	     -0.20778587	     -0.06729779	      0.88292330	     -0.00051439	     -0.22403202	     -0.00000000	      0.00000000	     30.84279582
      1.00326771	     -0.06653899	      0.00013426	     -0.20779778	     -0.06729657	      0.88292385	     -0.00051136	     -0.22403970	     -0.00000000	      0.00000000	     30.87634546
      1.00455495	     -0.06654872	      0.00013237	     -0.20780786	     -0.06729527	      0.88292443	     -0.00050826	     -0.22404716	     -0.00000000	      0.00000000	     30.61872181
      1.00584219	     -0.06655765	      0.00013018	     -0.20781714	     -0.06729391	      0.88292505	     -0.00050508	     -0.22405435	     -0.00000000	      0.00000000	     30.59627625
      1.00712944	     -0.06656566	      0.00012780	     -0.20782549	     -0.06729247	      0.88292570	     -0.00050182	     -0.22406130	     -0.00000000	      0.00000000	     30.39898099
      1.00841668	     -0.06657283	      0.00012511	     -0.20783299	     -0.06729096	      0.88292639	     -0.00049849	     -0.22406800	     -0.00000000	      0.00000000	     30.37782217
      1.00970392	     -0.06657857	      0.00012221	     -0.20783906	     -0.06728937	      0.88292711	     -0.00049510	     -0.22407447	     -0.00000000	      0.00000000	     30.18511994
      1.01099116	     -0.06658353	      0.00011900	     -0.20784435	     -0.06728771	      0.88292787	     -0.00049164	     -0.22408067	     -0.00000000	      0.00000000	     30.19068987
      1.01227841	     -0.06658718	      0.00011556	     -0.20784832	     -0.06728598	      0.88292865	     -0.00048813	     -0.22408663	     -0.00000000	      0.00000000	     30.00554559
      1.01356565	     -0.06659015	      0.00011178	     -0.20785161	     -0.06728417	      0.88292946	     -0.00048456	     -0.22409231	     -0.00000000	      0.00000000	     30.03012027
      1.01485289	     -0.06659194	      0.00010777	     -0.20785371	     -0.06728229	      0.88293030	     -0.00048094	     -0.22409775	     -0.00000000	      0.00000000	     29.87129496
      1.01614013	     -0.06659303	      0.00010342	     -0.20785511	     -0.06728033	      0.88293116	     -0.00047728	     -0.22410292	     -0.00000000	      0.00000000	     29.90786474
      1.01742737	     -0.06659276	      0.00009882	     -0.20785513	     -0.06727830	      0.88293204	     -0.00047358	     -0.22410782	     -0.00000000	      0.00000000	     29.76015979
      1.01871462	     -0.06659138	      0.00009410	     -0.20785406	     -0.06727619	      0.88293295	     -0.00046984	     -0.22411245	     -0.00000000	      0.00000000	     29.81232110
      1.02000186	     -0.06658892	      0.00008909	     -0.20785189	     -0.06727400	      0.88293387	     -0.00046607	     -0.22411681	     -0.00000000	      0.00000000	     29.68729183
      1.02128910	     -0.06658579	      0.00008373	     -0.20784905	     -0.06727174	      0.88293480	     -0.00046227	     -0.22412088	     -0.00000000	      0.00000000	     29.74683985
      1.02257634	     -0.06658128	      0.00007815	     -0.20784481	     -0.06726939	      0.88293575	     -0.00045846	     -0.22412467	     -0.00000000	      0.00000001	     29.63580104
      1.02386359	     -0.06657587	      0.00007225	     -0.20783969	     -0.06726697	      0.88293672	     -0.00045463	     -0.22412815	     -0.00000000	      0.00000001	     29.70746765
      1.02515083	     -0.06656897	      0.00006616	     -0.20783305	     -0.06726448	      0.88293769	     -0.00045078	     -0.22413133	     -0.00000000	      0.00000001	     29.61901818
      1.02643807	     -0.06656112	      0.00005977	     -0.20782548	     -0.06726190	      0.88293867	     -0.00044693	     -0.22413418	     -0.00000000	      0.00000001	     29.70137538
      1.02772531	     -0.06655167	      0.00005326	     -0.20781629	     -0.06725924	      0.88293965	     -0.00044308	     -0.22413670	     -0.00000000	      0.00000001	     29.62686348
      1.02901255	     -0.06654146	      0.00004651	     -0.20780633	     -0.06725651	      0.88294064	     -0.00043924	     -0.22413887	     -0.00000000	      0.00000001	     29.72589399
      1.03029980	     -0.06653013	      0.00003949	     -0.20779525	     -0.06725370	      0.88294163	     -0.00043540	     -0.22414072	     -0.00000000	      0.00000001	     29.66995690
      1.03158704	     -0.06651805	      0.00003218	     -0.20778341	     -0.06725081	      0.88294263	     -0.00043158	     -0.22414222	     -0.00000000	      0.00000001	     29.78647821
      1.03320616	     -0.06650230	      0.00002270	     -0.20776796	     -0.06724707	      0.88294387	     -0.00042679	     -0.22414365	     -0.00000000	      0.00000001	     29.59473840
      1.03482527	     -0.06648257	      0.00001275	     -0.20774852	     -0.06724320	      0.88294512	     -0.00042205	     -0.22414453	     -0.00000000	      0.00000001	     29.79577207
      1.03622074	     -0.06646521	      0.00000396	     -0.20773139	     -0.06723978	      0.88294619	     -0.00041800	     -0.22414483	     -0.00000000	      0.00000001	     29.92451494
      1.03761621	     -0.06644796	     -0.00000516	     -0.20771437	     -0.06723626	      0.88294725	     -0.00041400	     -0.22414472	     -0.00000000	      0.00000001	     30.08239241
      1.03901168	     -0.06642939	     -0.00001451	     -0.20769602	     -0.06723266	      0.88294831	     -0.00041005	     -0.22414426	     -0.00000000	      0.00000001	     30.00652163
      1.04040715	     -0.06640845	     -0.00002410	     -0.20767528	     -0.06722898	      0.88294937	     -0.00040618	     -0.22414340	     -0.00000000	      0.00000001	     30.24448408
      1.04212946	     -0.06638277	     -0.00003615	     -0.20764985	     -0.06722433	      0.88295066	     -0.00040151	     -0.22414179	     -0.00000000	      0.00000001	     30.51020181
      1.04366479	     -0.06635776	     -0.00004716	     -0.20762506	     -0.06722009	      0.88295180	     -0.00039746	     -0.22413988	     -0.00000000	      0.00000001	     30.35743764
      1.04520012	     -0.06632877	     -0.00005842	     -0.20759627	     -0.06721576	      0.88295294	     -0.00039354	     -0.22413747	     -0.00000000	      0.00000001	     30.75526659
      1.04654637	     -0.06630454	     -0.00006845	     -0.20757221	     -0.06721190	      0.88295394	     -0.00039020	     -0.22413491	     -0.00000000	      0.00000001	     30.98689891
      1.04789262	     -0.06627794	     -0.00007860	     -0.20754577	     -0.06720797	      0.88295493	     -0.00038698	     -0.22413199	     -0.00000000	      0.00000001	     30.98494151
      1.04923887	     -0.06624957	     -0.00008884	     -0.20751756	     -0.06720400	      0.88295591	     -0.00038387	     -0.22412865	     -0.00000000	      0.00000000	     31.28795296
      1.05134029	     -0.06620503	     -0.00010512	     -0.20747326	     -0.06719769	      0.88295745	     -0.00037926	     -0.22412260	     -0.00000000	      0.00000000	     31.28691205
      1.05344171	     -0.06615337	     -0.00012161	     -0.20742181	     -0.06719126	      0.88295899	     -0.00037496	     -0.22411549	     -0.00000000	      0.00000000	     32.63029026
      1.05488590	     -0.06612125	     -0.00013257	     -0.20738987	     -0.06718678	      0.88296005	     -0.00037220	     -0.22410997	     -0.00000000	      0.00000000	     31.81346815
      1.05633010	     -0.06608051	     -0.00014396	     -0.20734927	     -0.06718226	      0.88296111	     -0.00036959	     -0.22410383	     -0.00000000	      0.00000001	     32.34164618
      1.05774519	     -0.06604580	     -0.00015519	     -0.20731470	     -0.06717778	      0.88296215	     -0.00036720	     -0.22409723	     -0.00000000	      0.00000001	     32.65341141
      1.05916028	     -0.06600818	     -0.00016653	     -0.20727721	     -0.06717327	      0.88296319	     -0.00036496	     -0.22409014	     -0.00000000	      0.00000001	     32.66599436
      1.06057537	     -0.06596753	     -0.00017779	     -0.20723670	     -0.06716873	      0.88296424	     -0.00036288	     -0.22408249	     -0.00000000	      0.00000001	     33.05325276
      1.06228319	     -0.06591933	     -0.00019158	     -0.20718865	     -0.06716321	      0.88296551	     -0.00036060	     -0.22407245	     -0.00000000	      0.00000001	     33.34379971
      1.06399101	     -0.06586517	     -0.00020491	     -0.20713464	     -0.06715765	      0.88296679	     -0.00035856	     -0.22406159	     -0.00000000	      0.00000001	     33.70873567
      1.06550386	     -0.06581902	     -0.00021701	     -0.20708861	     -0.06715270	      0.88296793	     -0.00035695	     -0.22405117	     -0.00000000	      0.00000001	     33.80992104
      1.06701671	     -0.06576730	     -0.00022834	     -0.20703704	     -0.06714773	      0.88296908	     -0.00035555	     -0.22404011	     -0.00000000	      0.00000001	     33.96693087
      1.06877594	     -0.06570823	     -0.00024172	     -0.20697811	     -0.06714194	      0.88297042	     -0.00035416	     -0.22402638	     -0.00000000	      0.00000001	     34.46844502
      1.07053516	     -0.06564892	     -0.00025462	     -0.20691894	     -0.06713612	      0.88297178	     -0.00035305	     -0.22401172	     -0.00000000	      0.00000001	     34.52429013
      1.07229439	     -0.06558372	     -0.00026845	     -0.20685386	     -0.06713030	      0.88297315	     -0.00035221	     -0.22399622	     -0.00000000	      0.00000001	     34.99948516
      1.07405362	     -0.06551860	     -0.00028087	     -0.20678885	     -0.06712446	      0.88297453	     -0.00035166	     -0.22397980	     -0.00000000	      0.00000001	     35.17485578
      1.07581284	     -0.06545165	     -0.00029643	     -0.20672195	     -0.06711863	      0.88297591	     -0.00035139	     -0.22396264	     -0.00000000	      0.00000001	     35.05844635
      1.07712919	     -0.06539568	     -0.00030465	     -0.20666607	     -0.06711426	      0.88297696	     -0.00035137	     -0.22394927	     -0.00000000	      0.00000001	     35.51651293
      1.07844554	     -0.06534368	     -0.00031490	     -0.20661411	     -0.06710989	      0.88297801	     -0.00035152	     -0.22393543	     -0.00000000	      0.00000001	     35.80782399
      1.08023148	     -0.06527200	     -0.00032759	     -0.20654250	     -0.06710397	      0.88297945	     -0.00035197	     -0.22391600	     -0.00000000	      0.00000001	     35.76713952
      1.08201742	     -0.06519750	     -0.00034098	     -0.20646803	     -0.06709806	      0.88298089	     -0.00035272	     -0.22389578	     -0.00000000	      0.00000001	     36.40078486
      1.08357876	     -0.06512982	     -0.00035102	     -0.20640040	     -0.06709291	      0.88298215	     -0.00035362	     -0.22387743	     -0.00000000	      0.00000001	     36.25254911
      1.08514010	     -0.06506072	     -0.00036210	     -0.20633131	     -0.06708777	      0.88298342	     -0.00035475	     -0.22385849	     -0.00000000	      0.00000001	     36.64995080
      1.08670145	     -0.06499107	     -0.00037109	     -0.20626170	     -0.06708265	      0.88298468	     -0.00035611	     -0.22383895	     -0.00000000	      0.00000001	     36.95750640
      1.08826279	     -0.06492163	     -0.00038139	     -0.20619226	     -0.06707755	      0.88298595	     -0.00035769	     -0.22381880	     -0.00000000	      0.00000001	     37.07616370
      1.08982413	     -0.06484936	     -0.00038944	     -0.20612002	     -0.06707248	      0.88298722	     -0.00035950	     -0.22379814	     -0.00000000	      0.00000001	     37.32728688
      1.09138548	     -0.06477640	     -0.00039882	     -0.20604704	     -0.06706743	      0.88298848	     -0.00036154	     -0.22377689	     -0.00000000	      0.00000001	     37.40297146
      1.09294682	     -0.06470186	     -0.00040592	     -0.20597253	     -0.06706240	      0.88298974	     -0.00036380	     -0.22375511	     -0.00000000	      0.00000001	     37.64865750
      1.09450816	     -0.06462797	     -0.00041433	     -0.20589861	     -0.06705741	      0.88299099	     -0.00036629	     -0.22373279	     -0.00000000	      0.00000001	     37.85978221
      1.09606951	     -0.06455154	     -0.00042050	     -0.20582219	     -0.06705245	      0.88299223	     -0.00036901	     -0.22370999	     -0.00000000	      0.00000001	     38.09459878
      1.09763085	     -0.06447249	     -0.00042817	     -0.20574309	     -0.06704753	      0.88299346	     -0.00037196	     -0.22368671	     -0.00000000	      0.00000001	     38.43270834
      1.09919219	     -0.06439558	     -0.00043467	     -0.20566615	     -0.06704265	      0.88299467	     -0.00037513	     -0.22366305	     -0.00000000	      0.00000001	     38.48269929
      1.10075354	     -0.06431606	     -0.00044218	     -0.20558654	     -0.06703781	      0.88299587	     -0.00037853	     -0.22363916	     -0.00000000	      0.00000001	     38.55789322
      1.10215842	     -0.06424543	     -0.00044721	     -0.20551586	     -0.06703349	      0.88299694	     -0.00038178	     -0.22361738	     -0.00000000	      0.00000001	     38.95840884
      1.10356331	     -0.06417424	     -0.00045269	     -0.20544461	     -0.06702921	      0.88299799	     -0.00038522	     -0.22359535	     -0.00000000	      0.00000001	     38.84987216
      1.10496819	     -0.06410130	     -0.00045720	     -0.20537159	     -0.06702497	      0.88299903	     -0.00038884	     -0.22357303	     -0.00000000	      0.00000001	     39.20763295
      1.10663528	     -0.06401665	     -0.00046240	     -0.20528686	     -0.06701999	      0.88300024	     -0.00039337	     -0.22354616	     -0.00000000	      0.00000000	     39.08811704
      1.10830238	     -0.06392651	     -0.00046629	     -0.20519664	     -0.06701507	      0.88300143	     -0.00039815	     -0.22351887	     -0.00000000	      0.00000000	     39.64817977
      1.10996947	     -0.06384172	     -0.00047014	     -0.20511175	     -0.06701021	      0.88300259	     -0.00040318	     -0.22349108	     -0.00000000	      0.00000000	     39.33309355
      1.11163656	     -0.06374922	     -0.00047163	     -0.20501918	     -0.06700542	      0.88300372	     -0.00040846	     -0.22346294	     -0.00000000	      0.00000000	     39.74139284
      1.11303057	     -0.06367558	     -0.00047463	     -0.20494543	     -0.06700146	      0.88300465	     -0.00041307	     -0.22343903	     -0.00000000	      0.00000000	     39.81929441
      1.11442458	     -0.06359871	     -0.00047579	     -0.20486847	     -0.06699755	      0.88300556	     -0.00041784	     -0.22341492	     -0.00000000	      0.00000000	     40.13858062
      1.11633065	     -0.06350345	     -0.00047844	     -0.20477305	     -0.06699228	      0.88300677	     -0.00042464	     -0.22338161	     -0.00000000	      0.00000000	     39.98405043
      1.11766881	     -0.06342446	     -0.00047800	     -0.20469398	     -0.06698864	      0.88300759	     -0.00042960	     -0.22335814	     -0.00000000	      0.00000000	     40.32616067
      1.11900697	     -0.06335336	     -0.00047830	     -0.20462278	     -0.06698504	      0.88300840	     -0.00043470	     -0.22333437	     -0.00000000	      0.00000000	     40.43752848
      1.12034513	     -0.06328091	     -0.00047758	     -0.20455023	     -0.06698150	      0.88300918	     -0.00043995	     -0.22331044	     -0.00000000	      0.00000000	     40.56638543
      1.12168328	     -0.06320837	     -0.00047670	     -0.20447759	     -0.06697800	      0.88300994	     -0.00044534	     -0.22328634	     -0.00000000	      0.00000000	     40.66883870
      1.12302144	     -0.06313555	     -0.00047505	     -0.20440467	     -0.06697455	      0.88301069	     -0.00045087	     -0.22326206	     -0.00000000	      0.00000000	     40.82655244
      1.12417403	     -0.06307134	     -0.00047356	     -0.20434037	     -0.06697162	      0.88301131	     -0.00045574	     -0.22324102	     -0.00000000	      0.00000000	     40.84713959
      1.12532661	     -0.06300797	     -0.00047202	     -0.20427690	     -0.06696872	      0.88301192	     -0.00046072	     -0.22321989	     -0.00000000	      0.00000000	     40.95398296
      1.12647920	     -0.06294462	     -0.00047022	     -0.20421345	     -0.06696586	      0.88301251	     -0.00046578	     -0.22319868	     -0.00000000	      0.00000000	     41.00709022
      1.12793236	     -0.06286536	     -0.00046757	     -0.20413405	     -0.06696231	      0.88301323	     -0.00047230	     -0.22317184	     -0.00000000	      0.00000000	     41.13375101
      1.12902611	     -0.06280507	     -0.00046522	     -0.20407365	     -0.06695968	      0.88301375	     -0.00047730	     -0.22315157	     -0.00000000	      0.00000000	     41.15876908
      1.13011986	     -0.06274513	     -0.00046262	     -0.20401362	     -0.06695708	      0.88301426	     -0.00048238	     -0.22313123	     -0.00000000	      0.00000000	     41.24628803
      1.13148020	     -0.06267036	     -0.00045902	     -0.20393871	     -0.06695390	      0.88301487	     -0.00048881	     -0.22310584	     -0.00000000	      0.00000000	     41.30422404
      1.13265978	     -0.06260605	     -0.00045568	     -0.20387428	     -0.06695117	      0.88301538	     -0.00049446	     -0.22308374	     -0.00000000	      0.00000000	     41.40676825
      1.13383937	     -0.06254162	     -0.00045211	     -0.20380972	     -0.06694849	      0.88301587	     -0.00050020	     -0.22306158	     -0.00000000	      0.00000000	     41.44107068
      1.13501895	     -0.06247757	     -0.00044822	     -0.20374554	     -0.06694585	      0.88301635	     -0.00050602	     -0.22303935	     -0.00000000	      0.00000000	     41.54453189
      1.13619854	     -0.06241354	     -0.00044381	     -0.20368138	     -0.06694324	      0.88301680	     -0.00051190	     -0.22301707	     -0.00000000	      0.00000000	     41.57502954
      1.13737812	     -0.06235000	     -0.00043913	     -0.20361771	     -0.06694067	      0.88301723	     -0.00051785	     -0.22299475	     -0.00000000	      0.00000000	     41.67304932
      1.13855771	     -0.06228669	     -0.00043422	     -0.20355426	     -0.06693813	      0.88301763	     -0.00052387	     -0.22297241	     -0.00000000	      0.00000000	     41.70436031
      1.13973729	     -0.06222384	     -0.00042910	     -0.20349127	     -0.06693564	      0.88301802	     -0.00052994	     -0.22295005	     -0.00000000	      0.00000000	     41.80160377
      1.14091688	     -0.06216128	     -0.00042380	     -0.20342857	     -0.06693318	      0.88301839	     -0.00053607	     -0.22292769	     -0.00000000	      0.00000000	     41.83616894
      1.14209646	     -0.06209921	     -0.00041830	     -0.20336635	     -0.06693075	      0.88301873	     -0.00054224	     -0.22290535	     -0.00000000	      0.00000000	     41.92628250
      1.14327604	     -0.06203758	     -0.00041261	     -0.20330456	     -0.06692836	      0.88301905	     -0.00054847	     -0.22288303	     -0.00000000	      0.00000000	     41.96297296
      1.14445563	     -0.06197658	     -0.00040670	     -0.20324338	     -0.06692600	      0.88301934	     -0.00055473	     -0.22286076	     -0.00000000	      0.00000000	     42.03827446
      1.14563521	     -0.06191621	     -0.00040060	     -0.20318284	     -0.06692368	      0.88301961	     -0.00056103	     -0.22283854	     -0.00000000	      0.00000000	     42.07635031
      1.14681480	     -0.06185664	     -0.00039428	     -0.20312309	     -0.06692139	      0.88301986	     -0.00056736	     -0.22281641	     -0.00000000	      0.00000000	     42.13508120
      1.14799438	     -0.06179783	     -0.00038775	     -0.20306410	     -0.06691913	      0.88302007	     -0.00057371	     -0.22279438	     -0.00000000	      0.00000000	     42.17110912
      1.14917397	     -0.06173990	     -0.00038099	     -0.20300598	     -0.06691690	      0.88302027	     -0.00058009	     -0.22277246	     -0.00000000	      0.00000000	     42.21240344
      1.15060823	     -0.06167063	     -0.00037254	     -0.20293646	     -0.06691424	      0.88302046	     -0.00058787	     -0.22274600	     -0.00000000	      0.00000000	     42.25142788
      1.15182100	     -0.06161328	     -0.00036530	     -0.20287890	     -0.06691202	      0.88302060	     -0.00059447	     -0.22272381	     -0.00000000	      0.00000000	     42.28674045
      1.15303377	     -0.06155743	     -0.00035797	     -0.20282282	     -0.06690983	      0.88302071	     -0.00060107	     -0.22270182	     -0.00000000	      0.00000000	     42.31758625
      1.15424654	     -0.06150244	     -0.00035041	     -0.20276760	     -0.06690768	      0.88302078	     -0.00060767	     -0.22268003	     -0.00000000	      0.00000000	     42.34562536
      1.15575407	     -0.06143577	     -0.00034094	     -0.20270063	     -0.06690504	      0.88302084	     -0.00061588	     -0.22265330	     -0.00000000	      0.00000000	     42.37194469
      1.15708521	     -0.06137928	     -0.00033262	     -0.20264385	     -0.06690275	      0.88302084	     -0.00062312	     -0.22263003	     -0.00000000	     -0.00000000	     42.39112448
      1.15841635	     -0.06132352	     -0.00032426	     -0.20258779	     -0.06690049	      0.88302081	     -0.00063035	     -0.22260713	     -0.00000000	     -0.00000000	     42.39166837
      1.15974750	     -0.06126987	     -0.00031586	     -0.20253383	     -0.06689827	      0.88302074	     -0.00063755	     -0.22258458	     -0.00000000	     -0.00000000	     42.38474304
      1.16107864	     -0.06121727	     -0.00030701	     -0.20248090	     -0.06689608	      0.88302064	     -0.00064473	     -0.22256243	     -0.00000000	     -0.00000000	     42.44080249
      1.16270782	     -0.06115832	     -0.00029658	     -0.20242154	     -0.06689345	      0.88302046	     -0.00065345	     -0.22253587	     -0.00000000	     -0.00000000	     42.57419183
      1.16433700	     -0.06109954	     -0.00028622	     -0.20236233	     -0.06689087	      0.88302022	     -0.00066210	     -0.22251006	     -0.00000000	     -0.00000000	     42.60365564
      1.16567728	     -0.06105831	     -0.00027882	     -0.20232070	     -0.06688879	      0.88301999	     -0.00066915	     -0.22248939	     -0.00000000	     -0.00000000	     42.62263931
      1.16701756	     -0.06101945	     -0.00027139	     -0.20228142	     -0.06688674	      0.88301972	     -0.00067611	     -0.22246939	     -0.00000000	     -0.00000000	     42.56804178
      1.16835784	     -0.06098588	     -0.00026450	     -0.20224742	     -0.06688474	      0.88301942	     -0.00068299	     -0.22245007	     -0.00000000	     -0.00000000	     42.77691829
      1.17002005	     -0.06095197	     -0.00025634	     -0.20221296	     -0.06688232	      0.88301899	     -0.00069138	     -0.22242724	     -0.00000000	     -0.00000000	     42.55501661
      1.17168225	     -0.06092142	     -0.00024881	     -0.20218181	     -0.06687996	      0.88301851	     -0.00069959	     -0.22240575	     -0.00000000	     -0.00000000	     42.99035919
      1.17334446	     -0.06090139	     -0.00024129	     -0.20216119	     -0.06687768	      0.88301798	     -0.00070763	     -0.22238561	     -0.00000000	     -0.00000000	     42.48243404
      1.17481809	     -0.06088457	     -0.00023556	     -0.20214381	     -0.06687571	      0.88301748	     -0.00071458	     -0.22236902	      0.00000000	     -0.00000000	     42.84963666
      1.17629172	     -0.06087562	     -0.00022928	     -0.20213430	     -0.06687380	      0.88301694	     -0.00072136	     -0.22235359	      0.00000000	     -0.00000000	     42.77881421
      1.17776535	     -0.06087118	     -0.00022389	     -0.20212928	     -0.06687195	      0.88301636	     -0.00072798	     -0.22233939	      0.00000000	     -0.00000000	     43.04805912
      1.17923899	     -0.06087119	     -0.00021795	     -0.20212873	     -0.06687016	      0.88301575	     -0.00073441	     -0.22232645	      0.00000000	     -0.00000000	     42.56159069
      1.18071262	     -0.06087209	     -0.00021264	     -0.20212904	     -0.06686844	      0.88301511	     -0.00074065	     -0.22231473	      0.00000000	     -0.00000000	     42.85426867
      1.18218625	     -0.06088079	     -0.00020671	     -0.20213716	     -0.06686678	      0.88301445	     -0.00074671	     -0.22230419	      0.00000000	     -0.00000000	     42.48118204
      1.18365988	     -0.06089115	     -0.00020129	     -0.20214694	     -0.06686518	      0.88301376	     -0.00075257	     -0.22229491	      0.00000000	     -0.00000000	     42.47911678
      1.18513352	     -0.06090638	     -0.00019536	     -0.20216159	     -0.06686366	      0.88301304	     -0.00075823	     -0.22228684	      0.00000000	     -0.00000000	     42.36025036
      1.18696849	     -0.06093493	     -0.00018877	     -0.20218941	     -0.06686185	      0.88301213	     -0.00076499	     -0.22227847	      0.00000000	     -0.00000000	     42.06233411
      1.18841339	     -0.06095514	     -0.00018288	     -0.20220906	     -0.06686051	      0.88301139	     -0.00077009	     -0.22227329	      0.00000000	     -0.00000000	     41.92530020
      1.18985829	     -0.06098196	     -0.00017807	     -0.20223530	     -0.06685923	      0.88301063	     -0.00077498	     -0.22226917	      0.00000000	     -0.00000000	     41.95917105
      1.19130319	     -0.06101340	     -0.00017236	     -0.20226618	     -0.06685801	      0.88300987	     -0.00077967	     -0.22226619	      0.00000000	     -0.00000000	     41.62521503
      1.19274809	     -0.06104829	     -0.00016755	     -0.20230049	     -0.06685687	      0.88300910	     -0.00078415	     -0.22226430	      0.00000000	     -0.00000000	     41.76265313
      1.19419299	     -0.06108601	     -0.00016202	     -0.20233767	     -0.06685578	      0.88300832	     -0.00078843	     -0.22226352	      0.00000000	     -0.00000000	     41.26046469
      1.19563789	     -0.06112619	     -0.00015721	     -0.20237729	     -0.06685477	      0.88300753	     -0.00079249	     -0.22226379	      0.00000000	     -0.00000000	     41.36081021
      1.19745353	     -0.06118484	     -0.00015042	     -0.20243527	     -0.06685358	      0.88300655	     -0.00079729	     -0.22226562	      0.00000000	     -0.00000000	     40.94697043
      1.19893932	     -0.06123204	     -0.00014619	     -0.20248190	     -0.06685268	      0.88300574	     -0.00080097	     -0.22226831	      0.00000000	     -0.00000000	     40.82999282
      1.20042512	     -0.06128456	     -0.00014061	     -0.20253388	     -0.06685185	      0.88300494	     -0.00080442	     -0.22227200	     -0.00000000	     -0.00000000	     40.56953685
      1.20191091	     -0.06134040	     -0.00013643	     -0.20258918	     -0.06685108	      0.88300414	     -0.00080764	     -0.22227669	     -0.00000000	     -0.00000000	     40.65960298
      1.20339671	     -0.06139909	     -0.00013106	     -0.20264735	     -0.06685038	      0.88300335	     -0.00081063	     -0.22228239	     -0.00000000	     -0.00000000	     40.29926337
      1.20488251	     -0.06145970	     -0.00012690	     -0.20270744	     -0.06684973	      0.88300257	     -0.00081339	     -0.22228903	     -0.00000000	     -0.00000000	     40.13434917
      1.20636830	     -0.06152513	     -0.00012205	     -0.20277238	     -0.06684914	      0.88300181	     -0.00081592	     -0.22229659	     -0.00000000	     -0.00000000	     40.09307258
      1.20785410	     -0.06159145	     -0.00011793	     -0.20283821	     -0.06684860	      0.88300105	     -0.00081822	     -0.22230511	     -0.00000000	     -0.00000000	     39.88995408
      1.20933989	     -0.06166169	     -0.00011337	     -0.20290798	     -0.06684812	      0.88300031	     -0.00082029	     -0.22231450	     -0.00000000	     -0.00000000	     39.66549233
      1.21117542	     -0.06175245	     -0.00010844	     -0.20299817	     -0.06684759	      0.88299942	     -0.00082252	     -0.22232736	     -0.00000000	     -0.00000000	     39.42827267
      1.21301094	     -0.06183954	     -0.00010152	     -0.20308477	     -0.06684713	      0.88299855	     -0.00082439	     -0.22234139	     -0.00000000	     -0.00000000	     38.94483804
      1.21435159	     -0.06190672	     -0.00009876	     -0.20315155	     -0.06684683	      0.88299793	     -0.00082553	     -0.22235231	     -0.00000000	     -0.00000000	     39.21526065
      1.21569223	     -0.06197778	     -0.00009450	     -0.20322226	     -0.06684656	      0.88299733	     -0.00082648	     -0.22236384	     -0.00000000	     -0.00000000	     38.96047368
      1.21736963	     -0.06206757	     -0.00009005	     -0.20331162	     -0.06684626	      0.88299660	     -0.00082740	     -0.22237917	     -0.00000000	     -0.00000000	     38.79188199
      1.21904703	     -0.06215856	     -0.00008497	     -0.20340221	     -0.06684600	      0.88299590	     -0.00082801	     -0.22239539	     -0.00000000	     -0.00000000	     38.26814562
      1.22055575	     -0.06223995	     -0.00008142	     -0.20348324	     -0.06684579	      0.88299528	     -0.00082830	     -0.22241071	     -0.00000000	     -0.00000000	     38.36349212
      1.22206447	     -0.06232525	     -0.00007690	     -0.20356822	     -0.06684561	      0.88299470	     -0.00082835	     -0.22242671	     -0.00000000	     -0.00000000	     38.11738059
      1.22357319	     -0.06241200	     -0.00007344	     -0.20365465	     -0.06684544	      0.88299413	     -0.00082815	     -0.22244341	     -0.00000000	     -0.00000000	     38.10398789
      1.22508191	     -0.06250135	     -0.00006908	     -0.20374372	     -0.06684530	      0.88299359	     -0.00082770	     -0.22246081	     -0.00000000	     -0.00000000	     37.60460707
      1.22659063	     -0.06258881	     -0.00006540	     -0.20383091	     -0.06684516	      0.88299307	     -0.00082700	     -0.22247888	     -0.00000000	     -0.00000000	     37.66881790
      1.22816258	     -0.06268474	     -0.00006078	     -0.20392658	     -0.06684503	      0.88299256	     -0.00082602	     -0.22249833	     -0.00000000	     -0.00000000	     37.40648190
      1.22973453	     -0.06277692	     -0.00005691	     -0.20401852	     -0.06684491	      0.88299208	     -0.00082477	     -0.22251849	     -0.00000000	     -0.00000000	     37.24954548
      1.23130648	     -0.06287552	     -0.00005280	     -0.20411691	     -0.06684479	      0.88299163	     -0.00082325	     -0.22253922	     -0.00000000	     -0.00000000	     36.94598363
      1.23287843	     -0.06297057	     -0.00004952	     -0.20421175	     -0.06684466	      0.88299121	     -0.00082147	     -0.22256064	     -0.00000000	     -0.00000000	     36.66073349
      1.23485336	     -0.06309645	     -0.00004430	     -0.20433743	     -0.06684450	      0.88299072	     -0.00081887	     -0.22258846	     -0.00000000	     -0.00000000	     36.28512778
      1.23615195	     -0.06317356	     -0.00004275	     -0.20441437	     -0.06684438	      0.88299043	     -0.00081694	     -0.22260720	     -0.00000000	     -0.00000000	     36.22807278
      1.23745053	     -0.06325657	     -0.00004012	     -0.20449726	     -0.06684426	      0.88299016	     -0.00081483	     -0.22262626	     -0.00000000	     -0.00000000	     36.04700214
      1.23913005	     -0.06336293	     -0.00003790	     -0.20460348	     -0.06684408	      0.88298984	     -0.00081185	     -0.22265153	     -0.00000000	     -0.00000000	     35.81932078
      1.24080958	     -0.06346974	     -0.00003582	     -0.20471015	     -0.06684388	      0.88298955	     -0.00080859	     -0.22267741	     -0.00000000	     -0.00000000	     35.29099125
      1.24248910	     -0.06357433	     -0.00003484	     -0.20481461	     -0.06684365	      0.88298930	     -0.00080505	     -0.22270387	     -0.00000000	     -0.00000000	     35.34497870
      1.24416863	     -0.06368035	     -0.00003255	     -0.20492056	     -0.06684340	      0.88298909	     -0.00080124	     -0.22273077	     -0.00000000	     -0.00000000	     34.85921504
      1.24584815	     -0.06378350	     -0.00003234	     -0.20502362	     -0.06684311	      0.88298892	     -0.00079716	     -0.22275808	     -0.00000000	     -0.00000000	     34.98867976
      1.24714772	     -0.06386384	     -0.00003069	     -0.20510394	     -0.06684285	      0.88298881	     -0.00079382	     -0.22277940	     -0.00000000	     -0.00000000	     34.62462553
      1.24844729	     -0.06394213	     -0.00003091	     -0.20518219	     -0.06684258	      0.88298872	     -0.00079033	     -0.22280092	     -0.00000000	     -0.00000000	     34.57744209
      1.24974686	     -0.06402248	     -0.00003138	     -0.20526250	     -0.06684227	      0.88298865	     -0.00078669	     -0.22282272	     -0.00000000	     -0.00000000	     34.32307484
      1.25104644	     -0.06410299	     -0.00003215	     -0.20534298	     -0.06684194	      0.88298861	     -0.00078291	     -0.22284480	     -0.00000000	     -0.00000000	     34.21419789
      1.25234601	     -0.06418196	     -0.00003309	     -0.20542194	     -0.06684158	      0.88298859	     -0.00077898	     -0.22286711	     -0.00000000	     -0.00000000	     33.98150389
      1.25364558	     -0.06425933	     -0.00003453	     -0.20549930	     -0.06684119	      0.88298858	     -0.00077491	     -0.22288959	     -0.00000000	      0.00000000	     33.87509074
      1.25480032	     -0.06432725	     -0.00003592	     -0.20556722	     -0.06684081	      0.88298860	     -0.00077119	     -0.22290969	     -0.00000000	      0.00000000	     33.69160470
      1.25595506	     -0.06439462	     -0.00003743	     -0.20563460	     -0.06684041	      0.88298863	     -0.00076737	     -0.22292986	     -0.00000000	      0.00000000	     33.56934552
      1.25710981	     -0.06446099	     -0.00003906	     -0.20570099	     -0.06683997	      0.88298867	     -0.00076344	     -0.22295007	     -0.00000000	      0.00000000	     33.42169952
      1.25850733	     -0.06454062	     -0.00004118	     -0.20578065	     -0.06683940	      0.88298874	     -0.00075857	     -0.22297454	     -0.00000000	      0.00000000	     33.27427758
      1.25962548	     -0.06460285	     -0.00004293	     -0.20584293	     -0.06683892	      0.88298881	     -0.00075458	     -0.22299408	     -0.00000000	      0.00000000	     33.13169720
      1.26074363	     -0.06466383	     -0.00004479	     -0.20590396	     -0.06683840	      0.88298889	     -0.00075051	     -0.22301356	     -0.00000000	      0.00000000	     33.01999879
      1.26208716	     -0.06473517	     -0.00004728	     -0.20597537	     -0.06683774	      0.88298901	     -0.00074553	     -0.22303683	     -0.00000000	      0.00000000	     32.87200855
      1.26326077	     -0.06479599	     -0.00004962	     -0.20603625	     -0.06683712	      0.88298912	     -0.00074109	     -0.22305699	     -0.00000000	      0.00000000	     32.76463569
      1.26443439	     -0.06485501	     -0.00005216	     -0.20609535	     -0.06683646	      0.88298924	     -0.00073658	     -0.22307699	     -0.00000000	      0.00000000	     32.64285493
      1.26560800	     -0.06491231	     -0.00005488	     -0.20615273	     -0.06683577	      0.88298936	     -0.00073200	     -0.22309677	     -0.00000000	      0.00000000	     32.54761265
      1.26678161	     -0.06496749	     -0.00005779	     -0.20620800	     -0.06683503	      0.88298950	     -0.00072736	     -0.22311631	     -0.00000000	      0.00000000	     32.44239393
      1.26795523	     -0.06502042	     -0.00006070	     -0.20626102	     -0.06683425	      0.88298964	     -0.00072267	     -0.22313558	     -0.00000000	      0.00000000	     32.36216908
      1.26912884	     -0.06507164	     -0.00006379	     -0.20631235	     -0.06683343	      0.88298979	     -0.00071793	     -0.22315455	     -0.00000000	      0.00000000	     32.26885398
      1.27054346	     -0.06513136	     -0.00006766	     -0.20637221	     -0.06683238	      0.88298997	     -0.00071215	     -0.22317700	     -0.00000000	      0.00000000	     32.19898524
      1.27167007	     -0.06517714	     -0.00007088	     -0.20641809	     -0.06683150	      0.88299012	     -0.00070751	     -0.22319455	     -0.00000000	      0.00000000	     32.10366597
      1.27279667	     -0.06522150	     -0.00007430	     -0.20646256	     -0.06683057	      0.88299027	     -0.00070284	     -0.22321178	      0.00000000	      0.00000000	     32.06371536
      1.27415834	     -0.06527314	     -0.00007876	     -0.20651435	     -0.06682939	      0.88299046	     -0.00069715	     -0.22323217	      0.00000000	      0.00000000	     31.98711780
      1.27552001	     -0.06532303	     -0.00008360	     -0.20656437	     -0.06682814	      0.88299065	     -0.00069144	     -0.22325206	      0.00000000	      0.00000000	     31.99509283
      1.27670042	     -0.06536468	     -0.00008813	     -0.20660616	     -0.06682700	      0.88299081	     -0.00068647	     -0.22326891	      0.00000000	      0.00000000	     31.90524422
      1.27788084	     -0.06540534	     -0.00009296	     -0.20664693	     -0.06682582	      0.88299097	     -0.00068148	     -0.22328538	      0.00000000	      0.00000000	     31.93875406
      1.27906125	     -0.06544465	     -0.00009807	     -0.20668636	     -0.06682457	      0.88299113	     -0.00067648	     -0.22330147	      0.00000000	      0.00000000	     31.89363422
      1.28063892	     -0.06549585	     -0.00010529	     -0.20673773	     -0.06682283	      0.88299134	     -0.00066981	     -0.22332240	      0.00000000	      0.00000000	     32.00465535
      1.28196169	     -0.06553680	     -0.00011165	     -0.20677882	     -0.06682130	      0.88299151	     -0.00066422	     -0.22333944	      0.00000000	      0.00000000	     31.83669742
      1.28328446	     -0.06557583	     -0.00011830	     -0.20681800	     -0.06681969	      0.88299168	     -0.00065865	     -0.22335601	      0.00000000	      0.00000000	     32.01884208
      1.28460724	     -0.06561396	     -0.00012516	     -0.20685628	     -0.06681802	      0.88299184	     -0.00065311	     -0.22337211	      0.00000000	      0.00000000	     32.04140584
      1.28627309	     -0.06566030	     -0.00013401	     -0.20690281	     -0.06681583	      0.88299202	     -0.00064620	     -0.22339172	      0.00000000	      0.00000000	     32.35163828
      1.28772591	     -0.06569732	     -0.00014182	     -0.20694000	     -0.06681383	      0.88299217	     -0.00064025	     -0.22340823	      0.00000000	      0.00000000	     32.16989244
      1.28917872	     -0.06573216	     -0.00014971	     -0.20697502	     -0.06681176	      0.88299231	     -0.00063440	     -0.22342414	      0.00000000	      0.00000000	     32.60133502
      1.29063154	     -0.06576597	     -0.00015758	     -0.20700903	     -0.06680962	      0.88299243	     -0.00062865	     -0.22343948	      0.00000000	      0.00000000	     32.47034025
      1.29208435	     -0.06579490	     -0.00016547	     -0.20703816	     -0.06680741	      0.88299254	     -0.00062302	     -0.22345421	      0.00000000	      0.00000000	     32.83508057
      1.29346082	     -0.06582233	     -0.00017286	     -0.20706580	     -0.06680525	      0.88299263	     -0.00061781	     -0.22346758	      0.00000000	      0.00000000	     33.10132644
      1.29483728	     -0.06584691	     -0.00018029	     -0.20709059	     -0.06680304	      0.88299270	     -0.00061273	     -0.22348040	      0.00000000	      0.00000000	     33.06496572
      1.29621375	     -0.06586877	     -0.00018777	     -0.20711266	     -0.06680078	      0.88299277	     -0.00060778	     -0.22349265	      0.00000000	      0.00000000	     33.37736483
      1.29955695	     -0.06592026	     -0.00020492	     -0.20716474	     -0.06679509	      0.88299287	     -0.00059639	     -0.22351989	      0.00000000	      0.00000000	     32.81279983
      1.30074428	     -0.06592652	     -0.00021130	     -0.20717119	     -0.06679300	      0.88299289	     -0.00059257	     -0.22352880	      0.00000000	      0.00000000	     33.82344501
      1.30228281	     -0.06594140	     -0.00021870	     -0.20718636	     -0.06679025	      0.88299291	     -0.00058779	     -0.22353955	      0.00000000	      0.00000000	     33.99051671
      1.30396945	     -0.06595452	     -0.00022665	     -0.20719981	     -0.06678719	      0.88299291	     -0.00058280	     -0.22355051	      0.00000000	      0.00000000	     34.04174302
      1.30565609	     -0.06596239	     -0.00023422	     -0.20720802	     -0.06678407	      0.88299292	     -0.00057807	     -0.22356050	      0.00000000	     -0.00000000	     34.03190176
      1.30734273	     -0.06596621	     -0.00024155	     -0.20721219	     -0.06678090	      0.88299291	     -0.00057360	     -0.22356954	      0.00000000	     -0.00000000	     34.36801117
      1.30881602	     -0.06596830	     -0.00024778	     -0.20721459	     -0.06677810	      0.88299291	     -0.00056991	     -0.22357661	      0.00000000	     -0.00000000	     34.35601293
      1.31028932	     -0.06596640	     -0.00025396	     -0.20721300	     -0.06677527	      0.88299291	     -0.00056644	     -0.22358294	      0.00000000	      0.00000000	     34.63998411
      1.31174702	     -0.06596468	     -0.00025998	     -0.20721160	     -0.06677244	      0.88299291	     -0.00056321	     -0.22358845	      0.00000000	      0.00000000	     34.84565329
      1.31320473	     -0.06595900	     -0.00026579	     -0.20720625	     -0.06676959	      0.88299292	     -0.00056018	     -0.22359326	      0.00000000	      0.00000000	     34.71211034
      1.31466243	     -0.06594981	     -0.00027154	     -0.20719738	     -0.06676672	      0.88299294	     -0.00055737	     -0.22359730	      0.00000000	      0.00000000	     35.00909475
      1.31623327	     -0.06593831	     -0.00027742	     -0.20718623	     -0.06676361	      0.88299297	     -0.00055458	     -0.22360081	      0.00000000	      0.00000000	     35.25898417
      1.31780412	     -0.06592471	     -0.00028337	     -0.20717298	     -0.06676047	      0.88299301	     -0.00055203	     -0.22360344	      0.00000000	      0.00000000	     35.20063579
      1.31934780	     -0.06590710	     -0.00028854	     -0.20715573	     -0.06675738	      0.88299307	     -0.00054978	     -0.22360520	      0.00000000	      0.00000000	     35.51956936
      1.32089148	     -0.06588717	     -0.00029383	     -0.20713616	     -0.06675427	      0.88299314	     -0.00054776	     -0.22360608	      0.00000000	      0.00000000	     35.46297240
      1.32256064	     -0.06586413	     -0.00029876	     -0.20711352	     -0.06675090	      0.88299324	     -0.00054586	     -0.22360606	      0.00000000	      0.00000000	     35.76089874
      1.32422980	     -0.06583578	     -0.00030346	     -0.20708558	     -0.06674752	      0.88299336	     -0.00054424	     -0.22360508	      0.00000000	      0.00000000	     35.64655448
      1.32589895	     -0.06580319	     -0.00030760	     -0.20705341	     -0.06674413	      0.88299351	     -0.00054291	     -0.22360309	      0.00000000	      0.00000000	     36.09849452
      1.32735812	     -0.06577494	     -0.00031130	     -0.20702553	     -0.06674116	      0.88299365	     -0.00054198	     -0.22360051	      0.00000000	      0.00000000	     36.08206094
      1.32881729	     -0.06574103	     -0.00031442	     -0.20699199	     -0.06673819	      0.88299382	     -0.00054126	     -0.22359716	      0.00000000	      0.00000000	     36.41585255
      1.33019656	     -0.06570919	     -0.00031717	     -0.20696050	     -0.06673539	      0.88299399	     -0.00054079	     -0.22359325	      0.00000000	      0.00000000	     36.68452770
      1.33157582	     -0.06567392	     -0.00031964	     -0.20692560	     -0.06673258	      0.88299418	     -0.00054052	     -0.22358866	     -0.00000000	      0.00000000	     36.62285347
      1.33295509	     -0.06563556	     -0.00032185	     -0.20688760	     -0.06672977	      0.88299439	     -0.00054044	     -0.22358334	     -0.00000000	      0.00000000	     36.94312484
      1.33583890	     -0.06555417	     -0.00032555	     -0.20680699	     -0.06672389	      0.88299487	     -0.00054092	     -0.22356990	     -0.00000000	      0.00000000	     36.76058995
      1.33726463	     -0.06550086	     -0.00032707	     -0.20675406	     -0.06672099	      0.88299513	     -0.00054147	     -0.22356209	     -0.00000000	      0.00000000	     37.43140939
      1.33869036	     -0.06545261	     -0.00032810	     -0.20670619	     -0.06671808	      0.88299541	     -0.00054224	     -0.22355337	     -0.00000000	      0.00000000	     37.52921108
      1.34011609	     -0.06540059	     -0.00032910	     -0.20665455	     -0.06671518	      0.88299570	     -0.00054321	     -0.22354386	     -0.00000000	      0.00000000	     37.80418972
      1.34179134	     -0.06533710	     -0.00032960	     -0.20659153	     -0.06671177	      0.88299607	     -0.00054462	     -0.22353166	     -0.00000000	      0.00000000	     38.04724530
      1.34346659	     -0.06526902	     -0.00033026	     -0.20652388	     -0.06670837	      0.88299645	     -0.00054632	     -0.22351831	     -0.00000000	      0.00000000	     38.13888234
      1.34515838	     -0.06519884	     -0.00032993	     -0.20645417	     -0.06670493	      0.88299684	     -0.00054833	     -0.22350364	     -0.00000000	      0.00000000	     38.40119381
      1.34685017	     -0.06512457	     -0.00033048	     -0.20638034	     -0.06670150	      0.88299726	     -0.00055063	     -0.22348785	     -0.00000000	      0.00000000	     38.38170164
      1.34854196	     -0.06504502	     -0.00032860	     -0.20630126	     -0.06669807	      0.88299768	     -0.00055322	     -0.22347091	     -0.00000000	      0.00000000	     38.78852660
      1.34983583	     -0.06498366	     -0.00032895	     -0.20624022	     -0.06669545	      0.88299802	     -0.00055539	     -0.22345712	     -0.00000000	      0.00000000	     39.02948791
      1.35112970	     -0.06492159	     -0.00032795	     -0.20617849	     -0.06669283	      0.88299836	     -0.00055773	     -0.22344266	     -0.00000000	      0.00000000	     39.10581286
      1.35282142	     -0.06483812	     -0.00032678	     -0.20609546	     -0.06668941	      0.88299881	     -0.00056105	     -0.22342283	     -0.00000000	      0.00000000	     39.23303553
      1.35429226	     -0.06476133	     -0.00032518	     -0.20601905	     -0.06668644	      0.88299921	     -0.00056415	     -0.22340466	     -0.00000000	      0.00000000	     39.34345499
      1.35576310	     -0.06468244	     -0.00032352	     -0.20594053	     -0.06668348	      0.88299961	     -0.00056747	     -0.22338563	     -0.00000000	      0.00000000	     39.67629595
      1.35720086	     -0.06460577	     -0.00032162	     -0.20586421	     -0.06668059	      0.88300001	     -0.00057091	     -0.22336622	     -0.00000000	      0.00000000	     39.96605986
      1.35863863	     -0.06452674	     -0.00031932	     -0.20578554	     -0.06667770	      0.88300041	     -0.00057455	     -0.22334607	     -0.00000000	      0.00000000	     39.84339445
      1.36007639	     -0.06444454	     -0.00031650	     -0.20570370	     -0.06667482	      0.88300080	     -0.00057838	     -0.22332517	     -0.00000000	      0.00000000	     40.21629133
      1.36150627	     -0.06436309	     -0.00031337	     -0.20562261	     -0.06667197	      0.88300120	     -0.00058237	     -0.22330364	     -0.00000000	      0.00000000	     40.42584471
      1.36293615	     -0.06427976	     -0.00030999	     -0.20553963	     -0.06666911	      0.88300160	     -0.00058656	     -0.22328143	     -0.00000000	      0.00000000	     40.40033946
      1.36408625	     -0.06421018	     -0.00030709	     -0.20547032	     -0.06666683	      0.88300191	     -0.00059005	     -0.22326304	     -0.00000000	      0.00000000	     40.63143810
      1.36523634	     -0.06414062	     -0.00030400	     -0.20540104	     -0.06666454	      0.88300223	     -0.00059367	     -0.22324420	     -0.00000000	      0.00000000	     40.83740917
      1.36638644	     -0.06407008	     -0.00030075	     -0.20533077	     -0.06666226	      0.88300254	     -0.00059739	     -0.22322494	     -0.00000000	      0.00000000	     40.92700239
      1.36777627	     -0.06398352	     -0.00029656	     -0.20524453	     -0.06665951	      0.88300291	     -0.00060205	     -0.22320110	     -0.00000000	      0.00000000	     41.17200148
      1.36880109	     -0.06391868	     -0.00029319	     -0.20517993	     -0.06665749	      0.88300319	     -0.00060559	     -0.22318313	     -0.00000000	      0.00000000	     41.20323276
      1.36982591	     -0.06385331	     -0.00028967	     -0.20511480	     -0.06665547	      0.88300346	     -0.00060921	     -0.22316486	     -0.00000000	      0.00000000	     41.35545161
      1.37116399	     -0.06376717	     -0.00028487	     -0.20502896	     -0.06665284	      0.88300381	     -0.00061408	     -0.22314054	     -0.00000000	      0.00000000	     41.45946606
      1.37227837	     -0.06369338	     -0.00028082	     -0.20495541	     -0.06665065	      0.88300409	     -0.00061823	     -0.22311993	     -0.00000000	      0.00000000	     41.64789485
      1.37339274	     -0.06361951	     -0.00027689	     -0.20488177	     -0.06664847	      0.88300437	     -0.00062249	     -0.22309901	     -0.00000000	      0.00000000	     41.69033311
      1.37450712	     -0.06354578	     -0.00027285	     -0.20480827	     -0.06664630	      0.88300465	     -0.00062684	     -0.22307785	     -0.00000000	      0.00000000	     41.87018347
      1.37562149	     -0.06347188	     -0.00026866	     -0.20473458	     -0.06664412	      0.88300492	     -0.00063128	     -0.22305644	     -0.00000000	      0.00000000	     41.90295513
      1.37673587	     -0.06339742	     -0.00026426	     -0.20466033	     -0.06664196	      0.88300519	     -0.00063580	     -0.22303479	     -0.00000000	      0.00000000	     42.10703864
      1.37769176	     -0.06333314	     -0.00026030	     -0.20459624	     -0.06664010	      0.88300541	     -0.00063976	     -0.22301604	     -0.00000000	      0.00000000	     42.12484797
      1.37864766	     -0.06326830	     -0.00025597	     -0.20453158	     -0.06663825	      0.88300563	     -0.00064377	     -0.22299710	     -0.00000000	      0.00000000	     42.24918356
      1.37984999	     -0.06318650	     -0.00025019	     -0.20445001	     -0.06663592	      0.88300589	     -0.00064889	     -0.22297305	     -0.00000000	      0.00000000	     42.32728803
      1.38105231	     -0.06310428	     -0.00024415	     -0.20436802	     -0.06663359	      0.88300615	     -0.00065411	     -0.22294874	     -0.00000000	      0.00000000	     42.50974575
      1.38195036	     -0.06304273	     -0.00023953	     -0.20430664	     -0.06663186	      0.88300633	     -0.00065806	     -0.22293042	     -0.00000000	      0.00000000	     42.52882880
      1.38284841	     -0.06298099	     -0.00023479	     -0.20424506	     -0.06663012	      0.88300651	     -0.00066205	     -0.22291196	     -0.00000000	      0.00000000	     42.63194224
      1.38412991	     -0.06289290	     -0.00022798	     -0.20415719	     -0.06662765	      0.88300675	     -0.00066781	     -0.22288540	     -0.00000000	      0.00000000	     42.73489931
      1.38521481	     -0.06281809	     -0.00022229	     -0.20408256	     -0.06662556	      0.88300694	     -0.00067275	     -0.22286272	     -0.00000000	      0.00000000	     42.87104823
      1.38629971	     -0.06274305	     -0.00021684	     -0.20400768	     -0.06662346	      0.88300713	     -0.00067774	     -0.22283988	     -0.00000000	      0.00000000	     42.93917582
      1.38738460	     -0.06266844	     -0.00021135	     -0.20393322	     -0.06662137	      0.88300730	     -0.00068277	     -0.22281692	     -0.00000000	      0.00000000	     43.08241693
      1.38846950	     -0.06259404	     -0.00020554	     -0.20385898	     -0.06661927	      0.88300746	     -0.00068785	     -0.22279385	     -0.00000000	      0.00000000	     43.14898914
      1.38955439	     -0.06251965	     -0.00019960	     -0.20378472	     -0.06661717	      0.88300760	     -0.00069297	     -0.22277068	     -0.00000000	      0.00000000	     43.30368758
      1.39051032	     -0.06245422	     -0.00019425	     -0.20371941	     -0.06661532	      0.88300772	     -0.00069750	     -0.22275018	     -0.00000000	      0.00000000	     43.37096804
      1.39146624	     -0.06238881	     -0.00018873	     -0.20365412	     -0.06661346	      0.88300782	     -0.00070206	     -0.22272962	     -0.00000000	      0.00000000	     43.48617347
      1.39266352	     -0.06230704	     -0.00018174	     -0.20357248	     -0.06661113	      0.88300794	     -0.00070779	     -0.22270378	     -0.00000000	      0.00000000	     43.60747309
      1.39386080	     -0.06222544	     -0.00017466	     -0.20349101	     -0.06660880	      0.88300803	     -0.00071355	     -0.22267787	     -0.00000000	      0.00000000	     43.75591692
      1.39487176	     -0.06215683	     -0.00016865	     -0.20342250	     -0.06660682	      0.88300810	     -0.00071842	     -0.22265594	     -0.00000000	      0.00000000	     43.85693773
      1.39588272	     -0.06208843	     -0.00016259	     -0.20335419	     -0.06660484	      0.88300815	     -0.00072331	     -0.22263398	     -0.00000000	      0.00000000	     43.97775611
      1.39710178	     -0.06200637	     -0.00015525	     -0.20327222	     -0.06660244	      0.88300819	     -0.00072921	     -0.22260746	     -0.00000000	      0.00000000	     44.11677367
      1.39832083	     -0.06192477	     -0.00014786	     -0.20319070	     -0.06660003	      0.88300821	     -0.00073512	     -0.22258093	     -0.00000000	      0.00000000	     44.26015620
      1.39938206	     -0.06185465	     -0.00014140	     -0.20312064	     -0.06659793	      0.88300821	     -0.00074026	     -0.22255784	     -0.00000000	     -0.00000000	     44.38718909
      1.40044328	     -0.06178482	     -0.00013481	     -0.20305086	     -0.06659582	      0.88300819	     -0.00074540	     -0.22253476	     -0.00000000	     -0.00000000	     44.50920393
      1.40150450	     -0.06171544	     -0.00012810	     -0.20298153	     -0.06659369	      0.88300815	     -0.00075052	     -0.22251170	     -0.00000000	     -0.00000000	     44.63423635
      1.40296882	     -0.06161963	     -0.00011919	     -0.20288576	     -0.06659075	      0.88300807	     -0.00075757	     -0.22247996	     -0.00000000	     -0.00000000	     44.79763135
      1.40415887	     -0.06154323	     -0.00011209	     -0.20280936	     -0.06658834	      0.88300798	     -0.00076328	     -0.22245426	     -0.00000000	     -0.00000000	     44.95339550
      1.40534891	     -0.06146774	     -0.00010503	     -0.20273386	     -0.06658592	      0.88300786	     -0.00076895	     -0.22242869	     -0.00000000	     -0.00000000	     45.09357128
      1.40653896	     -0.06139307	     -0.00009802	     -0.20265917	     -0.06658349	      0.88300772	     -0.00077459	     -0.22240326	     -0.00000000	     -0.00000000	     45.27368336
      1.40772900	     -0.06131914	     -0.00009102	     -0.20258520	     -0.06658105	      0.88300756	     -0.00078018	     -0.22237797	     -0.00000000	     -0.00000000	     45.44192253
      1.40933511	     -0.06122062	     -0.00008163	     -0.20248660	     -0.06657774	      0.88300730	     -0.00078763	     -0.22234409	     -0.00000000	     -0.00000000	     45.71805016
      1.41068150	     -0.06113916	     -0.00007378	     -0.20240505	     -0.06657495	      0.88300705	     -0.00079379	     -0.22231593	     -0.00000000	     -0.00000000	     45.90782991
      1.41202789	     -0.06105888	     -0.00006600	     -0.20232467	     -0.06657216	      0.88300677	     -0.00079983	     -0.22228801	     -0.00000000	     -0.00000000	     46.16276678
      1.41337427	     -0.06097983	     -0.00005808	     -0.20224549	     -0.06656936	      0.88300647	     -0.00080577	     -0.22226035	     -0.00000000	     -0.00000000	     46.36624238
      1.41508697	     -0.06088128	     -0.00004805	     -0.20214676	     -0.06656579	      0.88300605	     -0.00081313	     -0.22222557	     -0.00000000	     -0.00000000	     46.66865220
      1.41679966	     -0.06078509	     -0.00003816	     -0.20205034	     -0.06656223	      0.88300560	     -0.00082025	     -0.22219131	     -0.00000000	     -0.00000000	     46.88873061
      1.41851236	     -0.06069132	     -0.00002831	     -0.20195632	     -0.06655867	      0.88300512	     -0.00082713	     -0.22215762	     -0.00000000	     -0.00000000	     47.15341426
      1.42022505	     -0.06060280	     -0.00001877	     -0.20186750	     -0.06655513	      0.88300462	     -0.00083375	     -0.22212456	     -0.00000000	     -0.00000000	     47.60831076
      1.42193774	     -0.06051586	     -0.00000949	     -0.20178025	     -0.06655160	      0.88300411	     -0.00084009	     -0.22209222	     -0.00000000	     -0.00000000	     47.12569127
      1.42365044	     -0.06042905	     -0.00000117	     -0.20169305	     -0.06654810	      0.88300359	     -0.00084615	     -0.22206069	     -0.00000000	     -0.00000000	     48.09542162
      1.42502545	     -0.06036874	      0.00000554	     -0.20163242	     -0.06654531	      0.88300318	     -0.00085079	     -0.22203590	     -0.00000000	     -0.00000000	     47.92567769
      1.42640046	     -0.06030603	      0.00001162	     -0.20156937	     -0.06654254	      0.88300277	     -0.00085525	     -0.22201172	      0.00000000	     -0.00000000	     47.91772204
      1.42777547	     -0.06024758	      0.00001736	     -0.20151053	     -0.06653980	      0.88300238	     -0.00085951	     -0.22198809	      0.00000000	     -0.00000000	     48.21251121
      1.42942615	     -0.06018247	      0.00002394	     -0.20144496	     -0.06653653	      0.88300191	     -0.00086437	     -0.22196055	      0.00000000	     -0.00000000	     47.80957068
      1.43090362	     -0.06012242	      0.00002938	     -0.20138448	     -0.06653364	      0.88300152	     -0.00086847	     -0.22193664	      0.00000000	     -0.00000000	     48.26364772
      1.43238109	     -0.06006741	      0.00003478	     -0.20132901	     -0.06653078	      0.88300114	     -0.00087234	     -0.22191340	      0.00000000	     -0.00000000	     48.37636116
      1.43385856	     -0.06001652	      0.00003979	     -0.20127765	     -0.06652796	      0.88300079	     -0.00087598	     -0.22189088	      0.00000000	     -0.00000000	     48.70864648
      1.43533603	     -0.05996846	      0.00004463	     -0.20122911	     -0.06652517	      0.88300046	     -0.00087938	     -0.22186913	      0.00000000	     -0.00000000	     48.38116557
      1.43681351	     -0.05992105	      0.00004891	     -0.20118119	     -0.06652242	      0.88300015	     -0.00088255	     -0.22184812	      0.00000000	     -0.00000000	     48.76922341
      1.43838508	     -0.05987904	      0.00005339	     -0.20113865	     -0.06651954	      0.88299986	     -0.00088567	     -0.22182658	      0.00000000	     -0.00000000	     48.84310870
      1.43995666	     -0.05983713	      0.00005728	     -0.20109618	     -0.06651670	      0.88299961	     -0.00088851	     -0.22180599	      0.00000000	     -0.00000000	     48.90629768
      1.44152823	     -0.05980701	      0.00006048	     -0.20106548	     -0.06651391	      0.88299939	     -0.00089109	     -0.22178633	      0.00000000	     -0.00000000	     48.94481054
      1.44309981	     -0.05977771	      0.00006322	     -0.20103559	     -0.06651116	      0.88299920	     -0.00089339	     -0.22176784	      0.00000000	     -0.00000000	     48.74008068
      1.44467139	     -0.05975952	      0.00006536	     -0.20101679	     -0.06650846	      0.88299905	     -0.00089543	     -0.22175052	      0.00000000	     -0.00000000	     48.78156308
      1.44624296	     -0.05974688	      0.00006712	     -0.20100355	     -0.06650581	      0.88299894	     -0.00089720	     -0.22173453	     -0.00000000	     -0.00000000	     49.02373512
      1.44781454	     -0.05974373	      0.00006875	     -0.20099979	     -0.06650320	      0.88299886	     -0.00089870	     -0.22171989	     -0.00000000	     -0.00000000	     48.60613589
      1.44938611	     -0.05974338	      0.00006969	     -0.20099882	     -0.06650064	      0.88299882	     -0.00089993	     -0.22170667	     -0.00000000	     -0.00000000	     48.95954574
      1.45095769	     -0.05975386	      0.00007148	     -0.20100871	     -0.06649813	      0.88299881	     -0.00090090	     -0.22169488	     -0.00000000	      0.00000000	     48.64275558
      1.45229335	     -0.05976403	      0.00007207	     -0.20101837	     -0.06649603	      0.88299882	     -0.00090150	     -0.22168603	     -0.00000000	      0.00000000	     48.88097249
      1.45362901	     -0.05978151	      0.00007338	     -0.20103536	     -0.06649396	      0.88299886	     -0.00090192	     -0.22167823	     -0.00000000	      0.00000000	     48.60257330
      1.45496466	     -0.05980207	      0.00007420	     -0.20105543	     -0.06649193	      0.88299892	     -0.00090214	     -0.22167152	     -0.00000000	      0.00000000	     48.67512231
      1.45674451	     -0.05983907	      0.00007561	     -0.20109181	     -0.06648928	      0.88299902	     -0.00090213	     -0.22166428	     -0.00000000	      0.00000000	     48.45489675
      1.45825720	     -0.05987540	      0.00007629	     -0.20112760	     -0.06648706	      0.88299913	     -0.00090186	     -0.22165973	     -0.00000000	      0.00000000	     48.49199472
      1.45976988	     -0.05991742	      0.00007759	     -0.20116912	     -0.06648489	      0.88299926	     -0.00090134	     -0.22165659	     -0.00000000	      0.00000000	     48.14825941
      1.46128256	     -0.05996317	      0.00007833	     -0.20121437	     -0.06648276	      0.88299941	     -0.00090058	     -0.22165484	     -0.00000000	      0.00000000	     48.49071125
      1.46279525	     -0.06001633	      0.00007984	     -0.20126707	     -0.06648066	      0.88299957	     -0.00089957	     -0.22165448	     -0.00000000	      0.00000000	     47.87560730
      1.46430793	     -0.06007238	      0.00008040	     -0.20132264	     -0.06647859	      0.88299975	     -0.00089831	     -0.22165549	     -0.00000000	      0.00000000	     48.32652174
      1.46582062	     -0.06013655	      0.00008188	     -0.20138639	     -0.06647655	      0.88299993	     -0.00089681	     -0.22165787	     -0.00000000	      0.00000000	     47.49880657
      1.46733330	     -0.06020150	      0.00008192	     -0.20145088	     -0.06647453	      0.88300012	     -0.00089507	     -0.22166164	     -0.00000000	      0.00000000	     47.83181503
      1.46884599	     -0.06027448	      0.00008321	     -0.20152346	     -0.06647254	      0.88300031	     -0.00089308	     -0.22166671	     -0.00000000	      0.00000000	     47.42342988
      1.47035867	     -0.06035046	      0.00008273	     -0.20159903	     -0.06647056	      0.88300051	     -0.00089086	     -0.22167314	     -0.00000000	      0.00000000	     47.46650594
      1.47187136	     -0.06043337	      0.00008344	     -0.20168155	     -0.06646860	      0.88300070	     -0.00088839	     -0.22168086	     -0.00000000	      0.00000000	     46.98278661
      1.47338404	     -0.06051830	      0.00008230	     -0.20176608	     -0.06646665	      0.88300090	     -0.00088568	     -0.22168992	     -0.00000000	      0.00000000	     46.97024587
      1.47489673	     -0.06060764	      0.00008271	     -0.20185508	     -0.06646471	      0.88300109	     -0.00088274	     -0.22170021	     -0.00000000	      0.00000000	     46.39302445
      1.47640941	     -0.06069968	      0.00008095	     -0.20194673	     -0.06646277	      0.88300129	     -0.00087957	     -0.22171172	     -0.00000000	      0.00000000	     46.62442739
      1.47792210	     -0.06079717	      0.00008094	     -0.20204391	     -0.06646083	      0.88300148	     -0.00087617	     -0.22172442	     -0.00000000	      0.00000000	     46.07258267
      1.47943478	     -0.06089672	      0.00007847	     -0.20214310	     -0.06645890	      0.88300166	     -0.00087254	     -0.22173830	     -0.00000000	      0.00000000	     45.95421427
      1.48094746	     -0.06100228	      0.00007760	     -0.20224835	     -0.06645695	      0.88300184	     -0.00086869	     -0.22175332	     -0.00000000	      0.00000000	     45.81748781
      1.48246015	     -0.06110918	      0.00007443	     -0.20235493	     -0.06645500	      0.88300202	     -0.00086462	     -0.22176952	     -0.00000000	      0.00000000	     45.30447916
      1.48397283	     -0.06122057	      0.00007259	     -0.20246603	     -0.06645304	      0.88300220	     -0.00086033	     -0.22178680	     -0.00000000	      0.00000000	     45.31065094
      1.48548552	     -0.06133332	      0.00006872	     -0.20257847	     -0.06645107	      0.88300237	     -0.00085583	     -0.22180518	     -0.00000000	      0.00000000	     44.90157561
      1.48699820	     -0.06145139	      0.00006603	     -0.20269628	     -0.06644909	      0.88300254	     -0.00085112	     -0.22182458	     -0.00000000	      0.00000000	     44.73693401
      1.48831429	     -0.06155294	      0.00006232	     -0.20279760	     -0.06644734	      0.88300269	     -0.00084686	     -0.22184232	     -0.00000000	      0.00000000	     44.41763005
      1.48963037	     -0.06165755	      0.00005903	     -0.20290200	     -0.06644559	      0.88300284	     -0.00084244	     -0.22186075	     -0.00000000	      0.00000000	     44.13454592
      1.49069524	     -0.06174331	      0.00005593	     -0.20298760	     -0.06644415	      0.88300296	     -0.00083875	     -0.22187617	     -0.00000000	      0.00000000	     43.97334830
      1.49176010	     -0.06183008	      0.00005270	     -0.20307420	     -0.06644270	      0.88300308	     -0.00083496	     -0.22189205	     -0.00000000	      0.00000000	     43.78981969
      1.49309170	     -0.06194036	      0.00004830	     -0.20318430	     -0.06644088	      0.88300323	     -0.00083009	     -0.22191252	     -0.00000000	      0.00000000	     43.50764206
      1.49423108	     -0.06203585	      0.00004422	     -0.20327964	     -0.06643930	      0.88300336	     -0.00082581	     -0.22193058	     -0.00000000	      0.00000000	     43.32030784
      1.49537046	     -0.06213229	      0.00003988	     -0.20337593	     -0.06643770	      0.88300349	     -0.00082142	     -0.22194912	     -0.00000000	      0.00000000	     43.04905908
      1.49650985	     -0.06222995	      0.00003532	     -0.20347345	     -0.06643608	      0.88300363	     -0.00081693	     -0.22196812	     -0.00000000	      0.00000000	     42.87001310
      1.49764923	     -0.06232856	      0.00003055	     -0.20357194	     -0.06643444	      0.88300377	     -0.00081234	     -0.22198757	     -0.00000000	      0.00000000	     42.56874106
      1.49864882	     -0.06241584	      0.00002618	     -0.20365911	     -0.06643299	      0.88300390	     -0.00080823	     -0.22200501	     -0.00000000	      0.00000000	     42.41563657
      1.49964840	     -0.06250377	      0.00002166	     -0.20374694	     -0.06643152	      0.88300403	     -0.00080405	     -0.22202277	     -0.00000000	      0.00000000	     42.17462907
      1.50064799	     -0.06259234	      0.00001697	     -0.20383543	     -0.06643003	      0.88300416	     -0.00079980	     -0.22204086	     -0.00000000	      0.00000000	     41.98844845
      1.50197430	     -0.06271061	      0.00001051	     -0.20395359	     -0.06642803	      0.88300434	     -0.00079405	     -0.22206536	     -0.00000000	      0.00000000	     41.68819534
      1.50295821	     -0.06279878	      0.00000556	     -0.20404169	     -0.06642652	      0.88300447	     -0.00078972	     -0.22208389	     -0.00000000	      0.00000000	     41.53209670
      1.50394213	     -0.06288720	      0.00000049	     -0.20413006	     -0.06642499	      0.88300461	     -0.00078533	     -0.22210269	     -0.00000000	      0.00000000	     41.31370449
      1.50512821	     -0.06299427	     -0.00000585	     -0.20423707	     -0.06642311	      0.88300478	     -0.00077996	     -0.22212573	     -0.00000000	      0.00000000	     41.11129584
      1.50617365	     -0.06308891	     -0.00001161	     -0.20433167	     -0.06642143	      0.88300493	     -0.00077517	     -0.22214634	     -0.00000000	      0.00000000	     40.87935732
      1.50721910	     -0.06318361	     -0.00001753	     -0.20442634	     -0.06641972	      0.88300508	     -0.00077032	     -0.22216724	     -0.00000000	      0.00000000	     40.71526349
      1.50826454	     -0.06327802	     -0.00002355	     -0.20452073	     -0.06641799	      0.88300523	     -0.00076542	     -0.22218840	     -0.00000000	      0.00000000	     40.49858694
      1.50930999	     -0.06337209	     -0.00002967	     -0.20461480	     -0.06641622	      0.88300538	     -0.00076047	     -0.22220978	     -0.00000000	      0.00000000	     40.33719239
      1.51035544	     -0.06346563	     -0.00003586	     -0.20470834	     -0.06641442	      0.88300553	     -0.00075548	     -0.22223137	     -0.00000000	      0.00000000	     40.13480747
      1.51140088	     -0.06355888	     -0.00004215	     -0.20480161	     -0.06641258	      0.88300567	     -0.00075045	     -0.22225314	     -0.00000000	      0.00000000	     39.97373852
      1.51244633	     -0.06365182	     -0.00004855	     -0.20489458	     -0.06641072	      0.88300582	     -0.00074539	     -0.22227508	     -0.00000000	      0.00000000	     39.78613502
      1.51349177	     -0.06374376	     -0.00005529	     -0.20498654	     -0.06640881	      0.88300596	     -0.00074029	     -0.22229717	     -0.00000000	      0.00000000	     39.62960052
      1.51453722	     -0.06383562	     -0.00006225	     -0.20507845	     -0.06640687	      0.88300609	     -0.00073517	     -0.22231942	     -0.00000000	      0.00000000	     39.45565825
      1.51558266	     -0.06392748	     -0.00006937	     -0.20517035	     -0.06640489	      0.88300622	     -0.00073003	     -0.22234181	     -0.00000000	      0.00000000	     39.30063839
      1.51662811	     -0.06401906	     -0.00007661	     -0.20526199	     -0.06640288	      0.88300635	     -0.00072487	     -0.22236433	     -0.00000000	      0.00000000	     39.14819693
      1.51767356	     -0.06411033	     -0.00008400	     -0.20535333	     -0.06640082	      0.88300646	     -0.00071969	     -0.22238697	     -0.00000000	      0.00000000	     39.00418797
      1.51871900	     -0.06420116	     -0.00009150	     -0.20544423	     -0.06639872	      0.88300657	     -0.00071450	     -0.22240970	     -0.00000000	      0.00000000	     38.86933567
      1.52004101	     -0.06431547	     -0.00010127	     -0.20555865	     -0.06639600	      0.88300670	     -0.00070794	     -0.22243856	     -0.00000000	      0.00000000	     38.69831469
      1.52104278	     -0.06440119	     -0.00010879	     -0.20564446	     -0.06639390	      0.88300679	     -0.00070296	     -0.22246048	     -0.00000000	      0.00000000	     38.59383975
      1.52204455	     -0.06448606	     -0.00011638	     -0.20572943	     -0.06639175	      0.88300686	     -0.00069798	     -0.22248242	     -0.00000000	      0.00000000	     38.47682278
      1.52332710	     -0.06459341	     -0.00012617	     -0.20583692	     -0.06638894	      0.88300695	     -0.00069162	     -0.22251049	     -0.00000000	      0.00000000	     38.35533708
      1.52460965	     -0.06469997	     -0.00013590	     -0.20594363	     -0.06638606	      0.88300702	     -0.00068528	     -0.22253851	     -0.00000000	      0.00000000	     38.20705376
      1.52562484	     -0.06478339	     -0.00014360	     -0.20602720	     -0.06638372	      0.88300705	     -0.00068028	     -0.22256063	     -0.00000000	      0.00000000	     38.15298917
      1.52664003	     -0.06486592	     -0.00015137	     -0.20610986	     -0.06638135	      0.88300708	     -0.00067529	     -0.22258268	      0.00000000	      0.00000000	     38.07051640
      1.52801564	     -0.06497482	     -0.00016220	     -0.20621897	     -0.06637805	      0.88300710	     -0.00066859	     -0.22261242	      0.00000000	      0.00000000	     38.01842939
      1.52931580	     -0.06507698	     -0.00017282	     -0.20632133	     -0.06637486	      0.88300710	     -0.00066231	     -0.22264040	      0.00000000	     -0.00000000	     37.93711181
      1.53061596	     -0.06517710	     -0.00018396	     -0.20642165	     -0.06637160	      0.88300707	     -0.00065611	     -0.22266826	      0.00000000	     -0.00000000	     37.97233438
      1.53191612	     -0.06527595	     -0.00019555	     -0.20652071	     -0.06636826	      0.88300702	     -0.00064999	     -0.22269595	      0.00000000	     -0.00000000	     37.91922984
      1.53321628	     -0.06537240	     -0.00020709	     -0.20661737	     -0.06636486	      0.88300695	     -0.00064397	     -0.22272344	      0.00000000	     -0.00000000	     38.02022962
      1.53451645	     -0.06546622	     -0.00021857	     -0.20671143	     -0.06636139	      0.88300686	     -0.00063807	     -0.22275065	      0.00000000	     -0.00000000	     38.01348774
      1.53581661	     -0.06555691	     -0.00022992	     -0.20680237	     -0.06635785	      0.88300674	     -0.00063228	     -0.22277751	      0.00000000	     -0.00000000	     38.11699211
      1.53711677	     -0.06564419	     -0.00024104	     -0.20688992	     -0.06635424	      0.88300660	     -0.00062664	     -0.22280394	      0.00000000	     -0.00000000	     38.16088048
      1.53889119	     -0.06575704	     -0.00025576	     -0.20700318	     -0.06634922	      0.88300639	     -0.00061916	     -0.22283918	      0.00000000	     -0.00000000	     38.27235612
      1.54066561	     -0.06586306	     -0.00027028	     -0.20710964	     -0.06634409	      0.88300613	     -0.00061198	     -0.22287326	      0.00000000	     -0.00000000	     38.28502337
      1.54225156	     -0.06595159	     -0.00028314	     -0.20719857	     -0.06633941	      0.88300587	     -0.00060581	     -0.22290260	      0.00000000	     -0.00000000	     38.38737254
      1.54383750	     -0.06603377	     -0.00029548	     -0.20728119	     -0.06633466	      0.88300559	     -0.00059990	     -0.22293074	      0.00000000	     -0.00000000	     38.43964094
      1.54542345	     -0.06611148	     -0.00030720	     -0.20735937	     -0.06632982	      0.88300529	     -0.00059425	     -0.22295764	      0.00000000	     -0.00000000	     38.11823721
      1.54700940	     -0.06618110	     -0.00031874	     -0.20742947	     -0.06632491	      0.88300497	     -0.00058887	     -0.22298324	      0.00000000	     -0.00000000	     38.33084196
      1.54859534	     -0.06624977	     -0.00033024	     -0.20749863	     -0.06631993	      0.88300464	     -0.00058376	     -0.22300746	      0.00000000	     -0.00000000	     38.36198308
      1.55018129	     -0.06631098	     -0.00034151	     -0.20756035	     -0.06631489	      0.88300429	     -0.00057894	     -0.22303039	      0.00000000	     -0.00000000	     38.19995789
      1.55159533	     -0.06636421	     -0.00035153	     -0.20761403	     -0.06631034	      0.88300397	     -0.00057487	     -0.22304967	      0.00000000	     -0.00000000	     38.41263221
      1.55300937	     -0.06641304	     -0.00036134	     -0.20766333	     -0.06630574	      0.88300365	     -0.00057104	     -0.22306794	      0.00000000	     -0.00000000	     38.08903512
      1.55442341	     -0.06645948	     -0.00037118	     -0.20771024	     -0.06630110	      0.88300333	     -0.00056743	     -0.22308516	      0.00000000	     -0.00000000	     38.21641009
      1.55621178	     -0.06651587	     -0.00038314	     -0.20776724	     -0.06629517	      0.88300292	     -0.00056320	     -0.22310554	      0.00000000	     -0.00000000	     37.89383891
      1.55800014	     -0.06656298	     -0.00039515	     -0.20781496	     -0.06628919	      0.88300251	     -0.00055935	     -0.22312438	      0.00000000	     -0.00000000	     37.74095808
      1.55944535	     -0.06659782	     -0.00040393	     -0.20785030	     -0.06628431	      0.88300218	     -0.00055651	     -0.22313840	      0.00000000	     -0.00000000	     37.77359279
      1.56089055	     -0.06663082	     -0.00041302	     -0.20788380	     -0.06627940	      0.88300187	     -0.00055392	     -0.22315145	      0.00000000	     -0.00000000	     37.82375363
      1.56238536	     -0.06666243	     -0.00042131	     -0.20791596	     -0.06627429	      0.88300155	     -0.00055150	     -0.22316397	      0.00000000	     -0.00000000	     37.83950381
      1.56388017	     -0.06669083	     -0.00042968	     -0.20794491	     -0.06626915	      0.88300124	     -0.00054934	     -0.22317553	      0.00000000	     -0.00000000	     37.49025629
      1.56537497	     -0.06671331	     -0.00043723	     -0.20796794	     -0.06626399	      0.88300095	     -0.00054745	     -0.22318611	      0.00000000	     -0.00000000	     37.69576890
      1.56716947	     -0.06674107	     -0.00044626	     -0.20799637	     -0.06625776	      0.88300062	     -0.00054553	     -0.22319748	      0.00000000	     -0.00000000	     37.24353756
      1.56875568	     -0.06675440	     -0.00045294	     -0.20801032	     -0.06625223	      0.88300034	     -0.00054416	     -0.22320647	     -0.00000000	     -0.00000000	     37.32782555
      1.57034188	     -0.06677073	     -0.00046004	     -0.20802726	     -0.06624667	      0.88300009	     -0.00054308	     -0.22321431	     -0.00000000	     -0.00000000	     37.44344254
      1.57192808	     -0.06677770	     -0.00046558	     -0.20803488	     -0.06624110	      0.88299987	     -0.00054230	     -0.22322117	     -0.00000000	     -0.00000000	     37.12428897
      1.57351428	     -0.06678346	     -0.00047168	     -0.20804126	     -0.06623552	      0.88299967	     -0.00054182	     -0.22322693	     -0.00000000	     -0.00000000	     37.18760478
      1.57510049	     -0.06678429	     -0.00047616	     -0.20804275	     -0.06622992	      0.88299949	     -0.00054164	     -0.22323164	     -0.00000000	     -0.00000000	     37.33386900
      1.57668669	     -0.06678306	     -0.00048145	     -0.20804216	     -0.06622431	      0.88299933	     -0.00054176	     -0.22323526	     -0.00000000	     -0.00000000	     37.08659609
      1.57827289	     -0.06677539	     -0.00048484	     -0.20803517	     -0.06621868	      0.88299920	     -0.00054218	     -0.22323783	     -0.00000000	     -0.00000000	     37.17373639
      1.57985909	     -0.06676787	     -0.00048922	     -0.20802830	     -0.06621305	      0.88299909	     -0.00054289	     -0.22323928	     -0.00000000	     -0.00000000	     37.29810952
      1.58144530	     -0.06675192	     -0.00049150	     -0.20801305	     -0.06620740	      0.88299901	     -0.00054390	     -0.22323970	     -0.00000000	     -0.00000000	     37.25229396
      1.58303150	     -0.06673797	     -0.00049526	     -0.20799975	     -0.06620174	      0.88299894	     -0.00054521	     -0.22323895	     -0.00000000	     -0.00000000	     37.33854783
      1.58461770	     -0.06671392	     -0.00049650	     -0.20797642	     -0.06619608	      0.88299890	     -0.00054681	     -0.22323721	     -0.00000000	     -0.00000000	     37.06870015
      1.58620390	     -0.06668929	     -0.00049921	     -0.20795246	     -0.06619040	      0.88299888	     -0.00054871	     -0.22323428	     -0.00000000	     -0.00000000	     37.13043180
      1.58779011	     -0.06665941	     -0.00049932	     -0.20792331	     -0.06618472	      0.88299887	     -0.00055090	     -0.22323024	     -0.00000000	      0.00000000	     37.21194183
      1.58937631	     -0.06662751	     -0.00050128	     -0.20789209	     -0.06617902	      0.88299888	     -0.00055338	     -0.22322505	     -0.00000000	      0.00000000	     37.05161791
      1.59096251	     -0.06658772	     -0.00050017	     -0.20785304	     -0.06617332	      0.88299891	     -0.00055615	     -0.22321870	     -0.00000000	      0.00000000	     37.23219826
      1.59233344	     -0.06655279	     -0.00050081	     -0.20781870	     -0.06616839	      0.88299894	     -0.00055878	     -0.22321222	     -0.00000000	      0.00000000	     37.34432854
      1.59370437	     -0.06651387	     -0.00049980	     -0.20778041	     -0.06616344	      0.88299898	     -0.00056163	     -0.22320485	     -0.00000000	      0.00000000	     37.20205160
      1.59507530	     -0.06647190	     -0.00049885	     -0.20773906	     -0.06615849	      0.88299904	     -0.00056468	     -0.22319656	     -0.00000000	      0.00000000	     37.35006526
      1.59676955	     -0.06641751	     -0.00049680	     -0.20768546	     -0.06615237	      0.88299911	     -0.00056875	     -0.22318507	     -0.00000000	      0.00000000	     36.95186154
      1.59846380	     -0.06635263	     -0.00049425	     -0.20762135	     -0.06614624	      0.88299919	     -0.00057314	     -0.22317217	     -0.00000000	      0.00000000	     37.27554069
      1.60015805	     -0.06628719	     -0.00049059	     -0.20755670	     -0.06614009	      0.88299929	     -0.00057784	     -0.22315771	     -0.00000000	      0.00000000	     37.26185423
      1.60130770	     -0.06623683	     -0.00048818	     -0.20750687	     -0.06613592	      0.88299936	     -0.00058121	     -0.22314706	     -0.00000000	      0.00000000	     37.30446627
      1.60245735	     -0.06618692	     -0.00048526	     -0.20745750	     -0.06613174	      0.88299943	     -0.00058472	     -0.22313570	     -0.00000000	      0.00000000	     37.42207148
      1.60394155	     -0.06611918	     -0.00048113	     -0.20739044	     -0.06612634	      0.88299953	     -0.00058945	     -0.22312005	     -0.00000000	      0.00000000	     37.35066289
      1.60506924	     -0.06606517	     -0.00047765	     -0.20733695	     -0.06612224	      0.88299960	     -0.00059321	     -0.22310740	     -0.00000000	      0.00000000	     37.50690594
      1.60619694	     -0.06600865	     -0.00047392	     -0.20728096	     -0.06611813	      0.88299968	     -0.00059709	     -0.22309410	     -0.00000000	      0.00000000	     37.44826890
      1.60732463	     -0.06595014	     -0.00046993	     -0.20722298	     -0.06611401	      0.88299977	     -0.00060110	     -0.22308012	     -0.00000000	      0.00000000	     37.53913651
      1.60872517	     -0.06587442	     -0.00046464	     -0.20714790	     -0.06610889	      0.88299987	     -0.00060626	     -0.22306184	     -0.00000000	      0.00000000	     37.47726585
      1.60972598	     -0.06581835	     -0.00046060	     -0.20709229	     -0.06610524	      0.88299994	     -0.00061006	     -0.22304815	     -0.00000000	      0.00000000	     37.61482185
      1.61072679	     -0.06576055	     -0.00045636	     -0.20703495	     -0.06610157	      0.88300002	     -0.00061396	     -0.22303394	     -0.00000000	      0.00000000	     37.60610613
      1.61203935	     -0.06568219	     -0.00045047	     -0.20695719	     -0.06609676	      0.88300012	     -0.00061923	     -0.22301450	     -0.00000000	      0.00000000	     37.70717848
      1.61314084	     -0.06561438	     -0.00044520	     -0.20688988	     -0.06609272	      0.88300021	     -0.00062377	     -0.22299750	     -0.00000000	      0.00000000	     37.68399953
      1.61424234	     -0.06554457	     -0.00043966	     -0.20682058	     -0.06608868	      0.88300030	     -0.00062842	     -0.22297987	     -0.00000000	      0.00000000	     37.80844783
      1.61534384	     -0.06547285	     -0.00043390	     -0.20674936	     -0.06608463	      0.88300039	     -0.00063319	     -0.22296160	     -0.00000000	      0.00000000	     37.77816616
      1.61644534	     -0.06539911	     -0.00042788	     -0.20667611	     -0.06608058	      0.88300048	     -0.00063806	     -0.22294271	     -0.00000000	      0.00000000	     37.93448901
      1.61739426	     -0.06533411	     -0.00042253	     -0.20661154	     -0.06607709	      0.88300056	     -0.00064235	     -0.22292594	     -0.00000000	      0.00000000	     37.89573430
      1.61834319	     -0.06526766	     -0.00041699	     -0.20654551	     -0.06607360	      0.88300064	     -0.00064671	     -0.22290870	     -0.00000000	      0.00000000	     37.98430276
      1.61951049	     -0.06518409	     -0.00040995	     -0.20646246	     -0.06606929	      0.88300074	     -0.00065218	     -0.22288686	     -0.00000000	      0.00000000	     37.99848416
      1.62067780	     -0.06509850	     -0.00040266	     -0.20637738	     -0.06606498	      0.88300084	     -0.00065777	     -0.22286433	     -0.00000000	      0.00000000	     38.15115340
      1.62153768	     -0.06503429	     -0.00039715	     -0.20631354	     -0.06606181	      0.88300092	     -0.00066195	     -0.22284730	     -0.00000000	      0.00000000	     38.10689817
      1.62239757	     -0.06496902	     -0.00039151	     -0.20624864	     -0.06605863	      0.88300099	     -0.00066619	     -0.22282990	     -0.00000000	      0.00000000	     38.17019127
      1.62365789	     -0.06487030	     -0.00038325	     -0.20615045	     -0.06605396	      0.88300110	     -0.00067250	     -0.22280375	     -0.00000000	      0.00000000	     38.20260279
      1.62469499	     -0.06478829	     -0.00037634	     -0.20606887	     -0.06605011	      0.88300119	     -0.00067778	     -0.22278170	     -0.00000000	      0.00000000	     38.28322197
      1.62573209	     -0.06470572	     -0.00036936	     -0.20598672	     -0.06604626	      0.88300129	     -0.00068314	     -0.22275920	     -0.00000000	      0.00000000	     38.27529048
      1.62676919	     -0.06462233	     -0.00036225	     -0.20590374	     -0.06604241	      0.88300138	     -0.00068856	     -0.22273626	     -0.00000000	      0.00000000	     38.37592135
      1.62780629	     -0.06453820	     -0.00035505	     -0.20582002	     -0.06603854	      0.88300147	     -0.00069405	     -0.22271291	     -0.00000000	      0.00000000	     38.35210395
      1.62873213	     -0.06446240	     -0.00034850	     -0.20574458	     -0.06603509	      0.88300155	     -0.00069900	     -0.22269172	     -0.00000000	      0.00000000	     38.44700331
      1.62965797	     -0.06438610	     -0.00034187	     -0.20566862	     -0.06603163	      0.88300163	     -0.00070400	     -0.22267022	     -0.00000000	      0.00000000	     38.45260420
      1.63058381	     -0.06430929	     -0.00033515	     -0.20559215	     -0.06602816	      0.88300170	     -0.00070904	     -0.22264841	     -0.00000000	      0.00000000	     38.50964471
      1.63180514	     -0.06420738	     -0.00032618	     -0.20549068	     -0.06602358	      0.88300181	     -0.00071575	     -0.22261921	     -0.00000000	      0.00000000	     38.53535542
      1.63276498	     -0.06412684	     -0.00031903	     -0.20541048	     -0.06601997	      0.88300188	     -0.00072107	     -0.22259594	     -0.00000000	      0.00000000	     38.60981606
      1.63372482	     -0.06404605	     -0.00031182	     -0.20533002	     -0.06601635	      0.88300196	     -0.00072643	     -0.22257239	     -0.00000000	      0.00000000	     38.62843106
      1.63468466	     -0.06396499	     -0.00030454	     -0.20524928	     -0.06601272	      0.88300204	     -0.00073182	     -0.22254859	     -0.00000000	      0.00000000	     38.68617390
      1.63587237	     -0.06386444	     -0.00029544	     -0.20514911	     -0.06600822	      0.88300213	     -0.00073852	     -0.22251881	     -0.00000000	      0.00000000	     38.72351190
      1.63684209	     -0.06378212	     -0.00028792	     -0.20506709	     -0.06600454	      0.88300220	     -0.00074403	     -0.22249426	     -0.00000000	      0.00000000	     38.79191709
      1.63781181	     -0.06369992	     -0.00028046	     -0.20498518	     -0.06600085	      0.88300227	     -0.00074955	     -0.22246951	     -0.00000000	      0.00000000	     38.82941695
      1.63878152	     -0.06361789	     -0.00027308	     -0.20490342	     -0.06599714	      0.88300233	     -0.00075510	     -0.22244457	     -0.00000000	      0.00000000	     38.89021850
      1.64000473	     -0.06351352	     -0.00026390	     -0.20479937	     -0.06599245	      0.88300241	     -0.00076212	     -0.22241288	     -0.00000000	      0.00000000	     38.95750626
      1.64101714	     -0.06342724	     -0.00025638	     -0.20471334	     -0.06598856	      0.88300248	     -0.00076794	     -0.22238647	     -0.00000000	      0.00000000	     39.02182609
      1.64202955	     -0.06334127	     -0.00024887	     -0.20462761	     -0.06598465	      0.88300254	     -0.00077376	     -0.22235995	     -0.00000000	      0.00000000	     39.08336456
      1.64304196	     -0.06325544	     -0.00024131	     -0.20454200	     -0.06598074	      0.88300260	     -0.00077960	     -0.22233332	     -0.00000000	      0.00000000	     39.15170601
      1.64426943	     -0.06315153	     -0.00023210	     -0.20443834	     -0.06597597	      0.88300266	     -0.00078667	     -0.22230092	     -0.00000000	      0.00000000	     39.24484753
      1.64534296	     -0.06306074	     -0.00022399	     -0.20434776	     -0.06597178	      0.88300272	     -0.00079285	     -0.22227250	     -0.00000000	      0.00000000	     39.31881441
      1.64641650	     -0.06297013	     -0.00021540	     -0.20425736	     -0.06596758	      0.88300277	     -0.00079902	     -0.22224402	     -0.00000000	      0.00000000	     39.41359881
      1.64749003	     -0.06287972	     -0.00020676	     -0.20416714	     -0.06596336	      0.88300282	     -0.00080517	     -0.22221548	     -0.00000000	      0.00000000	     39.49226335
      1.64856356	     -0.06278961	     -0.00019816	     -0.20407720	     -0.06595912	      0.88300286	     -0.00081131	     -0.22218691	     -0.00000000	      0.00000000	     39.59089994
      1.64990638	     -0.06267740	     -0.00018742	     -0.20396519	     -0.06595380	      0.88300291	     -0.00081896	     -0.22215114	     -0.00000000	      0.00000000	     39.69373008
      1.65105857	     -0.06258171	     -0.00017828	     -0.20386965	     -0.06594921	      0.88300295	     -0.00082549	     -0.22212046	     -0.00000000	      0.00000000	     39.82847425
      1.65221075	     -0.06248659	     -0.00016920	     -0.20377465	     -0.06594461	      0.88300299	     -0.00083198	     -0.22208980	     -0.00000000	      0.00000000	     39.93157583
      1.65336294	     -0.06239249	     -0.00016031	     -0.20368066	     -0.06593999	      0.88300302	     -0.00083842	     -0.22205919	     -0.00000000	      0.00000000	     40.08727917
      1.65475662	     -0.06227988	     -0.00014982	     -0.20356815	     -0.06593437	      0.88300306	     -0.00084614	     -0.22202226	     -0.00000000	      0.00000000	     40.24988278
      1.65615029	     -0.06216821	     -0.00013958	     -0.20345654	     -0.06592874	      0.88300309	     -0.00085376	     -0.22198546	     -0.00000000	      0.00000000	     40.50257492
      1.65739587	     -0.06206914	     -0.00013097	     -0.20335749	     -0.06592368	      0.88300312	     -0.00086048	     -0.22195274	     -0.00000000	      0.00000000	     40.65424464
      1.65864146	     -0.06197189	     -0.00012280	     -0.20326023	     -0.06591861	      0.88300315	     -0.00086710	     -0.22192020	     -0.00000000	      0.00000000	     40.88972658
      1.65988704	     -0.06187644	     -0.00011473	     -0.20316475	     -0.06591354	      0.88300317	     -0.00087361	     -0.22188789	     -0.00000000	      0.00000000	     41.08409532
      1.66175364	     -0.06173532	     -0.00010294	     -0.20302353	     -0.06590591	      0.88300321	     -0.00088313	     -0.22183990	     -0.00000000	      0.00000000	     41.41256971
      1.66362024	     -0.06159668	     -0.00009155	     -0.20288474	     -0.06589828	      0.88300326	     -0.00089235	     -0.22179246	     -0.00000000	      0.00000000	     41.62482786
      1.66501934	     -0.06149459	     -0.00008337	     -0.20278251	     -0.06589256	      0.88300331	     -0.00089905	     -0.22175730	     -0.00000000	      0.00000000	     41.87423351
      1.66641844	     -0.06139416	     -0.00007535	     -0.20268190	     -0.06588684	      0.88300336	     -0.00090555	     -0.22172251	     -0.00000000	      0.00000000	     42.03699808
      1.66862460	     -0.06124059	     -0.00006295	     -0.20252800	     -0.06587784	      0.88300348	     -0.00091541	     -0.22166846	     -0.00000000	      0.00000000	     41.95432111
      1.67016099	     -0.06113202	     -0.00005478	     -0.20241914	     -0.06587159	      0.88300358	     -0.00092196	     -0.22163141	     -0.00000000	      0.00000000	     42.56228655
      1.67169738	     -0.06103178	     -0.00004697	     -0.20231859	     -0.06586536	      0.88300371	     -0.00092826	     -0.22159482	     -0.00000000	      0.00000000	     42.47586912
      1.67323377	     -0.06092731	     -0.00003920	     -0.20221378	     -0.06585915	      0.88300387	     -0.00093429	     -0.22155883	      0.00000000	      0.00000000	     42.71133377
      1.67477016	     -0.06083141	     -0.00003204	     -0.20211749	     -0.06585298	      0.88300406	     -0.00094006	     -0.22152334	      0.00000000	      0.00000000	     42.74524548
      1.67630655	     -0.06073218	     -0.00002499	     -0.20201786	     -0.06584684	      0.88300429	     -0.00094556	     -0.22148849	      0.00000000	      0.00000000	     42.68330604
      1.67784294	     -0.06063769	     -0.00001850	     -0.20192292	     -0.06584073	      0.88300456	     -0.00095078	     -0.22145418	      0.00000000	      0.00000000	     42.79608826
      1.67937933	     -0.06054318	     -0.00001210	     -0.20182795	     -0.06583467	      0.88300487	     -0.00095572	     -0.22142044	      0.00000000	      0.00000000	     43.07579964
      1.68091572	     -0.06045537	     -0.00000631	     -0.20173964	     -0.06582865	      0.88300522	     -0.00096039	     -0.22138722	      0.00000000	      0.00000000	     43.05397717
      1.68245211	     -0.06036279	     -0.00000046	     -0.20164655	     -0.06582268	      0.88300562	     -0.00096478	     -0.22135463	      0.00000000	      0.00000000	     43.25256158
      1.68398850	     -0.06027904	      0.00000470	     -0.20156225	     -0.06581676	      0.88300606	     -0.00096888	     -0.22132251	      0.00000000	      0.00000000	     43.23932839
      1.68552489	     -0.06019082	      0.00000996	     -0.20147348	     -0.06581090	      0.88300656	     -0.00097270	     -0.22129102	      0.00000000	      0.00000000	     43.20260740
      1.68706128	     -0.06010863	      0.00001459	     -0.20139069	     -0.06580509	      0.88300710	     -0.00097624	     -0.22126003	      0.00000000	      0.00000000	     43.38031269
      1.68859767	     -0.06002588	      0.00001929	     -0.20130735	     -0.06579934	      0.88300769	     -0.00097949	     -0.22122962	      0.00000000	      0.00000000	     43.54573525
      1.69013406	     -0.05994916	      0.00002340	     -0.20123000	     -0.06579366	      0.88300834	     -0.00098245	     -0.22119972	      0.00000000	      0.00000000	     43.49791689
      1.69167045	     -0.05986842	      0.00002755	     -0.20114863	     -0.06578803	      0.88300903	     -0.00098513	     -0.22117043	      0.00000000	      0.00000000	     43.69773377
      1.69320685	     -0.05979443	      0.00003128	     -0.20107398	     -0.06578247	      0.88300977	     -0.00098751	     -0.22114161	      0.00000000	      0.00000000	     43.55334171
      1.69474324	     -0.05971761	      0.00003475	     -0.20099649	     -0.06577698	      0.88301056	     -0.00098962	     -0.22111339	     -0.00000000	      0.00000000	     43.94415977
      1.69627963	     -0.05964998	      0.00003816	     -0.20092818	     -0.06577156	      0.88301141	     -0.00099143	     -0.22108566	     -0.00000000	      0.00000000	     43.68486880
      1.69781602	     -0.05957649	      0.00004102	     -0.20085400	     -0.06576621	      0.88301229	     -0.00099296	     -0.22105856	     -0.00000000	      0.00000000	     43.93437070
      1.69935241	     -0.05951091	      0.00004414	     -0.20078770	     -0.06576093	      0.88301323	     -0.00099420	     -0.22103195	     -0.00000000	      0.00000000	     43.88575011
      1.70062039	     -0.05945517	      0.00004593	     -0.20073136	     -0.06575663	      0.88301404	     -0.00099501	     -0.22101042	     -0.00000000	      0.00000000	     44.18365793
      1.70188837	     -0.05940259	      0.00004797	     -0.20067818	     -0.06575238	      0.88301487	     -0.00099562	     -0.22098927	     -0.00000000	      0.00000000	     44.05555319
      1.70315636	     -0.05935063	      0.00004956	     -0.20062559	     -0.06574818	      0.88301574	     -0.00099604	     -0.22096851	     -0.00000000	      0.00000000	     44.24293928
      1.70483546	     -0.05928534	      0.00005160	     -0.20055948	     -0.06574269	      0.88301693	     -0.00099630	     -0.22094162	     -0.00000000	      0.00000000	     43.98693750
      1.70651457	     -0.05921911	      0.00005265	     -0.20049239	     -0.06573730	      0.88301817	     -0.00099621	     -0.22091541	     -0.00000000	      0.00000001	     44.40931854
      1.70819367	     -0.05915932	      0.00005437	     -0.20043175	     -0.06573200	      0.88301945	     -0.00099578	     -0.22088985	     -0.00000000	      0.00000001	     44.08783700
      1.70963910	     -0.05910700	      0.00005391	     -0.20037865	     -0.06572750	      0.88302059	     -0.00099514	     -0.22086843	     -0.00000000	      0.00000001	     44.57626897
      1.71108452	     -0.05905903	      0.00005495	     -0.20032993	     -0.06572306	      0.88302176	     -0.00099424	     -0.22084755	     -0.00000000	      0.00000001	     44.33456026
      1.71252995	     -0.05901008	      0.00005421	     -0.20028018	     -0.06571869	      0.88302295	     -0.00099308	     -0.22082721	     -0.00000000	      0.00000001	     44.69067086
      1.71397538	     -0.05896734	      0.00005440	     -0.20023667	     -0.06571438	      0.88302417	     -0.00099167	     -0.22080738	     -0.00000000	      0.00000001	     44.51259316
      1.71542080	     -0.05892279	      0.00005305	     -0.20019129	     -0.06571012	      0.88302541	     -0.00099001	     -0.22078816	     -0.00000000	      0.00000001	     44.62887889
      1.71686623	     -0.05888268	      0.00005241	     -0.20015038	     -0.06570592	      0.88302668	     -0.00098810	     -0.22076949	     -0.00000000	      0.00000001	     44.55092706
      1.71831166	     -0.05884398	      0.00005041	     -0.20011083	     -0.06570178	      0.88302796	     -0.00098593	     -0.22075145	     -0.00000000	      0.00000001	     44.64909445
      1.72005252	     -0.05880404	      0.00004868	     -0.20006989	     -0.06569687	      0.88302953	     -0.00098299	     -0.22073052	     -0.00000000	      0.00000001	     44.50781642
      1.72150275	     -0.05876945	      0.00004514	     -0.20003441	     -0.06569283	      0.88303085	     -0.00098026	     -0.22071388	     -0.00000000	      0.00000001	     44.62524484
      1.72295299	     -0.05874255	      0.00004297	     -0.20000664	     -0.06568885	      0.88303219	     -0.00097729	     -0.22069790	     -0.00000000	      0.00000001	     44.68718634
      1.72440323	     -0.05871636	      0.00003888	     -0.19997955	     -0.06568492	      0.88303354	     -0.00097407	     -0.22068272	     -0.00000000	      0.00000001	     44.50349507
      1.72585347	     -0.05869494	      0.00003558	     -0.19995724	     -0.06568104	      0.88303490	     -0.00097060	     -0.22066830	     -0.00000000	      0.00000001	     44.64491248
      1.72730371	     -0.05867654	      0.00003079	     -0.19993791	     -0.06567721	      0.88303627	     -0.00096690	     -0.22065473	     -0.00000000	      0.00000001	     44.57394873
      1.72875395	     -0.05866178	      0.00002663	     -0.19992224	     -0.06567343	      0.88303764	     -0.00096295	     -0.22064200	     -0.00000000	      0.00000001	     44.42369153
      1.73020419	     -0.05865317	      0.00002079	     -0.19991267	     -0.06566970	      0.88303903	     -0.00095876	     -0.22063017	     -0.00000000	      0.00000001	     44.67712289
      1.73165443	     -0.05864882	      0.00001557	     -0.19990739	     -0.06566602	      0.88304041	     -0.00095434	     -0.22061938	     -0.00000000	      0.00000001	     44.49774043
      1.73345214	     -0.05865343	      0.00000672	     -0.19991079	     -0.06566152	      0.88304213	     -0.00094853	     -0.22060747	     -0.00000000	      0.00000001	     44.44595558
      1.73469162	     -0.05865951	      0.00000182	     -0.19991606	     -0.06565846	      0.88304332	     -0.00094432	     -0.22060032	     -0.00000000	      0.00000001	     44.40780860
      1.73593110	     -0.05867173	     -0.00000465	     -0.19992745	     -0.06565544	      0.88304450	     -0.00093994	     -0.22059405	     -0.00000000	      0.00000001	     44.54049381
      1.73758882	     -0.05869550	     -0.00001291	     -0.19995012	     -0.06565145	      0.88304608	     -0.00093382	     -0.22058715	     -0.00000000	      0.00000001	     44.22895813
      1.73924653	     -0.05872379	     -0.00002261	     -0.19997728	     -0.06564751	      0.88304765	     -0.00092741	     -0.22058197	     -0.00000000	      0.00000001	     44.61797266
      1.74067894	     -0.05875837	     -0.00002990	     -0.20001092	     -0.06564416	      0.88304900	     -0.00092164	     -0.22057888	     -0.00000000	      0.00000001	     44.37926370
      1.74211135	     -0.05879373	     -0.00003878	     -0.20004533	     -0.06564085	      0.88305033	     -0.00091566	     -0.22057717	     -0.00000000	      0.00000001	     44.43225547
      1.74354376	     -0.05883773	     -0.00004688	     -0.20008840	     -0.06563759	      0.88305165	     -0.00090948	     -0.22057677	     -0.00000000	      0.00000001	     44.22789289
      1.74457796	     -0.05887042	     -0.00005342	     -0.20012041	     -0.06563525	      0.88305259	     -0.00090488	     -0.22057735	     -0.00000000	      0.00000001	     44.28019763
      1.74561216	     -0.05890712	     -0.00005984	     -0.20015645	     -0.06563294	      0.88305352	     -0.00090019	     -0.22057862	     -0.00000000	      0.00000001	     44.23447086
      1.74700786	     -0.05896025	     -0.00006863	     -0.20020869	     -0.06562984	      0.88305476	     -0.00089370	     -0.22058147	     -0.00000000	      0.00000001	     44.19702397
      1.74820737	     -0.05900868	     -0.00007626	     -0.20025636	     -0.06562721	      0.88305581	     -0.00088798	     -0.22058492	     -0.00000000	      0.00000001	     44.10224072
      1.74940687	     -0.05905958	     -0.00008398	     -0.20030651	     -0.06562461	      0.88305683	     -0.00088214	     -0.22058927	     -0.00000000	      0.00000001	     44.08648726
      1.75060638	     -0.05911333	     -0.00009182	     -0.20035952	     -0.06562202	      0.88305784	     -0.00087618	     -0.22059450	     -0.00000000	      0.00000001	     43.96720208
      1.75163284	     -0.05916188	     -0.00009869	     -0.20040745	     -0.06561983	      0.88305868	     -0.00087098	     -0.22059967	     -0.00000000	      0.00000001	     43.95240415
      1.75265929	     -0.05921267	     -0.00010569	     -0.20045762	     -0.06561765	      0.88305950	     -0.00086571	     -0.22060548	     -0.00000000	      0.00000001	     43.87547826
      1.75392647	     -0.05927814	     -0.00011450	     -0.20052235	     -0.06561498	      0.88306050	     -0.00085910	     -0.22061353	     -0.00000000	      0.00000001	     43.82788910
      1.75519364	     -0.05934615	     -0.00012342	     -0.20058961	     -0.06561232	      0.88306146	     -0.00085238	     -0.22062251	     -0.00000000	      0.00000001	     43.73865588
      1.75623425	     -0.05940394	     -0.00013085	     -0.20064680	     -0.06561016	      0.88306222	     -0.00084679	     -0.22063057	     -0.00000000	      0.00000000	     43.71848594
      1.75727487	     -0.05946342	     -0.00013836	     -0.20070569	     -0.06560800	      0.88306296	     -0.00084113	     -0.22063922	     -0.00000000	      0.00000000	     43.66054381
      1.75854589	     -0.05953837	     -0.00014768	     -0.20077993	     -0.06560539	      0.88306383	     -0.00083413	     -0.22065057	     -0.00000000	      0.00000000	     43.62205016
      1.75981692	     -0.05961537	     -0.00015709	     -0.20085624	     -0.06560278	      0.88306466	     -0.00082706	     -0.22066275	     -0.00000000	      0.00000000	     43.56428437
      1.76088176	     -0.05968160	     -0.00016509	     -0.20092189	     -0.06560061	      0.88306533	     -0.00082107	     -0.22067357	     -0.00000000	      0.00000000	     43.54421237
      1.76194661	     -0.05974934	     -0.00017318	     -0.20098907	     -0.06559845	      0.88306596	     -0.00081503	     -0.22068493	     -0.00000000	      0.00000000	     43.50890818
      1.76323222	     -0.05983313	     -0.00018307	     -0.20107219	     -0.06559584	      0.88306669	     -0.00080769	     -0.22069935	      0.00000000	      0.00000000	     43.48144435
      1.76451783	     -0.05991880	     -0.00019307	     -0.20115721	     -0.06559324	      0.88306737	     -0.00080028	     -0.22071452	      0.00000000	      0.00000000	     43.45755912
      1.76564661	     -0.05999556	     -0.00020196	     -0.20123340	     -0.06559097	      0.88306793	     -0.00079374	     -0.22072842	      0.00000000	      0.00000000	     43.44096465
      1.76677539	     -0.06007360	     -0.00021086	     -0.20131089	     -0.06558870	      0.88306844	     -0.00078716	     -0.22074285	      0.00000000	      0.00000000	     43.43337780
      1.76790416	     -0.06015307	     -0.00021979	     -0.20138983	     -0.06558643	      0.88306892	     -0.00078056	     -0.22075778	      0.00000000	      0.00000000	     43.42404993
      1.76941146	     -0.06026112	     -0.00023182	     -0.20149719	     -0.06558340	      0.88306950	     -0.00077170	     -0.22077850	      0.00000000	      0.00000000	     43.43183184
      1.77065150	     -0.06035153	     -0.00024191	     -0.20158703	     -0.06558091	      0.88306992	     -0.00076439	     -0.22079617	      0.00000000	      0.00000000	     43.42432023
      1.77189154	     -0.06044358	     -0.00025196	     -0.20167854	     -0.06557842	      0.88307029	     -0.00075706	     -0.22081438	      0.00000000	      0.00000000	     43.44907306
      1.77313157	     -0.06053648	     -0.00026199	     -0.20177092	     -0.06557593	      0.88307061	     -0.00074974	     -0.22083310	      0.00000000	      0.00000000	     43.45449156
      1.77437161	     -0.06063010	     -0.00027199	     -0.20186403	     -0.06557343	      0.88307087	     -0.00074241	     -0.22085228	      0.00000000	      0.00000000	     43.49467269
      1.77598329	     -0.06075337	     -0.00028496	     -0.20198667	     -0.06557019	      0.88307114	     -0.00073292	     -0.22087789	      0.00000000	      0.00000000	     43.52870483
      1.77736882	     -0.06086053	     -0.00029610	     -0.20209331	     -0.06556740	      0.88307130	     -0.00072480	     -0.22090048	      0.00000000	      0.00000000	     43.62760303
      1.77875435	     -0.06096825	     -0.00030721	     -0.20220052	     -0.06556461	      0.88307140	     -0.00071673	     -0.22092356	      0.00000000	      0.00000000	     43.68345956
      1.78013987	     -0.06107586	     -0.00031802	     -0.20230766	     -0.06556182	      0.88307143	     -0.00070874	     -0.22094708	      0.00000000	      0.00000000	     43.79739625
      1.78183941	     -0.06120735	     -0.00033084	     -0.20243861	     -0.06555840	      0.88307138	     -0.00069905	     -0.22097646	      0.00000000	     -0.00000000	     43.92035683
      1.78353895	     -0.06134258	     -0.00034290	     -0.20257334	     -0.06555499	      0.88307124	     -0.00068951	     -0.22100628	      0.00000000	     -0.00000000	     44.05036756
      1.78523849	     -0.06146945	     -0.00035404	     -0.20269977	     -0.06555160	      0.88307102	     -0.00068016	     -0.22103661	      0.00000000	     -0.00000000	     43.71032452
      1.78693803	     -0.06159561	     -0.00036541	     -0.20282551	     -0.06554822	      0.88307071	     -0.00067100	     -0.22106711	      0.00000000	     -0.00000000	     44.19454087
      1.78839098	     -0.06170667	     -0.00037351	     -0.20293628	     -0.06554536	      0.88307039	     -0.00066334	     -0.22109334	      0.00000000	     -0.00000000	     44.30226590
      1.78984394	     -0.06181701	     -0.00038292	     -0.20304631	     -0.06554251	      0.88307002	     -0.00065584	     -0.22111975	      0.00000000	     -0.00000000	     44.37707183
      1.79129690	     -0.06192429	     -0.00038998	     -0.20315337	     -0.06553968	      0.88306960	     -0.00064852	     -0.22114621	      0.00000000	     -0.00000000	     44.62461677
      1.79274986	     -0.06203194	     -0.00039793	     -0.20326080	     -0.06553687	      0.88306913	     -0.00064137	     -0.22117266	      0.00000000	     -0.00000000	     44.38142416
      1.79420282	     -0.06213546	     -0.00040402	     -0.20336416	     -0.06553409	      0.88306862	     -0.00063441	     -0.22119906	      0.00000000	     -0.00000000	     44.66656599
      1.79575762	     -0.06224775	     -0.00041093	     -0.20347629	     -0.06553115	      0.88306804	     -0.00062716	     -0.22122718	      0.00000000	     -0.00000000	     44.34183882
      1.79731242	     -0.06235466	     -0.00041588	     -0.20358312	     -0.06552823	      0.88306742	     -0.00062014	     -0.22125513	      0.00000000	     -0.00000000	     44.60063343
      1.79886722	     -0.06246338	     -0.00042174	     -0.20369175	     -0.06552536	      0.88306676	     -0.00061335	     -0.22128286	      0.00000000	     -0.00000000	     44.44123599
      1.80042202	     -0.06256534	     -0.00042451	     -0.20379372	     -0.06552251	      0.88306608	     -0.00060678	     -0.22131033	      0.00000000	     -0.00000000	     44.78875055
      1.80197681	     -0.06267136	     -0.00042957	     -0.20389971	     -0.06551971	      0.88306536	     -0.00060045	     -0.22133743	      0.00000000	     -0.00000000	     44.48088944
      1.80353161	     -0.06276884	     -0.00043041	     -0.20399730	     -0.06551694	      0.88306462	     -0.00059436	     -0.22136425	      0.00000000	     -0.00000000	     44.40029543
      1.80483872	     -0.06285209	     -0.00043383	     -0.20408057	     -0.06551464	      0.88306399	     -0.00058942	     -0.22138645	      0.00000000	     -0.00000000	     44.56049007
      1.80614583	     -0.06293373	     -0.00043490	     -0.20416232	     -0.06551237	      0.88306333	     -0.00058466	     -0.22140839	      0.00000000	     -0.00000000	     44.40780491
      1.80772158	     -0.06303005	     -0.00043707	     -0.20425876	     -0.06550968	      0.88306253	     -0.00057915	     -0.22143445	      0.00000000	     -0.00000000	     44.41684619
      1.80933531	     -0.06312687	     -0.00043768	     -0.20435576	     -0.06550696	      0.88306168	     -0.00057378	     -0.22146062	      0.00000000	     -0.00000000	     44.27554745
      1.81094904	     -0.06321926	     -0.00043934	     -0.20444832	     -0.06550429	      0.88306082	     -0.00056867	     -0.22148627	      0.00000000	     -0.00000000	     44.12033848
      1.81256276	     -0.06330910	     -0.00043813	     -0.20453842	     -0.06550166	      0.88305993	     -0.00056384	     -0.22151132	      0.00000000	     -0.00000000	     44.28390363
      1.81395079	     -0.06338318	     -0.00043929	     -0.20461269	     -0.06549944	      0.88305916	     -0.00055991	     -0.22153239	      0.00000000	     -0.00000000	     44.14844883
      1.81533882	     -0.06345585	     -0.00043763	     -0.20468562	     -0.06549725	      0.88305838	     -0.00055618	     -0.22155298	      0.00000000	     -0.00000000	     44.07483041
      1.81672685	     -0.06352572	     -0.00043695	     -0.20475575	     -0.06549510	      0.88305759	     -0.00055265	     -0.22157310	      0.00000000	     -0.00000000	     43.99596529
      1.81811488	     -0.06359245	     -0.00043508	     -0.20482277	     -0.06549298	      0.88305678	     -0.00054934	     -0.22159270	      0.00000000	     -0.00000000	     43.84910917
      1.81950290	     -0.06365658	     -0.00043342	     -0.20488721	     -0.06549089	      0.88305597	     -0.00054623	     -0.22161176	      0.00000000	     -0.00000000	     43.88489565
      1.82151740	     -0.06374665	     -0.00042950	     -0.20497777	     -0.06548792	      0.88305476	     -0.00054210	     -0.22163846	      0.00000000	     -0.00000000	     43.56157972
      1.82291861	     -0.06380042	     -0.00042753	     -0.20503187	     -0.06548590	      0.88305391	     -0.00053949	     -0.22165626	      0.00000000	     -0.00000000	     43.54039917
      1.82431981	     -0.06385420	     -0.00042389	     -0.20508604	     -0.06548391	      0.88305305	     -0.00053709	     -0.22167337	     -0.00000000	     -0.00000000	     43.47834840
      1.82572101	     -0.06390492	     -0.00042076	     -0.20513714	     -0.06548194	      0.88305217	     -0.00053491	     -0.22168982	     -0.00000000	     -0.00000000	     43.50131707
      1.82770793	     -0.06397343	     -0.00041423	     -0.20520626	     -0.06547921	      0.88305092	     -0.00053219	     -0.22171201	     -0.00000000	     -0.00000000	     42.99936590
      1.82897559	     -0.06400762	     -0.00041151	     -0.20524081	     -0.06547750	      0.88305010	     -0.00053069	     -0.22172538	     -0.00000000	     -0.00000000	     43.16878170
      1.83024326	     -0.06404341	     -0.00040719	     -0.20527700	     -0.06547581	      0.88304927	     -0.00052937	     -0.22173807	     -0.00000000	     -0.00000000	     43.09591637
      1.83196877	     -0.06408833	     -0.00040189	     -0.20532246	     -0.06547354	      0.88304813	     -0.00052785	     -0.22175441	     -0.00000000	     -0.00000000	     43.00113650
      1.83369429	     -0.06412777	     -0.00039554	     -0.20536247	     -0.06547131	      0.88304698	     -0.00052667	     -0.22176957	     -0.00000000	     -0.00000000	     42.51527005
      1.83517933	     -0.06415652	     -0.00039143	     -0.20539168	     -0.06546942	      0.88304597	     -0.00052593	     -0.22178168	     -0.00000000	     -0.00000000	     42.65682311
      1.83666437	     -0.06418375	     -0.00038550	     -0.20541942	     -0.06546756	      0.88304494	     -0.00052543	     -0.22179291	     -0.00000000	     -0.00000000	     42.53851013
      1.83814941	     -0.06420787	     -0.00038110	     -0.20544401	     -0.06546572	      0.88304391	     -0.00052518	     -0.22180331	     -0.00000000	     -0.00000000	     42.46780519
      1.83963445	     -0.06423099	     -0.00037510	     -0.20546766	     -0.06546390	      0.88304287	     -0.00052517	     -0.22181286	     -0.00000000	     -0.00000000	     42.23201526
      1.84111949	     -0.06424768	     -0.00037031	     -0.20548484	     -0.06546210	      0.88304181	     -0.00052541	     -0.22182163	     -0.00000000	     -0.00000000	     42.08997796
      1.84260453	     -0.06426409	     -0.00036402	     -0.20550177	     -0.06546033	      0.88304075	     -0.00052590	     -0.22182954	     -0.00000000	     -0.00000000	     42.18087502
      1.84408958	     -0.06427665	     -0.00035867	     -0.20551485	     -0.06545857	      0.88303968	     -0.00052663	     -0.22183667	     -0.00000000	     -0.00000000	     41.72615702
      1.84557462	     -0.06428649	     -0.00035214	     -0.20552523	     -0.06545683	      0.88303860	     -0.00052761	     -0.22184297	     -0.00000000	     -0.00000000	     41.89815901
      1.84705966	     -0.06429296	     -0.00034619	     -0.20553223	     -0.06545511	      0.88303751	     -0.00052882	     -0.22184848	     -0.00000000	     -0.00000000	     41.65627566
      1.84854470	     -0.06429713	     -0.00033928	     -0.20553696	     -0.06545340	      0.88303642	     -0.00053027	     -0.22185315	     -0.00000000	     -0.00000001	     41.52789206
      1.85002974	     -0.06429734	     -0.00033276	     -0.20553772	     -0.06545170	      0.88303533	     -0.00053196	     -0.22185702	     -0.00000000	     -0.00000001	     41.36479002
      1.85151478	     -0.06429258	     -0.00032529	     -0.20553353	     -0.06545002	      0.88303423	     -0.00053387	     -0.22186006	     -0.00000000	     -0.00000001	     41.46432104
      1.85336596	     -0.06429008	     -0.00031674	     -0.20553174	     -0.06544794	      0.88303286	     -0.00053659	     -0.22186263	     -0.00000000	     -0.00000001	     41.24863790
      1.85480212	     -0.06427547	     -0.00030821	     -0.20551773	     -0.06544634	      0.88303180	     -0.00053893	     -0.22186392	     -0.00000000	     -0.00000001	     41.03158877
      1.85623829	     -0.06425944	     -0.00030072	     -0.20550226	     -0.06544474	      0.88303074	     -0.00054148	     -0.22186420	     -0.00000000	     -0.00000001	     41.14623842
      1.85779166	     -0.06424255	     -0.00029113	     -0.20548602	     -0.06544302	      0.88302959	     -0.00054448	     -0.22186360	     -0.00000000	     -0.00000001	     41.14333455
      1.85894501	     -0.06422731	     -0.00028476	     -0.20547125	     -0.06544175	      0.88302874	     -0.00054685	     -0.22186254	     -0.00000000	     -0.00000001	     41.03328609
      1.86009836	     -0.06420965	     -0.00027777	     -0.20545408	     -0.06544048	      0.88302789	     -0.00054936	     -0.22186095	     -0.00000000	     -0.00000001	     41.07846022
      1.86125172	     -0.06418977	     -0.00027062	     -0.20543468	     -0.06543921	      0.88302704	     -0.00055199	     -0.22185883	     -0.00000000	     -0.00000001	     41.00596926
      1.86267006	     -0.06416195	     -0.00026143	     -0.20540748	     -0.06543765	      0.88302600	     -0.00055539	     -0.22185544	     -0.00000000	     -0.00000000	     41.05724759
      1.86368390	     -0.06414008	     -0.00025465	     -0.20538605	     -0.06543653	      0.88302526	     -0.00055794	     -0.22185250	     -0.00000000	     -0.00000000	     40.94630568
      1.86469774	     -0.06411639	     -0.00024764	     -0.20536280	     -0.06543542	      0.88302452	     -0.00056058	     -0.22184912	     -0.00000000	     -0.00000000	     40.95939511
      1.86606818	     -0.06408172	     -0.00023776	     -0.20532874	     -0.06543390	      0.88302352	     -0.00056429	     -0.22184383	     -0.00000000	     -0.00000000	     40.89328932
      1.86720083	     -0.06405076	     -0.00022922	     -0.20529830	     -0.06543265	      0.88302271	     -0.00056749	     -0.22183885	     -0.00000000	     -0.00000000	     40.93470368
      1.86833348	     -0.06401794	     -0.00022050	     -0.20526600	     -0.06543139	      0.88302189	     -0.00057079	     -0.22183331	     -0.00000000	     -0.00000000	     40.84974726
      1.86946612	     -0.06398317	     -0.00021160	     -0.20523175	     -0.06543013	      0.88302108	     -0.00057419	     -0.22182721	     -0.00000000	     -0.00000000	     40.90600504
      1.87059877	     -0.06394694	     -0.00020273	     -0.20519603	     -0.06542886	      0.88302027	     -0.00057770	     -0.22182055	     -0.00000000	     -0.00000000	     40.80506045
      1.87159143	     -0.06391345	     -0.00019477	     -0.20516300	     -0.06542774	      0.88301957	     -0.00058085	     -0.22181425	     -0.00000000	     -0.00000000	     40.85866093
      1.87258408	     -0.06387856	     -0.00018667	     -0.20512856	     -0.06542662	      0.88301886	     -0.00058407	     -0.22180753	     -0.00000000	     -0.00000000	     40.80439226
      1.87357674	     -0.06384216	     -0.00017843	     -0.20509262	     -0.06542549	      0.88301816	     -0.00058737	     -0.22180037	     -0.00000000	     -0.00000000	     40.80866191
      1.87493737	     -0.06379001	     -0.00016697	     -0.20504109	     -0.06542392	      0.88301720	     -0.00059198	     -0.22178988	     -0.00000000	     -0.00000000	     40.75549372
      1.87594521	     -0.06374968	     -0.00015835	     -0.20500122	     -0.06542275	      0.88301650	     -0.00059548	     -0.22178160	     -0.00000000	     -0.00000000	     40.78864362
      1.87695305	     -0.06370804	     -0.00014966	     -0.20496004	     -0.06542157	      0.88301579	     -0.00059904	     -0.22177290	     -0.00000000	     -0.00000000	     40.74907353
      1.87796089	     -0.06366510	     -0.00014087	     -0.20491756	     -0.06542038	      0.88301509	     -0.00060265	     -0.22176378	     -0.00000000	     -0.00000000	     40.75534306
      1.87929266	     -0.06360655	     -0.00012915	     -0.20485961	     -0.06541878	      0.88301416	     -0.00060750	     -0.22175110	     -0.00000000	     -0.00000000	     40.71439343
      1.88029272	     -0.06356121	     -0.00012027	     -0.20481471	     -0.06541757	      0.88301346	     -0.00061120	     -0.22174113	     -0.00000000	     -0.00000000	     40.74182828
      1.88129278	     -0.06351482	     -0.00011138	     -0.20476876	     -0.06541634	      0.88301277	     -0.00061495	     -0.22173078	     -0.00000000	     -0.00000000	     40.71875602
      1.88250467	     -0.06345719	     -0.00010061	     -0.20471166	     -0.06541483	      0.88301193	     -0.00061954	     -0.22171776	     -0.00000000	     -0.00000000	     40.73757245
      1.88371655	     -0.06339820	     -0.00008986	     -0.20465319	     -0.06541329	      0.88301108	     -0.00062418	     -0.22170422	     -0.00000000	     -0.00000000	     40.71030168
      1.88467834	     -0.06335034	     -0.00008131	     -0.20460574	     -0.06541205	      0.88301042	     -0.00062790	     -0.22169314	     -0.00000000	     -0.00000000	     40.73894170
      1.88564012	     -0.06330171	     -0.00007276	     -0.20455749	     -0.06541080	      0.88300975	     -0.00063165	     -0.22168176	     -0.00000000	     -0.00000000	     40.73519855
      1.88691376	     -0.06323606	     -0.00006142	     -0.20449236	     -0.06540911	      0.88300886	     -0.00063664	     -0.22166626	     -0.00000000	     -0.00000000	     40.75327534
      1.88818740	     -0.06316958	     -0.00005039	     -0.20442638	     -0.06540738	      0.88300797	     -0.00064167	     -0.22165030	     -0.00000000	     -0.00000000	     40.76304038
      1.88923080	     -0.06311429	     -0.00004144	     -0.20437148	     -0.06540594	      0.88300725	     -0.00064580	     -0.22163690	     -0.00000000	     -0.00000000	     40.79136227
      1.89027419	     -0.06305829	     -0.00003255	     -0.20431586	     -0.06540448	      0.88300652	     -0.00064996	     -0.22162323	     -0.00000000	     -0.00000000	     40.81448621
      1.89154409	     -0.06298912	     -0.00002177	     -0.20424715	     -0.06540267	      0.88300563	     -0.00065502	     -0.22160625	     -0.00000000	     -0.00000000	     40.85191098
      1.89281398	     -0.06291903	     -0.00001107	     -0.20417749	     -0.06540081	      0.88300475	     -0.00066009	     -0.22158892	     -0.00000000	     -0.00000000	     40.90108015
      1.89408387	     -0.06284820	     -0.00000039	     -0.20410708	     -0.06539892	      0.88300386	     -0.00066516	     -0.22157126	     -0.00000000	     -0.00000000	     40.94601879
      1.89515582	     -0.06278779	      0.00000851	     -0.20404701	     -0.06539729	      0.88300312	     -0.00066944	     -0.22155612	     -0.00000000	     -0.00000000	     41.01680747
      1.89622776	     -0.06272666	      0.00001737	     -0.20398622	     -0.06539563	      0.88300237	     -0.00067371	     -0.22154077	     -0.00000000	     -0.00000000	     41.08093086
      1.89765689	     -0.06264423	      0.00002909	     -0.20390421	     -0.06539337	      0.88300138	     -0.00067937	     -0.22152000	     -0.00000000	     -0.00000000	     41.20557109
      1.89905988	     -0.06256230	      0.00004051	     -0.20382267	     -0.06539110	      0.88300041	     -0.00068489	     -0.22149931	     -0.00000000	     -0.00000000	     41.33148685
      1.90046286	     -0.06247981	      0.00005186	     -0.20374057	     -0.06538878	      0.88299945	     -0.00069035	     -0.22147832	     -0.00000000	     -0.00000000	     41.53519900
      1.90186585	     -0.06239648	      0.00006315	     -0.20365760	     -0.06538641	      0.88299849	     -0.00069574	     -0.22145707	     -0.00000000	     -0.00000000	     41.68409239
      1.90326883	     -0.06231253	      0.00007427	     -0.20357399	     -0.06538400	      0.88299754	     -0.00070103	     -0.22143557	     -0.00000000	     -0.00000000	     41.95151213
      1.90467182	     -0.06222796	      0.00008524	     -0.20348972	     -0.06538153	      0.88299660	     -0.00070622	     -0.22141384	     -0.00000000	     -0.00000000	     42.12777984
      1.90607480	     -0.06214311	      0.00009595	     -0.20340516	     -0.06537903	      0.88299568	     -0.00071129	     -0.22139192	     -0.00000000	     -0.00000000	     42.38937419
      1.90747779	     -0.06205820	      0.00010636	     -0.20332051	     -0.06537649	      0.88299478	     -0.00071622	     -0.22136982	     -0.00000000	     -0.00000000	     42.59879937
      1.90943410	     -0.06194031	      0.00012022	     -0.20320293	     -0.06537289	      0.88299355	     -0.00072284	     -0.22133880	     -0.00000000	     -0.00000000	     42.90192510
      1.91107598	     -0.06184326	      0.00013119	     -0.20310609	     -0.06536981	      0.88299257	     -0.00072816	     -0.22131265	     -0.00000000	     -0.00000000	     43.27610427
      1.91271785	     -0.06174756	      0.00014167	     -0.20301057	     -0.06536670	      0.88299163	     -0.00073324	     -0.22128649	     -0.00000000	     -0.00000000	     42.96506275
      1.91435973	     -0.06164967	      0.00015106	     -0.20291280	     -0.06536355	      0.88299074	     -0.00073807	     -0.22126038	     -0.00000000	     -0.00000000	     43.57332616
      1.91600161	     -0.06155913	      0.00016023	     -0.20282235	     -0.06536036	      0.88298992	     -0.00074265	     -0.22123431	     -0.00000000	     -0.00000000	     43.70131034
      1.91764348	     -0.06146461	      0.00016804	     -0.20272787	     -0.06535715	      0.88298916	     -0.00074696	     -0.22120846	      0.00000000	     -0.00000000	     43.82741406
      1.91908397	     -0.06138730	      0.00017479	     -0.20265056	     -0.06535431	      0.88298855	     -0.00075053	     -0.22118592	      0.00000000	     -0.00000000	     44.22566208
      1.92052446	     -0.06130739	      0.00018054	     -0.20257063	     -0.06535146	      0.88298800	     -0.00075389	     -0.22116364	      0.00000000	     -0.00000000	     44.30838329
      1.92218093	     -0.06121952	      0.00018729	     -0.20248272	     -0.06534816	      0.88298744	     -0.00075749	     -0.22113828	      0.00000000	     -0.00000000	     44.64758497
      1.92362970	     -0.06114578	      0.00019179	     -0.20240889	     -0.06534525	      0.88298703	     -0.00076041	     -0.22111634	      0.00000000	     -0.00000000	     44.77909140
      1.92507847	     -0.06106995	      0.00019702	     -0.20233299	     -0.06534234	      0.88298668	     -0.00076311	     -0.22109469	      0.00000000	     -0.00000000	     44.72005400
      1.92652724	     -0.06099735	      0.00020105	     -0.20226026	     -0.06533942	      0.88298640	     -0.00076559	     -0.22107325	      0.00000000	     -0.00000000	     45.21735033
      1.92797600	     -0.06092416	      0.00020563	     -0.20218697	     -0.06533649	      0.88298619	     -0.00076785	     -0.22105208	      0.00000000	     -0.00000000	     45.17944751
      1.92987950	     -0.06083649	      0.00020961	     -0.20209908	     -0.06533263	      0.88298603	     -0.00077048	     -0.22102458	      0.00000000	     -0.00000000	     45.45091247
      1.93121444	     -0.06076786	      0.00021358	     -0.20203033	     -0.06532992	      0.88298599	     -0.00077210	     -0.22100572	      0.00000000	     -0.00000000	     45.49662022
      1.93254938	     -0.06070128	      0.00021610	     -0.20196358	     -0.06532721	      0.88298602	     -0.00077352	     -0.22098688	      0.00000000	      0.00000000	     45.80773309
      1.93406415	     -0.06063279	      0.00021924	     -0.20189491	     -0.06532413	      0.88298612	     -0.00077491	     -0.22096572	      0.00000000	      0.00000000	     45.77892135
      1.93557893	     -0.06056384	      0.00022120	     -0.20182573	     -0.06532104	      0.88298630	     -0.00077605	     -0.22094490	      0.00000000	      0.00000000	     46.19837411
      1.93709370	     -0.06049717	      0.00022366	     -0.20175885	     -0.06531795	      0.88298656	     -0.00077694	     -0.22092434	      0.00000000	      0.00000000	     46.24891667
      1.93860848	     -0.06043080	      0.00022487	     -0.20169224	     -0.06531486	      0.88298690	     -0.00077759	     -0.22090408	     -0.00000000	      0.00000000	     46.57468937
      1.94012325	     -0.06036822	      0.00022649	     -0.20162942	     -0.06531177	      0.88298731	     -0.00077799	     -0.22088406	     -0.00000000	      0.00000000	     46.57970436
      1.94163803	     -0.06030272	      0.00022694	     -0.20156366	     -0.06530868	      0.88298780	     -0.00077814	     -0.22086435	     -0.00000000	      0.00000000	     46.76341583
      1.94315280	     -0.06024242	      0.00022776	     -0.20150309	     -0.06530559	      0.88298836	     -0.00077805	     -0.22084486	     -0.00000000	      0.00000000	     47.16851880
      1.94466758	     -0.06018090	      0.00022759	     -0.20144128	     -0.06530250	      0.88298899	     -0.00077771	     -0.22082569	     -0.00000000	      0.00000000	     46.92067923
      1.94598633	     -0.06013018	      0.00022748	     -0.20139030	     -0.06529981	      0.88298959	     -0.00077722	     -0.22080923	     -0.00000000	      0.00000000	     47.33739012
      1.94730509	     -0.06008051	      0.00022679	     -0.20134036	     -0.06529713	      0.88299025	     -0.00077654	     -0.22079302	     -0.00000000	      0.00000000	     47.21922855
      1.94862384	     -0.06003165	      0.00022581	     -0.20129122	     -0.06529445	      0.88299095	     -0.00077568	     -0.22077704	     -0.00000000	      0.00000000	     47.49553171
      1.95050370	     -0.05996614	      0.00022387	     -0.20122529	     -0.06529064	      0.88299203	     -0.00077414	     -0.22075470	     -0.00000000	      0.00000000	     47.26790387
      1.95238355	     -0.05989829	      0.00022090	     -0.20115699	     -0.06528683	      0.88299321	     -0.00077224	     -0.22073288	     -0.00000000	      0.00000000	     48.12454633
      1.95387848	     -0.05985232	      0.00021859	     -0.20111067	     -0.06528382	      0.88299421	     -0.00077046	     -0.22071585	     -0.00000000	      0.00000000	     47.61002458
      1.95537341	     -0.05980398	      0.00021522	     -0.20106193	     -0.06528080	      0.88299526	     -0.00076845	     -0.22069920	     -0.00000000	      0.00000000	     48.24413463
      1.95686833	     -0.05975993	      0.00021218	     -0.20101751	     -0.06527780	      0.88299635	     -0.00076621	     -0.22068292	     -0.00000000	      0.00000001	     47.84973119
      1.95836326	     -0.05971468	      0.00020798	     -0.20097184	     -0.06527480	      0.88299750	     -0.00076374	     -0.22066701	     -0.00000000	      0.00000001	     48.41731526
      1.95985818	     -0.05967576	      0.00020419	     -0.20093252	     -0.06527180	      0.88299869	     -0.00076105	     -0.22065149	     -0.00000000	      0.00000001	     48.08584270
      1.96135311	     -0.05963553	      0.00019900	     -0.20089184	     -0.06526881	      0.88299992	     -0.00075812	     -0.22063640	     -0.00000000	      0.00000001	     48.62615416
      1.96284803	     -0.05960030	      0.00019455	     -0.20085619	     -0.06526583	      0.88300119	     -0.00075498	     -0.22062174	     -0.00000000	      0.00000001	     48.37164463
      1.96434296	     -0.05956394	      0.00018858	     -0.20081936	     -0.06526284	      0.88300249	     -0.00075160	     -0.22060754	     -0.00000000	      0.00000001	     48.52797068
      1.96583788	     -0.05953272	      0.00018323	     -0.20078769	     -0.06525986	      0.88300383	     -0.00074801	     -0.22059377	     -0.00000000	      0.00000001	     48.70370711
      1.96733281	     -0.05950204	      0.00017649	     -0.20075651	     -0.06525688	      0.88300521	     -0.00074419	     -0.22058054	     -0.00000000	      0.00000001	     48.79211352
      1.96882773	     -0.05947417	      0.00017052	     -0.20072817	     -0.06525390	      0.88300661	     -0.00074016	     -0.22056779	     -0.00000000	      0.00000001	     48.63885082
      1.97032266	     -0.05944805	      0.00016292	     -0.20070153	     -0.06525092	      0.88300804	     -0.00073591	     -0.22055557	     -0.00000000	      0.00000001	     49.17861238
      1.97181758	     -0.05942610	      0.00015629	     -0.20067909	     -0.06524794	      0.88300949	     -0.00073145	     -0.22054390	     -0.00000000	      0.00000001	     48.63038492
      1.97331251	     -0.05940222	      0.00014788	     -0.20065466	     -0.06524496	      0.88301097	     -0.00072678	     -0.22053279	     -0.00000000	      0.00000001	     49.24097968
      1.97480744	     -0.05938644	      0.00014051	     -0.20063836	     -0.06524198	      0.88301248	     -0.00072190	     -0.22052220	     -0.00000000	      0.00000001	     48.98093750
      1.97630236	     -0.05936728	      0.00013135	     -0.20061864	     -0.06523899	      0.88301400	     -0.00071682	     -0.22051226	     -0.00000000	      0.00000001	     49.26739599
      1.97779729	     -0.05935611	      0.00012315	     -0.20060693	     -0.06523601	      0.88301554	     -0.00071153	     -0.22050286	     -0.00000000	      0.00000001	     49.11681243
      1.97929221	     -0.05934250	      0.00011321	     -0.20059274	     -0.06523303	      0.88301710	     -0.00070605	     -0.22049413	     -0.00000000	      0.00000001	     49.38092179
      1.98078714	     -0.05933683	      0.00010415	     -0.20058650	     -0.06523004	      0.88301868	     -0.00070037	     -0.22048598	     -0.00000000	      0.00000001	     49.21759622
      1.98228206	     -0.05932905	      0.00009335	     -0.20057813	     -0.06522705	      0.88302026	     -0.00069449	     -0.22047854	     -0.00000000	      0.00000001	     49.48995430
      1.98356020	     -0.05932780	      0.00008477	     -0.20057638	     -0.06522450	      0.88302163	     -0.00068932	     -0.22047267	     -0.00000000	      0.00000001	     49.32016371
      1.98483835	     -0.05932704	      0.00007526	     -0.20057510	     -0.06522195	      0.88302301	     -0.00068401	     -0.22046731	     -0.00000000	      0.00000001	     49.44851673
      1.98594025	     -0.05932885	      0.00006696	     -0.20057645	     -0.06521975	      0.88302420	     -0.00067933	     -0.22046309	     -0.00000000	      0.00000001	     49.43235109
      1.98704216	     -0.05933195	      0.00005833	     -0.20057910	     -0.06521755	      0.88302540	     -0.00067455	     -0.22045926	     -0.00000000	      0.00000001	     49.48450771
      1.98814406	     -0.05933696	      0.00004941	     -0.20058364	     -0.06521535	      0.88302660	     -0.00066967	     -0.22045581	     -0.00000000	      0.00000001	     49.48164300
      1.98950268	     -0.05934540	      0.00003800	     -0.20059150	     -0.06521263	      0.88302808	     -0.00066353	     -0.22045210	     -0.00000000	      0.00000001	     49.54400911
      1.99051605	     -0.05935347	      0.00002923	     -0.20059914	     -0.06521061	      0.88302919	     -0.00065886	     -0.22044973	     -0.00000000	      0.00000001	     49.51073397
      1.99152941	     -0.05936303	      0.00002020	     -0.20060826	     -0.06520858	      0.88303029	     -0.00065411	     -0.22044771	     -0.00000000	      0.00000001	     49.54700824
      1.99281698	     -0.05937749	      0.00000838	     -0.20062217	     -0.06520601	      0.88303170	     -0.00064798	     -0.22044564	     -0.00000000	      0.00000001	     49.53338330
      1.99390884	     -0.05939187	     -0.00000188	     -0.20063607	     -0.06520382	      0.88303289	     -0.00064270	     -0.22044433	     -0.00000000	      0.00000001	     49.58675960
      1.99500069	     -0.05940847	     -0.00001243	     -0.20065219	     -0.06520163	      0.88303407	     -0.00063734	     -0.22044346	     -0.00000000	      0.00000001	     49.55677078
      1.99609255	     -0.05942796	     -0.00002330	     -0.20067119	     -0.06519944	      0.88303525	     -0.00063191	     -0.22044303	     -0.00000000	      0.00000001	     49.60424065
      1.99718440	     -0.05945011	     -0.00003447	     -0.20069286	     -0.06519725	      0.88303643	     -0.00062641	     -0.22044308	     -0.00000000	      0.00000001	     49.57177781
      1.99827626	     -0.05947502	     -0.00004596	     -0.20071728	     -0.06519505	      0.88303759	     -0.00062085	     -0.22044362	     -0.00000000	      0.00000001	     49.62213353
      1.99936811	     -0.05950248	     -0.00005768	     -0.20074424	     -0.06519285	      0.88303874	     -0.00061523	     -0.22044468	     -0.00000000	      0.00000001	     49.59107559
      2.00045996	     -0.05953256	     -0.00006965	     -0.20077383	     -0.06519064	      0.88303988	     -0.00060955	     -0.22044625	     -0.00000000	      0.00000001	     49.64873428
      2.00142055	     -0.05956102	     -0.00008033	     -0.20080187	     -0.06518869	      0.88304088	     -0.00060452	     -0.22044808	     -0.00000000	      0.00000001	     49.62890595
      2.00238114	     -0.05959147	     -0.00009116	     -0.20083189	     -0.06518674	      0.88304186	     -0.00059945	     -0.22045033	     -0.00000000	      0.00000001	     49.65692729
      2.00357553	     -0.05963198	     -0.00010478	     -0.20087186	     -0.06518430	      0.88304306	     -0.00059310	     -0.22045372	     -0.00000000	      0.00000001	     49.66621389
      2.00476992	     -0.05967527	     -0.00011855	     -0.20091463	     -0.06518185	      0.88304424	     -0.00058670	     -0.22045776	     -0.00000000	      0.00000001	     49.70836747
      2.00573721	     -0.05971196	     -0.00012974	     -0.20095090	     -0.06517986	      0.88304517	     -0.00058149	     -0.22046151	     -0.00000000	      0.00000001	     49.71608539
      2.00670450	     -0.05975017	     -0.00014098	     -0.20098870	     -0.06517786	      0.88304608	     -0.00057626	     -0.22046568	     -0.00000000	      0.00000001	     49.74611485
      2.00793851	     -0.05980100	     -0.00015534	     -0.20103900	     -0.06517530	      0.88304722	     -0.00056956	     -0.22047160	     -0.00000000	      0.00000001	     49.77753826
      2.00917251	     -0.05985413	     -0.00016974	     -0.20109163	     -0.06517273	      0.88304833	     -0.00056284	     -0.22047818	     -0.00000000	      0.00000001	     49.81678431
      2.01013808	     -0.05989731	     -0.00018101	     -0.20113442	     -0.06517070	      0.88304916	     -0.00055756	     -0.22048377	     -0.00000000	      0.00000001	     49.84598884
      2.01110365	     -0.05994198	     -0.00019236	     -0.20117870	     -0.06516866	      0.88304997	     -0.00055228	     -0.22048976	     -0.00000000	      0.00000001	     49.87538584
      2.01240769	     -0.06000449	     -0.00020751	     -0.20124070	     -0.06516589	      0.88305103	     -0.00054513	     -0.22049845	     -0.00000000	      0.00000001	     49.92291182
      2.01371173	     -0.06006968	     -0.00022267	     -0.20130540	     -0.06516310	      0.88305204	     -0.00053798	     -0.22050784	     -0.00000000	      0.00000001	     49.95768078
      2.01471129	     -0.06012114	     -0.00023430	     -0.20135648	     -0.06516094	      0.88305277	     -0.00053251	     -0.22051549	     -0.00000000	      0.00000000	     50.01369872
      2.01571084	     -0.06017386	     -0.00024594	     -0.20140884	     -0.06515877	      0.88305348	     -0.00052704	     -0.22052353	     -0.00000000	      0.00000000	     50.05034755
      2.01708434	     -0.06024834	     -0.00026204	     -0.20148283	     -0.06515577	      0.88305439	     -0.00051954	     -0.22053519	     -0.00000000	      0.00000000	     50.12658547
      2.01845783	     -0.06032489	     -0.00027819	     -0.20155889	     -0.06515274	      0.88305524	     -0.00051207	     -0.22054751	      0.00000000	      0.00000000	     50.17736397
      2.01952766	     -0.06038572	     -0.00029070	     -0.20161936	     -0.06515036	      0.88305585	     -0.00050628	     -0.22055755	      0.00000000	      0.00000000	     50.28308064
      2.02059748	     -0.06044757	     -0.00030318	     -0.20168086	     -0.06514797	      0.88305643	     -0.00050053	     -0.22056796	      0.00000000	      0.00000000	     50.35466747
      2.02204660	     -0.06053249	     -0.00031994	     -0.20176532	     -0.06514470	      0.88305713	     -0.00049281	     -0.22058261	      0.00000000	      0.00000000	     50.50703575
      2.02344101	     -0.06061605	     -0.00033613	     -0.20184845	     -0.06514153	      0.88305774	     -0.00048546	     -0.22059727	      0.00000000	      0.00000000	     50.61593275
      2.02483541	     -0.06070161	     -0.00035250	     -0.20193359	     -0.06513834	      0.88305827	     -0.00047822	     -0.22061246	      0.00000000	      0.00000000	     50.81822798
      2.02622982	     -0.06078848	     -0.00036869	     -0.20202005	     -0.06513514	      0.88305873	     -0.00047110	     -0.22062814	      0.00000000	      0.00000000	     50.90649340
      2.02762422	     -0.06087589	     -0.00038457	     -0.20210708	     -0.06513191	      0.88305911	     -0.00046412	     -0.22064427	      0.00000000	      0.00000000	     51.12026455
      2.02901863	     -0.06096376	     -0.00040014	     -0.20219459	     -0.06512868	      0.88305942	     -0.00045728	     -0.22066080	      0.00000000	      0.00000000	     51.21071043
      2.03041304	     -0.06105201	     -0.00041515	     -0.20228249	     -0.06512544	      0.88305966	     -0.00045060	     -0.22067767	      0.00000000	      0.00000000	     51.36162809
      2.03217239	     -0.06116381	     -0.00043327	     -0.20239392	     -0.06512134	      0.88305985	     -0.00044241	     -0.22069938	      0.00000000	      0.00000000	     51.46804075
      2.03408370	     -0.06128524	     -0.00045215	     -0.20251498	     -0.06511687	      0.88305994	     -0.00043384	     -0.22072338	      0.00000000	      0.00000000	     51.57600844
      2.03546626	     -0.06137328	     -0.00046532	     -0.20260278	     -0.06511365	      0.88305993	     -0.00042786	     -0.22074093	      0.00000000	     -0.00000000	     51.73671229
      2.03684882	     -0.06146055	     -0.00047793	     -0.20268985	     -0.06511042	      0.88305985	     -0.00042208	     -0.22075860	      0.00000000	     -0.00000000	     51.48511160
      2.03823138	     -0.06154563	     -0.00048988	     -0.20277475	     -0.06510721	      0.88305972	     -0.00041648	     -0.22077631	      0.00000000	     -0.00000000	     51.74140907
      2.04043459	     -0.06168685	     -0.00050799	     -0.20291573	     -0.06510210	      0.88305940	     -0.00040798	     -0.22080450	      0.00000000	     -0.00000000	     51.21612630
      2.04193210	     -0.06177391	     -0.00051977	     -0.20300267	     -0.06509865	      0.88305911	     -0.00040250	     -0.22082366	      0.00000000	     -0.00000000	     51.64140520
      2.04342960	     -0.06186880	     -0.00053094	     -0.20309744	     -0.06509522	      0.88305876	     -0.00039725	     -0.22084264	      0.00000000	     -0.00000000	     51.65674639
      2.04492711	     -0.06195613	     -0.00054089	     -0.20318473	     -0.06509180	      0.88305837	     -0.00039226	     -0.22086155	      0.00000000	     -0.00000000	     51.67086587
      2.04642462	     -0.06204942	     -0.00055066	     -0.20327796	     -0.06508841	      0.88305792	     -0.00038751	     -0.22088026	      0.00000000	     -0.00000000	     51.45655509
      2.04792212	     -0.06213464	     -0.00055917	     -0.20336319	     -0.06508505	      0.88305744	     -0.00038300	     -0.22089888	      0.00000000	     -0.00000000	     51.48065941
      2.04941963	     -0.06222591	     -0.00056767	     -0.20345447	     -0.06508171	      0.88305691	     -0.00037875	     -0.22091726	      0.00000000	     -0.00000000	     51.45505579
      2.05091714	     -0.06230887	     -0.00057457	     -0.20353750	     -0.06507841	      0.88305635	     -0.00037476	     -0.22093550	      0.00000000	     -0.00000000	     51.22693608
      2.05241464	     -0.06239699	     -0.00058134	     -0.20362569	     -0.06507513	      0.88305575	     -0.00037101	     -0.22095345	      0.00000000	     -0.00000000	     51.37310379
      2.05391215	     -0.06247826	     -0.00058655	     -0.20370710	     -0.06507189	      0.88305512	     -0.00036752	     -0.22097121	      0.00000000	     -0.00000000	     50.90773215
      2.05540966	     -0.06256296	     -0.00059149	     -0.20379193	     -0.06506869	      0.88305447	     -0.00036429	     -0.22098868	      0.00000000	     -0.00000000	     51.16402350
      2.05690716	     -0.06264122	     -0.00059479	     -0.20387039	     -0.06506552	      0.88305378	     -0.00036131	     -0.22100592	      0.00000000	     -0.00000000	     50.59988048
      2.05840467	     -0.06272158	     -0.00059777	     -0.20395096	     -0.06506240	      0.88305308	     -0.00035859	     -0.22102284	     -0.00000000	     -0.00000000	     50.83834881
      2.05990218	     -0.06279747	     -0.00059944	     -0.20402710	     -0.06505932	      0.88305235	     -0.00035613	     -0.22103951	     -0.00000000	     -0.00000000	     50.23636228
      2.06139968	     -0.06287375	     -0.00060090	     -0.20410363	     -0.06505628	      0.88305160	     -0.00035392	     -0.22105586	     -0.00000000	     -0.00000000	     50.42550215
      2.06289719	     -0.06294734	     -0.00060130	     -0.20417753	     -0.06505328	      0.88305083	     -0.00035198	     -0.22107193	     -0.00000000	     -0.00000000	     49.79447019
      2.06439470	     -0.06301920	     -0.00060159	     -0.20424968	     -0.06505033	      0.88305004	     -0.00035030	     -0.22108770	     -0.00000000	     -0.00000000	     49.94620916
      2.06594602	     -0.06309341	     -0.00060088	     -0.20432424	     -0.06504732	      0.88304920	     -0.00034883	     -0.22110374	     -0.00000000	     -0.00000000	     49.34446589
      2.06749733	     -0.06316315	     -0.00060014	     -0.20439433	     -0.06504437	      0.88304835	     -0.00034764	     -0.22111944	     -0.00000000	     -0.00000000	     49.39482576
      2.06904865	     -0.06323242	     -0.00059819	     -0.20446400	     -0.06504146	      0.88304748	     -0.00034673	     -0.22113476	     -0.00000000	     -0.00000000	     49.44012520
      2.07059997	     -0.06330183	     -0.00059682	     -0.20453379	     -0.06503861	      0.88304659	     -0.00034610	     -0.22114973	     -0.00000000	     -0.00000000	     48.65560665
      2.07215129	     -0.06336224	     -0.00059354	     -0.20459463	     -0.06503580	      0.88304568	     -0.00034575	     -0.22116435	     -0.00000000	     -0.00000000	     49.07660305
      2.07370260	     -0.06343060	     -0.00059184	     -0.20466341	     -0.06503305	      0.88304476	     -0.00034568	     -0.22117848	     -0.00000000	     -0.00000000	     48.42914420
      2.07525392	     -0.06348484	     -0.00058741	     -0.20471814	     -0.06503034	      0.88304382	     -0.00034590	     -0.22119228	     -0.00000000	     -0.00000000	     48.58424740
      2.07680524	     -0.06354790	     -0.00058550	     -0.20478163	     -0.06502769	      0.88304286	     -0.00034639	     -0.22120550	     -0.00000000	     -0.00000000	     48.01240746
      2.07835656	     -0.06359682	     -0.00058017	     -0.20483107	     -0.06502507	      0.88304188	     -0.00034717	     -0.22121832	     -0.00000000	     -0.00000000	     47.84324084
      2.07990787	     -0.06365477	     -0.00057845	     -0.20488946	     -0.06502251	      0.88304088	     -0.00034823	     -0.22123053	     -0.00000000	     -0.00000000	     47.61465496
      2.08127770	     -0.06369321	     -0.00057317	     -0.20492839	     -0.06502027	      0.88303998	     -0.00034940	     -0.22124094	     -0.00000000	     -0.00000000	     47.50620009
      2.08264753	     -0.06373613	     -0.00057008	     -0.20497175	     -0.06501807	      0.88303907	     -0.00035079	     -0.22125083	     -0.00000000	     -0.00000000	     47.31564967
      2.08401736	     -0.06377310	     -0.00056537	     -0.20500921	     -0.06501590	      0.88303814	     -0.00035239	     -0.22126025	     -0.00000000	     -0.00000000	     47.05628666
      2.08569634	     -0.06381777	     -0.00056027	     -0.20505447	     -0.06501329	      0.88303698	     -0.00035465	     -0.22127104	     -0.00000000	     -0.00000000	     47.10057427
      2.08737532	     -0.06385518	     -0.00055357	     -0.20509253	     -0.06501071	      0.88303579	     -0.00035723	     -0.22128101	     -0.00000000	     -0.00000000	     46.22480066
      2.08872486	     -0.06388359	     -0.00054928	     -0.20512141	     -0.06500866	      0.88303483	     -0.00035953	     -0.22128837	     -0.00000000	     -0.00000000	     46.55542912
      2.09007441	     -0.06390780	     -0.00054349	     -0.20514616	     -0.06500665	      0.88303384	     -0.00036204	     -0.22129514	     -0.00000000	     -0.00000001	     46.08472074
      2.09142395	     -0.06392982	     -0.00053793	     -0.20516871	     -0.06500465	      0.88303285	     -0.00036475	     -0.22130125	     -0.00000000	     -0.00000001	     46.07121761
      2.09314408	     -0.06395551	     -0.00053005	     -0.20519512	     -0.06500214	      0.88303155	     -0.00036849	     -0.22130810	     -0.00000000	     -0.00000001	     45.29242617
      2.09486421	     -0.06396879	     -0.00052201	     -0.20520910	     -0.06499965	      0.88303024	     -0.00037254	     -0.22131383	     -0.00000000	     -0.00000001	     45.61942754
      2.09622692	     -0.06398025	     -0.00051458	     -0.20522115	     -0.06499771	      0.88302919	     -0.00037598	     -0.22131743	     -0.00000000	     -0.00000001	     45.12000472
      2.09758963	     -0.06398745	     -0.00050767	     -0.20522894	     -0.06499578	      0.88302813	     -0.00037961	     -0.22132030	     -0.00000000	     -0.00000001	     45.12094220
      2.09888242	     -0.06399308	     -0.00050050	     -0.20523513	     -0.06499396	      0.88302712	     -0.00038323	     -0.22132234	     -0.00000000	     -0.00000001	     44.95838342
      2.10002049	     -0.06399561	     -0.00049420	     -0.20523816	     -0.06499237	      0.88302622	     -0.00038655	     -0.22132360	     -0.00000000	     -0.00000001	     44.73862449
      2.10115856	     -0.06399608	     -0.00048770	     -0.20523914	     -0.06499078	      0.88302531	     -0.00039001	     -0.22132435	     -0.00000000	     -0.00000001	     44.66510416
      2.10229662	     -0.06399469	     -0.00048105	     -0.20523826	     -0.06498921	      0.88302440	     -0.00039359	     -0.22132458	     -0.00000000	     -0.00000001	     44.43246443
      2.10343469	     -0.06399124	     -0.00047423	     -0.20523533	     -0.06498763	      0.88302349	     -0.00039729	     -0.22132429	     -0.00000000	     -0.00000001	     44.39702018
      2.10441481	     -0.06398687	     -0.00046828	     -0.20523140	     -0.06498629	      0.88302270	     -0.00040058	     -0.22132362	     -0.00000000	     -0.00000001	     44.18934373
      2.10539492	     -0.06398101	     -0.00046223	     -0.20522599	     -0.06498494	      0.88302190	     -0.00040396	     -0.22132258	     -0.00000000	     -0.00000001	     44.11958659
      2.10659329	     -0.06397196	     -0.00045470	     -0.20521749	     -0.06498330	      0.88302093	     -0.00040822	     -0.22132078	     -0.00000000	     -0.00000001	     43.93425913
      2.10766826	     -0.06396193	     -0.00044776	     -0.20520796	     -0.06498183	      0.88302006	     -0.00041214	     -0.22131868	     -0.00000000	     -0.00000001	     43.88444767
      2.10874323	     -0.06395016	     -0.00044066	     -0.20519669	     -0.06498036	      0.88301919	     -0.00041617	     -0.22131612	     -0.00000000	     -0.00000001	     43.68325647
      2.10981820	     -0.06393644	     -0.00043334	     -0.20518347	     -0.06497889	      0.88301832	     -0.00042031	     -0.22131309	     -0.00000000	     -0.00000001	     43.66590569
      2.11074736	     -0.06392313	     -0.00042686	     -0.20517060	     -0.06497762	      0.88301757	     -0.00042396	     -0.22131010	     -0.00000000	     -0.00000001	     43.47775937
      2.11167652	     -0.06390838	     -0.00042020	     -0.20515630	     -0.06497634	      0.88301681	     -0.00042768	     -0.22130676	     -0.00000000	     -0.00000001	     43.41759562
      2.11281594	     -0.06388847	     -0.00041185	     -0.20513694	     -0.06497478	      0.88301589	     -0.00043234	     -0.22130218	     -0.00000000	     -0.00000001	     43.25126975
      2.11395536	     -0.06386647	     -0.00040327	     -0.20511549	     -0.06497321	      0.88301497	     -0.00043710	     -0.22129707	     -0.00000001	     -0.00000001	     43.22144360
      2.11480847	     -0.06384876	     -0.00039672	     -0.20509819	     -0.06497204	      0.88301429	     -0.00044073	     -0.22129290	     -0.00000001	     -0.00000001	     43.04821328
      2.11566159	     -0.06382986	     -0.00039003	     -0.20507971	     -0.06497086	      0.88301360	     -0.00044441	     -0.22128843	     -0.00000001	     -0.00000001	     42.98170521
      2.11688269	     -0.06380087	     -0.00038023	     -0.20505132	     -0.06496916	      0.88301262	     -0.00044977	     -0.22128151	     -0.00000001	     -0.00000001	     42.82902008
      2.11790442	     -0.06377486	     -0.00037172	     -0.20502582	     -0.06496773	      0.88301181	     -0.00045434	     -0.22127525	     -0.00000001	     -0.00000001	     42.76753093
      2.11892615	     -0.06374742	     -0.00036307	     -0.20499889	     -0.06496629	      0.88301099	     -0.00045896	     -0.22126857	     -0.00000001	     -0.00000001	     42.61935077
      2.11994788	     -0.06371851	     -0.00035428	     -0.20497049	     -0.06496484	      0.88301018	     -0.00046365	     -0.22126147	     -0.00000001	     -0.00000001	     42.57753164
      2.12096960	     -0.06368826	     -0.00034538	     -0.20494075	     -0.06496338	      0.88300937	     -0.00046840	     -0.22125396	     -0.00000001	     -0.00000001	     42.42019727
      2.12199133	     -0.06365653	     -0.00033632	     -0.20490953	     -0.06496191	      0.88300856	     -0.00047320	     -0.22124605	     -0.00000001	     -0.00000001	     42.40109091
      2.12286303	     -0.06362844	     -0.00032850	     -0.20488188	     -0.06496064	      0.88300787	     -0.00047734	     -0.22123898	     -0.00000001	     -0.00000001	     42.26984601
      2.12373472	     -0.06359949	     -0.00032068	     -0.20485336	     -0.06495936	      0.88300719	     -0.00048151	     -0.22123162	     -0.00000001	     -0.00000001	     42.21610604
      2.12487165	     -0.06356044	     -0.00031037	     -0.20481487	     -0.06495767	      0.88300629	     -0.00048699	     -0.22122160	     -0.00000000	     -0.00000001	     42.10658933
      2.12600857	     -0.06351986	     -0.00029990	     -0.20477486	     -0.06495597	      0.88300540	     -0.00049253	     -0.22121113	     -0.00000000	     -0.00000001	     42.05394120
      2.12689120	     -0.06348743	     -0.00029156	     -0.20474286	     -0.06495462	      0.88300471	     -0.00049686	     -0.22120268	     -0.00000000	     -0.00000001	     41.95452828
      2.12777383	     -0.06345410	     -0.00028302	     -0.20470997	     -0.06495326	      0.88300402	     -0.00050121	     -0.22119397	     -0.00000000	     -0.00000001	     41.90324924
      2.12895133	     -0.06340837	     -0.00027156	     -0.20466481	     -0.06495143	      0.88300310	     -0.00050704	     -0.22118196	     -0.00000000	     -0.00000001	     41.81661783
      2.13012883	     -0.06336120	     -0.00026006	     -0.20461821	     -0.06494956	      0.88300218	     -0.00051291	     -0.22116951	     -0.00000000	     -0.00000001	     41.76729541
      2.13100161	     -0.06332543	     -0.00025154	     -0.20458285	     -0.06494816	      0.88300150	     -0.00051727	     -0.22116001	     -0.00000000	     -0.00000001	     41.70114936
      2.13187438	     -0.06328890	     -0.00024300	     -0.20454673	     -0.06494674	      0.88300082	     -0.00052165	     -0.22115029	     -0.00000000	     -0.00000001	     41.65915073
      2.13313487	     -0.06323490	     -0.00023069	     -0.20449332	     -0.06494465	      0.88299984	     -0.00052798	     -0.22113586	     -0.00000000	     -0.00000001	     41.59794593
      2.13424231	     -0.06318623	     -0.00021990	     -0.20444515	     -0.06494278	      0.88299899	     -0.00053356	     -0.22112284	     -0.00000000	     -0.00000001	     41.55200587
      2.13534974	     -0.06313651	     -0.00020917	     -0.20439591	     -0.06494088	      0.88299813	     -0.00053914	     -0.22110950	     -0.00000000	     -0.00000001	     41.51105843
      2.13645717	     -0.06308574	     -0.00019845	     -0.20434562	     -0.06493894	      0.88299728	     -0.00054471	     -0.22109586	     -0.00000000	     -0.00000001	     41.46368663
      2.13756460	     -0.06303412	     -0.00018783	     -0.20429446	     -0.06493697	      0.88299643	     -0.00055028	     -0.22108192	     -0.00000000	     -0.00000001	     41.44098875
      2.13867203	     -0.06298160	     -0.00017731	     -0.20424239	     -0.06493496	      0.88299558	     -0.00055584	     -0.22106772	     -0.00000000	     -0.00000001	     41.38814812
      2.13977946	     -0.06292836	     -0.00016694	     -0.20418959	     -0.06493291	      0.88299473	     -0.00056139	     -0.22105327	     -0.00000000	     -0.00000001	     41.38494639
      2.14088689	     -0.06287479	     -0.00015685	     -0.20413644	     -0.06493082	      0.88299389	     -0.00056691	     -0.22103858	     -0.00000000	     -0.00000001	     41.33262344
      2.14199432	     -0.06282060	     -0.00014696	     -0.20408265	     -0.06492870	      0.88299305	     -0.00057241	     -0.22102366	     -0.00000000	     -0.00000001	     41.34575440
      2.14310175	     -0.06276567	     -0.00013718	     -0.20402811	     -0.06492653	      0.88299222	     -0.00057788	     -0.22100853	     -0.00000000	     -0.00000001	     41.31993662
      2.14420918	     -0.06271018	     -0.00012740	     -0.20397299	     -0.06492433	      0.88299139	     -0.00058331	     -0.22099320	     -0.00000000	     -0.00000001	     41.34974626
      2.14531661	     -0.06265419	     -0.00011765	     -0.20391735	     -0.06492208	      0.88299057	     -0.00058870	     -0.22097768	     -0.00000000	     -0.00000001	     41.36830492
      2.14684141	     -0.06257677	     -0.00010452	     -0.20384041	     -0.06491892	      0.88298945	     -0.00059603	     -0.22095606	     -0.00000000	     -0.00000000	     41.45932192
      2.14812257	     -0.06251104	     -0.00009378	     -0.20377504	     -0.06491621	      0.88298853	     -0.00060210	     -0.22093768	     -0.00000000	     -0.00000000	     41.50156912
      2.14940372	     -0.06244487	     -0.00008348	     -0.20370921	     -0.06491345	      0.88298762	     -0.00060807	     -0.22091914	     -0.00000000	     -0.00000000	     41.63169673
      2.15068488	     -0.06237829	     -0.00007344	     -0.20364294	     -0.06491064	      0.88298672	     -0.00061393	     -0.22090045	     -0.00000000	     -0.00000000	     41.70336823
      2.15196604	     -0.06231130	     -0.00006362	     -0.20357624	     -0.06490779	      0.88298584	     -0.00061967	     -0.22088165	     -0.00000000	     -0.00000000	     41.82551940
      2.15373282	     -0.06221831	     -0.00005043	     -0.20348361	     -0.06490378	      0.88298466	     -0.00062738	     -0.22085557	     -0.00000000	     -0.00000000	     41.93923372
      2.15549960	     -0.06212488	     -0.00003776	     -0.20339050	     -0.06489969	      0.88298353	     -0.00063481	     -0.22082935	     -0.00000000	     -0.00000000	     42.11783334
      2.15700366	     -0.06204518	     -0.00002749	     -0.20331103	     -0.06489616	      0.88298261	     -0.00064091	     -0.22080696	     -0.00000000	     -0.00000000	     42.14522293
      2.15850771	     -0.06196503	     -0.00001750	     -0.20323108	     -0.06489257	      0.88298173	     -0.00064679	     -0.22078452	     -0.00000000	     -0.00000000	     42.23124894
      2.16041173	     -0.06186410	     -0.00000520	     -0.20313035	     -0.06488797	      0.88298069	     -0.00065391	     -0.22075606	     -0.00000000	     -0.00000000	     42.46133713
      2.16198240	     -0.06177928	      0.00000477	     -0.20304568	     -0.06488413	      0.88297989	     -0.00065948	     -0.22073259	     -0.00000000	     -0.00000000	     42.03375598
      2.16355307	     -0.06169432	      0.00001408	     -0.20296081	     -0.06488024	      0.88297917	     -0.00066479	     -0.22070911	     -0.00000000	     -0.00000000	     42.52396496
      2.16512375	     -0.06160851	      0.00002357	     -0.20287508	     -0.06487633	      0.88297851	     -0.00066983	     -0.22068565	     -0.00000000	     -0.00000000	     42.20020421
      2.16644906	     -0.06153695	      0.00003097	     -0.20280355	     -0.06487300	      0.88297802	     -0.00067386	     -0.22066586	     -0.00000000	     -0.00000000	     42.54479931
      2.16777437	     -0.06146505	      0.00003836	     -0.20273167	     -0.06486965	      0.88297758	     -0.00067770	     -0.22064612	     -0.00000000	     -0.00000000	     42.30084126
      2.16909968	     -0.06139308	      0.00004534	     -0.20265969	     -0.06486628	      0.88297720	     -0.00068133	     -0.22062638	     -0.00000000	     -0.00000000	     42.49241143
      2.17098490	     -0.06129408	      0.00005509	     -0.20256065	     -0.06486147	      0.88297677	     -0.00068615	     -0.22059841	     -0.00000000	     -0.00000000	     42.05852843
      2.17266801	     -0.06119748	      0.00006307	     -0.20246397	     -0.06485716	      0.88297650	     -0.00069010	     -0.22057348	     -0.00000000	     -0.00000000	     42.75600285
      2.17414768	     -0.06111904	      0.00007061	     -0.20238546	     -0.06485335	      0.88297635	     -0.00069330	     -0.22055151	     -0.00000000	     -0.00000000	     42.29168874
      2.17562735	     -0.06103722	      0.00007684	     -0.20230351	     -0.06484953	      0.88297629	     -0.00069624	     -0.22052961	     -0.00000000	     -0.00000000	     42.74061616
      2.17710702	     -0.06096066	      0.00008349	     -0.20222682	     -0.06484571	      0.88297631	     -0.00069891	     -0.22050774	     -0.00000000	      0.00000000	     42.58616847
      2.17858669	     -0.06087959	      0.00008932	     -0.20214560	     -0.06484189	      0.88297641	     -0.00070133	     -0.22048599	     -0.00000000	      0.00000000	     42.74839543
      2.18006636	     -0.06080309	      0.00009522	     -0.20206893	     -0.06483806	      0.88297661	     -0.00070349	     -0.22046426	     -0.00000000	      0.00000000	     42.70775084
      2.18154602	     -0.06072442	      0.00010055	     -0.20199007	     -0.06483423	      0.88297689	     -0.00070538	     -0.22044266	     -0.00000000	      0.00000000	     42.83023304
      2.18302569	     -0.06064800	      0.00010581	     -0.20191343	     -0.06483040	      0.88297726	     -0.00070701	     -0.22042114	     -0.00000000	      0.00000000	     42.74933095
      2.18447432	     -0.06057362	      0.00011047	     -0.20183883	     -0.06482666	      0.88297770	     -0.00070836	     -0.22040018	     -0.00000000	      0.00000000	     43.04631069
      2.18592295	     -0.06050135	      0.00011501	     -0.20176632	     -0.06482293	      0.88297822	     -0.00070945	     -0.22037937	     -0.00000000	      0.00000000	     42.80556379
      2.18737159	     -0.06042815	      0.00011915	     -0.20169286	     -0.06481920	      0.88297883	     -0.00071029	     -0.22035870	     -0.00000000	      0.00000000	     43.15823250
      2.18882022	     -0.06035783	      0.00012320	     -0.20162228	     -0.06481548	      0.88297951	     -0.00071088	     -0.22033819	     -0.00000000	      0.00000000	     42.93206189
      2.19026885	     -0.06028739	      0.00012670	     -0.20155155	     -0.06481178	      0.88298026	     -0.00071122	     -0.22031785	     -0.00000000	      0.00000000	     43.28055592
      2.19214223	     -0.06020319	      0.00013135	     -0.20146697	     -0.06480701	      0.88298134	     -0.00071128	     -0.22029190	     -0.00000000	      0.00000000	     42.91517099
      2.19369450	     -0.06012314	      0.00013423	     -0.20138656	     -0.06480307	      0.88298233	     -0.00071102	     -0.22027064	     -0.00000000	      0.00000000	     43.42435036
      2.19524678	     -0.06005771	      0.00013787	     -0.20132079	     -0.06479915	      0.88298339	     -0.00071047	     -0.22024953	     -0.00000000	      0.00000000	     43.39712107
      2.19679905	     -0.05998546	      0.00013964	     -0.20124816	     -0.06479525	      0.88298453	     -0.00070964	     -0.22022881	     -0.00000000	      0.00000001	     43.54607988
      2.19835132	     -0.05991986	      0.00014319	     -0.20118220	     -0.06479136	      0.88298573	     -0.00070851	     -0.22020837	     -0.00000000	      0.00000001	     43.47758528
      2.19971066	     -0.05986060	      0.00014402	     -0.20112257	     -0.06478797	      0.88298684	     -0.00070729	     -0.22019074	     -0.00000000	      0.00000001	     43.66028623
      2.20107001	     -0.05980534	      0.00014604	     -0.20106695	     -0.06478460	      0.88298800	     -0.00070586	     -0.22017336	     -0.00000000	      0.00000001	     43.78211294
      2.20242935	     -0.05975024	      0.00014711	     -0.20101149	     -0.06478124	      0.88298919	     -0.00070420	     -0.22015629	     -0.00000000	      0.00000001	     43.77280638
      2.20411591	     -0.05968427	      0.00014865	     -0.20094504	     -0.06477708	      0.88299074	     -0.00070184	     -0.22013550	     -0.00000000	      0.00000001	     43.92977432
      2.20585075	     -0.05961976	      0.00014897	     -0.20088001	     -0.06477283	      0.88299239	     -0.00069905	     -0.22011462	     -0.00000000	      0.00000001	     43.77974939
      2.20730039	     -0.05956804	      0.00014984	     -0.20082786	     -0.06476929	      0.88299382	     -0.00069646	     -0.22009759	     -0.00000000	      0.00000001	     44.07440785
      2.20875003	     -0.05951611	      0.00014936	     -0.20077545	     -0.06476576	      0.88299528	     -0.00069361	     -0.22008097	     -0.00000000	      0.00000001	     44.08073378
      2.21019968	     -0.05946915	      0.00014926	     -0.20072803	     -0.06476224	      0.88299678	     -0.00069052	     -0.22006475	     -0.00000000	      0.00000001	     44.06875411
      2.21164932	     -0.05942212	      0.00014803	     -0.20068050	     -0.06475873	      0.88299831	     -0.00068719	     -0.22004902	     -0.00000000	      0.00000001	     44.11743819
      2.21341808	     -0.05936869	      0.00014686	     -0.20062645	     -0.06475447	      0.88300023	     -0.00068279	     -0.22003043	     -0.00000000	      0.00000001	     44.14353613
      2.21483575	     -0.05932807	      0.00014445	     -0.20058530	     -0.06475106	      0.88300179	     -0.00067901	     -0.22001608	     -0.00000000	      0.00000001	     44.34012947
      2.21625343	     -0.05929129	      0.00014256	     -0.20054800	     -0.06474766	      0.88300338	     -0.00067500	     -0.22000221	     -0.00000000	      0.00000001	     44.21387954
      2.21767110	     -0.05925485	      0.00013967	     -0.20051101	     -0.06474428	      0.88300499	     -0.00067076	     -0.21998889	     -0.00000000	      0.00000001	     44.30129242
      2.21939713	     -0.05921480	      0.00013646	     -0.20047029	     -0.06474017	      0.88300698	     -0.00066531	     -0.21997337	     -0.00000000	      0.00000001	     43.98428276
      2.22091249	     -0.05918227	      0.00013183	     -0.20043712	     -0.06473657	      0.88300875	     -0.00066025	     -0.21996039	     -0.00000000	      0.00000001	     44.57808183
      2.22242786	     -0.05915139	      0.00012833	     -0.20040562	     -0.06473298	      0.88301054	     -0.00065494	     -0.21994807	     -0.00000000	      0.00000001	     44.24198951
      2.22394323	     -0.05912225	      0.00012283	     -0.20037581	     -0.06472941	      0.88301235	     -0.00064939	     -0.21993640	     -0.00000000	      0.00000001	     44.66781808
      2.22545860	     -0.05910113	      0.00011814	     -0.20035404	     -0.06472584	      0.88301417	     -0.00064360	     -0.21992538	     -0.00000000	      0.00000001	     44.44001035
      2.22697397	     -0.05907575	      0.00011091	     -0.20032795	     -0.06472229	      0.88301601	     -0.00063757	     -0.21991509	     -0.00000000	      0.00000001	     44.74857683
      2.22807618	     -0.05906261	      0.00010614	     -0.20031430	     -0.06471971	      0.88301736	     -0.00063304	     -0.21990800	     -0.00000000	      0.00000001	     44.67439797
      2.22917839	     -0.05904955	      0.00010016	     -0.20030069	     -0.06471715	      0.88301871	     -0.00062838	     -0.21990130	     -0.00000000	      0.00000001	     44.75649594
      2.23062455	     -0.05903522	      0.00009138	     -0.20028563	     -0.06471378	      0.88302049	     -0.00062209	     -0.21989305	     -0.00000000	      0.00000001	     44.82798231
      2.23178861	     -0.05902470	      0.00008362	     -0.20027450	     -0.06471109	      0.88302193	     -0.00061688	     -0.21988689	     -0.00000000	      0.00000001	     44.91460527
      2.23295267	     -0.05901620	      0.00007532	     -0.20026539	     -0.06470840	      0.88302337	     -0.00061154	     -0.21988113	     -0.00000000	      0.00000001	     44.93910201
      2.23411673	     -0.05900887	      0.00006662	     -0.20025742	     -0.06470572	      0.88302482	     -0.00060608	     -0.21987578	     -0.00000000	      0.00000001	     45.03180064
      2.23528078	     -0.05900327	      0.00005738	     -0.20025118	     -0.06470304	      0.88302627	     -0.00060049	     -0.21987083	     -0.00000000	      0.00000001	     45.05119348
      2.23644484	     -0.05899894	      0.00004757	     -0.20024620	     -0.06470038	      0.88302772	     -0.00059478	     -0.21986630	     -0.00000000	      0.00000001	     45.16253615
      2.23760890	     -0.05899616	      0.00003721	     -0.20024275	     -0.06469772	      0.88302917	     -0.00058895	     -0.21986216	     -0.00000000	      0.00000001	     45.17063150
      2.23877296	     -0.05899474	      0.00002638	     -0.20024066	     -0.06469507	      0.88303063	     -0.00058302	     -0.21985842	     -0.00000000	      0.00000001	     45.30240225
      2.23975351	     -0.05899463	      0.00001696	     -0.20023998	     -0.06469284	      0.88303185	     -0.00057793	     -0.21985558	     -0.00000000	      0.00000001	     45.29829982
      2.24073405	     -0.05899555	      0.00000728	     -0.20024032	     -0.06469062	      0.88303308	     -0.00057277	     -0.21985301	     -0.00000000	      0.00000001	     45.37273047
      2.24200634	     -0.05899825	     -0.00000566	     -0.20024227	     -0.06468775	      0.88303467	     -0.00056597	     -0.21985009	     -0.00000000	      0.00000001	     45.42417340
      2.24327863	     -0.05900282	     -0.00001908	     -0.20024608	     -0.06468488	      0.88303625	     -0.00055906	     -0.21984763	     -0.00000000	      0.00000001	     45.55434216
      2.24420588	     -0.05900722	     -0.00002916	     -0.20024991	     -0.06468280	      0.88303741	     -0.00055396	     -0.21984613	     -0.00000000	      0.00000001	     45.57387960
      2.24513314	     -0.05901259	     -0.00003948	     -0.20025472	     -0.06468073	      0.88303856	     -0.00054880	     -0.21984486	     -0.00000000	      0.00000001	     45.65152704
      2.24649392	     -0.05902209	     -0.00005478	     -0.20026339	     -0.06467768	      0.88304024	     -0.00054113	     -0.21984345	     -0.00000000	      0.00000001	     45.73803819
      2.24763607	     -0.05903152	     -0.00006769	     -0.20027214	     -0.06467514	      0.88304164	     -0.00053462	     -0.21984265	     -0.00000000	      0.00000001	     45.84005758
      2.24877823	     -0.05904218	     -0.00008073	     -0.20028211	     -0.06467260	      0.88304303	     -0.00052804	     -0.21984221	     -0.00000000	      0.00000001	     45.91398598
      2.24992039	     -0.05905415	     -0.00009400	     -0.20029339	     -0.06467006	      0.88304441	     -0.00052140	     -0.21984211	     -0.00000000	      0.00000001	     46.03888768
      2.25106254	     -0.05906723	     -0.00010749	     -0.20030578	     -0.06466753	      0.88304578	     -0.00051471	     -0.21984235	     -0.00000000	      0.00000001	     46.13230752
      2.25220470	     -0.05908157	     -0.00012126	     -0.20031943	     -0.06466501	      0.88304714	     -0.00050796	     -0.21984292	     -0.00000000	      0.00000001	     46.27248989
      2.25320470	     -0.05909492	     -0.00013348	     -0.20033217	     -0.06466280	      0.88304832	     -0.00050202	     -0.21984368	     -0.00000000	      0.00000001	     46.37391348
      2.25420470	     -0.05910919	     -0.00014590	     -0.20034584	     -0.06466059	      0.88304948	     -0.00049604	     -0.21984469	     -0.00000000	      0.00000001	     46.49590596
      2.25548131	     -0.05912894	     -0.00016193	     -0.20036482	     -0.06465778	      0.88305095	     -0.00048837	     -0.21984631	     -0.00000000	      0.00000001	     46.65247955
      2.25675793	     -0.05915030	     -0.00017811	     -0.20038541	     -0.06465497	      0.88305238	     -0.00048066	     -0.21984832	     -0.00000000	      0.00000001	     46.81206248
      2.25783937	     -0.05916933	     -0.00019181	     -0.20040379	     -0.06465260	      0.88305358	     -0.00047411	     -0.21985030	     -0.00000000	      0.00000001	     46.95706370
      2.25892082	     -0.05918933	     -0.00020554	     -0.20042315	     -0.06465023	      0.88305476	     -0.00046753	     -0.21985255	     -0.00000000	      0.00000001	     47.09820618
      2.26000226	     -0.05921017	     -0.00021915	     -0.20044336	     -0.06464785	      0.88305591	     -0.00046095	     -0.21985504	     -0.00000000	      0.00000001	     47.25291466
      2.26150347	     -0.05924064	     -0.00023778	     -0.20047296	     -0.06464456	      0.88305748	     -0.00045179	     -0.21985891	     -0.00000000	      0.00000001	     47.46047896
      2.26269463	     -0.05926613	     -0.00025262	     -0.20049778	     -0.06464195	      0.88305868	     -0.00044452	     -0.21986230	     -0.00000000	      0.00000001	     47.65048794
      2.26388579	     -0.05929305	     -0.00026749	     -0.20052403	     -0.06463935	      0.88305985	     -0.00043724	     -0.21986598	     -0.00000000	      0.00000001	     47.81383256
      2.26507696	     -0.05932143	     -0.00028234	     -0.20055173	     -0.06463674	      0.88306099	     -0.00042998	     -0.21986996	      0.00000000	      0.00000001	     48.00770237
      2.26626812	     -0.05935170	     -0.00029721	     -0.20058134	     -0.06463414	      0.88306209	     -0.00042274	     -0.21987424	      0.00000000	      0.00000001	     48.18660222
      2.26775257	     -0.05939230	     -0.00031570	     -0.20062113	     -0.06463090	      0.88306341	     -0.00041374	     -0.21988004	      0.00000000	      0.00000001	     48.44172889
      2.26925146	     -0.05943642	     -0.00033419	     -0.20066444	     -0.06462764	      0.88306467	     -0.00040473	     -0.21988644	      0.00000000	      0.00000001	     48.67249076
      2.27075036	     -0.05948305	     -0.00035233	     -0.20071028	     -0.06462440	      0.88306587	     -0.00039579	     -0.21989342	      0.00000000	      0.00000001	     48.98789180
      2.27224925	     -0.05953200	     -0.00037019	     -0.20075846	     -0.06462117	      0.88306700	     -0.00038695	     -0.21990096	      0.00000000	      0.00000000	     49.19435235
      2.27358142	     -0.05957710	     -0.00038602	     -0.20080287	     -0.06461832	      0.88306794	     -0.00037920	     -0.21990812	      0.00000000	      0.00000000	     49.50724035
      2.27491360	     -0.05962395	     -0.00040182	     -0.20084906	     -0.06461549	      0.88306882	     -0.00037155	     -0.21991569	      0.00000000	      0.00000000	     49.73442038
      2.27671320	     -0.05968959	     -0.00042287	     -0.20091382	     -0.06461170	      0.88306992	     -0.00036141	     -0.21992656	      0.00000000	      0.00000000	     50.06012742
      2.27854152	     -0.05975900	     -0.00044323	     -0.20098237	     -0.06460790	      0.88307092	     -0.00035134	     -0.21993832	      0.00000000	      0.00000000	     50.42894094
      2.28000217	     -0.05981674	     -0.00045856	     -0.20103947	     -0.06460490	      0.88307165	     -0.00034348	     -0.21994823	      0.00000000	      0.00000000	     50.28712543
      2.28146282	     -0.05987231	     -0.00047321	     -0.20109443	     -0.06460194	      0.88307230	     -0.00033580	     -0.21995852	      0.00000000	      0.00000000	     50.75104696
      2.28286302	     -0.05992898	     -0.00048648	     -0.20115054	     -0.06459914	      0.88307286	     -0.00032862	     -0.21996866	      0.00000000	      0.00000000	     51.01678440
      2.28426322	     -0.05998469	     -0.00049898	     -0.20120572	     -0.06459638	      0.88307336	     -0.00032160	     -0.21997910	      0.00000000	      0.00000000	     50.87882762
      2.28566341	     -0.06003939	     -0.00051086	     -0.20125993	     -0.06459367	      0.88307379	     -0.00031476	     -0.21998975	      0.00000000	      0.00000000	     51.24808631
      2.28742647	     -0.06011002	     -0.00052479	     -0.20132997	     -0.06459032	      0.88307426	     -0.00030641	     -0.22000342	      0.00000000	      0.00000000	     51.47496455
      2.28896724	     -0.06017367	     -0.00053642	     -0.20139313	     -0.06458745	      0.88307460	     -0.00029936	     -0.22001555	      0.00000000	      0.00000000	     51.55897152
      2.29050801	     -0.06023320	     -0.00054671	     -0.20145222	     -0.06458465	      0.88307487	     -0.00029254	     -0.22002787	      0.00000000	      0.00000000	     51.70896739
      2.29204878	     -0.06029424	     -0.00055684	     -0.20151284	     -0.06458191	      0.88307507	     -0.00028596	     -0.22004026	      0.00000000	      0.00000000	     51.53102609
      2.29358956	     -0.06035384	     -0.00056525	     -0.20157207	     -0.06457924	      0.88307521	     -0.00027961	     -0.22005270	      0.00000000	      0.00000000	     51.70266963
      2.29513033	     -0.06041567	     -0.00057432	     -0.20163352	     -0.06457663	      0.88307529	     -0.00027351	     -0.22006516	      0.00000000	      0.00000000	     51.95690000
      2.29667110	     -0.06047607	     -0.00058069	     -0.20169363	     -0.06457411	      0.88307532	     -0.00026765	     -0.22007770	      0.00000000	     -0.00000000	     51.85316924
      2.29821187	     -0.06053789	     -0.00058915	     -0.20175511	     -0.06457165	      0.88307529	     -0.00026205	     -0.22009026	      0.00000000	     -0.00000000	     51.98944368
      2.29945100	     -0.06058597	     -0.00059278	     -0.20180301	     -0.06456973	      0.88307522	     -0.00025772	     -0.22010040	      0.00000000	     -0.00000000	     51.93821171
      2.30069013	     -0.06063490	     -0.00059765	     -0.20185173	     -0.06456786	      0.88307513	     -0.00025355	     -0.22011054	      0.00000000	     -0.00000000	     52.10573176
      2.30225586	     -0.06069646	     -0.00060212	     -0.20191308	     -0.06456558	      0.88307496	     -0.00024852	     -0.22012334	      0.00000000	     -0.00000000	     51.86813116
      2.30382160	     -0.06075529	     -0.00060671	     -0.20197171	     -0.06456337	      0.88307474	     -0.00024376	     -0.22013610	      0.00000000	     -0.00000000	     52.24017644
      2.30538733	     -0.06081695	     -0.00060934	     -0.20203324	     -0.06456126	      0.88307447	     -0.00023927	     -0.22014878	      0.00000000	     -0.00000000	     51.90598041
      2.30695307	     -0.06087310	     -0.00061312	     -0.20208922	     -0.06455922	      0.88307416	     -0.00023504	     -0.22016138	     -0.00000000	     -0.00000000	     52.03421341
      2.30819888	     -0.06091833	     -0.00061340	     -0.20213440	     -0.06455767	      0.88307387	     -0.00023187	     -0.22017125	     -0.00000000	     -0.00000000	     52.08105581
      2.30944470	     -0.06096285	     -0.00061471	     -0.20217885	     -0.06455617	      0.88307357	     -0.00022887	     -0.22018104	     -0.00000000	     -0.00000000	     52.19261136
      2.31103787	     -0.06101929	     -0.00061478	     -0.20223526	     -0.06455434	      0.88307313	     -0.00022529	     -0.22019341	     -0.00000000	     -0.00000000	     51.96285526
      2.31263104	     -0.06107453	     -0.00061515	     -0.20229045	     -0.06455260	      0.88307265	     -0.00022200	     -0.22020557	     -0.00000000	     -0.00000000	     52.39629807
      2.31422421	     -0.06112765	     -0.00061288	     -0.20234363	     -0.06455094	      0.88307213	     -0.00021899	     -0.22021754	     -0.00000000	     -0.00000000	     52.06250822
      2.31550960	     -0.06116763	     -0.00061266	     -0.20238360	     -0.06454968	      0.88307169	     -0.00021677	     -0.22022702	     -0.00000000	     -0.00000000	     52.04993776
      2.31679498	     -0.06120914	     -0.00061043	     -0.20242517	     -0.06454847	      0.88307121	     -0.00021475	     -0.22023632	     -0.00000000	     -0.00000000	     52.04111032
      2.31808036	     -0.06124842	     -0.00060837	     -0.20246452	     -0.06454732	      0.88307072	     -0.00021291	     -0.22024547	     -0.00000000	     -0.00000000	     52.05792952
      2.31991127	     -0.06130621	     -0.00060413	     -0.20252243	     -0.06454578	      0.88306997	     -0.00021061	     -0.22025813	     -0.00000000	     -0.00000000	     52.07998774
      2.32174217	     -0.06135724	     -0.00060085	     -0.20257359	     -0.06454436	      0.88306917	     -0.00020870	     -0.22027043	     -0.00000000	     -0.00000000	     51.51647009
      2.32288239	     -0.06138593	     -0.00059607	     -0.20260242	     -0.06454353	      0.88306865	     -0.00020771	     -0.22027786	     -0.00000000	     -0.00000000	     51.80939119
      2.32402260	     -0.06141743	     -0.00059264	     -0.20263403	     -0.06454275	      0.88306811	     -0.00020686	     -0.22028510	     -0.00000000	     -0.00000000	     51.86780414
      2.32580134	     -0.06146489	     -0.00058609	     -0.20268173	     -0.06454161	      0.88306724	     -0.00020584	     -0.22029611	     -0.00000000	     -0.00000000	     51.57808171
      2.32712701	     -0.06149725	     -0.00058085	     -0.20271426	     -0.06454084	      0.88306656	     -0.00020531	     -0.22030403	     -0.00000000	     -0.00000000	     51.81554993
      2.32845268	     -0.06152918	     -0.00057488	     -0.20274640	     -0.06454012	      0.88306587	     -0.00020499	     -0.22031169	     -0.00000000	     -0.00000000	     51.45712036
      2.32977834	     -0.06155830	     -0.00056852	     -0.20277574	     -0.06453946	      0.88306515	     -0.00020487	     -0.22031909	     -0.00000000	     -0.00000000	     51.57103040
      2.33178480	     -0.06160348	     -0.00055750	     -0.20282130	     -0.06453856	      0.88306403	     -0.00020507	     -0.22032976	     -0.00000000	     -0.00000000	     50.78309800
      2.33326544	     -0.06162743	     -0.00054901	     -0.20284554	     -0.06453799	      0.88306317	     -0.00020551	     -0.22033721	     -0.00000000	     -0.00000000	     51.35253823
      2.33474608	     -0.06165644	     -0.00053892	     -0.20287489	     -0.06453748	      0.88306230	     -0.00020621	     -0.22034422	     -0.00000000	     -0.00000000	     50.99654492
      2.33622673	     -0.06167933	     -0.00052935	     -0.20289811	     -0.06453704	      0.88306140	     -0.00020715	     -0.22035088	     -0.00000000	     -0.00000000	     51.19823170
      2.33770737	     -0.06170530	     -0.00051774	     -0.20292446	     -0.06453667	      0.88306048	     -0.00020835	     -0.22035712	     -0.00000000	     -0.00000000	     50.67638427
      2.33918801	     -0.06172483	     -0.00050770	     -0.20294435	     -0.06453637	      0.88305954	     -0.00020979	     -0.22036303	     -0.00000000	     -0.00000000	     50.81085501
      2.34066865	     -0.06174504	     -0.00049448	     -0.20296499	     -0.06453613	      0.88305858	     -0.00021147	     -0.22036850	     -0.00000000	     -0.00000000	     50.60046753
      2.34195489	     -0.06176048	     -0.00048529	     -0.20298076	     -0.06453597	      0.88305773	     -0.00021314	     -0.22037291	     -0.00000000	     -0.00000000	     50.57956154
      2.34324114	     -0.06177463	     -0.00047403	     -0.20299529	     -0.06453586	      0.88305687	     -0.00021498	     -0.22037703	     -0.00000000	     -0.00000000	     50.37462638
      2.34484508	     -0.06179071	     -0.00046113	     -0.20301182	     -0.06453580	      0.88305577	     -0.00021753	     -0.22038169	     -0.00000000	     -0.00000000	     50.28916897
      2.34625684	     -0.06180133	     -0.00044841	     -0.20302287	     -0.06453579	      0.88305478	     -0.00022001	     -0.22038537	     -0.00000000	     -0.00000000	     49.99855150
      2.34766860	     -0.06180907	     -0.00043687	     -0.20303101	     -0.06453585	      0.88305377	     -0.00022270	     -0.22038858	     -0.00000000	     -0.00000000	     50.20406883
      2.34908036	     -0.06181612	     -0.00042395	     -0.20303851	     -0.06453595	      0.88305275	     -0.00022560	     -0.22039132	     -0.00000000	     -0.00000000	     49.77552354
      2.35049213	     -0.06181950	     -0.00041200	     -0.20304231	     -0.06453610	      0.88305170	     -0.00022871	     -0.22039358	     -0.00000000	     -0.00000001	     49.99962894
      2.35146523	     -0.06182040	     -0.00040301	     -0.20304353	     -0.06453623	      0.88305097	     -0.00023098	     -0.22039485	     -0.00000000	     -0.00000001	     49.76127442
      2.35243833	     -0.06182025	     -0.00039417	     -0.20304369	     -0.06453639	      0.88305023	     -0.00023334	     -0.22039586	     -0.00000000	     -0.00000001	     49.71107137
      2.35394026	     -0.06181744	     -0.00038044	     -0.20304137	     -0.06453667	      0.88304907	     -0.00023717	     -0.22039692	     -0.00000000	     -0.00000001	     49.57409238
      2.35508630	     -0.06181345	     -0.00036990	     -0.20303776	     -0.06453692	      0.88304817	     -0.00024024	     -0.22039730	     -0.00000000	     -0.00000001	     49.53600490
      2.35623234	     -0.06180776	     -0.00035926	     -0.20303245	     -0.06453720	      0.88304725	     -0.00024344	     -0.22039732	     -0.00000000	     -0.00000001	     49.39918588
      2.35737838	     -0.06180040	     -0.00034848	     -0.20302547	     -0.06453751	      0.88304633	     -0.00024676	     -0.22039697	     -0.00000000	     -0.00000001	     49.37120624
      2.35852443	     -0.06179138	     -0.00033758	     -0.20301684	     -0.06453783	      0.88304539	     -0.00025021	     -0.22039624	     -0.00000000	     -0.00000001	     49.21266474
      2.35967047	     -0.06178062	     -0.00032651	     -0.20300647	     -0.06453819	      0.88304444	     -0.00025378	     -0.22039512	     -0.00000000	     -0.00000001	     49.21426290
      2.36064741	     -0.06177021	     -0.00031698	     -0.20299640	     -0.06453851	      0.88304362	     -0.00025691	     -0.22039387	     -0.00000000	     -0.00000001	     49.05704784
      2.36162436	     -0.06175863	     -0.00030731	     -0.20298516	     -0.06453884	      0.88304279	     -0.00026012	     -0.22039233	     -0.00000000	     -0.00000001	     49.01009413
      2.36283944	     -0.06174284	     -0.00029507	     -0.20296980	     -0.06453928	      0.88304175	     -0.00026423	     -0.22039003	     -0.00000000	     -0.00000001	     48.86556012
      2.36405452	     -0.06172555	     -0.00028248	     -0.20295296	     -0.06453974	      0.88304069	     -0.00026845	     -0.22038731	     -0.00000000	     -0.00000001	     48.83323949
      2.36495587	     -0.06171194	     -0.00027304	     -0.20293967	     -0.06454009	      0.88303990	     -0.00027166	     -0.22038502	     -0.00000000	     -0.00000001	     48.67760221
      2.36585722	     -0.06169757	     -0.00026352	     -0.20292563	     -0.06454045	      0.88303909	     -0.00027492	     -0.22038251	     -0.00000000	     -0.00000001	     48.61281945
      2.36716448	     -0.06167555	     -0.00024959	     -0.20290410	     -0.06454099	      0.88303792	     -0.00027976	     -0.22037849	     -0.00000000	     -0.00000001	     48.46929977
      2.36826056	     -0.06165600	     -0.00023779	     -0.20288495	     -0.06454146	      0.88303692	     -0.00028390	     -0.22037478	     -0.00000000	     -0.00000001	     48.39839575
      2.36935665	     -0.06163557	     -0.00022590	     -0.20286492	     -0.06454193	      0.88303591	     -0.00028811	     -0.22037078	     -0.00000000	     -0.00000001	     48.25479976
      2.37045273	     -0.06161421	     -0.00021393	     -0.20284396	     -0.06454241	      0.88303488	     -0.00029240	     -0.22036650	     -0.00000000	     -0.00000001	     48.19571613
      2.37154881	     -0.06159249	     -0.00020209	     -0.20282264	     -0.06454290	      0.88303385	     -0.00029674	     -0.22036195	     -0.00000000	     -0.00000001	     48.04447873
      2.37264490	     -0.06156975	     -0.00018994	     -0.20280031	     -0.06454339	      0.88303280	     -0.00030115	     -0.22035713	     -0.00000000	     -0.00000001	     47.99850179
      2.37359014	     -0.06154958	     -0.00017935	     -0.20278048	     -0.06454381	      0.88303189	     -0.00030500	     -0.22035278	     -0.00000000	     -0.00000001	     47.87441391
      2.37453539	     -0.06152884	     -0.00016875	     -0.20276009	     -0.06454424	      0.88303096	     -0.00030888	     -0.22034825	     -0.00000000	     -0.00000001	     47.80771385
      2.37576177	     -0.06150132	     -0.00015501	     -0.20273301	     -0.06454479	      0.88302976	     -0.00031397	     -0.22034212	     -0.00000000	     -0.00000001	     47.69560905
      2.37698815	     -0.06147308	     -0.00014127	     -0.20270520	     -0.06454534	      0.88302854	     -0.00031911	     -0.22033575	     -0.00000000	     -0.00000001	     47.61986451
      2.37798153	     -0.06144976	     -0.00013016	     -0.20268223	     -0.06454579	      0.88302754	     -0.00032331	     -0.22033042	     -0.00000000	     -0.00000001	     47.52725668
      2.37897490	     -0.06142598	     -0.00011906	     -0.20265879	     -0.06454623	      0.88302653	     -0.00032754	     -0.22032495	     -0.00000000	     -0.00000001	     47.46456243
      2.38023021	     -0.06139543	     -0.00010510	     -0.20262867	     -0.06454677	      0.88302525	     -0.00033291	     -0.22031785	     -0.00000000	     -0.00000001	     47.37786218
      2.38148552	     -0.06136431	     -0.00009119	     -0.20259796	     -0.06454731	      0.88302395	     -0.00033831	     -0.22031057	     -0.00000000	     -0.00000001	     47.30736970
      2.38251625	     -0.06133839	     -0.00007984	     -0.20257238	     -0.06454774	      0.88302288	     -0.00034276	     -0.22030447	     -0.00000000	     -0.00000001	     47.24707846
      2.38354698	     -0.06131208	     -0.00006856	     -0.20254640	     -0.06454816	      0.88302180	     -0.00034722	     -0.22029828	     -0.00000000	     -0.00000001	     47.19476616
      2.38485848	     -0.06127820	     -0.00005438	     -0.20251292	     -0.06454869	      0.88302042	     -0.00035291	     -0.22029026	     -0.00000000	     -0.00000001	     47.14063257
      2.38616999	     -0.06124388	     -0.00004042	     -0.20247900	     -0.06454919	      0.88301903	     -0.00035860	     -0.22028211	     -0.00000000	     -0.00000001	     47.08330044
      2.38729749	     -0.06121417	     -0.00002867	     -0.20244960	     -0.06454960	      0.88301783	     -0.00036350	     -0.22027502	     -0.00000000	     -0.00000001	     47.06208818
      2.38842500	     -0.06118422	     -0.00001715	     -0.20241997	     -0.06454999	      0.88301662	     -0.00036838	     -0.22026786	     -0.00000000	     -0.00000001	     47.02990695
      2.38955250	     -0.06115417	     -0.00000587	     -0.20239021	     -0.06455037	      0.88301541	     -0.00037325	     -0.22026064	     -0.00000000	     -0.00000001	     47.02573612
      2.39113861	     -0.06111172	      0.00000960	     -0.20234817	     -0.06455087	      0.88301370	     -0.00038007	     -0.22025040	     -0.00000000	     -0.00000001	     47.02264535
      2.39246453	     -0.06107617	      0.00002215	     -0.20231292	     -0.06455125	      0.88301227	     -0.00038572	     -0.22024180	     -0.00000000	     -0.00000001	     47.08068764
      2.39379046	     -0.06104092	      0.00003434	     -0.20227798	     -0.06455161	      0.88301084	     -0.00039131	     -0.22023316	     -0.00000000	     -0.00000001	     47.11253627
      2.39511638	     -0.06100593	      0.00004602	     -0.20224326	     -0.06455194	      0.88300941	     -0.00039683	     -0.22022452	     -0.00000000	     -0.00000001	     47.21940555
      2.39644231	     -0.06097104	      0.00005725	     -0.20220862	     -0.06455225	      0.88300798	     -0.00040226	     -0.22021588	     -0.00000000	     -0.00000001	     47.29884926
      2.39822308	     -0.06092446	      0.00007155	     -0.20216234	     -0.06455263	      0.88300606	     -0.00040940	     -0.22020432	     -0.00000000	     -0.00000001	     47.45715265
      2.40000386	     -0.06087814	      0.00008499	     -0.20211628	     -0.06455297	      0.88300417	     -0.00041633	     -0.22019283	     -0.00000000	     -0.00000001	     47.52870569
      2.40150802	     -0.06083925	      0.00009563	     -0.20207759	     -0.06455322	      0.88300258	     -0.00042200	     -0.22018321	     -0.00000000	     -0.00000001	     47.65139796
      2.40301218	     -0.06080091	      0.00010573	     -0.20203940	     -0.06455345	      0.88300102	     -0.00042749	     -0.22017368	     -0.00000000	     -0.00000001	     47.75262120
      2.40460495	     -0.06076157	      0.00011579	     -0.20200021	     -0.06455367	      0.88299939	     -0.00043309	     -0.22016374	     -0.00000000	     -0.00000001	     47.49544042
      2.40619772	     -0.06071965	      0.00012501	     -0.20195839	     -0.06455387	      0.88299780	     -0.00043848	     -0.22015394	     -0.00000000	     -0.00000001	     47.78764326
      2.40779049	     -0.06068041	      0.00013367	     -0.20191922	     -0.06455405	      0.88299625	     -0.00044363	     -0.22014427	     -0.00000000	     -0.00000001	     47.66514712
      2.40914902	     -0.06064795	      0.00014013	     -0.20188679	     -0.06455419	      0.88299497	     -0.00044784	     -0.22013616	     -0.00000000	     -0.00000001	     47.86276793
      2.41050755	     -0.06061509	      0.00014636	     -0.20185393	     -0.06455432	      0.88299373	     -0.00045186	     -0.22012821	     -0.00000000	     -0.00000001	     47.57138062
      2.41186607	     -0.06058196	      0.00015196	     -0.20182079	     -0.06455444	      0.88299253	     -0.00045571	     -0.22012038	     -0.00000000	     -0.00000001	     47.74231742
      2.41367020	     -0.06054103	      0.00015897	     -0.20177981	     -0.06455460	      0.88299102	     -0.00046053	     -0.22011021	     -0.00000000	     -0.00000001	     47.32884051
      2.41547432	     -0.06049483	      0.00016453	     -0.20173350	     -0.06455474	      0.88298959	     -0.00046502	     -0.22010030	     -0.00000000	     -0.00000001	     47.96398504
      2.41684696	     -0.06046649	      0.00016941	     -0.20170510	     -0.06455484	      0.88298858	     -0.00046822	     -0.22009284	     -0.00000000	     -0.00000000	     47.57267937
      2.41821961	     -0.06043442	      0.00017281	     -0.20167291	     -0.06455494	      0.88298763	     -0.00047122	     -0.22008557	     -0.00000000	     -0.00000000	     47.48560088
      2.41959225	     -0.06040303	      0.00017640	     -0.20164140	     -0.06455504	      0.88298674	     -0.00047402	     -0.22007840	     -0.00000000	     -0.00000000	     47.57739831
      2.42160777	     -0.06036018	      0.00018017	     -0.20159834	     -0.06455518	      0.88298555	     -0.00047778	     -0.22006808	     -0.00000000	     -0.00000000	     47.23522176
      2.42289795	     -0.06032918	      0.00018296	     -0.20156721	     -0.06455527	      0.88298487	     -0.00047995	     -0.22006163	     -0.00000000	     -0.00000000	     47.46097273
      2.42418813	     -0.06030084	      0.00018478	     -0.20153871	     -0.06455537	      0.88298425	     -0.00048196	     -0.22005524	     -0.00000000	     -0.00000000	     47.64013000
      2.42580628	     -0.06026689	      0.00018747	     -0.20150457	     -0.06455548	      0.88298357	     -0.00048421	     -0.22004736	     -0.00000000	     -0.00000000	     47.29349457
      2.42742443	     -0.06022958	      0.00018905	     -0.20146703	     -0.06455560	      0.88298298	     -0.00048619	     -0.22003961	     -0.00000000	     -0.00000000	     47.65312746
      2.42886072	     -0.06020068	      0.00019122	     -0.20143795	     -0.06455571	      0.88298255	     -0.00048771	     -0.22003278	     -0.00000000	     -0.00000000	     47.67692992
      2.43029700	     -0.06016859	      0.00019239	     -0.20140565	     -0.06455582	      0.88298220	     -0.00048901	     -0.22002607	     -0.00000000	     -0.00000000	     47.62773335
      2.43205658	     -0.06013564	      0.00019449	     -0.20137246	     -0.06455596	      0.88298188	     -0.00049030	     -0.22001791	     -0.00000000	     -0.00000000	     47.63948980
      2.43360606	     -0.06010016	      0.00019469	     -0.20133673	     -0.06455610	      0.88298170	     -0.00049115	     -0.22001094	     -0.00000000	     -0.00000000	     47.58558963
      2.43498277	     -0.06007135	      0.00019630	     -0.20130774	     -0.06455622	      0.88298161	     -0.00049169	     -0.22000473	     -0.00000000	     -0.00000000	     47.61202724
      2.43635949	     -0.06004424	      0.00019642	     -0.20128039	     -0.06455634	      0.88298160	     -0.00049203	     -0.21999861	     -0.00000000	      0.00000000	     47.86858810
      2.43802663	     -0.06001359	      0.00019749	     -0.20124950	     -0.06455650	      0.88298168	     -0.00049217	     -0.21999136	     -0.00000000	      0.00000000	     47.50437681
      2.43969377	     -0.05998257	      0.00019638	     -0.20121817	     -0.06455665	      0.88298186	     -0.00049200	     -0.21998426	     -0.00000000	      0.00000000	     48.22205956
      2.44100031	     -0.05995706	      0.00019755	     -0.20119249	     -0.06455678	      0.88298207	     -0.00049166	     -0.21997885	     -0.00000000	      0.00000000	     47.70923099
      2.44230685	     -0.05993211	      0.00019695	     -0.20116730	     -0.06455691	      0.88298234	     -0.00049114	     -0.21997347	     -0.00000000	      0.00000000	     47.88570782
      2.44391337	     -0.05990576	      0.00019671	     -0.20114068	     -0.06455707	      0.88298275	     -0.00049025	     -0.21996700	     -0.00000000	      0.00000000	     47.75765327
      2.44551989	     -0.05987944	      0.00019524	     -0.20111407	     -0.06455723	      0.88298324	     -0.00048909	     -0.21996078	     -0.00000000	      0.00000000	     47.73801881
      2.44712641	     -0.05985338	      0.00019461	     -0.20108772	     -0.06455739	      0.88298381	     -0.00048765	     -0.21995478	     -0.00000000	      0.00000000	     47.72216332
      2.44873293	     -0.05982760	      0.00019203	     -0.20106161	     -0.06455754	      0.88298446	     -0.00048593	     -0.21994899	     -0.00000000	      0.00000000	     48.00641031
      2.45016353	     -0.05980760	      0.00019139	     -0.20104135	     -0.06455767	      0.88298510	     -0.00048417	     -0.21994403	     -0.00000000	      0.00000000	     47.93271095
      2.45159413	     -0.05978801	      0.00018852	     -0.20102146	     -0.06455780	      0.88298579	     -0.00048220	     -0.21993929	     -0.00000000	      0.00000000	     48.01382534
      2.45302472	     -0.05977043	      0.00018674	     -0.20100359	     -0.06455792	      0.88298654	     -0.00048001	     -0.21993479	     -0.00000000	      0.00000000	     47.98157471
      2.45445532	     -0.05975487	      0.00018355	     -0.20098772	     -0.06455803	      0.88298733	     -0.00047761	     -0.21993055	     -0.00000000	      0.00000000	     48.00760016
      2.45620499	     -0.05973864	      0.00018045	     -0.20097114	     -0.06455815	      0.88298836	     -0.00047438	     -0.21992579	     -0.00000000	      0.00000000	     47.63107233
      2.45750599	     -0.05972325	      0.00017670	     -0.20095542	     -0.06455823	      0.88298917	     -0.00047178	     -0.21992252	     -0.00000000	      0.00000000	     48.03468960
      2.45880700	     -0.05971365	      0.00017356	     -0.20094553	     -0.06455830	      0.88299002	     -0.00046900	     -0.21991947	     -0.00000000	      0.00000000	     47.92028906
      2.46046821	     -0.05970247	      0.00016846	     -0.20093395	     -0.06455837	      0.88299114	     -0.00046520	     -0.21991604	     -0.00000000	      0.00000000	     48.02169838
      2.46212942	     -0.05969608	      0.00016362	     -0.20092716	     -0.06455843	      0.88299232	     -0.00046112	     -0.21991307	     -0.00000000	      0.00000000	     47.76829484
      2.46379063	     -0.05968720	      0.00015697	     -0.20091785	     -0.06455846	      0.88299354	     -0.00045677	     -0.21991066	     -0.00000000	      0.00000001	     47.85166433
      2.46518563	     -0.05968469	      0.00015240	     -0.20091499	     -0.06455846	      0.88299460	     -0.00045291	     -0.21990901	     -0.00000000	      0.00000001	     47.91139125
      2.46658063	     -0.05968204	      0.00014639	     -0.20091197	     -0.06455845	      0.88299569	     -0.00044886	     -0.21990778	     -0.00000000	      0.00000001	     47.93176066
      2.46797562	     -0.05968176	      0.00014072	     -0.20091132	     -0.06455843	      0.88299681	     -0.00044463	     -0.21990693	     -0.00000000	      0.00000001	     47.96849322
      2.46995224	     -0.05968489	      0.00013111	     -0.20091390	     -0.06455836	      0.88299843	     -0.00043832	     -0.21990641	     -0.00000000	      0.00000001	     48.16008660
      2.47129325	     -0.05968728	      0.00012538	     -0.20091594	     -0.06455829	      0.88299955	     -0.00043383	     -0.21990654	     -0.00000000	      0.00000001	     47.95886092
      2.47263427	     -0.05969177	      0.00011815	     -0.20092005	     -0.06455820	      0.88300069	     -0.00042918	     -0.21990701	     -0.00000000	      0.00000001	     48.01200297
      2.47433586	     -0.05970051	      0.00010929	     -0.20092831	     -0.06455807	      0.88300217	     -0.00042305	     -0.21990818	     -0.00000000	      0.00000001	     48.01835333
      2.47580578	     -0.05971047	      0.00010030	     -0.20093783	     -0.06455793	      0.88300347	     -0.00041755	     -0.21990969	     -0.00000000	      0.00000001	     48.18297130
      2.47727569	     -0.05972075	      0.00009199	     -0.20094769	     -0.06455777	      0.88300478	     -0.00041186	     -0.21991168	     -0.00000000	      0.00000001	     48.07908277
      2.47829353	     -0.05972934	      0.00008531	     -0.20095597	     -0.06455764	      0.88300570	     -0.00040781	     -0.21991332	     -0.00000000	      0.00000001	     48.13066340
      2.47931136	     -0.05973901	      0.00007869	     -0.20096533	     -0.06455751	      0.88300662	     -0.00040368	     -0.21991519	     -0.00000000	      0.00000001	     48.17007321
      2.48078665	     -0.05975479	      0.00006868	     -0.20098067	     -0.06455729	      0.88300797	     -0.00039754	     -0.21991831	     -0.00000000	      0.00000001	     48.17706723
      2.48197384	     -0.05976861	      0.00006028	     -0.20099412	     -0.06455710	      0.88300907	     -0.00039247	     -0.21992117	     -0.00000000	      0.00000001	     48.21427182
      2.48316103	     -0.05978378	      0.00005155	     -0.20100892	     -0.06455689	      0.88301017	     -0.00038730	     -0.21992433	     -0.00000000	      0.00000001	     48.19437091
      2.48434823	     -0.05979988	      0.00004249	     -0.20102465	     -0.06455667	      0.88301127	     -0.00038202	     -0.21992780	     -0.00000000	      0.00000001	     48.24617011
      2.48553542	     -0.05981716	      0.00003316	     -0.20104156	     -0.06455643	      0.88301238	     -0.00037664	     -0.21993157	     -0.00000000	      0.00000001	     48.20624277
      2.48656004	     -0.05983283	      0.00002491	     -0.20105691	     -0.06455621	      0.88301334	     -0.00037192	     -0.21993506	     -0.00000000	      0.00000001	     48.26300610
      2.48758467	     -0.05984930	      0.00001644	     -0.20107305	     -0.06455598	      0.88301429	     -0.00036714	     -0.21993877	     -0.00000000	      0.00000001	     48.24976760
      2.48860930	     -0.05986654	      0.00000771	     -0.20108996	     -0.06455574	      0.88301525	     -0.00036229	     -0.21994269	     -0.00000000	      0.00000001	     48.27685399
      2.49000471	     -0.05989120	     -0.00000450	     -0.20111418	     -0.06455538	      0.88301655	     -0.00035559	     -0.21994837	     -0.00000000	      0.00000001	     48.27492901
      2.49103026	     -0.05991025	     -0.00001370	     -0.20113290	     -0.06455510	      0.88301750	     -0.00035060	     -0.21995279	     -0.00000000	      0.00000001	     48.32264144
      2.49205582	     -0.05993000	     -0.00002309	     -0.20115232	     -0.06455480	      0.88301845	     -0.00034556	     -0.21995741	     -0.00000000	      0.00000001	     48.32685162
      2.49329175	     -0.05995476	     -0.00003465	     -0.20117668	     -0.06455443	      0.88301959	     -0.00033942	     -0.21996325	     -0.00000000	      0.00000001	     48.37660582
      2.49439071	     -0.05997749	     -0.00004511	     -0.20119906	     -0.06455407	      0.88302059	     -0.00033390	     -0.21996867	     -0.00000000	      0.00000001	     48.38855664
      2.49548967	     -0.06000097	     -0.00005578	     -0.20122220	     -0.06455369	      0.88302158	     -0.00032834	     -0.21997431	     -0.00000000	      0.00000001	     48.44527684
      2.49658863	     -0.06002504	     -0.00006661	     -0.20124592	     -0.06455330	      0.88302256	     -0.00032274	     -0.21998016	     -0.00000000	      0.00000001	     48.47460861
      2.49768759	     -0.06004977	     -0.00007762	     -0.20127030	     -0.06455288	      0.88302353	     -0.00031711	     -0.21998620	     -0.00000000	      0.00000001	     48.53645838
      2.49878655	     -0.06007500	     -0.00008879	     -0.20129518	     -0.06455244	      0.88302449	     -0.00031144	     -0.21999242	     -0.00000000	      0.00000001	     48.58660508
      2.49988551	     -0.06010085	     -0.00010018	     -0.20132068	     -0.06455198	      0.88302543	     -0.00030574	     -0.21999883	     -0.00000000	      0.00000001	     48.65621400
      2.50098447	     -0.06012726	     -0.00011177	     -0.20134674	     -0.06455150	      0.88302636	     -0.00030002	     -0.22000540	     -0.00000000	      0.00000001	     48.72521749
      2.50208343	     -0.06015450	     -0.00012358	     -0.20137363	     -0.06455099	      0.88302726	     -0.00029428	     -0.22001214	     -0.00000000	      0.00000001	     48.80024837
      2.50318238	     -0.06018268	     -0.00013529	     -0.20140147	     -0.06455046	      0.88302815	     -0.00028853	     -0.22001905	     -0.00000000	      0.00000001	     48.87937162
      2.50454606	     -0.06021942	     -0.00015018	     -0.20143779	     -0.06454976	      0.88302923	     -0.00028138	     -0.22002787	     -0.00000000	      0.00000001	     48.98019506
      2.50562209	     -0.06024987	     -0.00016241	     -0.20146790	     -0.06454919	      0.88303005	     -0.00027574	     -0.22003502	     -0.00000000	      0.00000001	     49.08475392
      2.50669811	     -0.06028122	     -0.00017484	     -0.20149890	     -0.06454859	      0.88303085	     -0.00027009	     -0.22004236	     -0.00000000	      0.00000001	     49.17580595
      2.50801991	     -0.06032069	     -0.00019014	     -0.20153796	     -0.06454782	      0.88303181	     -0.00026316	     -0.22005160	      0.00000000	      0.00000000	     49.30782012
      2.50934170	     -0.06036126	     -0.00020550	     -0.20157812	     -0.06454701	      0.88303272	     -0.00025625	     -0.22006110	      0.00000000	      0.00000000	     49.41631362
      2.51045712	     -0.06039613	     -0.00021847	     -0.20161265	     -0.06454630	      0.88303346	     -0.00025044	     -0.22006929	      0.00000000	      0.00000000	     49.56455299
      2.51157253	     -0.06043173	     -0.00023144	     -0.20164792	     -0.06454556	      0.88303417	     -0.00024465	     -0.22007766	      0.00000000	      0.00000000	     49.68258729
      2.51297195	     -0.06047796	     -0.00024810	     -0.20169374	     -0.06454459	      0.88303503	     -0.00023744	     -0.22008837	      0.00000000	      0.00000000	     49.88731052
      2.51437137	     -0.06052538	     -0.00026472	     -0.20174075	     -0.06454359	      0.88303583	     -0.00023029	     -0.22009933	      0.00000000	      0.00000000	     50.06172821
      2.51577078	     -0.06057331	     -0.00028114	     -0.20178829	     -0.06454255	      0.88303658	     -0.00022323	     -0.22011053	      0.00000000	      0.00000000	     50.34003337
      2.51717020	     -0.06062155	     -0.00029745	     -0.20183615	     -0.06454148	      0.88303727	     -0.00021627	     -0.22012193	      0.00000000	      0.00000000	     50.51846988
      2.51856962	     -0.06066952	     -0.00031356	     -0.20188375	     -0.06454037	      0.88303792	     -0.00020943	     -0.22013349	      0.00000000	      0.00000000	     50.83810765
      2.51996903	     -0.06071753	     -0.00032940	     -0.20193142	     -0.06453924	      0.88303851	     -0.00020271	     -0.22014518	      0.00000000	      0.00000000	     51.02343185
      2.52136845	     -0.06076499	     -0.00034439	     -0.20197856	     -0.06453809	      0.88303904	     -0.00019614	     -0.22015696	      0.00000000	      0.00000000	     51.29076582
      2.52276787	     -0.06081238	     -0.00035898	     -0.20202566	     -0.06453691	      0.88303952	     -0.00018973	     -0.22016879	      0.00000000	      0.00000000	     51.48725208
      2.52485540	     -0.06088338	     -0.00038002	     -0.20209624	     -0.06453512	      0.88304013	     -0.00018046	     -0.22018649	      0.00000000	      0.00000000	     51.76100292
      2.52630184	     -0.06093301	     -0.00039411	     -0.20214561	     -0.06453387	      0.88304049	     -0.00017428	     -0.22019876	      0.00000000	      0.00000000	     52.05573736
      2.52774828	     -0.06098315	     -0.00040752	     -0.20219553	     -0.06453260	      0.88304079	     -0.00016828	     -0.22021104	      0.00000000	      0.00000000	     51.87026586
      2.52919471	     -0.06103035	     -0.00042038	     -0.20224251	     -0.06453133	      0.88304103	     -0.00016249	     -0.22022326	      0.00000000	      0.00000000	     52.30628686
      2.53094576	     -0.06109126	     -0.00043538	     -0.20230318	     -0.06452978	      0.88304126	     -0.00015577	     -0.22023790	      0.00000000	      0.00000000	     52.42389781
      2.53251565	     -0.06113942	     -0.00044775	     -0.20235118	     -0.06452840	      0.88304141	     -0.00015000	     -0.22025090	      0.00000000	      0.00000000	     52.62586937
      2.53408554	     -0.06119365	     -0.00046027	     -0.20240524	     -0.06452702	      0.88304149	     -0.00014449	     -0.22026363	      0.00000000	      0.00000000	     52.67277023
      2.53565543	     -0.06124032	     -0.00047150	     -0.20245179	     -0.06452565	      0.88304153	     -0.00013924	     -0.22027622	      0.00000000	      0.00000000	     52.47972746
      2.53722532	     -0.06129295	     -0.00048354	     -0.20250427	     -0.06452429	      0.88304151	     -0.00013426	     -0.22028853	      0.00000000	     -0.00000000	     52.51261895
      2.53879521	     -0.06133576	     -0.00049258	     -0.20254703	     -0.06452295	      0.88304145	     -0.00012954	     -0.22030064	      0.00000000	     -0.00000000	     52.88991061
      2.54001879	     -0.06137698	     -0.00050150	     -0.20258815	     -0.06452191	      0.88304136	     -0.00012605	     -0.22030982	      0.00000000	     -0.00000000	     52.68967356
      2.54124238	     -0.06141264	     -0.00050857	     -0.20262377	     -0.06452089	      0.88304126	     -0.00012273	     -0.22031889	      0.00000000	     -0.00000000	     52.83331069
      2.54285931	     -0.06146222	     -0.00051807	     -0.20267330	     -0.06451957	      0.88304108	     -0.00011859	     -0.22033063	      0.00000000	     -0.00000000	     52.53733616
      2.54447623	     -0.06150553	     -0.00052608	     -0.20271659	     -0.06451827	      0.88304086	     -0.00011475	     -0.22034213	      0.00000000	     -0.00000000	     53.07965158
      2.54592749	     -0.06155103	     -0.00053397	     -0.20276206	     -0.06451714	      0.88304064	     -0.00011155	     -0.22035218	      0.00000000	     -0.00000000	     52.47376377
      2.54737876	     -0.06158821	     -0.00053995	     -0.20279926	     -0.06451603	      0.88304039	     -0.00010858	     -0.22036206	      0.00000000	     -0.00000000	     52.95035210
      2.54883002	     -0.06163166	     -0.00054664	     -0.20284272	     -0.06451496	      0.88304012	     -0.00010586	     -0.22037167	      0.00000000	     -0.00000000	     52.42220197
      2.55028128	     -0.06166595	     -0.00055144	     -0.20287707	     -0.06451392	      0.88303983	     -0.00010337	     -0.22038108	      0.00000000	     -0.00000000	     52.80877652
      2.55173254	     -0.06170537	     -0.00055680	     -0.20291655	     -0.06451291	      0.88303952	     -0.00010113	     -0.22039017	      0.00000000	     -0.00000000	     52.71628585
      2.55318380	     -0.06173970	     -0.00056056	     -0.20295097	     -0.06451194	      0.88303919	     -0.00009912	     -0.22039902	      0.00000000	     -0.00000000	     52.65839609
      2.55463506	     -0.06177621	     -0.00056474	     -0.20298757	     -0.06451100	      0.88303884	     -0.00009735	     -0.22040759	      0.00000000	     -0.00000000	     52.53762006
      2.55608632	     -0.06180798	     -0.00056743	     -0.20301947	     -0.06451011	      0.88303849	     -0.00009583	     -0.22041591	     -0.00000000	     -0.00000000	     52.57505576
      2.55753759	     -0.06184344	     -0.00057057	     -0.20305505	     -0.06450926	      0.88303812	     -0.00009454	     -0.22042393	     -0.00000000	     -0.00000000	     52.63864164
      2.55931537	     -0.06188132	     -0.00057227	     -0.20309315	     -0.06450827	      0.88303766	     -0.00009328	     -0.22043346	     -0.00000000	     -0.00000000	     52.47883012
      2.56061452	     -0.06190771	     -0.00057434	     -0.20311967	     -0.06450759	      0.88303731	     -0.00009260	     -0.22044009	     -0.00000000	     -0.00000000	     52.40833748
      2.56191367	     -0.06193216	     -0.00057480	     -0.20314430	     -0.06450695	      0.88303696	     -0.00009210	     -0.22044645	     -0.00000000	     -0.00000000	     52.53952182
      2.56354761	     -0.06196420	     -0.00057558	     -0.20317657	     -0.06450619	      0.88303651	     -0.00009175	     -0.22045409	     -0.00000000	     -0.00000000	     52.49312278
      2.56518156	     -0.06199254	     -0.00057466	     -0.20320519	     -0.06450548	      0.88303605	     -0.00009170	     -0.22046130	     -0.00000000	     -0.00000000	     52.50511276
      2.56681550	     -0.06202138	     -0.00057507	     -0.20323428	     -0.06450483	      0.88303558	     -0.00009196	     -0.22046802	     -0.00000000	     -0.00000000	     52.00784391
      2.56811460	     -0.06203499	     -0.00057279	     -0.20324815	     -0.06450435	      0.88303520	     -0.00009237	     -0.22047302	     -0.00000000	     -0.00000000	     52.47287511
      2.56941370	     -0.06205470	     -0.00057172	     -0.20326810	     -0.06450391	      0.88303482	     -0.00009298	     -0.22047767	     -0.00000000	     -0.00000000	     52.34669373
      2.57104631	     -0.06207562	     -0.00056886	     -0.20328937	     -0.06450340	      0.88303434	     -0.00009402	     -0.22048307	     -0.00000000	     -0.00000000	     52.45018572
      2.57267891	     -0.06209581	     -0.00056639	     -0.20330989	     -0.06450295	      0.88303385	     -0.00009535	     -0.22048794	     -0.00000000	     -0.00000000	     52.15653639
      2.57398753	     -0.06210687	     -0.00056280	     -0.20332126	     -0.06450262	      0.88303346	     -0.00009664	     -0.22049147	     -0.00000000	     -0.00000000	     52.31137029
      2.57529615	     -0.06211922	     -0.00055963	     -0.20333391	     -0.06450233	      0.88303306	     -0.00009812	     -0.22049464	     -0.00000000	     -0.00000000	     52.12240714
      2.57698726	     -0.06213270	     -0.00055432	     -0.20334781	     -0.06450201	      0.88303254	     -0.00010031	     -0.22049819	     -0.00000000	     -0.00000000	     52.24060069
      2.57867838	     -0.06214509	     -0.00054900	     -0.20336064	     -0.06450174	      0.88303201	     -0.00010282	     -0.22050109	     -0.00000000	     -0.00000000	     51.78428338
      2.57995709	     -0.06214824	     -0.00054344	     -0.20336415	     -0.06450157	      0.88303160	     -0.00010492	     -0.22050285	     -0.00000000	     -0.00000000	     52.03331656
      2.58123580	     -0.06215287	     -0.00053815	     -0.20336915	     -0.06450143	      0.88303119	     -0.00010721	     -0.22050422	     -0.00000000	     -0.00000000	     51.84247469
      2.58295041	     -0.06215780	     -0.00053020	     -0.20337458	     -0.06450130	      0.88303063	     -0.00011055	     -0.22050541	     -0.00000000	     -0.00000000	     51.90809738
      2.58466501	     -0.06216091	     -0.00052197	     -0.20337821	     -0.06450122	      0.88303007	     -0.00011420	     -0.22050590	     -0.00000000	     -0.00000000	     51.39308344
      2.58595686	     -0.06215732	     -0.00051487	     -0.20337503	     -0.06450119	      0.88302963	     -0.00011716	     -0.22050582	     -0.00000000	     -0.00000000	     51.70058786
      2.58724871	     -0.06215532	     -0.00050770	     -0.20337346	     -0.06450119	      0.88302919	     -0.00012029	     -0.22050530	     -0.00000000	     -0.00000000	     51.47315366
      2.58891512	     -0.06214989	     -0.00049804	     -0.20336857	     -0.06450124	      0.88302860	     -0.00012458	     -0.22050398	     -0.00000000	     -0.00000000	     51.35580160
      2.59009539	     -0.06214334	     -0.00049098	     -0.20336241	     -0.06450130	      0.88302818	     -0.00012780	     -0.22050262	     -0.00000000	     -0.00000000	     51.28542107
      2.59127566	     -0.06213648	     -0.00048373	     -0.20335595	     -0.06450138	      0.88302774	     -0.00013115	     -0.22050087	     -0.00000000	     -0.00000000	     51.25633888
      2.59245593	     -0.06212847	     -0.00047628	     -0.20334835	     -0.06450148	      0.88302730	     -0.00013463	     -0.22049878	     -0.00000000	     -0.00000000	     51.17602393
      2.59363620	     -0.06211923	     -0.00046866	     -0.20333951	     -0.06450160	      0.88302685	     -0.00013826	     -0.22049633	     -0.00000000	     -0.00000000	     51.08315357
      2.59481647	     -0.06210848	     -0.00046084	     -0.20332918	     -0.06450174	      0.88302639	     -0.00014202	     -0.22049352	     -0.00000000	     -0.00000000	     51.02851337
      2.59599674	     -0.06209653	     -0.00045286	     -0.20331764	     -0.06450190	      0.88302592	     -0.00014591	     -0.22049036	     -0.00000000	     -0.00000000	     50.90199854
      2.59717701	     -0.06208309	     -0.00044471	     -0.20330461	     -0.06450208	      0.88302544	     -0.00014993	     -0.22048684	     -0.00000000	     -0.00000000	     50.90484230
      2.59814417	     -0.06207125	     -0.00043793	     -0.20329313	     -0.06450223	      0.88302504	     -0.00015332	     -0.22048369	     -0.00000000	     -0.00000000	     50.76347027
      2.59911132	     -0.06205849	     -0.00043103	     -0.20328071	     -0.06450240	      0.88302463	     -0.00015680	     -0.22048030	     -0.00000000	     -0.00000000	     50.73079494
      2.60037332	     -0.06204062	     -0.00042184	     -0.20326329	     -0.06450264	      0.88302408	     -0.00016146	     -0.22047553	     -0.00000000	     -0.00000000	     50.60564081
      2.60148108	     -0.06202370	     -0.00041358	     -0.20324678	     -0.06450286	      0.88302359	     -0.00016566	     -0.22047102	     -0.00000000	     -0.00000000	     50.59188400
      2.60258884	     -0.06200580	     -0.00040517	     -0.20322928	     -0.06450309	      0.88302309	     -0.00016998	     -0.22046620	     -0.00000000	     -0.00000000	     50.43135866
      2.60357579	     -0.06198887	     -0.00039755	     -0.20321272	     -0.06450331	      0.88302263	     -0.00017391	     -0.22046166	     -0.00000000	     -0.00000000	     50.43532192
      2.60456275	     -0.06197114	     -0.00038979	     -0.20319536	     -0.06450354	      0.88302217	     -0.00017792	     -0.22045688	     -0.00000000	     -0.00000000	     50.30857901
      2.60554970	     -0.06195251	     -0.00038186	     -0.20317709	     -0.06450377	      0.88302169	     -0.00018200	     -0.22045186	     -0.00000000	     -0.00000000	     50.26851587
      2.60675516	     -0.06192864	     -0.00037194	     -0.20315369	     -0.06450407	      0.88302110	     -0.00018709	     -0.22044542	     -0.00000000	     -0.00000000	     50.12090012
      2.60771459	     -0.06190867	     -0.00036382	     -0.20313408	     -0.06450431	      0.88302062	     -0.00019123	     -0.22044004	     -0.00000000	     -0.00000000	     50.10520869
      2.60867402	     -0.06188796	     -0.00035555	     -0.20311374	     -0.06450455	      0.88302013	     -0.00019542	     -0.22043444	     -0.00000000	     -0.00000000	     49.98630761
      2.60963345	     -0.06186643	     -0.00034714	     -0.20309258	     -0.06450480	      0.88301964	     -0.00019968	     -0.22042863	     -0.00000000	     -0.00000000	     49.93675133
      2.61086367	     -0.06183773	     -0.00033617	     -0.20306436	     -0.06450512	      0.88301899	     -0.00020523	     -0.22042085	     -0.00000000	     -0.00000000	     49.79868957
      2.61179986	     -0.06181511	     -0.00032767	     -0.20304211	     -0.06450537	      0.88301848	     -0.00020952	     -0.22041469	     -0.00000000	     -0.00000000	     49.77737391
      2.61273606	     -0.06179200	     -0.00031904	     -0.20301937	     -0.06450562	      0.88301796	     -0.00021385	     -0.22040834	     -0.00000000	     -0.00000000	     49.67377064
      2.61386331	     -0.06176335	     -0.00030836	     -0.20299116	     -0.06450592	      0.88301733	     -0.00021914	     -0.22040042	     -0.00000000	     -0.00000000	     49.61888559
      2.61499057	     -0.06173397	     -0.00029747	     -0.20296224	     -0.06450621	      0.88301668	     -0.00022449	     -0.22039223	     -0.00000000	     -0.00000000	     49.47783995
      2.61585352	     -0.06171090	     -0.00028904	     -0.20293950	     -0.06450644	      0.88301618	     -0.00022862	     -0.22038578	     -0.00000000	     -0.00000000	     49.46379984
      2.61671647	     -0.06168742	     -0.00028052	     -0.20291637	     -0.06450666	      0.88301567	     -0.00023279	     -0.22037918	     -0.00000000	     -0.00000000	     49.38607425
      2.61791343	     -0.06165424	     -0.00026863	     -0.20288366	     -0.06450696	      0.88301494	     -0.00023862	     -0.22036978	     -0.00000000	     -0.00000000	     49.31688002
      2.61898172	     -0.06162405	     -0.00025791	     -0.20285389	     -0.06450722	      0.88301428	     -0.00024387	     -0.22036118	     -0.00000000	     -0.00000000	     49.22387756
      2.62005001	     -0.06159319	     -0.00024704	     -0.20282346	     -0.06450747	      0.88301360	     -0.00024916	     -0.22035236	     -0.00000000	     -0.00000000	     49.18135266
      2.62111830	     -0.06156183	     -0.00023609	     -0.20279251	     -0.06450771	      0.88301292	     -0.00025447	     -0.22034336	     -0.00000000	     -0.00000000	     49.08985322
      2.62206621	     -0.06153351	     -0.00022627	     -0.20276456	     -0.06450792	      0.88301230	     -0.00025922	     -0.22033522	     -0.00000000	     -0.00000000	     49.05765386
      2.62301413	     -0.06150489	     -0.00021627	     -0.20273631	     -0.06450811	      0.88301166	     -0.00026398	     -0.22032695	     -0.00000000	     -0.00000000	     48.99667890
      2.62396205	     -0.06147594	     -0.00020605	     -0.20270772	     -0.06450829	      0.88301102	     -0.00026875	     -0.22031855	     -0.00000000	     -0.00000000	     48.95426855
      2.62527417	     -0.06143539	     -0.00019188	     -0.20266768	     -0.06450853	      0.88301012	     -0.00027538	     -0.22030674	     -0.00000000	     -0.00000000	     48.89434582
      2.62630927	     -0.06140296	     -0.00018070	     -0.20263565	     -0.06450870	      0.88300939	     -0.00028063	     -0.22029728	     -0.00000000	     -0.00000000	     48.85985978
      2.62734437	     -0.06137026	     -0.00016955	     -0.20260333	     -0.06450885	      0.88300865	     -0.00028588	     -0.22028771	     -0.00000000	     -0.00000000	     48.82592967
      2.62837947	     -0.06133719	     -0.00015840	     -0.20257063	     -0.06450898	      0.88300789	     -0.00029113	     -0.22027803	     -0.00000000	     -0.00000000	     48.79511419
      2.62941457	     -0.06130429	     -0.00014748	     -0.20253810	     -0.06450909	      0.88300713	     -0.00029638	     -0.22026826	     -0.00000000	     -0.00000001	     48.77202901
      2.63075975	     -0.06126093	     -0.00013328	     -0.20249521	     -0.06450921	      0.88300612	     -0.00030319	     -0.22025543	     -0.00000000	     -0.00000001	     48.73555178
      2.63181573	     -0.06122661	     -0.00012218	     -0.20246124	     -0.06450927	      0.88300532	     -0.00030853	     -0.22024526	     -0.00000000	     -0.00000001	     48.72997271
      2.63287170	     -0.06119201	     -0.00011111	     -0.20242699	     -0.06450931	      0.88300450	     -0.00031386	     -0.22023502	     -0.00000000	     -0.00000001	     48.70574567
      2.63414617	     -0.06115000	     -0.00009784	     -0.20238539	     -0.06450933	      0.88300351	     -0.00032025	     -0.22022257	     -0.00000000	     -0.00000001	     48.71241192
      2.63542064	     -0.06110773	     -0.00008469	     -0.20234351	     -0.06450931	      0.88300250	     -0.00032662	     -0.22021005	     -0.00000000	     -0.00000001	     48.69496993
      2.63653972	     -0.06107063	     -0.00007332	     -0.20230674	     -0.06450926	      0.88300160	     -0.00033217	     -0.22019900	     -0.00000000	     -0.00000001	     48.74791954
      2.63765880	     -0.06103346	     -0.00006206	     -0.20226990	     -0.06450919	      0.88300069	     -0.00033767	     -0.22018792	     -0.00000000	     -0.00000001	     48.76457628
      2.63900871	     -0.06098875	     -0.00004868	     -0.20222556	     -0.06450905	      0.88299959	     -0.00034424	     -0.22017454	     -0.00000000	     -0.00000001	     48.84399644
      2.64035862	     -0.06094424	     -0.00003548	     -0.20218140	     -0.06450888	      0.88299847	     -0.00035073	     -0.22016115	     -0.00000000	     -0.00000001	     48.88843845
      2.64170854	     -0.06090014	     -0.00002234	     -0.20213763	     -0.06450867	      0.88299734	     -0.00035711	     -0.22014779	     -0.00000000	     -0.00000001	     49.01783380
      2.64305845	     -0.06085646	     -0.00000960	     -0.20209427	     -0.06450842	      0.88299621	     -0.00036337	     -0.22013448	     -0.00000000	     -0.00000001	     49.07835666
      2.64440836	     -0.06081338	      0.00000269	     -0.20205148	     -0.06450813	      0.88299507	     -0.00036951	     -0.22012126	     -0.00000000	     -0.00000001	     49.20458153
      2.64575827	     -0.06077086	      0.00001460	     -0.20200923	     -0.06450780	      0.88299393	     -0.00037550	     -0.22010816	     -0.00000000	     -0.00000001	     49.27348825
      2.64765628	     -0.06071213	      0.00003065	     -0.20195082	     -0.06450729	      0.88299233	     -0.00038367	     -0.22008996	     -0.00000000	     -0.00000001	     49.39124420
      2.64900442	     -0.06067105	      0.00004171	     -0.20190995	     -0.06450689	      0.88299120	     -0.00038927	     -0.22007724	     -0.00000000	     -0.00000001	     49.41763857
      2.65035257	     -0.06063071	      0.00005216	     -0.20186979	     -0.06450646	      0.88299008	     -0.00039471	     -0.22006470	     -0.00000000	     -0.00000001	     49.44594776
      2.65271360	     -0.06056259	      0.00006921	     -0.20180191	     -0.06450566	      0.88298815	     -0.00040379	     -0.22004322	     -0.00000000	     -0.00000001	     49.62561180
      2.65418221	     -0.06052016	      0.00007925	     -0.20175959	     -0.06450512	      0.88298697	     -0.00040916	     -0.22003021	     -0.00000000	     -0.00000001	     49.15300003
      2.65565082	     -0.06047811	      0.00008862	     -0.20171762	     -0.06450457	      0.88298582	     -0.00041429	     -0.22001743	     -0.00000000	     -0.00000001	     49.46550572
      2.65732595	     -0.06043350	      0.00009900	     -0.20167308	     -0.06450390	      0.88298455	     -0.00041987	     -0.22000322	     -0.00000000	     -0.00000001	     49.16778860
      2.65900108	     -0.06038640	      0.00010836	     -0.20162599	     -0.06450322	      0.88298332	     -0.00042513	     -0.21998937	     -0.00000000	     -0.00000000	     48.97549131
      2.66040672	     -0.06034790	      0.00011632	     -0.20158749	     -0.06450262	      0.88298233	     -0.00042931	     -0.21997798	      0.00000000	     -0.00000000	     48.97776344
      2.66181237	     -0.06031045	      0.00012320	     -0.20155001	     -0.06450202	      0.88298139	     -0.00043326	     -0.21996682	      0.00000000	     -0.00000000	     49.08803341
      2.66344214	     -0.06027053	      0.00013122	     -0.20151003	     -0.06450130	      0.88298035	     -0.00043757	     -0.21995420	      0.00000000	     -0.00000000	     49.06668445
      2.66507190	     -0.06022975	      0.00013786	     -0.20146915	     -0.06450057	      0.88297938	     -0.00044157	     -0.21994194	      0.00000000	     -0.00000000	     48.51730583
      2.66670166	     -0.06018729	      0.00014536	     -0.20142660	     -0.06449982	      0.88297847	     -0.00044526	     -0.21992997	      0.00000000	     -0.00000000	     48.68714325
      2.66833143	     -0.06014902	      0.00014969	     -0.20138815	     -0.06449907	      0.88297764	     -0.00044865	     -0.21991826	      0.00000000	     -0.00000000	     48.76965344
      2.66953043	     -0.06011923	      0.00015523	     -0.20135827	     -0.06449852	      0.88297708	     -0.00045094	     -0.21990984	      0.00000000	     -0.00000000	     48.53367843
      2.67072943	     -0.06009094	      0.00015893	     -0.20132985	     -0.06449796	      0.88297657	     -0.00045306	     -0.21990155	      0.00000000	     -0.00000000	     48.63107668
      2.67241986	     -0.06005286	      0.00016425	     -0.20129158	     -0.06449717	      0.88297591	     -0.00045577	     -0.21989013	      0.00000000	     -0.00000000	     48.29714155
      2.67411028	     -0.06001371	      0.00016847	     -0.20125221	     -0.06449638	      0.88297535	     -0.00045815	     -0.21987898	      0.00000000	     -0.00000000	     48.77756216
      2.67549898	     -0.05998449	      0.00017273	     -0.20122282	     -0.06449572	      0.88297496	     -0.00045985	     -0.21987003	      0.00000000	     -0.00000000	     48.17007747
      2.67688768	     -0.05995362	      0.00017585	     -0.20119175	     -0.06449508	      0.88297463	     -0.00046132	     -0.21986127	      0.00000000	     -0.00000000	     48.42146320
      2.67880235	     -0.05991477	      0.00018144	     -0.20115265	     -0.06449418	      0.88297429	     -0.00046298	     -0.21984949	     -0.00000000	     -0.00000000	     48.18708546
      2.68006230	     -0.05988943	      0.00018345	     -0.20112710	     -0.06449360	      0.88297412	     -0.00046384	     -0.21984194	     -0.00000000	     -0.00000000	     48.33877778
      2.68132225	     -0.05986397	      0.00018675	     -0.20110146	     -0.06449302	      0.88297402	     -0.00046451	     -0.21983456	     -0.00000000	     -0.00000000	     48.18443115
      2.68307538	     -0.05983200	      0.00019039	     -0.20106921	     -0.06449222	      0.88297395	     -0.00046514	     -0.21982453	     -0.00000000	     -0.00000000	     48.28286227
      2.68482851	     -0.05979874	      0.00019520	     -0.20103571	     -0.06449143	      0.88297399	     -0.00046540	     -0.21981485	     -0.00000000	      0.00000000	     47.91671783
      2.68618089	     -0.05977484	      0.00019693	     -0.20101156	     -0.06449083	      0.88297409	     -0.00046537	     -0.21980758	     -0.00000000	      0.00000000	     48.21067074
      2.68753327	     -0.05975071	      0.00020031	     -0.20098723	     -0.06449023	      0.88297425	     -0.00046512	     -0.21980053	     -0.00000000	      0.00000000	     47.99679149
      2.68919100	     -0.05972543	      0.00020267	     -0.20096165	     -0.06448951	      0.88297451	     -0.00046452	     -0.21979214	     -0.00000000	      0.00000000	     48.24365101
      2.69084873	     -0.05969839	      0.00020723	     -0.20093438	     -0.06448880	      0.88297486	     -0.00046361	     -0.21978411	     -0.00000000	      0.00000000	     47.97067492
      2.69211974	     -0.05968041	      0.00020781	     -0.20091614	     -0.06448826	      0.88297518	     -0.00046270	     -0.21977817	     -0.00000000	      0.00000000	     47.99811628
      2.69339076	     -0.05966250	      0.00021008	     -0.20089801	     -0.06448772	      0.88297555	     -0.00046160	     -0.21977245	     -0.00000000	      0.00000000	     47.86089864
      2.69466178	     -0.05964627	      0.00021166	     -0.20088155	     -0.06448719	      0.88297596	     -0.00046032	     -0.21976696	     -0.00000000	      0.00000000	     47.98346688
      2.69638867	     -0.05962684	      0.00021392	     -0.20086181	     -0.06448647	      0.88297659	     -0.00045828	     -0.21975989	     -0.00000000	      0.00000000	     47.51755980
      2.69811557	     -0.05960478	      0.00021501	     -0.20083940	     -0.06448575	      0.88297728	     -0.00045590	     -0.21975326	     -0.00000000	      0.00000000	     47.87535824
      2.69956902	     -0.05959273	      0.00021649	     -0.20082706	     -0.06448515	      0.88297792	     -0.00045363	     -0.21974796	     -0.00000000	      0.00000000	     47.70036203
      2.70102247	     -0.05957727	      0.00021668	     -0.20081129	     -0.06448454	      0.88297861	     -0.00045113	     -0.21974306	     -0.00000000	      0.00000000	     47.65923348
      2.70247592	     -0.05956725	      0.00021727	     -0.20080096	     -0.06448393	      0.88297934	     -0.00044838	     -0.21973848	     -0.00000000	      0.00000000	     47.78812721
      2.70392937	     -0.05955703	      0.00021687	     -0.20079041	     -0.06448332	      0.88298011	     -0.00044541	     -0.21973432	     -0.00000000	      0.00000000	     47.39030505
      2.70538282	     -0.05955000	      0.00021639	     -0.20078303	     -0.06448271	      0.88298092	     -0.00044219	     -0.21973055	     -0.00000000	      0.00000000	     47.61707661
      2.70683627	     -0.05954550	      0.00021526	     -0.20077819	     -0.06448209	      0.88298177	     -0.00043875	     -0.21972726	     -0.00000000	      0.00000000	     47.19356907
      2.70828972	     -0.05954210	      0.00021380	     -0.20077442	     -0.06448146	      0.88298265	     -0.00043508	     -0.21972446	     -0.00000000	      0.00000000	     47.34616878
      2.70985996	     -0.05954362	      0.00021160	     -0.20077553	     -0.06448077	      0.88298364	     -0.00043085	     -0.21972201	     -0.00000000	      0.00000000	     47.31636417
      2.71143020	     -0.05954836	      0.00020915	     -0.20077986	     -0.06448008	      0.88298466	     -0.00042637	     -0.21972026	     -0.00000000	      0.00000000	     46.79409354
      2.71300044	     -0.05955294	      0.00020573	     -0.20078399	     -0.06447937	      0.88298572	     -0.00042162	     -0.21971918	     -0.00000000	      0.00000000	     47.03801588
      2.71457068	     -0.05956178	      0.00020263	     -0.20079241	     -0.06447865	      0.88298681	     -0.00041662	     -0.21971877	     -0.00000000	      0.00000000	     46.95859223
      2.71621510	     -0.05957786	      0.00019774	     -0.20080799	     -0.06447789	      0.88298798	     -0.00041112	     -0.21971908	     -0.00000000	      0.00000000	     46.89322965
      2.71785952	     -0.05959122	      0.00019413	     -0.20082090	     -0.06447711	      0.88298917	     -0.00040534	     -0.21972026	     -0.00000000	      0.00000001	     46.53436624
      2.71924880	     -0.05960574	      0.00018853	     -0.20083497	     -0.06447644	      0.88299021	     -0.00040025	     -0.21972184	     -0.00000000	      0.00000001	     46.72614203
      2.72063808	     -0.05962279	      0.00018459	     -0.20085163	     -0.06447576	      0.88299125	     -0.00039497	     -0.21972398	     -0.00000000	      0.00000001	     46.68967453
      2.72234280	     -0.05964788	      0.00017736	     -0.20087617	     -0.06447491	      0.88299256	     -0.00038824	     -0.21972739	     -0.00000000	      0.00000001	     46.39945140
      2.72354299	     -0.05966476	      0.00017320	     -0.20089271	     -0.06447430	      0.88299349	     -0.00038334	     -0.21973029	     -0.00000000	      0.00000001	     46.47963386
      2.72474318	     -0.05968402	      0.00016792	     -0.20091158	     -0.06447368	      0.88299444	     -0.00037830	     -0.21973358	     -0.00000000	      0.00000001	     46.50912308
      2.72594337	     -0.05970526	      0.00016247	     -0.20093244	     -0.06447305	      0.88299539	     -0.00037314	     -0.21973728	     -0.00000000	      0.00000001	     46.38283664
      2.72714356	     -0.05972809	      0.00015658	     -0.20095489	     -0.06447242	      0.88299634	     -0.00036785	     -0.21974140	     -0.00000000	      0.00000001	     46.38103752
      2.72818644	     -0.05974944	      0.00015114	     -0.20097590	     -0.06447186	      0.88299718	     -0.00036315	     -0.21974532	     -0.00000000	      0.00000001	     46.25706546
      2.72922932	     -0.05977180	      0.00014540	     -0.20099792	     -0.06447129	      0.88299802	     -0.00035837	     -0.21974956	     -0.00000000	      0.00000001	     46.22873056
      2.73027221	     -0.05979504	      0.00013942	     -0.20102080	     -0.06447072	      0.88299887	     -0.00035349	     -0.21975412	     -0.00000000	      0.00000001	     46.14648135
      2.73162885	     -0.05982632	      0.00013126	     -0.20105164	     -0.06446995	      0.88299997	     -0.00034702	     -0.21976049	     -0.00000000	      0.00000001	     46.10653816
      2.73262917	     -0.05985011	      0.00012499	     -0.20107508	     -0.06446938	      0.88300079	     -0.00034217	     -0.21976550	     -0.00000000	      0.00000001	     46.00801590
      2.73362949	     -0.05987461	      0.00011847	     -0.20109925	     -0.06446880	      0.88300160	     -0.00033724	     -0.21977075	     -0.00000000	      0.00000001	     45.97553553
      2.73488334	     -0.05990636	      0.00011002	     -0.20113058	     -0.06446806	      0.88300263	     -0.00033097	     -0.21977769	     -0.00000000	      0.00000001	     45.88687724
      2.73596573	     -0.05993460	      0.00010244	     -0.20115845	     -0.06446741	      0.88300351	     -0.00032548	     -0.21978397	     -0.00000000	      0.00000001	     45.86948090
      2.73704812	     -0.05996349	      0.00009461	     -0.20118697	     -0.06446675	      0.88300439	     -0.00031992	     -0.21979051	     -0.00000000	      0.00000001	     45.79060737
      2.73813051	     -0.05999339	      0.00008646	     -0.20121649	     -0.06446607	      0.88300526	     -0.00031429	     -0.21979730	     -0.00000000	      0.00000001	     45.77520351
      2.73921290	     -0.06002420	      0.00007805	     -0.20124694	     -0.06446538	      0.88300613	     -0.00030860	     -0.21980435	     -0.00000000	      0.00000001	     45.70952280
      2.74029529	     -0.06005603	      0.00006935	     -0.20127839	     -0.06446467	      0.88300700	     -0.00030286	     -0.21981165	     -0.00000000	      0.00000001	     45.69998781
      2.74137768	     -0.06008867	      0.00006041	     -0.20131066	     -0.06446395	      0.88300786	     -0.00029706	     -0.21981920	     -0.00000000	      0.00000001	     45.65257014
      2.74246007	     -0.06012222	      0.00005122	     -0.20134384	     -0.06446321	      0.88300871	     -0.00029122	     -0.21982699	     -0.00000000	      0.00000001	     45.64943682
      2.74354246	     -0.06015645	      0.00004183	     -0.20137769	     -0.06446246	      0.88300956	     -0.00028533	     -0.21983501	     -0.00000000	      0.00000001	     45.62298863
      2.74462484	     -0.06019130	      0.00003224	     -0.20141217	     -0.06446169	      0.88301039	     -0.00027940	     -0.21984326	     -0.00000000	      0.00000001	     45.62776771
      2.74570723	     -0.06022643	      0.00002250	     -0.20144692	     -0.06446090	      0.88301122	     -0.00027344	     -0.21985172	     -0.00000000	      0.00000001	     45.62496640
      2.74678962	     -0.06026185	      0.00001261	     -0.20148198	     -0.06446010	      0.88301203	     -0.00026745	     -0.21986036	     -0.00000000	      0.00000001	     45.63793610
      2.74787201	     -0.06029740	      0.00000261	     -0.20151717	     -0.06445927	      0.88301283	     -0.00026143	     -0.21986918	     -0.00000000	      0.00000000	     45.65484977
      2.74895440	     -0.06033312	     -0.00000752	     -0.20155253	     -0.06445843	      0.88301361	     -0.00025539	     -0.21987816	     -0.00000000	      0.00000000	     45.67694164
      2.75003679	     -0.06036887	     -0.00001776	     -0.20158792	     -0.06445756	      0.88301438	     -0.00024934	     -0.21988727	     -0.00000000	      0.00000000	     45.71101007
      2.75142305	     -0.06041495	     -0.00003113	     -0.20163355	     -0.06445643	      0.88301534	     -0.00024157	     -0.21989912	      0.00000000	      0.00000000	     45.75395881
      2.75248656	     -0.06045069	     -0.00004165	     -0.20166895	     -0.06445553	      0.88301606	     -0.00023560	     -0.21990833	      0.00000000	      0.00000000	     45.81142136
      2.75355007	     -0.06048681	     -0.00005239	     -0.20170472	     -0.06445461	      0.88301676	     -0.00022962	     -0.21991765	      0.00000000	      0.00000000	     45.85727949
      2.75488087	     -0.06053212	     -0.00006604	     -0.20174960	     -0.06445343	      0.88301761	     -0.00022215	     -0.21992942	      0.00000000	      0.00000000	     45.95084799
      2.75621167	     -0.06057785	     -0.00008005	     -0.20179489	     -0.06445222	      0.88301843	     -0.00021469	     -0.21994132	      0.00000000	      0.00000000	     46.01356031
      2.75731328	     -0.06061593	     -0.00009186	     -0.20183262	     -0.06445119	      0.88301909	     -0.00020853	     -0.21995127	      0.00000000	      0.00000000	     46.12929468
      2.75841489	     -0.06065439	     -0.00010389	     -0.20187073	     -0.06445014	      0.88301972	     -0.00020240	     -0.21996128	      0.00000000	      0.00000000	     46.21601001
      2.75983156	     -0.06070412	     -0.00011969	     -0.20191999	     -0.06444875	      0.88302051	     -0.00019455	     -0.21997427	      0.00000000	      0.00000000	     46.39251221
      2.76124824	     -0.06075426	     -0.00013593	     -0.20196967	     -0.06444734	      0.88302125	     -0.00018676	     -0.21998737	      0.00000000	      0.00000000	     46.54672070
      2.76266491	     -0.06080437	     -0.00015255	     -0.20201932	     -0.06444589	      0.88302195	     -0.00017906	     -0.22000057	      0.00000000	      0.00000000	     46.81443119
      2.76392112	     -0.06084905	     -0.00016740	     -0.20206359	     -0.06444458	      0.88302255	     -0.00017231	     -0.22001232	      0.00000000	      0.00000000	     46.95481680
      2.76517733	     -0.06089338	     -0.00018207	     -0.20210753	     -0.06444325	      0.88302311	     -0.00016565	     -0.22002411	      0.00000000	      0.00000000	     47.18357191
      2.76673733	     -0.06094825	     -0.00020007	     -0.20216192	     -0.06444157	      0.88302376	     -0.00015751	     -0.22003877	      0.00000000	      0.00000000	     47.40421976
      2.76868979	     -0.06101533	     -0.00022206	     -0.20222845	     -0.06443945	      0.88302452	     -0.00014758	     -0.22005709	      0.00000000	      0.00000000	     47.77523042
      2.77004920	     -0.06106098	     -0.00023702	     -0.20227373	     -0.06443796	      0.88302500	     -0.00014083	     -0.22006977	      0.00000000	      0.00000000	     47.91033681
      2.77140861	     -0.06110532	     -0.00025142	     -0.20231771	     -0.06443646	      0.88302546	     -0.00013424	     -0.22008235	      0.00000000	      0.00000000	     48.09865179
      2.77351684	     -0.06117251	     -0.00027267	     -0.20238441	     -0.06443412	      0.88302610	     -0.00012434	     -0.22010154	      0.00000000	      0.00000000	     48.64078703
      2.77527801	     -0.06122837	     -0.00028968	     -0.20243990	     -0.06443218	      0.88302659	     -0.00011638	     -0.22011721	      0.00000000	      0.00000000	     47.93057077
      2.77675257	     -0.06126587	     -0.00030323	     -0.20247710	     -0.06443055	      0.88302696	     -0.00010994	     -0.22013006	      0.00000000	      0.00000000	     49.01383317
      2.77822713	     -0.06131094	     -0.00031674	     -0.20252188	     -0.06442893	      0.88302730	     -0.00010372	     -0.22014251	      0.00000000	      0.00000000	     48.76225048
      2.77970169	     -0.06134965	     -0.00032972	     -0.20256034	     -0.06442732	      0.88302762	     -0.00009771	     -0.22015470	      0.00000000	      0.00000000	     48.97497776
      2.78125409	     -0.06139240	     -0.00034306	     -0.20260282	     -0.06442565	      0.88302792	     -0.00009163	     -0.22016715	      0.00000000	      0.00000000	     48.90281341
      2.78280649	     -0.06143057	     -0.00035558	     -0.20264075	     -0.06442400	      0.88302820	     -0.00008580	     -0.22017922	      0.00000000	      0.00000000	     49.22040228
      2.78435890	     -0.06147253	     -0.00036767	     -0.20268250	     -0.06442237	      0.88302845	     -0.00008023	     -0.22019089	      0.00000000	      0.00000000	     48.91126271
      2.78591130	     -0.06150365	     -0.00037842	     -0.20271344	     -0.06442077	      0.88302868	     -0.00007491	     -0.22020218	      0.00000000	      0.00000000	     49.55119831
      2.78722244	     -0.06153677	     -0.00038776	     -0.20274640	     -0.06441945	      0.88302886	     -0.00007062	     -0.22021129	      0.00000000	      0.00000000	     49.23185819
      2.78853358	     -0.06156450	     -0.00039624	     -0.20277400	     -0.06441815	      0.88302902	     -0.00006652	     -0.22022013	      0.00000000	      0.00000000	     49.50223369
      2.78984472	     -0.06159386	     -0.00040461	     -0.20280324	     -0.06441688	      0.88302918	     -0.00006261	     -0.22022870	      0.00000000	      0.00000000	     49.34547774
      2.79115586	     -0.06162083	     -0.00041253	     -0.20283009	     -0.06441564	      0.88302932	     -0.00005889	     -0.22023699	      0.00000000	      0.00000000	     49.56178466
      2.79285067	     -0.06165715	     -0.00042235	     -0.20286628	     -0.06441408	      0.88302949	     -0.00005436	     -0.22024732	      0.00000000	      0.00000000	     49.12347651
      2.79454548	     -0.06168494	     -0.00043126	     -0.20289396	     -0.06441257	      0.88302964	     -0.00005016	     -0.22025721	      0.00000000	      0.00000000	     49.54607677
      2.79592315	     -0.06171088	     -0.00043831	     -0.20291983	     -0.06441139	      0.88302976	     -0.00004698	     -0.22026482	      0.00000000	      0.00000000	     49.47794088
      2.79730082	     -0.06173298	     -0.00044468	     -0.20294187	     -0.06441025	      0.88302987	     -0.00004401	     -0.22027213	      0.00000000	      0.00000000	     49.75186178
      2.79906205	     -0.06176525	     -0.00045257	     -0.20297408	     -0.06440885	      0.88302999	     -0.00004053	     -0.22028106	      0.00000000	      0.00000000	     49.46197141
      2.80045695	     -0.06178213	     -0.00045799	     -0.20299094	     -0.06440779	      0.88303008	     -0.00003803	     -0.22028780	      0.00000000	      0.00000000	     49.74391396
      2.80185185	     -0.06180355	     -0.00046332	     -0.20301234	     -0.06440678	      0.88303017	     -0.00003575	     -0.22029418	      0.00000000	      0.00000000	     49.82917207
      2.80353395	     -0.06182426	     -0.00046899	     -0.20303306	     -0.06440562	      0.88303026	     -0.00003329	     -0.22030148	      0.00000000	      0.00000000	     50.09684744
      2.80496028	     -0.06184589	     -0.00047355	     -0.20305470	     -0.06440469	      0.88303033	     -0.00003147	     -0.22030728	      0.00000000	      0.00000000	     49.86655963
      2.80638660	     -0.06185925	     -0.00047748	     -0.20306810	     -0.06440381	      0.88303039	     -0.00002987	     -0.22031280	     -0.00000000	      0.00000000	     50.03621281
      2.80781293	     -0.06187548	     -0.00048109	     -0.20308438	     -0.06440298	      0.88303045	     -0.00002852	     -0.22031792	     -0.00000000	      0.00000000	     49.95661278
      2.80923925	     -0.06188751	     -0.00048427	     -0.20309647	     -0.06440219	      0.88303049	     -0.00002740	     -0.22032272	     -0.00000000	      0.00000000	     50.18707874
      2.81096408	     -0.06190506	     -0.00048773	     -0.20311411	     -0.06440131	      0.88303053	     -0.00002636	     -0.22032805	     -0.00000000	      0.00000000	     49.90994483
      2.81228962	     -0.06191111	     -0.00048971	     -0.20312025	     -0.06440068	      0.88303055	     -0.00002579	     -0.22033181	     -0.00000000	      0.00000000	     50.29924593
      2.81361517	     -0.06192092	     -0.00049154	     -0.20313016	     -0.06440009	      0.88303056	     -0.00002542	     -0.22033523	     -0.00000000	      0.00000000	     50.12471405
      2.81494071	     -0.06192732	     -0.00049292	     -0.20313667	     -0.06439955	      0.88303056	     -0.00002526	     -0.22033835	     -0.00000000	     -0.00000000	     50.33920863
      2.81626626	     -0.06193342	     -0.00049395	     -0.20314289	     -0.06439904	      0.88303056	     -0.00002530	     -0.22034115	     -0.00000000	     -0.00000000	     50.13744568
      2.81759181	     -0.06193672	     -0.00049454	     -0.20314632	     -0.06439858	      0.88303054	     -0.00002555	     -0.22034362	     -0.00000000	     -0.00000000	     50.34413088
      2.81959133	     -0.06194415	     -0.00049477	     -0.20315399	     -0.06439796	      0.88303049	     -0.00002630	     -0.22034672	     -0.00000000	     -0.00000000	     49.71759549
      2.82106686	     -0.06193917	     -0.00049415	     -0.20314918	     -0.06439756	      0.88303044	     -0.00002714	     -0.22034855	     -0.00000000	     -0.00000000	     50.36795307
      2.82254239	     -0.06194002	     -0.00049322	     -0.20315023	     -0.06439721	      0.88303038	     -0.00002824	     -0.22034986	     -0.00000000	     -0.00000000	     50.29361431
      2.82401792	     -0.06193659	     -0.00049171	     -0.20314702	     -0.06439691	      0.88303031	     -0.00002958	     -0.22035078	     -0.00000000	     -0.00000000	     50.53968188
      2.82549345	     -0.06193377	     -0.00048965	     -0.20314443	     -0.06439666	      0.88303021	     -0.00003117	     -0.22035127	     -0.00000000	     -0.00000000	     50.13047246
      2.82696898	     -0.06192383	     -0.00048704	     -0.20313473	     -0.06439645	      0.88303011	     -0.00003301	     -0.22035132	     -0.00000000	     -0.00000000	     50.58789753
      2.82844451	     -0.06191841	     -0.00048391	     -0.20312958	     -0.06439630	      0.88302999	     -0.00003509	     -0.22035088	     -0.00000000	     -0.00000000	     50.13291144
      2.82992004	     -0.06190609	     -0.00048044	     -0.20311752	     -0.06439619	      0.88302985	     -0.00003741	     -0.22034999	     -0.00000000	     -0.00000000	     50.55482623
      2.83139557	     -0.06189504	     -0.00047600	     -0.20310676	     -0.06439613	      0.88302970	     -0.00003998	     -0.22034861	     -0.00000000	     -0.00000000	     50.27661100
      2.83287110	     -0.06187909	     -0.00047137	     -0.20309110	     -0.06439611	      0.88302953	     -0.00004277	     -0.22034673	     -0.00000000	     -0.00000000	     50.43575172
      2.83434663	     -0.06186429	     -0.00046561	     -0.20307663	     -0.06439615	      0.88302935	     -0.00004581	     -0.22034434	     -0.00000000	     -0.00000000	     50.17489239
      2.83582216	     -0.06184295	     -0.00045981	     -0.20305562	     -0.06439622	      0.88302916	     -0.00004908	     -0.22034144	     -0.00000000	     -0.00000000	     50.44118223
      2.83729769	     -0.06182510	     -0.00045263	     -0.20303813	     -0.06439634	      0.88302894	     -0.00005257	     -0.22033797	     -0.00000000	     -0.00000000	     50.34279476
      2.83877322	     -0.06180167	     -0.00044612	     -0.20301504	     -0.06439651	      0.88302871	     -0.00005630	     -0.22033403	     -0.00000000	     -0.00000000	     50.26962406
      2.84002917	     -0.06178253	     -0.00043928	     -0.20299622	     -0.06439668	      0.88302851	     -0.00005964	     -0.22033023	     -0.00000000	     -0.00000000	     50.29166862
      2.84128512	     -0.06176074	     -0.00043274	     -0.20297475	     -0.06439689	      0.88302829	     -0.00006315	     -0.22032608	     -0.00000000	     -0.00000000	     50.27802235
      2.84254107	     -0.06173827	     -0.00042568	     -0.20295259	     -0.06439712	      0.88302805	     -0.00006681	     -0.22032153	     -0.00000000	     -0.00000000	     50.25901885
      2.84354859	     -0.06171894	     -0.00041985	     -0.20293353	     -0.06439734	      0.88302786	     -0.00006987	     -0.22031761	     -0.00000000	     -0.00000000	     50.27773768
      2.84455610	     -0.06169900	     -0.00041382	     -0.20291386	     -0.06439757	      0.88302765	     -0.00007302	     -0.22031344	     -0.00000000	     -0.00000000	     50.24499452
      2.84586897	     -0.06167164	     -0.00040567	     -0.20288684	     -0.06439789	      0.88302737	     -0.00007728	     -0.22030765	     -0.00000000	     -0.00000000	     50.25820983
      2.84703274	     -0.06164618	     -0.00039822	     -0.20286171	     -0.06439821	      0.88302711	     -0.00008119	     -0.22030216	     -0.00000000	     -0.00000000	     50.18868014
      2.84819651	     -0.06161945	     -0.00039059	     -0.20283529	     -0.06439855	      0.88302684	     -0.00008523	     -0.22029635	     -0.00000000	     -0.00000000	     50.25237086
      2.84919898	     -0.06159560	     -0.00038393	     -0.20281171	     -0.06439886	      0.88302660	     -0.00008881	     -0.22029107	     -0.00000000	     -0.00000000	     50.16249916
      2.85020145	     -0.06157092	     -0.00037713	     -0.20278732	     -0.06439918	      0.88302634	     -0.00009248	     -0.22028556	     -0.00000000	     -0.00000000	     50.18655858
      2.85120392	     -0.06154558	     -0.00037022	     -0.20276225	     -0.06439952	      0.88302608	     -0.00009624	     -0.22027981	     -0.00000000	     -0.00000000	     50.13842972
      2.85254641	     -0.06151029	     -0.00036075	     -0.20272734	     -0.06440000	      0.88302571	     -0.00010141	     -0.22027172	     -0.00000000	     -0.00000000	     50.15681565
      2.85350886	     -0.06148411	     -0.00035383	     -0.20270143	     -0.06440036	      0.88302544	     -0.00010521	     -0.22026566	     -0.00000000	     -0.00000000	     50.06783442
      2.85447131	     -0.06145709	     -0.00034677	     -0.20267468	     -0.06440074	      0.88302515	     -0.00010909	     -0.22025938	     -0.00000000	     -0.00000000	     50.07034590
      2.85569775	     -0.06142161	     -0.00033760	     -0.20263955	     -0.06440123	      0.88302477	     -0.00011413	     -0.22025106	     -0.00000000	     -0.00000000	     49.99267333
      2.85674073	     -0.06139049	     -0.00032964	     -0.20260872	     -0.06440166	      0.88302444	     -0.00011851	     -0.22024370	     -0.00000000	     -0.00000000	     50.01039504
      2.85778371	     -0.06135868	     -0.00032159	     -0.20257720	     -0.06440210	      0.88302409	     -0.00012296	     -0.22023610	     -0.00000000	     -0.00000000	     49.92197181
      2.85882669	     -0.06132612	     -0.00031342	     -0.20254494	     -0.06440256	      0.88302373	     -0.00012749	     -0.22022825	     -0.00000000	     -0.00000000	     49.93406657
      2.85986967	     -0.06129299	     -0.00030516	     -0.20251211	     -0.06440302	      0.88302335	     -0.00013209	     -0.22022016	     -0.00000000	     -0.00000000	     49.84709150
      2.86091266	     -0.06125921	     -0.00029668	     -0.20247863	     -0.06440349	      0.88302296	     -0.00013676	     -0.22021184	     -0.00000000	     -0.00000000	     49.85326223
      2.86195564	     -0.06122504	     -0.00028809	     -0.20244475	     -0.06440397	      0.88302256	     -0.00014149	     -0.22020331	     -0.00000000	     -0.00000000	     49.76728056
      2.86299862	     -0.06119027	     -0.00027933	     -0.20241028	     -0.06440445	      0.88302214	     -0.00014627	     -0.22019457	     -0.00000000	     -0.00000000	     49.76776708
      2.86404160	     -0.06115505	     -0.00027043	     -0.20237535	     -0.06440494	      0.88302171	     -0.00015111	     -0.22018562	     -0.00000000	     -0.00000000	     49.68681948
      2.86508458	     -0.06111928	     -0.00026135	     -0.20233988	     -0.06440543	      0.88302127	     -0.00015601	     -0.22017649	     -0.00000000	     -0.00000000	     49.68238649
      2.86612756	     -0.06108313	     -0.00025216	     -0.20230402	     -0.06440592	      0.88302081	     -0.00016094	     -0.22016717	     -0.00000000	     -0.00000000	     49.61334210
      2.86717054	     -0.06104651	     -0.00024283	     -0.20226769	     -0.06440642	      0.88302033	     -0.00016592	     -0.22015769	     -0.00000000	     -0.00000000	     49.60418513
      2.86821352	     -0.06100955	     -0.00023342	     -0.20223101	     -0.06440691	      0.88301984	     -0.00017094	     -0.22014804	     -0.00000000	     -0.00000000	     49.55066805
      2.86925650	     -0.06097215	     -0.00022389	     -0.20219391	     -0.06440741	      0.88301933	     -0.00017599	     -0.22013825	     -0.00000000	     -0.00000000	     49.53467195
      2.87029949	     -0.06093448	     -0.00021425	     -0.20215651	     -0.06440790	      0.88301881	     -0.00018107	     -0.22012833	     -0.00000000	     -0.00000000	     49.49334737
      2.87134247	     -0.06089653	     -0.00020439	     -0.20211884	     -0.06440839	      0.88301827	     -0.00018618	     -0.22011828	     -0.00000000	     -0.00000000	     49.47116126
      2.87238545	     -0.06085879	     -0.00019441	     -0.20208138	     -0.06440887	      0.88301772	     -0.00019131	     -0.22010811	     -0.00000000	     -0.00000000	     49.43887661
      2.87370657	     -0.06081073	     -0.00018171	     -0.20203366	     -0.06440948	      0.88301699	     -0.00019783	     -0.22009509	     -0.00000000	     -0.00000000	     49.41014399
      2.87474150	     -0.06077295	     -0.00017175	     -0.20199614	     -0.06440995	      0.88301641	     -0.00020295	     -0.22008479	     -0.00000000	     -0.00000000	     49.38651393
      2.87577642	     -0.06073511	     -0.00016180	     -0.20195854	     -0.06441041	      0.88301581	     -0.00020808	     -0.22007442	     -0.00000000	     -0.00000000	     49.36394098
      2.87704344	     -0.06068884	     -0.00014966	     -0.20191257	     -0.06441096	      0.88301506	     -0.00021437	     -0.22006164	     -0.00000000	     -0.00000000	     49.34214362
      2.87831046	     -0.06064264	     -0.00013757	     -0.20186665	     -0.06441150	      0.88301429	     -0.00022066	     -0.22004881	     -0.00000000	     -0.00000000	     49.30480286
      2.87938439	     -0.06060365	     -0.00012739	     -0.20182790	     -0.06441194	      0.88301362	     -0.00022598	     -0.22003790	     -0.00000000	     -0.00000000	     49.29653712
      2.88045832	     -0.06056477	     -0.00011724	     -0.20178923	     -0.06441237	      0.88301293	     -0.00023130	     -0.22002699	     -0.00000000	     -0.00000000	     49.26904634
      2.88179881	     -0.06051652	     -0.00010467	     -0.20174124	     -0.06441289	      0.88301206	     -0.00023792	     -0.22001337	     -0.00000000	     -0.00000000	     49.26837590
      2.88313931	     -0.06046856	     -0.00009225	     -0.20169352	     -0.06441340	      0.88301117	     -0.00024450	     -0.21999978	     -0.00000000	     -0.00000000	     49.25552177
      2.88447980	     -0.06042107	     -0.00008005	     -0.20164625	     -0.06441388	      0.88301027	     -0.00025104	     -0.21998625	     -0.00000000	     -0.00000000	     49.32317813
      2.88567816	     -0.06037893	     -0.00006927	     -0.20160429	     -0.06441429	      0.88300944	     -0.00025684	     -0.21997423	     -0.00000000	     -0.00000000	     49.32962761
      2.88687652	     -0.06033725	     -0.00005866	     -0.20156278	     -0.06441469	      0.88300861	     -0.00026258	     -0.21996229	     -0.00000000	     -0.00000000	     49.41057990
      2.88833653	     -0.06028722	     -0.00004602	     -0.20151293	     -0.06441516	      0.88300757	     -0.00026948	     -0.21994787	     -0.00000000	     -0.00000000	     49.48422326
      2.88985540	     -0.06023636	     -0.00003330	     -0.20146222	     -0.06441563	      0.88300649	     -0.00027654	     -0.21993307	     -0.00000000	     -0.00000000	     49.61950058
      2.89137428	     -0.06018671	     -0.00002102	     -0.20141271	     -0.06441609	      0.88300539	     -0.00028345	     -0.21991851	     -0.00000000	     -0.00000000	     49.70892657
      2.89289316	     -0.06013840	     -0.00000895	     -0.20136450	     -0.06441653	      0.88300429	     -0.00029020	     -0.21990422	      0.00000000	     -0.00000000	     49.85791450
      2.89441204	     -0.06009150	      0.00000257	     -0.20131768	     -0.06441696	      0.88300319	     -0.00029677	     -0.21989025	      0.00000000	     -0.00000000	     49.96014719
      2.89640207	     -0.06003215	      0.00001665	     -0.20125838	     -0.06441753	      0.88300175	     -0.00030509	     -0.21987246	      0.00000000	     -0.00000000	     50.02869643
      2.89767438	     -0.05999629	      0.00002492	     -0.20122251	     -0.06441788	      0.88300084	     -0.00031023	     -0.21986141	      0.00000000	     -0.00000000	     50.23352740
      2.89894669	     -0.05996020	      0.00003291	     -0.20118641	     -0.06441823	      0.88299993	     -0.00031521	     -0.21985063	      0.00000000	     -0.00000000	     50.06120508
      2.90021900	     -0.05992511	      0.00004057	     -0.20115128	     -0.06441859	      0.88299903	     -0.00032005	     -0.21984010	      0.00000000	     -0.00000000	     50.21752774
      2.90207611	     -0.05987786	      0.00005117	     -0.20110395	     -0.06441911	      0.88299774	     -0.00032682	     -0.21982525	      0.00000000	     -0.00000000	     49.71498405
      2.90366863	     -0.05983365	      0.00005940	     -0.20105962	     -0.06441956	      0.88299666	     -0.00033236	     -0.21981299	      0.00000000	     -0.00000000	     50.11193586
      2.90526115	     -0.05979485	      0.00006749	     -0.20102069	     -0.06442002	      0.88299561	     -0.00033763	     -0.21980111	      0.00000000	     -0.00000000	     49.87826977
      2.90685368	     -0.05975532	      0.00007450	     -0.20098097	     -0.06442049	      0.88299460	     -0.00034265	     -0.21978967	      0.00000000	     -0.00000000	     50.31809462
      2.90819793	     -0.05972456	      0.00008090	     -0.20095007	     -0.06442090	      0.88299378	     -0.00034667	     -0.21978036	      0.00000000	     -0.00000000	     49.74252149
      2.90954218	     -0.05969278	      0.00008631	     -0.20091810	     -0.06442132	      0.88299298	     -0.00035050	     -0.21977134	      0.00000000	     -0.00000000	     49.98903257
      2.91088643	     -0.05966298	      0.00009186	     -0.20088812	     -0.06442176	      0.88299223	     -0.00035414	     -0.21976261	      0.00000000	     -0.00000000	     49.72697470
      2.91251482	     -0.05962630	      0.00009782	     -0.20085118	     -0.06442230	      0.88299136	     -0.00035828	     -0.21975241	      0.00000000	     -0.00000000	     49.89760706
      2.91398027	     -0.05959655	      0.00010322	     -0.20082120	     -0.06442281	      0.88299063	     -0.00036176	     -0.21974358	      0.00000000	     -0.00000000	     49.42832511
      2.91544572	     -0.05956471	      0.00010768	     -0.20078908	     -0.06442335	      0.88298995	     -0.00036501	     -0.21973506	      0.00000000	     -0.00000000	     49.70945342
      2.91710371	     -0.05953333	      0.00011327	     -0.20075741	     -0.06442397	      0.88298924	     -0.00036840	     -0.21972580	      0.00000000	     -0.00000000	     49.49145500
      2.91857818	     -0.05950264	      0.00011676	     -0.20072641	     -0.06442456	      0.88298867	     -0.00037116	     -0.21971790	      0.00000000	     -0.00000000	     49.48671880
      2.92005264	     -0.05947723	      0.00012127	     -0.20070071	     -0.06442517	      0.88298816	     -0.00037368	     -0.21971027	      0.00000000	     -0.00000000	     49.39053873
      2.92152711	     -0.05945016	      0.00012415	     -0.20067330	     -0.06442581	      0.88298771	     -0.00037596	     -0.21970301	      0.00000000	     -0.00000000	     49.41188306
      2.92300157	     -0.05942469	      0.00012821	     -0.20064753	     -0.06442647	      0.88298731	     -0.00037799	     -0.21969603	      0.00000000	     -0.00000000	     49.40794620
      2.92447604	     -0.05940152	      0.00013039	     -0.20062400	     -0.06442716	      0.88298698	     -0.00037979	     -0.21968934	      0.00000000	     -0.00000000	     49.46529236
      2.92595050	     -0.05937829	      0.00013389	     -0.20060045	     -0.06442788	      0.88298671	     -0.00038134	     -0.21968298	      0.00000000	     -0.00000000	     49.27271695
      2.92742496	     -0.05935591	      0.00013582	     -0.20057770	     -0.06442862	      0.88298649	     -0.00038265	     -0.21967691	      0.00000000	     -0.00000000	     49.33231330
      2.92889943	     -0.05933559	      0.00013903	     -0.20055705	     -0.06442940	      0.88298634	     -0.00038372	     -0.21967117	      0.00000000	     -0.00000000	     49.18642474
      2.93037389	     -0.05931592	      0.00014067	     -0.20053699	     -0.06443020	      0.88298626	     -0.00038454	     -0.21966573	      0.00000000	     -0.00000000	     49.54377541
      2.93184836	     -0.05929868	      0.00014377	     -0.20051943	     -0.06443104	      0.88298623	     -0.00038513	     -0.21966063	      0.00000000	      0.00000000	     48.97647277
      2.93332282	     -0.05927951	      0.00014510	     -0.20049987	     -0.06443190	      0.88298626	     -0.00038547	     -0.21965587	      0.00000000	      0.00000000	     49.41351022
      2.93479729	     -0.05926693	      0.00014791	     -0.20048694	     -0.06443279	      0.88298635	     -0.00038557	     -0.21965142	      0.00000000	      0.00000000	     49.16803814
      2.93627175	     -0.05925128	      0.00014902	     -0.20047091	     -0.06443371	      0.88298649	     -0.00038544	     -0.21964738	     -0.00000000	      0.00000000	     49.24146318
      2.93774622	     -0.05924067	      0.00015139	     -0.20045994	     -0.06443465	      0.88298669	     -0.00038506	     -0.21964369	     -0.00000000	      0.00000000	     49.27671351
      2.93922068	     -0.05923233	      0.00015216	     -0.20045121	     -0.06443562	      0.88298695	     -0.00038444	     -0.21964045	     -0.00000000	      0.00000000	     49.00091789
      2.94069515	     -0.05922518	      0.00015386	     -0.20044369	     -0.06443661	      0.88298725	     -0.00038358	     -0.21963769	     -0.00000000	      0.00000000	     49.08529760
      2.94216961	     -0.05922248	      0.00015419	     -0.20044059	     -0.06443762	      0.88298760	     -0.00038248	     -0.21963541	     -0.00000000	      0.00000000	     49.34791267
      2.94364408	     -0.05922172	      0.00015554	     -0.20043945	     -0.06443864	      0.88298800	     -0.00038114	     -0.21963370	     -0.00000000	      0.00000000	     48.80941573
      2.94511854	     -0.05922110	      0.00015542	     -0.20043842	     -0.06443969	      0.88298844	     -0.00037956	     -0.21963251	     -0.00000000	      0.00000000	     49.21234954
      2.94659301	     -0.05922578	      0.00015632	     -0.20044272	     -0.06444074	      0.88298893	     -0.00037775	     -0.21963188	     -0.00000000	      0.00000000	     48.81703925
      2.94806747	     -0.05923141	      0.00015572	     -0.20044794	     -0.06444181	      0.88298945	     -0.00037569	     -0.21963183	     -0.00000000	      0.00000000	     49.16803560
      2.94954194	     -0.05924225	      0.00015595	     -0.20045839	     -0.06444289	      0.88299001	     -0.00037341	     -0.21963241	     -0.00000000	      0.00000000	     48.56176568
      2.95101640	     -0.05925225	      0.00015472	     -0.20046796	     -0.06444397	      0.88299060	     -0.00037088	     -0.21963365	     -0.00000000	      0.00000000	     48.92838399
      2.95249087	     -0.05927044	      0.00015425	     -0.20048575	     -0.06444507	      0.88299122	     -0.00036813	     -0.21963553	     -0.00000000	      0.00000000	     48.58361334
      2.95396533	     -0.05928736	      0.00015232	     -0.20050224	     -0.06444617	      0.88299187	     -0.00036515	     -0.21963817	     -0.00000000	      0.00000000	     48.59911730
      2.95543980	     -0.05930923	      0.00015115	     -0.20052371	     -0.06444727	      0.88299255	     -0.00036194	     -0.21964150	     -0.00000000	      0.00000000	     48.61461533
      2.95691426	     -0.05933330	      0.00014873	     -0.20054734	     -0.06444837	      0.88299325	     -0.00035851	     -0.21964557	     -0.00000000	      0.00000000	     48.34246267
      2.95838872	     -0.05935954	      0.00014684	     -0.20057317	     -0.06444948	      0.88299397	     -0.00035485	     -0.21965035	     -0.00000000	      0.00000000	     48.48834144
      2.95986319	     -0.05938857	      0.00014396	     -0.20060177	     -0.06445058	      0.88299471	     -0.00035097	     -0.21965583	     -0.00000000	      0.00000000	     48.07933359
      2.96133765	     -0.05941819	      0.00014129	     -0.20063097	     -0.06445168	      0.88299547	     -0.00034688	     -0.21966201	     -0.00000000	      0.00000000	     48.18110908
      2.96281212	     -0.05945293	      0.00013758	     -0.20066527	     -0.06445278	      0.88299625	     -0.00034258	     -0.21966888	     -0.00000000	      0.00000000	     48.34609653
      2.96428658	     -0.05948956	      0.00013417	     -0.20070148	     -0.06445388	      0.88299703	     -0.00033806	     -0.21967648	     -0.00000000	      0.00000000	     47.83257610
      2.96576105	     -0.05952615	      0.00012969	     -0.20073762	     -0.06445497	      0.88299784	     -0.00033334	     -0.21968478	     -0.00000000	      0.00000000	     48.15731033
      2.96743148	     -0.05957251	      0.00012523	     -0.20078352	     -0.06445620	      0.88299876	     -0.00032774	     -0.21969495	     -0.00000000	      0.00000000	     47.71701330
      2.96872742	     -0.05960767	      0.00012045	     -0.20081829	     -0.06445715	      0.88299948	     -0.00032322	     -0.21970340	     -0.00000000	      0.00000000	     48.02407217
      2.97002336	     -0.05964568	      0.00011606	     -0.20085593	     -0.06445809	      0.88300021	     -0.00031855	     -0.21971231	     -0.00000000	      0.00000000	     47.75210039
      2.97131931	     -0.05968463	      0.00011097	     -0.20089450	     -0.06445902	      0.88300094	     -0.00031373	     -0.21972168	     -0.00000000	      0.00000000	     47.84439674
      2.97261525	     -0.05972576	      0.00010565	     -0.20093525	     -0.06445995	      0.88300167	     -0.00030876	     -0.21973151	     -0.00000000	      0.00000000	     47.71908299
      2.97391119	     -0.05976893	      0.00009984	     -0.20097804	     -0.06446087	      0.88300241	     -0.00030365	     -0.21974179	     -0.00000000	      0.00000000	     47.71841606
      2.97498782	     -0.05980582	      0.00009472	     -0.20101461	     -0.06446163	      0.88300303	     -0.00029930	     -0.21975069	     -0.00000000	      0.00000000	     47.63481504
      2.97606445	     -0.05984388	      0.00008934	     -0.20105235	     -0.06446238	      0.88300364	     -0.00029486	     -0.21975989	     -0.00000000	      0.00000000	     47.58906691
      2.97714108	     -0.05988258	      0.00008373	     -0.20109073	     -0.06446312	      0.88300426	     -0.00029033	     -0.21976940	     -0.00000000	      0.00000000	     47.54311807
      2.97860206	     -0.05993601	      0.00007578	     -0.20114373	     -0.06446412	      0.88300509	     -0.00028404	     -0.21978276	     -0.00000000	      0.00000000	     47.45928397
      2.97963991	     -0.05997453	      0.00006985	     -0.20118195	     -0.06446481	      0.88300568	     -0.00027949	     -0.21979256	     -0.00000000	      0.00000000	     47.43106730
      2.98067776	     -0.06001355	      0.00006372	     -0.20122067	     -0.06446550	      0.88300626	     -0.00027486	     -0.21980258	     -0.00000000	      0.00000000	     47.36675073
      2.98198087	     -0.06006329	      0.00005571	     -0.20127004	     -0.06446635	      0.88300699	     -0.00026895	     -0.21981548	     -0.00000000	      0.00000000	     47.32489801
      2.98310610	     -0.06010684	      0.00004853	     -0.20131326	     -0.06446707	      0.88300762	     -0.00026376	     -0.21982689	     -0.00000000	      0.00000000	     47.24686357
      2.98423133	     -0.06015099	      0.00004109	     -0.20135709	     -0.06446778	      0.88300823	     -0.00025851	     -0.21983854	     -0.00000000	      0.00000000	     47.22332574
      2.98535656	     -0.06019571	      0.00003342	     -0.20140149	     -0.06446847	      0.88300885	     -0.00025319	     -0.21985042	     -0.00000000	      0.00000000	     47.15239192
      2.98648178	     -0.06024140	      0.00002539	     -0.20144686	     -0.06446915	      0.88300945	     -0.00024780	     -0.21986253	      0.00000000	      0.00000000	     47.13109329
      2.98760701	     -0.06028776	      0.00001708	     -0.20149289	     -0.06446981	      0.88301004	     -0.00024236	     -0.21987485	      0.00000000	      0.00000000	     47.07352265
      2.98873224	     -0.06033458	      0.00000853	     -0.20153940	     -0.06447045	      0.88301063	     -0.00023687	     -0.21988739	      0.00000000	      0.00000000	     47.06000348
      2.98985747	     -0.06038160	     -0.00000020	     -0.20158610	     -0.06447107	      0.88301120	     -0.00023133	     -0.21990012	      0.00000000	      0.00000000	     47.02165411
      2.99098270	     -0.06042886	     -0.00000912	     -0.20163305	     -0.06447168	      0.88301176	     -0.00022575	     -0.21991303	      0.00000000	      0.00000000	     47.01438196
      2.99210793	     -0.06047638	     -0.00001824	     -0.20168026	     -0.06447227	      0.88301231	     -0.00022013	     -0.21992610	      0.00000000	      0.00000000	     46.99497314
      2.99323315	     -0.06052443	     -0.00002760	     -0.20172800	     -0.06447283	      0.88301284	     -0.00021448	     -0.21993933	      0.00000000	      0.00000000	     46.99258164
      2.99435838	     -0.06057282	     -0.00003712	     -0.20177609	     -0.06447338	      0.88301336	     -0.00020880	     -0.21995270	      0.00000000	      0.00000000	     46.99354876
      2.99548361	     -0.06062149	     -0.00004675	     -0.20182445	     -0.06447390	      0.88301386	     -0.00020310	     -0.21996622	      0.00000000	      0.00000000	     47.00222906
      2.99660884	     -0.06067022	     -0.00005643	     -0.20187290	     -0.06447440	      0.88301434	     -0.00019738	     -0.21997987	      0.00000000	      0.00000000	     47.02351504
      2.99799652	     -0.06073027	     -0.00006850	     -0.20193260	     -0.06447498	      0.88301492	     -0.00019031	     -0.21999685	      0.00000000	      0.00000000	     47.05101311
      2.99912661	     -0.06077866	     -0.00007839	     -0.20198071	     -0.06447543	      0.88301537	     -0.00018455	     -0.22001077	      0.00000000	      0.00000000	     47.10220676
      3.00025671	     -0.06082692	     -0.00008848	     -0.20202869	     -0.06447585	      0.88301580	     -0.00017878	     -0.22002476	      0.00000000	      0.00000000	     47.13848298
      3.00138680	     -0.06087529	     -0.00009880	     -0.20207679	     -0.06447625	      0.88301620	     -0.00017302	     -0.22003879	      0.00000000	      0.00000000	     47.19535385
      3.00290875	     -0.06094068	     -0.00011285	     -0.20214181	     -0.06447674	      0.88301672	     -0.00016527	     -0.22005775	      0.00000000	      0.00000000	     47.25958531
      3.00415716	     -0.06099452	     -0.00012448	     -0.20219536	     -0.06447711	      0.88301712	     -0.00015894	     -0.22007335	      0.00000000	      0.00000000	     47.36344990
      3.00540558	     -0.06104864	     -0.00013601	     -0.20224920	     -0.06447744	      0.88301749	     -0.00015263	     -0.22008899	      0.00000000	      0.00000000	     47.43997183
      3.00665400	     -0.06110262	     -0.00014749	     -0.20230291	     -0.06447775	      0.88301783	     -0.00014637	     -0.22010468	      0.00000000	      0.00000000	     47.58102477
      3.00817382	     -0.06116800	     -0.00016148	     -0.20236798	     -0.06447808	      0.88301821	     -0.00013882	     -0.22012380	      0.00000000	      0.00000000	     47.72773039
      3.00969363	     -0.06123270	     -0.00017540	     -0.20243239	     -0.06447837	      0.88301854	     -0.00013137	     -0.22014292	      0.00000000	      0.00000000	     47.96889293
      3.01105691	     -0.06129047	     -0.00018784	     -0.20248990	     -0.06447860	      0.88301881	     -0.00012479	     -0.22016004	      0.00000000	      0.00000000	     48.09965179
      3.01242019	     -0.06134761	     -0.00020015	     -0.20254680	     -0.06447880	      0.88301904	     -0.00011832	     -0.22017712	      0.00000000	      0.00000000	     48.32138856
      3.01378346	     -0.06140428	     -0.00021235	     -0.20260324	     -0.06447898	      0.88301923	     -0.00011198	     -0.22019414	      0.00000000	      0.00000000	     48.48647434
      3.01586753	     -0.06148907	     -0.00023059	     -0.20268771	     -0.06447921	      0.88301946	     -0.00010254	     -0.22021997	      0.00000000	      0.00000000	     48.86099462
      3.01732817	     -0.06154759	     -0.00024308	     -0.20274603	     -0.06447935	      0.88301958	     -0.00009614	     -0.22023788	      0.00000000	      0.00000000	     48.70644209
      3.01878881	     -0.06160218	     -0.00025522	     -0.20280043	     -0.06447948	      0.88301967	     -0.00008992	     -0.22025557	      0.00000000	      0.00000000	     49.10553646
      3.02035428	     -0.06166114	     -0.00026787	     -0.20285922	     -0.06447959	      0.88301972	     -0.00008346	     -0.22027425	      0.00000000	      0.00000000	     49.34737833
      3.02191974	     -0.06171983	     -0.00028057	     -0.20291774	     -0.06447970	      0.88301973	     -0.00007723	     -0.22029259	      0.00000000	     -0.00000000	     49.31153500
      3.02351711	     -0.06177549	     -0.00029282	     -0.20297327	     -0.06447981	      0.88301972	     -0.00007112	     -0.22031097	      0.00000000	     -0.00000000	     49.54019925
[truncated: 272,834 more chars]
