# Supplementary material for: A Neural Controller Model Considering the Vestibulospinal Tract in Human Postural Control
Source: Front Comput Neurosci. 2022 Feb 25;16:785099. doi: 10.3389/fncom.2022.785099 (PMC8913724; doi:10.3389/fncom.2022.785099)
Supplement: Supplementary file 8 [file Data_Sheet_3.zip › SimulationResults/VST-/3.941/opt_3/jiang_CoPpositon_pos.sto]

CoP
version=1
nRows=3621
nColumns=11
inDegrees=no

This file contains CoP trajectory (of origin) and orientations.

Units are S.I. units (seconds, meters, Newtons, ...)
Angles are in degrees.

endheader
time	cop-x	cop-z	cop-x-calcn-r	com-x	com-y	com-z	com-x-calcn-r	com-x-vel	com-y-vel	s_torques
      0.00052273	     -0.06146828	     -0.00023480	     -0.20272588	     -0.06602018	      0.88298412	     -0.00022969	     -0.22179353	      0.00000000	      0.00000000	     39.45045811
      0.00104547	     -0.06065095	     -0.00020315	     -0.20190886	     -0.06602020	      0.88298427	     -0.00022968	     -0.22177153	      0.00000000	      0.00000000	     42.61588504
      0.00187465	     -0.05977812	     -0.00017667	     -0.20103554	     -0.06602030	      0.88298471	     -0.00022964	     -0.22172058	      0.00000000	      0.00000000	     52.04839695
      0.00288341	     -0.05924922	     -0.00016633	     -0.20050496	     -0.06602057	      0.88298560	     -0.00022958	     -0.22164915	      0.00000000	      0.00000001	     61.93097659
      0.00459605	     -0.05912555	     -0.00017477	     -0.20037725	     -0.06602154	      0.88298793	     -0.00022943	     -0.22153961	      0.00000000	      0.00000001	     63.28410738
      0.00662234	     -0.05940786	     -0.00019208	     -0.20065465	     -0.06602355	      0.88299179	     -0.00022919	     -0.22145159	      0.00000000	      0.00000001	     49.99091362
      0.00797804	     -0.05958563	     -0.00019913	     -0.20082956	     -0.06602538	      0.88299488	     -0.00022900	     -0.22141436	      0.00000000	      0.00000002	     40.72902055
      0.00933374	     -0.05971091	     -0.00020227	     -0.20095237	     -0.06602755	      0.88299824	     -0.00022879	     -0.22138809	      0.00000000	      0.00000002	     34.17131878
      0.01097468	     -0.05979004	     -0.00020277	     -0.20102892	     -0.06603058	      0.88300256	     -0.00022852	     -0.22136484	      0.00000000	      0.00000002	     29.49557582
      0.01243503	     -0.05982317	     -0.00020139	     -0.20106008	     -0.06603360	      0.88300653	     -0.00022826	     -0.22134838	      0.00000000	      0.00000002	     27.31538856
      0.01389538	     -0.05983315	     -0.00020003	     -0.20106834	     -0.06603689	      0.88301053	     -0.00022798	     -0.22133425	      0.00000000	      0.00000002	     27.07104752
      0.01535572	     -0.05984135	     -0.00019876	     -0.20107503	     -0.06604041	      0.88301451	     -0.00022769	     -0.22132175	      0.00000000	      0.00000002	     27.60831154
      0.01681607	     -0.05984495	     -0.00019908	     -0.20107731	     -0.06604413	      0.88301840	     -0.00022739	     -0.22131076	      0.00000000	      0.00000002	     29.70537632
      0.01827641	     -0.05985193	     -0.00019997	     -0.20108318	     -0.06604801	      0.88302217	     -0.00022708	     -0.22130121	      0.00000000	      0.00000002	     31.99824011
      0.01973676	     -0.05985250	     -0.00020129	     -0.20108280	     -0.06605202	      0.88302578	     -0.00022676	     -0.22129308	      0.00000000	      0.00000002	     35.68514245
      0.02119711	     -0.05985723	     -0.00020344	     -0.20108678	     -0.06605614	      0.88302920	     -0.00022642	     -0.22128621	      0.00000000	      0.00000002	     39.32758317
      0.02265745	     -0.05985436	     -0.00020625	     -0.20108333	     -0.06606033	      0.88303241	     -0.00022608	     -0.22128053	      0.00000000	      0.00000001	     43.39722879
      0.02411780	     -0.05985077	     -0.00020934	     -0.20107930	     -0.06606458	      0.88303538	     -0.00022573	     -0.22127576	      0.00000000	      0.00000001	     47.66715102
      0.02557815	     -0.05984180	     -0.00021278	     -0.20107004	     -0.06606885	      0.88303811	     -0.00022537	     -0.22127178	      0.00000000	      0.00000001	     51.74793400
      0.02703849	     -0.05983224	     -0.00021638	     -0.20106031	     -0.06607313	      0.88304057	     -0.00022499	     -0.22126834	      0.00000000	      0.00000001	     55.24882128
      0.02849884	     -0.05981626	     -0.00021998	     -0.20104426	     -0.06607740	      0.88304276	     -0.00022461	     -0.22126536	      0.00000000	      0.00000001	     58.45275580
      0.02995918	     -0.05979887	     -0.00022350	     -0.20102688	     -0.06608165	      0.88304468	     -0.00022422	     -0.22126262	      0.00000000	      0.00000001	     60.97872169
      0.03141953	     -0.05977842	     -0.00022688	     -0.20100650	     -0.06608588	      0.88304633	     -0.00022382	     -0.22126007	      0.00000000	      0.00000001	     63.11801312
      0.03287988	     -0.05975637	     -0.00023002	     -0.20098456	     -0.06609007	      0.88304770	     -0.00022341	     -0.22125765	      0.00000000	      0.00000001	     64.09918906
      0.03465007	     -0.05972640	     -0.00023337	     -0.20095474	     -0.06609510	      0.88304900	     -0.00022290	     -0.22125482	      0.00000000	      0.00000000	     65.07777692
      0.03611129	     -0.05970288	     -0.00023581	     -0.20093134	     -0.06609921	      0.88304979	     -0.00022247	     -0.22125259	      0.00000000	      0.00000000	     64.76323143
      0.03757252	     -0.05967668	     -0.00023792	     -0.20090525	     -0.06610329	      0.88305033	     -0.00022202	     -0.22125049	      0.00000000	      0.00000000	     64.60138232
      0.03903374	     -0.05965259	     -0.00023948	     -0.20088125	     -0.06610735	      0.88305063	     -0.00022157	     -0.22124856	      0.00000000	      0.00000000	     63.59283619
      0.04049497	     -0.05962728	     -0.00024095	     -0.20085598	     -0.06611138	      0.88305071	     -0.00022110	     -0.22124686	      0.00000000	     -0.00000000	     62.70511535
      0.04195619	     -0.05960465	     -0.00024180	     -0.20083335	     -0.06611540	      0.88305058	     -0.00022062	     -0.22124548	      0.00000000	     -0.00000000	     61.41399504
      0.04341742	     -0.05957995	     -0.00024254	     -0.20080860	     -0.06611942	      0.88305026	     -0.00022012	     -0.22124446	      0.00000000	     -0.00000000	     60.33473427
      0.04487864	     -0.05955984	     -0.00024285	     -0.20078838	     -0.06612344	      0.88304977	     -0.00021962	     -0.22124385	      0.00000000	     -0.00000000	     59.21769545
      0.04633986	     -0.05953828	     -0.00024315	     -0.20076667	     -0.06612747	      0.88304912	     -0.00021911	     -0.22124379	      0.00000000	     -0.00000000	     58.10019701
      0.04780109	     -0.05951966	     -0.00024298	     -0.20074784	     -0.06613153	      0.88304834	     -0.00021858	     -0.22124423	      0.00000000	     -0.00000000	     56.91635879
      0.04926231	     -0.05950118	     -0.00024291	     -0.20072909	     -0.06613562	      0.88304744	     -0.00021805	     -0.22124527	      0.00000000	     -0.00000000	     56.28627448
      0.05072354	     -0.05948626	     -0.00024242	     -0.20071386	     -0.06613975	      0.88304644	     -0.00021750	     -0.22124693	      0.00000000	     -0.00000000	     54.91180479
      0.05218476	     -0.05946748	     -0.00024195	     -0.20069472	     -0.06614392	      0.88304536	     -0.00021694	     -0.22124922	      0.00000000	     -0.00000001	     54.65256352
      0.05364599	     -0.05945372	     -0.00024121	     -0.20068056	     -0.06614816	      0.88304421	     -0.00021638	     -0.22125208	      0.00000000	     -0.00000001	     53.92656028
      0.05510721	     -0.05943762	     -0.00024063	     -0.20066401	     -0.06615245	      0.88304302	     -0.00021580	     -0.22125553	      0.00000000	     -0.00000001	     53.31846941
      0.05656844	     -0.05942402	     -0.00023990	     -0.20064992	     -0.06615682	      0.88304181	     -0.00021522	     -0.22125948	      0.00000000	     -0.00000001	     52.92973233
      0.05802966	     -0.05940916	     -0.00023936	     -0.20063454	     -0.06616126	      0.88304057	     -0.00021463	     -0.22126394	      0.00000000	     -0.00000001	     52.38172433
      0.05949088	     -0.05939675	     -0.00023888	     -0.20062158	     -0.06616578	      0.88303934	     -0.00021403	     -0.22126881	      0.00000000	     -0.00000001	     52.22893387
      0.06095211	     -0.05938215	     -0.00023863	     -0.20060639	     -0.06617038	      0.88303813	     -0.00021342	     -0.22127410	      0.00000000	     -0.00000001	     51.96809340
      0.06241333	     -0.05936995	     -0.00023824	     -0.20059358	     -0.06617508	      0.88303694	     -0.00021281	     -0.22127968	      0.00000000	     -0.00000001	     51.62025703
      0.06387456	     -0.05935615	     -0.00023793	     -0.20057915	     -0.06617986	      0.88303579	     -0.00021219	     -0.22128556	      0.00000000	     -0.00000001	     51.76186464
      0.06533578	     -0.05934701	     -0.00023756	     -0.20056937	     -0.06618475	      0.88303468	     -0.00021156	     -0.22129167	      0.00000000	     -0.00000001	     51.19418110
      0.06679701	     -0.05933273	     -0.00023725	     -0.20055442	     -0.06618973	      0.88303363	     -0.00021093	     -0.22129800	      0.00000000	     -0.00000000	     51.48799768
      0.06825823	     -0.05932537	     -0.00023708	     -0.20054637	     -0.06619481	      0.88303264	     -0.00021029	     -0.22130443	      0.00000000	     -0.00000000	     51.43867599
      0.06971946	     -0.05931444	     -0.00023703	     -0.20053476	     -0.06620000	      0.88303172	     -0.00020964	     -0.22131103	      0.00000000	     -0.00000000	     51.14925961
      0.07118068	     -0.05930545	     -0.00023700	     -0.20052507	     -0.06620529	      0.88303086	     -0.00020899	     -0.22131766	      0.00000000	     -0.00000000	     51.31598602
      0.07264190	     -0.05929682	     -0.00023708	     -0.20051573	     -0.06621069	      0.88303008	     -0.00020833	     -0.22132430	      0.00000000	     -0.00000000	     51.33098991
      0.07410313	     -0.05928910	     -0.00023722	     -0.20050729	     -0.06621619	      0.88302938	     -0.00020767	     -0.22133093	      0.00000000	     -0.00000000	     51.13019721
      0.07556435	     -0.05927828	     -0.00023733	     -0.20049574	     -0.06622180	      0.88302875	     -0.00020700	     -0.22133751	      0.00000000	     -0.00000000	     51.57463625
      0.07702558	     -0.05927451	     -0.00023757	     -0.20049125	     -0.06622751	      0.88302820	     -0.00020633	     -0.22134401	      0.00000000	     -0.00000000	     51.04213318
      0.07848680	     -0.05926293	     -0.00023772	     -0.20047893	     -0.06623334	      0.88302772	     -0.00020566	     -0.22135048	      0.00000000	     -0.00000000	     51.55005297
      0.07994803	     -0.05926076	     -0.00023789	     -0.20047603	     -0.06623927	      0.88302731	     -0.00020497	     -0.22135679	      0.00000000	     -0.00000000	     51.31643336
      0.08140925	     -0.05925548	     -0.00023819	     -0.20047001	     -0.06624531	      0.88302696	     -0.00020429	     -0.22136316	      0.00000000	     -0.00000000	     51.38407583
      0.08287047	     -0.05928351	     -0.00023904	     -0.20049728	     -0.06625146	      0.88302668	     -0.00020360	     -0.22137001	      0.00000000	     -0.00000000	     51.18134728
      0.08433170	     -0.05934953	     -0.00024032	     -0.20056253	     -0.06625772	      0.88302645	     -0.00020290	     -0.22137875	      0.00000000	     -0.00000000	     50.57214881
      0.08579292	     -0.05946415	     -0.00024183	     -0.20067635	     -0.06626409	      0.88302627	     -0.00020220	     -0.22139065	      0.00000000	     -0.00000000	     50.03919053
      0.08725415	     -0.05960716	     -0.00024265	     -0.20081859	     -0.06627057	      0.88302612	     -0.00020150	     -0.22140667	      0.00000000	     -0.00000000	     49.74347021
      0.08871537	     -0.05977101	     -0.00024271	     -0.20098171	     -0.06627716	      0.88302600	     -0.00020080	     -0.22142697	      0.00000000	     -0.00000000	     48.73839678
      0.09001017	     -0.05991531	     -0.00024159	     -0.20112539	     -0.06628309	      0.88302589	     -0.00020018	     -0.22144832	      0.00000000	     -0.00000000	     48.67519907
      0.09130497	     -0.06006340	     -0.00023984	     -0.20127292	     -0.06628910	      0.88302578	     -0.00019956	     -0.22147241	      0.00000000	     -0.00000000	     47.75660434
      0.09259976	     -0.06020707	     -0.00023756	     -0.20141603	     -0.06629520	      0.88302567	     -0.00019895	     -0.22149887	      0.00000000	     -0.00000000	     47.23921774
      0.09426876	     -0.06039089	     -0.00023417	     -0.20159917	     -0.06630317	      0.88302552	     -0.00019817	     -0.22153589	      0.00000000	     -0.00000000	     45.82856271
      0.09593777	     -0.06056445	     -0.00023049	     -0.20177209	     -0.06631128	      0.88302536	     -0.00019740	     -0.22157561	      0.00000000	     -0.00000000	     45.39426523
      0.09728791	     -0.06070781	     -0.00022764	     -0.20191494	     -0.06631792	      0.88302522	     -0.00019680	     -0.22160926	      0.00000000	     -0.00000000	     44.32098926
      0.09863805	     -0.06084762	     -0.00022510	     -0.20205426	     -0.06632465	      0.88302506	     -0.00019621	     -0.22164412	      0.00000000	     -0.00000000	     43.98049279
      0.10048009	     -0.06104197	     -0.00022219	     -0.20224800	     -0.06633395	      0.88302482	     -0.00019542	     -0.22169321	      0.00000000	     -0.00000000	     42.92020068
      0.10178444	     -0.06117530	     -0.00022063	     -0.20238092	     -0.06634062	      0.88302463	     -0.00019489	     -0.22172882	     -0.00000000	     -0.00000000	     42.95247767
      0.10308879	     -0.06131000	     -0.00021931	     -0.20251525	     -0.06634734	      0.88302441	     -0.00019437	     -0.22176491	     -0.00000000	     -0.00000000	     42.43403224
      0.10467962	     -0.06147192	     -0.00021809	     -0.20267674	     -0.06635561	      0.88302410	     -0.00019376	     -0.22180932	     -0.00000000	     -0.00000000	     42.35361246
      0.10627045	     -0.06163624	     -0.00021749	     -0.20284069	     -0.06636396	      0.88302374	     -0.00019317	     -0.22185392	     -0.00000000	     -0.00000000	     41.49811269
      0.10786127	     -0.06179287	     -0.00021737	     -0.20299698	     -0.06637237	      0.88302330	     -0.00019261	     -0.22189852	     -0.00000000	     -0.00000000	     41.63692069
      0.10945210	     -0.06195498	     -0.00021722	     -0.20315881	     -0.06638084	      0.88302279	     -0.00019207	     -0.22194283	     -0.00000000	     -0.00000000	     41.21510455
      0.11104293	     -0.06210951	     -0.00021760	     -0.20331309	     -0.06638936	      0.88302219	     -0.00019156	     -0.22198692	     -0.00000000	     -0.00000000	     41.18454507
      0.11263376	     -0.06227146	     -0.00021795	     -0.20347484	     -0.06639791	      0.88302149	     -0.00019107	     -0.22203067	     -0.00000000	     -0.00000000	     40.83885806
      0.11400188	     -0.06240676	     -0.00021851	     -0.20360998	     -0.06640530	      0.88302080	     -0.00019067	     -0.22206808	     -0.00000000	     -0.00000000	     40.66412940
      0.11537000	     -0.06254395	     -0.00021871	     -0.20374704	     -0.06641271	      0.88302003	     -0.00019029	     -0.22210524	     -0.00000000	     -0.00000000	     40.18367224
      0.11673812	     -0.06267838	     -0.00021862	     -0.20388138	     -0.06642014	      0.88301918	     -0.00018992	     -0.22214213	     -0.00000000	     -0.00000000	     39.83639033
      0.11853515	     -0.06285272	     -0.00021795	     -0.20405564	     -0.06642992	      0.88301793	     -0.00018947	     -0.22219017	     -0.00000000	     -0.00000001	     39.48544202
      0.12033219	     -0.06302669	     -0.00021752	     -0.20422956	     -0.06643973	      0.88301653	     -0.00018904	     -0.22223786	     -0.00000000	     -0.00000001	     38.33778263
      0.12182944	     -0.06316815	     -0.00021625	     -0.20437099	     -0.06644791	      0.88301525	     -0.00018870	     -0.22227733	     -0.00000000	     -0.00000001	     38.38437591
      0.12332668	     -0.06330589	     -0.00021523	     -0.20450874	     -0.06645611	      0.88301386	     -0.00018838	     -0.22231656	     -0.00000000	     -0.00000001	     37.76128456
      0.12482393	     -0.06344085	     -0.00021352	     -0.20464372	     -0.06646431	      0.88301238	     -0.00018808	     -0.22235551	     -0.00000000	     -0.00000001	     37.26209011
      0.12632117	     -0.06357172	     -0.00021209	     -0.20477463	     -0.06647252	      0.88301081	     -0.00018779	     -0.22239439	     -0.00000000	     -0.00000001	     36.72221123
      0.12781842	     -0.06370222	     -0.00021012	     -0.20490518	     -0.06648074	      0.88300915	     -0.00018753	     -0.22243325	     -0.00000000	     -0.00000001	     36.49536688
      0.12931566	     -0.06383100	     -0.00020842	     -0.20503403	     -0.06648896	      0.88300741	     -0.00018727	     -0.22247209	     -0.00000000	     -0.00000001	     35.81350637
      0.13081291	     -0.06395449	     -0.00020634	     -0.20515759	     -0.06649718	      0.88300560	     -0.00018704	     -0.22251086	     -0.00000000	     -0.00000001	     35.72532278
      0.13231015	     -0.06407566	     -0.00020438	     -0.20527886	     -0.06650540	      0.88300373	     -0.00018682	     -0.22254948	     -0.00000000	     -0.00000001	     35.00098199
      0.13380740	     -0.06418924	     -0.00020212	     -0.20539255	     -0.06651361	      0.88300180	     -0.00018663	     -0.22258791	     -0.00000000	     -0.00000001	     34.92671974
      0.13575167	     -0.06433831	     -0.00019941	     -0.20554179	     -0.06652427	      0.88299924	     -0.00018639	     -0.22263730	     -0.00000000	     -0.00000001	     34.08778054
      0.13769593	     -0.06446402	     -0.00019608	     -0.20566769	     -0.06653492	      0.88299662	     -0.00018618	     -0.22268624	     -0.00000000	     -0.00000001	     34.31077556
      0.13898248	     -0.06455226	     -0.00019498	     -0.20575605	     -0.06654196	      0.88299487	     -0.00018606	     -0.22271810	     -0.00000000	     -0.00000001	     33.79244265
      0.14026903	     -0.06463485	     -0.00019303	     -0.20583878	     -0.06654899	      0.88299311	     -0.00018595	     -0.22274967	     -0.00000000	     -0.00000001	     33.59524636
      0.14201960	     -0.06474339	     -0.00019105	     -0.20594752	     -0.06655854	      0.88299073	     -0.00018582	     -0.22279212	     -0.00000000	     -0.00000001	     33.37862515
      0.14377018	     -0.06484648	     -0.00018912	     -0.20605082	     -0.06656807	      0.88298837	     -0.00018572	     -0.22283386	     -0.00000000	     -0.00000001	     33.02338298
      0.14546658	     -0.06494304	     -0.00018770	     -0.20614759	     -0.06657728	      0.88298611	     -0.00018563	     -0.22287364	     -0.00000000	     -0.00000001	     32.88840379
      0.14716298	     -0.06503302	     -0.00018618	     -0.20623780	     -0.06658647	      0.88298390	     -0.00018557	     -0.22291266	     -0.00000000	     -0.00000001	     32.51247774
      0.14885938	     -0.06511960	     -0.00018454	     -0.20632462	     -0.06659562	      0.88298176	     -0.00018553	     -0.22295087	     -0.00000000	     -0.00000001	     32.74753820
      0.15055578	     -0.06520545	     -0.00018378	     -0.20641073	     -0.06660475	      0.88297969	     -0.00018550	     -0.22298824	     -0.00000000	     -0.00000001	     32.17421080
      0.15198959	     -0.06527232	     -0.00018231	     -0.20647784	     -0.06661243	      0.88297800	     -0.00018549	     -0.22301918	     -0.00000000	     -0.00000001	     32.35500313
      0.15342340	     -0.06534007	     -0.00018153	     -0.20654584	     -0.06662008	      0.88297638	     -0.00018549	     -0.22304951	     -0.00000000	     -0.00000001	     32.36669300
      0.15480930	     -0.06540500	     -0.00018031	     -0.20661103	     -0.06662744	      0.88297488	     -0.00018551	     -0.22307827	     -0.00000000	     -0.00000001	     32.44327641
      0.15619521	     -0.06546674	     -0.00017925	     -0.20667305	     -0.06663478	      0.88297345	     -0.00018553	     -0.22310654	     -0.00000000	     -0.00000001	     32.17763713
      0.15758111	     -0.06552729	     -0.00017825	     -0.20673389	     -0.06664207	      0.88297209	     -0.00018556	     -0.22313433	     -0.00000000	     -0.00000001	     32.28480180
      0.15939745	     -0.06560840	     -0.00017705	     -0.20681541	     -0.06665158	      0.88297041	     -0.00018562	     -0.22317007	     -0.00000000	     -0.00000001	     32.32682359
      0.16092743	     -0.06567450	     -0.00017588	     -0.20688188	     -0.06665953	      0.88296910	     -0.00018568	     -0.22319964	     -0.00000000	     -0.00000001	     32.03635641
      0.16245741	     -0.06573745	     -0.00017472	     -0.20694521	     -0.06666743	      0.88296787	     -0.00018575	     -0.22322866	     -0.00000000	     -0.00000001	     32.23172910
      0.16388913	     -0.06579747	     -0.00017356	     -0.20700562	     -0.06667477	      0.88296680	     -0.00018583	     -0.22325529	     -0.00000000	     -0.00000000	     32.32627590
      0.16532085	     -0.06585421	     -0.00017228	     -0.20706276	     -0.06668205	      0.88296581	     -0.00018591	     -0.22328145	     -0.00000000	     -0.00000000	     32.08648528
      0.16675256	     -0.06590699	     -0.00017101	     -0.20711597	     -0.06668928	      0.88296489	     -0.00018600	     -0.22330705	     -0.00000000	     -0.00000000	     32.28194644
      0.16833140	     -0.06596093	     -0.00016947	     -0.20717040	     -0.06669718	      0.88296396	     -0.00018611	     -0.22333455	     -0.00000000	     -0.00000000	     32.37372192
      0.16991024	     -0.06601087	     -0.00016829	     -0.20722084	     -0.06670500	      0.88296311	     -0.00018623	     -0.22336111	     -0.00000000	     -0.00000000	     32.40614247
      0.17148909	     -0.06604986	     -0.00016650	     -0.20726038	     -0.06671274	      0.88296233	     -0.00018635	     -0.22338667	     -0.00000000	     -0.00000000	     32.52050673
      0.17306793	     -0.06608599	     -0.00016532	     -0.20729706	     -0.06672040	      0.88296164	     -0.00018649	     -0.22341104	     -0.00000000	     -0.00000000	     32.26378796
      0.17464677	     -0.06611424	     -0.00016360	     -0.20732589	     -0.06672796	      0.88296101	     -0.00018663	     -0.22343418	     -0.00000000	     -0.00000000	     32.44177946
      0.17622561	     -0.06613711	     -0.00016219	     -0.20734934	     -0.06673544	      0.88296044	     -0.00018678	     -0.22345600	     -0.00000000	     -0.00000000	     32.59301543
      0.17780445	     -0.06615545	     -0.00016064	     -0.20736829	     -0.06674282	      0.88295993	     -0.00018693	     -0.22347646	     -0.00000000	     -0.00000000	     32.76577393
      0.17938329	     -0.06616804	     -0.00015928	     -0.20738150	     -0.06675009	      0.88295946	     -0.00018709	     -0.22349558	     -0.00000000	     -0.00000000	     32.72828373
      0.18096213	     -0.06617331	     -0.00015772	     -0.20738740	     -0.06675727	      0.88295904	     -0.00018725	     -0.22351327	     -0.00000000	     -0.00000000	     33.11469223
      0.18254097	     -0.06617562	     -0.00015656	     -0.20739033	     -0.06676435	      0.88295865	     -0.00018741	     -0.22352948	     -0.00000000	     -0.00000000	     33.03582390
      0.18380244	     -0.06617380	     -0.00015557	     -0.20738903	     -0.06676992	      0.88295836	     -0.00018755	     -0.22354139	     -0.00000000	     -0.00000000	     33.31148534
      0.18506392	     -0.06616898	     -0.00015471	     -0.20738471	     -0.06677543	      0.88295808	     -0.00018768	     -0.22355239	     -0.00000000	     -0.00000000	     33.25065446
      0.18632539	     -0.06616119	     -0.00015387	     -0.20737742	     -0.06678087	      0.88295782	     -0.00018782	     -0.22356248	     -0.00000000	     -0.00000000	     33.41908530
      0.18818987	     -0.06614662	     -0.00015265	     -0.20736361	     -0.06678879	      0.88295743	     -0.00018801	     -0.22357577	     -0.00000000	     -0.00000000	     33.11406671
      0.18980149	     -0.06612576	     -0.00015170	     -0.20734339	     -0.06679551	      0.88295711	     -0.00018818	     -0.22358572	     -0.00000000	     -0.00000000	     33.44846905
      0.19141310	     -0.06610360	     -0.00015077	     -0.20732186	     -0.06680211	      0.88295678	     -0.00018834	     -0.22359425	     -0.00000000	     -0.00000000	     33.43352337
      0.19302471	     -0.06607860	     -0.00014994	     -0.20729748	     -0.06680861	      0.88295645	     -0.00018849	     -0.22360147	     -0.00000000	     -0.00000000	     33.71993301
      0.19463633	     -0.06605069	     -0.00014897	     -0.20727018	     -0.06681500	      0.88295611	     -0.00018863	     -0.22360748	     -0.00000000	     -0.00000000	     33.20430400
      0.19624794	     -0.06601892	     -0.00014828	     -0.20723899	     -0.06682128	      0.88295576	     -0.00018876	     -0.22361234	     -0.00000000	     -0.00000000	     33.65942063
      0.19785955	     -0.06598477	     -0.00014727	     -0.20720543	     -0.06682746	      0.88295540	     -0.00018888	     -0.22361612	     -0.00000000	     -0.00000000	     33.27496506
      0.19947117	     -0.06595010	     -0.00014670	     -0.20717130	     -0.06683353	      0.88295503	     -0.00018897	     -0.22361887	     -0.00000000	     -0.00000000	     33.74115266
      0.20108278	     -0.06591015	     -0.00014542	     -0.20713191	     -0.06683951	      0.88295464	     -0.00018905	     -0.22362076	     -0.00000000	     -0.00000000	     33.21860519
      0.20269439	     -0.06586744	     -0.00014468	     -0.20708972	     -0.06684539	      0.88295423	     -0.00018910	     -0.22362171	     -0.00000000	     -0.00000000	     33.46961463
      0.20430600	     -0.06582536	     -0.00014327	     -0.20704816	     -0.06685117	      0.88295382	     -0.00018912	     -0.22362185	     -0.00000000	     -0.00000000	     33.56014630
      0.20591762	     -0.06578093	     -0.00014255	     -0.20700421	     -0.06685687	      0.88295340	     -0.00018911	     -0.22362125	     -0.00000000	     -0.00000000	     33.32293758
      0.20752923	     -0.06573405	     -0.00014104	     -0.20695781	     -0.06686248	      0.88295297	     -0.00018908	     -0.22361997	     -0.00000000	     -0.00000000	     33.38735422
      0.20914084	     -0.06568782	     -0.00014019	     -0.20691202	     -0.06686800	      0.88295253	     -0.00018901	     -0.22361804	     -0.00000000	     -0.00000000	     33.58565797
      0.21075246	     -0.06563659	     -0.00013848	     -0.20686123	     -0.06687344	      0.88295210	     -0.00018891	     -0.22361554	     -0.00000000	     -0.00000000	     33.37361955
      0.21236407	     -0.06558416	     -0.00013753	     -0.20680922	     -0.06687881	      0.88295167	     -0.00018877	     -0.22361246	     -0.00000000	     -0.00000000	     33.59666933
      0.21397568	     -0.06553373	     -0.00013598	     -0.20675918	     -0.06688410	      0.88295126	     -0.00018860	     -0.22360881	     -0.00000000	     -0.00000000	     33.80212355
      0.21558730	     -0.06547735	     -0.00013484	     -0.20670318	     -0.06688932	      0.88295086	     -0.00018839	     -0.22360470	     -0.00000000	     -0.00000000	     33.70545108
      0.21719891	     -0.06542115	     -0.00013321	     -0.20664736	     -0.06689447	      0.88295047	     -0.00018814	     -0.22360006	     -0.00000000	     -0.00000000	     33.88180335
      0.21881052	     -0.06536338	     -0.00013209	     -0.20658995	     -0.06689955	      0.88295012	     -0.00018785	     -0.22359492	     -0.00000000	     -0.00000000	     34.14566742
      0.22042214	     -0.06530448	     -0.00013025	     -0.20653140	     -0.06690457	      0.88294979	     -0.00018752	     -0.22358928	     -0.00000000	     -0.00000000	     34.29243955
      0.22203375	     -0.06524363	     -0.00012897	     -0.20647088	     -0.06690952	      0.88294949	     -0.00018715	     -0.22358314	     -0.00000000	     -0.00000000	     34.63585508
      0.22364536	     -0.06518249	     -0.00012717	     -0.20641009	     -0.06691440	      0.88294923	     -0.00018674	     -0.22357648	     -0.00000000	     -0.00000000	     34.64097670
      0.22525698	     -0.06511848	     -0.00012604	     -0.20634640	     -0.06691923	      0.88294900	     -0.00018630	     -0.22356935	     -0.00000000	     -0.00000000	     35.10790376
      0.22686859	     -0.06505556	     -0.00012441	     -0.20628380	     -0.06692399	      0.88294881	     -0.00018581	     -0.22356171	     -0.00000000	     -0.00000000	     35.41257830
      0.22848020	     -0.06499173	     -0.00012336	     -0.20622028	     -0.06692869	      0.88294866	     -0.00018528	     -0.22355362	     -0.00000000	     -0.00000000	     35.62232249
      0.23009182	     -0.06492554	     -0.00012176	     -0.20615441	     -0.06693333	      0.88294855	     -0.00018471	     -0.22354503	     -0.00000000	     -0.00000000	     36.03362095
      0.23170343	     -0.06485874	     -0.00012071	     -0.20608791	     -0.06693791	      0.88294848	     -0.00018410	     -0.22353593	     -0.00000000	     -0.00000000	     36.48362605
      0.23331504	     -0.06479215	     -0.00011921	     -0.20602163	     -0.06694243	      0.88294845	     -0.00018345	     -0.22352633	     -0.00000000	     -0.00000000	     36.81335281
      0.23492665	     -0.06472397	     -0.00011836	     -0.20595375	     -0.06694689	      0.88294845	     -0.00018276	     -0.22351624	     -0.00000000	      0.00000000	     37.28656978
      0.23686152	     -0.06464466	     -0.00011662	     -0.20587481	     -0.06695216	      0.88294849	     -0.00018188	     -0.22350347	     -0.00000000	      0.00000000	     37.90868483
      0.23841073	     -0.06457693	     -0.00011647	     -0.20580736	     -0.06695632	      0.88294856	     -0.00018113	     -0.22349281	     -0.00000000	      0.00000000	     38.01412253
      0.23995995	     -0.06451062	     -0.00011499	     -0.20574134	     -0.06696042	      0.88294865	     -0.00018035	     -0.22348172	     -0.00000000	      0.00000000	     38.43121020
      0.24150916	     -0.06444261	     -0.00011477	     -0.20567360	     -0.06696447	      0.88294876	     -0.00017953	     -0.22347022	     -0.00000000	      0.00000000	     39.02782546
      0.24305837	     -0.06437845	     -0.00011374	     -0.20560972	     -0.06696846	      0.88294890	     -0.00017868	     -0.22345831	     -0.00000000	      0.00000000	     39.25462536
      0.24460758	     -0.06430810	     -0.00011337	     -0.20553964	     -0.06697240	      0.88294905	     -0.00017780	     -0.22344609	     -0.00000000	      0.00000000	     39.74825945
      0.24615679	     -0.06424168	     -0.00011261	     -0.20547349	     -0.06697628	      0.88294921	     -0.00017688	     -0.22343347	     -0.00000000	      0.00000000	     39.90005339
      0.24773999	     -0.06417192	     -0.00011249	     -0.20540399	     -0.06698019	      0.88294938	     -0.00017590	     -0.22342030	     -0.00000000	      0.00000000	     40.18634237
      0.24932318	     -0.06410014	     -0.00011203	     -0.20533246	     -0.06698405	      0.88294957	     -0.00017489	     -0.22340684	     -0.00000000	      0.00000000	     40.62780358
      0.25090638	     -0.06402854	     -0.00011191	     -0.20526111	     -0.06698786	      0.88294976	     -0.00017385	     -0.22339312	     -0.00000000	      0.00000000	     41.16724784
      0.25248958	     -0.06395976	     -0.00011160	     -0.20519257	     -0.06699162	      0.88294995	     -0.00017278	     -0.22337919	     -0.00000000	      0.00000000	     41.19113511
      0.25395446	     -0.06389311	     -0.00011159	     -0.20512612	     -0.06699505	      0.88295012	     -0.00017176	     -0.22336617	     -0.00000000	      0.00000000	     41.72846301
      0.25541933	     -0.06382875	     -0.00011151	     -0.20506197	     -0.06699844	      0.88295029	     -0.00017071	     -0.22335295	     -0.00000000	      0.00000000	     41.87085837
      0.25701438	     -0.06375769	     -0.00011148	     -0.20499111	     -0.06700208	      0.88295047	     -0.00016953	     -0.22333843	     -0.00000000	      0.00000000	     42.29488511
      0.25860942	     -0.06368763	     -0.00011159	     -0.20492125	     -0.06700568	      0.88295065	     -0.00016833	     -0.22332373	     -0.00000000	      0.00000000	     42.33764324
      0.26020447	     -0.06361592	     -0.00011165	     -0.20484972	     -0.06700924	      0.88295081	     -0.00016709	     -0.22330890	     -0.00000000	      0.00000000	     42.84212935
      0.26179951	     -0.06354977	     -0.00011195	     -0.20478373	     -0.06701275	      0.88295096	     -0.00016583	     -0.22329393	     -0.00000000	      0.00000000	     43.25944798
      0.26339456	     -0.06347991	     -0.00011190	     -0.20471403	     -0.06701623	      0.88295110	     -0.00016454	     -0.22327896	     -0.00000000	      0.00000000	     43.04279053
      0.26498960	     -0.06341270	     -0.00011231	     -0.20464695	     -0.06701966	      0.88295123	     -0.00016322	     -0.22326394	     -0.00000000	      0.00000000	     43.54027829
      0.26658465	     -0.06334666	     -0.00011245	     -0.20458103	     -0.06702307	      0.88295134	     -0.00016187	     -0.22324894	     -0.00000000	      0.00000000	     43.70556196
      0.26817969	     -0.06328412	     -0.00011287	     -0.20451859	     -0.06702644	      0.88295144	     -0.00016049	     -0.22323401	     -0.00000000	      0.00000000	     43.97310350
      0.26977474	     -0.06322118	     -0.00011289	     -0.20445575	     -0.06702979	      0.88295152	     -0.00015909	     -0.22321923	     -0.00000000	      0.00000000	     44.01139182
      0.27136978	     -0.06316075	     -0.00011321	     -0.20439539	     -0.06703311	      0.88295159	     -0.00015767	     -0.22320458	     -0.00000000	      0.00000000	     44.34780521
      0.27296483	     -0.06310108	     -0.00011303	     -0.20433579	     -0.06703640	      0.88295166	     -0.00015623	     -0.22319012	     -0.00000000	      0.00000000	     44.34396435
      0.27455987	     -0.06304601	     -0.00011359	     -0.20428076	     -0.06703968	      0.88295171	     -0.00015476	     -0.22317588	     -0.00000000	      0.00000000	     44.58209852
      0.27615492	     -0.06298932	     -0.00011351	     -0.20422409	     -0.06704293	      0.88295176	     -0.00015327	     -0.22316194	     -0.00000000	      0.00000000	     44.91339721
      0.27774996	     -0.06294117	     -0.00011421	     -0.20417595	     -0.06704618	      0.88295181	     -0.00015176	     -0.22314827	     -0.00000000	      0.00000000	     45.13978395
      0.27934501	     -0.06288957	     -0.00011380	     -0.20412437	     -0.06704940	      0.88295186	     -0.00015024	     -0.22313505	     -0.00000000	      0.00000000	     45.39408330
      0.28074699	     -0.06285007	     -0.00011371	     -0.20408487	     -0.06705223	      0.88295190	     -0.00014889	     -0.22312369	     -0.00000000	      0.00000000	     45.37985231
      0.28214897	     -0.06280889	     -0.00011286	     -0.20404369	     -0.06705504	      0.88295195	     -0.00014752	     -0.22311265	     -0.00000000	      0.00000000	     45.77228308
      0.28398094	     -0.06276365	     -0.00011246	     -0.20399843	     -0.06705871	      0.88295202	     -0.00014572	     -0.22309870	     -0.00000000	      0.00000000	     45.92915734
      0.28547075	     -0.06272249	     -0.00011189	     -0.20395727	     -0.06706168	      0.88295208	     -0.00014425	     -0.22308785	     -0.00000000	      0.00000000	     46.10793491
      0.28696056	     -0.06268696	     -0.00011265	     -0.20392169	     -0.06706464	      0.88295216	     -0.00014277	     -0.22307741	     -0.00000000	      0.00000000	     46.41836750
      0.28845037	     -0.06265361	     -0.00011335	     -0.20388829	     -0.06706760	      0.88295225	     -0.00014128	     -0.22306751	     -0.00000000	      0.00000000	     46.62082015
      0.28994018	     -0.06262421	     -0.00011435	     -0.20385884	     -0.06707055	      0.88295235	     -0.00013978	     -0.22305816	     -0.00000000	      0.00000000	     46.77794860
      0.29142999	     -0.06259361	     -0.00011520	     -0.20382820	     -0.06707349	      0.88295246	     -0.00013828	     -0.22304931	     -0.00000000	      0.00000000	     46.98569387
      0.29291979	     -0.06256787	     -0.00011623	     -0.20380241	     -0.06707642	      0.88295259	     -0.00013678	     -0.22304087	     -0.00000000	      0.00000000	     47.47040728
      0.29440960	     -0.06254158	     -0.00011719	     -0.20377607	     -0.06707935	      0.88295273	     -0.00013528	     -0.22303288	     -0.00000000	      0.00000000	     47.30521592
      0.29589941	     -0.06251778	     -0.00011800	     -0.20375222	     -0.06708226	      0.88295289	     -0.00013377	     -0.22302526	     -0.00000000	      0.00000000	     47.87795811
      0.29777035	     -0.06249464	     -0.00011890	     -0.20372905	     -0.06708591	      0.88295310	     -0.00013188	     -0.22301629	     -0.00000000	      0.00000000	     47.57297488
      0.29964129	     -0.06246501	     -0.00012022	     -0.20369935	     -0.06708954	      0.88295334	     -0.00013000	     -0.22300795	     -0.00000000	      0.00000000	     48.35970765
      0.30101962	     -0.06244921	     -0.00012133	     -0.20368352	     -0.06709220	      0.88295352	     -0.00012862	     -0.22300210	     -0.00000000	      0.00000000	     48.60388187
      0.30239795	     -0.06243835	     -0.00012370	     -0.20367261	     -0.06709485	      0.88295370	     -0.00012724	     -0.22299667	     -0.00000000	      0.00000000	     48.61593313
      0.30403759	     -0.06242747	     -0.00012558	     -0.20366168	     -0.06709799	      0.88295393	     -0.00012562	     -0.22299085	     -0.00000000	      0.00000000	     48.65789344
      0.30567724	     -0.06242387	     -0.00012854	     -0.20365802	     -0.06710111	      0.88295416	     -0.00012401	     -0.22298569	     -0.00000000	      0.00000000	     49.06716885
      0.30731689	     -0.06241997	     -0.00013007	     -0.20365410	     -0.06710422	      0.88295439	     -0.00012241	     -0.22298133	     -0.00000000	      0.00000000	     48.85416397
      0.30895654	     -0.06243025	     -0.00013413	     -0.20366430	     -0.06710731	      0.88295462	     -0.00012084	     -0.22297775	      0.00000000	      0.00000000	     49.44765196
      0.31036226	     -0.06243379	     -0.00013424	     -0.20366785	     -0.06710995	      0.88295481	     -0.00011950	     -0.22297553	      0.00000000	      0.00000000	     49.07245771
      0.31176798	     -0.06244599	     -0.00013677	     -0.20368001	     -0.06711258	      0.88295499	     -0.00011819	     -0.22297388	      0.00000000	      0.00000000	     49.30169285
      0.31317370	     -0.06246333	     -0.00013785	     -0.20369734	     -0.06711519	      0.88295516	     -0.00011690	     -0.22297297	      0.00000000	      0.00000000	     49.30407387
      0.31457943	     -0.06248456	     -0.00013952	     -0.20371857	     -0.06711779	      0.88295531	     -0.00011563	     -0.22297287	      0.00000000	      0.00000000	     49.21968672
      0.31628956	     -0.06251410	     -0.00014071	     -0.20374812	     -0.06712094	      0.88295547	     -0.00011412	     -0.22297384	      0.00000000	      0.00000000	     49.30548277
      0.31762375	     -0.06254349	     -0.00014214	     -0.20377751	     -0.06712339	      0.88295557	     -0.00011296	     -0.22297542	      0.00000000	      0.00000000	     49.25929201
      0.31895794	     -0.06257426	     -0.00014318	     -0.20380830	     -0.06712582	      0.88295565	     -0.00011184	     -0.22297777	      0.00000000	      0.00000000	     48.98461113
      0.32029214	     -0.06260767	     -0.00014435	     -0.20384173	     -0.06712825	      0.88295571	     -0.00011074	     -0.22298084	      0.00000000	      0.00000000	     49.06324091
      0.32215573	     -0.06266229	     -0.00014602	     -0.20389639	     -0.06713161	      0.88295574	     -0.00010925	     -0.22298640	      0.00000000	      0.00000000	     48.49581397
      0.32378620	     -0.06271083	     -0.00014763	     -0.20394496	     -0.06713454	      0.88295572	     -0.00010799	     -0.22299249	      0.00000000	     -0.00000000	     48.91017660
      0.32541668	     -0.06276898	     -0.00014924	     -0.20400315	     -0.06713745	      0.88295566	     -0.00010679	     -0.22299963	      0.00000000	     -0.00000000	     48.14197627
      0.32704716	     -0.06282712	     -0.00015127	     -0.20406133	     -0.06714034	      0.88295554	     -0.00010563	     -0.22300795	      0.00000000	     -0.00000000	     48.30629272
      0.32867764	     -0.06289523	     -0.00015303	     -0.20412951	     -0.06714322	      0.88295537	     -0.00010452	     -0.22301733	      0.00000000	     -0.00000000	     47.91996557
      0.33030812	     -0.06296288	     -0.00015552	     -0.20419721	     -0.06714608	      0.88295515	     -0.00010347	     -0.22302790	      0.00000000	     -0.00000000	     47.70461546
      0.33165828	     -0.06302403	     -0.00015706	     -0.20425843	     -0.06714843	      0.88295493	     -0.00010264	     -0.22303745	      0.00000000	     -0.00000000	     47.55610194
      0.33300844	     -0.06308762	     -0.00015914	     -0.20432207	     -0.06715076	      0.88295466	     -0.00010184	     -0.22304777	      0.00000000	     -0.00000000	     47.56574726
      0.33435860	     -0.06315483	     -0.00016112	     -0.20438936	     -0.06715308	      0.88295436	     -0.00010109	     -0.22305883	      0.00000000	     -0.00000000	     47.13063609
      0.33570877	     -0.06322283	     -0.00016314	     -0.20445744	     -0.06715539	      0.88295401	     -0.00010037	     -0.22307061	      0.00000000	     -0.00000000	     47.09498065
      0.33743274	     -0.06331508	     -0.00016562	     -0.20454982	     -0.06715831	      0.88295352	     -0.00009952	     -0.22308665	      0.00000000	     -0.00000000	     46.42918673
      0.33915672	     -0.06340878	     -0.00016824	     -0.20464364	     -0.06716120	      0.88295296	     -0.00009873	     -0.22310376	      0.00000000	     -0.00000000	     46.63698610
      0.34088069	     -0.06350945	     -0.00017069	     -0.20474448	     -0.06716406	      0.88295233	     -0.00009800	     -0.22312188	      0.00000000	     -0.00000000	     45.53478849
      0.34224165	     -0.06358750	     -0.00017266	     -0.20482265	     -0.06716629	      0.88295180	     -0.00009748	     -0.22313694	      0.00000000	     -0.00000000	     46.02865945
      0.34360261	     -0.06366921	     -0.00017421	     -0.20490451	     -0.06716850	      0.88295123	     -0.00009700	     -0.22315259	      0.00000000	     -0.00000000	     45.57847474
      0.34553092	     -0.06379020	     -0.00017678	     -0.20502573	     -0.06717160	      0.88295037	     -0.00009639	     -0.22317576	      0.00000000	     -0.00000000	     45.69839397
      0.34715442	     -0.06389509	     -0.00017849	     -0.20513085	     -0.06717416	      0.88294959	     -0.00009595	     -0.22319617	      0.00000000	     -0.00000000	     44.62168807
      0.34859890	     -0.06398599	     -0.00018063	     -0.20522195	     -0.06717641	      0.88294887	     -0.00009560	     -0.22321497	      0.00000000	     -0.00000000	     44.63908147
      0.35004338	     -0.06408169	     -0.00018234	     -0.20531787	     -0.06717863	      0.88294811	     -0.00009531	     -0.22323428	      0.00000000	     -0.00000000	     44.38616706
      0.35148786	     -0.06417818	     -0.00018423	     -0.20541460	     -0.06718082	      0.88294732	     -0.00009506	     -0.22325411	      0.00000000	     -0.00000000	     44.31055744
      0.35293234	     -0.06427527	     -0.00018578	     -0.20551196	     -0.06718297	      0.88294650	     -0.00009486	     -0.22327443	      0.00000000	     -0.00000000	     43.64926466
      0.35437682	     -0.06437201	     -0.00018743	     -0.20560896	     -0.06718508	      0.88294566	     -0.00009471	     -0.22329517	      0.00000000	     -0.00000000	     43.65884195
      0.35623135	     -0.06450296	     -0.00018939	     -0.20574029	     -0.06718773	      0.88294456	     -0.00009459	     -0.22332245	      0.00000000	     -0.00000000	     42.97457699
      0.35787790	     -0.06461486	     -0.00019133	     -0.20585254	     -0.06719003	      0.88294355	     -0.00009455	     -0.22334726	      0.00000000	     -0.00000000	     42.72367428
      0.35932141	     -0.06471554	     -0.00019296	     -0.20595355	     -0.06719199	      0.88294265	     -0.00009457	     -0.22336936	      0.00000000	     -0.00000000	     42.42591250
      0.36076491	     -0.06481572	     -0.00019489	     -0.20605407	     -0.06719391	      0.88294174	     -0.00009463	     -0.22339182	      0.00000000	     -0.00000000	     42.35135554
      0.36219885	     -0.06491803	     -0.00019654	     -0.20615674	     -0.06719577	      0.88294082	     -0.00009475	     -0.22341446	      0.00000000	     -0.00000000	     42.13459725
      0.36363279	     -0.06501848	     -0.00019777	     -0.20625758	     -0.06719757	      0.88293989	     -0.00009490	     -0.22343740	      0.00000000	     -0.00000000	     41.57458659
      0.36506673	     -0.06511741	     -0.00019884	     -0.20635692	     -0.06719932	      0.88293895	     -0.00009511	     -0.22346053	      0.00000000	     -0.00000000	     41.51890852
      0.36667315	     -0.06522847	     -0.00019979	     -0.20646845	     -0.06720121	      0.88293790	     -0.00009539	     -0.22348660	      0.00000000	     -0.00000000	     41.21642855
      0.36827957	     -0.06533621	     -0.00020067	     -0.20657670	     -0.06720303	      0.88293684	     -0.00009573	     -0.22351279	      0.00000000	     -0.00000000	     40.81719627
      0.36998579	     -0.06545116	     -0.00020107	     -0.20669222	     -0.06720487	      0.88293572	     -0.00009615	     -0.22354087	      0.00000000	     -0.00000000	     40.43342373
      0.37169202	     -0.06556513	     -0.00020189	     -0.20680676	     -0.06720663	      0.88293459	     -0.00009664	     -0.22356913	      0.00000000	     -0.00000000	     39.80887603
      0.37318934	     -0.06566293	     -0.00020194	     -0.20690510	     -0.06720809	      0.88293360	     -0.00009712	     -0.22359399	      0.00000000	     -0.00000000	     39.65322937
      0.37468667	     -0.06576070	     -0.00020254	     -0.20700341	     -0.06720947	      0.88293262	     -0.00009765	     -0.22361885	      0.00000000	     -0.00000000	     39.44334039
      0.37618399	     -0.06585825	     -0.00020264	     -0.20710151	     -0.06721078	      0.88293164	     -0.00009823	     -0.22364368	      0.00000000	     -0.00000000	     39.28780174
      0.37768131	     -0.06595349	     -0.00020292	     -0.20719734	     -0.06721200	      0.88293067	     -0.00009885	     -0.22366847	      0.00000000	     -0.00000000	     38.58796390
      0.37917864	     -0.06604783	     -0.00020320	     -0.20729225	     -0.06721314	      0.88292970	     -0.00009952	     -0.22369314	      0.00000000	     -0.00000000	     38.58292127
      0.38067596	     -0.06614018	     -0.00020339	     -0.20738521	     -0.06721420	      0.88292874	     -0.00010024	     -0.22371772	      0.00000000	     -0.00000000	     38.08179955
      0.38224746	     -0.06623917	     -0.00020361	     -0.20748484	     -0.06721521	      0.88292774	     -0.00010104	     -0.22374334	      0.00000000	     -0.00000000	     37.77211279
      0.38381896	     -0.06633335	     -0.00020353	     -0.20757968	     -0.06721612	      0.88292674	     -0.00010189	     -0.22376885	      0.00000000	     -0.00000000	     37.18412220
      0.38539046	     -0.06642651	     -0.00020349	     -0.20767351	     -0.06721693	      0.88292576	     -0.00010279	     -0.22379416	      0.00000000	     -0.00000000	     36.89522161
      0.38696196	     -0.06651740	     -0.00020320	     -0.20776508	     -0.06721763	      0.88292479	     -0.00010374	     -0.22381920	      0.00000000	     -0.00000000	     36.62581227
      0.38890010	     -0.06662733	     -0.00020298	     -0.20787587	     -0.06721835	      0.88292360	     -0.00010497	     -0.22384967	      0.00000000	     -0.00000000	     36.29689719
      0.39038572	     -0.06671052	     -0.00020245	     -0.20795973	     -0.06721880	      0.88292270	     -0.00010596	     -0.22387270	      0.00000000	     -0.00000000	     35.63869590
      0.39187135	     -0.06678846	     -0.00020198	     -0.20803835	     -0.06721914	      0.88292181	     -0.00010698	     -0.22389540	      0.00000000	     -0.00000000	     35.51911641
      0.39343506	     -0.06687149	     -0.00020129	     -0.20812210	     -0.06721939	      0.88292089	     -0.00010810	     -0.22391883	      0.00000000	     -0.00000000	     35.16791624
      0.39499877	     -0.06694736	     -0.00020028	     -0.20819871	     -0.06721953	      0.88291998	     -0.00010926	     -0.22394182	      0.00000000	     -0.00000000	     34.78750724
      0.39656248	     -0.06702321	     -0.00019967	     -0.20827530	     -0.06721955	      0.88291908	     -0.00011046	     -0.22396424	      0.00000000	     -0.00000000	     34.41946910
      0.39812620	     -0.06709208	     -0.00019893	     -0.20834493	     -0.06721946	      0.88291820	     -0.00011169	     -0.22398620	      0.00000000	     -0.00000000	     34.14134987
      0.39968991	     -0.06716146	     -0.00019831	     -0.20841505	     -0.06721924	      0.88291734	     -0.00011296	     -0.22400757	      0.00000000	     -0.00000000	     33.75799312
      0.40125362	     -0.06722296	     -0.00019659	     -0.20847734	     -0.06721891	      0.88291649	     -0.00011426	     -0.22402836	      0.00000000	     -0.00000000	     33.21949618
      0.40281733	     -0.06728210	     -0.00019506	     -0.20853725	     -0.06721846	      0.88291566	     -0.00011559	     -0.22404838	      0.00000000	     -0.00000000	     33.15370195
      0.40470056	     -0.06734738	     -0.00019256	     -0.20860348	     -0.06721775	      0.88291469	     -0.00011722	     -0.22407144	      0.00000000	     -0.00000000	     32.33291939
      0.40658378	     -0.06740010	     -0.00019052	     -0.20865714	     -0.06721686	      0.88291375	     -0.00011890	     -0.22409327	      0.00000000	     -0.00000000	     32.79730822
      0.40806215	     -0.06744317	     -0.00018800	     -0.20870098	     -0.06721603	      0.88291304	     -0.00012024	     -0.22410931	      0.00000000	     -0.00000000	     31.89562965
      0.40954052	     -0.06747787	     -0.00018629	     -0.20873642	     -0.06721509	      0.88291235	     -0.00012159	     -0.22412450	      0.00000000	     -0.00000000	     31.99749389
      0.41101889	     -0.06751271	     -0.00018434	     -0.20877201	     -0.06721404	      0.88291169	     -0.00012297	     -0.22413875	      0.00000000	     -0.00000000	     31.63134606
      0.41289280	     -0.06755207	     -0.00018223	     -0.20881232	     -0.06721255	      0.88291089	     -0.00012473	     -0.22415561	      0.00000000	     -0.00000000	     31.18892964
      0.41476670	     -0.06758091	     -0.00017985	     -0.20884209	     -0.06721087	      0.88291013	     -0.00012651	     -0.22417098	      0.00000000	     -0.00000000	     30.95408218
      0.41664061	     -0.06760856	     -0.00017707	     -0.20887069	     -0.06720900	      0.88290943	     -0.00012831	     -0.22418490	      0.00000000	     -0.00000000	     31.15472601
      0.41810797	     -0.06762850	     -0.00017578	     -0.20889134	     -0.06720741	      0.88290891	     -0.00012973	     -0.22419482	      0.00000000	     -0.00000000	     30.41413469
      0.41957532	     -0.06764305	     -0.00017362	     -0.20890662	     -0.06720571	      0.88290843	     -0.00013115	     -0.22420392	      0.00000000	     -0.00000000	     30.48762833
      0.42125804	     -0.06766185	     -0.00017131	     -0.20892626	     -0.06720361	      0.88290791	     -0.00013278	     -0.22421337	      0.00000000	     -0.00000000	     30.12087543
      0.42294076	     -0.06767341	     -0.00016808	     -0.20893866	     -0.06720137	      0.88290744	     -0.00013441	     -0.22422189	      0.00000000	     -0.00000000	     29.92243271
      0.42445293	     -0.06768110	     -0.00016573	     -0.20894709	     -0.06719922	      0.88290706	     -0.00013587	     -0.22422863	      0.00000000	     -0.00000000	     29.83595104
      0.42596511	     -0.06768497	     -0.00016279	     -0.20895171	     -0.06719695	      0.88290671	     -0.00013732	     -0.22423454	      0.00000000	     -0.00000000	     29.77692619
      0.42779068	     -0.06768993	     -0.00015946	     -0.20895756	     -0.06719405	      0.88290634	     -0.00013907	     -0.22424054	      0.00000000	     -0.00000000	     29.87104062
      0.42961624	     -0.06768762	     -0.00015507	     -0.20895617	     -0.06719098	      0.88290603	     -0.00014080	     -0.22424543	      0.00000000	     -0.00000000	     28.84711413
      0.43117473	     -0.06767875	     -0.00015217	     -0.20894804	     -0.06718821	      0.88290580	     -0.00014227	     -0.22424866	      0.00000000	     -0.00000000	     29.38419631
      0.43273322	     -0.06767147	     -0.00014834	     -0.20894152	     -0.06718531	      0.88290561	     -0.00014372	     -0.22425099	      0.00000000	     -0.00000000	     29.19877271
      0.43460818	     -0.06765936	     -0.00014416	     -0.20893031	     -0.06718166	      0.88290543	     -0.00014544	     -0.22425274	      0.00000000	     -0.00000000	     28.79613435
      0.43612431	     -0.06764305	     -0.00014013	     -0.20891473	     -0.06717858	      0.88290532	     -0.00014681	     -0.22425328	      0.00000000	     -0.00000000	     28.94624208
      0.43764045	     -0.06762582	     -0.00013646	     -0.20889822	     -0.06717537	      0.88290524	     -0.00014816	     -0.22425301	      0.00000000	     -0.00000000	     28.89389131
      0.43915658	     -0.06760658	     -0.00013239	     -0.20887969	     -0.06717205	      0.88290520	     -0.00014948	     -0.22425196	      0.00000000	     -0.00000000	     29.00687982
      0.44067271	     -0.06758411	     -0.00012847	     -0.20885793	     -0.06716861	      0.88290519	     -0.00015077	     -0.22425016	      0.00000000	      0.00000000	     28.63883986
      0.44218885	     -0.06755758	     -0.00012425	     -0.20883210	     -0.06716506	      0.88290521	     -0.00015203	     -0.22424759	      0.00000000	      0.00000000	     28.88981155
      0.44370498	     -0.06753092	     -0.00012038	     -0.20880613	     -0.06716140	      0.88290525	     -0.00015326	     -0.22424424	      0.00000000	      0.00000000	     28.59076996
      0.44528472	     -0.06750028	     -0.00011620	     -0.20877618	     -0.06715746	      0.88290533	     -0.00015450	     -0.22423993	      0.00000000	      0.00000000	     28.72771903
      0.44686447	     -0.06746425	     -0.00011166	     -0.20874086	     -0.06715341	      0.88290543	     -0.00015569	     -0.22423483	      0.00000000	      0.00000000	     28.59643117
      0.44844421	     -0.06742976	     -0.00010764	     -0.20870704	     -0.06714924	      0.88290556	     -0.00015685	     -0.22422885	      0.00000000	      0.00000000	     28.65599331
      0.45002396	     -0.06738768	     -0.00010290	     -0.20866564	     -0.06714495	      0.88290572	     -0.00015795	     -0.22422215	      0.00000000	      0.00000000	     28.49672593
      0.45160370	     -0.06734641	     -0.00009882	     -0.20862502	     -0.06714056	      0.88290590	     -0.00015901	     -0.22421460	      0.00000000	      0.00000000	     28.31151651
      0.45318344	     -0.06730168	     -0.00009429	     -0.20858094	     -0.06713606	      0.88290611	     -0.00016001	     -0.22420632	      0.00000000	      0.00000000	     28.47686349
      0.45476319	     -0.06725622	     -0.00009020	     -0.20853610	     -0.06713146	      0.88290635	     -0.00016096	     -0.22419730	      0.00000000	      0.00000000	     28.25264695
      0.45634293	     -0.06720615	     -0.00008560	     -0.20848663	     -0.06712675	      0.88290661	     -0.00016186	     -0.22418757	      0.00000000	      0.00000000	     28.52848490
      0.45792267	     -0.06715726	     -0.00008164	     -0.20843833	     -0.06712195	      0.88290689	     -0.00016270	     -0.22417710	      0.00000000	      0.00000000	     28.27074904
      0.45950242	     -0.06710354	     -0.00007739	     -0.20838519	     -0.06711705	      0.88290721	     -0.00016348	     -0.22416599	      0.00000000	      0.00000000	     28.14042186
      0.46108216	     -0.06704717	     -0.00007352	     -0.20832936	     -0.06711206	      0.88290755	     -0.00016420	     -0.22415417	      0.00000000	      0.00000000	     28.23075302
      0.46266191	     -0.06699096	     -0.00006959	     -0.20827368	     -0.06710699	      0.88290792	     -0.00016486	     -0.22414163	      0.00000000	      0.00000000	     28.33672820
      0.46424165	     -0.06692891	     -0.00006562	     -0.20821214	     -0.06710183	      0.88290832	     -0.00016546	     -0.22412846	      0.00000000	      0.00000000	     28.17901186
      0.46595973	     -0.06685925	     -0.00006130	     -0.20814301	     -0.06709612	      0.88290879	     -0.00016604	     -0.22411334	      0.00000000	      0.00000000	     28.43770047
      0.46767781	     -0.06679119	     -0.00005738	     -0.20807546	     -0.06709033	      0.88290930	     -0.00016654	     -0.22409741	      0.00000000	      0.00000000	     28.20898880
      0.46939589	     -0.06671313	     -0.00005291	     -0.20799789	     -0.06708444	      0.88290985	     -0.00016697	     -0.22408077	      0.00000000	      0.00000000	     28.42813546
      0.47082613	     -0.06665165	     -0.00004990	     -0.20793678	     -0.06707949	      0.88291034	     -0.00016727	     -0.22406624	      0.00000000	      0.00000000	     28.34638156
      0.47225638	     -0.06658367	     -0.00004636	     -0.20786917	     -0.06707447	      0.88291086	     -0.00016751	     -0.22405122	      0.00000000	      0.00000000	     28.25243960
      0.47368662	     -0.06651567	     -0.00004314	     -0.20780152	     -0.06706941	      0.88291142	     -0.00016770	     -0.22403563	      0.00000000	      0.00000000	     28.36541710
      0.47515825	     -0.06644454	     -0.00003976	     -0.20773073	     -0.06706415	      0.88291202	     -0.00016784	     -0.22401905	      0.00000000	      0.00000000	     28.48925700
      0.47662988	     -0.06637158	     -0.00003658	     -0.20765809	     -0.06705884	      0.88291267	     -0.00016792	     -0.22400193	      0.00000000	      0.00000000	     28.32335216
      0.47810151	     -0.06629478	     -0.00003340	     -0.20758159	     -0.06705349	      0.88291335	     -0.00016795	     -0.22398424	      0.00000000	      0.00000000	     28.52489522
      0.47971048	     -0.06621289	     -0.00003020	     -0.20750000	     -0.06704758	      0.88291414	     -0.00016791	     -0.22396424	      0.00000000	      0.00000000	     28.58793843
      0.48131946	     -0.06612418	     -0.00002688	     -0.20741157	     -0.06704164	      0.88291498	     -0.00016781	     -0.22394362	      0.00000000	      0.00000000	     28.54621137
      0.48333000	     -0.06601367	     -0.00002329	     -0.20730138	     -0.06703414	      0.88291609	     -0.00016758	     -0.22391696	      0.00000000	      0.00000000	     28.85731342
      0.48494384	     -0.06592330	     -0.00001996	     -0.20721125	     -0.06702809	      0.88291705	     -0.00016733	     -0.22389480	      0.00000000	      0.00000000	     28.62357662
      0.48655768	     -0.06582986	     -0.00001742	     -0.20711800	     -0.06702200	      0.88291805	     -0.00016701	     -0.22387204	      0.00000000	      0.00000000	     28.96971667
      0.48817151	     -0.06573681	     -0.00001436	     -0.20702515	     -0.06701588	      0.88291910	     -0.00016662	     -0.22384864	      0.00000000	      0.00000000	     28.80020735
      0.48978535	     -0.06564099	     -0.00001215	     -0.20692947	     -0.06700973	      0.88292021	     -0.00016617	     -0.22382469	      0.00000000	      0.00000000	     29.07459499
      0.49139918	     -0.06554522	     -0.00000950	     -0.20683383	     -0.06700356	      0.88292136	     -0.00016565	     -0.22380016	      0.00000000	      0.00000000	     29.12054503
      0.49301302	     -0.06544777	     -0.00000752	     -0.20673648	     -0.06699737	      0.88292256	     -0.00016508	     -0.22377511	      0.00000000	      0.00000001	     29.33006305
      0.49462685	     -0.06534960	     -0.00000495	     -0.20663840	     -0.06699117	      0.88292382	     -0.00016444	     -0.22374955	      0.00000000	      0.00000001	     29.53031983
      0.49624069	     -0.06525115	     -0.00000330	     -0.20654001	     -0.06698495	      0.88292512	     -0.00016374	     -0.22372351	      0.00000000	      0.00000001	     29.52957918
      0.49785452	     -0.06514990	     -0.00000108	     -0.20643879	     -0.06697873	      0.88292647	     -0.00016298	     -0.22369702	      0.00000000	      0.00000001	     29.94881230
      0.49946836	     -0.06505317	     -0.00000022	     -0.20634206	     -0.06697251	      0.88292786	     -0.00016217	     -0.22367010	      0.00000000	      0.00000001	     29.94983565
      0.50108219	     -0.06495042	      0.00000174	     -0.20623930	     -0.06696628	      0.88292930	     -0.00016130	     -0.22364288	      0.00000000	      0.00000001	     29.93833533
      0.50269603	     -0.06485065	      0.00000219	     -0.20613947	     -0.06696006	      0.88293078	     -0.00016037	     -0.22361528	      0.00000000	      0.00000001	     30.29216653
      0.50417976	     -0.06475696	      0.00000367	     -0.20604573	     -0.06695435	      0.88293218	     -0.00015947	     -0.22358966	      0.00000000	      0.00000001	     30.26121221
      0.50566350	     -0.06466329	      0.00000402	     -0.20595197	     -0.06694864	      0.88293361	     -0.00015854	     -0.22356376	      0.00000000	      0.00000001	     30.57377070
      0.50726376	     -0.06456236	      0.00000511	     -0.20585094	     -0.06694250	      0.88293519	     -0.00015748	     -0.22353558	      0.00000000	      0.00000001	     30.76786518
      0.50886402	     -0.06446433	      0.00000496	     -0.20575276	     -0.06693638	      0.88293680	     -0.00015637	     -0.22350712	      0.00000000	      0.00000001	     30.96156280
      0.51046427	     -0.06436072	      0.00000596	     -0.20564901	     -0.06693027	      0.88293845	     -0.00015522	     -0.22347850	      0.00000000	      0.00000001	     30.98709588
      0.51207710	     -0.06425983	      0.00000555	     -0.20554792	     -0.06692415	      0.88294013	     -0.00015402	     -0.22344942	      0.00000000	      0.00000001	     31.17532629
      0.51368993	     -0.06415784	      0.00000684	     -0.20544575	     -0.06691805	      0.88294185	     -0.00015278	     -0.22342017	      0.00000000	      0.00000001	     31.32620912
      0.51530276	     -0.06405647	      0.00000652	     -0.20534415	     -0.06691198	      0.88294359	     -0.00015150	     -0.22339079	      0.00000000	      0.00000001	     31.55807200
      0.51691559	     -0.06395521	      0.00000742	     -0.20524266	     -0.06690594	      0.88294536	     -0.00015018	     -0.22336139	      0.00000000	      0.00000001	     31.56052902
      0.51852842	     -0.06385647	      0.00000574	     -0.20514362	     -0.06689994	      0.88294715	     -0.00014883	     -0.22333205	      0.00000000	      0.00000001	     31.88260590
      0.52014125	     -0.06375762	      0.00000635	     -0.20504449	     -0.06689398	      0.88294895	     -0.00014744	     -0.22330282	      0.00000000	      0.00000001	     32.00024027
      0.52175408	     -0.06366382	      0.00000351	     -0.20495033	     -0.06688806	      0.88295077	     -0.00014602	     -0.22327367	      0.00000000	      0.00000001	     32.48984860
      0.52336691	     -0.06356590	      0.00000466	     -0.20485211	     -0.06688219	      0.88295261	     -0.00014457	     -0.22324471	      0.00000000	      0.00000001	     32.47942080
      0.52471874	     -0.06348908	      0.00000168	     -0.20477494	     -0.06687730	      0.88295416	     -0.00014334	     -0.22322052	      0.00000000	      0.00000001	     32.69461587
      0.52607057	     -0.06341072	      0.00000108	     -0.20469627	     -0.06687245	      0.88295571	     -0.00014209	     -0.22319648	      0.00000000	      0.00000001	     32.70759922
      0.52742240	     -0.06333441	     -0.00000057	     -0.20461961	     -0.06686764	      0.88295727	     -0.00014082	     -0.22317256	      0.00000000	      0.00000001	     32.99510305
      0.52951240	     -0.06322210	     -0.00000250	     -0.20450677	     -0.06686027	      0.88295968	     -0.00013884	     -0.22313598	      0.00000000	      0.00000001	     32.81002837
      0.53082331	     -0.06314586	     -0.00000455	     -0.20443016	     -0.06685570	      0.88296120	     -0.00013757	     -0.22311322	      0.00000000	      0.00000001	     33.39873957
      0.53213421	     -0.06307656	     -0.00000616	     -0.20436048	     -0.06685116	      0.88296272	     -0.00013630	     -0.22309057	      0.00000000	      0.00000001	     33.47139199
      0.53396267	     -0.06298282	     -0.00000883	     -0.20426620	     -0.06684491	      0.88296483	     -0.00013451	     -0.22305939	      0.00000000	      0.00000001	     33.67843122
      0.53579113	     -0.06288858	     -0.00001143	     -0.20417138	     -0.06683873	      0.88296693	     -0.00013271	     -0.22302860	      0.00000000	      0.00000001	     33.57035580
      0.53725909	     -0.06281237	     -0.00001389	     -0.20409470	     -0.06683384	      0.88296862	     -0.00013126	     -0.22300415	      0.00000000	      0.00000001	     34.00064783
      0.53872705	     -0.06274109	     -0.00001570	     -0.20402294	     -0.06682901	      0.88297030	     -0.00012980	     -0.22297995	      0.00000000	      0.00000001	     34.15616754
      0.54019501	     -0.06267164	     -0.00001738	     -0.20395299	     -0.06682423	      0.88297196	     -0.00012835	     -0.22295606	      0.00000000	      0.00000001	     34.51963997
      0.54166296	     -0.06260327	     -0.00001919	     -0.20388413	     -0.06681951	      0.88297362	     -0.00012689	     -0.22293251	      0.00000000	      0.00000001	     34.36712242
      0.54313092	     -0.06253563	     -0.00002127	     -0.20381597	     -0.06681486	      0.88297527	     -0.00012544	     -0.22290927	      0.00000000	      0.00000001	     34.79193341
      0.54459888	     -0.06247124	     -0.00002350	     -0.20375105	     -0.06681027	      0.88297690	     -0.00012400	     -0.22288635	      0.00000000	      0.00000001	     34.69314491
      0.54606684	     -0.06240550	     -0.00002593	     -0.20368477	     -0.06680574	      0.88297853	     -0.00012256	     -0.22286377	      0.00000000	      0.00000001	     35.04271162
      0.54772182	     -0.06233618	     -0.00002935	     -0.20361480	     -0.06680072	      0.88298034	     -0.00012096	     -0.22283866	      0.00000000	      0.00000001	     35.15000490
      0.54937679	     -0.06226418	     -0.00003363	     -0.20354214	     -0.06679579	      0.88298213	     -0.00011937	     -0.22281419	      0.00000000	      0.00000001	     35.19173962
      0.55082563	     -0.06220654	     -0.00003774	     -0.20348389	     -0.06679155	      0.88298368	     -0.00011801	     -0.22279327	      0.00000000	      0.00000001	     35.38735353
      0.55227448	     -0.06214912	     -0.00004164	     -0.20342586	     -0.06678738	      0.88298521	     -0.00011667	     -0.22277283	      0.00000000	      0.00000001	     35.65946373
      0.55367426	     -0.06209730	     -0.00004518	     -0.20337344	     -0.06678343	      0.88298668	     -0.00011540	     -0.22275349	      0.00000000	      0.00000001	     35.92781837
      0.55507403	     -0.06204513	     -0.00004848	     -0.20332068	     -0.06677954	      0.88298813	     -0.00011416	     -0.22273455	      0.00000000	      0.00000001	     35.86159652
      0.55647381	     -0.06199298	     -0.00005186	     -0.20326792	     -0.06677573	      0.88298956	     -0.00011296	     -0.22271595	      0.00000000	      0.00000001	     36.17507229
      0.55822324	     -0.06193244	     -0.00005628	     -0.20320661	     -0.06677108	      0.88299132	     -0.00011150	     -0.22269313	      0.00000000	      0.00000001	     36.42912514
      0.55977112	     -0.06187608	     -0.00006033	     -0.20314957	     -0.06676706	      0.88299286	     -0.00011027	     -0.22267340	      0.00000000	      0.00000001	     36.62636506
      0.56131901	     -0.06182580	     -0.00006542	     -0.20309856	     -0.06676315	      0.88299437	     -0.00010909	     -0.22265402	      0.00000000	      0.00000001	     36.83564924
      0.56286689	     -0.06177348	     -0.00007021	     -0.20304553	     -0.06675934	      0.88299586	     -0.00010797	     -0.22263515	      0.00000000	      0.00000001	     36.78198939
      0.56441478	     -0.06172418	     -0.00007575	     -0.20299549	     -0.06675563	      0.88299733	     -0.00010691	     -0.22261669	      0.00000000	      0.00000001	     37.02731389
      0.56596266	     -0.06167519	     -0.00008066	     -0.20294577	     -0.06675203	      0.88299876	     -0.00010591	     -0.22259862	      0.00000000	      0.00000001	     37.27616760
      0.56784582	     -0.06161842	     -0.00008750	     -0.20288809	     -0.06674780	      0.88300048	     -0.00010480	     -0.22257712	      0.00000000	      0.00000001	     37.61334997
      0.56923649	     -0.06157741	     -0.00009093	     -0.20284643	     -0.06674479	      0.88300172	     -0.00010404	     -0.22256156	      0.00000000	      0.00000001	     37.64727154
      0.57062716	     -0.06153703	     -0.00009606	     -0.20280536	     -0.06674187	      0.88300293	     -0.00010334	     -0.22254629	      0.00000000	      0.00000001	     37.77470438
      0.57201782	     -0.06149604	     -0.00010018	     -0.20276370	     -0.06673904	      0.88300413	     -0.00010271	     -0.22253127	      0.00000000	      0.00000001	     37.97135443
      0.57366288	     -0.06145021	     -0.00010646	     -0.20271704	     -0.06673582	      0.88300551	     -0.00010204	     -0.22251381	      0.00000000	      0.00000001	     38.26948476
      0.57513850	     -0.06140920	     -0.00011115	     -0.20267531	     -0.06673306	      0.88300673	     -0.00010152	     -0.22249852	      0.00000000	      0.00000001	     38.10165166
      0.57661412	     -0.06136860	     -0.00011670	     -0.20263394	     -0.06673041	      0.88300791	     -0.00010108	     -0.22248356	      0.00000000	      0.00000001	     38.45485736
      0.57819869	     -0.06132734	     -0.00012161	     -0.20259188	     -0.06672769	      0.88300916	     -0.00010069	     -0.22246783	      0.00000000	      0.00000001	     38.72057602
      0.57978325	     -0.06128837	     -0.00012749	     -0.20255211	     -0.06672511	      0.88301038	     -0.00010039	     -0.22245247	      0.00000000	      0.00000001	     38.52189525
      0.58136782	     -0.06124495	     -0.00013132	     -0.20250789	     -0.06672267	      0.88301156	     -0.00010019	     -0.22243746	      0.00000000	      0.00000001	     39.02122917
      0.58295239	     -0.06120839	     -0.00013766	     -0.20247048	     -0.06672037	      0.88301272	     -0.00010008	     -0.22242269	      0.00000000	      0.00000000	     38.87953059
      0.58453695	     -0.06116581	     -0.00014006	     -0.20242713	     -0.06671820	      0.88301385	     -0.00010007	     -0.22240828	      0.00000000	      0.00000000	     39.42883335
      0.58588288	     -0.06113925	     -0.00014610	     -0.20239983	     -0.06671648	      0.88301478	     -0.00010014	     -0.22239623	      0.00000000	      0.00000000	     39.30717737
      0.58722880	     -0.06110782	     -0.00014894	     -0.20236771	     -0.06671487	      0.88301570	     -0.00010028	     -0.22238450	      0.00000000	      0.00000000	     39.32839109
      0.58857472	     -0.06107971	     -0.00015315	     -0.20233889	     -0.06671336	      0.88301659	     -0.00010050	     -0.22237300	      0.00000000	      0.00000000	     39.55607506
      0.59054798	     -0.06103961	     -0.00015721	     -0.20229777	     -0.06671133	      0.88301786	     -0.00010094	     -0.22235669	      0.00000000	      0.00000000	     39.58865412
      0.59170101	     -0.06102002	     -0.00016116	     -0.20227756	     -0.06671026	      0.88301858	     -0.00010127	     -0.22234743	      0.00000000	      0.00000000	     39.81965272
      0.59285403	     -0.06099906	     -0.00016372	     -0.20225599	     -0.06670927	      0.88301928	     -0.00010166	     -0.22233842	      0.00000000	      0.00000000	     39.79290016
      0.59434359	     -0.06097459	     -0.00016704	     -0.20223073	     -0.06670810	      0.88302016	     -0.00010224	     -0.22232712	      0.00000000	      0.00000000	     40.03158854
      0.59583315	     -0.06095256	     -0.00017005	     -0.20220792	     -0.06670707	      0.88302102	     -0.00010291	     -0.22231624	      0.00000000	      0.00000000	     39.78826331
      0.59732271	     -0.06092918	     -0.00017286	     -0.20218376	     -0.06670618	      0.88302185	     -0.00010366	     -0.22230579	      0.00000000	      0.00000000	     40.06186015
      0.59881227	     -0.06091089	     -0.00017545	     -0.20216468	     -0.06670542	      0.88302266	     -0.00010451	     -0.22229576	      0.00000000	      0.00000000	     40.24674275
      0.60028685	     -0.06089720	     -0.00017815	     -0.20215022	     -0.06670481	      0.88302342	     -0.00010544	     -0.22228638	      0.00000000	      0.00000000	     40.05836944
      0.60176142	     -0.06088564	     -0.00018071	     -0.20213786	     -0.06670433	      0.88302416	     -0.00010646	     -0.22227760	      0.00000000	      0.00000000	     40.26581046
      0.60313758	     -0.06088155	     -0.00018301	     -0.20213304	     -0.06670400	      0.88302482	     -0.00010749	     -0.22227002	      0.00000000	      0.00000000	     40.43340723
      0.60451374	     -0.06088058	     -0.00018502	     -0.20213135	     -0.06670380	      0.88302546	     -0.00010859	     -0.22226314	     -0.00000000	      0.00000000	     40.21860471
      0.60588990	     -0.06088280	     -0.00018679	     -0.20213283	     -0.06670371	      0.88302606	     -0.00010977	     -0.22225700	     -0.00000000	      0.00000000	     40.40682932
      0.60796289	     -0.06089620	     -0.00018871	     -0.20214517	     -0.06670380	      0.88302692	     -0.00011169	     -0.22224924	     -0.00000000	      0.00000000	     40.35642478
      0.60968120	     -0.06091046	     -0.00018996	     -0.20215855	     -0.06670407	      0.88302758	     -0.00011341	     -0.22224422	     -0.00000000	      0.00000000	     40.50148417
      0.61109919	     -0.06092797	     -0.00019010	     -0.20217536	     -0.06670444	      0.88302808	     -0.00011492	     -0.22224104	     -0.00000000	      0.00000000	     40.25210042
      0.61251718	     -0.06094599	     -0.00019044	     -0.20219268	     -0.06670492	      0.88302854	     -0.00011651	     -0.22223874	     -0.00000000	      0.00000000	     40.51700155
      0.61393517	     -0.06096981	     -0.00019011	     -0.20221582	     -0.06670553	      0.88302896	     -0.00011818	     -0.22223730	     -0.00000000	      0.00000000	     40.17052509
      0.61535316	     -0.06099333	     -0.00018996	     -0.20223866	     -0.06670626	      0.88302934	     -0.00011992	     -0.22223673	     -0.00000000	      0.00000000	     40.37240090
      0.61705447	     -0.06102881	     -0.00018908	     -0.20227334	     -0.06670730	      0.88302973	     -0.00012212	     -0.22223718	     -0.00000000	      0.00000000	     40.25732329
      0.61855488	     -0.06106203	     -0.00018897	     -0.20230586	     -0.06670835	      0.88303002	     -0.00012415	     -0.22223862	     -0.00000000	      0.00000000	     40.25253544
      0.62005529	     -0.06110163	     -0.00018789	     -0.20234478	     -0.06670954	      0.88303026	     -0.00012626	     -0.22224105	     -0.00000000	      0.00000000	     39.83937237
      0.62155570	     -0.06113966	     -0.00018760	     -0.20238213	     -0.06671085	      0.88303043	     -0.00012847	     -0.22224449	     -0.00000000	      0.00000000	     40.08232827
      0.62305611	     -0.06118523	     -0.00018625	     -0.20242704	     -0.06671229	      0.88303055	     -0.00013075	     -0.22224883	     -0.00000000	      0.00000000	     39.94391764
      0.62455652	     -0.06123190	     -0.00018599	     -0.20247304	     -0.06671386	      0.88303060	     -0.00013313	     -0.22225417	     -0.00000000	      0.00000000	     39.75690103
      0.62605693	     -0.06128244	     -0.00018459	     -0.20252296	     -0.06671555	      0.88303059	     -0.00013558	     -0.22226042	     -0.00000000	     -0.00000000	     39.70054083
      0.62755734	     -0.06133493	     -0.00018447	     -0.20257480	     -0.06671736	      0.88303051	     -0.00013812	     -0.22226761	     -0.00000000	     -0.00000000	     39.57554767
      0.62905775	     -0.06139040	     -0.00018302	     -0.20262966	     -0.06671928	      0.88303036	     -0.00014074	     -0.22227566	     -0.00000000	     -0.00000000	     39.42704688
      0.63055816	     -0.06144997	     -0.00018295	     -0.20268860	     -0.06672132	      0.88303015	     -0.00014344	     -0.22228457	     -0.00000000	     -0.00000000	     39.35939168
      0.63205857	     -0.06151038	     -0.00018142	     -0.20274844	     -0.06672348	      0.88302987	     -0.00014621	     -0.22229435	     -0.00000000	     -0.00000000	     38.97374798
      0.63355898	     -0.06157353	     -0.00018125	     -0.20281099	     -0.06672574	      0.88302951	     -0.00014906	     -0.22230494	     -0.00000000	     -0.00000000	     39.23752468
      0.63505939	     -0.06163944	     -0.00017930	     -0.20287636	     -0.06672811	      0.88302909	     -0.00015199	     -0.22231633	     -0.00000000	     -0.00000000	     38.60685084
      0.63655980	     -0.06170549	     -0.00017887	     -0.20294184	     -0.06673059	      0.88302860	     -0.00015499	     -0.22232845	     -0.00000000	     -0.00000000	     38.92737916
      0.63806021	     -0.06177449	     -0.00017665	     -0.20301034	     -0.06673316	      0.88302805	     -0.00015805	     -0.22234127	     -0.00000000	     -0.00000000	     38.32296138
      0.63939186	     -0.06183591	     -0.00017596	     -0.20307129	     -0.06673553	      0.88302749	     -0.00016083	     -0.22235322	     -0.00000000	     -0.00000000	     38.50021357
      0.64072352	     -0.06190008	     -0.00017437	     -0.20313503	     -0.06673797	      0.88302689	     -0.00016367	     -0.22236568	     -0.00000000	     -0.00000000	     38.08772838
      0.64205517	     -0.06196427	     -0.00017313	     -0.20319879	     -0.06674048	      0.88302623	     -0.00016655	     -0.22237866	     -0.00000000	     -0.00000000	     38.09047884
      0.64424782	     -0.06207566	     -0.00017052	     -0.20330952	     -0.06674477	      0.88302504	     -0.00017140	     -0.22240111	     -0.00000000	     -0.00000000	     37.45609343
      0.64543825	     -0.06213415	     -0.00016967	     -0.20336764	     -0.06674718	      0.88302434	     -0.00017408	     -0.22241383	     -0.00000000	     -0.00000000	     37.70998520
      0.64662868	     -0.06219518	     -0.00016813	     -0.20342834	     -0.06674964	      0.88302360	     -0.00017680	     -0.22242690	     -0.00000000	     -0.00000000	     37.46495616
      0.64816336	     -0.06227597	     -0.00016620	     -0.20350870	     -0.06675288	      0.88302259	     -0.00018035	     -0.22244426	     -0.00000000	     -0.00000000	     37.44078411
      0.64969803	     -0.06235877	     -0.00016426	     -0.20359110	     -0.06675620	      0.88302153	     -0.00018396	     -0.22246223	     -0.00000000	     -0.00000000	     36.85347437
      0.65123271	     -0.06243914	     -0.00016242	     -0.20367107	     -0.06675959	      0.88302041	     -0.00018761	     -0.22248077	     -0.00000000	     -0.00000001	     36.93827378
      0.65276739	     -0.06252344	     -0.00016042	     -0.20375500	     -0.06676306	      0.88301924	     -0.00019131	     -0.22249980	     -0.00000000	     -0.00000001	     36.83378052
      0.65430207	     -0.06260853	     -0.00015847	     -0.20383974	     -0.06676659	      0.88301802	     -0.00019505	     -0.22251939	     -0.00000000	     -0.00000001	     36.31042475
      0.65583674	     -0.06269148	     -0.00015641	     -0.20392236	     -0.06677019	      0.88301675	     -0.00019883	     -0.22253947	     -0.00000000	     -0.00000001	     36.30607847
      0.65737142	     -0.06277572	     -0.00015428	     -0.20400628	     -0.06677385	      0.88301544	     -0.00020264	     -0.22255998	     -0.00000000	     -0.00000001	     36.20208918
      0.65895834	     -0.06286612	     -0.00015198	     -0.20409637	     -0.06677769	      0.88301405	     -0.00020661	     -0.22258160	     -0.00000000	     -0.00000001	     35.98004932
      0.66054525	     -0.06295087	     -0.00014953	     -0.20418084	     -0.06678158	      0.88301261	     -0.00021060	     -0.22260368	     -0.00000000	     -0.00000001	     35.66685079
      0.66213217	     -0.06303720	     -0.00014707	     -0.20426689	     -0.06678553	      0.88301114	     -0.00021462	     -0.22262611	     -0.00000000	     -0.00000001	     35.54928684
      0.66371909	     -0.06312491	     -0.00014449	     -0.20435435	     -0.06678952	      0.88300964	     -0.00021865	     -0.22264886	     -0.00000000	     -0.00000001	     35.57749940
      0.66530600	     -0.06321191	     -0.00014177	     -0.20444113	     -0.06679355	      0.88300812	     -0.00022270	     -0.22267199	     -0.00000000	     -0.00000001	     34.92726845
      0.66689292	     -0.06329864	     -0.00013919	     -0.20452763	     -0.06679763	      0.88300656	     -0.00022676	     -0.22269542	     -0.00000000	     -0.00000001	     35.20210522
      0.66847984	     -0.06338523	     -0.00013631	     -0.20461404	     -0.06680173	      0.88300499	     -0.00023081	     -0.22271918	     -0.00000000	     -0.00000001	     34.57127981
      0.67006675	     -0.06347030	     -0.00013369	     -0.20469892	     -0.06680587	      0.88300340	     -0.00023487	     -0.22274326	     -0.00000000	     -0.00000001	     34.58910767
      0.67165367	     -0.06355794	     -0.00013095	     -0.20478640	     -0.06681003	      0.88300179	     -0.00023892	     -0.22276759	     -0.00000000	     -0.00000001	     34.29659155
      0.67324059	     -0.06364092	     -0.00012885	     -0.20486923	     -0.06681422	      0.88300018	     -0.00024295	     -0.22279225	     -0.00000000	     -0.00000001	     34.40840286
      0.67482750	     -0.06372801	     -0.00012643	     -0.20495618	     -0.06681842	      0.88299855	     -0.00024696	     -0.22281715	     -0.00000000	     -0.00000001	     33.88489629
      0.67625409	     -0.06380148	     -0.00012441	     -0.20502953	     -0.06682222	      0.88299708	     -0.00025054	     -0.22283975	     -0.00000000	     -0.00000001	     34.12228842
      0.67768067	     -0.06387841	     -0.00012178	     -0.20510638	     -0.06682603	      0.88299561	     -0.00025409	     -0.22286251	     -0.00000000	     -0.00000001	     33.69295442
      0.67910726	     -0.06395351	     -0.00011944	     -0.20518140	     -0.06682985	      0.88299414	     -0.00025760	     -0.22288543	     -0.00000000	     -0.00000001	     33.79520796
      0.68053384	     -0.06402855	     -0.00011703	     -0.20525638	     -0.06683367	      0.88299267	     -0.00026108	     -0.22290851	     -0.00000000	     -0.00000001	     33.40931739
      0.68196043	     -0.06410220	     -0.00011493	     -0.20532996	     -0.06683751	      0.88299121	     -0.00026451	     -0.22293170	     -0.00000000	     -0.00000001	     33.47143811
      0.68363749	     -0.06419013	     -0.00011248	     -0.20541784	     -0.06684203	      0.88298948	     -0.00026848	     -0.22295909	     -0.00000000	     -0.00000001	     33.04331253
      0.68531456	     -0.06427268	     -0.00011083	     -0.20550033	     -0.06684655	      0.88298777	     -0.00027237	     -0.22298657	     -0.00000000	     -0.00000001	     33.23784426
      0.68699162	     -0.06435745	     -0.00010918	     -0.20558508	     -0.06685108	      0.88298607	     -0.00027618	     -0.22301413	     -0.00000000	     -0.00000001	     32.64416490
      0.68866869	     -0.06443517	     -0.00010783	     -0.20566276	     -0.06685560	      0.88298438	     -0.00027991	     -0.22304180	     -0.00000000	     -0.00000001	     32.97148336
      0.69034575	     -0.06451505	     -0.00010601	     -0.20574264	     -0.06686013	      0.88298271	     -0.00028354	     -0.22306949	     -0.00000000	     -0.00000001	     32.55566207
      0.69174135	     -0.06457961	     -0.00010631	     -0.20580717	     -0.06686390	      0.88298133	     -0.00028649	     -0.22309265	     -0.00000000	     -0.00000001	     32.62731185
      0.69313695	     -0.06464165	     -0.00010546	     -0.20586922	     -0.06686766	      0.88297996	     -0.00028937	     -0.22311587	     -0.00000000	     -0.00000001	     32.38546531
      0.69496815	     -0.06472437	     -0.00010539	     -0.20595193	     -0.06687259	      0.88297819	     -0.00029304	     -0.22314617	     -0.00000000	     -0.00000001	     32.25053730
      0.69653988	     -0.06478441	     -0.00010359	     -0.20601203	     -0.06687682	      0.88297669	     -0.00029608	     -0.22317207	     -0.00000000	     -0.00000001	     32.00106291
      0.69811161	     -0.06484323	     -0.00010280	     -0.20607089	     -0.06688103	      0.88297522	     -0.00029902	     -0.22319751	     -0.00000000	     -0.00000001	     32.13901349
      0.69968334	     -0.06490456	     -0.00010092	     -0.20613230	     -0.06688524	      0.88297377	     -0.00030187	     -0.22322256	     -0.00000000	     -0.00000001	     31.85752889
      0.70125507	     -0.06496012	     -0.00010035	     -0.20618792	     -0.06688944	      0.88297236	     -0.00030461	     -0.22324729	     -0.00000000	     -0.00000001	     31.93331774
      0.70282680	     -0.06501243	     -0.00009880	     -0.20624033	     -0.06689363	      0.88297097	     -0.00030724	     -0.22327152	     -0.00000000	     -0.00000001	     31.54252910
      0.70439853	     -0.06506180	     -0.00009851	     -0.20628977	     -0.06689781	      0.88296962	     -0.00030976	     -0.22329517	     -0.00000000	     -0.00000001	     31.70391521
      0.70597027	     -0.06510533	     -0.00009738	     -0.20633341	     -0.06690197	      0.88296831	     -0.00031218	     -0.22331822	     -0.00000000	     -0.00000001	     31.35591124
      0.70754200	     -0.06514796	     -0.00009760	     -0.20637611	     -0.06690612	      0.88296704	     -0.00031448	     -0.22334054	     -0.00000000	     -0.00000001	     31.66843590
      0.70911373	     -0.06518459	     -0.00009668	     -0.20641286	     -0.06691025	      0.88296581	     -0.00031668	     -0.22336222	     -0.00000000	     -0.00000001	     31.25620088
      0.71068546	     -0.06521950	     -0.00009698	     -0.20644786	     -0.06691437	      0.88296463	     -0.00031876	     -0.22338316	     -0.00000000	     -0.00000001	     31.42793803
      0.71225719	     -0.06525386	     -0.00009645	     -0.20648235	     -0.06691847	      0.88296349	     -0.00032072	     -0.22340340	     -0.00000000	     -0.00000000	     31.12794538
      0.71382892	     -0.06528362	     -0.00009655	     -0.20651221	     -0.06692255	      0.88296240	     -0.00032257	     -0.22342299	     -0.00000000	     -0.00000000	     31.40874945
      0.71540065	     -0.06531343	     -0.00009596	     -0.20654216	     -0.06692662	      0.88296137	     -0.00032431	     -0.22344189	     -0.00000000	     -0.00000000	     31.10692927
      0.71689565	     -0.06534043	     -0.00009605	     -0.20656927	     -0.06693047	      0.88296043	     -0.00032585	     -0.22345931	     -0.00000000	     -0.00000000	     31.34915666
      0.71839064	     -0.06536345	     -0.00009536	     -0.20659244	     -0.06693430	      0.88295954	     -0.00032729	     -0.22347621	     -0.00000000	     -0.00000000	     31.19064827
      0.71997278	     -0.06538968	     -0.00009533	     -0.20661881	     -0.06693834	      0.88295866	     -0.00032870	     -0.22349347	     -0.00000000	     -0.00000000	     31.27246514
      0.72155492	     -0.06540945	     -0.00009450	     -0.20663874	     -0.06694235	      0.88295783	     -0.00032999	     -0.22351019	     -0.00000000	     -0.00000000	     31.17218594
      0.72301306	     -0.06542807	     -0.00009430	     -0.20665751	     -0.06694603	      0.88295711	     -0.00033107	     -0.22352505	     -0.00000000	     -0.00000000	     31.06766085
      0.72447121	     -0.06544353	     -0.00009358	     -0.20667314	     -0.06694969	      0.88295644	     -0.00033205	     -0.22353942	     -0.00000000	     -0.00000000	     31.18905058
      0.72582763	     -0.06545822	     -0.00009296	     -0.20668798	     -0.06695308	      0.88295586	     -0.00033288	     -0.22355235	     -0.00000000	     -0.00000000	     31.31072571
      0.72718405	     -0.06547050	     -0.00009225	     -0.20670043	     -0.06695645	      0.88295532	     -0.00033362	     -0.22356490	     -0.00000000	     -0.00000000	     31.13171984
      0.72854048	     -0.06548059	     -0.00009158	     -0.20671069	     -0.06695980	      0.88295482	     -0.00033427	     -0.22357705	     -0.00000000	     -0.00000000	     31.28271143
      0.73123878	     -0.06549959	     -0.00008986	     -0.20673005	     -0.06696641	      0.88295395	     -0.00033532	     -0.22360003	     -0.00000000	     -0.00000000	     30.90846798
      0.73249787	     -0.06550369	     -0.00008915	     -0.20673432	     -0.06696947	      0.88295359	     -0.00033570	     -0.22361022	     -0.00000000	     -0.00000000	     31.44849244
      0.73375696	     -0.06550692	     -0.00008829	     -0.20673773	     -0.06697251	      0.88295327	     -0.00033600	     -0.22362006	     -0.00000000	     -0.00000000	     31.34224381
      0.73535351	     -0.06551115	     -0.00008761	     -0.20674217	     -0.06697633	      0.88295290	     -0.00033627	     -0.22363206	     -0.00000000	     -0.00000000	     31.63046666
      0.73695005	     -0.06551323	     -0.00008701	     -0.20674448	     -0.06698012	      0.88295259	     -0.00033643	     -0.22364359	     -0.00000000	     -0.00000000	     31.29196869
      0.73854660	     -0.06551190	     -0.00008652	     -0.20674337	     -0.06698388	      0.88295232	     -0.00033648	     -0.22365461	     -0.00000000	     -0.00000000	     31.85138177
      0.74014314	     -0.06551223	     -0.00008614	     -0.20674395	     -0.06698761	      0.88295211	     -0.00033641	     -0.22366513	     -0.00000000	     -0.00000000	     31.38552979
      0.74173969	     -0.06550576	     -0.00008580	     -0.20673770	     -0.06699129	      0.88295193	     -0.00033622	     -0.22367517	     -0.00000000	     -0.00000000	     31.82994577
      0.74333623	     -0.06550180	     -0.00008548	     -0.20673398	     -0.06699494	      0.88295181	     -0.00033593	     -0.22368462	     -0.00000000	     -0.00000000	     31.57507361
      0.74493278	     -0.06549230	     -0.00008544	     -0.20672472	     -0.06699855	      0.88295172	     -0.00033552	     -0.22369359	     -0.00000000	     -0.00000000	     31.88928093
      0.74652933	     -0.06548523	     -0.00008550	     -0.20671788	     -0.06700212	      0.88295167	     -0.00033501	     -0.22370198	     -0.00000000	     -0.00000000	     32.00730124
      0.74812587	     -0.06547344	     -0.00008557	     -0.20670634	     -0.06700565	      0.88295167	     -0.00033439	     -0.22370992	     -0.00000000	      0.00000000	     32.00672200
      0.74972242	     -0.06546027	     -0.00008562	     -0.20669342	     -0.06700913	      0.88295170	     -0.00033366	     -0.22371732	     -0.00000000	      0.00000000	     32.38498952
      0.75131896	     -0.06544800	     -0.00008600	     -0.20668139	     -0.06701257	      0.88295176	     -0.00033284	     -0.22372417	     -0.00000000	      0.00000000	     32.29861032
      0.75291551	     -0.06543190	     -0.00008624	     -0.20666553	     -0.06701597	      0.88295186	     -0.00033191	     -0.22373055	     -0.00000000	      0.00000000	     32.25363693
      0.75451205	     -0.06541333	     -0.00008668	     -0.20664721	     -0.06701932	      0.88295199	     -0.00033089	     -0.22373640	     -0.00000000	      0.00000000	     32.55615507
      0.75610860	     -0.06539528	     -0.00008714	     -0.20662941	     -0.06702262	      0.88295215	     -0.00032977	     -0.22374171	     -0.00000000	      0.00000000	     32.60429577
      0.75770515	     -0.06537509	     -0.00008791	     -0.20660946	     -0.06702587	      0.88295234	     -0.00032856	     -0.22374653	     -0.00000000	      0.00000000	     32.88919441
      0.75936530	     -0.06535308	     -0.00008835	     -0.20658772	     -0.06702920	      0.88295257	     -0.00032721	     -0.22375102	     -0.00000000	      0.00000000	     32.91139037
      0.76102546	     -0.06532744	     -0.00008953	     -0.20656233	     -0.06703247	      0.88295282	     -0.00032577	     -0.22375495	     -0.00000000	      0.00000000	     32.93384272
      0.76248263	     -0.06530289	     -0.00009004	     -0.20653801	     -0.06703530	      0.88295306	     -0.00032444	     -0.22375790	     -0.00000000	      0.00000000	     33.12266047
      0.76393981	     -0.06527733	     -0.00009112	     -0.20651267	     -0.06703808	      0.88295333	     -0.00032304	     -0.22376038	     -0.00000000	      0.00000000	     33.36633775
      0.76532022	     -0.06525334	     -0.00009200	     -0.20648889	     -0.06704068	      0.88295359	     -0.00032166	     -0.22376233	     -0.00000000	      0.00000000	     33.61810956
      0.76670064	     -0.06522748	     -0.00009310	     -0.20646323	     -0.06704324	      0.88295387	     -0.00032023	     -0.22376391	     -0.00000000	      0.00000000	     33.53629373
      0.76808106	     -0.06519958	     -0.00009429	     -0.20643554	     -0.06704576	      0.88295417	     -0.00031875	     -0.22376508	     -0.00000000	      0.00000000	     33.83111837
      0.77042033	     -0.06515394	     -0.00009664	     -0.20639024	     -0.06704994	      0.88295470	     -0.00031614	     -0.22376617	     -0.00000000	      0.00000000	     34.04146364
      0.77182168	     -0.06512025	     -0.00009784	     -0.20635676	     -0.06705239	      0.88295504	     -0.00031452	     -0.22376636	     -0.00000000	      0.00000000	     34.31659562
      0.77322302	     -0.06508883	     -0.00009956	     -0.20632554	     -0.06705479	      0.88295539	     -0.00031287	     -0.22376610	     -0.00000000	      0.00000000	     34.31811619
      0.77487103	     -0.06505226	     -0.00010162	     -0.20628919	     -0.06705756	      0.88295581	     -0.00031088	     -0.22376530	     -0.00000000	      0.00000000	     34.63760877
      0.77651904	     -0.06501104	     -0.00010375	     -0.20624819	     -0.06706028	      0.88295626	     -0.00030885	     -0.22376402	     -0.00000000	      0.00000000	     34.59352616
      0.77816704	     -0.06496875	     -0.00010633	     -0.20620611	     -0.06706293	      0.88295671	     -0.00030679	     -0.22376222	     -0.00000000	      0.00000000	     34.94280444
      0.77981505	     -0.06492642	     -0.00010901	     -0.20616399	     -0.06706552	      0.88295719	     -0.00030471	     -0.22375990	     -0.00000000	      0.00000000	     35.24133162
      0.78156572	     -0.06488285	     -0.00011234	     -0.20612062	     -0.06706821	      0.88295771	     -0.00030247	     -0.22375690	     -0.00000000	      0.00000000	     35.32979681
      0.78312054	     -0.06483844	     -0.00011499	     -0.20607639	     -0.06707055	      0.88295819	     -0.00030046	     -0.22375382	     -0.00000000	      0.00000000	     35.50452120
      0.78467535	     -0.06479665	     -0.00011852	     -0.20603476	     -0.06707283	      0.88295868	     -0.00029846	     -0.22375028	     -0.00000000	      0.00000000	     35.96404302
      0.78623017	     -0.06475245	     -0.00012153	     -0.20599073	     -0.06707505	      0.88295918	     -0.00029644	     -0.22374637	     -0.00000000	      0.00000000	     35.99342541
      0.78761785	     -0.06471365	     -0.00012488	     -0.20595206	     -0.06707699	      0.88295965	     -0.00029465	     -0.22374251	     -0.00000000	      0.00000000	     36.49235536
      0.78900552	     -0.06467355	     -0.00012781	     -0.20591210	     -0.06707889	      0.88296012	     -0.00029287	     -0.22373836	     -0.00000000	      0.00000000	     36.44651743
      0.79039320	     -0.06463268	     -0.00013111	     -0.20587137	     -0.06708075	      0.88296061	     -0.00029111	     -0.22373388	     -0.00000000	      0.00000000	     36.86869588
      0.79233338	     -0.06457955	     -0.00013601	     -0.20581842	     -0.06708328	      0.88296130	     -0.00028868	     -0.22372721	     -0.00000000	      0.00000000	     36.75516019
      0.79427357	     -0.06451084	     -0.00014160	     -0.20574984	     -0.06708574	      0.88296202	     -0.00028631	     -0.22371998	     -0.00000000	      0.00000000	     37.85048373
      0.79544989	     -0.06447987	     -0.00014443	     -0.20571898	     -0.06708720	      0.88296247	     -0.00028491	     -0.22371519	     -0.00000000	      0.00000000	     37.83369137
      0.79662621	     -0.06444463	     -0.00014795	     -0.20568383	     -0.06708863	      0.88296292	     -0.00028355	     -0.22371031	     -0.00000000	      0.00000000	     37.95107082
      0.79811620	     -0.06439995	     -0.00015234	     -0.20563926	     -0.06709041	      0.88296351	     -0.00028187	     -0.22370385	     -0.00000000	      0.00000000	     38.40738104
      0.79960620	     -0.06435514	     -0.00015679	     -0.20559457	     -0.06709215	      0.88296411	     -0.00028026	     -0.22369711	     -0.00000000	      0.00000000	     38.38556395
      0.80109619	     -0.06430675	     -0.00016127	     -0.20554628	     -0.06709386	      0.88296472	     -0.00027873	     -0.22369003	     -0.00000000	      0.00000000	     38.90201215
      0.80258618	     -0.06426014	     -0.00016580	     -0.20549978	     -0.06709553	      0.88296534	     -0.00027727	     -0.22368257	     -0.00000000	      0.00000000	     39.35233585
      0.80407617	     -0.06421379	     -0.00017038	     -0.20545354	     -0.06709718	      0.88296597	     -0.00027590	     -0.22367479	     -0.00000000	      0.00000000	     39.34390198
      0.80556616	     -0.06416444	     -0.00017503	     -0.20540429	     -0.06709880	      0.88296661	     -0.00027462	     -0.22366666	     -0.00000000	      0.00000000	     39.86269552
      0.80705615	     -0.06411684	     -0.00017973	     -0.20535679	     -0.06710039	      0.88296726	     -0.00027343	     -0.22365816	     -0.00000000	      0.00000000	     40.32235347
      0.80854614	     -0.06406956	     -0.00018448	     -0.20530961	     -0.06710196	      0.88296792	     -0.00027234	     -0.22364934	     -0.00000000	      0.00000000	     40.29672500
      0.81003613	     -0.06401927	     -0.00018926	     -0.20525941	     -0.06710351	      0.88296859	     -0.00027135	     -0.22364019	     -0.00000000	      0.00000000	     40.82164583
      0.81152612	     -0.06397101	     -0.00019410	     -0.20521124	     -0.06710504	      0.88296927	     -0.00027047	     -0.22363067	     -0.00000000	      0.00000000	     41.26950059
      0.81301612	     -0.06392317	     -0.00019899	     -0.20516350	     -0.06710655	      0.88296995	     -0.00026969	     -0.22362086	     -0.00000000	      0.00000000	     41.23687123
      0.81450611	     -0.06387237	     -0.00020392	     -0.20511277	     -0.06710805	      0.88297064	     -0.00026901	     -0.22361074	     -0.00000000	      0.00000000	     41.75865628
      0.81599610	     -0.06382365	     -0.00020892	     -0.20506414	     -0.06710953	      0.88297133	     -0.00026845	     -0.22360028	     -0.00000000	      0.00000000	     42.19985697
      0.81748609	     -0.06377554	     -0.00021398	     -0.20501611	     -0.06711101	      0.88297203	     -0.00026801	     -0.22358955	     -0.00000000	      0.00000000	     42.14066049
      0.81897608	     -0.06372461	     -0.00021908	     -0.20496524	     -0.06711248	      0.88297272	     -0.00026767	     -0.22357855	     -0.00000000	      0.00000000	     42.65643915
      0.82046607	     -0.06367599	     -0.00022420	     -0.20491668	     -0.06711394	      0.88297342	     -0.00026746	     -0.22356725	     -0.00000000	      0.00000000	     43.07534122
      0.82195606	     -0.06362799	     -0.00022930	     -0.20486874	     -0.06711539	      0.88297412	     -0.00026736	     -0.22355574	     -0.00000000	      0.00000000	     42.99068195
      0.82344605	     -0.06357708	     -0.00023434	     -0.20481789	     -0.06711685	      0.88297482	     -0.00026738	     -0.22354399	     -0.00000000	      0.00000000	     43.48391174
      0.82493604	     -0.06352846	     -0.00023935	     -0.20476931	     -0.06711830	      0.88297551	     -0.00026752	     -0.22353199	     -0.00000000	      0.00000000	     43.87401139
      0.82642604	     -0.06348055	     -0.00024429	     -0.20472145	     -0.06711976	      0.88297620	     -0.00026778	     -0.22351980	     -0.00000000	      0.00000000	     43.74295697
      0.82791603	     -0.06342988	     -0.00024910	     -0.20467081	     -0.06712122	      0.88297688	     -0.00026816	     -0.22350744	     -0.00000000	      0.00000000	     44.20372061
      0.82940602	     -0.06338188	     -0.00025387	     -0.20462283	     -0.06712269	      0.88297756	     -0.00026866	     -0.22349487	     -0.00000000	      0.00000000	     44.55204892
      0.83089601	     -0.06333424	     -0.00025863	     -0.20457521	     -0.06712416	      0.88297822	     -0.00026929	     -0.22348218	     -0.00000000	      0.00000000	     44.37999951
      0.83238600	     -0.06328254	     -0.00026384	     -0.20452351	     -0.06712565	      0.88297888	     -0.00027004	     -0.22346942	     -0.00000000	      0.00000000	     44.80208375
      0.83387599	     -0.06323540	     -0.00026912	     -0.20447635	     -0.06712716	      0.88297953	     -0.00027090	     -0.22345665	     -0.00000000	      0.00000000	     45.10772319
      0.83536598	     -0.06318946	     -0.00027421	     -0.20443039	     -0.06712867	      0.88298016	     -0.00027190	     -0.22344395	     -0.00000000	      0.00000000	     44.90548690
      0.83685597	     -0.06314086	     -0.00027905	     -0.20438176	     -0.06713021	      0.88298079	     -0.00027301	     -0.22343126	     -0.00000000	      0.00000000	     45.31349856
      0.83834596	     -0.06309498	     -0.00028341	     -0.20433584	     -0.06713176	      0.88298140	     -0.00027425	     -0.22341853	     -0.00000000	      0.00000000	     45.61637322
      0.83983596	     -0.06305021	     -0.00028714	     -0.20429106	     -0.06713334	      0.88298200	     -0.00027561	     -0.22340582	     -0.00000000	      0.00000000	     45.36915614
      0.84132595	     -0.06300299	     -0.00029061	     -0.20424381	     -0.06713494	      0.88298259	     -0.00027710	     -0.22339310	     -0.00000000	      0.00000000	     45.75379453
      0.84281594	     -0.06295894	     -0.00029400	     -0.20419971	     -0.06713656	      0.88298317	     -0.00027871	     -0.22338033	     -0.00000000	      0.00000000	     46.03091492
      0.84430593	     -0.06291639	     -0.00029731	     -0.20415712	     -0.06713821	      0.88298373	     -0.00028044	     -0.22336760	     -0.00000000	      0.00000000	     45.77947935
      0.84579592	     -0.06287164	     -0.00030048	     -0.20411230	     -0.06713988	      0.88298428	     -0.00028229	     -0.22335488	     -0.00000000	      0.00000000	     46.14511816
      0.84728591	     -0.06282985	     -0.00030362	     -0.20407045	     -0.06714158	      0.88298481	     -0.00028427	     -0.22334216	     -0.00000001	      0.00000000	     46.39758433
      0.84877590	     -0.06278914	     -0.00030700	     -0.20402966	     -0.06714332	      0.88298533	     -0.00028637	     -0.22332954	     -0.00000001	      0.00000000	     46.11666614
      0.85026589	     -0.06274705	     -0.00031023	     -0.20398747	     -0.06714508	      0.88298583	     -0.00028859	     -0.22331704	     -0.00000001	      0.00000000	     46.45242525
      0.85175588	     -0.06270834	     -0.00031326	     -0.20394866	     -0.06714687	      0.88298632	     -0.00029094	     -0.22330463	     -0.00000001	      0.00000000	     46.68297309
      0.85324588	     -0.06267091	     -0.00031585	     -0.20391114	     -0.06714870	      0.88298679	     -0.00029340	     -0.22329238	     -0.00000001	      0.00000000	     46.38090103
      0.85473587	     -0.06263137	     -0.00031771	     -0.20387151	     -0.06715056	      0.88298724	     -0.00029599	     -0.22328026	     -0.00000001	      0.00000000	     46.69984509
      0.85622586	     -0.06259527	     -0.00031941	     -0.20383530	     -0.06715245	      0.88298768	     -0.00029869	     -0.22326824	     -0.00000001	      0.00000000	     46.90488889
      0.85771585	     -0.06256080	     -0.00032093	     -0.20380074	     -0.06715438	      0.88298810	     -0.00030152	     -0.22325639	     -0.00000001	      0.00000000	     46.58229582
      0.85920584	     -0.06252427	     -0.00032217	     -0.20376410	     -0.06715634	      0.88298850	     -0.00030446	     -0.22324468	     -0.00000001	      0.00000000	     46.88523811
      0.86069583	     -0.06249110	     -0.00032297	     -0.20373082	     -0.06715834	      0.88298888	     -0.00030751	     -0.22323308	     -0.00000001	      0.00000000	     47.07673981
      0.86218582	     -0.06245995	     -0.00032376	     -0.20369957	     -0.06716037	      0.88298925	     -0.00031069	     -0.22322168	     -0.00000001	      0.00000000	     46.73254694
      0.86367581	     -0.06242609	     -0.00032463	     -0.20366558	     -0.06716244	      0.88298959	     -0.00031397	     -0.22321047	     -0.00000001	      0.00000000	     47.00991194
      0.86516580	     -0.06239666	     -0.00032521	     -0.20363602	     -0.06716455	      0.88298992	     -0.00031737	     -0.22319943	     -0.00000001	      0.00000000	     47.16643828
      0.86665580	     -0.06236922	     -0.00032535	     -0.20360846	     -0.06716670	      0.88299022	     -0.00032088	     -0.22318865	     -0.00000001	      0.00000000	     46.79039707
      0.86814579	     -0.06234041	     -0.00032506	     -0.20357953	     -0.06716888	      0.88299051	     -0.00032450	     -0.22317810	     -0.00000001	      0.00000000	     47.03670610
      0.86963578	     -0.06231615	     -0.00032445	     -0.20355515	     -0.06717110	      0.88299077	     -0.00032823	     -0.22316775	     -0.00000001	      0.00000000	     47.16709861
      0.87112577	     -0.06229517	     -0.00032358	     -0.20353406	     -0.06717335	      0.88299100	     -0.00033206	     -0.22315771	     -0.00000001	      0.00000000	     46.75987374
      0.87261576	     -0.06227418	     -0.00032251	     -0.20351295	     -0.06717564	      0.88299121	     -0.00033600	     -0.22314800	     -0.00000001	      0.00000000	     46.97714428
      0.87410575	     -0.06225918	     -0.00032125	     -0.20349782	     -0.06717796	      0.88299140	     -0.00034003	     -0.22313865	     -0.00000001	      0.00000000	     47.06599784
      0.87559574	     -0.06224885	     -0.00031971	     -0.20348738	     -0.06718032	      0.88299155	     -0.00034416	     -0.22312978	     -0.00000001	      0.00000000	     46.61728412
      0.87708573	     -0.06223973	     -0.00031783	     -0.20347814	     -0.06718271	      0.88299167	     -0.00034839	     -0.22312145	     -0.00000001	      0.00000000	     46.79136419
      0.87857572	     -0.06223692	     -0.00031576	     -0.20347522	     -0.06718513	      0.88299176	     -0.00035271	     -0.22311366	     -0.00000001	      0.00000000	     46.84044454
      0.88006572	     -0.06223821	     -0.00031351	     -0.20347640	     -0.06718758	      0.88299181	     -0.00035711	     -0.22310652	     -0.00000001	      0.00000000	     46.36447468
      0.88155571	     -0.06223943	     -0.00031103	     -0.20347751	     -0.06719006	      0.88299181	     -0.00036160	     -0.22310002	     -0.00000001	     -0.00000000	     46.51454983
      0.88304570	     -0.06224609	     -0.00030834	     -0.20348407	     -0.06719257	      0.88299178	     -0.00036617	     -0.22309411	     -0.00000001	     -0.00000000	     46.52898113
      0.88453569	     -0.06225680	     -0.00030541	     -0.20349469	     -0.06719510	      0.88299170	     -0.00037081	     -0.22308888	     -0.00000001	     -0.00000000	     46.01372390
      0.88602568	     -0.06226805	     -0.00030226	     -0.20350584	     -0.06719765	      0.88299157	     -0.00037552	     -0.22308434	     -0.00000001	     -0.00000000	     46.12120541
      0.88751567	     -0.06228529	     -0.00029890	     -0.20352300	     -0.06720022	      0.88299139	     -0.00038029	     -0.22308047	     -0.00000001	     -0.00000000	     46.09308514
      0.88900566	     -0.06230640	     -0.00029527	     -0.20354404	     -0.06720280	      0.88299116	     -0.00038513	     -0.22307736	     -0.00000001	     -0.00000000	     45.55443136
      0.89049565	     -0.06232735	     -0.00029133	     -0.20356492	     -0.06720540	      0.88299087	     -0.00039001	     -0.22307498	     -0.00000001	     -0.00000000	     45.62466311
      0.89198564	     -0.06235360	     -0.00028696	     -0.20359111	     -0.06720802	      0.88299052	     -0.00039495	     -0.22307327	     -0.00000001	     -0.00000000	     45.58965079
      0.89312846	     -0.06237537	     -0.00028338	     -0.20361286	     -0.06721003	      0.88299021	     -0.00039876	     -0.22307247	     -0.00000001	     -0.00000000	     45.29522377
      0.89427127	     -0.06239927	     -0.00027954	     -0.20363673	     -0.06721204	      0.88298987	     -0.00040259	     -0.22307210	     -0.00000001	     -0.00000000	     45.21480361
      0.89578208	     -0.06243332	     -0.00027399	     -0.20367076	     -0.06721471	      0.88298936	     -0.00040769	     -0.22307228	     -0.00000001	     -0.00000000	     44.92930144
      0.89709176	     -0.06246503	     -0.00026890	     -0.20370246	     -0.06721702	      0.88298886	     -0.00041213	     -0.22307302	     -0.00000001	     -0.00000000	     44.89077042
      0.89840143	     -0.06249828	     -0.00026354	     -0.20373571	     -0.06721933	      0.88298831	     -0.00041658	     -0.22307431	     -0.00000001	     -0.00000000	     44.50123202
      0.89971110	     -0.06253308	     -0.00025791	     -0.20377053	     -0.06722164	      0.88298771	     -0.00042104	     -0.22307612	     -0.00000001	     -0.00000000	     44.46879821
      0.90102077	     -0.06257100	     -0.00025225	     -0.20380847	     -0.06722394	      0.88298705	     -0.00042551	     -0.22307847	     -0.00000001	     -0.00000000	     44.22199951
      0.90233045	     -0.06261132	     -0.00024652	     -0.20384881	     -0.06722623	      0.88298635	     -0.00042999	     -0.22308137	     -0.00000001	     -0.00000000	     44.09377120
      0.90364012	     -0.06265383	     -0.00024075	     -0.20389135	     -0.06722851	      0.88298559	     -0.00043446	     -0.22308483	     -0.00000001	     -0.00000000	     43.77754596
      0.90494979	     -0.06269843	     -0.00023493	     -0.20393597	     -0.06723078	      0.88298478	     -0.00043892	     -0.22308882	     -0.00000001	     -0.00000000	     43.70073740
      0.90653905	     -0.06275614	     -0.00022762	     -0.20399373	     -0.06723352	      0.88298373	     -0.00044433	     -0.22309440	     -0.00000001	     -0.00000000	     43.08524691
      0.90812830	     -0.06281301	     -0.00022022	     -0.20405066	     -0.06723623	      0.88298260	     -0.00044971	     -0.22310074	     -0.00000001	     -0.00000001	     43.07679442
      0.90948064	     -0.06286487	     -0.00021386	     -0.20410257	     -0.06723851	      0.88298158	     -0.00045427	     -0.22310666	     -0.00000001	     -0.00000001	     42.93388883
      0.91083297	     -0.06291936	     -0.00020756	     -0.20415712	     -0.06724077	      0.88298050	     -0.00045880	     -0.22311312	     -0.00000001	     -0.00000001	     42.78923790
      0.91218531	     -0.06297526	     -0.00020115	     -0.20421309	     -0.06724300	      0.88297938	     -0.00046330	     -0.22312011	     -0.00000001	     -0.00000001	     42.42191994
      0.91353764	     -0.06303197	     -0.00019460	     -0.20426988	     -0.06724520	      0.88297820	     -0.00046777	     -0.22312760	     -0.00000000	     -0.00000001	     42.35390417
      0.91536792	     -0.06311366	     -0.00018549	     -0.20435168	     -0.06724814	      0.88297652	     -0.00047375	     -0.22313852	     -0.00000000	     -0.00000001	     41.54024807
      0.91719819	     -0.06319291	     -0.00017631	     -0.20443106	     -0.06725101	      0.88297475	     -0.00047964	     -0.22315031	     -0.00000000	     -0.00000001	     41.91731303
      0.91858807	     -0.06325766	     -0.00016877	     -0.20449592	     -0.06725316	      0.88297336	     -0.00048404	     -0.22315977	     -0.00000000	     -0.00000001	     41.34042093
      0.91997796	     -0.06332204	     -0.00016113	     -0.20456043	     -0.06725527	      0.88297191	     -0.00048838	     -0.22316970	     -0.00000000	     -0.00000001	     41.39011713
      0.92136784	     -0.06338860	     -0.00015318	     -0.20462712	     -0.06725734	      0.88297043	     -0.00049264	     -0.22318008	     -0.00000000	     -0.00000001	     40.91758063
      0.92275772	     -0.06345424	     -0.00014529	     -0.20469290	     -0.06725937	      0.88296891	     -0.00049682	     -0.22319087	     -0.00000000	     -0.00000001	     40.89664745
      0.92452653	     -0.06354081	     -0.00013552	     -0.20477966	     -0.06726191	      0.88296693	     -0.00050200	     -0.22320520	     -0.00000000	     -0.00000001	     40.67670337
      0.92599925	     -0.06361453	     -0.00012754	     -0.20485354	     -0.06726398	      0.88296525	     -0.00050620	     -0.22321771	     -0.00000000	     -0.00000001	     40.14799762
      0.92747198	     -0.06368756	     -0.00011949	     -0.20492673	     -0.06726600	      0.88296354	     -0.00051028	     -0.22323072	     -0.00000000	     -0.00000001	     40.14605176
      0.92885924	     -0.06375931	     -0.00011181	     -0.20499863	     -0.06726787	      0.88296191	     -0.00051401	     -0.22324339	     -0.00000000	     -0.00000001	     40.05157507
      0.93024650	     -0.06383060	     -0.00010401	     -0.20507010	     -0.06726970	      0.88296026	     -0.00051763	     -0.22325648	     -0.00000000	     -0.00000001	     39.60457168
      0.93163376	     -0.06390126	     -0.00009621	     -0.20514094	     -0.06727149	      0.88295861	     -0.00052114	     -0.22326992	     -0.00000000	     -0.00000001	     39.59952039
      0.93414735	     -0.06403670	     -0.00008175	     -0.20527675	     -0.06727465	      0.88295561	     -0.00052717	     -0.22329512	     -0.00000000	     -0.00000001	     38.90986134
      0.93578675	     -0.06411826	     -0.00007270	     -0.20535855	     -0.06727664	      0.88295366	     -0.00053089	     -0.22331224	     -0.00000000	     -0.00000001	     39.10494725
      0.93742614	     -0.06420796	     -0.00006231	     -0.20544853	     -0.06727857	      0.88295172	     -0.00053442	     -0.22332973	     -0.00000000	     -0.00000001	     38.51180725
      0.93906554	     -0.06429031	     -0.00005368	     -0.20553115	     -0.06728045	      0.88294980	     -0.00053778	     -0.22334772	     -0.00000000	     -0.00000001	     38.67907493
      0.94053781	     -0.06436980	     -0.00004513	     -0.20561090	     -0.06728209	      0.88294810	     -0.00054063	     -0.22336429	     -0.00000000	     -0.00000001	     38.23084719
      0.94201009	     -0.06444679	     -0.00003834	     -0.20568812	     -0.06728368	      0.88294642	     -0.00054333	     -0.22338135	     -0.00000000	     -0.00000001	     38.19077307
      0.94348236	     -0.06452714	     -0.00003091	     -0.20576873	     -0.06728522	      0.88294478	     -0.00054588	     -0.22339883	     -0.00000000	     -0.00000001	     38.09339628
      0.94495464	     -0.06460571	     -0.00002388	     -0.20584758	     -0.06728672	      0.88294317	     -0.00054827	     -0.22341675	     -0.00000000	     -0.00000001	     37.68130767
      0.94642691	     -0.06468368	     -0.00001660	     -0.20592584	     -0.06728816	      0.88294159	     -0.00055051	     -0.22343497	     -0.00000000	     -0.00000001	     37.69806378
      0.94807658	     -0.06477163	     -0.00000849	     -0.20601413	     -0.06728972	      0.88293987	     -0.00055283	     -0.22345571	     -0.00000000	     -0.00000001	     37.46934432
      0.94972625	     -0.06485813	     -0.00000037	     -0.20610100	     -0.06729121	      0.88293821	     -0.00055494	     -0.22347669	     -0.00000000	     -0.00000001	     37.14709589
      0.95119505	     -0.06493460	      0.00000657	     -0.20617780	     -0.06729248	      0.88293677	     -0.00055666	     -0.22349554	     -0.00000000	     -0.00000001	     37.16468908
      0.95266385	     -0.06501088	      0.00001365	     -0.20625443	     -0.06729370	      0.88293539	     -0.00055822	     -0.22351451	     -0.00000000	     -0.00000001	     36.76813883
      0.95408132	     -0.06508333	      0.00002070	     -0.20632724	     -0.06729482	      0.88293409	     -0.00055957	     -0.22353289	     -0.00000000	     -0.00000001	     36.79940741
      0.95549879	     -0.06515476	      0.00002776	     -0.20639905	     -0.06729588	      0.88293285	     -0.00056078	     -0.22355131	     -0.00000000	     -0.00000001	     36.33373750
      0.95691626	     -0.06522427	      0.00003446	     -0.20646894	     -0.06729690	      0.88293166	     -0.00056184	     -0.22356973	     -0.00000000	     -0.00000001	     36.35062688
      0.95863869	     -0.06531026	      0.00004234	     -0.20655540	     -0.06729806	      0.88293028	     -0.00056292	     -0.22359207	     -0.00000000	     -0.00000001	     36.16159096
      0.96036112	     -0.06539533	      0.00004983	     -0.20664096	     -0.06729913	      0.88292897	     -0.00056379	     -0.22361442	     -0.00000000	     -0.00000001	     35.42475180
      0.96184810	     -0.06546352	      0.00005599	     -0.20670957	     -0.06729999	      0.88292791	     -0.00056437	     -0.22363365	     -0.00000000	     -0.00000000	     35.59350545
      0.96333507	     -0.06553200	      0.00006221	     -0.20677849	     -0.06730079	      0.88292691	     -0.00056478	     -0.22365271	     -0.00000000	     -0.00000000	     35.42269038
      0.96482204	     -0.06559973	      0.00006821	     -0.20684667	     -0.06730152	      0.88292597	     -0.00056503	     -0.22367161	     -0.00000000	     -0.00000000	     35.43338829
      0.96630901	     -0.06566351	      0.00007430	     -0.20691092	     -0.06730218	      0.88292509	     -0.00056511	     -0.22369031	     -0.00000000	     -0.00000000	     34.92001999
      0.96779599	     -0.06572526	      0.00007991	     -0.20697315	     -0.06730277	      0.88292427	     -0.00056504	     -0.22370871	     -0.00000000	     -0.00000000	     35.03289824
      0.96968818	     -0.06580266	      0.00008747	     -0.20705117	     -0.06730342	      0.88292332	     -0.00056470	     -0.22373173	     -0.00000000	     -0.00000000	     34.54028531
      0.97158038	     -0.06587017	      0.00009336	     -0.20711928	     -0.06730395	      0.88292247	     -0.00056411	     -0.22375414	     -0.00000000	     -0.00000000	     34.26853393
      0.97296385	     -0.06591803	      0.00009924	     -0.20716763	     -0.06730426	      0.88292191	     -0.00056351	     -0.22377004	     -0.00000000	     -0.00000000	     34.23721421
      0.97434733	     -0.06596562	      0.00010383	     -0.20721568	     -0.06730450	      0.88292141	     -0.00056277	     -0.22378559	     -0.00000000	     -0.00000000	     34.22215425
      0.97606937	     -0.06602388	      0.00011005	     -0.20727455	     -0.06730471	      0.88292086	     -0.00056165	     -0.22380449	     -0.00000000	     -0.00000000	     33.71005062
      0.97756489	     -0.06606850	      0.00011481	     -0.20731969	     -0.06730480	      0.88292046	     -0.00056051	     -0.22382048	     -0.00000000	     -0.00000000	     33.69127201
      0.97906041	     -0.06610975	      0.00012008	     -0.20736147	     -0.06730481	      0.88292011	     -0.00055920	     -0.22383595	     -0.00000000	     -0.00000000	     33.56524156
      0.98055594	     -0.06614904	      0.00012491	     -0.20740129	     -0.06730474	      0.88291983	     -0.00055774	     -0.22385086	     -0.00000000	     -0.00000000	     33.56503685
      0.98205146	     -0.06618478	      0.00012923	     -0.20743756	     -0.06730458	      0.88291962	     -0.00055612	     -0.22386528	     -0.00000000	     -0.00000000	     33.08708250
      0.98354699	     -0.06621709	      0.00013288	     -0.20747038	     -0.06730433	      0.88291947	     -0.00055434	     -0.22387921	     -0.00000000	     -0.00000000	     33.15107540
      0.98504251	     -0.06625030	      0.00013605	     -0.20750409	     -0.06730400	      0.88291938	     -0.00055240	     -0.22389267	     -0.00000000	     -0.00000000	     32.86089767
      0.98665977	     -0.06628368	      0.00013904	     -0.20753802	     -0.06730354	      0.88291935	     -0.00055014	     -0.22390681	     -0.00000000	      0.00000000	     32.73056841
      0.98827702	     -0.06631468	      0.00014141	     -0.20756955	     -0.06730297	      0.88291940	     -0.00054770	     -0.22392045	     -0.00000000	      0.00000000	     32.31234966
      0.98989428	     -0.06634327	      0.00014333	     -0.20759865	     -0.06730230	      0.88291952	     -0.00054509	     -0.22393360	     -0.00000000	      0.00000000	     32.18057841
      0.99151154	     -0.06637043	      0.00014468	     -0.20762632	     -0.06730153	      0.88291971	     -0.00054231	     -0.22394627	     -0.00000000	      0.00000000	     31.97347427
      0.99312879	     -0.06639561	      0.00014541	     -0.20765200	     -0.06730064	      0.88291998	     -0.00053937	     -0.22395849	     -0.00000000	      0.00000000	     31.82101350
      0.99474605	     -0.06641949	      0.00014560	     -0.20767636	     -0.06729965	      0.88292031	     -0.00053626	     -0.22397027	     -0.00000000	      0.00000000	     31.64553965
      0.99636331	     -0.06644150	      0.00014529	     -0.20769884	     -0.06729855	      0.88292071	     -0.00053300	     -0.22398165	     -0.00000000	      0.00000000	     31.52446851
      0.99798057	     -0.06646184	      0.00014461	     -0.20771966	     -0.06729734	      0.88292118	     -0.00052958	     -0.22399264	     -0.00000000	      0.00000000	     31.45022700
      0.99959782	     -0.06648114	      0.00014336	     -0.20773941	     -0.06729601	      0.88292172	     -0.00052602	     -0.22400322	     -0.00000000	      0.00000000	     31.13874911
      1.00121508	     -0.06649957	      0.00014162	     -0.20775829	     -0.06729458	      0.88292232	     -0.00052231	     -0.22401343	     -0.00000000	      0.00000000	     31.32103853
      1.00260945	     -0.06651197	      0.00013991	     -0.20777108	     -0.06729325	      0.88292289	     -0.00051901	     -0.22402196	     -0.00000000	      0.00000000	     30.87041281
      1.00400382	     -0.06652376	      0.00013781	     -0.20778324	     -0.06729184	      0.88292350	     -0.00051560	     -0.22403020	     -0.00000000	      0.00000000	     30.83539751
      1.00520027	     -0.06653389	      0.00013569	     -0.20779369	     -0.06729056	      0.88292406	     -0.00051261	     -0.22403705	     -0.00000000	      0.00000000	     30.70567398
      1.00639671	     -0.06654216	      0.00013342	     -0.20780228	     -0.06728922	      0.88292466	     -0.00050954	     -0.22404371	     -0.00000000	      0.00000000	     30.58747836
      1.00759315	     -0.06654992	      0.00013091	     -0.20781035	     -0.06728781	      0.88292528	     -0.00050642	     -0.22405015	     -0.00000000	      0.00000000	     30.49770243
      1.00917656	     -0.06655817	      0.00012737	     -0.20781901	     -0.06728585	      0.88292614	     -0.00050219	     -0.22405836	     -0.00000000	      0.00000000	     30.33794491
      1.01036407	     -0.06656398	      0.00012429	     -0.20782512	     -0.06728431	      0.88292683	     -0.00049895	     -0.22406426	     -0.00000000	      0.00000000	     30.26958402
      1.01155159	     -0.06656808	      0.00012111	     -0.20782951	     -0.06728271	      0.88292753	     -0.00049566	     -0.22406995	     -0.00000000	      0.00000000	     30.16200364
      1.01273910	     -0.06657203	      0.00011762	     -0.20783376	     -0.06728104	      0.88292827	     -0.00049232	     -0.22407543	     -0.00000000	      0.00000000	     30.10624998
      1.01430987	     -0.06657538	      0.00011276	     -0.20783749	     -0.06727873	      0.88292927	     -0.00048783	     -0.22408235	     -0.00000000	      0.00000000	     29.97724317
      1.01548441	     -0.06657718	      0.00010876	     -0.20783956	     -0.06727694	      0.88293005	     -0.00048443	     -0.22408726	     -0.00000000	      0.00000000	     29.93940102
      1.01665895	     -0.06657764	      0.00010463	     -0.20784030	     -0.06727507	      0.88293084	     -0.00048099	     -0.22409196	     -0.00000000	      0.00000000	     29.88189268
      1.01807574	     -0.06657803	      0.00009926	     -0.20784102	     -0.06727274	      0.88293182	     -0.00047680	     -0.22409731	     -0.00000000	      0.00000000	     29.84568085
      1.01949253	     -0.06657620	      0.00009391	     -0.20783952	     -0.06727032	      0.88293282	     -0.00047257	     -0.22410236	     -0.00000000	      0.00000000	     29.76912749
      1.02059191	     -0.06657416	      0.00008938	     -0.20783773	     -0.06726837	      0.88293362	     -0.00046926	     -0.22410605	     -0.00000000	      0.00000000	     29.74095408
      1.02169129	     -0.06657148	      0.00008473	     -0.20783529	     -0.06726637	      0.88293442	     -0.00046593	     -0.22410953	     -0.00000000	      0.00000001	     29.73532213
      1.02319321	     -0.06656676	      0.00007803	     -0.20783090	     -0.06726354	      0.88293553	     -0.00046136	     -0.22411396	     -0.00000000	      0.00000001	     29.70269036
      1.02454793	     -0.06656086	      0.00007174	     -0.20782529	     -0.06726090	      0.88293654	     -0.00045722	     -0.22411761	     -0.00000000	      0.00000001	     29.71685680
      1.02590266	     -0.06655413	      0.00006509	     -0.20781884	     -0.06725817	      0.88293757	     -0.00045307	     -0.22412092	     -0.00000000	      0.00000001	     29.65097196
      1.02725738	     -0.06654539	      0.00005821	     -0.20781038	     -0.06725536	      0.88293860	     -0.00044892	     -0.22412388	     -0.00000000	      0.00000001	     29.70294171
      1.02861211	     -0.06653616	      0.00005111	     -0.20780142	     -0.06725245	      0.88293963	     -0.00044477	     -0.22412646	     -0.00000000	      0.00000001	     29.71140420
      1.02996683	     -0.06652500	      0.00004388	     -0.20779054	     -0.06724946	      0.88294067	     -0.00044062	     -0.22412869	     -0.00000000	      0.00000001	     29.72535979
      1.03132156	     -0.06651357	      0.00003620	     -0.20777937	     -0.06724638	      0.88294171	     -0.00043649	     -0.22413055	     -0.00000000	      0.00000001	     29.72313922
      1.03267628	     -0.06650026	      0.00002832	     -0.20776630	     -0.06724322	      0.88294275	     -0.00043238	     -0.22413205	     -0.00000000	      0.00000001	     29.78551779
      1.03403101	     -0.06648683	      0.00002005	     -0.20775312	     -0.06723997	      0.88294379	     -0.00042829	     -0.22413316	     -0.00000000	      0.00000001	     29.85599747
      1.03538573	     -0.06647180	      0.00001161	     -0.20773832	     -0.06723663	      0.88294483	     -0.00042423	     -0.22413392	     -0.00000000	      0.00000001	     29.88586545
      1.03674046	     -0.06645613	      0.00000278	     -0.20772289	     -0.06723321	      0.88294586	     -0.00042021	     -0.22413430	     -0.00000000	      0.00000001	     29.94886458
      1.03809518	     -0.06643898	     -0.00000622	     -0.20770596	     -0.06722971	      0.88294688	     -0.00041624	     -0.22413432	     -0.00000000	      0.00000001	     30.06673209
      1.03987216	     -0.06641879	     -0.00001858	     -0.20768603	     -0.06722499	      0.88294822	     -0.00041112	     -0.22413376	     -0.00000000	      0.00000001	     30.15527148
      1.04139753	     -0.06639319	     -0.00002917	     -0.20766067	     -0.06722084	      0.88294936	     -0.00040682	     -0.22413286	     -0.00000000	      0.00000001	     30.18661406
      1.04292289	     -0.06636912	     -0.00004030	     -0.20763680	     -0.06721659	      0.88295049	     -0.00040262	     -0.22413137	     -0.00000000	      0.00000001	     30.37242187
      1.04444826	     -0.06634340	     -0.00005140	     -0.20761129	     -0.06721225	      0.88295162	     -0.00039854	     -0.22412940	     -0.00000000	      0.00000001	     30.65966784
      1.04631337	     -0.06631174	     -0.00006548	     -0.20757987	     -0.06720684	      0.88295299	     -0.00039372	     -0.22412629	     -0.00000000	      0.00000000	     30.68679117
      1.04780343	     -0.06628213	     -0.00007680	     -0.20755045	     -0.06720243	      0.88295408	     -0.00039001	     -0.22412330	     -0.00000000	      0.00000000	     30.97358749
      1.04929350	     -0.06625129	     -0.00008836	     -0.20751978	     -0.06719795	      0.88295517	     -0.00038645	     -0.22411978	     -0.00000000	      0.00000000	     31.26429507
      1.05093399	     -0.06621750	     -0.00010112	     -0.20748617	     -0.06719294	      0.88295636	     -0.00038270	     -0.22411527	     -0.00000000	      0.00000000	     31.62794401
      1.05257449	     -0.06618029	     -0.00011388	     -0.20744916	     -0.06718786	      0.88295755	     -0.00037914	     -0.22411014	     -0.00000000	      0.00000000	     31.52821810
      1.05421499	     -0.06614291	     -0.00012689	     -0.20741195	     -0.06718271	      0.88295874	     -0.00037578	     -0.22410429	     -0.00000000	      0.00000000	     32.21817048
      1.05585549	     -0.06610173	     -0.00013971	     -0.20737095	     -0.06717750	      0.88295993	     -0.00037262	     -0.22409781	     -0.00000000	      0.00000000	     31.97975942
      1.05749599	     -0.06605801	     -0.00015294	     -0.20732739	     -0.06717223	      0.88296112	     -0.00036967	     -0.22409055	     -0.00000000	      0.00000000	     32.46191583
      1.05913648	     -0.06601586	     -0.00016610	     -0.20728541	     -0.06716691	      0.88296232	     -0.00036693	     -0.22408253	     -0.00000000	      0.00000000	     32.67435836
      1.06077698	     -0.06596986	     -0.00017951	     -0.20723955	     -0.06716155	      0.88296352	     -0.00036442	     -0.22407378	     -0.00000000	      0.00000001	     32.99406872
      1.06241748	     -0.06592355	     -0.00019268	     -0.20719340	     -0.06715614	      0.88296473	     -0.00036213	     -0.22406425	     -0.00000000	      0.00000001	     33.12375532
      1.06405798	     -0.06587259	     -0.00020618	     -0.20714258	     -0.06715070	      0.88296594	     -0.00036006	     -0.22405393	     -0.00000000	      0.00000001	     33.63580065
      1.06569848	     -0.06582330	     -0.00021896	     -0.20709344	     -0.06714523	      0.88296717	     -0.00035823	     -0.22404278	     -0.00000000	      0.00000001	     33.53612278
      1.06733898	     -0.06576730	     -0.00023159	     -0.20703757	     -0.06713973	      0.88296840	     -0.00035663	     -0.22403086	     -0.00000000	      0.00000001	     34.29761476
      1.06897947	     -0.06571616	     -0.00024423	     -0.20698658	     -0.06713422	      0.88296965	     -0.00035526	     -0.22401808	     -0.00000000	      0.00000001	     33.95750732
      1.07061997	     -0.06565564	     -0.00025694	     -0.20692617	     -0.06712870	      0.88297090	     -0.00035414	     -0.22400457	     -0.00000000	      0.00000001	     34.55877685
      1.07199504	     -0.06560870	     -0.00026729	     -0.20687933	     -0.06712406	      0.88297196	     -0.00035338	     -0.22399257	     -0.00000000	      0.00000001	     34.69702540
      1.07337010	     -0.06555661	     -0.00027801	     -0.20682732	     -0.06711941	      0.88297303	     -0.00035280	     -0.22398006	     -0.00000000	      0.00000001	     35.07639347
      1.07523769	     -0.06548997	     -0.00029265	     -0.20676078	     -0.06711309	      0.88297448	     -0.00035228	     -0.22396228	     -0.00000000	      0.00000001	     35.02870037
      1.07673101	     -0.06543034	     -0.00030434	     -0.20670122	     -0.06710804	      0.88297566	     -0.00035211	     -0.22394752	     -0.00000000	      0.00000001	     35.41733078
      1.07822433	     -0.06537182	     -0.00031577	     -0.20664276	     -0.06710299	      0.88297684	     -0.00035214	     -0.22393215	     -0.00000000	      0.00000001	     35.66989257
      1.07971764	     -0.06531153	     -0.00032678	     -0.20658252	     -0.06709794	      0.88297803	     -0.00035238	     -0.22391620	     -0.00000000	      0.00000001	     36.05919328
      1.08121096	     -0.06525177	     -0.00033786	     -0.20652281	     -0.06709290	      0.88297922	     -0.00035283	     -0.22389969	     -0.00000000	      0.00000001	     35.91710634
      1.08270428	     -0.06518700	     -0.00034838	     -0.20645808	     -0.06708786	      0.88298042	     -0.00035349	     -0.22388263	     -0.00000000	      0.00000001	     36.38268284
      1.08454613	     -0.06511269	     -0.00036127	     -0.20638380	     -0.06708167	      0.88298191	     -0.00035459	     -0.22386073	     -0.00000000	      0.00000001	     36.50617143
      1.08616780	     -0.06503724	     -0.00037157	     -0.20630840	     -0.06707624	      0.88298321	     -0.00035583	     -0.22384086	     -0.00000000	      0.00000001	     36.62926296
      1.08760565	     -0.06497423	     -0.00038103	     -0.20624539	     -0.06707143	      0.88298438	     -0.00035713	     -0.22382263	     -0.00000000	      0.00000001	     36.85744795
      1.08904349	     -0.06490840	     -0.00038955	     -0.20617957	     -0.06706665	      0.88298554	     -0.00035863	     -0.22380393	     -0.00000000	      0.00000001	     37.18428104
      1.09044349	     -0.06484618	     -0.00039777	     -0.20611736	     -0.06706201	      0.88298667	     -0.00036028	     -0.22378526	     -0.00000000	      0.00000001	     37.45619961
      1.09184349	     -0.06478152	     -0.00040541	     -0.20605271	     -0.06705739	      0.88298779	     -0.00036211	     -0.22376620	     -0.00000000	      0.00000001	     37.40784248
      1.09324348	     -0.06471493	     -0.00041270	     -0.20598612	     -0.06705280	      0.88298891	     -0.00036412	     -0.22374670	     -0.00000000	      0.00000001	     37.75201840
      1.09503193	     -0.06463092	     -0.00042146	     -0.20590210	     -0.06704696	      0.88299034	     -0.00036697	     -0.22372116	     -0.00000000	      0.00000001	     38.03624073
      1.09649651	     -0.06456083	     -0.00042819	     -0.20583201	     -0.06704222	      0.88299149	     -0.00036952	     -0.22369978	     -0.00000000	      0.00000001	     37.94658399
      1.09796109	     -0.06448487	     -0.00043496	     -0.20575601	     -0.06703751	      0.88299264	     -0.00037227	     -0.22367799	     -0.00000000	      0.00000001	     38.31340234
      1.09935585	     -0.06441660	     -0.00044157	     -0.20568770	     -0.06703305	      0.88299372	     -0.00037508	     -0.22365694	     -0.00000000	      0.00000001	     38.57149155
      1.10075062	     -0.06434747	     -0.00044790	     -0.20561851	     -0.06702863	      0.88299479	     -0.00037808	     -0.22363570	     -0.00000000	      0.00000001	     38.49472588
      1.10214539	     -0.06427684	     -0.00045374	     -0.20554783	     -0.06702424	      0.88299585	     -0.00038125	     -0.22361422	     -0.00000000	      0.00000001	     38.83093762
      1.10444099	     -0.06416259	     -0.00046232	     -0.20543348	     -0.06701710	      0.88299756	     -0.00038688	     -0.22357829	     -0.00000000	      0.00000001	     38.93573830
      1.10630988	     -0.06406080	     -0.00046814	     -0.20533159	     -0.06701136	      0.88299892	     -0.00039182	     -0.22354847	     -0.00000000	      0.00000000	     39.37589379
      1.10775605	     -0.06398960	     -0.00047252	     -0.20526032	     -0.06700697	      0.88299996	     -0.00039587	     -0.22352491	     -0.00000000	      0.00000000	     39.34828294
      1.10920222	     -0.06391211	     -0.00047614	     -0.20518274	     -0.06700263	      0.88300098	     -0.00040011	     -0.22350109	     -0.00000000	      0.00000000	     39.57888800
      1.11064838	     -0.06383669	     -0.00047881	     -0.20510725	     -0.06699833	      0.88300198	     -0.00040454	     -0.22347692	     -0.00000000	      0.00000000	     39.71418491
      1.11258219	     -0.06373291	     -0.00048179	     -0.20500337	     -0.06699266	      0.88300328	     -0.00041075	     -0.22344412	     -0.00000000	      0.00000000	     40.15490429
      1.11387909	     -0.06366458	     -0.00048377	     -0.20493496	     -0.06698891	      0.88300414	     -0.00041511	     -0.22342184	     -0.00000000	      0.00000000	     39.90492433
      1.11517599	     -0.06359467	     -0.00048527	     -0.20486495	     -0.06698520	      0.88300498	     -0.00041961	     -0.22339939	     -0.00000000	      0.00000000	     40.19702347
      1.11680666	     -0.06350966	     -0.00048681	     -0.20477983	     -0.06698060	      0.88300601	     -0.00042548	     -0.22337095	     -0.00000000	      0.00000000	     40.01765694
      1.11825443	     -0.06342926	     -0.00048718	     -0.20469933	     -0.06697657	      0.88300690	     -0.00043088	     -0.22334547	     -0.00000000	      0.00000000	     40.46015270
      1.11951371	     -0.06336194	     -0.00048709	     -0.20463192	     -0.06697311	      0.88300765	     -0.00043572	     -0.22332309	     -0.00000000	      0.00000000	     40.44934541
      1.12077299	     -0.06329368	     -0.00048650	     -0.20456357	     -0.06696969	      0.88300839	     -0.00044069	     -0.22330054	     -0.00000000	      0.00000000	     40.65499928
      1.12203227	     -0.06322563	     -0.00048562	     -0.20449544	     -0.06696632	      0.88300911	     -0.00044578	     -0.22327783	     -0.00000000	      0.00000000	     40.65619915
      1.12329155	     -0.06315650	     -0.00048401	     -0.20442621	     -0.06696298	      0.88300982	     -0.00045101	     -0.22325496	     -0.00000000	      0.00000000	     40.85080454
      1.12455084	     -0.06308694	     -0.00048245	     -0.20435656	     -0.06695970	      0.88301050	     -0.00045635	     -0.22323194	     -0.00000000	      0.00000000	     40.83624564
      1.12581012	     -0.06301756	     -0.00048065	     -0.20428707	     -0.06695645	      0.88301117	     -0.00046181	     -0.22320880	     -0.00000000	      0.00000000	     41.03172813
      1.12706940	     -0.06294888	     -0.00047861	     -0.20421829	     -0.06695325	      0.88301181	     -0.00046738	     -0.22318558	     -0.00000000	      0.00000000	     40.98795666
      1.12813061	     -0.06289054	     -0.00047655	     -0.20415986	     -0.06695059	      0.88301234	     -0.00047217	     -0.22316593	     -0.00000000	      0.00000000	     41.15240153
      1.12919182	     -0.06283232	     -0.00047427	     -0.20410154	     -0.06694796	      0.88301286	     -0.00047703	     -0.22314622	     -0.00000000	      0.00000000	     41.18350104
      1.13052745	     -0.06275880	     -0.00047102	     -0.20402790	     -0.06694470	      0.88301349	     -0.00048325	     -0.22312131	     -0.00000000	      0.00000000	     41.30265608
      1.13186308	     -0.06268538	     -0.00046741	     -0.20395435	     -0.06694148	      0.88301409	     -0.00048959	     -0.22309628	     -0.00000000	      0.00000000	     41.31334160
      1.13288908	     -0.06262886	     -0.00046435	     -0.20389773	     -0.06693905	      0.88301454	     -0.00049453	     -0.22307698	     -0.00000000	      0.00000000	     41.43617781
      1.13391507	     -0.06257261	     -0.00046114	     -0.20384138	     -0.06693664	      0.88301497	     -0.00049953	     -0.22305763	     -0.00000000	      0.00000000	     41.46918838
      1.13527336	     -0.06249856	     -0.00045664	     -0.20376719	     -0.06693349	      0.88301552	     -0.00050625	     -0.22303192	     -0.00000000	      0.00000000	     41.56850204
      1.13663165	     -0.06242486	     -0.00045150	     -0.20369336	     -0.06693040	      0.88301605	     -0.00051305	     -0.22300615	     -0.00000000	      0.00000000	     41.59004351
      1.13761806	     -0.06237145	     -0.00044750	     -0.20363983	     -0.06692818	      0.88301641	     -0.00051805	     -0.22298739	     -0.00000000	      0.00000000	     41.68754304
      1.13860446	     -0.06231829	     -0.00044335	     -0.20358658	     -0.06692599	      0.88301676	     -0.00052310	     -0.22296861	     -0.00000000	      0.00000000	     41.72505650
      1.14001856	     -0.06224247	     -0.00043714	     -0.20351059	     -0.06692290	      0.88301723	     -0.00053040	     -0.22294166	     -0.00000000	      0.00000000	     41.81238453
      1.14124670	     -0.06217711	     -0.00043153	     -0.20344509	     -0.06692025	      0.88301762	     -0.00053681	     -0.22291825	     -0.00000000	      0.00000000	     41.85632012
      1.14247484	     -0.06211221	     -0.00042571	     -0.20338003	     -0.06691764	      0.88301798	     -0.00054327	     -0.22289485	     -0.00000000	      0.00000000	     41.94396363
      1.14370298	     -0.06204794	     -0.00041972	     -0.20331560	     -0.06691507	      0.88301831	     -0.00054978	     -0.22287147	     -0.00000000	      0.00000000	     41.97914263
      1.14493112	     -0.06198420	     -0.00041351	     -0.20325169	     -0.06691254	      0.88301862	     -0.00055633	     -0.22284815	     -0.00000000	      0.00000000	     42.06773112
      1.14599768	     -0.06192947	     -0.00040796	     -0.20319681	     -0.06691036	      0.88301886	     -0.00056206	     -0.22282795	     -0.00000000	      0.00000000	     42.09455107
      1.14706423	     -0.06187528	     -0.00040220	     -0.20314246	     -0.06690822	      0.88301909	     -0.00056780	     -0.22280781	     -0.00000000	      0.00000000	     42.14531724
      1.14842906	     -0.06180686	     -0.00039453	     -0.20307384	     -0.06690551	      0.88301935	     -0.00057519	     -0.22278215	     -0.00000000	      0.00000000	     42.18928059
      1.14979390	     -0.06173940	     -0.00038650	     -0.20300616	     -0.06690285	      0.88301957	     -0.00058261	     -0.22275664	     -0.00000000	      0.00000000	     42.24150809
      1.15094890	     -0.06168325	     -0.00037952	     -0.20294982	     -0.06690062	      0.88301973	     -0.00058890	     -0.22273519	     -0.00000000	      0.00000000	     42.26959717
      1.15210390	     -0.06162794	     -0.00037238	     -0.20289431	     -0.06689843	      0.88301986	     -0.00059521	     -0.22271389	     -0.00000000	      0.00000000	     42.30382257
      1.15348993	     -0.06156331	     -0.00036367	     -0.20282943	     -0.06689584	      0.88301999	     -0.00060279	     -0.22268854	     -0.00000000	      0.00000000	     42.33846299
      1.15487596	     -0.06149973	     -0.00035455	     -0.20276560	     -0.06689328	      0.88302008	     -0.00061037	     -0.22266346	     -0.00000000	      0.00000000	     42.36991188
      1.15626198	     -0.06143835	     -0.00034552	     -0.20270394	     -0.06689077	      0.88302012	     -0.00061795	     -0.22263869	     -0.00000000	      0.00000000	     42.39502737
      1.15744699	     -0.06138719	     -0.00033781	     -0.20265254	     -0.06688865	      0.88302013	     -0.00062442	     -0.22261779	     -0.00000000	     -0.00000000	     42.41378563
      1.15863199	     -0.06133748	     -0.00033022	     -0.20260257	     -0.06688656	      0.88302011	     -0.00063088	     -0.22259716	     -0.00000000	     -0.00000000	     42.42657809
      1.16015202	     -0.06127541	     -0.00032055	     -0.20254015	     -0.06688391	      0.88302004	     -0.00063914	     -0.22257114	     -0.00000000	     -0.00000000	     42.47255186
      1.16167760	     -0.06121614	     -0.00031062	     -0.20248051	     -0.06688130	      0.88301992	     -0.00064739	     -0.22254553	     -0.00000000	     -0.00000000	     42.40993983
      1.16320319	     -0.06115839	     -0.00030088	     -0.20242237	     -0.06687873	      0.88301975	     -0.00065559	     -0.22252050	     -0.00000000	     -0.00000000	     42.47806437
      1.16452892	     -0.06111234	     -0.00029272	     -0.20237596	     -0.06687654	      0.88301956	     -0.00066265	     -0.22249924	     -0.00000000	     -0.00000000	     42.67011526
      1.16585465	     -0.06106970	     -0.00028492	     -0.20233294	     -0.06687439	      0.88301933	     -0.00066965	     -0.22247853	     -0.00000000	     -0.00000000	     42.51674259
      1.16718038	     -0.06103087	     -0.00027770	     -0.20229371	     -0.06687227	      0.88301907	     -0.00067657	     -0.22245844	     -0.00000000	     -0.00000000	     42.71795329
      1.16937996	     -0.06097952	     -0.00026632	     -0.20224165	     -0.06686884	      0.88301857	     -0.00068786	     -0.22242670	     -0.00000000	     -0.00000000	     42.25711264
      1.17096051	     -0.06094316	     -0.00025894	     -0.20220473	     -0.06686645	      0.88301815	     -0.00069580	     -0.22240524	     -0.00000000	     -0.00000000	     42.93337069
      1.17254105	     -0.06091910	     -0.00025147	     -0.20218013	     -0.06686412	      0.88301768	     -0.00070358	     -0.22238492	     -0.00000000	     -0.00000000	     42.74894652
      1.17386923	     -0.06090170	     -0.00024593	     -0.20216223	     -0.06686222	      0.88301725	     -0.00070998	     -0.22236886	     -0.00000000	     -0.00000000	     43.04428929
      1.17519742	     -0.06088910	     -0.00024025	     -0.20214914	     -0.06686035	      0.88301680	     -0.00071625	     -0.22235377	     -0.00000000	     -0.00000000	     42.80022348
      1.17652560	     -0.06087873	     -0.00023488	     -0.20213827	     -0.06685854	      0.88301631	     -0.00072238	     -0.22233963	     -0.00000000	     -0.00000000	     42.96109890
      1.17863653	     -0.06087366	     -0.00022618	     -0.20213241	     -0.06685576	      0.88301549	     -0.00073184	     -0.22231919	      0.00000000	     -0.00000000	     42.38255569
      1.18014717	     -0.06086949	     -0.00022079	     -0.20212763	     -0.06685385	      0.88301486	     -0.00073837	     -0.22230611	      0.00000000	     -0.00000000	     42.95137807
      1.18165780	     -0.06087598	     -0.00021451	     -0.20213354	     -0.06685200	      0.88301420	     -0.00074471	     -0.22229428	      0.00000000	     -0.00000000	     42.59873949
      1.18316843	     -0.06088318	     -0.00020913	     -0.20214014	     -0.06685022	      0.88301351	     -0.00075084	     -0.22228378	      0.00000000	     -0.00000000	     42.72065168
      1.18467906	     -0.06089689	     -0.00020253	     -0.20215327	     -0.06684852	      0.88301279	     -0.00075676	     -0.22227455	      0.00000000	     -0.00000000	     42.37709313
      1.18618969	     -0.06091372	     -0.00019734	     -0.20216949	     -0.06684688	      0.88301206	     -0.00076247	     -0.22226660	      0.00000000	     -0.00000000	     42.42916592
      1.18770032	     -0.06093373	     -0.00019071	     -0.20218892	     -0.06684532	      0.88301130	     -0.00076796	     -0.22225992	      0.00000000	     -0.00000000	     41.98780020
      1.18921095	     -0.06095767	     -0.00018577	     -0.20221225	     -0.06684383	      0.88301053	     -0.00077323	     -0.22225446	      0.00000000	     -0.00000000	     42.32437324
      1.19072158	     -0.06098607	     -0.00017894	     -0.20224009	     -0.06684242	      0.88300975	     -0.00077828	     -0.22225022	      0.00000000	     -0.00000000	     41.63443801
      1.19223221	     -0.06101737	     -0.00017436	     -0.20227077	     -0.06684108	      0.88300895	     -0.00078310	     -0.22224718	      0.00000000	     -0.00000000	     42.06157048
      1.19374284	     -0.06105312	     -0.00016751	     -0.20230596	     -0.06683981	      0.88300815	     -0.00078769	     -0.22224531	      0.00000000	     -0.00000000	     41.24478052
      1.19525347	     -0.06109242	     -0.00016337	     -0.20234465	     -0.06683861	      0.88300734	     -0.00079206	     -0.22224459	      0.00000000	     -0.00000000	     41.68780799
      1.19676411	     -0.06113491	     -0.00015667	     -0.20238660	     -0.06683748	      0.88300653	     -0.00079618	     -0.22224502	     -0.00000000	     -0.00000000	     41.06831765
      1.19827474	     -0.06118081	     -0.00015274	     -0.20243190	     -0.06683642	      0.88300572	     -0.00080007	     -0.22224656	     -0.00000000	     -0.00000000	     41.15656844
      1.19978537	     -0.06123165	     -0.00014642	     -0.20248221	     -0.06683544	      0.88300491	     -0.00080373	     -0.22224921	     -0.00000000	     -0.00000000	     40.70879781
      1.20111720	     -0.06127796	     -0.00014295	     -0.20252801	     -0.06683462	      0.88300421	     -0.00080676	     -0.22225244	     -0.00000000	     -0.00000000	     40.85572778
      1.20244904	     -0.06132779	     -0.00013820	     -0.20257737	     -0.06683386	      0.88300350	     -0.00080960	     -0.22225648	     -0.00000000	     -0.00000000	     40.46317434
      1.20378088	     -0.06137949	     -0.00013413	     -0.20262859	     -0.06683314	      0.88300281	     -0.00081226	     -0.22226133	     -0.00000000	     -0.00000000	     40.48210216
      1.20557514	     -0.06145547	     -0.00012818	     -0.20270398	     -0.06683226	      0.88300189	     -0.00081555	     -0.22226912	     -0.00000000	     -0.00000000	     39.86950469
      1.20704416	     -0.06151408	     -0.00012371	     -0.20276208	     -0.06683160	      0.88300114	     -0.00081799	     -0.22227650	     -0.00000000	     -0.00000000	     40.17389951
      1.20851317	     -0.06157997	     -0.00011885	     -0.20282751	     -0.06683099	      0.88300041	     -0.00082020	     -0.22228469	     -0.00000000	     -0.00000000	     39.76345897
      1.20994648	     -0.06164623	     -0.00011468	     -0.20289331	     -0.06683044	      0.88299972	     -0.00082214	     -0.22229354	     -0.00000000	     -0.00000000	     39.84246753
      1.21137979	     -0.06171493	     -0.00011014	     -0.20296158	     -0.06682994	      0.88299903	     -0.00082386	     -0.22230319	     -0.00000000	     -0.00000000	     39.37364105
      1.21281310	     -0.06178309	     -0.00010589	     -0.20302931	     -0.06682948	      0.88299837	     -0.00082536	     -0.22231360	     -0.00000000	     -0.00000000	     39.42432615
      1.21444258	     -0.06186662	     -0.00010098	     -0.20311238	     -0.06682900	      0.88299763	     -0.00082680	     -0.22232629	     -0.00000000	     -0.00000000	     39.27504864
      1.21607207	     -0.06194816	     -0.00009627	     -0.20319348	     -0.06682857	      0.88299691	     -0.00082795	     -0.22233994	     -0.00000000	     -0.00000000	     39.01003481
      1.21770155	     -0.06203828	     -0.00009181	     -0.20328317	     -0.06682818	      0.88299622	     -0.00082882	     -0.22235443	     -0.00000000	     -0.00000000	     38.92877811
      1.21933103	     -0.06212307	     -0.00008717	     -0.20336757	     -0.06682782	      0.88299555	     -0.00082940	     -0.22236994	     -0.00000000	     -0.00000000	     38.57753545
      1.22096051	     -0.06221293	     -0.00008266	     -0.20345706	     -0.06682750	      0.88299490	     -0.00082969	     -0.22238618	     -0.00000000	     -0.00000000	     38.17458415
      1.22258999	     -0.06230507	     -0.00007845	     -0.20354883	     -0.06682721	      0.88299429	     -0.00082969	     -0.22240328	     -0.00000000	     -0.00000000	     38.33439906
      1.22404851	     -0.06239119	     -0.00007460	     -0.20363465	     -0.06682696	      0.88299375	     -0.00082945	     -0.22241933	     -0.00000000	     -0.00000000	     37.85739697
      1.22550703	     -0.06247522	     -0.00007075	     -0.20371841	     -0.06682673	      0.88299325	     -0.00082897	     -0.22243606	     -0.00000000	     -0.00000000	     37.90574174
      1.22708629	     -0.06257193	     -0.00006628	     -0.20381484	     -0.06682649	      0.88299272	     -0.00082819	     -0.22245487	     -0.00000000	     -0.00000000	     37.70521021
      1.22866556	     -0.06266666	     -0.00006192	     -0.20390932	     -0.06682626	      0.88299222	     -0.00082714	     -0.22247448	     -0.00000000	     -0.00000000	     37.19990249
      1.23024482	     -0.06276442	     -0.00005781	     -0.20400684	     -0.06682604	      0.88299175	     -0.00082583	     -0.22249477	     -0.00000000	     -0.00000000	     37.24470311
      1.23182409	     -0.06286117	     -0.00005376	     -0.20410338	     -0.06682582	      0.88299131	     -0.00082424	     -0.22251578	     -0.00000000	     -0.00000000	     36.83113964
      1.23340335	     -0.06296107	     -0.00004999	     -0.20420308	     -0.06682560	      0.88299089	     -0.00082239	     -0.22253742	     -0.00000000	     -0.00000000	     36.92364112
      1.23498261	     -0.06305946	     -0.00004612	     -0.20430130	     -0.06682537	      0.88299051	     -0.00082027	     -0.22255972	     -0.00000000	     -0.00000000	     36.23778482
      1.23656188	     -0.06316007	     -0.00004298	     -0.20440174	     -0.06682513	      0.88299015	     -0.00081790	     -0.22258254	     -0.00000000	     -0.00000000	     36.45262704
      1.23814114	     -0.06325681	     -0.00003939	     -0.20449836	     -0.06682487	      0.88298983	     -0.00081526	     -0.22260592	     -0.00000000	     -0.00000000	     35.85369752
      1.23972040	     -0.06335435	     -0.00003706	     -0.20459577	     -0.06682461	      0.88298953	     -0.00081237	     -0.22262972	     -0.00000000	     -0.00000000	     35.78474626
      1.24129967	     -0.06345295	     -0.00003479	     -0.20469425	     -0.06682431	      0.88298927	     -0.00080923	     -0.22265402	     -0.00000000	     -0.00000000	     35.59288673
      1.24287278	     -0.06355223	     -0.00003336	     -0.20479343	     -0.06682400	      0.88298904	     -0.00080586	     -0.22267869	     -0.00000000	     -0.00000000	     35.21573281
      1.24444589	     -0.06364968	     -0.00003163	     -0.20489079	     -0.06682366	      0.88298884	     -0.00080225	     -0.22270380	     -0.00000000	     -0.00000000	     35.17833178
      1.24601901	     -0.06375004	     -0.00003049	     -0.20499109	     -0.06682329	      0.88298867	     -0.00079840	     -0.22272924	     -0.00000000	     -0.00000000	     35.15472332
      1.24759212	     -0.06384635	     -0.00002900	     -0.20508737	     -0.06682289	      0.88298854	     -0.00079432	     -0.22275503	     -0.00000000	     -0.00000000	     34.49959162
      1.24880090	     -0.06391865	     -0.00002897	     -0.20515963	     -0.06682255	      0.88298845	     -0.00079103	     -0.22277502	     -0.00000000	     -0.00000000	     34.63071411
      1.25000968	     -0.06399190	     -0.00002915	     -0.20523285	     -0.06682220	      0.88298839	     -0.00078761	     -0.22279521	     -0.00000000	     -0.00000000	     34.39659051
      1.25121846	     -0.06406568	     -0.00002963	     -0.20530661	     -0.06682182	      0.88298834	     -0.00078406	     -0.22281560	     -0.00000000	     -0.00000000	     34.27991973
      1.25269274	     -0.06415440	     -0.00003036	     -0.20539532	     -0.06682132	      0.88298831	     -0.00077957	     -0.22284073	     -0.00000000	     -0.00000000	     33.99199507
      1.25380415	     -0.06421982	     -0.00003149	     -0.20546073	     -0.06682091	      0.88298830	     -0.00077607	     -0.22285980	     -0.00000000	      0.00000000	     33.94179888
      1.25491557	     -0.06428499	     -0.00003277	     -0.20552590	     -0.06682049	      0.88298831	     -0.00077246	     -0.22287898	     -0.00000000	      0.00000000	     33.74918058
      1.25628129	     -0.06436473	     -0.00003458	     -0.20560564	     -0.06681993	      0.88298834	     -0.00076791	     -0.22290267	     -0.00000000	      0.00000000	     33.62843933
      1.25764701	     -0.06444221	     -0.00003647	     -0.20568315	     -0.06681933	      0.88298839	     -0.00076322	     -0.22292643	     -0.00000000	      0.00000000	     33.36233428
      1.25867617	     -0.06449964	     -0.00003802	     -0.20574060	     -0.06681885	      0.88298844	     -0.00075960	     -0.22294432	     -0.00000000	      0.00000000	     33.32889591
      1.25970533	     -0.06455598	     -0.00003958	     -0.20579698	     -0.06681834	      0.88298850	     -0.00075590	     -0.22296216	     -0.00000000	      0.00000000	     33.18788445
      1.26111417	     -0.06463148	     -0.00004189	     -0.20587253	     -0.06681761	      0.88298860	     -0.00075074	     -0.22298648	     -0.00000000	      0.00000000	     33.06027193
      1.26252301	     -0.06470475	     -0.00004445	     -0.20594587	     -0.06681683	      0.88298871	     -0.00074546	     -0.22301062	     -0.00000000	      0.00000000	     32.85245402
      1.26349997	     -0.06475465	     -0.00004645	     -0.20599582	     -0.06681626	      0.88298880	     -0.00074173	     -0.22302722	     -0.00000000	      0.00000000	     32.80982062
      1.26447693	     -0.06480336	     -0.00004858	     -0.20604459	     -0.06681566	      0.88298890	     -0.00073796	     -0.22304371	     -0.00000000	      0.00000000	     32.70579526
      1.26596248	     -0.06487526	     -0.00005214	     -0.20611659	     -0.06681470	      0.88298906	     -0.00073213	     -0.22306850	     -0.00000000	      0.00000000	     32.58827336
      1.26721591	     -0.06493360	     -0.00005539	     -0.20617500	     -0.06681384	      0.88298920	     -0.00072714	     -0.22308913	     -0.00000000	      0.00000000	     32.47055694
      1.26846935	     -0.06498993	     -0.00005868	     -0.20623144	     -0.06681293	      0.88298935	     -0.00072208	     -0.22310945	     -0.00000000	      0.00000000	     32.39848921
      1.26972278	     -0.06504460	     -0.00006223	     -0.20628620	     -0.06681196	      0.88298951	     -0.00071697	     -0.22312947	     -0.00000000	      0.00000000	     32.28840924
      1.27097621	     -0.06509767	     -0.00006600	     -0.20633938	     -0.06681095	      0.88298967	     -0.00071180	     -0.22314916	     -0.00000000	      0.00000000	     32.23961051
      1.27204330	     -0.06514102	     -0.00006919	     -0.20638283	     -0.06681005	      0.88298981	     -0.00070738	     -0.22316565	     -0.00000000	      0.00000000	     32.16104159
      1.27311039	     -0.06518312	     -0.00007255	     -0.20642502	     -0.06680911	      0.88298996	     -0.00070292	     -0.22318185	     -0.00000000	      0.00000000	     32.11643225
      1.27452212	     -0.06523670	     -0.00007729	     -0.20647875	     -0.06680780	      0.88299015	     -0.00069698	     -0.22320285	      0.00000000	      0.00000000	     32.05728837
      1.27593386	     -0.06528845	     -0.00008247	     -0.20653063	     -0.06680642	      0.88299034	     -0.00069102	     -0.22322333	      0.00000000	      0.00000000	     32.02968991
      1.27709432	     -0.06532935	     -0.00008700	     -0.20657165	     -0.06680523	      0.88299050	     -0.00068609	     -0.22323977	      0.00000000	      0.00000000	     31.98981484
      1.27825477	     -0.06536933	     -0.00009183	     -0.20661175	     -0.06680399	      0.88299066	     -0.00068116	     -0.22325586	      0.00000000	      0.00000000	     31.98772662
      1.27968861	     -0.06541690	     -0.00009813	     -0.20665946	     -0.06680239	      0.88299085	     -0.00067505	     -0.22327524	      0.00000000	      0.00000000	     31.95687123
      1.28112245	     -0.06546334	     -0.00010482	     -0.20670605	     -0.06680070	      0.88299104	     -0.00066894	     -0.22329408	      0.00000000	      0.00000000	     32.04666125
      1.28236151	     -0.06550111	     -0.00011079	     -0.20674394	     -0.06679919	      0.88299119	     -0.00066367	     -0.22330993	      0.00000000	      0.00000000	     31.95862663
      1.28360058	     -0.06553792	     -0.00011702	     -0.20678088	     -0.06679761	      0.88299134	     -0.00065842	     -0.22332537	      0.00000000	      0.00000000	     32.08085848
      1.28512519	     -0.06558170	     -0.00012495	     -0.20682482	     -0.06679559	      0.88299152	     -0.00065200	     -0.22334381	      0.00000000	      0.00000000	     32.07203280
      1.28664981	     -0.06562360	     -0.00013310	     -0.20686690	     -0.06679349	      0.88299168	     -0.00064564	     -0.22336163	      0.00000000	      0.00000000	     32.41617317
      1.28817443	     -0.06566253	     -0.00014126	     -0.20690601	     -0.06679130	      0.88299183	     -0.00063937	     -0.22337885	      0.00000000	      0.00000000	     32.24512705
      1.28969904	     -0.06569871	     -0.00014963	     -0.20694237	     -0.06678903	      0.88299196	     -0.00063320	     -0.22339542	      0.00000000	      0.00000000	     32.70491102
      1.29122366	     -0.06573439	     -0.00015779	     -0.20697826	     -0.06678669	      0.88299208	     -0.00062715	     -0.22341136	      0.00000000	      0.00000000	     32.53488365
      1.29274828	     -0.06576422	     -0.00016614	     -0.20700830	     -0.06678427	      0.88299218	     -0.00062124	     -0.22342666	      0.00000000	      0.00000000	     32.91728955
      1.29427290	     -0.06579306	     -0.00017428	     -0.20703736	     -0.06678178	      0.88299227	     -0.00061547	     -0.22344124	      0.00000000	      0.00000000	     33.17927625
      1.29596505	     -0.06582216	     -0.00018342	     -0.20706671	     -0.06677894	      0.88299234	     -0.00060927	     -0.22345664	      0.00000000	      0.00000000	     33.47567391
      1.29765720	     -0.06585237	     -0.00019275	     -0.20709719	     -0.06677603	      0.88299239	     -0.00060328	     -0.22347113	      0.00000000	      0.00000000	     33.64747337
      1.29908293	     -0.06586808	     -0.00020000	     -0.20711315	     -0.06677351	      0.88299242	     -0.00059841	     -0.22348280	      0.00000000	      0.00000000	     33.75662574
      1.30050867	     -0.06588281	     -0.00020724	     -0.20712813	     -0.06677096	      0.88299244	     -0.00059371	     -0.22349366	      0.00000000	      0.00000000	     33.81755494
      1.30203833	     -0.06590016	     -0.00021488	     -0.20714574	     -0.06676816	      0.88299245	     -0.00058886	     -0.22350457	      0.00000000	      0.00000000	     34.15140594
      1.30356799	     -0.06591277	     -0.00022225	     -0.20715865	     -0.06676532	      0.88299244	     -0.00058422	     -0.22351478	      0.00000000	     -0.00000000	     34.05552962
      1.30509765	     -0.06592337	     -0.00022946	     -0.20716954	     -0.06676243	      0.88299243	     -0.00057979	     -0.22352422	      0.00000000	     -0.00000000	     34.54601245
      1.30662731	     -0.06592962	     -0.00023624	     -0.20717611	     -0.06675951	      0.88299241	     -0.00057557	     -0.22353290	      0.00000000	     -0.00000000	     34.25883506
      1.30791913	     -0.06593318	     -0.00024191	     -0.20717993	     -0.06675700	      0.88299239	     -0.00057218	     -0.22353960	      0.00000000	     -0.00000000	     34.61732411
      1.30921096	     -0.06593505	     -0.00024741	     -0.20718207	     -0.06675448	      0.88299237	     -0.00056895	     -0.22354577	      0.00000000	     -0.00000000	     34.54877889
      1.31050278	     -0.06593443	     -0.00025278	     -0.20718173	     -0.06675193	      0.88299236	     -0.00056588	     -0.22355136	      0.00000000	     -0.00000000	     34.75972820
      1.31249601	     -0.06593224	     -0.00026080	     -0.20717997	     -0.06674796	      0.88299233	     -0.00056146	     -0.22355889	      0.00000000	     -0.00000000	     34.49772224
      1.31401933	     -0.06592258	     -0.00026680	     -0.20717065	     -0.06674490	      0.88299233	     -0.00055835	     -0.22356372	      0.00000000	     -0.00000000	     34.96746544
      1.31554266	     -0.06591325	     -0.00027256	     -0.20716165	     -0.06674182	      0.88299233	     -0.00055547	     -0.22356767	      0.00000000	      0.00000000	     35.08380325
      1.31706598	     -0.06590164	     -0.00027821	     -0.20715039	     -0.06673872	      0.88299235	     -0.00055282	     -0.22357081	      0.00000000	      0.00000000	     35.36271403
      1.31858931	     -0.06588738	     -0.00028351	     -0.20713647	     -0.06673560	      0.88299238	     -0.00055041	     -0.22357315	      0.00000000	      0.00000000	     35.21313487
      1.32011263	     -0.06586762	     -0.00028855	     -0.20711707	     -0.06673247	      0.88299242	     -0.00054823	     -0.22357466	      0.00000000	      0.00000000	     35.58173443
      1.32146992	     -0.06585072	     -0.00029284	     -0.20710048	     -0.06672967	      0.88299248	     -0.00054649	     -0.22357526	      0.00000000	      0.00000000	     35.76951749
      1.32282720	     -0.06583044	     -0.00029667	     -0.20708054	     -0.06672687	      0.88299255	     -0.00054493	     -0.22357524	      0.00000000	      0.00000000	     35.71168685
      1.32418448	     -0.06580742	     -0.00030033	     -0.20705786	     -0.06672406	      0.88299263	     -0.00054357	     -0.22357453	      0.00000000	      0.00000000	     35.99052980
      1.32685999	     -0.06576097	     -0.00030693	     -0.20701208	     -0.06671850	      0.88299285	     -0.00054143	     -0.22357121	      0.00000000	      0.00000000	     35.77047398
      1.32828499	     -0.06572516	     -0.00031006	     -0.20697662	     -0.06671554	      0.88299299	     -0.00054060	     -0.22356835	      0.00000000	      0.00000000	     36.37011454
      1.32970998	     -0.06569237	     -0.00031295	     -0.20694420	     -0.06671257	      0.88299315	     -0.00053997	     -0.22356466	     -0.00000000	      0.00000000	     36.56669663
      1.33111179	     -0.06565861	     -0.00031573	     -0.20691079	     -0.06670965	      0.88299332	     -0.00053956	     -0.22356028	     -0.00000000	      0.00000000	     36.86003425
      1.33251360	     -0.06562216	     -0.00031817	     -0.20687471	     -0.06670674	      0.88299352	     -0.00053935	     -0.22355521	     -0.00000000	      0.00000000	     36.77967408
      1.33391541	     -0.06558192	     -0.00032042	     -0.20683483	     -0.06670382	      0.88299373	     -0.00053935	     -0.22354938	     -0.00000000	      0.00000000	     37.11917082
      1.33552922	     -0.06553454	     -0.00032265	     -0.20678788	     -0.06670046	      0.88299400	     -0.00053959	     -0.22354173	     -0.00000000	      0.00000000	     37.38322330
      1.33714304	     -0.06548472	     -0.00032456	     -0.20673849	     -0.06669710	      0.88299428	     -0.00054011	     -0.22353309	     -0.00000000	      0.00000000	     37.13362708
      1.33875685	     -0.06542734	     -0.00032600	     -0.20668154	     -0.06669374	      0.88299459	     -0.00054090	     -0.22352343	     -0.00000000	      0.00000000	     37.56217082
      1.34037066	     -0.06536934	     -0.00032718	     -0.20662397	     -0.06669038	      0.88299492	     -0.00054195	     -0.22351265	     -0.00000000	      0.00000000	     37.65633401
      1.34198448	     -0.06530689	     -0.00032793	     -0.20656195	     -0.06668703	      0.88299526	     -0.00054328	     -0.22350082	     -0.00000000	      0.00000000	     37.92307365
      1.34359829	     -0.06524274	     -0.00032850	     -0.20649823	     -0.06668368	      0.88299563	     -0.00054487	     -0.22348792	     -0.00000000	      0.00000000	     38.09466253
      1.34521210	     -0.06517465	     -0.00032866	     -0.20643057	     -0.06668033	      0.88299601	     -0.00054673	     -0.22347396	     -0.00000000	      0.00000000	     38.33753727
      1.34682592	     -0.06510468	     -0.00032863	     -0.20636102	     -0.06667698	      0.88299640	     -0.00054885	     -0.22345894	     -0.00000000	      0.00000000	     38.53083835
      1.34843973	     -0.06503075	     -0.00032822	     -0.20628752	     -0.06667364	      0.88299680	     -0.00055124	     -0.22344287	     -0.00000000	      0.00000000	     38.81000275
      1.35005354	     -0.06495521	     -0.00032743	     -0.20621240	     -0.06667030	      0.88299722	     -0.00055389	     -0.22342573	     -0.00000000	      0.00000000	     39.18895343
      1.35166736	     -0.06487672	     -0.00032662	     -0.20613433	     -0.06666696	      0.88299764	     -0.00055680	     -0.22340755	     -0.00000000	      0.00000000	     39.13539509
      1.35335735	     -0.06479272	     -0.00032521	     -0.20605076	     -0.06666347	      0.88299810	     -0.00056013	     -0.22338741	     -0.00000000	      0.00000000	     39.43149565
      1.35482304	     -0.06471705	     -0.00032404	     -0.20597546	     -0.06666045	      0.88299849	     -0.00056324	     -0.22336906	     -0.00000000	      0.00000000	     39.50167658
      1.35628873	     -0.06463846	     -0.00032227	     -0.20589724	     -0.06665743	      0.88299889	     -0.00056655	     -0.22334988	     -0.00000000	      0.00000000	     39.80777758
      1.35775442	     -0.06455964	     -0.00032027	     -0.20581879	     -0.06665442	      0.88299929	     -0.00057007	     -0.22332986	     -0.00000000	      0.00000000	     40.16759280
      1.35922011	     -0.06447853	     -0.00031760	     -0.20573805	     -0.06665141	      0.88299969	     -0.00057380	     -0.22330906	     -0.00000000	      0.00000000	     39.99116325
      1.36068579	     -0.06439420	     -0.00031466	     -0.20565409	     -0.06664841	      0.88300010	     -0.00057772	     -0.22328748	     -0.00000000	      0.00000000	     40.44111770
      1.36229614	     -0.06430205	     -0.00031105	     -0.20556234	     -0.06664512	      0.88300054	     -0.00058226	     -0.22326288	     -0.00000000	      0.00000000	     40.36548741
      1.36351297	     -0.06423000	     -0.00030821	     -0.20549058	     -0.06664264	      0.88300087	     -0.00058585	     -0.22324371	     -0.00000000	      0.00000000	     40.73580757
      1.36472979	     -0.06415679	     -0.00030507	     -0.20541766	     -0.06664016	      0.88300120	     -0.00058956	     -0.22322404	     -0.00000000	      0.00000000	     40.77808505
      1.36594662	     -0.06408284	     -0.00030174	     -0.20534400	     -0.06663768	      0.88300152	     -0.00059341	     -0.22320389	     -0.00000000	      0.00000000	     41.00999424
      1.36716345	     -0.06400750	     -0.00029819	     -0.20526894	     -0.06663522	      0.88300185	     -0.00059738	     -0.22318326	     -0.00000000	      0.00000000	     41.06656332
      1.36838027	     -0.06393133	     -0.00029437	     -0.20519306	     -0.06663275	      0.88300217	     -0.00060148	     -0.22316216	     -0.00000000	      0.00000000	     41.31043940
      1.36943469	     -0.06386419	     -0.00029078	     -0.20512616	     -0.06663062	      0.88300244	     -0.00060514	     -0.22314353	     -0.00000000	      0.00000000	     41.34070291
      1.37048911	     -0.06379667	     -0.00028705	     -0.20505888	     -0.06662850	      0.88300271	     -0.00060888	     -0.22312456	     -0.00000000	      0.00000000	     41.50909833
      1.37154353	     -0.06372763	     -0.00028325	     -0.20499008	     -0.06662638	      0.88300298	     -0.00061272	     -0.22310528	     -0.00000000	      0.00000000	     41.59776301
      1.37292956	     -0.06363601	     -0.00027843	     -0.20489875	     -0.06662359	      0.88300332	     -0.00061789	     -0.22307953	     -0.00000000	      0.00000000	     41.80084881
      1.37392103	     -0.06357075	     -0.00027491	     -0.20483370	     -0.06662161	      0.88300357	     -0.00062168	     -0.22306086	     -0.00000000	      0.00000000	     41.83481900
      1.37491251	     -0.06350526	     -0.00027125	     -0.20476840	     -0.06661962	      0.88300381	     -0.00062555	     -0.22304199	     -0.00000000	      0.00000000	     41.97034690
      1.37618939	     -0.06342040	     -0.00026630	     -0.20468379	     -0.06661707	      0.88300411	     -0.00063063	     -0.22301740	     -0.00000000	      0.00000000	     42.06179225
      1.37725762	     -0.06334880	     -0.00026194	     -0.20461241	     -0.06661495	      0.88300435	     -0.00063498	     -0.22299657	     -0.00000000	      0.00000000	     42.22800740
      1.37832586	     -0.06327658	     -0.00025717	     -0.20454039	     -0.06661282	      0.88300459	     -0.00063940	     -0.22297552	     -0.00000000	      0.00000000	     42.27849277
      1.37939409	     -0.06320397	     -0.00025200	     -0.20446800	     -0.06661070	      0.88300483	     -0.00064389	     -0.22295425	     -0.00000000	      0.00000000	     42.43182947
      1.38046232	     -0.06313122	     -0.00024666	     -0.20439546	     -0.06660858	      0.88300505	     -0.00064845	     -0.22293276	     -0.00000000	      0.00000000	     42.47548825
      1.38153055	     -0.06305819	     -0.00024116	     -0.20432264	     -0.06660646	      0.88300527	     -0.00065308	     -0.22291107	     -0.00000000	      0.00000000	     42.63088473
      1.38259879	     -0.06298502	     -0.00023553	     -0.20424966	     -0.06660434	      0.88300548	     -0.00065777	     -0.22288919	     -0.00000000	      0.00000000	     42.67259127
      1.38366702	     -0.06291160	     -0.00022975	     -0.20417643	     -0.06660223	      0.88300568	     -0.00066253	     -0.22286712	     -0.00000000	      0.00000000	     42.83361641
      1.38473525	     -0.06283837	     -0.00022408	     -0.20410338	     -0.06660011	      0.88300587	     -0.00066733	     -0.22284487	     -0.00000000	      0.00000000	     42.87094882
      1.38580348	     -0.06276425	     -0.00021860	     -0.20402943	     -0.06659800	      0.88300605	     -0.00067219	     -0.22282246	     -0.00000000	      0.00000000	     43.03606055
      1.38674215	     -0.06269981	     -0.00021386	     -0.20396513	     -0.06659614	      0.88300620	     -0.00067650	     -0.22280267	     -0.00000000	      0.00000000	     43.07268441
      1.38768082	     -0.06263547	     -0.00020903	     -0.20390093	     -0.06659428	      0.88300634	     -0.00068085	     -0.22278278	     -0.00000000	      0.00000000	     43.18170687
      1.38886394	     -0.06255452	     -0.00020259	     -0.20382014	     -0.06659194	      0.88300651	     -0.00068636	     -0.22275760	     -0.00000000	      0.00000000	     43.28104102
      1.39004706	     -0.06247358	     -0.00019600	     -0.20373935	     -0.06658959	      0.88300666	     -0.00069192	     -0.22273229	     -0.00000000	      0.00000000	     43.43206670
      1.39100883	     -0.06240787	     -0.00019048	     -0.20367377	     -0.06658767	      0.88300676	     -0.00069647	     -0.22271164	     -0.00000000	      0.00000000	     43.50348662
      1.39197060	     -0.06234217	     -0.00018484	     -0.20360819	     -0.06658576	      0.88300686	     -0.00070104	     -0.22269092	     -0.00000000	      0.00000000	     43.61810364
      1.39318564	     -0.06225935	     -0.00017764	     -0.20352551	     -0.06658333	      0.88300697	     -0.00070684	     -0.22266466	     -0.00000000	      0.00000000	     43.74166968
      1.39440067	     -0.06217674	     -0.00017036	     -0.20344302	     -0.06658090	      0.88300705	     -0.00071267	     -0.22263833	     -0.00000000	      0.00000000	     43.89438234
      1.39537139	     -0.06211100	     -0.00016453	     -0.20337737	     -0.06657895	      0.88300711	     -0.00071734	     -0.22261724	     -0.00000000	      0.00000000	     43.99234189
      1.39634210	     -0.06204545	     -0.00015865	     -0.20331190	     -0.06657700	      0.88300715	     -0.00072201	     -0.22259612	     -0.00000000	      0.00000000	     44.10910320
      1.39761958	     -0.06195960	     -0.00015092	     -0.20322616	     -0.06657442	      0.88300718	     -0.00072817	     -0.22256829	     -0.00000000	      0.00000000	     44.25819207
      1.39889705	     -0.06187457	     -0.00014313	     -0.20314120	     -0.06657182	      0.88300719	     -0.00073434	     -0.22254045	     -0.00000000	     -0.00000000	     44.40954110
      1.39991751	     -0.06180726	     -0.00013681	     -0.20307396	     -0.06656975	      0.88300718	     -0.00073926	     -0.22251821	     -0.00000000	     -0.00000000	     44.53495860
      1.40093797	     -0.06174028	     -0.00013033	     -0.20300703	     -0.06656766	      0.88300715	     -0.00074417	     -0.22249598	     -0.00000000	     -0.00000000	     44.65203641
      1.40226975	     -0.06165288	     -0.00012208	     -0.20291967	     -0.06656492	      0.88300709	     -0.00075057	     -0.22246701	     -0.00000000	     -0.00000000	     44.81603885
      1.40360152	     -0.06156674	     -0.00011406	     -0.20283356	     -0.06656217	      0.88300700	     -0.00075695	     -0.22243813	     -0.00000000	     -0.00000000	     44.95677075
      1.40471807	     -0.06149554	     -0.00010741	     -0.20276236	     -0.06655985	      0.88300690	     -0.00076227	     -0.22241402	     -0.00000000	     -0.00000000	     45.11371499
      1.40583462	     -0.06142500	     -0.00010078	     -0.20269181	     -0.06655752	      0.88300678	     -0.00076756	     -0.22239001	     -0.00000000	     -0.00000000	     45.25112299
      1.40721482	     -0.06133867	     -0.00009261	     -0.20260545	     -0.06655462	      0.88300660	     -0.00077406	     -0.22236051	     -0.00000000	     -0.00000000	     45.46255247
      1.40859501	     -0.06125321	     -0.00008443	     -0.20251995	     -0.06655171	      0.88300639	     -0.00078048	     -0.22233119	     -0.00000000	     -0.00000000	     45.64853052
      1.40997521	     -0.06116880	     -0.00007629	     -0.20243546	     -0.06654879	      0.88300615	     -0.00078683	     -0.22230208	     -0.00000000	     -0.00000000	     45.91010922
      1.41135541	     -0.06108544	     -0.00006814	     -0.20235202	     -0.06654585	      0.88300588	     -0.00079307	     -0.22227320	     -0.00000000	     -0.00000000	     46.09282741
      1.41273560	     -0.06100344	     -0.00006010	     -0.20226990	     -0.06654291	      0.88300558	     -0.00079920	     -0.22224456	     -0.00000000	     -0.00000000	     46.37379264
      1.41411580	     -0.06092281	     -0.00005183	     -0.20218914	     -0.06653996	      0.88300526	     -0.00080520	     -0.22221621	     -0.00000000	     -0.00000000	     46.57012833
      1.41549599	     -0.06084374	     -0.00004365	     -0.20210992	     -0.06653702	      0.88300491	     -0.00081106	     -0.22218815	     -0.00000000	     -0.00000000	     46.81379731
      1.41730324	     -0.06074253	     -0.00003295	     -0.20200848	     -0.06653316	      0.88300442	     -0.00081850	     -0.22215192	     -0.00000000	     -0.00000000	     47.06997846
      1.41920167	     -0.06063944	     -0.00002186	     -0.20190510	     -0.06652911	      0.88300387	     -0.00082602	     -0.22211457	     -0.00000000	     -0.00000000	     47.33369930
      1.42057520	     -0.06056831	     -0.00001417	     -0.20183373	     -0.06652620	      0.88300347	     -0.00083125	     -0.22208805	     -0.00000000	     -0.00000000	     47.63004997
      1.42194873	     -0.06049826	     -0.00000670	     -0.20176343	     -0.06652329	      0.88300305	     -0.00083631	     -0.22206200	     -0.00000000	     -0.00000000	     47.53374389
      1.42332227	     -0.06043019	      0.00000041	     -0.20169507	     -0.06652040	      0.88300264	     -0.00084118	     -0.22203641	     -0.00000000	     -0.00000000	     47.88069360
      1.42552565	     -0.06033052	      0.00001155	     -0.20159491	     -0.06651580	      0.88300197	     -0.00084860	     -0.22199651	     -0.00000000	     -0.00000000	     47.63142513
      1.42694754	     -0.06026301	      0.00001794	     -0.20152703	     -0.06651286	      0.88300154	     -0.00085312	     -0.22197149	     -0.00000000	     -0.00000000	     48.11428905
      1.42836943	     -0.06020253	      0.00002446	     -0.20146618	     -0.06650995	      0.88300113	     -0.00085744	     -0.22194703	     -0.00000000	     -0.00000000	     48.27801977
      1.43010899	     -0.06013421	      0.00003098	     -0.20139735	     -0.06650642	      0.88300064	     -0.00086243	     -0.22191800	      0.00000000	     -0.00000000	     48.65291951
      1.43184856	     -0.06006775	      0.00003906	     -0.20133041	     -0.06650293	      0.88300017	     -0.00086710	     -0.22188999	      0.00000000	     -0.00000000	     48.24971886
      1.43306611	     -0.06002323	      0.00004191	     -0.20128548	     -0.06650051	      0.88299986	     -0.00087018	     -0.22187098	      0.00000000	     -0.00000000	     48.73727861
      1.43428367	     -0.05998092	      0.00004632	     -0.20124279	     -0.06649812	      0.88299957	     -0.00087310	     -0.22185247	      0.00000000	     -0.00000000	     48.69382350
      1.43602154	     -0.05992621	      0.00005129	     -0.20118749	     -0.06649475	      0.88299918	     -0.00087699	     -0.22182692	      0.00000000	     -0.00000000	     48.92979719
      1.43775942	     -0.05987360	      0.00005702	     -0.20113432	     -0.06649142	      0.88299883	     -0.00088056	     -0.22180244	      0.00000000	     -0.00000000	     48.70806439
      1.43921721	     -0.05983608	      0.00005946	     -0.20109625	     -0.06648868	      0.88299856	     -0.00088329	     -0.22178274	      0.00000000	     -0.00000000	     49.09902753
      1.44067500	     -0.05980050	      0.00006388	     -0.20106018	     -0.06648597	      0.88299833	     -0.00088580	     -0.22176389	      0.00000000	     -0.00000000	     48.84151205
      1.44213280	     -0.05977244	      0.00006573	     -0.20103155	     -0.06648330	      0.88299812	     -0.00088808	     -0.22174589	     -0.00000000	     -0.00000000	     49.33397843
      1.44359059	     -0.05974865	      0.00006927	     -0.20100726	     -0.06648067	      0.88299794	     -0.00089012	     -0.22172886	     -0.00000000	     -0.00000000	     48.79643246
      1.44504838	     -0.05973148	      0.00007045	     -0.20098951	     -0.06647807	      0.88299780	     -0.00089194	     -0.22171285	     -0.00000000	     -0.00000000	     49.31232493
      1.44650618	     -0.05972061	      0.00007317	     -0.20097810	     -0.06647552	      0.88299769	     -0.00089352	     -0.22169796	     -0.00000000	     -0.00000000	     48.77502289
      1.44796397	     -0.05971328	      0.00007397	     -0.20097020	     -0.06647301	      0.88299760	     -0.00089487	     -0.22168420	     -0.00000000	     -0.00000000	     49.15532995
      1.44942176	     -0.05971425	      0.00007602	     -0.20097063	     -0.06647054	      0.88299755	     -0.00089598	     -0.22167158	     -0.00000000	     -0.00000000	     49.09136601
      1.45087956	     -0.05972063	      0.00007673	     -0.20097645	     -0.06646810	      0.88299752	     -0.00089687	     -0.22166022	     -0.00000000	     -0.00000000	     48.81732156
      1.45233735	     -0.05973103	      0.00007819	     -0.20098630	     -0.06646571	      0.88299752	     -0.00089753	     -0.22165011	     -0.00000000	      0.00000000	     48.95080112
      1.45393482	     -0.05975297	      0.00007870	     -0.20100763	     -0.06646313	      0.88299755	     -0.00089798	     -0.22164047	     -0.00000000	      0.00000000	     49.02171609
      1.45553229	     -0.05977688	      0.00008061	     -0.20103099	     -0.06646060	      0.88299761	     -0.00089816	     -0.22163244	     -0.00000000	      0.00000000	     48.78031137
      1.45712975	     -0.05981052	      0.00008011	     -0.20106404	     -0.06645812	      0.88299770	     -0.00089806	     -0.22162596	     -0.00000000	      0.00000000	     48.79060287
      1.45872722	     -0.05984879	      0.00008304	     -0.20110180	     -0.06645568	      0.88299781	     -0.00089769	     -0.22162112	     -0.00000000	      0.00000000	     48.72343616
      1.46000643	     -0.05988565	      0.00008197	     -0.20113819	     -0.06645375	      0.88299791	     -0.00089719	     -0.22161836	     -0.00000000	      0.00000000	     48.59142730
      1.46128564	     -0.05992418	      0.00008326	     -0.20117632	     -0.06645186	      0.88299802	     -0.00089652	     -0.22161662	     -0.00000000	      0.00000000	     48.39238651
      1.46256484	     -0.05996720	      0.00008384	     -0.20121893	     -0.06644998	      0.88299815	     -0.00089567	     -0.22161588	     -0.00000000	      0.00000000	     48.45054129
      1.46436753	     -0.06003585	      0.00008520	     -0.20128704	     -0.06644738	      0.88299833	     -0.00089418	     -0.22161656	     -0.00000000	      0.00000000	     47.82756362
      1.46617022	     -0.06010788	      0.00008510	     -0.20135851	     -0.06644481	      0.88299853	     -0.00089234	     -0.22161923	     -0.00000000	      0.00000000	     48.20606512
      1.46753439	     -0.06016922	      0.00008679	     -0.20141950	     -0.06644290	      0.88299869	     -0.00089072	     -0.22162249	     -0.00000000	      0.00000000	     47.76665508
      1.46889856	     -0.06023291	      0.00008684	     -0.20148280	     -0.06644099	      0.88299885	     -0.00088890	     -0.22162687	     -0.00000000	      0.00000000	     47.77163152
      1.47062637	     -0.06032212	      0.00008778	     -0.20157156	     -0.06643861	      0.88299906	     -0.00088632	     -0.22163392	     -0.00000000	      0.00000000	     47.67442763
      1.47235417	     -0.06041312	      0.00008667	     -0.20166210	     -0.06643624	      0.88299927	     -0.00088342	     -0.22164272	     -0.00000000	      0.00000000	     47.24602576
      1.47372722	     -0.06048958	      0.00008766	     -0.20173825	     -0.06643436	      0.88299943	     -0.00088090	     -0.22165089	     -0.00000000	      0.00000000	     47.01116093
      1.47510028	     -0.06057054	      0.00008633	     -0.20181886	     -0.06643249	      0.88299960	     -0.00087818	     -0.22166009	     -0.00000000	      0.00000000	     46.94327091
      1.47681113	     -0.06067543	      0.00008614	     -0.20192336	     -0.06643017	      0.88299979	     -0.00087453	     -0.22167297	     -0.00000000	      0.00000000	     46.75677865
      1.47831363	     -0.06077290	      0.00008353	     -0.20202047	     -0.06642812	      0.88299996	     -0.00087109	     -0.22168555	     -0.00000000	      0.00000000	     46.37223706
      1.47981613	     -0.06087327	      0.00008290	     -0.20212054	     -0.06642608	      0.88300013	     -0.00086742	     -0.22169933	     -0.00000000	      0.00000000	     45.89910902
      1.48131863	     -0.06097693	      0.00007964	     -0.20222384	     -0.06642403	      0.88300029	     -0.00086353	     -0.22171426	     -0.00000000	      0.00000000	     46.00059592
      1.48282113	     -0.06108463	      0.00007836	     -0.20233127	     -0.06642197	      0.88300045	     -0.00085943	     -0.22173034	     -0.00000000	      0.00000000	     45.57662322
      1.48432363	     -0.06119702	      0.00007444	     -0.20244333	     -0.06641990	      0.88300060	     -0.00085511	     -0.22174753	     -0.00000000	      0.00000000	     45.36639572
      1.48582613	     -0.06131063	      0.00007219	     -0.20255669	     -0.06641781	      0.88300075	     -0.00085059	     -0.22176585	     -0.00000000	      0.00000000	     44.87467058
      1.48732863	     -0.06142618	      0.00006760	     -0.20267194	     -0.06641571	      0.88300090	     -0.00084585	     -0.22178519	     -0.00000000	      0.00000000	     44.96175085
      1.48883113	     -0.06154598	      0.00006468	     -0.20279150	     -0.06641359	      0.88300105	     -0.00084092	     -0.22180552	     -0.00000000	      0.00000000	     44.34904316
      1.48990464	     -0.06163075	      0.00006109	     -0.20287609	     -0.06641207	      0.88300115	     -0.00083727	     -0.22182064	     -0.00000000	      0.00000000	     44.36649648
      1.49097815	     -0.06171736	      0.00005791	     -0.20296254	     -0.06641052	      0.88300125	     -0.00083352	     -0.22183621	     -0.00000000	      0.00000000	     44.17829979
      1.49236455	     -0.06183049	      0.00005353	     -0.20307547	     -0.06640852	      0.88300139	     -0.00082853	     -0.22185698	     -0.00000000	      0.00000000	     43.93065366
      1.49350315	     -0.06192467	      0.00004972	     -0.20316949	     -0.06640685	      0.88300150	     -0.00082432	     -0.22187457	     -0.00000000	      0.00000000	     43.67862628
      1.49464175	     -0.06201971	      0.00004570	     -0.20326439	     -0.06640516	      0.88300162	     -0.00081999	     -0.22189264	     -0.00000000	      0.00000000	     43.48232250
      1.49578035	     -0.06211569	      0.00004148	     -0.20336023	     -0.06640346	      0.88300173	     -0.00081556	     -0.22191117	     -0.00000000	      0.00000000	     43.21410820
      1.49691896	     -0.06221305	      0.00003701	     -0.20345747	     -0.06640174	      0.88300185	     -0.00081103	     -0.22193015	     -0.00000000	      0.00000000	     43.02689793
      1.49805756	     -0.06231157	      0.00003229	     -0.20355586	     -0.06640000	      0.88300198	     -0.00080640	     -0.22194957	     -0.00000000	      0.00000000	     42.73525766
      1.49919616	     -0.06241114	      0.00002728	     -0.20365533	     -0.06639823	      0.88300210	     -0.00080167	     -0.22196943	     -0.00000000	      0.00000000	     42.57646729
      1.50013704	     -0.06249429	      0.00002295	     -0.20373839	     -0.06639676	      0.88300221	     -0.00079770	     -0.22198617	     -0.00000000	      0.00000000	     42.32116542
      1.50107792	     -0.06257824	      0.00001843	     -0.20382226	     -0.06639526	      0.88300232	     -0.00079366	     -0.22200321	     -0.00000000	      0.00000000	     42.14896654
      1.50233030	     -0.06269078	      0.00001220	     -0.20393470	     -0.06639325	      0.88300247	     -0.00078819	     -0.22202633	     -0.00000000	      0.00000000	     41.87343608
      1.50345576	     -0.06279248	      0.00000641	     -0.20403634	     -0.06639141	      0.88300261	     -0.00078320	     -0.22204754	     -0.00000000	      0.00000000	     41.68643676
      1.50458122	     -0.06289447	      0.00000050	     -0.20413826	     -0.06638955	      0.88300275	     -0.00077813	     -0.22206913	     -0.00000000	      0.00000000	     41.41362155
      1.50552904	     -0.06298055	     -0.00000461	     -0.20422430	     -0.06638795	      0.88300287	     -0.00077380	     -0.22208759	     -0.00000000	      0.00000000	     41.27207433
      1.50647687	     -0.06306659	     -0.00000979	     -0.20431031	     -0.06638633	      0.88300299	     -0.00076943	     -0.22210629	     -0.00000000	      0.00000000	     41.07080065
      1.50764347	     -0.06317234	     -0.00001633	     -0.20441603	     -0.06638431	      0.88300314	     -0.00076398	     -0.22212961	     -0.00000000	      0.00000000	     40.87368540
      1.50881007	     -0.06327767	     -0.00002303	     -0.20452136	     -0.06638225	      0.88300329	     -0.00075848	     -0.22215323	     -0.00000000	      0.00000000	     40.63411468
      1.50975127	     -0.06336241	     -0.00002858	     -0.20460609	     -0.06638056	      0.88300341	     -0.00075399	     -0.22217249	     -0.00000000	      0.00000000	     40.49692985
      1.51069247	     -0.06344686	     -0.00003424	     -0.20469055	     -0.06637884	      0.88300353	     -0.00074947	     -0.22219191	     -0.00000000	      0.00000000	     40.32176017
      1.51187153	     -0.06355243	     -0.00004151	     -0.20479614	     -0.06637665	      0.88300368	     -0.00074377	     -0.22221646	     -0.00000000	      0.00000000	     40.13172606
      1.51305059	     -0.06365744	     -0.00004892	     -0.20490119	     -0.06637442	      0.88300382	     -0.00073802	     -0.22224121	     -0.00000000	      0.00000000	     39.92258290
      1.51399565	     -0.06374051	     -0.00005511	     -0.20498429	     -0.06637259	      0.88300394	     -0.00073339	     -0.22226118	     -0.00000000	      0.00000000	     39.78638872
      1.51494071	     -0.06382329	     -0.00006152	     -0.20506711	     -0.06637074	      0.88300404	     -0.00072874	     -0.22228127	     -0.00000000	      0.00000000	     39.63220694
      1.51613947	     -0.06392825	     -0.00006985	     -0.20517213	     -0.06636834	      0.88300418	     -0.00072281	     -0.22230690	     -0.00000000	      0.00000000	     39.45321624
      1.51733823	     -0.06403272	     -0.00007834	     -0.20527668	     -0.06636588	      0.88300430	     -0.00071686	     -0.22233269	     -0.00000000	      0.00000000	     39.28181806
      1.51831974	     -0.06411785	     -0.00008540	     -0.20536187	     -0.06636384	      0.88300439	     -0.00071197	     -0.22235390	     -0.00000000	      0.00000000	     39.14500180
      1.51930126	     -0.06420247	     -0.00009254	     -0.20544657	     -0.06636175	      0.88300448	     -0.00070708	     -0.22237517	     -0.00000000	      0.00000000	     39.01942920
      1.52050998	     -0.06430634	     -0.00010160	     -0.20555054	     -0.06635913	      0.88300458	     -0.00070105	     -0.22240144	     -0.00000000	      0.00000000	     38.86337552
      1.52171871	     -0.06440938	     -0.00011080	     -0.20565369	     -0.06635645	      0.88300466	     -0.00069502	     -0.22242777	     -0.00000000	      0.00000000	     38.73557854
      1.52277419	     -0.06449884	     -0.00011896	     -0.20574326	     -0.06635406	      0.88300473	     -0.00068976	     -0.22245077	     -0.00000000	      0.00000000	     38.60063961
      1.52382968	     -0.06458762	     -0.00012717	     -0.20583216	     -0.06635162	      0.88300478	     -0.00068451	     -0.22247378	     -0.00000000	      0.00000000	     38.50358000
      1.52488516	     -0.06467602	     -0.00013529	     -0.20592069	     -0.06634913	      0.88300482	     -0.00067927	     -0.22249677	     -0.00000000	      0.00000000	     38.39280525
      1.52626007	     -0.06478961	     -0.00014583	     -0.20603447	     -0.06634581	      0.88300485	     -0.00067247	     -0.22252666	     -0.00000000	      0.00000000	     38.30157238
      1.52743051	     -0.06488466	     -0.00015486	     -0.20612969	     -0.06634293	      0.88300487	     -0.00066672	     -0.22255200	      0.00000000	      0.00000000	     38.20029326
      1.52860096	     -0.06497739	     -0.00016401	     -0.20622261	     -0.06633998	      0.88300486	     -0.00066101	     -0.22257721	      0.00000000	     -0.00000000	     38.17823184
      1.52977140	     -0.06506873	     -0.00017352	     -0.20631413	     -0.06633697	      0.88300484	     -0.00065535	     -0.22260229	      0.00000000	     -0.00000000	     38.11391945
      1.53094185	     -0.06515917	     -0.00018353	     -0.20640476	     -0.06633390	      0.88300481	     -0.00064975	     -0.22262726	      0.00000000	     -0.00000000	     38.12123925
      1.53240923	     -0.06527095	     -0.00019665	     -0.20651678	     -0.06632997	      0.88300473	     -0.00064283	     -0.22265838	      0.00000000	     -0.00000000	     38.10130749
      1.53387661	     -0.06538014	     -0.00020977	     -0.20662622	     -0.06632595	      0.88300463	     -0.00063604	     -0.22268926	      0.00000000	     -0.00000000	     38.20974296
      1.53508848	     -0.06546755	     -0.00022053	     -0.20671386	     -0.06632257	      0.88300453	     -0.00063054	     -0.22271451	      0.00000000	     -0.00000000	     38.20024590
      1.53630034	     -0.06555182	     -0.00023115	     -0.20679837	     -0.06631912	      0.88300441	     -0.00062515	     -0.22273945	      0.00000000	     -0.00000000	     38.29003894
      1.53791008	     -0.06565883	     -0.00024497	     -0.20690573	     -0.06631446	      0.88300422	     -0.00061818	     -0.22277196	      0.00000000	     -0.00000000	     38.35406449
      1.53969981	     -0.06577134	     -0.00025983	     -0.20701866	     -0.06630917	      0.88300397	     -0.00061070	     -0.22280714	      0.00000000	     -0.00000000	     38.47910176
      1.54130481	     -0.06586734	     -0.00027320	     -0.20711506	     -0.06630432	      0.88300372	     -0.00060424	     -0.22283768	      0.00000000	     -0.00000000	     38.47428642
      1.54290982	     -0.06595716	     -0.00028634	     -0.20720531	     -0.06629939	      0.88300344	     -0.00059804	     -0.22286714	      0.00000000	     -0.00000000	     38.55548022
      1.54451482	     -0.06604069	     -0.00029885	     -0.20728928	     -0.06629437	      0.88300314	     -0.00059210	     -0.22289540	      0.00000000	     -0.00000000	     38.64730917
      1.54611983	     -0.06611990	     -0.00031073	     -0.20736898	     -0.06628928	      0.88300282	     -0.00058643	     -0.22292241	      0.00000000	     -0.00000000	     38.19528083
      1.54772483	     -0.06618981	     -0.00032254	     -0.20743939	     -0.06628411	      0.88300247	     -0.00058104	     -0.22294807	      0.00000000	     -0.00000000	     38.44040107
      1.54932984	     -0.06625765	     -0.00033415	     -0.20750774	     -0.06627887	      0.88300212	     -0.00057593	     -0.22297231	      0.00000000	     -0.00000000	     38.31778371
      1.55093485	     -0.06631970	     -0.00034579	     -0.20757030	     -0.06627356	      0.88300175	     -0.00057111	     -0.22299518	      0.00000000	     -0.00000000	     38.40017621
      1.55253985	     -0.06637848	     -0.00035706	     -0.20762962	     -0.06626818	      0.88300137	     -0.00056659	     -0.22301668	      0.00000000	     -0.00000000	     38.47330835
      1.55451148	     -0.06645077	     -0.00037150	     -0.20770255	     -0.06626151	      0.88300090	     -0.00056143	     -0.22304121	      0.00000000	     -0.00000000	     38.19020607
      1.55590115	     -0.06649024	     -0.00038060	     -0.20774250	     -0.06625675	      0.88300057	     -0.00055807	     -0.22305749	      0.00000000	     -0.00000000	     38.07205380
      1.55729082	     -0.06652767	     -0.00039021	     -0.20778040	     -0.06625195	      0.88300024	     -0.00055494	     -0.22307262	      0.00000000	     -0.00000000	     38.16339428
      1.55890977	     -0.06657382	     -0.00040088	     -0.20782711	     -0.06624632	      0.88299985	     -0.00055158	     -0.22308907	      0.00000000	     -0.00000000	     37.89798975
      1.56052872	     -0.06661336	     -0.00041149	     -0.20786721	     -0.06624065	      0.88299948	     -0.00054852	     -0.22310435	      0.00000000	     -0.00000000	     38.13655350
      1.56214767	     -0.06665065	     -0.00042096	     -0.20790510	     -0.06623493	      0.88299912	     -0.00054578	     -0.22311841	      0.00000000	     -0.00000000	     37.62199845
      1.56376662	     -0.06668103	     -0.00043054	     -0.20793606	     -0.06622918	      0.88299877	     -0.00054335	     -0.22313131	      0.00000000	     -0.00000000	     37.68725904
      1.56520933	     -0.06670528	     -0.00043793	     -0.20796086	     -0.06622403	      0.88299847	     -0.00054145	     -0.22314178	      0.00000000	     -0.00000000	     37.62199872
      1.56665203	     -0.06672597	     -0.00044556	     -0.20798208	     -0.06621886	      0.88299818	     -0.00053979	     -0.22315133	      0.00000000	     -0.00000000	     37.68988110
      1.56830195	     -0.06674638	     -0.00045301	     -0.20800314	     -0.06621291	      0.88299788	     -0.00053821	     -0.22316115	     -0.00000000	     -0.00000000	     37.70262120
      1.56995186	     -0.06676542	     -0.00046089	     -0.20802281	     -0.06620694	      0.88299760	     -0.00053694	     -0.22316977	     -0.00000000	     -0.00000000	     37.63444877
      1.57160177	     -0.06677475	     -0.00046676	     -0.20803283	     -0.06620095	      0.88299734	     -0.00053601	     -0.22317732	     -0.00000000	     -0.00000000	     37.18829467
      1.57302965	     -0.06677978	     -0.00047272	     -0.20803842	     -0.06619575	      0.88299715	     -0.00053546	     -0.22318283	     -0.00000000	     -0.00000000	     37.39148743
      1.57445752	     -0.06678310	     -0.00047734	     -0.20804233	     -0.06619054	      0.88299697	     -0.00053515	     -0.22318746	     -0.00000000	     -0.00000000	     37.45595270
      1.57630240	     -0.06678810	     -0.00048384	     -0.20804808	     -0.06618378	      0.88299676	     -0.00053511	     -0.22319215	     -0.00000000	     -0.00000000	     37.42431567
      1.57771162	     -0.06678102	     -0.00048714	     -0.20804161	     -0.06617861	      0.88299663	     -0.00053535	     -0.22319490	     -0.00000000	     -0.00000000	     37.20376827
      1.57912084	     -0.06677185	     -0.00049092	     -0.20803303	     -0.06617343	      0.88299652	     -0.00053583	     -0.22319663	     -0.00000000	     -0.00000000	     37.36568941
      1.58099789	     -0.06675931	     -0.00049468	     -0.20802131	     -0.06616651	      0.88299640	     -0.00053683	     -0.22319759	     -0.00000000	     -0.00000000	     37.49408597
      1.58238629	     -0.06674828	     -0.00049808	     -0.20801087	     -0.06616139	      0.88299634	     -0.00053784	     -0.22319734	     -0.00000000	     -0.00000000	     37.38867544
      1.58377469	     -0.06673052	     -0.00050007	     -0.20799372	     -0.06615625	      0.88299629	     -0.00053908	     -0.22319627	     -0.00000000	     -0.00000000	     37.32522433
      1.58554612	     -0.06670732	     -0.00050280	     -0.20797129	     -0.06614969	      0.88299625	     -0.00054098	     -0.22319360	     -0.00000000	     -0.00000000	     37.60960614
      1.58731756	     -0.06667566	     -0.00050361	     -0.20794045	     -0.06614311	      0.88299623	     -0.00054326	     -0.22318956	     -0.00000000	     -0.00000000	     37.17296851
      1.58862792	     -0.06664750	     -0.00050512	     -0.20791286	     -0.06613824	      0.88299623	     -0.00054517	     -0.22318561	     -0.00000000	      0.00000000	     37.33851300
      1.58993829	     -0.06661924	     -0.00050554	     -0.20788519	     -0.06613336	      0.88299624	     -0.00054729	     -0.22318084	     -0.00000000	      0.00000000	     37.37796216
      1.59161497	     -0.06657840	     -0.00050581	     -0.20784511	     -0.06612710	      0.88299628	     -0.00055028	     -0.22317360	     -0.00000000	      0.00000000	     37.48414793
      1.59329165	     -0.06653549	     -0.00050550	     -0.20780297	     -0.06612084	      0.88299633	     -0.00055360	     -0.22316498	     -0.00000000	      0.00000000	     37.44682394
      1.59496834	     -0.06648194	     -0.00050444	     -0.20775019	     -0.06611456	      0.88299639	     -0.00055724	     -0.22315504	     -0.00000000	      0.00000000	     37.41711337
      1.59630477	     -0.06643783	     -0.00050318	     -0.20770669	     -0.06610954	      0.88299645	     -0.00056037	     -0.22314607	     -0.00000000	      0.00000000	     37.36178478
      1.59764120	     -0.06639076	     -0.00050156	     -0.20766025	     -0.06610453	      0.88299651	     -0.00056369	     -0.22313620	     -0.00000000	      0.00000000	     37.50755864
      1.59946748	     -0.06632300	     -0.00049872	     -0.20759334	     -0.06609766	      0.88299662	     -0.00056856	     -0.22312128	     -0.00000000	      0.00000000	     37.29166850
      1.60077433	     -0.06626899	     -0.00049614	     -0.20753993	     -0.06609273	      0.88299670	     -0.00057227	     -0.22310955	     -0.00000000	      0.00000000	     37.58492434
      1.60208118	     -0.06621324	     -0.00049321	     -0.20748479	     -0.06608780	      0.88299678	     -0.00057616	     -0.22309693	     -0.00000000	      0.00000000	     37.43777892
      1.60338804	     -0.06615433	     -0.00048984	     -0.20742649	     -0.06608287	      0.88299687	     -0.00058023	     -0.22308341	     -0.00000000	      0.00000000	     37.63780296
      1.60469489	     -0.06609275	     -0.00048612	     -0.20736553	     -0.06607793	      0.88299696	     -0.00058448	     -0.22306902	     -0.00000000	      0.00000000	     37.44444787
      1.60576409	     -0.06603993	     -0.00048275	     -0.20731321	     -0.06607388	      0.88299704	     -0.00058809	     -0.22305657	     -0.00000000	      0.00000000	     37.63239955
      1.60683328	     -0.06598547	     -0.00047915	     -0.20725925	     -0.06606983	      0.88299712	     -0.00059182	     -0.22304352	     -0.00000000	      0.00000000	     37.60417366
      1.60815268	     -0.06591564	     -0.00047433	     -0.20719004	     -0.06606482	      0.88299722	     -0.00059657	     -0.22302660	     -0.00000000	      0.00000000	     37.70318001
      1.60931336	     -0.06585172	     -0.00046979	     -0.20712667	     -0.06606042	      0.88299732	     -0.00060090	     -0.22301097	     -0.00000000	      0.00000000	     37.65647732
      1.61047404	     -0.06578550	     -0.00046493	     -0.20706099	     -0.06605600	      0.88299741	     -0.00060536	     -0.22299462	     -0.00000000	      0.00000000	     37.78832173
      1.61163473	     -0.06571711	     -0.00045981	     -0.20699314	     -0.06605159	      0.88299751	     -0.00060995	     -0.22297757	     -0.00000000	      0.00000000	     37.72672854
      1.61264231	     -0.06565591	     -0.00045512	     -0.20693241	     -0.06604775	      0.88299759	     -0.00061404	     -0.22296219	     -0.00000000	      0.00000000	     37.85796841
      1.61364989	     -0.06559319	     -0.00045019	     -0.20687015	     -0.06604391	      0.88299768	     -0.00061822	     -0.22294629	     -0.00000000	      0.00000000	     37.85120995
      1.61465747	     -0.06552885	     -0.00044503	     -0.20680628	     -0.06604006	      0.88299777	     -0.00062250	     -0.22292986	     -0.00000000	      0.00000000	     37.92744245
      1.61599412	     -0.06544109	     -0.00043788	     -0.20671913	     -0.06603496	      0.88299788	     -0.00062831	     -0.22290724	     -0.00000000	      0.00000000	     37.93609041
      1.61696255	     -0.06537572	     -0.00043248	     -0.20665420	     -0.06603125	      0.88299797	     -0.00063263	     -0.22289029	     -0.00000000	      0.00000000	     38.05204652
      1.61793098	     -0.06530892	     -0.00042692	     -0.20658784	     -0.06602755	      0.88299806	     -0.00063702	     -0.22287285	     -0.00000000	      0.00000000	     38.05968149
      1.61912778	     -0.06522426	     -0.00041979	     -0.20650372	     -0.06602296	      0.88299817	     -0.00064256	     -0.22285064	     -0.00000000	      0.00000000	     38.16802323
      1.62015191	     -0.06515004	     -0.00041348	     -0.20642996	     -0.06601903	      0.88299826	     -0.00064740	     -0.22283105	     -0.00000000	      0.00000000	     38.15339392
      1.62117604	     -0.06507416	     -0.00040696	     -0.20635453	     -0.06601510	      0.88299836	     -0.00065233	     -0.22281093	     -0.00000000	      0.00000000	     38.26355688
      1.62220017	     -0.06499574	     -0.00040041	     -0.20627656	     -0.06601116	      0.88299845	     -0.00065733	     -0.22279028	     -0.00000000	      0.00000000	     38.25324567
      1.62322430	     -0.06491630	     -0.00039383	     -0.20619756	     -0.06600722	      0.88299855	     -0.00066242	     -0.22276913	     -0.00000000	      0.00000000	     38.35282232
      1.62424842	     -0.06483604	     -0.00038712	     -0.20611773	     -0.06600328	      0.88299864	     -0.00066758	     -0.22274750	     -0.00000000	      0.00000000	     38.33314839
      1.62527255	     -0.06475480	     -0.00038021	     -0.20603691	     -0.06599933	      0.88299874	     -0.00067281	     -0.22272542	     -0.00000000	      0.00000000	     38.44092172
      1.62629668	     -0.06467280	     -0.00037322	     -0.20595534	     -0.06599537	      0.88299884	     -0.00067812	     -0.22270290	     -0.00000000	      0.00000000	     38.41436351
      1.62732081	     -0.06458991	     -0.00036610	     -0.20587286	     -0.06599141	      0.88299893	     -0.00068349	     -0.22267995	     -0.00000000	      0.00000000	     38.53369327
      1.62823766	     -0.06451514	     -0.00035966	     -0.20579846	     -0.06598785	      0.88299902	     -0.00068835	     -0.22265905	     -0.00000000	      0.00000000	     38.51056536
      1.62915450	     -0.06443979	     -0.00035312	     -0.20572346	     -0.06598429	      0.88299910	     -0.00069326	     -0.22263784	     -0.00000000	      0.00000000	     38.58028909
      1.63007135	     -0.06436398	     -0.00034652	     -0.20564800	     -0.06598073	      0.88299919	     -0.00069822	     -0.22261632	     -0.00000000	      0.00000000	     38.60193918
      1.63133313	     -0.06425896	     -0.00033732	     -0.20554345	     -0.06597581	      0.88299930	     -0.00070511	     -0.22258622	     -0.00000000	      0.00000000	     38.68484340
      1.63227213	     -0.06418043	     -0.00033041	     -0.20546526	     -0.06597215	      0.88299939	     -0.00071028	     -0.22256349	     -0.00000000	      0.00000000	     38.68961935
      1.63321113	     -0.06410157	     -0.00032343	     -0.20538673	     -0.06596847	      0.88299947	     -0.00071549	     -0.22254049	     -0.00000000	      0.00000000	     38.75179388
      1.63434353	     -0.06400617	     -0.00031495	     -0.20529172	     -0.06596403	      0.88299957	     -0.00072182	     -0.22251241	     -0.00000000	      0.00000000	     38.78162785
      1.63535555	     -0.06392061	     -0.00030729	     -0.20520649	     -0.06596005	      0.88299965	     -0.00072751	     -0.22248703	     -0.00000000	      0.00000000	     38.85586318
      1.63636757	     -0.06383490	     -0.00029959	     -0.20512111	     -0.06595606	      0.88299974	     -0.00073323	     -0.22246140	     -0.00000000	      0.00000000	     38.88214906
      1.63737959	     -0.06374898	     -0.00029181	     -0.20503550	     -0.06595206	      0.88299982	     -0.00073898	     -0.22243555	     -0.00000000	      0.00000000	     38.95241995
      1.63839160	     -0.06366307	     -0.00028401	     -0.20494988	     -0.06594804	      0.88299989	     -0.00074475	     -0.22240948	     -0.00000000	      0.00000000	     38.99146990
      1.63940362	     -0.06357692	     -0.00027649	     -0.20486402	     -0.06594402	      0.88299997	     -0.00075054	     -0.22238322	     -0.00000000	      0.00000000	     39.05909392
      1.64041564	     -0.06349072	     -0.00026906	     -0.20477808	     -0.06593998	      0.88300004	     -0.00075635	     -0.22235680	     -0.00000000	      0.00000000	     39.10937011
      1.64142766	     -0.06340469	     -0.00026159	     -0.20469231	     -0.06593593	      0.88300011	     -0.00076216	     -0.22233023	     -0.00000000	      0.00000000	     39.17367788
      1.64264614	     -0.06330125	     -0.00025254	     -0.20458916	     -0.06593104	      0.88300019	     -0.00076918	     -0.22229809	     -0.00000000	      0.00000000	     39.25331449
      1.64366264	     -0.06321497	     -0.00024491	     -0.20450310	     -0.06592695	      0.88300026	     -0.00077503	     -0.22227117	     -0.00000000	      0.00000000	     39.32293463
      1.64467915	     -0.06312877	     -0.00023726	     -0.20441712	     -0.06592284	      0.88300032	     -0.00078088	     -0.22224415	     -0.00000000	      0.00000000	     39.40164681
      1.64569566	     -0.06304264	     -0.00022955	     -0.20433119	     -0.06591871	      0.88300037	     -0.00078673	     -0.22221706	     -0.00000000	      0.00000000	     39.47642158
      1.64700337	     -0.06293208	     -0.00021930	     -0.20422088	     -0.06591338	      0.88300044	     -0.00079424	     -0.22218212	     -0.00000000	      0.00000000	     39.59040706
      1.64811285	     -0.06283854	     -0.00021030	     -0.20412753	     -0.06590885	      0.88300050	     -0.00080060	     -0.22215241	     -0.00000000	      0.00000000	     39.66807817
      1.64922233	     -0.06274536	     -0.00020133	     -0.20403454	     -0.06590429	      0.88300055	     -0.00080693	     -0.22212267	     -0.00000000	      0.00000000	     39.77850536
      1.65033181	     -0.06265257	     -0.00019237	     -0.20394192	     -0.06589972	      0.88300059	     -0.00081324	     -0.22209291	     -0.00000000	      0.00000000	     39.86450579
      1.65144129	     -0.06256028	     -0.00018346	     -0.20384978	     -0.06589512	      0.88300063	     -0.00081952	     -0.22206315	     -0.00000000	      0.00000000	     39.98584296
      1.65284330	     -0.06244446	     -0.00017208	     -0.20373413	     -0.06588929	      0.88300068	     -0.00082739	     -0.22202557	     -0.00000000	      0.00000000	     40.12074762
      1.65406033	     -0.06234512	     -0.00016249	     -0.20363490	     -0.06588421	      0.88300072	     -0.00083417	     -0.22199301	     -0.00000000	      0.00000000	     40.30265278
      1.65527736	     -0.06224688	     -0.00015318	     -0.20353675	     -0.06587911	      0.88300075	     -0.00084089	     -0.22196053	     -0.00000000	      0.00000000	     40.44352181
      1.65649439	     -0.06214883	     -0.00014428	     -0.20343875	     -0.06587400	      0.88300079	     -0.00084753	     -0.22192816	     -0.00000000	      0.00000000	     40.65249373
      1.65771142	     -0.06205225	     -0.00013566	     -0.20334221	     -0.06586886	      0.88300081	     -0.00085408	     -0.22189595	     -0.00000000	      0.00000000	     40.83158915
      1.65940926	     -0.06192029	     -0.00012421	     -0.20321024	     -0.06586168	      0.88300085	     -0.00086306	     -0.22185134	     -0.00000000	      0.00000000	     41.14268188
      1.66088423	     -0.06180766	     -0.00011450	     -0.20309758	     -0.06585543	      0.88300088	     -0.00087069	     -0.22181290	     -0.00000000	      0.00000000	     41.34924112
      1.66235920	     -0.06169649	     -0.00010505	     -0.20298633	     -0.06584917	      0.88300091	     -0.00087814	     -0.22177479	     -0.00000000	      0.00000000	     41.63314631
      1.66383416	     -0.06158685	     -0.00009582	     -0.20287659	     -0.06584290	      0.88300095	     -0.00088540	     -0.22173702	     -0.00000000	      0.00000000	     41.82352982
      1.66530913	     -0.06147895	     -0.00008692	     -0.20276855	     -0.06583662	      0.88300099	     -0.00089245	     -0.22169963	     -0.00000000	      0.00000000	     42.03939231
      1.66738951	     -0.06133001	     -0.00007478	     -0.20261935	     -0.06582779	      0.88300107	     -0.00090204	     -0.22164756	     -0.00000000	      0.00000000	     42.31581572
      1.66891372	     -0.06122377	     -0.00006609	     -0.20251289	     -0.06582132	      0.88300115	     -0.00090877	     -0.22160999	     -0.00000000	      0.00000000	     42.26146895
      1.67043793	     -0.06111711	     -0.00005775	     -0.20240596	     -0.06581487	      0.88300125	     -0.00091526	     -0.22157289	     -0.00000000	      0.00000000	     42.58786845
      1.67207689	     -0.06100953	     -0.00004918	     -0.20229806	     -0.06580796	      0.88300138	     -0.00092195	     -0.22153352	     -0.00000000	      0.00000000	     42.67788189
      1.67371585	     -0.06089869	     -0.00004074	     -0.20218687	     -0.06580108	      0.88300154	     -0.00092834	     -0.22149482	     -0.00000000	      0.00000000	     42.66685308
      1.67535480	     -0.06079356	     -0.00003301	     -0.20208133	     -0.06579423	      0.88300174	     -0.00093443	     -0.22145674	      0.00000000	      0.00000000	     42.78677821
      1.67699376	     -0.06068859	     -0.00002508	     -0.20197594	     -0.06578741	      0.88300197	     -0.00094020	     -0.22141933	      0.00000000	      0.00000000	     43.12516479
      1.67863272	     -0.06059019	     -0.00001838	     -0.20187706	     -0.06578065	      0.88300226	     -0.00094566	     -0.22138252	      0.00000000	      0.00000000	     42.75865333
      1.68027168	     -0.06048700	     -0.00001099	     -0.20177339	     -0.06577393	      0.88300259	     -0.00095081	     -0.22134641	      0.00000000	      0.00000000	     43.15061710
      1.68163726	     -0.06040924	     -0.00000609	     -0.20169517	     -0.06576837	      0.88300290	     -0.00095485	     -0.22131674	      0.00000000	      0.00000000	     43.13573721
      1.68300284	     -0.06032884	     -0.00000073	     -0.20161432	     -0.06576284	      0.88300325	     -0.00095867	     -0.22128755	      0.00000000	      0.00000000	     43.36470094
      1.68472206	     -0.06023384	      0.00000529	     -0.20151872	     -0.06575595	      0.88300375	     -0.00096316	     -0.22125144	      0.00000000	      0.00000000	     43.24702180
      1.68644129	     -0.06013372	      0.00001126	     -0.20141798	     -0.06574913	      0.88300430	     -0.00096729	     -0.22121606	      0.00000000	      0.00000000	     43.69369210
      1.68770667	     -0.06006966	      0.00001520	     -0.20135344	     -0.06574415	      0.88300475	     -0.00097010	     -0.22119039	      0.00000000	      0.00000000	     43.59518097
      1.68897205	     -0.06000140	      0.00001903	     -0.20128469	     -0.06573921	      0.88300523	     -0.00097272	     -0.22116515	      0.00000000	      0.00000000	     43.57217569
      1.69050101	     -0.05992251	      0.00002343	     -0.20120519	     -0.06573330	      0.88300585	     -0.00097563	     -0.22113512	      0.00000000	      0.00000000	     43.83128680
      1.69202997	     -0.05984604	      0.00002757	     -0.20112809	     -0.06572745	      0.88300653	     -0.00097825	     -0.22110567	     -0.00000000	      0.00000000	     43.54070570
      1.69355893	     -0.05976898	      0.00003135	     -0.20105038	     -0.06572167	      0.88300725	     -0.00098058	     -0.22107677	     -0.00000000	      0.00000000	     43.84152832
      1.69508788	     -0.05969467	      0.00003499	     -0.20097541	     -0.06571595	      0.88300803	     -0.00098263	     -0.22104837	     -0.00000000	      0.00000000	     44.02200142
      1.69693512	     -0.05961286	      0.00003926	     -0.20089279	     -0.06570914	      0.88300903	     -0.00098473	     -0.22101477	     -0.00000000	      0.00000000	     43.73692166
      1.69878235	     -0.05952457	      0.00004221	     -0.20080365	     -0.06570243	      0.88301010	     -0.00098641	     -0.22098205	     -0.00000000	      0.00000000	     44.24570915
      1.70005912	     -0.05947028	      0.00004511	     -0.20074878	     -0.06569785	      0.88301087	     -0.00098732	     -0.22095984	     -0.00000000	      0.00000000	     44.13275491
      1.70133588	     -0.05941539	      0.00004711	     -0.20069328	     -0.06569332	      0.88301168	     -0.00098804	     -0.22093805	     -0.00000000	      0.00000000	     44.29957337
      1.70306710	     -0.05934699	      0.00004992	     -0.20062406	     -0.06568726	      0.88301283	     -0.00098870	     -0.22090910	     -0.00000000	      0.00000000	     44.25237883
      1.70460091	     -0.05928206	      0.00005159	     -0.20055838	     -0.06568198	      0.88301389	     -0.00098898	     -0.22088411	     -0.00000000	      0.00000000	     44.34660092
      1.70613472	     -0.05922452	      0.00005344	     -0.20050008	     -0.06567676	      0.88301499	     -0.00098898	     -0.22085961	     -0.00000000	      0.00000000	     44.52108516
      1.70766853	     -0.05916465	      0.00005442	     -0.20043944	     -0.06567162	      0.88301612	     -0.00098869	     -0.22083572	     -0.00000000	      0.00000001	     44.57605503
      1.70920234	     -0.05911214	      0.00005585	     -0.20038615	     -0.06566656	      0.88301730	     -0.00098811	     -0.22081237	     -0.00000000	      0.00000001	     44.54040743
      1.71073615	     -0.05905572	      0.00005581	     -0.20032892	     -0.06566156	      0.88301850	     -0.00098724	     -0.22078966	     -0.00000000	      0.00000001	     44.64581078
      1.71226996	     -0.05900780	      0.00005676	     -0.20028019	     -0.06565664	      0.88301974	     -0.00098609	     -0.22076749	     -0.00000000	      0.00000001	     44.79225510
      1.71380377	     -0.05895598	      0.00005566	     -0.20022752	     -0.06565178	      0.88302100	     -0.00098465	     -0.22074600	     -0.00000000	      0.00000001	     44.76481429
      1.71518079	     -0.05891493	      0.00005623	     -0.20018575	     -0.06564747	      0.88302216	     -0.00098311	     -0.22072721	     -0.00000000	      0.00000001	     44.74728281
      1.71655781	     -0.05887541	      0.00005473	     -0.20014544	     -0.06564322	      0.88302334	     -0.00098134	     -0.22070896	     -0.00000000	      0.00000001	     44.79547829
      1.71793483	     -0.05883753	      0.00005411	     -0.20010679	     -0.06563901	      0.88302453	     -0.00097934	     -0.22069126	     -0.00000000	      0.00000001	     44.72046076
      1.71931185	     -0.05880135	      0.00005236	     -0.20006982	     -0.06563486	      0.88302574	     -0.00097712	     -0.22067409	     -0.00000000	      0.00000001	     44.80518849
      1.72101587	     -0.05876015	      0.00005066	     -0.20002763	     -0.06562978	      0.88302726	     -0.00097405	     -0.22065366	     -0.00000000	      0.00000001	     44.86839389
      1.72243626	     -0.05873056	      0.00004744	     -0.19999719	     -0.06562561	      0.88302855	     -0.00097123	     -0.22063732	     -0.00000000	      0.00000001	     44.82362869
      1.72385665	     -0.05870159	      0.00004519	     -0.19996738	     -0.06562149	      0.88302984	     -0.00096817	     -0.22062170	     -0.00000000	      0.00000001	     44.60749169
      1.72527704	     -0.05867780	      0.00004130	     -0.19994270	     -0.06561742	      0.88303115	     -0.00096487	     -0.22060677	     -0.00000000	      0.00000001	     44.88324881
      1.72698820	     -0.05865466	      0.00003766	     -0.19991852	     -0.06561258	      0.88303274	     -0.00096059	     -0.22058986	     -0.00000000	      0.00000001	     44.53834257
      1.72836984	     -0.05863570	      0.00003248	     -0.19989866	     -0.06560872	      0.88303403	     -0.00095689	     -0.22057704	     -0.00000000	      0.00000001	     44.71885849
      1.72975148	     -0.05862246	      0.00002873	     -0.19988456	     -0.06560491	      0.88303533	     -0.00095296	     -0.22056496	     -0.00000000	      0.00000001	     44.71095205
      1.73143611	     -0.05861330	      0.00002166	     -0.19987429	     -0.06560032	      0.88303691	     -0.00094789	     -0.22055137	     -0.00000000	      0.00000001	     44.84027052
      1.73290217	     -0.05861096	      0.00001713	     -0.19987103	     -0.06559638	      0.88303830	     -0.00094322	     -0.22054066	     -0.00000000	      0.00000001	     44.57713628
      1.73436823	     -0.05861431	      0.00000931	     -0.19987338	     -0.06559248	      0.88303968	     -0.00093831	     -0.22053105	     -0.00000000	      0.00000001	     44.63160917
      1.73583428	     -0.05862534	      0.00000349	     -0.19988346	     -0.06558864	      0.88304106	     -0.00093316	     -0.22052263	     -0.00000000	      0.00000001	     44.65960660
      1.73730034	     -0.05864068	     -0.00000512	     -0.19989779	     -0.06558484	      0.88304244	     -0.00092778	     -0.22051551	     -0.00000000	      0.00000001	     44.71216786
      1.73876640	     -0.05866324	     -0.00001174	     -0.19991940	     -0.06558109	      0.88304382	     -0.00092216	     -0.22050966	     -0.00000000	      0.00000001	     44.50964647
      1.74023246	     -0.05869111	     -0.00002103	     -0.19994627	     -0.06557739	      0.88304518	     -0.00091633	     -0.22050520	     -0.00000000	      0.00000001	     44.64282185
      1.74150835	     -0.05871946	     -0.00002753	     -0.19997378	     -0.06557420	      0.88304636	     -0.00091106	     -0.22050242	     -0.00000000	      0.00000001	     44.44869632
      1.74278424	     -0.05875324	     -0.00003540	     -0.20000671	     -0.06557105	      0.88304753	     -0.00090563	     -0.22050070	     -0.00000000	      0.00000001	     44.60237353
      1.74406013	     -0.05879082	     -0.00004299	     -0.20004345	     -0.06556793	      0.88304869	     -0.00090004	     -0.22050007	     -0.00000000	      0.00000001	     44.39585211
      1.74513215	     -0.05882569	     -0.00004966	     -0.20007762	     -0.06556533	      0.88304966	     -0.00089522	     -0.22050037	     -0.00000000	      0.00000001	     44.47611739
      1.74620417	     -0.05886303	     -0.00005635	     -0.20011427	     -0.06556276	      0.88305061	     -0.00089029	     -0.22050144	     -0.00000000	      0.00000001	     44.38211089
      1.74750745	     -0.05891204	     -0.00006463	     -0.20016244	     -0.06555965	      0.88305175	     -0.00088415	     -0.22050375	     -0.00000000	      0.00000001	     44.37018004
      1.74881074	     -0.05896446	     -0.00007300	     -0.20021404	     -0.06555658	      0.88305287	     -0.00087786	     -0.22050717	     -0.00000000	      0.00000001	     44.22467646
      1.74980830	     -0.05900715	     -0.00007953	     -0.20025611	     -0.06555424	      0.88305371	     -0.00087295	     -0.22051053	     -0.00000000	      0.00000001	     44.24331838
      1.75080586	     -0.05905179	     -0.00008612	     -0.20030013	     -0.06555193	      0.88305454	     -0.00086795	     -0.22051451	     -0.00000000	      0.00000001	     44.16742880
      1.75215227	     -0.05911531	     -0.00009518	     -0.20036283	     -0.06554882	      0.88305563	     -0.00086109	     -0.22052088	     -0.00000000	      0.00000001	     44.11819413
      1.75349869	     -0.05918201	     -0.00010436	     -0.20042873	     -0.06554574	      0.88305669	     -0.00085409	     -0.22052836	     -0.00000000	      0.00000001	     44.00331921
      1.75445170	     -0.05923105	     -0.00011095	     -0.20047720	     -0.06554358	      0.88305743	     -0.00084905	     -0.22053431	     -0.00000000	      0.00000001	     43.99905260
      1.75540470	     -0.05928135	     -0.00011757	     -0.20052694	     -0.06554143	      0.88305814	     -0.00084396	     -0.22054077	     -0.00000000	      0.00000001	     43.94322121
      1.75681331	     -0.05935819	     -0.00012746	     -0.20060298	     -0.06553826	      0.88305916	     -0.00083632	     -0.22055126	     -0.00000000	      0.00000000	     43.88969243
      1.75801628	     -0.05942606	     -0.00013601	     -0.20067017	     -0.06553557	      0.88306000	     -0.00082971	     -0.22056106	     -0.00000000	      0.00000000	     43.82531950
      1.75921924	     -0.05949579	     -0.00014468	     -0.20073924	     -0.06553290	      0.88306080	     -0.00082302	     -0.22057161	     -0.00000000	      0.00000000	     43.79876495
      1.76042220	     -0.05956688	     -0.00015340	     -0.20080967	     -0.06553024	      0.88306157	     -0.00081625	     -0.22058286	     -0.00000000	      0.00000000	     43.74564388
      1.76162516	     -0.05963960	     -0.00016226	     -0.20088175	     -0.06552759	      0.88306230	     -0.00080942	     -0.22059479	     -0.00000000	      0.00000000	     43.72948000
      1.76266711	     -0.05970406	     -0.00017003	     -0.20094566	     -0.06552530	      0.88306291	     -0.00080345	     -0.22060565	     -0.00000000	      0.00000000	     43.69263380
      1.76370906	     -0.05977020	     -0.00017795	     -0.20101127	     -0.06552302	      0.88306348	     -0.00079745	     -0.22061698	     -0.00000000	      0.00000000	     43.67252106
      1.76503986	     -0.05985676	     -0.00018824	     -0.20109715	     -0.06552012	      0.88306417	     -0.00078972	     -0.22063215	     -0.00000000	      0.00000000	     43.65150951
      1.76637067	     -0.05994562	     -0.00019871	     -0.20118535	     -0.06551722	      0.88306480	     -0.00078194	     -0.22064807	      0.00000000	      0.00000000	     43.63441966
      1.76749963	     -0.06002270	     -0.00020765	     -0.20126188	     -0.06551477	      0.88306530	     -0.00077531	     -0.22066215	      0.00000000	      0.00000000	     43.63359384
      1.76862859	     -0.06010145	     -0.00021667	     -0.20134009	     -0.06551232	      0.88306576	     -0.00076864	     -0.22067674	      0.00000000	      0.00000000	     43.62608183
      1.76975755	     -0.06018163	     -0.00022584	     -0.20141974	     -0.06550987	      0.88306618	     -0.00076196	     -0.22069183	      0.00000000	      0.00000000	     43.63320162
      1.77132420	     -0.06029497	     -0.00023872	     -0.20153237	     -0.06550647	      0.88306669	     -0.00075266	     -0.22071358	      0.00000000	      0.00000000	     43.63304837
      1.77257974	     -0.06038769	     -0.00024897	     -0.20162453	     -0.06550374	      0.88306704	     -0.00074520	     -0.22073165	      0.00000000	      0.00000000	     43.66440852
      1.77383529	     -0.06048133	     -0.00025918	     -0.20171764	     -0.06550102	      0.88306734	     -0.00073773	     -0.22075025	      0.00000000	      0.00000000	     43.67370289
      1.77509083	     -0.06057526	     -0.00026929	     -0.20181106	     -0.06549829	      0.88306758	     -0.00073028	     -0.22076934	      0.00000000	      0.00000000	     43.72588979
      1.77663276	     -0.06069110	     -0.00028158	     -0.20192629	     -0.06549493	      0.88306781	     -0.00072115	     -0.22079338	      0.00000000	      0.00000000	     43.77235141
      1.77817470	     -0.06080770	     -0.00029380	     -0.20204232	     -0.06549157	      0.88306796	     -0.00071207	     -0.22081802	      0.00000000	      0.00000000	     43.88612508
      1.77949162	     -0.06090849	     -0.00030427	     -0.20214264	     -0.06548871	      0.88306802	     -0.00070438	     -0.22083951	      0.00000000	      0.00000000	     43.95140348
      1.78080854	     -0.06100942	     -0.00031452	     -0.20224311	     -0.06548585	      0.88306803	     -0.00069675	     -0.22086139	      0.00000000	     -0.00000000	     44.01455127
      1.78242488	     -0.06113470	     -0.00032681	     -0.20236786	     -0.06548234	      0.88306796	     -0.00068750	     -0.22088871	      0.00000000	     -0.00000000	     44.35103702
      1.78404122	     -0.06125959	     -0.00033830	     -0.20249229	     -0.06547884	      0.88306781	     -0.00067840	     -0.22091654	      0.00000000	     -0.00000000	     43.94785040
      1.78565757	     -0.06137995	     -0.00034926	     -0.20261221	     -0.06547536	      0.88306759	     -0.00066946	     -0.22094476	      0.00000000	     -0.00000000	     44.77103147
      1.78727391	     -0.06150582	     -0.00035929	     -0.20273770	     -0.06547189	      0.88306728	     -0.00066069	     -0.22097323	      0.00000000	     -0.00000000	     44.04032298
      1.78868364	     -0.06160618	     -0.00036783	     -0.20283775	     -0.06546889	      0.88306696	     -0.00065321	     -0.22099826	      0.00000000	     -0.00000000	     44.77010643
      1.79009338	     -0.06171168	     -0.00037581	     -0.20294298	     -0.06546590	      0.88306660	     -0.00064588	     -0.22102329	      0.00000000	     -0.00000000	     44.57177380
      1.79150312	     -0.06181309	     -0.00038348	     -0.20304414	     -0.06546293	      0.88306618	     -0.00063871	     -0.22104838	      0.00000000	     -0.00000000	     44.85060579
      1.79291286	     -0.06191558	     -0.00039038	     -0.20314642	     -0.06545999	      0.88306573	     -0.00063170	     -0.22107342	      0.00000000	     -0.00000000	     44.69586025
      1.79466779	     -0.06204065	     -0.00039859	     -0.20327128	     -0.06545635	      0.88306510	     -0.00062323	     -0.22110457	      0.00000000	     -0.00000000	     44.63764021
      1.79610602	     -0.06213882	     -0.00040403	     -0.20336931	     -0.06545341	      0.88306456	     -0.00061649	     -0.22112993	      0.00000000	     -0.00000000	     44.69263460
      1.79754425	     -0.06223628	     -0.00040943	     -0.20346666	     -0.06545049	      0.88306398	     -0.00060994	     -0.22115510	      0.00000000	     -0.00000000	     44.93813429
      1.79935028	     -0.06236118	     -0.00041474	     -0.20359149	     -0.06544687	      0.88306321	     -0.00060198	     -0.22118643	      0.00000000	     -0.00000000	     44.51865203
      1.80073684	     -0.06245023	     -0.00041914	     -0.20368049	     -0.06544412	      0.88306259	     -0.00059609	     -0.22121030	      0.00000000	     -0.00000000	     44.85746664
      1.80212340	     -0.06254228	     -0.00042211	     -0.20377255	     -0.06544141	      0.88306195	     -0.00059038	     -0.22123390	      0.00000000	     -0.00000000	     44.82992198
      1.80350995	     -0.06263082	     -0.00042521	     -0.20386110	     -0.06543872	      0.88306129	     -0.00058486	     -0.22125728	      0.00000000	     -0.00000000	     44.74342700
      1.80489651	     -0.06271832	     -0.00042751	     -0.20394865	     -0.06543607	      0.88306061	     -0.00057953	     -0.22128039	      0.00000000	     -0.00000000	     44.78348144
      1.80705644	     -0.06285499	     -0.00043154	     -0.20408542	     -0.06543200	      0.88305952	     -0.00057162	     -0.22131581	      0.00000000	     -0.00000000	     45.04105257
      1.80831437	     -0.06292998	     -0.00043200	     -0.20416053	     -0.06542967	      0.88305887	     -0.00056724	     -0.22133621	      0.00000000	     -0.00000000	     44.60283867
      1.80957230	     -0.06300259	     -0.00043345	     -0.20423326	     -0.06542737	      0.88305820	     -0.00056301	     -0.22135623	      0.00000000	     -0.00000000	     44.59645604
      1.81115172	     -0.06309503	     -0.00043424	     -0.20432587	     -0.06542452	      0.88305736	     -0.00055794	     -0.22138092	      0.00000000	     -0.00000000	     44.73770871
      1.81273114	     -0.06318550	     -0.00043480	     -0.20441655	     -0.06542171	      0.88305649	     -0.00055314	     -0.22140514	      0.00000000	     -0.00000000	     44.14579404
      1.81431056	     -0.06326841	     -0.00043414	     -0.20449971	     -0.06541895	      0.88305561	     -0.00054859	     -0.22142883	      0.00000000	     -0.00000000	     44.38826289
      1.81588998	     -0.06335173	     -0.00043390	     -0.20458328	     -0.06541623	      0.88305471	     -0.00054432	     -0.22145189	      0.00000000	     -0.00000000	     44.30057816
      1.81746940	     -0.06343150	     -0.00043186	     -0.20466336	     -0.06541356	      0.88305380	     -0.00054031	     -0.22147437	      0.00000000	     -0.00000000	     44.32373780
      1.81904883	     -0.06350922	     -0.00043130	     -0.20474138	     -0.06541094	      0.88305287	     -0.00053657	     -0.22149626	      0.00000000	     -0.00000000	     44.21229846
      1.82062825	     -0.06358003	     -0.00042752	     -0.20481258	     -0.06540836	      0.88305193	     -0.00053310	     -0.22151749	      0.00000000	     -0.00000000	     43.93934581
      1.82220767	     -0.06364883	     -0.00042701	     -0.20488169	     -0.06540582	      0.88305097	     -0.00052991	     -0.22153797	     -0.00000000	     -0.00000000	     44.03092185
      1.82345920	     -0.06369934	     -0.00042294	     -0.20493255	     -0.06540384	      0.88305020	     -0.00052758	     -0.22155364	     -0.00000000	     -0.00000000	     43.92813000
      1.82471073	     -0.06374689	     -0.00042065	     -0.20498043	     -0.06540189	      0.88304943	     -0.00052541	     -0.22156879	     -0.00000000	     -0.00000000	     43.85475309
      1.82634587	     -0.06380619	     -0.00041658	     -0.20504017	     -0.06539938	      0.88304839	     -0.00052285	     -0.22158774	     -0.00000000	     -0.00000000	     43.67203199
      1.82798101	     -0.06385919	     -0.00041296	     -0.20509363	     -0.06539690	      0.88304734	     -0.00052059	     -0.22160574	     -0.00000000	     -0.00000000	     43.40457718
      1.82961616	     -0.06390540	     -0.00040781	     -0.20514033	     -0.06539447	      0.88304628	     -0.00051862	     -0.22162271	     -0.00000000	     -0.00000000	     43.51776150
      1.83125130	     -0.06395315	     -0.00040444	     -0.20518853	     -0.06539207	      0.88304519	     -0.00051695	     -0.22163859	     -0.00000000	     -0.00000000	     43.56597272
      1.83266027	     -0.06398491	     -0.00039878	     -0.20522077	     -0.06539004	      0.88304425	     -0.00051576	     -0.22165153	     -0.00000000	     -0.00000000	     43.04952682
      1.83406923	     -0.06401562	     -0.00039524	     -0.20525190	     -0.06538803	      0.88304329	     -0.00051478	     -0.22166361	     -0.00000000	     -0.00000000	     43.09201349
      1.83547819	     -0.06404448	     -0.00039021	     -0.20528121	     -0.06538605	      0.88304233	     -0.00051403	     -0.22167491	     -0.00000000	     -0.00000000	     42.86537888
      1.83688716	     -0.06407116	     -0.00038611	     -0.20530834	     -0.06538409	      0.88304135	     -0.00051350	     -0.22168547	     -0.00000000	     -0.00000000	     42.90521352
      1.83871765	     -0.06410494	     -0.00037928	     -0.20534273	     -0.06538158	      0.88304007	     -0.00051315	     -0.22169816	     -0.00000000	     -0.00000000	     42.33957108
      1.84013868	     -0.06411970	     -0.00037521	     -0.20535793	     -0.06537966	      0.88303906	     -0.00051314	     -0.22170713	     -0.00000000	     -0.00000000	     42.56962574
      1.84155971	     -0.06413920	     -0.00036950	     -0.20537793	     -0.06537776	      0.88303805	     -0.00051335	     -0.22171528	     -0.00000000	     -0.00000000	     42.45998939
      1.84298074	     -0.06415417	     -0.00036486	     -0.20539337	     -0.06537587	      0.88303703	     -0.00051378	     -0.22172275	     -0.00000000	     -0.00000000	     42.34396256
      1.84440177	     -0.06416704	     -0.00035927	     -0.20540673	     -0.06537401	      0.88303601	     -0.00051444	     -0.22172949	     -0.00000000	     -0.00000000	     42.15659789
      1.84582280	     -0.06417654	     -0.00035411	     -0.20541672	     -0.06537216	      0.88303498	     -0.00051532	     -0.22173550	     -0.00000000	     -0.00000000	     42.12883577
      1.84739947	     -0.06418581	     -0.00034763	     -0.20542655	     -0.06537013	      0.88303383	     -0.00051655	     -0.22174128	     -0.00000000	     -0.00000000	     42.10956443
      1.84897614	     -0.06418802	     -0.00034104	     -0.20542933	     -0.06536812	      0.88303267	     -0.00051805	     -0.22174617	     -0.00000000	     -0.00000000	     41.88621146
      1.85055280	     -0.06419074	     -0.00033371	     -0.20543264	     -0.06536613	      0.88303151	     -0.00051982	     -0.22175008	     -0.00000000	     -0.00000001	     41.84690930
      1.85212947	     -0.06418518	     -0.00032636	     -0.20542768	     -0.06536415	      0.88303035	     -0.00052185	     -0.22175310	     -0.00000000	     -0.00000001	     41.63542198
      1.85384832	     -0.06417826	     -0.00031691	     -0.20542143	     -0.06536200	      0.88302909	     -0.00052435	     -0.22175530	     -0.00000000	     -0.00000001	     41.53034882
      1.85532146	     -0.06416606	     -0.00030997	     -0.20540980	     -0.06536018	      0.88302800	     -0.00052673	     -0.22175624	     -0.00000000	     -0.00000001	     41.45920294
      1.85679460	     -0.06415142	     -0.00030118	     -0.20539576	     -0.06535836	      0.88302692	     -0.00052934	     -0.22175632	     -0.00000000	     -0.00000001	     41.53776934
      1.85826774	     -0.06413597	     -0.00029362	     -0.20538090	     -0.06535655	      0.88302584	     -0.00053216	     -0.22175554	     -0.00000000	     -0.00000001	     41.51290695
      1.85934827	     -0.06411984	     -0.00028689	     -0.20536522	     -0.06535523	      0.88302505	     -0.00053436	     -0.22175444	     -0.00000000	     -0.00000000	     41.37904622
      1.86042879	     -0.06410330	     -0.00028044	     -0.20534913	     -0.06535391	      0.88302426	     -0.00053668	     -0.22175285	     -0.00000000	     -0.00000000	     41.39061460
      1.86184273	     -0.06407863	     -0.00027175	     -0.20532506	     -0.06535218	      0.88302322	     -0.00053987	     -0.22175005	     -0.00000000	     -0.00000000	     41.33302962
      1.86300594	     -0.06405595	     -0.00026439	     -0.20530286	     -0.06535076	      0.88302238	     -0.00054264	     -0.22174712	     -0.00000000	     -0.00000000	     41.35223485
      1.86416915	     -0.06403088	     -0.00025686	     -0.20527830	     -0.06534934	      0.88302153	     -0.00054554	     -0.22174362	     -0.00000000	     -0.00000000	     41.28406380
      1.86533236	     -0.06400372	     -0.00024913	     -0.20525164	     -0.06534792	      0.88302069	     -0.00054856	     -0.22173954	     -0.00000000	     -0.00000000	     41.32333330
      1.86649557	     -0.06397439	     -0.00024123	     -0.20522281	     -0.06534650	      0.88301985	     -0.00055169	     -0.22173488	     -0.00000000	     -0.00000000	     41.23628061
      1.86765878	     -0.06394299	     -0.00023300	     -0.20519192	     -0.06534507	      0.88301902	     -0.00055495	     -0.22172964	     -0.00000000	     -0.00000000	     41.30647488
      1.86864679	     -0.06391475	     -0.00022577	     -0.20516412	     -0.06534386	      0.88301831	     -0.00055780	     -0.22172473	     -0.00000000	     -0.00000000	     41.21287452
      1.86963480	     -0.06388512	     -0.00021841	     -0.20513493	     -0.06534264	      0.88301761	     -0.00056074	     -0.22171940	     -0.00000000	     -0.00000000	     41.22798335
      1.87088382	     -0.06384586	     -0.00020903	     -0.20509622	     -0.06534110	      0.88301672	     -0.00056455	     -0.22171207	     -0.00000000	     -0.00000000	     41.17200766
      1.87213283	     -0.06380412	     -0.00019939	     -0.20505505	     -0.06533954	      0.88301584	     -0.00056849	     -0.22170406	     -0.00000000	     -0.00000000	     41.23251288
      1.87303663	     -0.06377260	     -0.00019228	     -0.20502392	     -0.06533841	      0.88301520	     -0.00057141	     -0.22169785	     -0.00000000	     -0.00000000	     41.14356206
      1.87394042	     -0.06373987	     -0.00018504	     -0.20499161	     -0.06533728	      0.88301456	     -0.00057439	     -0.22169128	     -0.00000000	     -0.00000000	     41.14611995
      1.87529375	     -0.06368882	     -0.00017404	     -0.20494117	     -0.06533556	      0.88301361	     -0.00057894	     -0.22168081	     -0.00000000	     -0.00000000	     41.10723519
      1.87640593	     -0.06364504	     -0.00016486	     -0.20489788	     -0.06533414	      0.88301283	     -0.00058277	     -0.22167163	     -0.00000000	     -0.00000000	     41.12536883
      1.87751810	     -0.06359974	     -0.00015556	     -0.20485308	     -0.06533271	      0.88301205	     -0.00058668	     -0.22166195	     -0.00000000	     -0.00000000	     41.07382746
      1.87863028	     -0.06355288	     -0.00014613	     -0.20480671	     -0.06533126	      0.88301128	     -0.00059065	     -0.22165178	     -0.00000000	     -0.00000000	     41.10888550
      1.87974246	     -0.06350460	     -0.00013659	     -0.20475893	     -0.06532979	      0.88301050	     -0.00059468	     -0.22164112	     -0.00000000	     -0.00000000	     41.04864201
      1.88073448	     -0.06346026	     -0.00012795	     -0.20471502	     -0.06532847	      0.88300981	     -0.00059832	     -0.22163122	     -0.00000000	     -0.00000000	     41.08264021
      1.88172650	     -0.06341487	     -0.00011925	     -0.20467006	     -0.06532714	      0.88300912	     -0.00060201	     -0.22162096	     -0.00000000	     -0.00000000	     41.05573619
      1.88271852	     -0.06336845	     -0.00011049	     -0.20462407	     -0.06532579	      0.88300843	     -0.00060574	     -0.22161034	     -0.00000000	     -0.00000000	     41.06543315
      1.88406835	     -0.06330386	     -0.00009853	     -0.20456005	     -0.06532393	      0.88300749	     -0.00061087	     -0.22159535	     -0.00000000	     -0.00000000	     41.05226344
      1.88512903	     -0.06325196	     -0.00008908	     -0.20450860	     -0.06532244	      0.88300675	     -0.00061494	     -0.22158315	     -0.00000000	     -0.00000000	     41.07584717
      1.88618971	     -0.06319917	     -0.00007964	     -0.20445625	     -0.06532093	      0.88300601	     -0.00061904	     -0.22157061	     -0.00000000	     -0.00000000	     41.07040606
      1.88725039	     -0.06314544	     -0.00007018	     -0.20440294	     -0.06531941	      0.88300526	     -0.00062317	     -0.22155773	     -0.00000000	     -0.00000000	     41.09041322
      1.88853995	     -0.06307929	     -0.00005897	     -0.20433729	     -0.06531752	      0.88300436	     -0.00062822	     -0.22154166	     -0.00000000	     -0.00000000	     41.10619818
      1.88963974	     -0.06302201	     -0.00004957	     -0.20428042	     -0.06531588	      0.88300359	     -0.00063255	     -0.22152760	     -0.00000000	     -0.00000000	     41.13885877
      1.89073954	     -0.06296393	     -0.00004027	     -0.20422274	     -0.06531421	      0.88300281	     -0.00063689	     -0.22151325	     -0.00000000	     -0.00000000	     41.16669585
      1.89183934	     -0.06290504	     -0.00003101	     -0.20416425	     -0.06531251	      0.88300204	     -0.00064124	     -0.22149861	     -0.00000000	     -0.00000000	     41.20130905
      1.89316344	     -0.06283323	     -0.00001994	     -0.20409289	     -0.06531044	      0.88300111	     -0.00064649	     -0.22148065	     -0.00000000	     -0.00000000	     41.25356251
      1.89435508	     -0.06276790	     -0.00001014	     -0.20402795	     -0.06530853	      0.88300027	     -0.00065121	     -0.22146418	     -0.00000000	     -0.00000000	     41.30006632
      1.89554673	     -0.06270202	     -0.00000040	     -0.20396245	     -0.06530658	      0.88299943	     -0.00065593	     -0.22144745	     -0.00000000	     -0.00000000	     41.37449561
      1.89673837	     -0.06263534	      0.00000938	     -0.20389614	     -0.06530460	      0.88299859	     -0.00066063	     -0.22143047	     -0.00000000	     -0.00000000	     41.44510682
      1.89793002	     -0.06256794	      0.00001910	     -0.20382909	     -0.06530259	      0.88299775	     -0.00066531	     -0.22141326	     -0.00000000	     -0.00000000	     41.55434528
      1.89912166	     -0.06249978	      0.00002880	     -0.20376127	     -0.06530053	      0.88299691	     -0.00066997	     -0.22139583	     -0.00000000	     -0.00000000	     41.66439567
      1.90073047	     -0.06240707	      0.00004186	     -0.20366900	     -0.06529770	      0.88299578	     -0.00067619	     -0.22137197	     -0.00000000	     -0.00000000	     41.87230064
      1.90207108	     -0.06232874	      0.00005269	     -0.20359101	     -0.06529530	      0.88299485	     -0.00068130	     -0.22135182	     -0.00000000	     -0.00000000	     42.02674173
      1.90341168	     -0.06224965	      0.00006340	     -0.20351225	     -0.06529285	      0.88299392	     -0.00068633	     -0.22133143	     -0.00000000	     -0.00000000	     42.25276056
      1.90475229	     -0.06216991	      0.00007398	     -0.20343281	     -0.06529036	      0.88299300	     -0.00069127	     -0.22131083	     -0.00000000	     -0.00000000	     42.44659750
      1.90646539	     -0.06206744	      0.00008717	     -0.20333070	     -0.06528712	      0.88299185	     -0.00069741	     -0.22128422	     -0.00000000	     -0.00000000	     42.74639442
      1.90817849	     -0.06196488	      0.00009995	     -0.20322845	     -0.06528382	      0.88299072	     -0.00070335	     -0.22125735	     -0.00000000	     -0.00000000	     42.98294412
      1.90989159	     -0.06186292	      0.00011212	     -0.20312677	     -0.06528047	      0.88298963	     -0.00070907	     -0.22123029	     -0.00000000	     -0.00000000	     43.27063336
      1.91160469	     -0.06176359	      0.00012363	     -0.20302766	     -0.06527707	      0.88298858	     -0.00071454	     -0.22120312	     -0.00000000	     -0.00000000	     43.73468842
      1.91331779	     -0.06166401	      0.00013463	     -0.20292827	     -0.06527363	      0.88298758	     -0.00071976	     -0.22117593	     -0.00000000	     -0.00000000	     43.30874475
      1.91481684	     -0.06157823	      0.00014302	     -0.20284259	     -0.06527059	      0.88298676	     -0.00072410	     -0.22115218	     -0.00000000	     -0.00000000	     44.21048919
      1.91631589	     -0.06149291	      0.00015140	     -0.20275736	     -0.06526752	      0.88298598	     -0.00072823	     -0.22112855	     -0.00000000	     -0.00000000	     44.05938314
      1.91777157	     -0.06141217	      0.00015839	     -0.20267666	     -0.06526452	      0.88298529	     -0.00073203	     -0.22110576	     -0.00000000	     -0.00000000	     44.30019970
      1.91922725	     -0.06133303	      0.00016536	     -0.20259754	     -0.06526151	      0.88298464	     -0.00073563	     -0.22108315	     -0.00000000	     -0.00000000	     44.60366792
      1.92068294	     -0.06125612	      0.00017145	     -0.20252061	     -0.06525847	      0.88298406	     -0.00073901	     -0.22106075	     -0.00000000	     -0.00000000	     44.66998756
      1.92267819	     -0.06115253	      0.00017990	     -0.20241699	     -0.06525429	      0.88298336	     -0.00074330	     -0.22103049	     -0.00000000	     -0.00000000	     45.08660969
      1.92408547	     -0.06107802	      0.00018442	     -0.20234240	     -0.06525132	      0.88298294	     -0.00074608	     -0.22100935	     -0.00000000	     -0.00000000	     44.99233254
      1.92549276	     -0.06100576	      0.00018974	     -0.20227008	     -0.06524835	      0.88298258	     -0.00074865	     -0.22098839	     -0.00000000	     -0.00000000	     45.28802694
      1.92690004	     -0.06093640	      0.00019401	     -0.20220062	     -0.06524536	      0.88298229	     -0.00075101	     -0.22096767	     -0.00000000	     -0.00000000	     45.62080681
      1.92830732	     -0.06086786	      0.00019858	     -0.20213198	     -0.06524236	      0.88298206	     -0.00075316	     -0.22094721	     -0.00000000	     -0.00000000	     45.52451098
      1.92971460	     -0.06079948	      0.00020231	     -0.20206347	     -0.06523936	      0.88298191	     -0.00075510	     -0.22092697	     -0.00000000	     -0.00000000	     45.92600903
      1.93157010	     -0.06071380	      0.00020738	     -0.20197763	     -0.06523539	      0.88298180	     -0.00075734	     -0.22090067	     -0.00000000	     -0.00000000	     45.76467615
      1.93307347	     -0.06064140	      0.00021016	     -0.20190505	     -0.06523216	      0.88298181	     -0.00075888	     -0.22087964	     -0.00000000	      0.00000000	     46.21825836
      1.93457685	     -0.06057238	      0.00021386	     -0.20183587	     -0.06522892	      0.88298189	     -0.00076018	     -0.22085883	     -0.00000000	      0.00000000	     46.37939080
      1.93608023	     -0.06050598	      0.00021568	     -0.20176926	     -0.06522569	      0.88298204	     -0.00076124	     -0.22083827	     -0.00000000	      0.00000000	     46.55605652
      1.93789270	     -0.06042863	      0.00021963	     -0.20169170	     -0.06522178	      0.88298234	     -0.00076220	     -0.22081392	     -0.00000000	      0.00000000	     46.51908306
      1.93912545	     -0.06037335	      0.00021973	     -0.20163620	     -0.06521911	      0.88298260	     -0.00076265	     -0.22079754	     -0.00000000	      0.00000000	     46.86437179
      1.94035819	     -0.06032180	      0.00022123	     -0.20158446	     -0.06521645	      0.88298291	     -0.00076293	     -0.22078131	     -0.00000000	      0.00000000	     47.05207243
      1.94211496	     -0.06025140	      0.00022207	     -0.20151377	     -0.06521266	      0.88298344	     -0.00076306	     -0.22075854	     -0.00000000	      0.00000000	     46.96263553
      1.94387173	     -0.06017893	      0.00022320	     -0.20144101	     -0.06520886	      0.88298407	     -0.00076286	     -0.22073616	     -0.00000000	      0.00000000	     47.46245756
      1.94521397	     -0.06012787	      0.00022276	     -0.20138970	     -0.06520596	      0.88298461	     -0.00076249	     -0.22071927	     -0.00000000	      0.00000000	     47.61073797
      1.94655620	     -0.06007704	      0.00022284	     -0.20133862	     -0.06520307	      0.88298520	     -0.00076193	     -0.22070264	     -0.00000000	      0.00000000	     47.54267916
      1.94789843	     -0.06002785	      0.00022208	     -0.20128917	     -0.06520017	      0.88298585	     -0.00076117	     -0.22068624	     -0.00000000	      0.00000000	     47.86654937
      1.94951554	     -0.05997156	      0.00022118	     -0.20123255	     -0.06519669	      0.88298670	     -0.00076002	     -0.22066684	     -0.00000000	      0.00000000	     47.53401004
      1.95113266	     -0.05991346	      0.00021915	     -0.20117410	     -0.06519321	      0.88298761	     -0.00075859	     -0.22064781	     -0.00000000	      0.00000000	     47.99539831
      1.95274977	     -0.05985951	      0.00021768	     -0.20111980	     -0.06518974	      0.88298860	     -0.00075689	     -0.22062911	     -0.00000000	      0.00000000	     47.94023196
      1.95436688	     -0.05980628	      0.00021417	     -0.20106618	     -0.06518628	      0.88298964	     -0.00075492	     -0.22061080	     -0.00000000	      0.00000000	     48.42799811
      1.95570879	     -0.05976474	      0.00021261	     -0.20102434	     -0.06518341	      0.88299056	     -0.00075308	     -0.22059588	     -0.00000000	      0.00000000	     48.26782277
      1.95705071	     -0.05972458	      0.00020930	     -0.20098383	     -0.06518054	      0.88299151	     -0.00075106	     -0.22058126	     -0.00000000	      0.00000000	     48.62227479
      1.95881477	     -0.05967660	      0.00020564	     -0.20093542	     -0.06517678	      0.88299282	     -0.00074812	     -0.22056253	     -0.00000000	      0.00000001	     48.38037200
      1.96017445	     -0.05963787	      0.00020142	     -0.20089632	     -0.06517388	      0.88299387	     -0.00074564	     -0.22054848	     -0.00000000	      0.00000001	     48.87922941
      1.96153414	     -0.05960417	      0.00019776	     -0.20086226	     -0.06517099	      0.88299495	     -0.00074297	     -0.22053473	     -0.00000000	      0.00000001	     48.82700558
      1.96324763	     -0.05956392	      0.00019186	     -0.20082152	     -0.06516734	      0.88299637	     -0.00073934	     -0.22051797	     -0.00000000	      0.00000001	     48.99362227
      1.96496112	     -0.05952596	      0.00018681	     -0.20078309	     -0.06516370	      0.88299782	     -0.00073542	     -0.22050180	     -0.00000000	      0.00000001	     48.59891396
      1.96632427	     -0.05949386	      0.00018078	     -0.20075056	     -0.06516080	      0.88299901	     -0.00073210	     -0.22048934	     -0.00000000	      0.00000001	     49.22978304
      1.96768742	     -0.05946809	      0.00017586	     -0.20072439	     -0.06515790	      0.88300023	     -0.00072859	     -0.22047726	     -0.00000000	      0.00000001	     49.14284278
      1.96905057	     -0.05944287	      0.00016978	     -0.20069873	     -0.06515501	      0.88300147	     -0.00072490	     -0.22046562	     -0.00000000	      0.00000001	     49.32025648
      1.97085717	     -0.05941631	      0.00016205	     -0.20067161	     -0.06515116	      0.88300315	     -0.00071974	     -0.22045084	     -0.00000000	      0.00000001	     49.10351309
      1.97244819	     -0.05938856	      0.00015352	     -0.20064331	     -0.06514778	      0.88300465	     -0.00071494	     -0.22043852	     -0.00000000	      0.00000001	     49.35736646
      1.97381793	     -0.05937012	      0.00014729	     -0.20062443	     -0.06514486	      0.88300597	     -0.00071061	     -0.22042837	     -0.00000000	      0.00000001	     49.30673849
      1.97518768	     -0.05935312	      0.00013965	     -0.20060695	     -0.06514194	      0.88300731	     -0.00070611	     -0.22041868	     -0.00000000	      0.00000001	     49.60272135
      1.97655743	     -0.05933893	      0.00013237	     -0.20059229	     -0.06513902	      0.88300866	     -0.00070144	     -0.22040949	     -0.00000000	      0.00000001	     49.43108911
      1.97792717	     -0.05932592	      0.00012433	     -0.20057878	     -0.06513609	      0.88301003	     -0.00069660	     -0.22040078	     -0.00000000	      0.00000001	     49.69579414
      1.97929692	     -0.05931569	      0.00011625	     -0.20056806	     -0.06513317	      0.88301141	     -0.00069160	     -0.22039259	     -0.00000000	      0.00000001	     49.48057748
      1.98066667	     -0.05930662	      0.00010757	     -0.20055848	     -0.06513024	      0.88301281	     -0.00068643	     -0.22038489	     -0.00000000	      0.00000001	     49.73039061
      1.98264356	     -0.05930072	      0.00009476	     -0.20055185	     -0.06512602	      0.88301485	     -0.00067868	     -0.22037475	     -0.00000000	      0.00000001	     49.38325182
      1.98387036	     -0.05929573	      0.00008606	     -0.20054638	     -0.06512340	      0.88301612	     -0.00067371	     -0.22036902	     -0.00000000	      0.00000001	     49.81123215
      1.98509715	     -0.05929610	      0.00007725	     -0.20054626	     -0.06512077	      0.88301740	     -0.00066861	     -0.22036371	     -0.00000000	      0.00000001	     49.76760190
      1.98632395	     -0.05929765	      0.00006802	     -0.20054732	     -0.06511815	      0.88301869	     -0.00066339	     -0.22035888	     -0.00000000	      0.00000001	     49.85651876
      1.98755074	     -0.05930195	      0.00005845	     -0.20055113	     -0.06511552	      0.88301998	     -0.00065805	     -0.22035451	     -0.00000000	      0.00000001	     49.84881883
      1.98865301	     -0.05930703	      0.00004958	     -0.20055576	     -0.06511316	      0.88302115	     -0.00065316	     -0.22035101	     -0.00000000	      0.00000001	     49.92223639
      1.98975527	     -0.05931406	      0.00004043	     -0.20056234	     -0.06511079	      0.88302232	     -0.00064817	     -0.22034788	     -0.00000000	      0.00000001	     49.91079315
      1.99085754	     -0.05932262	      0.00003099	     -0.20057044	     -0.06510843	      0.88302349	     -0.00064309	     -0.22034516	     -0.00000000	      0.00000001	     49.97043625
      1.99195981	     -0.05933292	      0.00002129	     -0.20058029	     -0.06510606	      0.88302465	     -0.00063792	     -0.22034283	     -0.00000000	      0.00000001	     49.96099752
      1.99306207	     -0.05934500	      0.00001132	     -0.20059190	     -0.06510369	      0.88302582	     -0.00063267	     -0.22034090	     -0.00000000	      0.00000001	     50.01167665
      1.99416434	     -0.05935910	      0.00000111	     -0.20060554	     -0.06510132	      0.88302699	     -0.00062734	     -0.22033938	     -0.00000000	      0.00000001	     49.99861737
      1.99526661	     -0.05937555	     -0.00000943	     -0.20062152	     -0.06509895	      0.88302815	     -0.00062194	     -0.22033829	     -0.00000000	      0.00000001	     50.04537378
      1.99636887	     -0.05939483	     -0.00002028	     -0.20064033	     -0.06509657	      0.88302931	     -0.00061646	     -0.22033765	     -0.00000000	      0.00000001	     50.02541650
      1.99747114	     -0.05941689	     -0.00003146	     -0.20066191	     -0.06509418	      0.88303045	     -0.00061092	     -0.22033749	     -0.00000000	      0.00000001	     50.07412958
      1.99857340	     -0.05944152	     -0.00004291	     -0.20068606	     -0.06509179	      0.88303159	     -0.00060531	     -0.22033782	     -0.00000000	      0.00000001	     50.04847001
      1.99967567	     -0.05946890	     -0.00005466	     -0.20071297	     -0.06508940	      0.88303272	     -0.00059964	     -0.22033867	     -0.00000000	      0.00000001	     50.10544709
      2.00065343	     -0.05949540	     -0.00006527	     -0.20073903	     -0.06508727	      0.88303372	     -0.00059456	     -0.22033986	     -0.00000000	      0.00000001	     50.08215930
      2.00163118	     -0.05952397	     -0.00007606	     -0.20076718	     -0.06508513	      0.88303470	     -0.00058945	     -0.22034148	     -0.00000000	      0.00000001	     50.11251284
      2.00280467	     -0.05956071	     -0.00008919	     -0.20080341	     -0.06508256	      0.88303585	     -0.00058326	     -0.22034399	     -0.00000000	      0.00000001	     50.11731139
      2.00397815	     -0.05959995	     -0.00010249	     -0.20084215	     -0.06507997	      0.88303699	     -0.00057702	     -0.22034712	     -0.00000000	      0.00000001	     50.16342344
      2.00494521	     -0.05963394	     -0.00011351	     -0.20087573	     -0.06507784	      0.88303791	     -0.00057185	     -0.22035016	     -0.00000000	      0.00000001	     50.16531454
      2.00591227	     -0.05966966	     -0.00012464	     -0.20091104	     -0.06507569	      0.88303882	     -0.00056665	     -0.22035361	     -0.00000000	      0.00000001	     50.19455965
      2.00713034	     -0.05971701	     -0.00013874	     -0.20095788	     -0.06507298	      0.88303993	     -0.00056007	     -0.22035854	     -0.00000000	      0.00000001	     50.21915521
      2.00834840	     -0.05976703	     -0.00015296	     -0.20100741	     -0.06507025	      0.88304101	     -0.00055346	     -0.22036413	     -0.00000000	      0.00000001	     50.25736479
      2.00931054	     -0.05980831	     -0.00016422	     -0.20104830	     -0.06506808	      0.88304184	     -0.00054823	     -0.22036900	     -0.00000000	      0.00000001	     50.27920438
      2.01027267	     -0.05985109	     -0.00017552	     -0.20109070	     -0.06506590	      0.88304264	     -0.00054298	     -0.22037428	     -0.00000000	      0.00000001	     50.30766112
      2.01155586	     -0.05991005	     -0.00019065	     -0.20114916	     -0.06506298	      0.88304368	     -0.00053596	     -0.22038193	     -0.00000000	      0.00000001	     50.35163367
      2.01283904	     -0.05997104	     -0.00020555	     -0.20120966	     -0.06506004	      0.88304467	     -0.00052894	     -0.22039024	     -0.00000000	      0.00000001	     50.38755938
      2.01382578	     -0.06001904	     -0.00021699	     -0.20125730	     -0.06505776	      0.88304540	     -0.00052354	     -0.22039708	     -0.00000000	      0.00000000	     50.43746903
      2.01481252	     -0.06006806	     -0.00022844	     -0.20130596	     -0.06505547	      0.88304610	     -0.00051814	     -0.22040428	     -0.00000000	      0.00000000	     50.47268022
      2.01616444	     -0.06013683	     -0.00024407	     -0.20137426	     -0.06505230	      0.88304700	     -0.00051076	     -0.22041470	     -0.00000000	      0.00000000	     50.53757252
      2.01751636	     -0.06020817	     -0.00025991	     -0.20144513	     -0.06504911	      0.88304785	     -0.00050339	     -0.22042576	     -0.00000000	      0.00000000	     50.57323465
      2.01856016	     -0.06026459	     -0.00027217	     -0.20150120	     -0.06504663	      0.88304846	     -0.00049772	     -0.22043471	     -0.00000000	      0.00000000	     50.65755561
      2.01960395	     -0.06032221	     -0.00028442	     -0.20155847	     -0.06504413	      0.88304904	     -0.00049208	     -0.22044401	     -0.00000000	      0.00000000	     50.71142628
      2.02102883	     -0.06040275	     -0.00030111	     -0.20163855	     -0.06504069	      0.88304975	     -0.00048443	     -0.22045727	     -0.00000000	      0.00000000	     50.83423763
      2.02237445	     -0.06048089	     -0.00031686	     -0.20171626	     -0.06503742	      0.88305036	     -0.00047727	     -0.22047036	      0.00000000	      0.00000000	     50.92504382
      2.02372007	     -0.06056121	     -0.00033272	     -0.20179617	     -0.06503413	      0.88305091	     -0.00047019	     -0.22048399	      0.00000000	      0.00000000	     51.10521244
      2.02506569	     -0.06064353	     -0.00034875	     -0.20187809	     -0.06503081	      0.88305138	     -0.00046321	     -0.22049815	      0.00000000	      0.00000000	     51.19285307
      2.02641131	     -0.06072632	     -0.00036448	     -0.20196049	     -0.06502748	      0.88305178	     -0.00045634	     -0.22051278	      0.00000000	      0.00000000	     51.40529016
      2.02775693	     -0.06080952	     -0.00037993	     -0.20204333	     -0.06502413	      0.88305212	     -0.00044960	     -0.22052783	      0.00000000	      0.00000000	     51.50370621
      2.02910255	     -0.06089286	     -0.00039502	     -0.20212632	     -0.06502077	      0.88305238	     -0.00044299	     -0.22054324	      0.00000000	      0.00000000	     51.67437958
      2.03072876	     -0.06099401	     -0.00041248	     -0.20222710	     -0.06501669	      0.88305261	     -0.00043519	     -0.22056228	      0.00000000	      0.00000000	     51.79307407
      2.03235498	     -0.06109508	     -0.00042920	     -0.20232783	     -0.06501260	      0.88305275	     -0.00042763	     -0.22058168	      0.00000000	      0.00000000	     51.94904547
      2.03398119	     -0.06119651	     -0.00044539	     -0.20242896	     -0.06500850	      0.88305279	     -0.00042031	     -0.22060137	      0.00000000	     -0.00000000	     52.02265042
      2.03600441	     -0.06132360	     -0.00046472	     -0.20255571	     -0.06500340	      0.88305272	     -0.00041156	     -0.22062621	      0.00000000	     -0.00000000	     51.82475330
      2.03751643	     -0.06141791	     -0.00047857	     -0.20264981	     -0.06499960	      0.88305258	     -0.00040528	     -0.22064493	      0.00000000	     -0.00000000	     52.31324123
      2.03902846	     -0.06151141	     -0.00049154	     -0.20274313	     -0.06499580	      0.88305237	     -0.00039924	     -0.22066375	      0.00000000	     -0.00000000	     52.07172944
      2.04059383	     -0.06161047	     -0.00050454	     -0.20284203	     -0.06499187	      0.88305209	     -0.00039324	     -0.22068325	      0.00000000	     -0.00000000	     52.16407655
      2.04215920	     -0.06170557	     -0.00051696	     -0.20293700	     -0.06498797	      0.88305175	     -0.00038749	     -0.22070274	      0.00000000	     -0.00000000	     51.87397546
      2.04372457	     -0.06179942	     -0.00052858	     -0.20303076	     -0.06498408	      0.88305135	     -0.00038202	     -0.22072213	      0.00000000	     -0.00000000	     51.96263541
      2.04528994	     -0.06189221	     -0.00053914	     -0.20312349	     -0.06498020	      0.88305089	     -0.00037681	     -0.22074134	      0.00000000	     -0.00000000	     52.03753145
      2.04700674	     -0.06199465	     -0.00055025	     -0.20322589	     -0.06497599	      0.88305033	     -0.00037140	     -0.22076216	      0.00000000	     -0.00000000	     52.08660571
      2.04872354	     -0.06209302	     -0.00055918	     -0.20332430	     -0.06497180	      0.88304971	     -0.00036633	     -0.22078273	      0.00000000	     -0.00000000	     51.93289202
      2.05011022	     -0.06217040	     -0.00056762	     -0.20340169	     -0.06496845	      0.88304917	     -0.00036247	     -0.22079914	      0.00000000	     -0.00000000	     51.72477575
      2.05149689	     -0.06224897	     -0.00057375	     -0.20348033	     -0.06496512	      0.88304861	     -0.00035883	     -0.22081532	      0.00000000	     -0.00000000	     51.67253423
      2.05288356	     -0.06232602	     -0.00058004	     -0.20355745	     -0.06496182	      0.88304802	     -0.00035541	     -0.22083134	      0.00000000	     -0.00000000	     51.60021565
      2.05427024	     -0.06240170	     -0.00058488	     -0.20363325	     -0.06495854	      0.88304740	     -0.00035220	     -0.22084712	      0.00000000	     -0.00000000	     51.38996580
      2.05565691	     -0.06247642	     -0.00058962	     -0.20370810	     -0.06495530	      0.88304675	     -0.00034922	     -0.22086269	     -0.00000000	     -0.00000000	     51.35248531
      2.05757197	     -0.06257907	     -0.00059437	     -0.20381099	     -0.06495088	      0.88304583	     -0.00034547	     -0.22088386	     -0.00000000	     -0.00000000	     51.25754896
      2.05911275	     -0.06266027	     -0.00059842	     -0.20389238	     -0.06494736	      0.88304506	     -0.00034275	     -0.22090065	     -0.00000000	     -0.00000000	     50.74448074
      2.06065353	     -0.06273726	     -0.00059955	     -0.20396964	     -0.06494389	      0.88304428	     -0.00034031	     -0.22091717	     -0.00000000	     -0.00000000	     50.94797013
      2.06219432	     -0.06281604	     -0.00060239	     -0.20404865	     -0.06494047	      0.88304347	     -0.00033814	     -0.22093337	     -0.00000000	     -0.00000000	     50.51783648
      2.06373510	     -0.06289083	     -0.00060132	     -0.20412380	     -0.06493709	      0.88304265	     -0.00033625	     -0.22094933	     -0.00000000	     -0.00000000	     50.12860614
      2.06504287	     -0.06295183	     -0.00060275	     -0.20418503	     -0.06493426	      0.88304193	     -0.00033486	     -0.22096261	     -0.00000000	     -0.00000000	     50.21620995
      2.06635064	     -0.06301378	     -0.00060195	     -0.20424727	     -0.06493146	      0.88304121	     -0.00033366	     -0.22097566	     -0.00000000	     -0.00000000	     50.01040440
      2.06797073	     -0.06308927	     -0.00060180	     -0.20432312	     -0.06492805	      0.88304030	     -0.00033246	     -0.22099156	     -0.00000000	     -0.00000000	     49.73968780
      2.06959082	     -0.06316125	     -0.00059990	     -0.20439552	     -0.06492470	      0.88303938	     -0.00033157	     -0.22100711	     -0.00000000	     -0.00000000	     49.29643850
      2.07121091	     -0.06323023	     -0.00059997	     -0.20446487	     -0.06492139	      0.88303844	     -0.00033098	     -0.22102228	     -0.00000000	     -0.00000000	     49.51736348
      2.07252896	     -0.06328660	     -0.00059730	     -0.20452160	     -0.06491874	      0.88303766	     -0.00033073	     -0.22103431	     -0.00000000	     -0.00000000	     49.15544594
      2.07384701	     -0.06334137	     -0.00059625	     -0.20457672	     -0.06491613	      0.88303687	     -0.00033068	     -0.22104610	     -0.00000000	     -0.00000000	     49.11115404
      2.07516506	     -0.06339396	     -0.00059407	     -0.20462969	     -0.06491355	      0.88303608	     -0.00033083	     -0.22105762	     -0.00000000	     -0.00000000	     48.77857619
      2.07648310	     -0.06344409	     -0.00059197	     -0.20468019	     -0.06491101	      0.88303527	     -0.00033119	     -0.22106882	     -0.00000000	     -0.00000000	     48.75512674
      2.07810380	     -0.06350494	     -0.00058883	     -0.20474154	     -0.06490792	      0.88303426	     -0.00033191	     -0.22108215	     -0.00000000	     -0.00000000	     48.06007981
      2.07972449	     -0.06355735	     -0.00058542	     -0.20479445	     -0.06490489	      0.88303323	     -0.00033293	     -0.22109492	     -0.00000000	     -0.00000000	     48.15908134
      2.08134519	     -0.06361035	     -0.00058133	     -0.20484799	     -0.06490190	      0.88303218	     -0.00033426	     -0.22110700	     -0.00000000	     -0.00000000	     47.78586235
      2.08296588	     -0.06365932	     -0.00057764	     -0.20489749	     -0.06489895	      0.88303111	     -0.00033589	     -0.22111843	     -0.00000000	     -0.00000000	     47.98601590
      2.08434888	     -0.06369724	     -0.00057311	     -0.20493591	     -0.06489646	      0.88303019	     -0.00033752	     -0.22112767	     -0.00000000	     -0.00000000	     47.35744518
      2.08573187	     -0.06373138	     -0.00056917	     -0.20497053	     -0.06489401	      0.88302925	     -0.00033937	     -0.22113633	     -0.00000000	     -0.00000000	     47.38186083
      2.08711486	     -0.06376488	     -0.00056438	     -0.20500455	     -0.06489159	      0.88302829	     -0.00034144	     -0.22114442	     -0.00000000	     -0.00000000	     47.16091904
      2.08870390	     -0.06379921	     -0.00055900	     -0.20503947	     -0.06488883	      0.88302718	     -0.00034409	     -0.22115299	     -0.00000000	     -0.00000000	     47.11013875
      2.09029294	     -0.06383171	     -0.00055276	     -0.20507261	     -0.06488611	      0.88302605	     -0.00034701	     -0.22116075	     -0.00000000	     -0.00000000	     46.29624336
      2.09188197	     -0.06385332	     -0.00054677	     -0.20509483	     -0.06488341	      0.88302489	     -0.00035022	     -0.22116765	     -0.00000000	     -0.00000000	     46.56870862
      2.09347101	     -0.06387656	     -0.00053916	     -0.20511874	     -0.06488075	      0.88302372	     -0.00035370	     -0.22117352	     -0.00000000	     -0.00000001	     46.01632481
      2.09485421	     -0.06388859	     -0.00053363	     -0.20513134	     -0.06487845	      0.88302269	     -0.00035695	     -0.22117785	     -0.00000000	     -0.00000001	     46.08058766
      2.09623740	     -0.06390146	     -0.00052670	     -0.20514480	     -0.06487616	      0.88302165	     -0.00036040	     -0.22118139	     -0.00000000	     -0.00000001	     45.87451284
      2.09745299	     -0.06390833	     -0.00052109	     -0.20515219	     -0.06487417	      0.88302072	     -0.00036359	     -0.22118387	     -0.00000000	     -0.00000001	     45.64211468
      2.09866858	     -0.06391357	     -0.00051503	     -0.20515795	     -0.06487219	      0.88301979	     -0.00036694	     -0.22118574	     -0.00000000	     -0.00000001	     45.49458774
      2.09988417	     -0.06391653	     -0.00050884	     -0.20516144	     -0.06487021	      0.88301885	     -0.00037044	     -0.22118702	     -0.00000000	     -0.00000001	     45.39150738
      2.10087542	     -0.06391751	     -0.00050364	     -0.20516286	     -0.06486861	      0.88301807	     -0.00037340	     -0.22118760	     -0.00000000	     -0.00000001	     45.20078937
      2.10186668	     -0.06391692	     -0.00049831	     -0.20516272	     -0.06486701	      0.88301730	     -0.00037646	     -0.22118779	     -0.00000000	     -0.00000001	     45.10419276
      2.10316550	     -0.06391404	     -0.00049115	     -0.20516041	     -0.06486492	      0.88301627	     -0.00038061	     -0.22118744	     -0.00000000	     -0.00000001	     44.90589762
      2.10429107	     -0.06390944	     -0.00048472	     -0.20515633	     -0.06486312	      0.88301538	     -0.00038434	     -0.22118658	     -0.00000000	     -0.00000001	     44.83520164
      2.10541665	     -0.06390312	     -0.00047814	     -0.20515052	     -0.06486132	      0.88301449	     -0.00038819	     -0.22118521	     -0.00000000	     -0.00000001	     44.62159031
      2.10654222	     -0.06389485	     -0.00047136	     -0.20514277	     -0.06485952	      0.88301359	     -0.00039215	     -0.22118333	     -0.00000001	     -0.00000001	     44.60947445
      2.10745962	     -0.06388681	     -0.00046572	     -0.20513515	     -0.06485805	      0.88301286	     -0.00039547	     -0.22118142	     -0.00000001	     -0.00000001	     44.41277664
      2.10837701	     -0.06387739	     -0.00045991	     -0.20512617	     -0.06485659	      0.88301213	     -0.00039886	     -0.22117917	     -0.00000001	     -0.00000001	     44.34527787
      2.10960785	     -0.06386271	     -0.00045188	     -0.20511207	     -0.06485462	      0.88301115	     -0.00040353	     -0.22117563	     -0.00000001	     -0.00000001	     44.17373434
      2.11069620	     -0.06384770	     -0.00044454	     -0.20509757	     -0.06485288	      0.88301028	     -0.00040776	     -0.22117199	     -0.00000001	     -0.00000001	     44.11885993
      2.11178454	     -0.06383092	     -0.00043700	     -0.20508132	     -0.06485114	      0.88300941	     -0.00041210	     -0.22116787	     -0.00000001	     -0.00000001	     43.90980788
      2.11270935	     -0.06381513	     -0.00043039	     -0.20506597	     -0.06484966	      0.88300867	     -0.00041586	     -0.22116399	     -0.00000001	     -0.00000001	     43.88674948
      2.11363416	     -0.06379803	     -0.00042363	     -0.20504933	     -0.06484818	      0.88300794	     -0.00041968	     -0.22115977	     -0.00000001	     -0.00000001	     43.74167161
      2.11474827	     -0.06377562	     -0.00041526	     -0.20502747	     -0.06484638	      0.88300705	     -0.00042438	     -0.22115422	     -0.00000001	     -0.00000001	     43.66316856
      2.11586238	     -0.06375136	     -0.00040670	     -0.20500376	     -0.06484458	      0.88300617	     -0.00042917	     -0.22114817	     -0.00000001	     -0.00000001	     43.46816904
      2.11674523	     -0.06373074	     -0.00039976	     -0.20498358	     -0.06484315	      0.88300547	     -0.00043303	     -0.22114302	     -0.00000001	     -0.00000001	     43.44538461
      2.11762808	     -0.06370903	     -0.00039272	     -0.20496231	     -0.06484171	      0.88300477	     -0.00043694	     -0.22113755	     -0.00000001	     -0.00000001	     43.32222876
      2.11876595	     -0.06367938	     -0.00038346	     -0.20493323	     -0.06483984	      0.88300388	     -0.00044205	     -0.22113005	     -0.00000001	     -0.00000001	     43.23718084
      2.11990383	     -0.06364799	     -0.00037393	     -0.20490241	     -0.06483796	      0.88300298	     -0.00044724	     -0.22112204	     -0.00000001	     -0.00000001	     43.06091990
      2.12075451	     -0.06362330	     -0.00036665	     -0.20487815	     -0.06483655	      0.88300232	     -0.00045117	     -0.22111572	     -0.00000001	     -0.00000001	     43.03866428
      2.12160519	     -0.06359768	     -0.00035929	     -0.20485296	     -0.06483513	      0.88300165	     -0.00045514	     -0.22110912	     -0.00000001	     -0.00000001	     42.93807344
      2.12278027	     -0.06356066	     -0.00034895	     -0.20481654	     -0.06483315	      0.88300074	     -0.00046068	     -0.22109955	     -0.00000001	     -0.00000001	     42.85101263
      2.12395535	     -0.06352189	     -0.00033845	     -0.20477836	     -0.06483115	      0.88299982	     -0.00046629	     -0.22108946	     -0.00000001	     -0.00000001	     42.70278658
      2.12478944	     -0.06349327	     -0.00033090	     -0.20475016	     -0.06482971	      0.88299918	     -0.00047031	     -0.22108200	     -0.00000001	     -0.00000001	     42.67837194
      2.12562353	     -0.06346400	     -0.00032340	     -0.20472130	     -0.06482827	      0.88299853	     -0.00047435	     -0.22107428	     -0.00000001	     -0.00000001	     42.60039061
      2.12684573	     -0.06341961	     -0.00031229	     -0.20467751	     -0.06482613	      0.88299758	     -0.00048032	     -0.22106253	     -0.00000001	     -0.00000001	     42.52167224
      2.12790085	     -0.06337996	     -0.00030260	     -0.20463838	     -0.06482425	      0.88299677	     -0.00048551	     -0.22105198	     -0.00000001	     -0.00000001	     42.43016043
      2.12895597	     -0.06333910	     -0.00029258	     -0.20459804	     -0.06482236	      0.88299596	     -0.00049073	     -0.22104106	     -0.00000001	     -0.00000001	     42.38092533
      2.13001108	     -0.06329714	     -0.00028242	     -0.20455660	     -0.06482044	      0.88299514	     -0.00049597	     -0.22102978	     -0.00000001	     -0.00000001	     42.29485224
      2.13106620	     -0.06325399	     -0.00027220	     -0.20451396	     -0.06481849	      0.88299433	     -0.00050124	     -0.22101817	     -0.00000000	     -0.00000001	     42.25835444
      2.13197313	     -0.06321611	     -0.00026344	     -0.20447651	     -0.06481680	      0.88299364	     -0.00050578	     -0.22100792	     -0.00000000	     -0.00000001	     42.19715888
      2.13288006	     -0.06317741	     -0.00025467	     -0.20443824	     -0.06481508	      0.88299295	     -0.00051033	     -0.22099743	     -0.00000000	     -0.00000001	     42.15840656
      2.13406303	     -0.06312591	     -0.00024327	     -0.20438729	     -0.06481282	      0.88299204	     -0.00051628	     -0.22098342	     -0.00000000	     -0.00000001	     42.10550911
      2.13524600	     -0.06307333	     -0.00023189	     -0.20433524	     -0.06481051	      0.88299114	     -0.00052224	     -0.22096904	     -0.00000000	     -0.00000001	     42.05630708
      2.13622687	     -0.06302901	     -0.00022249	     -0.20429135	     -0.06480856	      0.88299040	     -0.00052718	     -0.22095685	     -0.00000000	     -0.00000001	     42.02170193
      2.13720775	     -0.06298394	     -0.00021310	     -0.20424670	     -0.06480659	      0.88298965	     -0.00053211	     -0.22094444	     -0.00000000	     -0.00000001	     41.98268233
      2.13840924	     -0.06292777	     -0.00020163	     -0.20419104	     -0.06480414	      0.88298875	     -0.00053815	     -0.22092895	     -0.00000000	     -0.00000001	     41.95070409
      2.13961073	     -0.06287053	     -0.00019021	     -0.20413430	     -0.06480164	      0.88298784	     -0.00054417	     -0.22091316	     -0.00000000	     -0.00000001	     41.90262311
      2.14065803	     -0.06281991	     -0.00018039	     -0.20408410	     -0.06479943	      0.88298706	     -0.00054940	     -0.22089915	     -0.00000000	     -0.00000001	     41.89721334
      2.14170534	     -0.06276884	     -0.00017078	     -0.20403342	     -0.06479717	      0.88298628	     -0.00055461	     -0.22088494	     -0.00000000	     -0.00000001	     41.86780850
      2.14275264	     -0.06271738	     -0.00016143	     -0.20398235	     -0.06479489	      0.88298550	     -0.00055980	     -0.22087053	     -0.00000000	     -0.00000001	     41.87155502
      2.14419725	     -0.06264515	     -0.00014869	     -0.20391063	     -0.06479167	      0.88298444	     -0.00056690	     -0.22085033	     -0.00000000	     -0.00000000	     41.86933843
      2.14539717	     -0.06258439	     -0.00013830	     -0.20385027	     -0.06478895	      0.88298356	     -0.00057275	     -0.22083328	     -0.00000000	     -0.00000000	     41.93144136
      2.14659710	     -0.06252327	     -0.00012784	     -0.20378954	     -0.06478617	      0.88298270	     -0.00057854	     -0.22081602	     -0.00000000	     -0.00000000	     41.95647813
      2.14779702	     -0.06246161	     -0.00011755	     -0.20372825	     -0.06478336	      0.88298184	     -0.00058425	     -0.22079856	     -0.00000000	     -0.00000000	     42.05480981
      2.14899694	     -0.06239947	     -0.00010747	     -0.20366647	     -0.06478049	      0.88298099	     -0.00058989	     -0.22078092	     -0.00000000	     -0.00000000	     42.12505220
      2.15058011	     -0.06231686	     -0.00009468	     -0.20358428	     -0.06477664	      0.88297989	     -0.00059720	     -0.22075740	     -0.00000000	     -0.00000000	     42.28499928
      2.15200463	     -0.06224180	     -0.00008350	     -0.20350958	     -0.06477312	      0.88297891	     -0.00060362	     -0.22073604	     -0.00000000	     -0.00000000	     42.36104427
      2.15342915	     -0.06216617	     -0.00007260	     -0.20343427	     -0.06476954	      0.88297797	     -0.00060988	     -0.22071452	     -0.00000000	     -0.00000000	     42.52795265
      2.15485367	     -0.06208993	     -0.00006191	     -0.20335834	     -0.06476590	      0.88297704	     -0.00061598	     -0.22069286	     -0.00000000	     -0.00000000	     42.60002159
      2.15627819	     -0.06201318	     -0.00005146	     -0.20328185	     -0.06476221	      0.88297615	     -0.00062189	     -0.22067110	     -0.00000000	     -0.00000000	     42.71478171
      2.15819340	     -0.06191011	     -0.00003820	     -0.20317910	     -0.06475718	      0.88297500	     -0.00062953	     -0.22064170	     -0.00000000	     -0.00000000	     42.79565194
      2.16010137	     -0.06180684	     -0.00002541	     -0.20307608	     -0.06475209	      0.88297393	     -0.00063677	     -0.22061233	     -0.00000000	     -0.00000000	     42.81402321
      2.16133517	     -0.06174049	     -0.00001735	     -0.20300987	     -0.06474876	      0.88297328	     -0.00064126	     -0.22059330	     -0.00000000	     -0.00000000	     42.99776691
      2.16256896	     -0.06167283	     -0.00000939	     -0.20294234	     -0.06474540	      0.88297267	     -0.00064558	     -0.22057428	     -0.00000000	     -0.00000000	     42.85452473
      2.16406379	     -0.06159134	     -0.00000002	     -0.20286096	     -0.06474130	      0.88297198	     -0.00065059	     -0.22055121	     -0.00000000	     -0.00000000	     43.07042373
      2.16555863	     -0.06151057	      0.00000920	     -0.20278029	     -0.06473717	      0.88297135	     -0.00065535	     -0.22052819	     -0.00000000	     -0.00000000	     42.73452991
      2.16705346	     -0.06142675	      0.00001802	     -0.20269652	     -0.06473300	      0.88297079	     -0.00065986	     -0.22050518	     -0.00000000	     -0.00000000	     42.96453427
      2.16854829	     -0.06134544	      0.00002662	     -0.20261525	     -0.06472881	      0.88297030	     -0.00066411	     -0.22048217	     -0.00000000	     -0.00000000	     43.10765828
      2.17004312	     -0.06126459	      0.00003496	     -0.20253441	     -0.06472460	      0.88296989	     -0.00066810	     -0.22045923	     -0.00000000	     -0.00000000	     42.82451166
      2.17153795	     -0.06118105	      0.00004307	     -0.20245085	     -0.06472037	      0.88296955	     -0.00067184	     -0.22043632	     -0.00000000	     -0.00000000	     43.03506477
      2.17303279	     -0.06109961	      0.00005095	     -0.20236937	     -0.06471613	      0.88296930	     -0.00067531	     -0.22041342	     -0.00000000	     -0.00000000	     43.22890224
      2.17452762	     -0.06101841	      0.00005867	     -0.20228812	     -0.06471186	      0.88296913	     -0.00067852	     -0.22039058	     -0.00000000	     -0.00000000	     42.91217112
      2.17602245	     -0.06093509	      0.00006589	     -0.20220471	     -0.06470759	      0.88296904	     -0.00068146	     -0.22036779	     -0.00000000	     -0.00000000	     43.16954270
      2.17751728	     -0.06085525	      0.00007297	     -0.20212477	     -0.06470331	      0.88296905	     -0.00068414	     -0.22034502	     -0.00000000	      0.00000000	     43.36926666
      2.17901212	     -0.06077479	      0.00007973	     -0.20204419	     -0.06469903	      0.88296913	     -0.00068655	     -0.22032236	     -0.00000000	      0.00000000	     43.07384229
      2.18050695	     -0.06069440	      0.00008605	     -0.20196364	     -0.06469474	      0.88296931	     -0.00068869	     -0.22029978	     -0.00000000	      0.00000000	     43.39974261
      2.18232708	     -0.06060082	      0.00009357	     -0.20186987	     -0.06468952	      0.88296964	     -0.00069094	     -0.22027247	     -0.00000000	      0.00000000	     43.34841962
      2.18394587	     -0.06051533	      0.00009963	     -0.20178416	     -0.06468488	      0.88297005	     -0.00069261	     -0.22024833	     -0.00000000	      0.00000000	     43.36278151
      2.18556466	     -0.06043249	      0.00010588	     -0.20170112	     -0.06468025	      0.88297055	     -0.00069396	     -0.22022433	     -0.00000000	      0.00000000	     43.45210978
      2.18718344	     -0.06035034	      0.00011094	     -0.20161870	     -0.06467562	      0.88297115	     -0.00069499	     -0.22020052	     -0.00000000	      0.00000000	     43.71246449
      2.18861331	     -0.06027939	      0.00011629	     -0.20154755	     -0.06467153	      0.88297176	     -0.00069564	     -0.22017964	     -0.00000000	      0.00000000	     43.55502446
      2.19004317	     -0.06020872	      0.00012015	     -0.20147662	     -0.06466746	      0.88297244	     -0.00069604	     -0.22015893	     -0.00000000	      0.00000000	     43.86750081
      2.19187726	     -0.06012453	      0.00012614	     -0.20139211	     -0.06466224	      0.88297341	     -0.00069620	     -0.22013262	     -0.00000000	      0.00000000	     43.87517583
      2.19317300	     -0.06006050	      0.00012878	     -0.20132780	     -0.06465856	      0.88297417	     -0.00069607	     -0.22011433	     -0.00000000	      0.00000000	     43.99269517
      2.19446874	     -0.06000043	      0.00013231	     -0.20126749	     -0.06465490	      0.88297498	     -0.00069573	     -0.22009614	     -0.00000000	      0.00000000	     43.90666949
      2.19576448	     -0.05994177	      0.00013514	     -0.20120855	     -0.06465124	      0.88297584	     -0.00069520	     -0.22007815	     -0.00000000	      0.00000000	     44.11779466
      2.19772996	     -0.05985725	      0.00013953	     -0.20112361	     -0.06464571	      0.88297724	     -0.00069401	     -0.22005131	     -0.00000000	      0.00000001	     43.74897248
      2.19933609	     -0.05978507	      0.00014185	     -0.20105103	     -0.06464121	      0.88297846	     -0.00069269	     -0.22002978	     -0.00000000	      0.00000001	     44.33680181
      2.20094221	     -0.05971880	      0.00014543	     -0.20098440	     -0.06463672	      0.88297975	     -0.00069107	     -0.22000856	     -0.00000000	      0.00000001	     44.17361403
      2.20222571	     -0.05966675	      0.00014656	     -0.20093200	     -0.06463314	      0.88298083	     -0.00068955	     -0.21999190	     -0.00000000	      0.00000001	     44.51082079
      2.20350921	     -0.05961643	      0.00014846	     -0.20088136	     -0.06462958	      0.88298194	     -0.00068783	     -0.21997552	     -0.00000000	      0.00000001	     44.35322997
      2.20479271	     -0.05956699	      0.00014971	     -0.20083158	     -0.06462602	      0.88298309	     -0.00068592	     -0.21995941	     -0.00000000	      0.00000001	     44.55847760
      2.20662653	     -0.05950118	      0.00015137	     -0.20076526	     -0.06462096	      0.88298479	     -0.00068285	     -0.21993694	     -0.00000000	      0.00000001	     44.21152803
      2.20825392	     -0.05944071	      0.00015170	     -0.20070431	     -0.06461647	      0.88298636	     -0.00067980	     -0.21991754	     -0.00000000	      0.00000001	     44.70333230
      2.20988130	     -0.05938638	      0.00015290	     -0.20064950	     -0.06461200	      0.88298797	     -0.00067643	     -0.21989861	     -0.00000000	      0.00000001	     44.64552702
      2.21134581	     -0.05933737	      0.00015180	     -0.20060001	     -0.06460799	      0.88298945	     -0.00067314	     -0.21988204	     -0.00000000	      0.00000001	     44.66695981
      2.21281033	     -0.05929253	      0.00015191	     -0.20055470	     -0.06460398	      0.88299097	     -0.00066960	     -0.21986593	     -0.00000000	      0.00000001	     44.64777105
      2.21427484	     -0.05925006	      0.00015009	     -0.20051171	     -0.06459999	      0.88299252	     -0.00066581	     -0.21985032	     -0.00000000	      0.00000001	     44.95946137
      2.21573935	     -0.05920970	      0.00014934	     -0.20047086	     -0.06459600	      0.88299409	     -0.00066177	     -0.21983525	     -0.00000000	      0.00000001	     44.79960878
      2.21720387	     -0.05917060	      0.00014679	     -0.20043122	     -0.06459202	      0.88299569	     -0.00065750	     -0.21982070	     -0.00000000	      0.00000001	     44.87087134
      2.21866838	     -0.05913563	      0.00014495	     -0.20039572	     -0.06458805	      0.88299732	     -0.00065298	     -0.21980668	     -0.00000000	      0.00000001	     45.02279638
      2.22013289	     -0.05910282	      0.00014168	     -0.20036234	     -0.06458408	      0.88299896	     -0.00064823	     -0.21979327	     -0.00000000	      0.00000001	     44.78184889
      2.22159741	     -0.05907049	      0.00013883	     -0.20032945	     -0.06458012	      0.88300062	     -0.00064325	     -0.21978043	     -0.00000000	      0.00000001	     44.96962828
      2.22306192	     -0.05904325	      0.00013455	     -0.20030160	     -0.06457618	      0.88300230	     -0.00063803	     -0.21976816	     -0.00000000	      0.00000001	     45.25241910
      2.22452643	     -0.05901715	      0.00013035	     -0.20027490	     -0.06457223	      0.88300400	     -0.00063259	     -0.21975653	     -0.00000000	      0.00000001	     44.90479268
      2.22599095	     -0.05899336	      0.00012428	     -0.20025046	     -0.06456830	      0.88300571	     -0.00062692	     -0.21974551	     -0.00000000	      0.00000001	     45.34777297
      2.22745546	     -0.05897386	      0.00011805	     -0.20023031	     -0.06456438	      0.88300743	     -0.00062103	     -0.21973515	     -0.00000000	      0.00000001	     45.04720543
      2.22891997	     -0.05895406	      0.00010980	     -0.20020979	     -0.06456046	      0.88300916	     -0.00061493	     -0.21972543	     -0.00000000	      0.00000001	     45.39207459
      2.23038449	     -0.05893998	      0.00010132	     -0.20019499	     -0.06455655	      0.88301090	     -0.00060860	     -0.21971634	     -0.00000000	      0.00000001	     45.57796081
      2.23150203	     -0.05892850	      0.00009372	     -0.20018294	     -0.06455358	      0.88301223	     -0.00060364	     -0.21970987	     -0.00000000	      0.00000001	     45.45426797
      2.23261957	     -0.05891977	      0.00008568	     -0.20017362	     -0.06455061	      0.88301357	     -0.00059855	     -0.21970375	     -0.00000000	      0.00000001	     45.60410521
      2.23373711	     -0.05891245	      0.00007712	     -0.20016571	     -0.06454765	      0.88301492	     -0.00059335	     -0.21969803	     -0.00000000	      0.00000001	     45.63288263
      2.23517550	     -0.05890505	      0.00006543	     -0.20015752	     -0.06454384	      0.88301665	     -0.00058648	     -0.21969123	     -0.00000000	      0.00000001	     45.77794874
      2.23618574	     -0.05890104	      0.00005691	     -0.20015295	     -0.06454118	      0.88301787	     -0.00058154	     -0.21968683	     -0.00000000	      0.00000001	     45.75333007
      2.23719598	     -0.05889817	      0.00004813	     -0.20014952	     -0.06453852	      0.88301910	     -0.00057652	     -0.21968273	     -0.00000000	      0.00000001	     45.82823359
      2.23855538	     -0.05889599	      0.00003579	     -0.20014658	     -0.06453494	      0.88302075	     -0.00056962	     -0.21967771	     -0.00000000	      0.00000001	     45.87231577
      2.23968827	     -0.05889577	      0.00002495	     -0.20014570	     -0.06453198	      0.88302213	     -0.00056376	     -0.21967393	     -0.00000000	      0.00000001	     45.98437611
      2.24082115	     -0.05889683	      0.00001369	     -0.20014610	     -0.06452901	      0.88302351	     -0.00055779	     -0.21967054	     -0.00000000	      0.00000001	     46.00708653
      2.24195404	     -0.05889927	      0.00000206	     -0.20014788	     -0.06452606	      0.88302488	     -0.00055173	     -0.21966752	     -0.00000000	      0.00000001	     46.12326602
      2.24308693	     -0.05890292	     -0.00000983	     -0.20015087	     -0.06452311	      0.88302626	     -0.00054558	     -0.21966487	     -0.00000000	      0.00000001	     46.14261818
      2.24421982	     -0.05890801	     -0.00002198	     -0.20015528	     -0.06452017	      0.88302764	     -0.00053934	     -0.21966258	     -0.00000000	      0.00000001	     46.27027352
      2.24519982	     -0.05891339	     -0.00003264	     -0.20016009	     -0.06451763	      0.88302883	     -0.00053388	     -0.21966089	     -0.00000000	      0.00000001	     46.29386242
      2.24617982	     -0.05891980	     -0.00004346	     -0.20016592	     -0.06451509	      0.88303001	     -0.00052836	     -0.21965947	     -0.00000000	      0.00000001	     46.38127926
      2.24742409	     -0.05892926	     -0.00005734	     -0.20017463	     -0.06451188	      0.88303151	     -0.00052126	     -0.21965804	     -0.00000000	      0.00000001	     46.46543785
      2.24866836	     -0.05894027	     -0.00007142	     -0.20018492	     -0.06450867	      0.88303300	     -0.00051409	     -0.21965703	     -0.00000000	      0.00000001	     46.59990125
      2.24964506	     -0.05894988	     -0.00008262	     -0.20019395	     -0.06450616	      0.88303417	     -0.00050841	     -0.21965652	     -0.00000000	      0.00000001	     46.66470324
      2.25062175	     -0.05896045	     -0.00009399	     -0.20020393	     -0.06450365	      0.88303532	     -0.00050268	     -0.21965626	     -0.00000000	      0.00000001	     46.76893960
      2.25191636	     -0.05897572	     -0.00010936	     -0.20021844	     -0.06450033	      0.88303684	     -0.00049503	     -0.21965629	     -0.00000000	      0.00000001	     46.90180836
      2.25321098	     -0.05899251	     -0.00012513	     -0.20023446	     -0.06449701	      0.88303835	     -0.00048731	     -0.21965674	     -0.00000000	      0.00000001	     47.06493774
      2.25417647	     -0.05900587	     -0.00013706	     -0.20024725	     -0.06449454	      0.88303945	     -0.00048152	     -0.21965734	     -0.00000000	      0.00000001	     47.17047923
      2.25514195	     -0.05902009	     -0.00014911	     -0.20026089	     -0.06449207	      0.88304055	     -0.00047570	     -0.21965815	     -0.00000000	      0.00000001	     47.28917984
      2.25652627	     -0.05904179	     -0.00016649	     -0.20028178	     -0.06448854	      0.88304210	     -0.00046732	     -0.21965969	     -0.00000000	      0.00000001	     47.46082467
      2.25774943	     -0.05906255	     -0.00018190	     -0.20030181	     -0.06448542	      0.88304344	     -0.00045987	     -0.21966141	     -0.00000000	      0.00000001	     47.61563046
      2.25897258	     -0.05908466	     -0.00019736	     -0.20032321	     -0.06448230	      0.88304476	     -0.00045241	     -0.21966345	     -0.00000000	      0.00000001	     47.78715286
      2.26019574	     -0.05910809	     -0.00021282	     -0.20034593	     -0.06447918	      0.88304604	     -0.00044492	     -0.21966582	     -0.00000000	      0.00000001	     47.94563014
      2.26141890	     -0.05913263	     -0.00022811	     -0.20036979	     -0.06447606	      0.88304730	     -0.00043741	     -0.21966849	     -0.00000000	      0.00000001	     48.14227456
      2.26264205	     -0.05915861	     -0.00024365	     -0.20039507	     -0.06447295	      0.88304853	     -0.00042990	     -0.21967148	     -0.00000000	      0.00000001	     48.30030513
      2.26386521	     -0.05918578	     -0.00025931	     -0.20042155	     -0.06446983	      0.88304972	     -0.00042239	     -0.21967477	     -0.00000000	      0.00000001	     48.51679701
      2.26508837	     -0.05921470	     -0.00027517	     -0.20044978	     -0.06446672	      0.88305087	     -0.00041489	     -0.21967836	     -0.00000000	      0.00000001	     48.67962023
      2.26631152	     -0.05924532	     -0.00029113	     -0.20047971	     -0.06446361	      0.88305199	     -0.00040739	     -0.21968228	     -0.00000000	      0.00000001	     48.90416162
      2.26753468	     -0.05927806	     -0.00030702	     -0.20051177	     -0.06446051	      0.88305307	     -0.00039993	     -0.21968653	     -0.00000000	      0.00000001	     49.07837059
      2.26875784	     -0.05931267	     -0.00032271	     -0.20054571	     -0.06445741	      0.88305410	     -0.00039249	     -0.21969114	      0.00000000	      0.00000001	     49.29645636
      2.27034390	     -0.05936003	     -0.00034270	     -0.20059222	     -0.06445340	      0.88305538	     -0.00038292	     -0.21969765	      0.00000000	      0.00000001	     49.55294143
      2.27192996	     -0.05940924	     -0.00036224	     -0.20064061	     -0.06444941	      0.88305657	     -0.00037345	     -0.21970475	      0.00000000	      0.00000000	     49.90210015
      2.27323847	     -0.05945139	     -0.00037801	     -0.20068210	     -0.06444613	      0.88305750	     -0.00036573	     -0.21971104	      0.00000000	      0.00000000	     50.09132024
      2.27454698	     -0.05949518	     -0.00039365	     -0.20072523	     -0.06444286	      0.88305838	     -0.00035810	     -0.21971770	      0.00000000	      0.00000000	     50.35826924
      2.27627062	     -0.05955536	     -0.00041386	     -0.20078458	     -0.06443859	      0.88305944	     -0.00034822	     -0.21972703	      0.00000000	      0.00000000	     50.65213674
      2.27822385	     -0.05962627	     -0.00043619	     -0.20085457	     -0.06443380	      0.88306053	     -0.00033727	     -0.21973836	      0.00000000	      0.00000000	     50.98815512
      2.27969480	     -0.05968025	     -0.00045190	     -0.20090791	     -0.06443023	      0.88306126	     -0.00032922	     -0.21974739	      0.00000000	      0.00000000	     51.34465056
      2.28116574	     -0.05973727	     -0.00046735	     -0.20096429	     -0.06442669	      0.88306192	     -0.00032134	     -0.21975677	      0.00000000	      0.00000000	     51.39111439
      2.28281602	     -0.05980077	     -0.00048350	     -0.20102714	     -0.06442278	      0.88306257	     -0.00031272	     -0.21976775	      0.00000000	      0.00000000	     51.68766182
      2.28446629	     -0.05986543	     -0.00049948	     -0.20109115	     -0.06441891	      0.88306314	     -0.00030434	     -0.21977907	      0.00000000	      0.00000000	     51.52137280
      2.28591445	     -0.05991912	     -0.00051151	     -0.20114433	     -0.06441558	      0.88306357	     -0.00029719	     -0.21978926	      0.00000000	      0.00000000	     51.94079362
      2.28736261	     -0.05997728	     -0.00052454	     -0.20120198	     -0.06441228	      0.88306394	     -0.00029024	     -0.21979961	      0.00000000	      0.00000000	     52.12190674
      2.28881078	     -0.06003369	     -0.00053521	     -0.20125795	     -0.06440905	      0.88306424	     -0.00028348	     -0.21981018	      0.00000000	      0.00000000	     52.47977342
      2.29025894	     -0.06009428	     -0.00054707	     -0.20131807	     -0.06440586	      0.88306448	     -0.00027694	     -0.21982092	      0.00000000	      0.00000000	     52.12570100
      2.29170710	     -0.06014809	     -0.00055636	     -0.20137149	     -0.06440273	      0.88306466	     -0.00027060	     -0.21983182	      0.00000000	      0.00000000	     52.63035402
      2.29349527	     -0.06022800	     -0.00057003	     -0.20145088	     -0.06439895	      0.88306481	     -0.00026306	     -0.21984532	      0.00000000	      0.00000000	     52.47128845
      2.29464368	     -0.06026467	     -0.00057489	     -0.20148733	     -0.06439657	      0.88306487	     -0.00025839	     -0.21985420	      0.00000000	      0.00000000	     52.57306778
      2.29579209	     -0.06030671	     -0.00058143	     -0.20152911	     -0.06439423	      0.88306489	     -0.00025386	     -0.21986292	      0.00000000	      0.00000000	     52.70661276
      2.29762212	     -0.06038015	     -0.00059050	     -0.20160218	     -0.06439059	      0.88306485	     -0.00024692	     -0.21987685	      0.00000000	     -0.00000000	     52.37414274
      2.29945215	     -0.06044653	     -0.00059953	     -0.20166819	     -0.06438705	      0.88306474	     -0.00024034	     -0.21989082	      0.00000000	     -0.00000000	     53.19573302
      2.30082328	     -0.06049780	     -0.00060347	     -0.20171928	     -0.06438447	      0.88306460	     -0.00023564	     -0.21990117	      0.00000000	     -0.00000000	     52.80567272
      2.30219440	     -0.06054990	     -0.00060929	     -0.20177115	     -0.06438196	      0.88306443	     -0.00023114	     -0.21991149	      0.00000000	     -0.00000000	     52.95454568
      2.30356552	     -0.06060009	     -0.00061268	     -0.20182120	     -0.06437951	      0.88306422	     -0.00022685	     -0.21992180	     -0.00000000	     -0.00000000	     53.08179388
      2.30524413	     -0.06066408	     -0.00061804	     -0.20188498	     -0.06437660	      0.88306391	     -0.00022187	     -0.21993434	     -0.00000000	     -0.00000000	     52.63757121
      2.30655667	     -0.06070942	     -0.00061990	     -0.20193021	     -0.06437439	      0.88306362	     -0.00021820	     -0.21994408	     -0.00000000	     -0.00000000	     53.04213453
      2.30786922	     -0.06075639	     -0.00062282	     -0.20197707	     -0.06437225	      0.88306331	     -0.00021471	     -0.21995372	     -0.00000000	     -0.00000000	     52.97257657
      2.30947312	     -0.06081146	     -0.00062420	     -0.20203207	     -0.06436971	      0.88306289	     -0.00021071	     -0.21996535	     -0.00000000	     -0.00000000	     53.06105109
      2.31107701	     -0.06086838	     -0.00062654	     -0.20208890	     -0.06436727	      0.88306242	     -0.00020700	     -0.21997681	     -0.00000000	     -0.00000000	     52.96687224
      2.31268091	     -0.06091799	     -0.00062485	     -0.20213852	     -0.06436492	      0.88306191	     -0.00020357	     -0.21998810	     -0.00000000	     -0.00000000	     52.82874972
      2.31394850	     -0.06096022	     -0.00062647	     -0.20218070	     -0.06436313	      0.88306147	     -0.00020108	     -0.21999682	     -0.00000000	     -0.00000000	     52.93777905
      2.31521610	     -0.06100001	     -0.00062496	     -0.20222053	     -0.06436140	      0.88306101	     -0.00019876	     -0.22000542	     -0.00000000	     -0.00000000	     53.04391140
      2.31681132	     -0.06105131	     -0.00062396	     -0.20227185	     -0.06435931	      0.88306040	     -0.00019611	     -0.22001604	     -0.00000000	     -0.00000000	     52.67900751
      2.31840654	     -0.06109592	     -0.00062048	     -0.20231657	     -0.06435730	      0.88305975	     -0.00019375	     -0.22002643	     -0.00000000	     -0.00000000	     52.96518689
      2.31974483	     -0.06113814	     -0.00061926	     -0.20235883	     -0.06435569	      0.88305918	     -0.00019199	     -0.22003491	     -0.00000000	     -0.00000000	     52.91606153
      2.32108313	     -0.06117613	     -0.00061569	     -0.20239694	     -0.06435414	      0.88305858	     -0.00019044	     -0.22004325	     -0.00000000	     -0.00000000	     52.63107832
      2.32242142	     -0.06121299	     -0.00061274	     -0.20243389	     -0.06435266	      0.88305796	     -0.00018910	     -0.22005139	     -0.00000000	     -0.00000000	     52.75640997
      2.32434893	     -0.06126496	     -0.00060609	     -0.20248609	     -0.06435063	      0.88305702	     -0.00018752	     -0.22006277	     -0.00000000	     -0.00000000	     52.28510974
      2.32556521	     -0.06129446	     -0.00060313	     -0.20251569	     -0.06434942	      0.88305641	     -0.00018675	     -0.22006970	     -0.00000000	     -0.00000000	     52.60196704
      2.32678149	     -0.06132446	     -0.00059840	     -0.20254585	     -0.06434825	      0.88305578	     -0.00018614	     -0.22007642	     -0.00000000	     -0.00000000	     52.44527908
      2.32841204	     -0.06136215	     -0.00059207	     -0.20258377	     -0.06434678	      0.88305490	     -0.00018560	     -0.22008515	     -0.00000000	     -0.00000000	     52.51185071
      2.33004259	     -0.06140025	     -0.00058438	     -0.20262213	     -0.06434539	      0.88305400	     -0.00018537	     -0.22009346	     -0.00000000	     -0.00000000	     52.17220630
      2.33167314	     -0.06143087	     -0.00057744	     -0.20265300	     -0.06434408	      0.88305307	     -0.00018544	     -0.22010143	     -0.00000000	     -0.00000000	     52.25017957
      2.33294584	     -0.06145636	     -0.00056966	     -0.20267875	     -0.06434313	      0.88305232	     -0.00018571	     -0.22010731	     -0.00000000	     -0.00000000	     52.05940146
      2.33421854	     -0.06147899	     -0.00056288	     -0.20270162	     -0.06434223	      0.88305156	     -0.00018616	     -0.22011296	     -0.00000000	     -0.00000000	     51.98339462
      2.33582062	     -0.06150731	     -0.00055268	     -0.20273028	     -0.06434117	      0.88305058	     -0.00018699	     -0.22011969	     -0.00000000	     -0.00000000	     51.83429943
      2.33742270	     -0.06153322	     -0.00054280	     -0.20275655	     -0.06434019	      0.88304958	     -0.00018812	     -0.22012602	     -0.00000000	     -0.00000000	     51.65684713
      2.33876876	     -0.06155087	     -0.00053233	     -0.20277454	     -0.06433942	      0.88304873	     -0.00018929	     -0.22013098	     -0.00000000	     -0.00000000	     51.47516195
      2.34011482	     -0.06156784	     -0.00052286	     -0.20279184	     -0.06433872	      0.88304786	     -0.00019067	     -0.22013557	     -0.00000000	     -0.00000000	     51.59696515
      2.34174426	     -0.06158792	     -0.00050970	     -0.20281237	     -0.06433794	      0.88304679	     -0.00019260	     -0.22014067	     -0.00000000	     -0.00000000	     51.14129891
      2.34316202	     -0.06160157	     -0.00049939	     -0.20282638	     -0.06433732	      0.88304583	     -0.00019452	     -0.22014468	     -0.00000000	     -0.00000000	     51.45509140
      2.34457978	     -0.06161315	     -0.00048699	     -0.20283839	     -0.06433677	      0.88304487	     -0.00019667	     -0.22014826	     -0.00000000	     -0.00000000	     51.06594530
      2.34599754	     -0.06162312	     -0.00047608	     -0.20284873	     -0.06433627	      0.88304389	     -0.00019903	     -0.22015138	     -0.00000000	     -0.00000000	     51.08156212
      2.34741530	     -0.06163183	     -0.00046363	     -0.20285789	     -0.06433583	      0.88304289	     -0.00020161	     -0.22015408	     -0.00000000	     -0.00000000	     50.81287863
      2.34883306	     -0.06163751	     -0.00045241	     -0.20286396	     -0.06433544	      0.88304187	     -0.00020440	     -0.22015634	     -0.00000000	     -0.00000000	     50.94331118
      2.35025082	     -0.06164296	     -0.00043978	     -0.20286986	     -0.06433510	      0.88304084	     -0.00020740	     -0.22015814	     -0.00000000	     -0.00000000	     50.63099117
      2.35166858	     -0.06164386	     -0.00042817	     -0.20287117	     -0.06433482	      0.88303979	     -0.00021062	     -0.22015949	     -0.00000000	     -0.00000001	     50.64660327
      2.35282846	     -0.06164225	     -0.00041768	     -0.20286994	     -0.06433462	      0.88303892	     -0.00021340	     -0.22016018	     -0.00000000	     -0.00000001	     50.53714295
      2.35398835	     -0.06163914	     -0.00040749	     -0.20286719	     -0.06433445	      0.88303804	     -0.00021632	     -0.22016051	     -0.00000000	     -0.00000001	     50.51960037
      2.35514824	     -0.06163436	     -0.00039713	     -0.20286278	     -0.06433432	      0.88303715	     -0.00021937	     -0.22016046	     -0.00000000	     -0.00000001	     50.38149488
      2.35630813	     -0.06162793	     -0.00038667	     -0.20285673	     -0.06433422	      0.88303624	     -0.00022256	     -0.22016003	     -0.00000000	     -0.00000001	     50.36124018
      2.35746802	     -0.06162004	     -0.00037619	     -0.20284922	     -0.06433414	      0.88303532	     -0.00022587	     -0.22015922	     -0.00000000	     -0.00000001	     50.19941966
      2.35862790	     -0.06161034	     -0.00036555	     -0.20283990	     -0.06433409	      0.88303439	     -0.00022931	     -0.22015804	     -0.00000000	     -0.00000001	     50.21137317
      2.35959867	     -0.06160096	     -0.00035653	     -0.20283085	     -0.06433407	      0.88303361	     -0.00023229	     -0.22015674	     -0.00000000	     -0.00000001	     50.05438060
      2.36056944	     -0.06159032	     -0.00034735	     -0.20282054	     -0.06433407	      0.88303281	     -0.00023535	     -0.22015517	     -0.00000000	     -0.00000001	     50.00970924
      2.36182527	     -0.06157492	     -0.00033528	     -0.20280556	     -0.06433409	      0.88303177	     -0.00023943	     -0.22015273	     -0.00000000	     -0.00000001	     49.87196650
      2.36308110	     -0.06155769	     -0.00032297	     -0.20278877	     -0.06433414	      0.88303071	     -0.00024364	     -0.22014983	     -0.00000000	     -0.00000001	     49.85464165
      2.36396499	     -0.06154468	     -0.00031420	     -0.20277608	     -0.06433418	      0.88302996	     -0.00024668	     -0.22014752	     -0.00000000	     -0.00000001	     49.70044703
      2.36484888	     -0.06153087	     -0.00030533	     -0.20276258	     -0.06433424	      0.88302920	     -0.00024978	     -0.22014498	     -0.00000000	     -0.00000001	     49.64164579
      2.36622135	     -0.06150798	     -0.00029139	     -0.20274018	     -0.06433435	      0.88302800	     -0.00025472	     -0.22014061	     -0.00000000	     -0.00000001	     49.50358079
      2.36732698	     -0.06148828	     -0.00027983	     -0.20272088	     -0.06433445	      0.88302702	     -0.00025879	     -0.22013672	     -0.00000000	     -0.00000001	     49.43997950
      2.36843260	     -0.06146761	     -0.00026815	     -0.20270062	     -0.06433457	      0.88302603	     -0.00026294	     -0.22013250	     -0.00000000	     -0.00000001	     49.29969796
      2.36953823	     -0.06144595	     -0.00025632	     -0.20267937	     -0.06433470	      0.88302503	     -0.00026717	     -0.22012798	     -0.00000000	     -0.00000001	     49.24840965
      2.37064385	     -0.06142348	     -0.00024437	     -0.20265730	     -0.06433483	      0.88302402	     -0.00027147	     -0.22012317	     -0.00000000	     -0.00000001	     49.08910830
      2.37160997	     -0.06140315	     -0.00023384	     -0.20263732	     -0.06433496	      0.88302312	     -0.00027529	     -0.22011873	     -0.00000000	     -0.00000001	     49.04594154
      2.37257609	     -0.06138260	     -0.00022337	     -0.20261712	     -0.06433509	      0.88302221	     -0.00027915	     -0.22011409	     -0.00000000	     -0.00000001	     48.93391710
      2.37374436	     -0.06135683	     -0.00021058	     -0.20259178	     -0.06433525	      0.88302110	     -0.00028388	     -0.22010821	     -0.00000000	     -0.00000001	     48.84724192
      2.37491263	     -0.06133028	     -0.00019770	     -0.20256565	     -0.06433541	      0.88301998	     -0.00028867	     -0.22010206	     -0.00000000	     -0.00000001	     48.71628295
      2.37593774	     -0.06130635	     -0.00018608	     -0.20254209	     -0.06433555	      0.88301898	     -0.00029291	     -0.22009645	     -0.00000000	     -0.00000001	     48.65434433
      2.37696286	     -0.06128200	     -0.00017442	     -0.20251811	     -0.06433570	      0.88301797	     -0.00029720	     -0.22009067	     -0.00000000	     -0.00000001	     48.55330064
      2.37798797	     -0.06125719	     -0.00016276	     -0.20249367	     -0.06433584	      0.88301695	     -0.00030152	     -0.22008472	     -0.00000000	     -0.00000001	     48.48170100
      2.37927380	     -0.06122554	     -0.00014818	     -0.20246247	     -0.06433601	      0.88301566	     -0.00030698	     -0.22007705	     -0.00000000	     -0.00000001	     48.37581985
      2.38036533	     -0.06119811	     -0.00013581	     -0.20243542	     -0.06433616	      0.88301455	     -0.00031164	     -0.22007037	     -0.00000000	     -0.00000001	     48.30745398
      2.38145686	     -0.06117031	     -0.00012349	     -0.20240799	     -0.06433629	      0.88301343	     -0.00031633	     -0.22006356	     -0.00000000	     -0.00000001	     48.22884192
      2.38254839	     -0.06114211	     -0.00011125	     -0.20238016	     -0.06433642	      0.88301230	     -0.00032105	     -0.22005662	     -0.00000000	     -0.00000001	     48.16407146
      2.38363992	     -0.06111365	     -0.00009910	     -0.20235205	     -0.06433654	      0.88301116	     -0.00032577	     -0.22004957	     -0.00000000	     -0.00000001	     48.10127979
      2.38500388	     -0.06107769	     -0.00008406	     -0.20231651	     -0.06433667	      0.88300972	     -0.00033169	     -0.22004064	     -0.00000000	     -0.00000001	     48.02696085
      2.38614223	     -0.06104739	     -0.00007168	     -0.20228656	     -0.06433676	      0.88300851	     -0.00033664	     -0.22003308	     -0.00000000	     -0.00000001	     47.98092261
      2.38728057	     -0.06101677	     -0.00005946	     -0.20225628	     -0.06433684	      0.88300730	     -0.00034159	     -0.22002546	     -0.00000000	     -0.00000001	     47.92850124
      2.38841891	     -0.06098592	     -0.00004746	     -0.20222575	     -0.06433691	      0.88300607	     -0.00034653	     -0.22001776	     -0.00000000	     -0.00000001	     47.89930143
      2.38986100	     -0.06094653	     -0.00003261	     -0.20218675	     -0.06433696	      0.88300451	     -0.00035278	     -0.22000794	     -0.00000000	     -0.00000001	     47.86317700
      2.39113845	     -0.06091151	     -0.00001982	     -0.20215206	     -0.06433699	      0.88300312	     -0.00035829	     -0.21999918	     -0.00000000	     -0.00000001	     47.88170200
      2.39241590	     -0.06087639	     -0.00000732	     -0.20211725	     -0.06433699	      0.88300173	     -0.00036376	     -0.21999039	     -0.00000000	     -0.00000001	     47.87926700
      2.39369336	     -0.06084135	      0.00000482	     -0.20208250	     -0.06433697	      0.88300033	     -0.00036918	     -0.21998158	     -0.00000000	     -0.00000001	     47.94421177
      2.39497081	     -0.06080668	      0.00001648	     -0.20204810	     -0.06433693	      0.88299893	     -0.00037454	     -0.21997276	     -0.00000000	     -0.00000001	     47.99216776
      2.39660844	     -0.06076286	      0.00003080	     -0.20200460	     -0.06433684	      0.88299714	     -0.00038131	     -0.21996147	     -0.00000000	     -0.00000001	     48.11795136
      2.39824607	     -0.06071922	      0.00004486	     -0.20196126	     -0.06433672	      0.88299535	     -0.00038792	     -0.21995024	     -0.00000000	     -0.00000001	     48.18547747
      2.39968255	     -0.06068113	      0.00005654	     -0.20192340	     -0.06433659	      0.88299379	     -0.00039359	     -0.21994045	     -0.00000000	     -0.00000001	     48.33383094
      2.40111902	     -0.06064313	      0.00006770	     -0.20188561	     -0.06433643	      0.88299224	     -0.00039911	     -0.21993073	     -0.00000000	     -0.00000001	     48.39896632
      2.40298379	     -0.06059416	      0.00008132	     -0.20183686	     -0.06433620	      0.88299025	     -0.00040604	     -0.21991823	     -0.00000000	     -0.00000001	     48.46208461
      2.40442902	     -0.06055742	      0.00009125	     -0.20180026	     -0.06433600	      0.88298873	     -0.00041122	     -0.21990864	     -0.00000000	     -0.00000001	     48.66129660
      2.40587425	     -0.06052018	      0.00010070	     -0.20176315	     -0.06433578	      0.88298724	     -0.00041621	     -0.21989919	     -0.00000000	     -0.00000001	     48.33312603
      2.40731949	     -0.06048232	      0.00010949	     -0.20172538	     -0.06433555	      0.88298578	     -0.00042102	     -0.21988985	     -0.00000000	     -0.00000001	     48.61706125
      2.40893027	     -0.06044242	      0.00011886	     -0.20168555	     -0.06433527	      0.88298421	     -0.00042615	     -0.21987961	     -0.00000000	     -0.00000001	     48.60252202
      2.41054105	     -0.06040337	      0.00012706	     -0.20164653	     -0.06433499	      0.88298268	     -0.00043103	     -0.21986955	     -0.00000000	     -0.00000001	     48.56016447
      2.41215183	     -0.06036506	      0.00013517	     -0.20160823	     -0.06433469	      0.88298122	     -0.00043566	     -0.21985971	     -0.00000000	     -0.00000001	     48.33247869
      2.41376261	     -0.06032454	      0.00014189	     -0.20156767	     -0.06433439	      0.88297983	     -0.00044003	     -0.21985009	     -0.00000000	     -0.00000001	     48.75427043
      2.41537339	     -0.06028809	      0.00014982	     -0.20153121	     -0.06433408	      0.88297851	     -0.00044414	     -0.21984061	     -0.00000000	     -0.00000001	     48.10771648
      2.41670071	     -0.06025516	      0.00015363	     -0.20149819	     -0.06433382	      0.88297748	     -0.00044733	     -0.21983296	     -0.00000000	     -0.00000001	     48.54974302
      2.41802802	     -0.06022534	      0.00015902	     -0.20146831	     -0.06433356	      0.88297651	     -0.00045033	     -0.21982543	     -0.00000000	     -0.00000000	     48.54964236
      2.41935534	     -0.06019469	      0.00016319	     -0.20143758	     -0.06433330	      0.88297560	     -0.00045316	     -0.21981804	     -0.00000000	     -0.00000000	     48.46104472
      2.42097080	     -0.06015744	      0.00016843	     -0.20140021	     -0.06433298	      0.88297458	     -0.00045635	     -0.21980919	     -0.00000000	     -0.00000000	     48.69403723
      2.42258626	     -0.06012298	      0.00017246	     -0.20136561	     -0.06433267	      0.88297365	     -0.00045926	     -0.21980051	     -0.00000000	     -0.00000000	     48.21895712
      2.42420172	     -0.06008379	      0.00017714	     -0.20132627	     -0.06433235	      0.88297282	     -0.00046190	     -0.21979200	     -0.00000000	     -0.00000000	     48.74020964
      2.42581719	     -0.06005007	      0.00017968	     -0.20129237	     -0.06433204	      0.88297209	     -0.00046426	     -0.21978355	     -0.00000000	     -0.00000000	     48.30611115
      2.42721398	     -0.06001659	      0.00018355	     -0.20125875	     -0.06433178	      0.88297153	     -0.00046608	     -0.21977637	     -0.00000000	     -0.00000000	     48.51161661
      2.42861077	     -0.05998697	      0.00018528	     -0.20122895	     -0.06433152	      0.88297106	     -0.00046769	     -0.21976924	     -0.00000000	     -0.00000000	     48.71123451
      2.43041479	     -0.05994807	      0.00018949	     -0.20118987	     -0.06433118	      0.88297056	     -0.00046946	     -0.21976021	     -0.00000000	     -0.00000000	     48.47705126
      2.43178243	     -0.05991926	      0.00018979	     -0.20116084	     -0.06433093	      0.88297026	     -0.00047056	     -0.21975343	     -0.00000000	     -0.00000000	     48.72462789
      2.43315007	     -0.05989040	      0.00019238	     -0.20113183	     -0.06433068	      0.88297004	     -0.00047147	     -0.21974672	     -0.00000000	     -0.00000000	     48.79417740
      2.43451771	     -0.05986296	      0.00019335	     -0.20110419	     -0.06433044	      0.88296989	     -0.00047217	     -0.21974011	     -0.00000000	     -0.00000000	     48.64111742
      2.43588535	     -0.05983423	      0.00019490	     -0.20107528	     -0.06433019	      0.88296981	     -0.00047267	     -0.21973357	     -0.00000000	     -0.00000000	     48.81958488
      2.43811983	     -0.05979321	      0.00019535	     -0.20103391	     -0.06432980	      0.88296982	     -0.00047306	     -0.21972307	     -0.00000000	      0.00000000	     48.46295686
      2.43939129	     -0.05976485	      0.00019746	     -0.20100539	     -0.06432958	      0.88296991	     -0.00047304	     -0.21971722	     -0.00000000	      0.00000000	     48.87888058
      2.44066274	     -0.05974171	      0.00019745	     -0.20098205	     -0.06432936	      0.88297006	     -0.00047285	     -0.21971143	     -0.00000000	      0.00000000	     48.83778068
      2.44238886	     -0.05971126	      0.00019814	     -0.20095134	     -0.06432906	      0.88297035	     -0.00047231	     -0.21970373	     -0.00000000	      0.00000000	     49.21299645
      2.44411498	     -0.05968265	      0.00019720	     -0.20092244	     -0.06432877	      0.88297074	     -0.00047146	     -0.21969624	     -0.00000000	      0.00000000	     48.47274702
      2.44531183	     -0.05966002	      0.00019760	     -0.20089962	     -0.06432857	      0.88297106	     -0.00047068	     -0.21969119	     -0.00000000	      0.00000000	     49.05733211
      2.44650869	     -0.05964083	      0.00019698	     -0.20088023	     -0.06432837	      0.88297143	     -0.00046975	     -0.21968625	     -0.00000000	      0.00000000	     48.92355392
      2.44800222	     -0.05961794	      0.00019612	     -0.20085707	     -0.06432811	      0.88297195	     -0.00046838	     -0.21968026	     -0.00000000	      0.00000000	     49.13998024
      2.44949575	     -0.05959722	      0.00019489	     -0.20083609	     -0.06432785	      0.88297253	     -0.00046678	     -0.21967450	     -0.00000000	      0.00000000	     48.74235356
      2.45098928	     -0.05957432	      0.00019332	     -0.20081291	     -0.06432758	      0.88297317	     -0.00046494	     -0.21966897	     -0.00000000	      0.00000000	     49.02055333
      2.45248281	     -0.05955558	      0.00019152	     -0.20079388	     -0.06432731	      0.88297386	     -0.00046286	     -0.21966363	     -0.00000000	      0.00000000	     49.15795661
      2.45397634	     -0.05953837	      0.00018939	     -0.20077639	     -0.06432703	      0.88297461	     -0.00046056	     -0.21965859	     -0.00000000	      0.00000000	     48.77159356
      2.45546987	     -0.05952067	      0.00018675	     -0.20075838	     -0.06432674	      0.88297542	     -0.00045802	     -0.21965383	     -0.00000000	      0.00000000	     49.01489497
      2.45696340	     -0.05950689	      0.00018387	     -0.20074430	     -0.06432643	      0.88297626	     -0.00045525	     -0.21964936	     -0.00000000	      0.00000000	     49.17094342
      2.45845693	     -0.05949578	      0.00018054	     -0.20073287	     -0.06432611	      0.88297716	     -0.00045225	     -0.21964527	     -0.00000000	      0.00000000	     48.73916315
      2.45995046	     -0.05948325	      0.00017676	     -0.20072000	     -0.06432578	      0.88297809	     -0.00044902	     -0.21964156	     -0.00000000	      0.00000000	     49.01658518
      2.46144399	     -0.05947565	      0.00017269	     -0.20071206	     -0.06432543	      0.88297907	     -0.00044557	     -0.21963820	     -0.00000000	      0.00000000	     49.15689723
      2.46293752	     -0.05946913	      0.00016821	     -0.20070519	     -0.06432507	      0.88298008	     -0.00044190	     -0.21963528	     -0.00000000	      0.00000000	     48.75315466
      2.46443105	     -0.05946241	      0.00016328	     -0.20069812	     -0.06432468	      0.88298112	     -0.00043801	     -0.21963278	     -0.00000000	      0.00000000	     49.05519797
      2.46599751	     -0.05946136	      0.00015774	     -0.20069668	     -0.06432426	      0.88298225	     -0.00043369	     -0.21963059	     -0.00000000	      0.00000000	     49.07859858
      2.46756398	     -0.05945802	      0.00015187	     -0.20069295	     -0.06432381	      0.88298342	     -0.00042914	     -0.21962893	     -0.00000000	      0.00000001	     49.04069475
      2.46913045	     -0.05946056	      0.00014520	     -0.20069508	     -0.06432334	      0.88298461	     -0.00042436	     -0.21962774	     -0.00000000	      0.00000001	     49.05884898
      2.47069691	     -0.05946186	      0.00013854	     -0.20069599	     -0.06432285	      0.88298583	     -0.00041935	     -0.21962711	     -0.00000000	      0.00000001	     49.10220667
      2.47226338	     -0.05946980	      0.00013068	     -0.20070349	     -0.06432233	      0.88298708	     -0.00041412	     -0.21962695	     -0.00000000	      0.00000001	     49.16837133
      2.47382984	     -0.05947482	      0.00012345	     -0.20070811	     -0.06432179	      0.88298835	     -0.00040866	     -0.21962739	     -0.00000000	      0.00000001	     48.84600985
      2.47539631	     -0.05948394	      0.00011420	     -0.20071677	     -0.06432123	      0.88298964	     -0.00040299	     -0.21962833	     -0.00000000	      0.00000001	     49.05048076
      2.47696277	     -0.05949381	      0.00010661	     -0.20072623	     -0.06432064	      0.88299095	     -0.00039710	     -0.21962980	     -0.00000000	      0.00000001	     49.16086795
      2.47822580	     -0.05950472	      0.00009812	     -0.20073676	     -0.06432014	      0.88299202	     -0.00039220	     -0.21963135	     -0.00000000	      0.00000001	     49.08943786
      2.47948882	     -0.05951675	      0.00009049	     -0.20074843	     -0.06431963	      0.88299309	     -0.00038717	     -0.21963325	     -0.00000000	      0.00000001	     49.19550058
      2.48075185	     -0.05952976	      0.00008223	     -0.20076106	     -0.06431910	      0.88299418	     -0.00038200	     -0.21963552	     -0.00000000	      0.00000001	     49.13498215
      2.48177920	     -0.05954160	      0.00007527	     -0.20077260	     -0.06431866	      0.88299507	     -0.00037771	     -0.21963761	     -0.00000000	      0.00000001	     49.20467253
      2.48280656	     -0.05955399	      0.00006808	     -0.20078469	     -0.06431821	      0.88299597	     -0.00037333	     -0.21963993	     -0.00000000	      0.00000001	     49.18723667
      2.48412107	     -0.05957131	      0.00005848	     -0.20080160	     -0.06431761	      0.88299712	     -0.00036762	     -0.21964322	     -0.00000000	      0.00000001	     49.22498636
      2.48530410	     -0.05958801	      0.00004953	     -0.20081794	     -0.06431705	      0.88299815	     -0.00036237	     -0.21964650	     -0.00000000	      0.00000001	     49.19353366
      2.48648712	     -0.05960605	      0.00004025	     -0.20083562	     -0.06431648	      0.88299920	     -0.00035702	     -0.21965007	     -0.00000000	      0.00000001	     49.25958403
      2.48751278	     -0.05962251	      0.00003202	     -0.20085176	     -0.06431597	      0.88300010	     -0.00035231	     -0.21965341	     -0.00000000	      0.00000001	     49.22345570
      2.48853843	     -0.05963991	      0.00002354	     -0.20086885	     -0.06431544	      0.88300100	     -0.00034754	     -0.21965697	     -0.00000000	      0.00000001	     49.26195682
      2.48956408	     -0.05965808	      0.00001487	     -0.20088670	     -0.06431490	      0.88300191	     -0.00034270	     -0.21966074	     -0.00000000	      0.00000001	     49.26391620
      2.49094737	     -0.05968388	      0.00000284	     -0.20091207	     -0.06431415	      0.88300312	     -0.00033609	     -0.21966616	     -0.00000000	      0.00000001	     49.31551415
      2.49195881	     -0.05970360	     -0.00000621	     -0.20093147	     -0.06431358	      0.88300401	     -0.00033119	     -0.21967037	     -0.00000000	      0.00000001	     49.30961621
      2.49297025	     -0.05972408	     -0.00001548	     -0.20095163	     -0.06431300	      0.88300489	     -0.00032624	     -0.21967477	     -0.00000000	      0.00000001	     49.35271625
      2.49422887	     -0.05975044	     -0.00002736	     -0.20097760	     -0.06431225	      0.88300597	     -0.00032001	     -0.21968052	     -0.00000000	      0.00000001	     49.38103918
      2.49532974	     -0.05977435	     -0.00003814	     -0.20100115	     -0.06431157	      0.88300691	     -0.00031452	     -0.21968578	     -0.00000000	      0.00000001	     49.44922787
      2.49643061	     -0.05979891	     -0.00004928	     -0.20102536	     -0.06431087	      0.88300785	     -0.00030898	     -0.21969126	     -0.00000000	      0.00000001	     49.48749198
      2.49753148	     -0.05982425	     -0.00006080	     -0.20105033	     -0.06431015	      0.88300877	     -0.00030340	     -0.21969694	     -0.00000000	      0.00000001	     49.56158353
      2.49863236	     -0.05985025	     -0.00007260	     -0.20107597	     -0.06430941	      0.88300968	     -0.00029779	     -0.21970282	     -0.00000000	      0.00000001	     49.61296429
      2.49973323	     -0.05987702	     -0.00008465	     -0.20110238	     -0.06430865	      0.88301057	     -0.00029215	     -0.21970889	     -0.00000000	      0.00000001	     49.68617287
      2.50083410	     -0.05990436	     -0.00009691	     -0.20112935	     -0.06430786	      0.88301145	     -0.00028648	     -0.21971515	     -0.00000000	      0.00000001	     49.75413455
      2.50193497	     -0.05993242	     -0.00010940	     -0.20115705	     -0.06430705	      0.88301231	     -0.00028079	     -0.21972159	     -0.00000000	      0.00000001	     49.83236667
      2.50303584	     -0.05996122	     -0.00012186	     -0.20118549	     -0.06430621	      0.88301315	     -0.00027508	     -0.21972820	     -0.00000000	      0.00000001	     49.91495463
      2.50413672	     -0.05999089	     -0.00013455	     -0.20121481	     -0.06430535	      0.88301398	     -0.00026936	     -0.21973499	     -0.00000000	      0.00000001	     50.00306918
      2.50546764	     -0.06002796	     -0.00015031	     -0.20125144	     -0.06430428	      0.88301495	     -0.00026244	     -0.21974343	     -0.00000000	      0.00000000	     50.13092940
      2.50656923	     -0.06005985	     -0.00016370	     -0.20128296	     -0.06430336	      0.88301573	     -0.00025671	     -0.21975061	     -0.00000000	      0.00000000	     50.22358776
      2.50767083	     -0.06009276	     -0.00017740	     -0.20131551	     -0.06430242	      0.88301648	     -0.00025098	     -0.21975796	     -0.00000000	      0.00000000	     50.34104679
      2.50877242	     -0.06012629	     -0.00019113	     -0.20134868	     -0.06430145	      0.88301721	     -0.00024526	     -0.21976549	     -0.00000000	      0.00000000	     50.44144839
      2.51021464	     -0.06017111	     -0.00020902	     -0.20139303	     -0.06430014	      0.88301813	     -0.00023778	     -0.21977558	     -0.00000000	      0.00000000	     50.60243631
      2.51142301	     -0.06020964	     -0.00022400	     -0.20143118	     -0.06429901	      0.88301886	     -0.00023155	     -0.21978425	     -0.00000000	      0.00000000	     50.71610690
      2.51263138	     -0.06024884	     -0.00023891	     -0.20147001	     -0.06429785	      0.88301956	     -0.00022534	     -0.21979310	     -0.00000000	      0.00000000	     50.89315586
      2.51383975	     -0.06028914	     -0.00025389	     -0.20150995	     -0.06429665	      0.88302023	     -0.00021918	     -0.21980212	     -0.00000000	      0.00000000	     51.04004661
      2.51504812	     -0.06033040	     -0.00026903	     -0.20155084	     -0.06429543	      0.88302086	     -0.00021307	     -0.21981132	      0.00000000	      0.00000000	     51.24661420
      2.51663940	     -0.06038552	     -0.00028894	     -0.20160549	     -0.06429378	      0.88302163	     -0.00020512	     -0.21982367	      0.00000000	      0.00000000	     51.49217434
      2.51802826	     -0.06043384	     -0.00030604	     -0.20165342	     -0.06429231	      0.88302225	     -0.00019830	     -0.21983465	      0.00000000	      0.00000000	     51.77966552
      2.51941713	     -0.06048218	     -0.00032278	     -0.20170138	     -0.06429081	      0.88302282	     -0.00019159	     -0.21984578	      0.00000000	      0.00000000	     51.98516587
      2.52080599	     -0.06053016	     -0.00033881	     -0.20174902	     -0.06428928	      0.88302334	     -0.00018501	     -0.21985702	      0.00000000	      0.00000000	     52.25763312
      2.52219486	     -0.06057823	     -0.00035434	     -0.20179677	     -0.06428773	      0.88302380	     -0.00017858	     -0.21986834	      0.00000000	      0.00000000	     52.47469359
      2.52418073	     -0.06064677	     -0.00037590	     -0.20186488	     -0.06428548	      0.88302437	     -0.00016965	     -0.21988461	      0.00000000	      0.00000000	     52.80538298
      2.52616659	     -0.06071593	     -0.00039680	     -0.20193365	     -0.06428320	      0.88302483	     -0.00016106	     -0.21990090	      0.00000000	      0.00000000	     53.10756803
      2.52754211	     -0.06076357	     -0.00041050	     -0.20198104	     -0.06428161	      0.88302509	     -0.00015532	     -0.21991220	      0.00000000	      0.00000000	     53.02982454
      2.52891762	     -0.06080947	     -0.00042389	     -0.20202671	     -0.06428001	      0.88302530	     -0.00014977	     -0.21992345	      0.00000000	      0.00000000	     53.38865910
      2.53157718	     -0.06090213	     -0.00044801	     -0.20211899	     -0.06427692	      0.88302558	     -0.00013956	     -0.21994495	      0.00000000	      0.00000000	     53.37192809
      2.53273983	     -0.06093764	     -0.00045869	     -0.20215433	     -0.06427556	      0.88302564	     -0.00013532	     -0.21995428	      0.00000000	      0.00000000	     53.63046668
      2.53416593	     -0.06098502	     -0.00047069	     -0.20220154	     -0.06427391	      0.88302568	     -0.00013032	     -0.21996556	      0.00000000	      0.00000000	     53.66431687
      2.53568849	     -0.06103412	     -0.00048307	     -0.20225049	     -0.06427215	      0.88302568	     -0.00012521	     -0.21997747	      0.00000000	     -0.00000000	     53.94975024
      2.53721104	     -0.06108581	     -0.00049526	     -0.20230203	     -0.06427041	      0.88302562	     -0.00012036	     -0.21998921	      0.00000000	     -0.00000000	     53.60256441
      2.53873360	     -0.06113418	     -0.00050671	     -0.20235026	     -0.06426868	      0.88302553	     -0.00011575	     -0.22000078	      0.00000000	     -0.00000000	     54.23573156
      2.54025616	     -0.06118514	     -0.00051777	     -0.20240111	     -0.06426696	      0.88302539	     -0.00011140	     -0.22001215	      0.00000000	     -0.00000000	     53.54413109
      2.54152906	     -0.06122356	     -0.00052623	     -0.20243946	     -0.06426555	      0.88302524	     -0.00010795	     -0.22002154	      0.00000000	     -0.00000000	     54.05374362
      2.54280196	     -0.06126476	     -0.00053451	     -0.20248059	     -0.06426415	      0.88302507	     -0.00010469	     -0.22003080	      0.00000000	     -0.00000000	     53.79011053
      2.54407486	     -0.06130379	     -0.00054221	     -0.20251958	     -0.06426277	      0.88302488	     -0.00010161	     -0.22003992	      0.00000000	     -0.00000000	     53.97362714
      2.54593796	     -0.06136330	     -0.00055285	     -0.20257905	     -0.06426079	      0.88302456	     -0.00009742	     -0.22005305	      0.00000000	     -0.00000000	     53.44593299
      2.54759762	     -0.06140638	     -0.00056109	     -0.20262213	     -0.06425906	      0.88302423	     -0.00009402	     -0.22006448	      0.00000000	     -0.00000000	     54.06629264
      2.54907757	     -0.06145241	     -0.00056863	     -0.20266817	     -0.06425755	      0.88302392	     -0.00009125	     -0.22007430	     -0.00000000	     -0.00000000	     53.80122527
      2.55055751	     -0.06148952	     -0.00057442	     -0.20270533	     -0.06425608	      0.88302359	     -0.00008873	     -0.22008393	     -0.00000000	     -0.00000000	     54.05690529
      2.55203746	     -0.06153321	     -0.00058083	     -0.20274905	     -0.06425464	      0.88302323	     -0.00008645	     -0.22009323	     -0.00000000	     -0.00000000	     53.71482500
      2.55335037	     -0.06156439	     -0.00058493	     -0.20278032	     -0.06425340	      0.88302290	     -0.00008464	     -0.22010129	     -0.00000000	     -0.00000000	     54.02537706
      2.55466327	     -0.06159939	     -0.00058946	     -0.20281539	     -0.06425219	      0.88302256	     -0.00008302	     -0.22010910	     -0.00000000	     -0.00000000	     53.69791929
      2.55597618	     -0.06163061	     -0.00059311	     -0.20284670	     -0.06425100	      0.88302221	     -0.00008160	     -0.22011668	     -0.00000000	     -0.00000000	     53.89753160
      2.55777084	     -0.06167684	     -0.00059794	     -0.20289308	     -0.06424944	      0.88302171	     -0.00007997	     -0.22012668	     -0.00000000	     -0.00000000	     53.35627767
      2.55934952	     -0.06170675	     -0.00060050	     -0.20292317	     -0.06424812	      0.88302126	     -0.00007884	     -0.22013514	     -0.00000000	     -0.00000000	     54.01407491
      2.56070118	     -0.06173988	     -0.00060345	     -0.20295643	     -0.06424703	      0.88302087	     -0.00007810	     -0.22014199	     -0.00000000	     -0.00000000	     53.58718937
      2.56205284	     -0.06176630	     -0.00060491	     -0.20298303	     -0.06424597	      0.88302047	     -0.00007756	     -0.22014860	     -0.00000000	     -0.00000000	     53.87992590
      2.56340450	     -0.06179478	     -0.00060655	     -0.20301169	     -0.06424495	      0.88302007	     -0.00007723	     -0.22015492	     -0.00000000	     -0.00000000	     53.55043420
      2.56475617	     -0.06181858	     -0.00060727	     -0.20303569	     -0.06424397	      0.88301966	     -0.00007710	     -0.22016093	     -0.00000000	     -0.00000000	     53.77412515
      2.56661219	     -0.06185459	     -0.00060808	     -0.20307200	     -0.06424268	      0.88301909	     -0.00007727	     -0.22016864	     -0.00000000	     -0.00000000	     53.13047655
      2.56794061	     -0.06187268	     -0.00060766	     -0.20309032	     -0.06424180	      0.88301868	     -0.00007762	     -0.22017379	     -0.00000000	     -0.00000000	     53.69454671
      2.56926902	     -0.06189357	     -0.00060727	     -0.20311145	     -0.06424095	      0.88301827	     -0.00007818	     -0.22017859	     -0.00000000	     -0.00000000	     53.50201858
      2.57091503	     -0.06191548	     -0.00060556	     -0.20313369	     -0.06423995	      0.88301775	     -0.00007914	     -0.22018405	     -0.00000000	     -0.00000000	     53.59277296
      2.57256103	     -0.06194022	     -0.00060409	     -0.20315876	     -0.06423901	      0.88301723	     -0.00008040	     -0.22018896	     -0.00000000	     -0.00000000	     53.12309188
      2.57397584	     -0.06195072	     -0.00060104	     -0.20316960	     -0.06423823	      0.88301677	     -0.00008173	     -0.22019277	     -0.00000000	     -0.00000000	     53.42828267
      2.57539065	     -0.06196745	     -0.00059860	     -0.20318664	     -0.06423750	      0.88301632	     -0.00008328	     -0.22019608	     -0.00000000	     -0.00000000	     53.37120260
      2.57680546	     -0.06197836	     -0.00059493	     -0.20319791	     -0.06423681	      0.88301586	     -0.00008505	     -0.22019899	     -0.00000000	     -0.00000000	     53.26204500
      2.57822027	     -0.06199001	     -0.00059127	     -0.20320992	     -0.06423615	      0.88301539	     -0.00008704	     -0.22020142	     -0.00000000	     -0.00000000	     53.24384840
      2.58006884	     -0.06199984	     -0.00058484	     -0.20322026	     -0.06423535	      0.88301478	     -0.00008997	     -0.22020395	     -0.00000000	     -0.00000000	     53.06592496
      2.58130464	     -0.06200483	     -0.00058067	     -0.20322560	     -0.06423484	      0.88301436	     -0.00009214	     -0.22020513	     -0.00000000	     -0.00000000	     52.96116409
      2.58254044	     -0.06200814	     -0.00057554	     -0.20322927	     -0.06423437	      0.88301395	     -0.00009447	     -0.22020591	     -0.00000000	     -0.00000000	     53.03180280
      2.58435626	     -0.06201396	     -0.00056757	     -0.20323565	     -0.06423372	      0.88301333	     -0.00009819	     -0.22020642	     -0.00000000	     -0.00000000	     52.84944655
      2.58617207	     -0.06201049	     -0.00055804	     -0.20323277	     -0.06423313	      0.88301270	     -0.00010225	     -0.22020616	     -0.00000000	     -0.00000000	     52.65676794
      2.58740664	     -0.06201094	     -0.00055189	     -0.20323361	     -0.06423276	      0.88301227	     -0.00010521	     -0.22020543	     -0.00000000	     -0.00000000	     52.63179557
      2.58864121	     -0.06200740	     -0.00054487	     -0.20323049	     -0.06423241	      0.88301183	     -0.00010832	     -0.22020433	     -0.00000000	     -0.00000000	     52.66566656
      2.59028691	     -0.06200319	     -0.00053531	     -0.20322685	     -0.06423199	      0.88301123	     -0.00011271	     -0.22020229	     -0.00000000	     -0.00000000	     52.27339376
      2.59154089	     -0.06199467	     -0.00052750	     -0.20321877	     -0.06423169	      0.88301077	     -0.00011623	     -0.22020026	     -0.00000000	     -0.00000000	     52.44125170
      2.59279487	     -0.06198776	     -0.00051964	     -0.20321230	     -0.06423142	      0.88301030	     -0.00011991	     -0.22019781	     -0.00000000	     -0.00000000	     52.33087931
      2.59390523	     -0.06197932	     -0.00051241	     -0.20320426	     -0.06423119	      0.88300988	     -0.00012330	     -0.22019531	     -0.00000000	     -0.00000000	     52.20971365
      2.59501559	     -0.06197017	     -0.00050498	     -0.20319552	     -0.06423099	      0.88300945	     -0.00012680	     -0.22019250	     -0.00000000	     -0.00000000	     52.19304784
      2.59612595	     -0.06195968	     -0.00049739	     -0.20318544	     -0.06423080	      0.88300902	     -0.00013042	     -0.22018937	     -0.00000000	     -0.00000000	     52.06147133
      2.59723631	     -0.06194803	     -0.00048966	     -0.20317420	     -0.06423062	      0.88300857	     -0.00013416	     -0.22018592	     -0.00000000	     -0.00000000	     52.03335901
      2.59834668	     -0.06193518	     -0.00048180	     -0.20316176	     -0.06423046	      0.88300812	     -0.00013801	     -0.22018215	     -0.00000000	     -0.00000000	     51.90657087
      2.59945704	     -0.06192114	     -0.00047382	     -0.20314814	     -0.06423031	      0.88300766	     -0.00014197	     -0.22017807	     -0.00000000	     -0.00000000	     51.88232799
      2.60056740	     -0.06190596	     -0.00046572	     -0.20313338	     -0.06423018	      0.88300719	     -0.00014604	     -0.22017368	     -0.00000000	     -0.00000000	     51.74128686
      2.60167776	     -0.06188952	     -0.00045746	     -0.20311736	     -0.06423006	      0.88300671	     -0.00015022	     -0.22016896	     -0.00000000	     -0.00000000	     51.73830179
      2.60278812	     -0.06187202	     -0.00044908	     -0.20310028	     -0.06422995	      0.88300622	     -0.00015450	     -0.22016394	     -0.00000000	     -0.00000000	     51.55572477
      2.60372443	     -0.06185631	     -0.00044188	     -0.20308494	     -0.06422986	      0.88300580	     -0.00015819	     -0.22015946	     -0.00000000	     -0.00000000	     51.56626601
      2.60466074	     -0.06183990	     -0.00043459	     -0.20306889	     -0.06422978	      0.88300537	     -0.00016196	     -0.22015476	     -0.00000000	     -0.00000000	     51.45274741
      2.60582251	     -0.06181840	     -0.00042539	     -0.20304784	     -0.06422970	      0.88300483	     -0.00016673	     -0.22014862	     -0.00000000	     -0.00000000	     51.40185411
      2.60698428	     -0.06179574	     -0.00041604	     -0.20302563	     -0.06422962	      0.88300428	     -0.00017160	     -0.22014215	     -0.00000000	     -0.00000000	     51.23101199
      2.60787099	     -0.06177756	     -0.00040877	     -0.20300780	     -0.06422956	      0.88300385	     -0.00017539	     -0.22013698	     -0.00000000	     -0.00000000	     51.23260020
      2.60875771	     -0.06175877	     -0.00040142	     -0.20298936	     -0.06422951	      0.88300341	     -0.00017924	     -0.22013162	     -0.00000000	     -0.00000000	     51.13019663
      2.60994692	     -0.06173250	     -0.00039135	     -0.20296356	     -0.06422944	      0.88300281	     -0.00018448	     -0.22012413	     -0.00000000	     -0.00000000	     51.05993625
      2.61113612	     -0.06170524	     -0.00038102	     -0.20293678	     -0.06422938	      0.88300220	     -0.00018981	     -0.22011629	     -0.00000000	     -0.00000000	     50.88732551
      2.61197064	     -0.06168540	     -0.00037357	     -0.20291728	     -0.06422933	      0.88300176	     -0.00019361	     -0.22011059	     -0.00000000	     -0.00000000	     50.88227078
      2.61280516	     -0.06166506	     -0.00036600	     -0.20289728	     -0.06422929	      0.88300132	     -0.00019745	     -0.22010472	     -0.00000000	     -0.00000000	     50.79434753
      2.61405533	     -0.06163361	     -0.00035443	     -0.20286634	     -0.06422923	      0.88300064	     -0.00020327	     -0.22009563	     -0.00000000	     -0.00000000	     50.71176186
      2.61510421	     -0.06160636	     -0.00034456	     -0.20283952	     -0.06422917	      0.88300005	     -0.00020821	     -0.22008772	     -0.00000000	     -0.00000000	     50.60270975
      2.61615310	     -0.06157825	     -0.00033455	     -0.20281185	     -0.06422911	      0.88299945	     -0.00021321	     -0.22007957	     -0.00000000	     -0.00000000	     50.56525365
      2.61720198	     -0.06154948	     -0.00032436	     -0.20278350	     -0.06422904	      0.88299884	     -0.00021826	     -0.22007118	     -0.00000000	     -0.00000000	     50.44995540
      2.61825087	     -0.06151995	     -0.00031390	     -0.20275441	     -0.06422896	      0.88299822	     -0.00022335	     -0.22006257	     -0.00000000	     -0.00000000	     50.43467549
      2.61913822	     -0.06149453	     -0.00030498	     -0.20272936	     -0.06422890	      0.88299768	     -0.00022769	     -0.22005510	     -0.00000000	     -0.00000000	     50.33958648
      2.62002557	     -0.06146861	     -0.00029594	     -0.20270381	     -0.06422882	      0.88299714	     -0.00023205	     -0.22004749	     -0.00000000	     -0.00000000	     50.30051752
      2.62119158	     -0.06143392	     -0.00028392	     -0.20266960	     -0.06422871	      0.88299640	     -0.00023782	     -0.22003726	     -0.00000000	     -0.00000000	     50.22317874
      2.62235759	     -0.06139862	     -0.00027180	     -0.20263478	     -0.06422858	      0.88299565	     -0.00024362	     -0.22002680	     -0.00000000	     -0.00000000	     50.18163936
      2.62327185	     -0.06137057	     -0.00026223	     -0.20260711	     -0.06422847	      0.88299505	     -0.00024819	     -0.22001845	     -0.00000000	     -0.00000000	     50.11702902
      2.62418612	     -0.06134214	     -0.00025257	     -0.20257905	     -0.06422835	      0.88299444	     -0.00025278	     -0.22000996	     -0.00000000	     -0.00000000	     50.08132690
      2.62538974	     -0.06130420	     -0.00023978	     -0.20254159	     -0.06422818	      0.88299362	     -0.00025883	     -0.21999861	     -0.00000000	     -0.00000000	     50.02841810
      2.62659336	     -0.06126561	     -0.00022662	     -0.20250349	     -0.06422798	      0.88299279	     -0.00026490	     -0.21998706	     -0.00000000	     -0.00000000	     49.98958835
      2.62752037	     -0.06123556	     -0.00021635	     -0.20247381	     -0.06422780	      0.88299213	     -0.00026958	     -0.21997805	     -0.00000000	     -0.00000000	     49.95600701
      2.62844738	     -0.06120514	     -0.00020604	     -0.20244377	     -0.06422762	      0.88299146	     -0.00027426	     -0.21996894	     -0.00000000	     -0.00000000	     49.92835190
      2.62972047	     -0.06116288	     -0.00019185	     -0.20240201	     -0.06422734	      0.88299053	     -0.00028069	     -0.21995628	     -0.00000000	     -0.00000001	     49.89844195
      2.63087829	     -0.06112403	     -0.00017891	     -0.20236361	     -0.06422705	      0.88298966	     -0.00028653	     -0.21994463	     -0.00000000	     -0.00000001	     49.86591711
      2.63203611	     -0.06108546	     -0.00016624	     -0.20232546	     -0.06422674	      0.88298878	     -0.00029235	     -0.21993287	     -0.00000000	     -0.00000001	     49.86048771
      2.63319393	     -0.06104642	     -0.00015358	     -0.20228686	     -0.06422639	      0.88298789	     -0.00029816	     -0.21992100	     -0.00000000	     -0.00000001	     49.82870175
      2.63435175	     -0.06100713	     -0.00014102	     -0.20224798	     -0.06422602	      0.88298698	     -0.00030395	     -0.21990904	     -0.00000000	     -0.00000001	     49.85212437
      2.63550957	     -0.06096752	     -0.00012853	     -0.20220877	     -0.06422561	      0.88298606	     -0.00030970	     -0.21989701	     -0.00000000	     -0.00000001	     49.82973472
      2.63666739	     -0.06092778	     -0.00011620	     -0.20216941	     -0.06422517	      0.88298512	     -0.00031542	     -0.21988491	     -0.00000000	     -0.00000001	     49.88950372
      2.63782521	     -0.06088784	     -0.00010402	     -0.20212986	     -0.06422469	      0.88298417	     -0.00032110	     -0.21987275	     -0.00000000	     -0.00000001	     49.90180021
      2.63898302	     -0.06084791	     -0.00009203	     -0.20209029	     -0.06422419	      0.88298322	     -0.00032673	     -0.21986055	     -0.00000000	     -0.00000001	     49.98421394
      2.64014084	     -0.06080799	     -0.00008025	     -0.20205072	     -0.06422365	      0.88298225	     -0.00033229	     -0.21984833	     -0.00000000	     -0.00000001	     50.04090199
      2.64168109	     -0.06075512	     -0.00006492	     -0.20199829	     -0.06422288	      0.88298094	     -0.00033958	     -0.21983205	     -0.00000000	     -0.00000001	     50.17809037
      2.64296648	     -0.06071123	     -0.00005241	     -0.20195475	     -0.06422220	      0.88297984	     -0.00034555	     -0.21981849	     -0.00000000	     -0.00000001	     50.25006845
      2.64425187	     -0.06066768	     -0.00003986	     -0.20191153	     -0.06422148	      0.88297874	     -0.00035141	     -0.21980496	     -0.00000000	     -0.00000001	     50.37612649
      2.64590164	     -0.06061235	     -0.00002416	     -0.20185660	     -0.06422051	      0.88297731	     -0.00035875	     -0.21978769	     -0.00000000	     -0.00000001	     50.47887981
      2.64755140	     -0.06055778	     -0.00000906	     -0.20180240	     -0.06421949	      0.88297587	     -0.00036586	     -0.21977056	     -0.00000000	     -0.00000001	     50.62989223
      2.64920117	     -0.06050394	      0.00000546	     -0.20174888	     -0.06421841	      0.88297444	     -0.00037273	     -0.21975363	     -0.00000000	     -0.00000001	     50.63913376
      2.65085093	     -0.06045091	      0.00001955	     -0.20169614	     -0.06421729	      0.88297301	     -0.00037934	     -0.21973693	     -0.00000000	     -0.00000001	     50.72411289
      2.65250069	     -0.06039948	      0.00003310	     -0.20164496	     -0.06421612	      0.88297159	     -0.00038569	     -0.21972048	     -0.00000000	     -0.00000001	     50.80243616
      2.65397730	     -0.06035466	      0.00004461	     -0.20160034	     -0.06421505	      0.88297034	     -0.00039112	     -0.21970602	     -0.00000000	     -0.00000001	     50.41763899
      2.65545391	     -0.06030789	      0.00005547	     -0.20155372	     -0.06421394	      0.88296911	     -0.00039633	     -0.21969180	     -0.00000000	     -0.00000001	     50.64677832
      2.65684170	     -0.06026751	      0.00006538	     -0.20151346	     -0.06421287	      0.88296798	     -0.00040101	     -0.21967864	     -0.00000000	     -0.00000001	     50.71570330
      2.65822950	     -0.06022656	      0.00007482	     -0.20147262	     -0.06421177	      0.88296687	     -0.00040548	     -0.21966574	     -0.00000000	     -0.00000001	     50.35767455
      2.65961729	     -0.06018525	      0.00008391	     -0.20143138	     -0.06421066	      0.88296580	     -0.00040973	     -0.21965306	     -0.00000000	     -0.00000001	     50.51329740
      2.66221370	     -0.06011455	      0.00010021	     -0.20136077	     -0.06420853	      0.88296389	     -0.00041711	     -0.21962998	     -0.00000000	     -0.00000000	     49.63083788
      2.66336996	     -0.06007915	      0.00010690	     -0.20132538	     -0.06420756	      0.88296309	     -0.00042014	     -0.21961998	     -0.00000000	     -0.00000000	     50.35537459
      2.66452622	     -0.06004698	      0.00011356	     -0.20129322	     -0.06420659	      0.88296233	     -0.00042302	     -0.21961013	     -0.00000000	     -0.00000000	     50.17071296
      2.66602247	     -0.06000664	      0.00012181	     -0.20125287	     -0.06420531	      0.88296138	     -0.00042652	     -0.21959761	     -0.00000000	     -0.00000000	     50.28152039
      2.66751872	     -0.05996788	      0.00012978	     -0.20121408	     -0.06420402	      0.88296050	     -0.00042976	     -0.21958538	     -0.00000000	     -0.00000000	     49.79275214
      2.66901497	     -0.05992635	      0.00013722	     -0.20117250	     -0.06420272	      0.88295968	     -0.00043274	     -0.21957339	     -0.00000000	     -0.00000000	     50.00972163
      2.67051123	     -0.05988808	      0.00014450	     -0.20113417	     -0.06420141	      0.88295893	     -0.00043546	     -0.21956162	     -0.00000000	     -0.00000000	     50.06445494
      2.67198991	     -0.05985114	      0.00015120	     -0.20109715	     -0.06420010	      0.88295826	     -0.00043789	     -0.21955024	     -0.00000000	     -0.00000000	     49.69742380
      2.67346860	     -0.05981289	      0.00015747	     -0.20105879	     -0.06419879	      0.88295765	     -0.00044006	     -0.21953908	     -0.00000000	     -0.00000000	     49.85963373
      2.67494729	     -0.05977793	      0.00016336	     -0.20102372	     -0.06419748	      0.88295712	     -0.00044197	     -0.21952811	     -0.00000000	     -0.00000000	     50.03560244
      2.67642598	     -0.05974244	      0.00016916	     -0.20098812	     -0.06419616	      0.88295666	     -0.00044363	     -0.21951739	     -0.00000000	     -0.00000000	     49.57315678
      2.67790466	     -0.05970716	      0.00017441	     -0.20095270	     -0.06419484	      0.88295627	     -0.00044503	     -0.21950688	     -0.00000000	     -0.00000000	     49.93578852
      2.67956059	     -0.05967164	      0.00018057	     -0.20091704	     -0.06419335	      0.88295593	     -0.00044629	     -0.21949538	     -0.00000000	     -0.00000000	     49.43858262
      2.68121651	     -0.05963215	      0.00018583	     -0.20087737	     -0.06419187	      0.88295568	     -0.00044724	     -0.21948418	     -0.00000000	     -0.00000000	     49.65653247
      2.68265613	     -0.05960064	      0.00019135	     -0.20084573	     -0.06419058	      0.88295553	     -0.00044779	     -0.21947460	     -0.00000000	     -0.00000000	     49.54759001
      2.68409575	     -0.05956911	      0.00019558	     -0.20081403	     -0.06418929	      0.88295545	     -0.00044811	     -0.21946522	     -0.00000000	     -0.00000000	     49.70225172
      2.68553537	     -0.05954173	      0.00020057	     -0.20078650	     -0.06418800	      0.88295545	     -0.00044818	     -0.21945605	     -0.00000000	      0.00000000	     49.66079869
      2.68697499	     -0.05951232	      0.00020469	     -0.20075693	     -0.06418672	      0.88295551	     -0.00044801	     -0.21944714	     -0.00000000	      0.00000000	     49.54141201
      2.68841462	     -0.05948482	      0.00020923	     -0.20072926	     -0.06418543	      0.88295563	     -0.00044761	     -0.21943844	     -0.00000000	      0.00000000	     49.55085423
      2.69002746	     -0.05945478	      0.00021355	     -0.20069902	     -0.06418400	      0.88295585	     -0.00044687	     -0.21942898	     -0.00000000	      0.00000000	     49.62719287
      2.69164030	     -0.05942772	      0.00021829	     -0.20067177	     -0.06418256	      0.88295614	     -0.00044583	     -0.21941980	     -0.00000000	      0.00000000	     49.38314564
      2.69304963	     -0.05940230	      0.00022137	     -0.20064616	     -0.06418131	      0.88295646	     -0.00044467	     -0.21941207	     -0.00000000	      0.00000000	     49.57735661
      2.69445896	     -0.05938022	      0.00022495	     -0.20062389	     -0.06418006	      0.88295683	     -0.00044329	     -0.21940457	     -0.00000000	      0.00000000	     49.36453311
      2.69603609	     -0.05935539	      0.00022805	     -0.20059883	     -0.06417866	      0.88295731	     -0.00044148	     -0.21939651	     -0.00000000	      0.00000000	     49.58965209
      2.69761323	     -0.05933671	      0.00023138	     -0.20057993	     -0.06417725	      0.88295784	     -0.00043938	     -0.21938876	     -0.00000000	      0.00000000	     49.32721573
      2.69898771	     -0.05931532	      0.00023342	     -0.20055831	     -0.06417602	      0.88295836	     -0.00043732	     -0.21938238	     -0.00000000	      0.00000000	     49.42267073
      2.70036219	     -0.05929938	      0.00023562	     -0.20054216	     -0.06417479	      0.88295892	     -0.00043504	     -0.21937624	     -0.00000000	      0.00000000	     49.12637639
      2.70173668	     -0.05928391	      0.00023717	     -0.20052644	     -0.06417354	      0.88295952	     -0.00043255	     -0.21937043	     -0.00000000	      0.00000000	     49.31070951
      2.70339298	     -0.05926996	      0.00023904	     -0.20051222	     -0.06417204	      0.88296029	     -0.00042927	     -0.21936390	     -0.00000000	      0.00000000	     48.70076332
      2.70504928	     -0.05925528	      0.00023954	     -0.20049720	     -0.06417052	      0.88296111	     -0.00042568	     -0.21935790	     -0.00000000	      0.00000000	     49.22845429
      2.70642898	     -0.05924624	      0.00024060	     -0.20048792	     -0.06416925	      0.88296183	     -0.00042246	     -0.21935333	     -0.00000000	      0.00000000	     48.73778998
      2.70780869	     -0.05923982	      0.00024033	     -0.20048119	     -0.06416797	      0.88296258	     -0.00041903	     -0.21934918	     -0.00000000	      0.00000000	     48.97690207
      2.70918840	     -0.05923697	      0.00024028	     -0.20047806	     -0.06416667	      0.88296336	     -0.00041539	     -0.21934555	     -0.00000000	      0.00000000	     48.66975928
      2.71088060	     -0.05923524	      0.00023905	     -0.20047595	     -0.06416507	      0.88296436	     -0.00041065	     -0.21934180	     -0.00000000	      0.00000000	     48.67363565
      2.71257279	     -0.05924078	      0.00023817	     -0.20048110	     -0.06416345	      0.88296539	     -0.00040561	     -0.21933885	     -0.00000000	      0.00000000	     48.70698270
      2.71397939	     -0.05924344	      0.00023560	     -0.20048341	     -0.06416209	      0.88296627	     -0.00040119	     -0.21933709	     -0.00000000	      0.00000000	     48.40854357
      2.71538599	     -0.05925174	      0.00023411	     -0.20049137	     -0.06416072	      0.88296718	     -0.00039657	     -0.21933588	     -0.00000000	      0.00000000	     48.49040489
      2.71679259	     -0.05926082	      0.00023127	     -0.20050009	     -0.06415933	      0.88296810	     -0.00039175	     -0.21933529	     -0.00000000	      0.00000000	     48.15730851
      2.71819919	     -0.05927153	      0.00022866	     -0.20051045	     -0.06415792	      0.88296905	     -0.00038672	     -0.21933527	     -0.00000000	      0.00000000	     48.25885848
      2.72023587	     -0.05929329	      0.00022289	     -0.20053164	     -0.06415587	      0.88297044	     -0.00037910	     -0.21933633	     -0.00000000	      0.00000000	     48.30098957
      2.72135861	     -0.05930687	      0.00022069	     -0.20054494	     -0.06415472	      0.88297123	     -0.00037473	     -0.21933748	     -0.00000000	      0.00000000	     47.99384685
      2.72248136	     -0.05932228	      0.00021721	     -0.20056003	     -0.06415356	      0.88297202	     -0.00037023	     -0.21933902	     -0.00000000	      0.00000000	     48.02167373
      2.72404317	     -0.05934591	      0.00021212	     -0.20058323	     -0.06415193	      0.88297314	     -0.00036378	     -0.21934184	     -0.00000000	      0.00000000	     47.80177670
      2.72508177	     -0.05936310	      0.00020837	     -0.20060012	     -0.06415084	      0.88297389	     -0.00035937	     -0.21934413	     -0.00000000	      0.00000000	     47.87988747
      2.72612037	     -0.05938109	      0.00020443	     -0.20061781	     -0.06414974	      0.88297465	     -0.00035486	     -0.21934675	     -0.00000000	      0.00000000	     47.76661654
      2.72749376	     -0.05940653	      0.00019883	     -0.20064285	     -0.06414827	      0.88297566	     -0.00034874	     -0.21935070	     -0.00000000	      0.00000001	     47.74040400
      2.72860717	     -0.05942838	      0.00019396	     -0.20066438	     -0.06414707	      0.88297649	     -0.00034367	     -0.21935431	     -0.00000000	      0.00000001	     47.59771556
      2.72972059	     -0.05945158	      0.00018875	     -0.20068724	     -0.06414586	      0.88297732	     -0.00033849	     -0.21935827	     -0.00000000	      0.00000001	     47.58469335
      2.73083401	     -0.05947564	      0.00018328	     -0.20071097	     -0.06414463	      0.88297815	     -0.00033321	     -0.21936259	     -0.00000000	      0.00000001	     47.46836119
      2.73194742	     -0.05950067	      0.00017749	     -0.20073566	     -0.06414339	      0.88297899	     -0.00032784	     -0.21936724	     -0.00000000	      0.00000001	     47.44883931
      2.73306084	     -0.05952661	      0.00017141	     -0.20076126	     -0.06414214	      0.88297983	     -0.00032238	     -0.21937221	     -0.00000000	      0.00000001	     47.33885482
      2.73417426	     -0.05955375	      0.00016498	     -0.20078805	     -0.06414088	      0.88298067	     -0.00031682	     -0.21937751	     -0.00000000	      0.00000001	     47.32419557
      2.73528768	     -0.05958187	      0.00015823	     -0.20081583	     -0.06413960	      0.88298151	     -0.00031119	     -0.21938312	     -0.00000000	      0.00000001	     47.21299600
      2.73640109	     -0.05961103	      0.00015113	     -0.20084464	     -0.06413831	      0.88298236	     -0.00030547	     -0.21938904	     -0.00000000	      0.00000001	     47.21502514
      2.73734764	     -0.05963646	      0.00014487	     -0.20086976	     -0.06413720	      0.88298307	     -0.00030055	     -0.21939431	     -0.00000000	      0.00000001	     47.12711218
      2.73829420	     -0.05966272	      0.00013834	     -0.20089573	     -0.06413607	      0.88298378	     -0.00029559	     -0.21939979	     -0.00000000	      0.00000001	     47.10043524
      2.73953082	     -0.05969827	      0.00012946	     -0.20093087	     -0.06413459	      0.88298471	     -0.00028902	     -0.21940727	     -0.00000000	      0.00000001	     47.03762712
      2.74076743	     -0.05973501	      0.00012021	     -0.20096722	     -0.06413308	      0.88298563	     -0.00028239	     -0.21941510	     -0.00000000	      0.00000001	     47.02494938
      2.74170106	     -0.05976346	      0.00011304	     -0.20099536	     -0.06413193	      0.88298632	     -0.00027733	     -0.21942124	     -0.00000000	      0.00000001	     46.97489654
      2.74263468	     -0.05979243	      0.00010568	     -0.20102403	     -0.06413076	      0.88298700	     -0.00027224	     -0.21942756	     -0.00000000	      0.00000000	     46.96430578
      2.74393105	     -0.05983306	      0.00009513	     -0.20106424	     -0.06412912	      0.88298794	     -0.00026511	     -0.21943662	     -0.00000000	      0.00000000	     46.94578926
      2.74522741	     -0.05987433	      0.00008410	     -0.20110509	     -0.06412745	      0.88298887	     -0.00025793	     -0.21944598	     -0.00000000	      0.00000000	     46.95927975
      2.74613143	     -0.05990342	      0.00007609	     -0.20113389	     -0.06412627	      0.88298950	     -0.00025289	     -0.21945267	     -0.00000000	      0.00000000	     46.95791269
      2.74703546	     -0.05993286	      0.00006776	     -0.20116303	     -0.06412508	      0.88299013	     -0.00024783	     -0.21945949	     -0.00000000	      0.00000000	     46.97645468
      2.74845281	     -0.05997932	      0.00005403	     -0.20120900	     -0.06412317	      0.88299110	     -0.00023987	     -0.21947042	     -0.00000000	      0.00000000	     47.02184895
      2.74964615	     -0.06001877	      0.00004183	     -0.20124804	     -0.06412154	      0.88299190	     -0.00023314	     -0.21947983	     -0.00000000	      0.00000000	     47.06661559
      2.75083950	     -0.06005880	      0.00002923	     -0.20128765	     -0.06411988	      0.88299268	     -0.00022638	     -0.21948940	     -0.00000000	      0.00000000	     47.11831593
      2.75203284	     -0.06009984	      0.00001623	     -0.20132827	     -0.06411819	      0.88299344	     -0.00021962	     -0.21949915	     -0.00000000	      0.00000000	     47.15354610
      2.75309424	     -0.06013703	      0.00000437	     -0.20136508	     -0.06411667	      0.88299411	     -0.00021359	     -0.21950796	     -0.00000000	      0.00000000	     47.22101331
      2.75415564	     -0.06017489	     -0.00000779	     -0.20140256	     -0.06411512	      0.88299475	     -0.00020757	     -0.21951691	     -0.00000000	      0.00000000	     47.27182254
      2.75543909	     -0.06022080	     -0.00002269	     -0.20144802	     -0.06411322	      0.88299552	     -0.00020029	     -0.21952791	     -0.00000000	      0.00000000	     47.36627523
      2.75672253	     -0.06026686	     -0.00003770	     -0.20149364	     -0.06411128	      0.88299625	     -0.00019302	     -0.21953907	     -0.00000000	      0.00000000	     47.43413097
      2.75800597	     -0.06031301	     -0.00005284	     -0.20153934	     -0.06410931	      0.88299697	     -0.00018577	     -0.21955036	     -0.00000000	      0.00000000	     47.58363599
      2.75914310	     -0.06035417	     -0.00006656	     -0.20158011	     -0.06410754	      0.88299757	     -0.00017937	     -0.21956045	      0.00000000	      0.00000000	     47.66538190
      2.76028022	     -0.06039547	     -0.00008046	     -0.20162102	     -0.06410575	      0.88299816	     -0.00017300	     -0.21957062	      0.00000000	      0.00000000	     47.82080525
      2.76165803	     -0.06044579	     -0.00009750	     -0.20167086	     -0.06410354	      0.88299885	     -0.00016535	     -0.21958303	      0.00000000	      0.00000000	     47.98549486
      2.76303583	     -0.06049585	     -0.00011460	     -0.20172046	     -0.06410131	      0.88299950	     -0.00015776	     -0.21959554	      0.00000000	      0.00000000	     48.22173660
      2.76441363	     -0.06054552	     -0.00013173	     -0.20176968	     -0.06409904	      0.88300013	     -0.00015027	     -0.21960809	      0.00000000	      0.00000000	     48.41168821
      2.76579143	     -0.06059469	     -0.00014844	     -0.20181842	     -0.06409676	      0.88300071	     -0.00014289	     -0.21962067	      0.00000000	      0.00000000	     48.68104068
      2.76716923	     -0.06064404	     -0.00016536	     -0.20186733	     -0.06409445	      0.88300127	     -0.00013562	     -0.21963326	      0.00000000	      0.00000000	     48.89205689
      2.76890080	     -0.06070535	     -0.00018651	     -0.20192812	     -0.06409152	      0.88300193	     -0.00012668	     -0.21964903	      0.00000000	      0.00000000	     49.21840028
      2.77063238	     -0.06076540	     -0.00020733	     -0.20198766	     -0.06408857	      0.88300253	     -0.00011797	     -0.21966469	      0.00000000	      0.00000000	     49.43913256
      2.77236396	     -0.06082290	     -0.00022737	     -0.20204470	     -0.06408561	      0.88300310	     -0.00010951	     -0.21968017	      0.00000000	      0.00000000	     49.71087514
      2.77373951	     -0.06086796	     -0.00024304	     -0.20208939	     -0.06408326	      0.88300351	     -0.00010297	     -0.21969226	      0.00000000	      0.00000000	     50.01358855
      2.77511506	     -0.06091172	     -0.00025824	     -0.20213282	     -0.06408090	      0.88300390	     -0.00009662	     -0.21970416	      0.00000000	      0.00000000	     49.88152262
      2.77649062	     -0.06095305	     -0.00027316	     -0.20217382	     -0.06407855	      0.88300426	     -0.00009044	     -0.21971582	      0.00000000	      0.00000000	     50.25733805
      2.77850582	     -0.06101738	     -0.00029467	     -0.20223770	     -0.06407512	      0.88300474	     -0.00008173	     -0.21973246	      0.00000000	      0.00000000	     50.02843926
      2.77995986	     -0.06105749	     -0.00031020	     -0.20227748	     -0.06407266	      0.88300507	     -0.00007569	     -0.21974421	      0.00000000	      0.00000000	     50.40877132
      2.78141391	     -0.06110036	     -0.00032512	     -0.20232004	     -0.06407021	      0.88300537	     -0.00006988	     -0.21975564	      0.00000000	      0.00000000	     50.58491636
      2.78290799	     -0.06114196	     -0.00034002	     -0.20236135	     -0.06406772	      0.88300565	     -0.00006414	     -0.21976711	      0.00000000	      0.00000000	     50.89044641
      2.78440207	     -0.06118461	     -0.00035392	     -0.20240373	     -0.06406525	      0.88300592	     -0.00005863	     -0.21977825	      0.00000000	      0.00000000	     50.62178918
      2.78589615	     -0.06122329	     -0.00036717	     -0.20244217	     -0.06406280	      0.88300617	     -0.00005336	     -0.21978909	      0.00000000	      0.00000000	     51.17331697
      2.78739023	     -0.06126385	     -0.00037992	     -0.20248250	     -0.06406039	      0.88300640	     -0.00004834	     -0.21979958	      0.00000000	      0.00000000	     50.65550155
      2.78888431	     -0.06129926	     -0.00039258	     -0.20251769	     -0.06405801	      0.88300662	     -0.00004356	     -0.21980977	      0.00000000	      0.00000000	     51.33953978
      2.79037840	     -0.06133978	     -0.00040485	     -0.20255802	     -0.06405567	      0.88300682	     -0.00003903	     -0.21981960	      0.00000000	      0.00000000	     50.74375389
      2.79187248	     -0.06137117	     -0.00041669	     -0.20258922	     -0.06405337	      0.88300701	     -0.00003475	     -0.21982912	      0.00000000	      0.00000000	     51.37219539
      2.79336656	     -0.06140972	     -0.00042755	     -0.20262762	     -0.06405111	      0.88300719	     -0.00003072	     -0.21983827	      0.00000000	      0.00000000	     51.01827405
      2.79486064	     -0.06143722	     -0.00043812	     -0.20265498	     -0.06404889	      0.88300736	     -0.00002694	     -0.21984711	      0.00000000	      0.00000000	     51.32942450
      2.79616142	     -0.06146715	     -0.00044666	     -0.20268481	     -0.06404699	      0.88300750	     -0.00002386	     -0.21985445	      0.00000000	      0.00000000	     51.30802290
      2.79746219	     -0.06149164	     -0.00045509	     -0.20270921	     -0.06404513	      0.88300764	     -0.00002097	     -0.21986156	      0.00000000	      0.00000000	     51.46659410
      2.79905148	     -0.06152443	     -0.00046466	     -0.20274190	     -0.06404291	      0.88300779	     -0.00001770	     -0.21986984	      0.00000000	      0.00000000	     51.40073288
      2.80064077	     -0.06155017	     -0.00047399	     -0.20276757	     -0.06404075	      0.88300793	     -0.00001472	     -0.21987777	     -0.00000000	      0.00000000	     51.44294597
      2.80223006	     -0.06157959	     -0.00048245	     -0.20279693	     -0.06403864	      0.88300807	     -0.00001202	     -0.21988522	     -0.00000000	      0.00000000	     51.65734114
      2.80355509	     -0.06159766	     -0.00048947	     -0.20281496	     -0.06403693	      0.88300817	     -0.00001000	     -0.21989114	     -0.00000000	      0.00000000	     51.76888983
      2.80488012	     -0.06161948	     -0.00049577	     -0.20283677	     -0.06403526	      0.88300827	     -0.00000819	     -0.21989674	     -0.00000000	      0.00000000	     51.74958876
      2.80620514	     -0.06163737	     -0.00050178	     -0.20285466	     -0.06403364	      0.88300836	     -0.00000657	     -0.21990206	     -0.00000000	      0.00000000	     51.84697722
      2.80795129	     -0.06166228	     -0.00050889	     -0.20287960	     -0.06403156	      0.88300846	     -0.00000476	     -0.21990857	     -0.00000000	      0.00000000	     51.69231593
      2.80943561	     -0.06167673	     -0.00051464	     -0.20289409	     -0.06402984	      0.88300854	     -0.00000349	     -0.21991369	     -0.00000000	      0.00000000	     51.82415512
      2.81091993	     -0.06169304	     -0.00051963	     -0.20291045	     -0.06402818	      0.88300860	     -0.00000248	     -0.21991835	     -0.00000000	      0.00000000	     51.96044492
      2.81240425	     -0.06170503	     -0.00052412	     -0.20292251	     -0.06402658	      0.88300866	     -0.00000173	     -0.21992261	     -0.00000000	      0.00000000	     52.14489730
      2.81388856	     -0.06171995	     -0.00052807	     -0.20293753	     -0.06402502	      0.88300870	     -0.00000124	     -0.21992640	     -0.00000000	      0.00000000	     51.96347190
      2.81537288	     -0.06172691	     -0.00053146	     -0.20294460	     -0.06402351	      0.88300873	     -0.00000100	     -0.21992981	     -0.00000000	      0.00000000	     52.08826676
      2.81685720	     -0.06173665	     -0.00053419	     -0.20295447	     -0.06402206	      0.88300874	     -0.00000101	     -0.21993272	     -0.00000000	      0.00000000	     52.08663753
      2.81834152	     -0.06174092	     -0.00053650	     -0.20295889	     -0.06402066	      0.88300874	     -0.00000128	     -0.21993519	     -0.00000000	     -0.00000000	     52.24491116
      2.81982584	     -0.06174794	     -0.00053810	     -0.20296608	     -0.06401930	      0.88300873	     -0.00000181	     -0.21993720	     -0.00000000	     -0.00000000	     52.08132507
      2.82131016	     -0.06174815	     -0.00053944	     -0.20296645	     -0.06401800	      0.88300870	     -0.00000259	     -0.21993876	     -0.00000000	     -0.00000000	     52.22558713
      2.82264514	     -0.06175036	     -0.00053996	     -0.20296884	     -0.06401687	      0.88300866	     -0.00000350	     -0.21993975	     -0.00000000	     -0.00000000	     52.03417670
      2.82398011	     -0.06174777	     -0.00054024	     -0.20296643	     -0.06401578	      0.88300861	     -0.00000463	     -0.21994036	     -0.00000000	     -0.00000000	     52.27914534
      2.82531509	     -0.06174631	     -0.00053996	     -0.20296516	     -0.06401473	      0.88300854	     -0.00000595	     -0.21994057	     -0.00000000	     -0.00000000	     52.08179817
      2.82665007	     -0.06174191	     -0.00053936	     -0.20296097	     -0.06401372	      0.88300846	     -0.00000748	     -0.21994040	     -0.00000000	     -0.00000000	     52.24891428
      2.82833467	     -0.06173750	     -0.00053788	     -0.20295684	     -0.06401249	      0.88300834	     -0.00000970	     -0.21993964	     -0.00000000	     -0.00000000	     51.70518285
      2.83001927	     -0.06172284	     -0.00053571	     -0.20294247	     -0.06401133	      0.88300820	     -0.00001223	     -0.21993828	     -0.00000000	     -0.00000000	     52.19848964
      2.83140314	     -0.06171443	     -0.00053305	     -0.20293433	     -0.06401042	      0.88300806	     -0.00001455	     -0.21993657	     -0.00000000	     -0.00000000	     52.07728007
      2.83278702	     -0.06170127	     -0.00053043	     -0.20292143	     -0.06400955	      0.88300791	     -0.00001708	     -0.21993443	     -0.00000000	     -0.00000000	     52.10739223
      2.83417090	     -0.06168908	     -0.00052694	     -0.20290952	     -0.06400871	      0.88300775	     -0.00001982	     -0.21993183	     -0.00000000	     -0.00000000	     52.15548762
      2.83586517	     -0.06167096	     -0.00052238	     -0.20289177	     -0.06400775	      0.88300753	     -0.00002346	     -0.21992807	     -0.00000000	     -0.00000000	     51.75012630
      2.83727931	     -0.06165260	     -0.00051726	     -0.20287373	     -0.06400699	      0.88300734	     -0.00002673	     -0.21992438	     -0.00000000	     -0.00000000	     52.01724482
      2.83869344	     -0.06163238	     -0.00051234	     -0.20285384	     -0.06400627	      0.88300712	     -0.00003021	     -0.21992019	     -0.00000000	     -0.00000000	     51.99754721
      2.84010757	     -0.06161070	     -0.00050591	     -0.20283252	     -0.06400558	      0.88300689	     -0.00003390	     -0.21991548	     -0.00000000	     -0.00000000	     52.03237117
      2.84152171	     -0.06158742	     -0.00049976	     -0.20280959	     -0.06400494	      0.88300665	     -0.00003779	     -0.21991026	     -0.00000000	     -0.00000000	     51.99699590
      2.84251540	     -0.06156980	     -0.00049482	     -0.20279222	     -0.06400451	      0.88300647	     -0.00004065	     -0.21990629	     -0.00000000	     -0.00000000	     51.96173529
      2.84350910	     -0.06155130	     -0.00048980	     -0.20277399	     -0.06400410	      0.88300629	     -0.00004361	     -0.21990206	     -0.00000000	     -0.00000000	     51.98639474
      2.84498058	     -0.06152225	     -0.00048202	     -0.20274534	     -0.06400353	      0.88300600	     -0.00004817	     -0.21989533	     -0.00000000	     -0.00000000	     51.94023045
      2.84616747	     -0.06149721	     -0.00047542	     -0.20272063	     -0.06400310	      0.88300575	     -0.00005201	     -0.21988948	     -0.00000000	     -0.00000000	     51.98556106
      2.84735437	     -0.06147088	     -0.00046857	     -0.20269462	     -0.06400269	      0.88300549	     -0.00005598	     -0.21988327	     -0.00000000	     -0.00000000	     51.89017470
      2.84840464	     -0.06144632	     -0.00046225	     -0.20267036	     -0.06400235	      0.88300526	     -0.00005961	     -0.21987746	     -0.00000000	     -0.00000000	     51.95013779
      2.84945491	     -0.06142080	     -0.00045574	     -0.20264514	     -0.06400202	      0.88300501	     -0.00006334	     -0.21987135	     -0.00000000	     -0.00000000	     51.87681879
      2.85050519	     -0.06139420	     -0.00044902	     -0.20261884	     -0.06400172	      0.88300475	     -0.00006717	     -0.21986495	     -0.00000000	     -0.00000000	     51.89527670
      2.85155546	     -0.06136669	     -0.00044214	     -0.20259164	     -0.06400143	      0.88300449	     -0.00007110	     -0.21985826	     -0.00000000	     -0.00000000	     51.84001188
      2.85287776	     -0.06133076	     -0.00043321	     -0.20255611	     -0.06400110	      0.88300414	     -0.00007619	     -0.21984943	     -0.00000000	     -0.00000000	     51.87053827
      2.85381021	     -0.06130456	     -0.00042679	     -0.20253018	     -0.06400088	      0.88300389	     -0.00007987	     -0.21984292	     -0.00000000	     -0.00000000	     51.77495894
      2.85474265	     -0.06127755	     -0.00042025	     -0.20250345	     -0.06400067	      0.88300362	     -0.00008362	     -0.21983618	     -0.00000000	     -0.00000000	     51.77248525
      2.85602137	     -0.06123933	     -0.00041112	     -0.20246560	     -0.06400040	      0.88300325	     -0.00008888	     -0.21982657	     -0.00000000	     -0.00000000	     51.69950966
      2.85710272	     -0.06120589	     -0.00040324	     -0.20243249	     -0.06400019	      0.88300292	     -0.00009343	     -0.21981812	     -0.00000000	     -0.00000000	     51.71214764
      2.85818407	     -0.06117158	     -0.00039523	     -0.20239850	     -0.06399999	      0.88300257	     -0.00009806	     -0.21980937	     -0.00000000	     -0.00000000	     51.61284367
      2.85926542	     -0.06113627	     -0.00038707	     -0.20236352	     -0.06399980	      0.88300221	     -0.00010278	     -0.21980033	     -0.00000000	     -0.00000000	     51.64290979
      2.86021681	     -0.06110457	     -0.00037978	     -0.20233210	     -0.06399964	      0.88300189	     -0.00010699	     -0.21979214	     -0.00000000	     -0.00000000	     51.54544014
      2.86116820	     -0.06107223	     -0.00037234	     -0.20230004	     -0.06399950	      0.88300155	     -0.00011126	     -0.21978374	     -0.00000000	     -0.00000000	     51.53570979
      2.86231630	     -0.06103256	     -0.00036321	     -0.20226072	     -0.06399933	      0.88300113	     -0.00011648	     -0.21977332	     -0.00000000	     -0.00000000	     51.46154620
      2.86346440	     -0.06099218	     -0.00035392	     -0.20222068	     -0.06399916	      0.88300069	     -0.00012178	     -0.21976261	     -0.00000000	     -0.00000000	     51.46430182
      2.86439892	     -0.06095888	     -0.00034626	     -0.20218766	     -0.06399904	      0.88300032	     -0.00012615	     -0.21975369	     -0.00000000	     -0.00000000	     51.38477422
      2.86533345	     -0.06092510	     -0.00033847	     -0.20215416	     -0.06399891	      0.88299994	     -0.00013055	     -0.21974459	     -0.00000000	     -0.00000000	     51.36806757
      2.86652858	     -0.06088130	     -0.00032835	     -0.20211071	     -0.06399876	      0.88299943	     -0.00013624	     -0.21973272	     -0.00000000	     -0.00000000	     51.31116436
      2.86772372	     -0.06083679	     -0.00031805	     -0.20206655	     -0.06399861	      0.88299890	     -0.00014200	     -0.21972059	     -0.00000000	     -0.00000000	     51.30619039
      2.86864634	     -0.06080218	     -0.00031009	     -0.20203221	     -0.06399849	      0.88299848	     -0.00014647	     -0.21971106	     -0.00000000	     -0.00000000	     51.25144808
      2.86956896	     -0.06076720	     -0.00030204	     -0.20199749	     -0.06399837	      0.88299804	     -0.00015098	     -0.21970139	     -0.00000000	     -0.00000000	     51.23580763
      2.87083384	     -0.06071879	     -0.00029072	     -0.20194944	     -0.06399821	      0.88299743	     -0.00015719	     -0.21968793	     -0.00000000	     -0.00000000	     51.19785318
      2.87209873	     -0.06066988	     -0.00027914	     -0.20190088	     -0.06399804	      0.88299678	     -0.00016345	     -0.21967425	     -0.00000000	     -0.00000000	     51.18394332
      2.87303294	     -0.06063358	     -0.00027050	     -0.20186484	     -0.06399792	      0.88299629	     -0.00016809	     -0.21966402	     -0.00000000	     -0.00000000	     51.15327914
      2.87396715	     -0.06059708	     -0.00026176	     -0.20182860	     -0.06399779	      0.88299579	     -0.00017275	     -0.21965370	     -0.00000000	     -0.00000000	     51.13694503
      2.87531253	     -0.06054434	     -0.00024907	     -0.20177623	     -0.06399759	      0.88299504	     -0.00017947	     -0.21963867	     -0.00000000	     -0.00000000	     51.11277340
      2.87650763	     -0.06049768	     -0.00023785	     -0.20172988	     -0.06399741	      0.88299435	     -0.00018546	     -0.21962520	     -0.00000000	     -0.00000000	     51.09034664
      2.87770274	     -0.06045103	     -0.00022664	     -0.20168353	     -0.06399721	      0.88299364	     -0.00019146	     -0.21961162	     -0.00000000	     -0.00000000	     51.07721172
      2.87889785	     -0.06040414	     -0.00021528	     -0.20163693	     -0.06399700	      0.88299291	     -0.00019746	     -0.21959795	     -0.00000000	     -0.00000000	     51.04438512
      2.88009296	     -0.06035722	     -0.00020352	     -0.20159030	     -0.06399678	      0.88299216	     -0.00020346	     -0.21958421	     -0.00000000	     -0.00000000	     51.04024349
      2.88128807	     -0.06031019	     -0.00019167	     -0.20154356	     -0.06399655	      0.88299139	     -0.00020945	     -0.21957042	     -0.00000000	     -0.00000000	     50.99914237
      2.88248317	     -0.06026327	     -0.00017984	     -0.20149691	     -0.06399629	      0.88299059	     -0.00021542	     -0.21955659	     -0.00000000	     -0.00000000	     51.01880307
      2.88367828	     -0.06021640	     -0.00016805	     -0.20145030	     -0.06399603	      0.88298978	     -0.00022136	     -0.21954274	     -0.00000000	     -0.00000000	     51.00196385
      2.88487339	     -0.06016981	     -0.00015639	     -0.20140395	     -0.06399575	      0.88298895	     -0.00022728	     -0.21952890	     -0.00000000	     -0.00000000	     51.05263159
      2.88606850	     -0.06012357	     -0.00014485	     -0.20135795	     -0.06399545	      0.88298811	     -0.00023315	     -0.21951509	     -0.00000000	     -0.00000000	     51.08225894
      2.88755352	     -0.06006680	     -0.00013074	     -0.20130144	     -0.06399506	      0.88298703	     -0.00024036	     -0.21949800	     -0.00000000	     -0.00000000	     51.18369209
      2.88903855	     -0.06001079	     -0.00011691	     -0.20124567	     -0.06399466	      0.88298594	     -0.00024748	     -0.21948102	     -0.00000000	     -0.00000001	     51.24880919
      2.89052358	     -0.05995575	     -0.00010345	     -0.20119085	     -0.06399424	      0.88298482	     -0.00025448	     -0.21946421	     -0.00000000	     -0.00000001	     51.42521155
      2.89200861	     -0.05990161	     -0.00009031	     -0.20113689	     -0.06399380	      0.88298369	     -0.00026133	     -0.21944759	     -0.00000000	     -0.00000001	     51.48306203
      2.89349364	     -0.05984847	     -0.00007756	     -0.20108391	     -0.06399335	      0.88298255	     -0.00026803	     -0.21943120	     -0.00000000	     -0.00000001	     51.65732009
      2.89497866	     -0.05979619	     -0.00006513	     -0.20103176	     -0.06399289	      0.88298139	     -0.00027456	     -0.21941507	     -0.00000000	     -0.00000001	     51.72629724
      2.89646369	     -0.05974483	     -0.00005315	     -0.20098051	     -0.06399242	      0.88298023	     -0.00028091	     -0.21939921	     -0.00000000	     -0.00000001	     51.80738732
      2.89828937	     -0.05968402	     -0.00003905	     -0.20091978	     -0.06399184	      0.88297881	     -0.00028845	     -0.21938011	     -0.00000000	     -0.00000001	     52.06292790
      2.89983537	     -0.05963316	     -0.00002736	     -0.20086898	     -0.06399134	      0.88297760	     -0.00029459	     -0.21936433	     -0.00000000	     -0.00000001	     51.54874776
      2.90138136	     -0.05958230	     -0.00001621	     -0.20081813	     -0.06399084	      0.88297641	     -0.00030051	     -0.21934890	     -0.00000000	     -0.00000001	     52.04905122
      2.90292735	     -0.05953513	     -0.00000545	     -0.20077095	     -0.06399035	      0.88297524	     -0.00030619	     -0.21933387	     -0.00000000	     -0.00000001	     51.66207857
      2.90447334	     -0.05948526	      0.00000469	     -0.20072103	     -0.06398986	      0.88297408	     -0.00031163	     -0.21931923	     -0.00000000	     -0.00000001	     52.05968970
      2.90601934	     -0.05944272	      0.00001483	     -0.20067843	     -0.06398938	      0.88297295	     -0.00031682	     -0.21930495	      0.00000000	     -0.00000000	     51.62065077
      2.90756533	     -0.05939495	      0.00002395	     -0.20063057	     -0.06398891	      0.88297186	     -0.00032176	     -0.21929115	      0.00000000	     -0.00000000	     51.86572854
      2.90886029	     -0.05935850	      0.00003228	     -0.20059404	     -0.06398853	      0.88297097	     -0.00032571	     -0.21927984	      0.00000000	     -0.00000000	     51.56274397
      2.91015526	     -0.05932144	      0.00003967	     -0.20055687	     -0.06398816	      0.88297012	     -0.00032948	     -0.21926880	      0.00000000	     -0.00000000	     51.76272382
      2.91145022	     -0.05928613	      0.00004716	     -0.20052144	     -0.06398780	      0.88296929	     -0.00033307	     -0.21925805	      0.00000000	     -0.00000000	     51.53801503
      2.91274519	     -0.05925100	      0.00005426	     -0.20048618	     -0.06398745	      0.88296850	     -0.00033647	     -0.21924755	      0.00000000	     -0.00000000	     51.66249078
      2.91438113	     -0.05920965	      0.00006305	     -0.20044465	     -0.06398704	      0.88296756	     -0.00034051	     -0.21923470	      0.00000000	     -0.00000000	     51.17839111
      2.91601707	     -0.05916494	      0.00007124	     -0.20039972	     -0.06398665	      0.88296668	     -0.00034426	     -0.21922227	      0.00000000	     -0.00000000	     51.46405403
      2.91765301	     -0.05912522	      0.00007975	     -0.20035980	     -0.06398629	      0.88296587	     -0.00034771	     -0.21921018	      0.00000000	     -0.00000000	     51.18154291
      2.91928895	     -0.05908247	      0.00008683	     -0.20031679	     -0.06398596	      0.88296514	     -0.00035087	     -0.21919850	      0.00000000	     -0.00000000	     51.68275065
      2.92049123	     -0.05905583	      0.00009289	     -0.20028999	     -0.06398573	      0.88296464	     -0.00035300	     -0.21919015	      0.00000000	     -0.00000000	     51.33733914
      2.92169350	     -0.05902758	      0.00009809	     -0.20026155	     -0.06398552	      0.88296419	     -0.00035497	     -0.21918202	     -0.00000000	     -0.00000000	     51.47078080
      2.92334033	     -0.05899148	      0.00010524	     -0.20022519	     -0.06398526	      0.88296363	     -0.00035740	     -0.21917124	     -0.00000000	     -0.00000000	     51.19233817
      2.92498715	     -0.05895417	      0.00011165	     -0.20018758	     -0.06398504	      0.88296315	     -0.00035954	     -0.21916083	     -0.00000000	     -0.00000000	     51.71703362
      2.92637287	     -0.05892684	      0.00011733	     -0.20016003	     -0.06398488	      0.88296281	     -0.00036110	     -0.21915237	     -0.00000000	     -0.00000000	     51.14528291
      2.92775859	     -0.05889741	      0.00012218	     -0.20013033	     -0.06398474	      0.88296253	     -0.00036244	     -0.21914419	     -0.00000000	     -0.00000000	     51.47317442
      2.92953769	     -0.05886512	      0.00012886	     -0.20009772	     -0.06398459	      0.88296225	     -0.00036386	     -0.21913408	     -0.00000000	     -0.00000000	     51.10660177
      2.93075297	     -0.05884104	      0.00013255	     -0.20007339	     -0.06398452	      0.88296211	     -0.00036462	     -0.21912745	     -0.00000000	     -0.00000000	     51.46545920
      2.93196824	     -0.05881972	      0.00013660	     -0.20005184	     -0.06398446	      0.88296201	     -0.00036522	     -0.21912104	     -0.00000000	     -0.00000000	     51.28856385
      2.93347432	     -0.05879474	      0.00014121	     -0.20002656	     -0.06398441	      0.88296195	     -0.00036573	     -0.21911340	     -0.00000000	     -0.00000000	     51.51213275
      2.93498039	     -0.05877273	      0.00014580	     -0.20000425	     -0.06398439	      0.88296195	     -0.00036599	     -0.21910617	     -0.00000000	      0.00000000	     51.00531873
      2.93648646	     -0.05874924	      0.00014982	     -0.19998044	     -0.06398440	      0.88296201	     -0.00036600	     -0.21909935	     -0.00000000	      0.00000000	     51.34168161
      2.93799253	     -0.05873216	      0.00015394	     -0.19996304	     -0.06398443	      0.88296213	     -0.00036576	     -0.21909292	     -0.00000000	      0.00000000	     51.43143729
      2.93949861	     -0.05871494	      0.00015761	     -0.19994550	     -0.06398449	      0.88296230	     -0.00036526	     -0.21908699	     -0.00000000	      0.00000000	     51.04611196
      2.94100468	     -0.05870118	      0.00016108	     -0.19993141	     -0.06398456	      0.88296253	     -0.00036452	     -0.21908155	     -0.00000000	      0.00000000	     51.30316972
      2.94281872	     -0.05869081	      0.00016453	     -0.19992062	     -0.06398468	      0.88296288	     -0.00036328	     -0.21907579	     -0.00000000	      0.00000000	     51.03244543
      2.94417892	     -0.05868132	      0.00016759	     -0.19991083	     -0.06398478	      0.88296318	     -0.00036212	     -0.21907199	     -0.00000000	      0.00000000	     51.05707361
      2.94553911	     -0.05867747	      0.00016973	     -0.19990667	     -0.06398489	      0.88296352	     -0.00036075	     -0.21906867	     -0.00000000	      0.00000000	     51.28490433
      2.94689931	     -0.05867782	      0.00017193	     -0.19990670	     -0.06398501	      0.88296389	     -0.00035918	     -0.21906592	     -0.00000000	      0.00000000	     50.91902186
      2.94825950	     -0.05867831	      0.00017370	     -0.19990687	     -0.06398514	      0.88296430	     -0.00035741	     -0.21906375	     -0.00000000	      0.00000000	     51.08751091
      2.95038244	     -0.05868763	      0.00017659	     -0.19991570	     -0.06398536	      0.88296499	     -0.00035424	     -0.21906150	     -0.00000000	      0.00000000	     50.56803939
      2.95152790	     -0.05869131	      0.00017738	     -0.19991908	     -0.06398548	      0.88296539	     -0.00035233	     -0.21906090	     -0.00000000	      0.00000000	     50.92286116
      2.95267336	     -0.05869946	      0.00017840	     -0.19992696	     -0.06398560	      0.88296581	     -0.00035027	     -0.21906071	     -0.00000000	      0.00000000	     50.76761664
      2.95433500	     -0.05871537	      0.00017938	     -0.19994245	     -0.06398579	      0.88296644	     -0.00034704	     -0.21906122	     -0.00000000	      0.00000000	     50.88212737
      2.95599664	     -0.05873683	      0.00018019	     -0.19996351	     -0.06398597	      0.88296711	     -0.00034352	     -0.21906273	     -0.00000000	      0.00000000	     50.02223590
      2.95765829	     -0.05875578	      0.00018001	     -0.19998203	     -0.06398616	      0.88296780	     -0.00033972	     -0.21906527	     -0.00000000	      0.00000000	     50.58578219
      2.95903861	     -0.05877896	      0.00018035	     -0.20000488	     -0.06398631	      0.88296839	     -0.00033634	     -0.21906804	     -0.00000000	      0.00000000	     50.23176114
      2.96041893	     -0.05880223	      0.00017977	     -0.20002779	     -0.06398646	      0.88296900	     -0.00033277	     -0.21907151	     -0.00000000	      0.00000000	     50.45509953
      2.96179926	     -0.05882878	      0.00017938	     -0.20005399	     -0.06398660	      0.88296962	     -0.00032900	     -0.21907564	     -0.00000000	      0.00000000	     50.11719813
      2.96317958	     -0.05885570	      0.00017838	     -0.20008056	     -0.06398675	      0.88297026	     -0.00032505	     -0.21908042	     -0.00000000	      0.00000000	     50.24867453
      2.96492377	     -0.05889758	      0.00017696	     -0.20012200	     -0.06398692	      0.88297107	     -0.00031979	     -0.21908736	     -0.00000000	      0.00000000	     49.67892095
      2.96639904	     -0.05893129	      0.00017451	     -0.20015532	     -0.06398705	      0.88297177	     -0.00031511	     -0.21909410	     -0.00000000	      0.00000000	     49.94599705
      2.96787431	     -0.05897004	      0.00017249	     -0.20019370	     -0.06398718	      0.88297248	     -0.00031022	     -0.21910154	     -0.00000000	      0.00000000	     49.84974212
      2.96934959	     -0.05901079	      0.00016951	     -0.20023405	     -0.06398730	      0.88297319	     -0.00030513	     -0.21910969	     -0.00000000	      0.00000000	     50.09956830
      2.97082486	     -0.05905462	      0.00016666	     -0.20027750	     -0.06398741	      0.88297391	     -0.00029984	     -0.21911855	     -0.00000000	      0.00000000	     49.48717403
      2.97230013	     -0.05909779	      0.00016257	     -0.20032028	     -0.06398751	      0.88297464	     -0.00029436	     -0.21912809	     -0.00000000	      0.00000000	     49.94994921
      2.97338856	     -0.05913250	      0.00015976	     -0.20035471	     -0.06398757	      0.88297517	     -0.00029019	     -0.21913554	     -0.00000000	      0.00000000	     49.67289715
      2.97447700	     -0.05916811	      0.00015640	     -0.20039003	     -0.06398763	      0.88297571	     -0.00028592	     -0.21914334	     -0.00000000	      0.00000000	     49.65417233
      2.97587036	     -0.05921505	      0.00015172	     -0.20043659	     -0.06398769	      0.88297640	     -0.00028032	     -0.21915382	     -0.00000000	      0.00000000	     49.55489012
      2.97702353	     -0.05925558	      0.00014742	     -0.20047681	     -0.06398773	      0.88297696	     -0.00027555	     -0.21916291	     -0.00000000	      0.00000000	     49.52906243
      2.97817670	     -0.05929677	      0.00014283	     -0.20051770	     -0.06398775	      0.88297753	     -0.00027069	     -0.21917237	     -0.00000000	      0.00000000	     49.42859114
      2.97932988	     -0.05933943	      0.00013785	     -0.20056004	     -0.06398777	      0.88297810	     -0.00026573	     -0.21918219	     -0.00000000	      0.00000000	     49.40002585
      2.98048305	     -0.05938294	      0.00013257	     -0.20060325	     -0.06398778	      0.88297866	     -0.00026067	     -0.21919236	     -0.00000000	      0.00000000	     49.30016694
      2.98163622	     -0.05942764	      0.00012692	     -0.20064763	     -0.06398777	      0.88297921	     -0.00025552	     -0.21920287	     -0.00000000	      0.00000000	     49.27510799
      2.98278939	     -0.05947312	      0.00012096	     -0.20069280	     -0.06398775	      0.88297977	     -0.00025029	     -0.21921371	     -0.00000000	      0.00000000	     49.17551083
      2.98394256	     -0.05951943	      0.00011468	     -0.20073879	     -0.06398772	      0.88298031	     -0.00024498	     -0.21922487	     -0.00000000	      0.00000000	     49.16120272
      2.98509573	     -0.05956661	      0.00010818	     -0.20078566	     -0.06398767	      0.88298085	     -0.00023959	     -0.21923633	     -0.00000000	      0.00000000	     49.06340854
      2.98609930	     -0.05960845	      0.00010225	     -0.20082723	     -0.06398761	      0.88298131	     -0.00023484	     -0.21924654	     -0.00000000	      0.00000000	     49.05070107
      2.98710287	     -0.05965089	      0.00009610	     -0.20086940	     -0.06398754	      0.88298177	     -0.00023004	     -0.21925696	     -0.00000000	      0.00000000	     48.99481963
      2.98834352	     -0.05970422	      0.00008818	     -0.20092240	     -0.06398743	      0.88298232	     -0.00022405	     -0.21927012	     -0.00000000	      0.00000000	     48.96129884
      2.98958416	     -0.05975832	      0.00007996	     -0.20097617	     -0.06398730	      0.88298286	     -0.00021799	     -0.21928358	     -0.00000000	      0.00000000	     48.90767588
      2.99063396	     -0.05980475	      0.00007277	     -0.20102233	     -0.06398717	      0.88298330	     -0.00021282	     -0.21929520	     -0.00000000	      0.00000000	     48.89651896
      2.99168376	     -0.05985154	      0.00006537	     -0.20106883	     -0.06398703	      0.88298374	     -0.00020761	     -0.21930702	     -0.00000000	      0.00000000	     48.87008905
      2.99273357	     -0.05989862	      0.00005773	     -0.20111564	     -0.06398686	      0.88298416	     -0.00020236	     -0.21931901	     -0.00000000	      0.00000000	     48.86589876
      2.99413671	     -0.05996178	      0.00004713	     -0.20117843	     -0.06398662	      0.88298471	     -0.00019531	     -0.21933531	     -0.00000000	      0.00000000	     48.86729274
      2.99524833	     -0.06001200	      0.00003837	     -0.20122837	     -0.06398639	      0.88298512	     -0.00018969	     -0.21934841	     -0.00000000	      0.00000000	     48.88209983
      2.99635995	     -0.06006224	      0.00002933	     -0.20127832	     -0.06398615	      0.88298552	     -0.00018405	     -0.21936166	     -0.00000000	      0.00000000	     48.90317842
      2.99747157	     -0.06011277	      0.00002001	     -0.20132856	     -0.06398588	      0.88298591	     -0.00017839	     -0.21937504	      0.00000000	      0.00000000	     48.92062353
      2.99884287	     -0.06017498	      0.00000828	     -0.20139042	     -0.06398551	      0.88298635	     -0.00017140	     -0.21939170	      0.00000000	      0.00000000	     48.96684565
      3.00001248	     -0.06022816	     -0.00000210	     -0.20144331	     -0.06398517	      0.88298672	     -0.00016542	     -0.21940602	      0.00000000	      0.00000000	     49.00223774
      3.00118209	     -0.06028152	     -0.00001270	     -0.20149638	     -0.06398480	      0.88298706	     -0.00015944	     -0.21942044	      0.00000000	      0.00000000	     49.06710941
      3.00235171	     -0.06033527	     -0.00002354	     -0.20154983	     -0.06398440	      0.88298738	     -0.00015346	     -0.21943495	      0.00000000	      0.00000000	     49.11033808
      3.00352132	     -0.06038910	     -0.00003451	     -0.20160338	     -0.06398397	      0.88298768	     -0.00014750	     -0.21944954	      0.00000000	      0.00000000	     49.18290486
      3.00506026	     -0.06046009	     -0.00004922	     -0.20167399	     -0.06398335	      0.88298804	     -0.00013967	     -0.21946885	      0.00000000	      0.00000000	     49.27264660
      3.00631584	     -0.06051811	     -0.00006141	     -0.20173171	     -0.06398282	      0.88298831	     -0.00013332	     -0.21948468	      0.00000000	      0.00000000	     49.40866958
      3.00757143	     -0.06057649	     -0.00007376	     -0.20178979	     -0.06398225	      0.88298855	     -0.00012701	     -0.21950058	      0.00000000	      0.00000000	     49.51026305
      3.00882701	     -0.06063507	     -0.00008612	     -0.20184809	     -0.06398165	      0.88298877	     -0.00012076	     -0.21951652	      0.00000000	      0.00000000	     49.67360173
      3.01046062	     -0.06071136	     -0.00010245	     -0.20192401	     -0.06398083	      0.88298900	     -0.00011272	     -0.21953733	      0.00000000	      0.00000000	     49.86541408
      3.01209423	     -0.06078748	     -0.00011900	     -0.20199978	     -0.06397997	      0.88298920	     -0.00010483	     -0.21955818	      0.00000000	      0.00000000	     50.15025963
      3.01346194	     -0.06085102	     -0.00013301	     -0.20206303	     -0.06397922	      0.88298932	     -0.00009834	     -0.21957567	      0.00000000	      0.00000000	     50.28958080
      3.01482966	     -0.06091360	     -0.00014686	     -0.20212533	     -0.06397844	      0.88298942	     -0.00009199	     -0.21959314	      0.00000000	      0.00000000	     50.50543244
      3.01660758	     -0.06099404	     -0.00016473	     -0.20220543	     -0.06397740	      0.88298951	     -0.00008393	     -0.21961579	      0.00000000	      0.00000000	     50.69858642
      3.01810800	     -0.06105993	     -0.00017948	     -0.20227106	     -0.06397650	      0.88298954	     -0.00007733	     -0.21963480	      0.00000000	      0.00000000	     50.97288615
      3.01960841	     -0.06112426	     -0.00019420	     -0.20233513	     -0.06397559	      0.88298955	     -0.00007093	     -0.21965364	      0.00000000	     -0.00000000	     50.97968733
[truncated: 277,509 more chars]
