# Supplementary material for: A Neural Controller Model Considering the Vestibulospinal Tract in Human Postural Control
Source: Front Comput Neurosci. 2022 Feb 25;16:785099. doi: 10.3389/fncom.2022.785099 (PMC8913724; doi:10.3389/fncom.2022.785099)
Supplement: Supplementary file 8 [file Data_Sheet_3.zip › SimulationResults/VST-/3.941/opt_4/jiang_CoPpositon_pos.sto]

CoP
version=1
nRows=3607
nColumns=11
inDegrees=no

This file contains CoP trajectory (of origin) and orientations.

Units are S.I. units (seconds, meters, Newtons, ...)
Angles are in degrees.

endheader
time	cop-x	cop-z	cop-x-calcn-r	com-x	com-y	com-z	com-x-calcn-r	com-x-vel	com-y-vel	s_torques
      0.00052273	     -0.06146829	     -0.00023480	     -0.20272589	     -0.06602018	      0.88298412	     -0.00022969	     -0.22179353	      0.00000000	      0.00000000	     39.45118179
      0.00104546	     -0.06065096	     -0.00020315	     -0.20190887	     -0.06602020	      0.88298427	     -0.00022968	     -0.22177153	      0.00000000	      0.00000000	     42.61876298
      0.00187465	     -0.05977815	     -0.00017668	     -0.20103556	     -0.06602030	      0.88298471	     -0.00022964	     -0.22172058	      0.00000000	      0.00000000	     52.06282926
      0.00288340	     -0.05924930	     -0.00016634	     -0.20050504	     -0.06602057	      0.88298560	     -0.00022958	     -0.22164916	      0.00000000	      0.00000001	     61.97650559
      0.00459609	     -0.05912585	     -0.00017476	     -0.20037754	     -0.06602155	      0.88298793	     -0.00022943	     -0.22153965	      0.00000000	      0.00000001	     63.39839503
      0.00662270	     -0.05940860	     -0.00019194	     -0.20065539	     -0.06602355	      0.88299179	     -0.00022919	     -0.22145169	      0.00000000	      0.00000001	     50.15555037
      0.00797808	     -0.05958660	     -0.00019879	     -0.20083053	     -0.06602538	      0.88299488	     -0.00022900	     -0.22141456	      0.00000000	      0.00000002	     40.90617745
      0.00933346	     -0.05971211	     -0.00020165	     -0.20095357	     -0.06602755	      0.88299824	     -0.00022880	     -0.22138841	      0.00000000	      0.00000002	     34.34437411
      0.01097476	     -0.05979154	     -0.00020170	     -0.20103043	     -0.06603059	      0.88300256	     -0.00022852	     -0.22136533	      0.00000000	      0.00000002	     29.65238917
      0.01243516	     -0.05982490	     -0.00019986	     -0.20106183	     -0.06603361	      0.88300653	     -0.00022826	     -0.22134905	      0.00000000	      0.00000002	     27.45468214
      0.01389556	     -0.05983507	     -0.00019797	     -0.20107029	     -0.06603691	      0.88301053	     -0.00022799	     -0.22133512	      0.00000000	      0.00000002	     27.19771102
      0.01535597	     -0.05984344	     -0.00019619	     -0.20107717	     -0.06604043	      0.88301450	     -0.00022770	     -0.22132284	      0.00000000	      0.00000002	     27.72768610
      0.01681637	     -0.05984723	     -0.00019594	     -0.20107964	     -0.06604416	      0.88301840	     -0.00022741	     -0.22131208	      0.00000000	      0.00000002	     29.82834694
      0.01827678	     -0.05985442	     -0.00019626	     -0.20108572	     -0.06604804	      0.88302216	     -0.00022710	     -0.22130277	      0.00000000	      0.00000002	     32.13447039
      0.01973718	     -0.05985523	     -0.00019710	     -0.20108561	     -0.06605207	      0.88302577	     -0.00022678	     -0.22129490	      0.00000000	      0.00000002	     35.84695637
      0.02119758	     -0.05986024	     -0.00019877	     -0.20108988	     -0.06605619	      0.88302919	     -0.00022646	     -0.22128828	      0.00000000	      0.00000002	     39.52394224
      0.02265799	     -0.05985769	     -0.00020118	     -0.20108674	     -0.06606039	      0.88303239	     -0.00022612	     -0.22128285	      0.00000000	      0.00000001	     43.63625368
      0.02411839	     -0.05985443	     -0.00020392	     -0.20108307	     -0.06606464	      0.88303536	     -0.00022578	     -0.22127833	      0.00000000	      0.00000001	     47.95259986
      0.02557880	     -0.05984583	     -0.00020710	     -0.20107418	     -0.06606892	      0.88303808	     -0.00022543	     -0.22127459	      0.00000000	      0.00000001	     52.08096811
      0.02703920	     -0.05983665	     -0.00021049	     -0.20106485	     -0.06607321	      0.88304054	     -0.00022508	     -0.22127139	      0.00000000	      0.00000001	     55.62664036
      0.02849961	     -0.05982109	     -0.00021396	     -0.20104923	     -0.06607749	      0.88304272	     -0.00022471	     -0.22126863	      0.00000000	      0.00000001	     58.87006730
      0.02996001	     -0.05980414	     -0.00021742	     -0.20103230	     -0.06608175	      0.88304464	     -0.00022434	     -0.22126612	      0.00000000	      0.00000001	     61.42678424
      0.03142041	     -0.05978415	     -0.00022080	     -0.20101238	     -0.06608598	      0.88304628	     -0.00022396	     -0.22126376	      0.00000000	      0.00000001	     63.59614715
      0.03288082	     -0.05976254	     -0.00022398	     -0.20099089	     -0.06609018	      0.88304764	     -0.00022358	     -0.22126153	      0.00000000	      0.00000001	     64.59130899
      0.03466161	     -0.05973314	     -0.00022747	     -0.20096164	     -0.06609525	      0.88304894	     -0.00022309	     -0.22125891	      0.00000000	      0.00000000	     65.49145561
      0.03606177	     -0.05971063	     -0.00022996	     -0.20093926	     -0.06609919	      0.88304969	     -0.00022270	     -0.22125693	      0.00000000	      0.00000000	     65.29688082
      0.03746193	     -0.05968610	     -0.00023211	     -0.20091484	     -0.06610311	      0.88305022	     -0.00022230	     -0.22125505	      0.00000000	      0.00000000	     65.11524733
      0.03886209	     -0.05966396	     -0.00023390	     -0.20089279	     -0.06610700	      0.88305052	     -0.00022190	     -0.22125332	      0.00000000	      0.00000000	     63.99739131
      0.04026226	     -0.05963910	     -0.00023539	     -0.20086798	     -0.06611087	      0.88305062	     -0.00022148	     -0.22125181	      0.00000000	     -0.00000000	     63.46820131
      0.04222738	     -0.05961047	     -0.00023686	     -0.20083936	     -0.06611628	      0.88305043	     -0.00022088	     -0.22125010	      0.00000000	     -0.00000000	     61.87287084
      0.04348043	     -0.05958893	     -0.00023764	     -0.20081777	     -0.06611972	      0.88305014	     -0.00022049	     -0.22124938	      0.00000000	     -0.00000000	     60.84611416
      0.04473348	     -0.05957097	     -0.00023803	     -0.20079973	     -0.06612317	      0.88304971	     -0.00022009	     -0.22124895	      0.00000000	     -0.00000000	     59.82158472
      0.04639665	     -0.05954714	     -0.00023846	     -0.20077573	     -0.06612776	      0.88304897	     -0.00021955	     -0.22124891	      0.00000000	     -0.00000000	     58.78985520
      0.04805983	     -0.05952623	     -0.00023870	     -0.20075457	     -0.06613238	      0.88304806	     -0.00021900	     -0.22124949	      0.00000000	     -0.00000000	     56.71347918
      0.04950308	     -0.05950148	     -0.00023895	     -0.20072954	     -0.06613643	      0.88304715	     -0.00021852	     -0.22125056	      0.00000000	     -0.00000000	     56.67669094
      0.05094632	     -0.05948756	     -0.00023922	     -0.20071531	     -0.06614051	      0.88304614	     -0.00021802	     -0.22125209	      0.00000000	     -0.00000000	     55.40977253
      0.05238956	     -0.05946893	     -0.00023951	     -0.20069630	     -0.06614464	      0.88304506	     -0.00021752	     -0.22125426	      0.00000000	     -0.00000001	     54.87131559
      0.05383281	     -0.05945477	     -0.00023989	     -0.20068171	     -0.06614883	      0.88304392	     -0.00021701	     -0.22125696	      0.00000000	     -0.00000001	     54.18713868
      0.05527605	     -0.05943886	     -0.00024037	     -0.20066534	     -0.06615307	      0.88304273	     -0.00021649	     -0.22126023	      0.00000000	     -0.00000001	     53.79903115
      0.05671930	     -0.05942675	     -0.00024088	     -0.20065273	     -0.06615739	      0.88304153	     -0.00021596	     -0.22126402	      0.00000000	     -0.00000001	     53.10562917
      0.05816254	     -0.05941119	     -0.00024117	     -0.20063663	     -0.06616178	      0.88304031	     -0.00021543	     -0.22126831	      0.00000000	     -0.00000001	     52.91173764
      0.05960579	     -0.05939967	     -0.00024148	     -0.20062454	     -0.06616625	      0.88303909	     -0.00021489	     -0.22127302	      0.00000000	     -0.00000001	     52.55889174
      0.06104903	     -0.05938631	     -0.00024171	     -0.20061060	     -0.06617080	      0.88303789	     -0.00021434	     -0.22127814	      0.00000000	     -0.00000001	     52.25589694
      0.06249227	     -0.05937471	     -0.00024195	     -0.20059839	     -0.06617544	      0.88303672	     -0.00021379	     -0.22128360	      0.00000000	     -0.00000001	     51.98009892
      0.06393552	     -0.05936111	     -0.00024211	     -0.20058415	     -0.06618017	      0.88303558	     -0.00021323	     -0.22128934	      0.00000000	     -0.00000001	     52.06254848
      0.06537876	     -0.05935166	     -0.00024227	     -0.20057405	     -0.06618500	      0.88303449	     -0.00021266	     -0.22129530	      0.00000000	     -0.00000001	     51.57531140
      0.06682201	     -0.05933985	     -0.00024252	     -0.20056158	     -0.06618992	      0.88303345	     -0.00021209	     -0.22130148	      0.00000000	     -0.00000000	     51.83058097
      0.06826525	     -0.05933059	     -0.00024254	     -0.20055163	     -0.06619494	      0.88303248	     -0.00021152	     -0.22130780	      0.00000000	     -0.00000000	     51.54871144
      0.06970850	     -0.05931851	     -0.00024255	     -0.20053887	     -0.06620005	      0.88303156	     -0.00021094	     -0.22131421	      0.00000000	     -0.00000000	     51.55594576
      0.07115174	     -0.05930910	     -0.00024244	     -0.20052878	     -0.06620527	      0.88303072	     -0.00021035	     -0.22132063	      0.00000000	     -0.00000000	     51.55162114
      0.07294805	     -0.05929694	     -0.00024249	     -0.20051574	     -0.06621191	      0.88302977	     -0.00020961	     -0.22132867	      0.00000000	     -0.00000000	     51.59080888
      0.07414612	     -0.05929052	     -0.00024226	     -0.20050874	     -0.06621643	      0.88302920	     -0.00020911	     -0.22133403	      0.00000000	     -0.00000000	     51.44033149
      0.07534419	     -0.05928364	     -0.00024230	     -0.20050126	     -0.06622101	      0.88302868	     -0.00020861	     -0.22133937	      0.00000000	     -0.00000000	     51.57577630
      0.07701911	     -0.05927640	     -0.00024219	     -0.20049320	     -0.06622755	      0.88302804	     -0.00020790	     -0.22134682	      0.00000000	     -0.00000000	     51.34434004
      0.07849019	     -0.05926844	     -0.00024212	     -0.20048451	     -0.06623340	      0.88302756	     -0.00020728	     -0.22135329	      0.00000000	     -0.00000000	     51.77760973
      0.07996127	     -0.05926247	     -0.00024174	     -0.20047782	     -0.06623937	      0.88302715	     -0.00020665	     -0.22135969	      0.00000000	     -0.00000000	     51.34662050
      0.08143236	     -0.05925992	     -0.00024164	     -0.20047452	     -0.06624544	      0.88302680	     -0.00020601	     -0.22136609	      0.00000000	     -0.00000000	     51.74194292
      0.08290344	     -0.05928375	     -0.00024164	     -0.20049761	     -0.06625163	      0.88302652	     -0.00020537	     -0.22137297	      0.00000000	     -0.00000000	     51.02312745
      0.08437453	     -0.05934678	     -0.00024228	     -0.20055987	     -0.06625793	      0.88302630	     -0.00020472	     -0.22138160	      0.00000000	     -0.00000000	     50.99963933
      0.08584561	     -0.05946109	     -0.00024285	     -0.20067340	     -0.06626433	      0.88302612	     -0.00020407	     -0.22139338	      0.00000000	     -0.00000000	     49.91938582
      0.08731669	     -0.05960248	     -0.00024321	     -0.20081403	     -0.06627085	      0.88302597	     -0.00020342	     -0.22140929	      0.00000000	     -0.00000000	     49.90145365
      0.08878778	     -0.05976655	     -0.00024234	     -0.20097738	     -0.06627748	      0.88302585	     -0.00020276	     -0.22142953	      0.00000000	     -0.00000000	     48.86209866
      0.09025886	     -0.05992970	     -0.00024070	     -0.20113984	     -0.06628422	      0.88302573	     -0.00020211	     -0.22145382	      0.00000000	     -0.00000000	     48.55455119
      0.09172995	     -0.06009831	     -0.00023794	     -0.20130781	     -0.06629107	      0.88302562	     -0.00020147	     -0.22148156	      0.00000000	     -0.00000000	     47.60559372
      0.09320103	     -0.06025708	     -0.00023478	     -0.20146597	     -0.06629802	      0.88302550	     -0.00020083	     -0.22151227	      0.00000000	     -0.00000000	     47.04062706
      0.09467212	     -0.06041747	     -0.00023102	     -0.20162578	     -0.06630508	      0.88302537	     -0.00020020	     -0.22154532	      0.00000000	     -0.00000000	     45.75695039
      0.09614320	     -0.06057006	     -0.00022779	     -0.20177780	     -0.06631224	      0.88302524	     -0.00019959	     -0.22158040	      0.00000000	     -0.00000000	     45.38815075
      0.09761428	     -0.06072775	     -0.00022462	     -0.20193495	     -0.06631950	      0.88302509	     -0.00019899	     -0.22161710	      0.00000000	     -0.00000000	     44.37258936
      0.09908537	     -0.06087904	     -0.00022210	     -0.20208572	     -0.06632685	      0.88302492	     -0.00019841	     -0.22165522	      0.00000000	     -0.00000000	     43.71156824
      0.10055645	     -0.06103253	     -0.00021992	     -0.20223871	     -0.06633429	      0.88302474	     -0.00019784	     -0.22169441	      0.00000000	     -0.00000000	     43.16363880
      0.10202754	     -0.06118344	     -0.00021838	     -0.20238916	     -0.06634181	      0.88302453	     -0.00019730	     -0.22173446	     -0.00000000	     -0.00000000	     42.96811287
      0.10349862	     -0.06133788	     -0.00021723	     -0.20254318	     -0.06634940	      0.88302428	     -0.00019678	     -0.22177509	     -0.00000000	     -0.00000000	     42.32247955
      0.10496970	     -0.06148698	     -0.00021655	     -0.20269189	     -0.06635707	      0.88302399	     -0.00019628	     -0.22181616	     -0.00000000	     -0.00000000	     42.17828991
      0.10644079	     -0.06163710	     -0.00021632	     -0.20284166	     -0.06636480	      0.88302366	     -0.00019580	     -0.22185733	     -0.00000000	     -0.00000000	     41.81700573
      0.10791187	     -0.06178511	     -0.00021651	     -0.20298936	     -0.06637258	      0.88302326	     -0.00019534	     -0.22189847	     -0.00000000	     -0.00000000	     41.88224698
      0.10938296	     -0.06193354	     -0.00021635	     -0.20313753	     -0.06638041	      0.88302279	     -0.00019491	     -0.22193943	     -0.00000000	     -0.00000000	     41.29600665
      0.11085404	     -0.06207737	     -0.00021680	     -0.20328111	     -0.06638828	      0.88302225	     -0.00019449	     -0.22198012	     -0.00000000	     -0.00000000	     41.37528921
      0.11232512	     -0.06222488	     -0.00021735	     -0.20342843	     -0.06639619	      0.88302162	     -0.00019410	     -0.22202056	     -0.00000000	     -0.00000000	     40.76121197
      0.11379621	     -0.06236863	     -0.00021785	     -0.20357200	     -0.06640412	      0.88302090	     -0.00019373	     -0.22206073	     -0.00000000	     -0.00000000	     40.74261559
      0.11526729	     -0.06251606	     -0.00021846	     -0.20371928	     -0.06641209	      0.88302009	     -0.00019337	     -0.22210054	     -0.00000000	     -0.00000000	     40.23404490
      0.11708247	     -0.06269320	     -0.00021829	     -0.20389630	     -0.06642195	      0.88301895	     -0.00019296	     -0.22214927	     -0.00000000	     -0.00000000	     39.74951600
      0.11858930	     -0.06283689	     -0.00021823	     -0.20403991	     -0.06643016	      0.88301789	     -0.00019265	     -0.22218929	     -0.00000000	     -0.00000001	     39.08129571
      0.12009613	     -0.06297914	     -0.00021776	     -0.20418210	     -0.06643838	      0.88301672	     -0.00019235	     -0.22222903	     -0.00000000	     -0.00000001	     38.72212675
      0.12160296	     -0.06312339	     -0.00021742	     -0.20432631	     -0.06644662	      0.88301545	     -0.00019207	     -0.22226854	     -0.00000000	     -0.00000001	     38.34237100
      0.12317160	     -0.06326940	     -0.00021626	     -0.20447231	     -0.06645520	      0.88301401	     -0.00019179	     -0.22230950	     -0.00000000	     -0.00000001	     37.91580248
      0.12474025	     -0.06341386	     -0.00021516	     -0.20461678	     -0.06646380	      0.88301247	     -0.00019154	     -0.22235021	     -0.00000000	     -0.00000001	     37.27443946
      0.12637922	     -0.06355723	     -0.00021317	     -0.20476020	     -0.06647279	      0.88301074	     -0.00019129	     -0.22239270	     -0.00000000	     -0.00000001	     36.65542761
      0.12801819	     -0.06370150	     -0.00021191	     -0.20490450	     -0.06648178	      0.88300891	     -0.00019106	     -0.22243516	     -0.00000000	     -0.00000001	     36.26425755
      0.12965716	     -0.06383823	     -0.00020929	     -0.20504131	     -0.06649078	      0.88300699	     -0.00019086	     -0.22247759	     -0.00000000	     -0.00000001	     35.64137936
      0.13108608	     -0.06395639	     -0.00020804	     -0.20515954	     -0.06649863	      0.88300525	     -0.00019069	     -0.22251445	     -0.00000000	     -0.00000001	     35.52844575
      0.13251501	     -0.06406926	     -0.00020590	     -0.20527250	     -0.06650647	      0.88300345	     -0.00019054	     -0.22255118	     -0.00000000	     -0.00000001	     35.08577714
      0.13394834	     -0.06418163	     -0.00020420	     -0.20538496	     -0.06651434	      0.88300159	     -0.00019041	     -0.22258783	     -0.00000000	     -0.00000001	     34.90923603
      0.13538168	     -0.06428862	     -0.00020224	     -0.20549208	     -0.06652220	      0.88299970	     -0.00019029	     -0.22262432	     -0.00000000	     -0.00000001	     34.32231841
      0.13681501	     -0.06439014	     -0.00020042	     -0.20559371	     -0.06653005	      0.88299777	     -0.00019018	     -0.22266051	     -0.00000000	     -0.00000001	     34.21086329
      0.13834484	     -0.06449472	     -0.00019831	     -0.20569844	     -0.06653843	      0.88299569	     -0.00019008	     -0.22269877	     -0.00000000	     -0.00000001	     33.99729717
      0.13987468	     -0.06459471	     -0.00019648	     -0.20579858	     -0.06654679	      0.88299360	     -0.00019000	     -0.22273657	     -0.00000000	     -0.00000001	     33.53016789
      0.14121998	     -0.06467868	     -0.00019482	     -0.20588269	     -0.06655414	      0.88299176	     -0.00018995	     -0.22276941	     -0.00000000	     -0.00000001	     33.51039129
      0.14256528	     -0.06475995	     -0.00019332	     -0.20596411	     -0.06656147	      0.88298992	     -0.00018990	     -0.22280185	     -0.00000000	     -0.00000001	     33.10521066
      0.14391058	     -0.06483724	     -0.00019184	     -0.20604155	     -0.06656879	      0.88298811	     -0.00018987	     -0.22283385	     -0.00000000	     -0.00000001	     33.06494242
      0.14593734	     -0.06495055	     -0.00018970	     -0.20615513	     -0.06657979	      0.88298541	     -0.00018985	     -0.22288119	     -0.00000000	     -0.00000001	     32.53377060
      0.14735358	     -0.06502564	     -0.00018851	     -0.20623040	     -0.06658746	      0.88298358	     -0.00018985	     -0.22291360	     -0.00000000	     -0.00000001	     32.78524753
      0.14876982	     -0.06509670	     -0.00018716	     -0.20630166	     -0.06659510	      0.88298179	     -0.00018986	     -0.22294546	     -0.00000000	     -0.00000001	     32.52860455
      0.15068141	     -0.06519181	     -0.00018569	     -0.20639706	     -0.06660539	      0.88297945	     -0.00018989	     -0.22298753	     -0.00000000	     -0.00000001	     32.30664820
      0.15259301	     -0.06528248	     -0.00018407	     -0.20648805	     -0.06661562	      0.88297723	     -0.00018995	     -0.22302857	     -0.00000000	     -0.00000001	     32.51297262
      0.15417996	     -0.06535713	     -0.00018331	     -0.20656298	     -0.06662408	      0.88297547	     -0.00019001	     -0.22306178	     -0.00000000	     -0.00000001	     32.10608834
      0.15576691	     -0.06542753	     -0.00018125	     -0.20663369	     -0.06663249	      0.88297381	     -0.00019009	     -0.22309430	     -0.00000000	     -0.00000001	     32.40283055
      0.15735386	     -0.06549839	     -0.00018063	     -0.20670487	     -0.06664087	      0.88297224	     -0.00019018	     -0.22312613	     -0.00000000	     -0.00000001	     32.08587702
      0.15894081	     -0.06556694	     -0.00017909	     -0.20677377	     -0.06664919	      0.88297076	     -0.00019029	     -0.22315740	     -0.00000000	     -0.00000001	     32.15803215
      0.16052776	     -0.06563672	     -0.00017852	     -0.20684390	     -0.06665746	      0.88296938	     -0.00019040	     -0.22318807	     -0.00000000	     -0.00000001	     32.22034503
      0.16209051	     -0.06570152	     -0.00017702	     -0.20690910	     -0.06666554	      0.88296811	     -0.00019053	     -0.22321773	     -0.00000000	     -0.00000001	     32.05125123
      0.16365326	     -0.06576417	     -0.00017630	     -0.20697215	     -0.06667357	      0.88296694	     -0.00019066	     -0.22324677	     -0.00000000	     -0.00000000	     32.27697680
      0.16509808	     -0.06582270	     -0.00017506	     -0.20703108	     -0.06668093	      0.88296594	     -0.00019080	     -0.22327307	     -0.00000000	     -0.00000000	     32.30269860
      0.16654289	     -0.06587800	     -0.00017415	     -0.20708680	     -0.06668824	      0.88296501	     -0.00019094	     -0.22329888	     -0.00000000	     -0.00000000	     32.08966962
      0.16798771	     -0.06592787	     -0.00017303	     -0.20713710	     -0.06669549	      0.88296415	     -0.00019110	     -0.22332409	     -0.00000000	     -0.00000000	     32.27939709
      0.16939780	     -0.06597355	     -0.00017190	     -0.20718322	     -0.06670250	      0.88296338	     -0.00019125	     -0.22334801	     -0.00000000	     -0.00000000	     32.39639309
      0.17080788	     -0.06601373	     -0.00017072	     -0.20722387	     -0.06670944	      0.88296268	     -0.00019142	     -0.22337118	     -0.00000000	     -0.00000000	     32.21642103
      0.17221797	     -0.06604713	     -0.00016950	     -0.20725775	     -0.06671632	      0.88296204	     -0.00019159	     -0.22339347	     -0.00000000	     -0.00000000	     32.43487209
      0.17387175	     -0.06608302	     -0.00016809	     -0.20729422	     -0.06672431	      0.88296135	     -0.00019179	     -0.22341839	     -0.00000000	     -0.00000000	     32.57181138
      0.17552554	     -0.06610945	     -0.00016634	     -0.20732127	     -0.06673219	      0.88296074	     -0.00019201	     -0.22344196	     -0.00000000	     -0.00000000	     32.53620248
      0.17712940	     -0.06613190	     -0.00016515	     -0.20734431	     -0.06673973	      0.88296021	     -0.00019222	     -0.22346338	     -0.00000000	     -0.00000000	     32.75742465
      0.17873325	     -0.06614538	     -0.00016361	     -0.20735841	     -0.06674717	      0.88295973	     -0.00019244	     -0.22348345	     -0.00000000	     -0.00000000	     32.73030995
      0.18028835	     -0.06615519	     -0.00016252	     -0.20736883	     -0.06675429	      0.88295931	     -0.00019266	     -0.22350153	     -0.00000000	     -0.00000000	     32.98420347
      0.18184344	     -0.06616015	     -0.00016140	     -0.20737440	     -0.06676131	      0.88295893	     -0.00019288	     -0.22351824	     -0.00000000	     -0.00000000	     32.94093860
      0.18339853	     -0.06615905	     -0.00016036	     -0.20737392	     -0.06676823	      0.88295857	     -0.00019311	     -0.22353356	     -0.00000000	     -0.00000000	     33.37494817
      0.18495362	     -0.06615633	     -0.00015949	     -0.20737183	     -0.06677504	      0.88295823	     -0.00019333	     -0.22354745	     -0.00000000	     -0.00000000	     33.25934794
      0.18650871	     -0.06614596	     -0.00015842	     -0.20736209	     -0.06678175	      0.88295791	     -0.00019355	     -0.22356001	     -0.00000000	     -0.00000000	     33.25738664
      0.18806380	     -0.06613156	     -0.00015744	     -0.20734831	     -0.06678836	      0.88295760	     -0.00019378	     -0.22357116	     -0.00000000	     -0.00000000	     33.56199838
      0.18961889	     -0.06611521	     -0.00015656	     -0.20733258	     -0.06679486	      0.88295729	     -0.00019400	     -0.22358097	     -0.00000000	     -0.00000000	     33.29262174
      0.19117398	     -0.06609475	     -0.00015591	     -0.20731271	     -0.06680125	      0.88295698	     -0.00019421	     -0.22358949	     -0.00000000	     -0.00000000	     33.64321331
      0.19272907	     -0.06606970	     -0.00015496	     -0.20728827	     -0.06680755	      0.88295666	     -0.00019442	     -0.22359680	     -0.00000000	     -0.00000000	     33.53034383
      0.19428416	     -0.06604505	     -0.00015459	     -0.20726420	     -0.06681374	      0.88295634	     -0.00019462	     -0.22360290	     -0.00000000	     -0.00000000	     33.63053437
      0.19583925	     -0.06601371	     -0.00015357	     -0.20723344	     -0.06681983	      0.88295601	     -0.00019480	     -0.22360796	     -0.00000000	     -0.00000000	     33.59778701
      0.19739434	     -0.06598283	     -0.00015320	     -0.20720311	     -0.06682582	      0.88295566	     -0.00019498	     -0.22361197	     -0.00000000	     -0.00000000	     33.32202381
      0.19894943	     -0.06594838	     -0.00015238	     -0.20716920	     -0.06683172	      0.88295531	     -0.00019513	     -0.22361504	     -0.00000000	     -0.00000000	     33.37385078
      0.20050452	     -0.06591210	     -0.00015176	     -0.20713344	     -0.06683752	      0.88295494	     -0.00019527	     -0.22361720	     -0.00000000	     -0.00000000	     33.43947624
      0.20205961	     -0.06587557	     -0.00015104	     -0.20709742	     -0.06684323	      0.88295455	     -0.00019539	     -0.22361853	     -0.00000000	     -0.00000000	     33.57304467
      0.20361470	     -0.06583431	     -0.00015007	     -0.20705666	     -0.06684886	      0.88295415	     -0.00019548	     -0.22361914	     -0.00000000	     -0.00000000	     33.50822613
      0.20516979	     -0.06579510	     -0.00014947	     -0.20701792	     -0.06685439	      0.88295375	     -0.00019555	     -0.22361899	     -0.00000000	     -0.00000000	     33.56564821
      0.20672488	     -0.06574998	     -0.00014836	     -0.20697327	     -0.06685985	      0.88295333	     -0.00019559	     -0.22361824	     -0.00000000	     -0.00000000	     33.36003668
      0.20827560	     -0.06570500	     -0.00014740	     -0.20692872	     -0.06686521	      0.88295291	     -0.00019560	     -0.22361686	     -0.00000000	     -0.00000000	     33.54299769
      0.20982632	     -0.06565896	     -0.00014645	     -0.20688311	     -0.06687049	      0.88295249	     -0.00019558	     -0.22361490	     -0.00000000	     -0.00000000	     33.38610319
      0.21137704	     -0.06561011	     -0.00014543	     -0.20683466	     -0.06687570	      0.88295208	     -0.00019553	     -0.22361242	     -0.00000000	     -0.00000000	     33.60580426
      0.21280102	     -0.06556638	     -0.00014448	     -0.20679128	     -0.06688043	      0.88295170	     -0.00019545	     -0.22360967	     -0.00000000	     -0.00000000	     33.72418842
      0.21422501	     -0.06551914	     -0.00014343	     -0.20674440	     -0.06688509	      0.88295133	     -0.00019535	     -0.22360654	     -0.00000000	     -0.00000000	     33.62688044
      0.21564899	     -0.06547113	     -0.00014242	     -0.20669671	     -0.06688970	      0.88295097	     -0.00019522	     -0.22360298	     -0.00000000	     -0.00000000	     33.92600768
      0.21707297	     -0.06542278	     -0.00014139	     -0.20664869	     -0.06689425	      0.88295063	     -0.00019506	     -0.22359904	     -0.00000000	     -0.00000000	     33.80994336
      0.21849696	     -0.06537152	     -0.00014039	     -0.20659774	     -0.06689875	      0.88295031	     -0.00019487	     -0.22359471	     -0.00000000	     -0.00000000	     34.10640491
      0.21991761	     -0.06532142	     -0.00013936	     -0.20654795	     -0.06690319	      0.88295001	     -0.00019465	     -0.22358999	     -0.00000000	     -0.00000000	     34.37268749
      0.22133826	     -0.06526998	     -0.00013838	     -0.20649680	     -0.06690758	      0.88294973	     -0.00019440	     -0.22358492	     -0.00000000	     -0.00000000	     34.31878673
      0.22275891	     -0.06521577	     -0.00013744	     -0.20644288	     -0.06691191	      0.88294948	     -0.00019412	     -0.22357948	     -0.00000000	     -0.00000000	     34.68889095
      0.22423533	     -0.06516100	     -0.00013645	     -0.20638839	     -0.06691637	      0.88294926	     -0.00019379	     -0.22357340	     -0.00000000	     -0.00000000	     35.02463691
      0.22571175	     -0.06510417	     -0.00013536	     -0.20633186	     -0.06692078	      0.88294906	     -0.00019343	     -0.22356694	     -0.00000000	     -0.00000000	     35.01620117
      0.22718817	     -0.06504519	     -0.00013439	     -0.20627316	     -0.06692513	      0.88294889	     -0.00019304	     -0.22356005	     -0.00000000	     -0.00000000	     35.49213197
      0.22869817	     -0.06498557	     -0.00013332	     -0.20621383	     -0.06692953	      0.88294876	     -0.00019261	     -0.22355255	     -0.00000000	     -0.00000000	     35.89588525
      0.23020816	     -0.06492523	     -0.00013246	     -0.20615378	     -0.06693387	      0.88294866	     -0.00019214	     -0.22354462	     -0.00000000	     -0.00000000	     35.99302451
      0.23171816	     -0.06486371	     -0.00013149	     -0.20609253	     -0.06693816	      0.88294860	     -0.00019164	     -0.22353622	     -0.00000000	     -0.00000000	     36.67408662
      0.23322815	     -0.06480204	     -0.00013068	     -0.20603115	     -0.06694240	      0.88294857	     -0.00019110	     -0.22352739	     -0.00000000	     -0.00000000	     36.62243238
      0.23473815	     -0.06473772	     -0.00012974	     -0.20596711	     -0.06694659	      0.88294857	     -0.00019053	     -0.22351812	     -0.00000000	      0.00000000	     37.36898815
      0.23624814	     -0.06467594	     -0.00012910	     -0.20590560	     -0.06695072	      0.88294860	     -0.00018992	     -0.22350840	     -0.00000000	      0.00000000	     37.46487001
      0.23842137	     -0.06458322	     -0.00012802	     -0.20581328	     -0.06695657	      0.88294869	     -0.00018899	     -0.22349379	     -0.00000000	      0.00000000	     38.12596115
      0.23979259	     -0.06452507	     -0.00012732	     -0.20575537	     -0.06696021	      0.88294877	     -0.00018836	     -0.22348407	     -0.00000000	      0.00000000	     38.46371474
      0.24116381	     -0.06446593	     -0.00012668	     -0.20569648	     -0.06696380	      0.88294887	     -0.00018771	     -0.22347403	     -0.00000000	      0.00000000	     38.72984965
      0.24299244	     -0.06438863	     -0.00012594	     -0.20561951	     -0.06696853	      0.88294902	     -0.00018680	     -0.22346020	     -0.00000000	      0.00000000	     38.98286957
      0.24451295	     -0.06432025	     -0.00012510	     -0.20555139	     -0.06697240	      0.88294917	     -0.00018601	     -0.22344830	     -0.00000000	      0.00000000	     39.63674406
      0.24603345	     -0.06425426	     -0.00012463	     -0.20548566	     -0.06697622	      0.88294933	     -0.00018518	     -0.22343602	     -0.00000000	      0.00000000	     39.72724574
      0.24797000	     -0.06416880	     -0.00012418	     -0.20540051	     -0.06698101	      0.88294955	     -0.00018408	     -0.22341992	     -0.00000000	      0.00000000	     40.31596664
      0.24965165	     -0.06409384	     -0.00012424	     -0.20532582	     -0.06698511	      0.88294975	     -0.00018309	     -0.22340559	     -0.00000000	      0.00000000	     40.43888098
      0.25133330	     -0.06401580	     -0.00012404	     -0.20524803	     -0.06698914	      0.88294995	     -0.00018206	     -0.22339106	     -0.00000000	      0.00000000	     41.19194933
      0.25272166	     -0.06395576	     -0.00012364	     -0.20518820	     -0.06699243	      0.88295012	     -0.00018118	     -0.22337880	     -0.00000000	      0.00000000	     41.15896636
      0.25411003	     -0.06389230	     -0.00012353	     -0.20512493	     -0.06699569	      0.88295029	     -0.00018027	     -0.22336639	     -0.00000000	      0.00000000	     41.63223883
      0.25565023	     -0.06382456	     -0.00012332	     -0.20505740	     -0.06699925	      0.88295047	     -0.00017924	     -0.22335243	     -0.00000000	      0.00000000	     42.04958460
      0.25719042	     -0.06375668	     -0.00012346	     -0.20498972	     -0.06700277	      0.88295064	     -0.00017818	     -0.22333833	     -0.00000000	      0.00000000	     41.98792716
      0.25873062	     -0.06368684	     -0.00012331	     -0.20492006	     -0.06700625	      0.88295081	     -0.00017709	     -0.22332407	     -0.00000000	      0.00000000	     42.63198101
      0.26027082	     -0.06361947	     -0.00012351	     -0.20485287	     -0.06700968	      0.88295096	     -0.00017597	     -0.22330963	     -0.00000000	      0.00000000	     42.68909996
      0.26181608	     -0.06355315	     -0.00012350	     -0.20478671	     -0.06701309	      0.88295111	     -0.00017482	     -0.22329507	     -0.00000000	      0.00000000	     43.18704512
      0.26336134	     -0.06348789	     -0.00012359	     -0.20472160	     -0.06701647	      0.88295124	     -0.00017364	     -0.22328049	     -0.00000000	      0.00000000	     43.03217447
      0.26490661	     -0.06342076	     -0.00012351	     -0.20465461	     -0.06701981	      0.88295136	     -0.00017243	     -0.22326588	     -0.00000000	      0.00000000	     43.58214143
      0.26622080	     -0.06336765	     -0.00012357	     -0.20460160	     -0.06702262	      0.88295145	     -0.00017138	     -0.22325342	     -0.00000000	      0.00000000	     43.81123725
      0.26753499	     -0.06331423	     -0.00012358	     -0.20454827	     -0.06702541	      0.88295153	     -0.00017032	     -0.22324104	     -0.00000000	      0.00000000	     43.78682109
      0.26884918	     -0.06326157	     -0.00012362	     -0.20449569	     -0.06702818	      0.88295160	     -0.00016923	     -0.22322870	     -0.00000000	      0.00000000	     44.11008126
      0.27081334	     -0.06318741	     -0.00012360	     -0.20442164	     -0.06703229	      0.88295169	     -0.00016758	     -0.22321044	     -0.00000000	      0.00000000	     43.96406942
      0.27277750	     -0.06310901	     -0.00012366	     -0.20434330	     -0.06703636	      0.88295177	     -0.00016590	     -0.22319250	     -0.00000000	      0.00000000	     45.08353136
      0.27401530	     -0.06306939	     -0.00012354	     -0.20430373	     -0.06703891	      0.88295180	     -0.00016482	     -0.22318128	     -0.00000000	      0.00000000	     44.76533124
      0.27525309	     -0.06302615	     -0.00012354	     -0.20426052	     -0.06704145	      0.88295184	     -0.00016372	     -0.22317030	     -0.00000000	      0.00000000	     44.76078837
      0.27674919	     -0.06297652	     -0.00012353	     -0.20421091	     -0.06704450	      0.88295188	     -0.00016238	     -0.22315725	     -0.00000000	      0.00000000	     45.12391195
      0.27824530	     -0.06292996	     -0.00012350	     -0.20416436	     -0.06704754	      0.88295191	     -0.00016103	     -0.22314453	     -0.00000000	      0.00000000	     44.91029213
      0.27974140	     -0.06288246	     -0.00012334	     -0.20411686	     -0.06705057	      0.88295195	     -0.00015965	     -0.22313212	     -0.00000000	      0.00000000	     45.32650710
      0.28123750	     -0.06283943	     -0.00012256	     -0.20407383	     -0.06705359	      0.88295199	     -0.00015827	     -0.22312002	     -0.00000000	      0.00000000	     45.64208294
      0.28271385	     -0.06279977	     -0.00012167	     -0.20403418	     -0.06705655	      0.88295203	     -0.00015689	     -0.22310846	     -0.00000000	      0.00000000	     45.51088331
      0.28419019	     -0.06275960	     -0.00012087	     -0.20399400	     -0.06705951	      0.88295208	     -0.00015549	     -0.22309727	     -0.00000000	      0.00000000	     45.92843365
      0.28557443	     -0.06272411	     -0.00012049	     -0.20395850	     -0.06706228	      0.88295214	     -0.00015418	     -0.22308709	     -0.00000000	      0.00000000	     46.26445380
      0.28695866	     -0.06269069	     -0.00012073	     -0.20392505	     -0.06706504	      0.88295220	     -0.00015285	     -0.22307735	     -0.00000000	      0.00000000	     46.16190279
      0.28834290	     -0.06265911	     -0.00012118	     -0.20389341	     -0.06706779	      0.88295227	     -0.00015152	     -0.22306807	     -0.00000000	      0.00000000	     46.57275957
      0.29111909	     -0.06260791	     -0.00012221	     -0.20384214	     -0.06707329	      0.88295246	     -0.00014883	     -0.22305080	     -0.00000000	      0.00000000	     46.25432697
      0.29238296	     -0.06257902	     -0.00012283	     -0.20381320	     -0.06707579	      0.88295256	     -0.00014760	     -0.22304351	     -0.00000000	      0.00000000	     47.22304339
      0.29392764	     -0.06255304	     -0.00012347	     -0.20378717	     -0.06707883	      0.88295269	     -0.00014609	     -0.22303496	     -0.00000000	      0.00000000	     47.29720601
      0.29547232	     -0.06252829	     -0.00012419	     -0.20376237	     -0.06708186	      0.88295285	     -0.00014458	     -0.22302685	     -0.00000000	      0.00000000	     47.88009698
      0.29701699	     -0.06250541	     -0.00012425	     -0.20373947	     -0.06708489	      0.88295301	     -0.00014307	     -0.22301918	     -0.00000000	      0.00000000	     47.50694068
      0.29856167	     -0.06248355	     -0.00012495	     -0.20371757	     -0.06708790	      0.88295320	     -0.00014156	     -0.22301192	     -0.00000000	      0.00000000	     48.29106099
      0.30010635	     -0.06246431	     -0.00012535	     -0.20369831	     -0.06709090	      0.88295339	     -0.00014005	     -0.22300506	     -0.00000000	      0.00000000	     48.11710002
      0.30144644	     -0.06244872	     -0.00012670	     -0.20368268	     -0.06709349	      0.88295357	     -0.00013875	     -0.22299948	     -0.00000000	      0.00000000	     48.65352345
      0.30278654	     -0.06243677	     -0.00012784	     -0.20367070	     -0.06709607	      0.88295375	     -0.00013746	     -0.22299426	     -0.00000000	      0.00000000	     48.50990664
      0.30412663	     -0.06242638	     -0.00012919	     -0.20366027	     -0.06709865	      0.88295393	     -0.00013617	     -0.22298944	     -0.00000000	      0.00000000	     48.86174540
      0.30633022	     -0.06242238	     -0.00013142	     -0.20365623	     -0.06710286	      0.88295424	     -0.00013406	     -0.22298253	     -0.00000000	      0.00000000	     48.32381828
      0.30779466	     -0.06241723	     -0.00013350	     -0.20365104	     -0.06710564	      0.88295445	     -0.00013268	     -0.22297874	      0.00000000	      0.00000000	     49.21992493
      0.30925910	     -0.06242331	     -0.00013474	     -0.20365710	     -0.06710841	      0.88295465	     -0.00013132	     -0.22297554	      0.00000000	      0.00000000	     49.08773316
      0.31072354	     -0.06243243	     -0.00013639	     -0.20366619	     -0.06711116	      0.88295485	     -0.00012997	     -0.22297311	      0.00000000	      0.00000000	     49.36398054
      0.31218798	     -0.06244772	     -0.00013766	     -0.20368148	     -0.06711391	      0.88295503	     -0.00012864	     -0.22297149	      0.00000000	      0.00000000	     48.94859582
      0.31365242	     -0.06246343	     -0.00013917	     -0.20369717	     -0.06711664	      0.88295521	     -0.00012733	     -0.22297069	      0.00000000	      0.00000000	     49.29832248
      0.31503554	     -0.06248564	     -0.00014020	     -0.20371937	     -0.06711920	      0.88295535	     -0.00012612	     -0.22297066	      0.00000000	      0.00000000	     49.34101821
      0.31641865	     -0.06251036	     -0.00014136	     -0.20374411	     -0.06712176	      0.88295548	     -0.00012493	     -0.22297142	      0.00000000	      0.00000000	     49.03475821
      0.31780177	     -0.06253843	     -0.00014250	     -0.20377218	     -0.06712430	      0.88295559	     -0.00012377	     -0.22297296	      0.00000000	      0.00000000	     49.19725462
      0.32021952	     -0.06260082	     -0.00014479	     -0.20383461	     -0.06712872	      0.88295571	     -0.00012180	     -0.22297762	      0.00000000	      0.00000000	     48.39243383
      0.32172488	     -0.06263922	     -0.00014602	     -0.20387303	     -0.06713146	      0.88295575	     -0.00012062	     -0.22298180	      0.00000000	      0.00000000	     49.16106954
      0.32323024	     -0.06268761	     -0.00014776	     -0.20392144	     -0.06713417	      0.88295575	     -0.00011947	     -0.22298689	      0.00000000	     -0.00000000	     48.46311162
      0.32473561	     -0.06273484	     -0.00014922	     -0.20396871	     -0.06713688	      0.88295570	     -0.00011837	     -0.22299299	      0.00000000	     -0.00000000	     48.72339860
      0.32639341	     -0.06279957	     -0.00015141	     -0.20403347	     -0.06713984	      0.88295560	     -0.00011720	     -0.22300073	      0.00000000	     -0.00000000	     48.22931689
      0.32805122	     -0.06285934	     -0.00015292	     -0.20409331	     -0.06714278	      0.88295545	     -0.00011607	     -0.22300975	      0.00000000	     -0.00000000	     47.93728881
      0.32945171	     -0.06291780	     -0.00015515	     -0.20415180	     -0.06714525	      0.88295528	     -0.00011517	     -0.22301819	      0.00000000	     -0.00000000	     47.81920981
      0.33085219	     -0.06297683	     -0.00015655	     -0.20421090	     -0.06714771	      0.88295507	     -0.00011430	     -0.22302744	      0.00000000	     -0.00000000	     47.83245803
      0.33249855	     -0.06305293	     -0.00015874	     -0.20428707	     -0.06715057	      0.88295476	     -0.00011333	     -0.22303931	      0.00000000	     -0.00000000	     47.64303556
      0.33414491	     -0.06313244	     -0.00016045	     -0.20436669	     -0.06715342	      0.88295440	     -0.00011241	     -0.22305230	      0.00000000	     -0.00000000	     46.82960832
      0.33579127	     -0.06321398	     -0.00016306	     -0.20444832	     -0.06715624	      0.88295398	     -0.00011155	     -0.22306636	      0.00000000	     -0.00000000	     46.96621802
      0.33743763	     -0.06329864	     -0.00016422	     -0.20453311	     -0.06715904	      0.88295350	     -0.00011075	     -0.22308142	      0.00000000	     -0.00000000	     46.56353714
      0.33885916	     -0.06337691	     -0.00016673	     -0.20461148	     -0.06716143	      0.88295304	     -0.00011010	     -0.22309520	      0.00000000	     -0.00000000	     46.31498178
      0.34028069	     -0.06345516	     -0.00016806	     -0.20468986	     -0.06716381	      0.88295254	     -0.00010950	     -0.22310972	      0.00000000	     -0.00000000	     46.27964830
      0.34204338	     -0.06356346	     -0.00017087	     -0.20479832	     -0.06716672	      0.88295186	     -0.00010881	     -0.22312870	      0.00000000	     -0.00000000	     45.91776071
      0.34380608	     -0.06366472	     -0.00017150	     -0.20489980	     -0.06716960	      0.88295112	     -0.00010820	     -0.22314887	      0.00000000	     -0.00000000	     45.39031835
      0.34516258	     -0.06375069	     -0.00017413	     -0.20498591	     -0.06717179	      0.88295051	     -0.00010777	     -0.22316502	      0.00000000	     -0.00000000	     45.27207904
      0.34651908	     -0.06383531	     -0.00017494	     -0.20507072	     -0.06717395	      0.88294987	     -0.00010738	     -0.22318175	      0.00000000	     -0.00000000	     45.09448063
      0.34836518	     -0.06395477	     -0.00017716	     -0.20519043	     -0.06717686	      0.88294895	     -0.00010692	     -0.22320539	      0.00000000	     -0.00000000	     44.97753044
      0.34977319	     -0.06404697	     -0.00017820	     -0.20528286	     -0.06717904	      0.88294822	     -0.00010663	     -0.22322402	      0.00000000	     -0.00000000	     44.42096524
      0.35118119	     -0.06413976	     -0.00017992	     -0.20537587	     -0.06718119	      0.88294746	     -0.00010637	     -0.22324319	      0.00000000	     -0.00000000	     44.11134228
      0.35257962	     -0.06423448	     -0.00018113	     -0.20547084	     -0.06718329	      0.88294667	     -0.00010617	     -0.22326270	      0.00000000	     -0.00000000	     44.07331769
      0.35397805	     -0.06433063	     -0.00018256	     -0.20556726	     -0.06718535	      0.88294587	     -0.00010600	     -0.22328270	      0.00000000	     -0.00000000	     43.49285336
      0.35537648	     -0.06442582	     -0.00018389	     -0.20566272	     -0.06718738	      0.88294504	     -0.00010589	     -0.22330313	      0.00000000	     -0.00000000	     43.45152994
      0.35778608	     -0.06459518	     -0.00018614	     -0.20583260	     -0.06719078	      0.88294358	     -0.00010579	     -0.22333917	      0.00000000	     -0.00000000	     42.37690825
      0.35924820	     -0.06469116	     -0.00018757	     -0.20592891	     -0.06719279	      0.88294267	     -0.00010579	     -0.22336153	      0.00000000	     -0.00000000	     42.77577249
      0.36071032	     -0.06479351	     -0.00018933	     -0.20603160	     -0.06719474	      0.88294175	     -0.00010584	     -0.22338416	      0.00000000	     -0.00000000	     42.20171902
      0.36217244	     -0.06489251	     -0.00019087	     -0.20613098	     -0.06719665	      0.88294081	     -0.00010594	     -0.22340709	      0.00000000	     -0.00000000	     41.98148953
      0.36363456	     -0.06499431	     -0.00019223	     -0.20623316	     -0.06719849	      0.88293987	     -0.00010609	     -0.22343022	      0.00000000	     -0.00000000	     41.83035503
      0.36541774	     -0.06511764	     -0.00019334	     -0.20635700	     -0.06720067	      0.88293871	     -0.00010633	     -0.22345875	      0.00000000	     -0.00000000	     41.29639577
      0.36720093	     -0.06523882	     -0.00019519	     -0.20647870	     -0.06720277	      0.88293754	     -0.00010664	     -0.22348753	      0.00000000	     -0.00000000	     40.61374323
      0.36869219	     -0.06533599	     -0.00019591	     -0.20657633	     -0.06720444	      0.88293656	     -0.00010695	     -0.22351176	      0.00000000	     -0.00000000	     40.64471515
      0.37018345	     -0.06543806	     -0.00019705	     -0.20667888	     -0.06720605	      0.88293558	     -0.00010731	     -0.22353617	      0.00000000	     -0.00000000	     40.39335478
      0.37182652	     -0.06554913	     -0.00019765	     -0.20679050	     -0.06720775	      0.88293449	     -0.00010776	     -0.22356330	      0.00000000	     -0.00000000	     40.25903292
      0.37346959	     -0.06566204	     -0.00019874	     -0.20690399	     -0.06720935	      0.88293342	     -0.00010827	     -0.22359058	      0.00000000	     -0.00000000	     39.26001507
      0.37511266	     -0.06576591	     -0.00019897	     -0.20700844	     -0.06721086	      0.88293234	     -0.00010884	     -0.22361796	      0.00000000	     -0.00000000	     39.44511278
      0.37675573	     -0.06587568	     -0.00019993	     -0.20711883	     -0.06721227	      0.88293127	     -0.00010946	     -0.22364523	      0.00000000	     -0.00000000	     38.97518089
      0.37839880	     -0.06597909	     -0.00020008	     -0.20722287	     -0.06721359	      0.88293020	     -0.00011014	     -0.22367249	      0.00000000	     -0.00000000	     38.39886574
      0.37982950	     -0.06607006	     -0.00020075	     -0.20731439	     -0.06721465	      0.88292928	     -0.00011077	     -0.22369609	      0.00000000	     -0.00000000	     38.19619650
      0.38126020	     -0.06615773	     -0.00020062	     -0.20740264	     -0.06721563	      0.88292837	     -0.00011145	     -0.22371958	      0.00000000	     -0.00000000	     38.03862851
      0.38265700	     -0.06624402	     -0.00020055	     -0.20748951	     -0.06721651	      0.88292748	     -0.00011214	     -0.22374234	      0.00000000	     -0.00000000	     37.77217531
      0.38405381	     -0.06632772	     -0.00020028	     -0.20757380	     -0.06721731	      0.88292660	     -0.00011288	     -0.22376495	      0.00000000	     -0.00000000	     37.19654442
      0.38545061	     -0.06640867	     -0.00019997	     -0.20765535	     -0.06721803	      0.88292572	     -0.00011365	     -0.22378735	      0.00000000	     -0.00000000	     37.05676594
      0.38717821	     -0.06650860	     -0.00019948	     -0.20775604	     -0.06721880	      0.88292465	     -0.00011465	     -0.22381471	      0.00000000	     -0.00000000	     36.67451881
      0.38864485	     -0.06659123	     -0.00019898	     -0.20783933	     -0.06721936	      0.88292375	     -0.00011554	     -0.22383767	      0.00000000	     -0.00000000	     36.02430220
      0.39011150	     -0.06666973	     -0.00019840	     -0.20791849	     -0.06721982	      0.88292285	     -0.00011647	     -0.22386031	      0.00000000	     -0.00000000	     35.89883759
      0.39151217	     -0.06674512	     -0.00019780	     -0.20799452	     -0.06722016	      0.88292201	     -0.00011739	     -0.22388158	      0.00000000	     -0.00000000	     35.65915377
      0.39291283	     -0.06681788	     -0.00019709	     -0.20806792	     -0.06722042	      0.88292118	     -0.00011834	     -0.22390255	      0.00000000	     -0.00000000	     35.08693633
      0.39431350	     -0.06688772	     -0.00019629	     -0.20813841	     -0.06722059	      0.88292036	     -0.00011933	     -0.22392316	      0.00000000	     -0.00000000	     34.95394864
      0.39644148	     -0.06699119	     -0.00019487	     -0.20824289	     -0.06722067	      0.88291913	     -0.00012088	     -0.22395373	      0.00000000	     -0.00000000	     34.41500935
      0.39791553	     -0.06705784	     -0.00019450	     -0.20831024	     -0.06722060	      0.88291829	     -0.00012199	     -0.22397432	      0.00000000	     -0.00000000	     34.19107178
      0.39938958	     -0.06712074	     -0.00019364	     -0.20837385	     -0.06722042	      0.88291747	     -0.00012313	     -0.22399449	      0.00000000	     -0.00000000	     33.76171254
      0.40103071	     -0.06719111	     -0.00019256	     -0.20844501	     -0.06722010	      0.88291658	     -0.00012443	     -0.22401633	      0.00000000	     -0.00000000	     33.52027503
      0.40267184	     -0.06725404	     -0.00019103	     -0.20850875	     -0.06721965	      0.88291570	     -0.00012577	     -0.22403754	      0.00000000	     -0.00000000	     33.04541329
      0.40428149	     -0.06731407	     -0.00018979	     -0.20856957	     -0.06721907	      0.88291487	     -0.00012711	     -0.22405754	      0.00000000	     -0.00000000	     32.94086818
      0.40589114	     -0.06736550	     -0.00018777	     -0.20862182	     -0.06721836	      0.88291405	     -0.00012847	     -0.22407671	      0.00000000	     -0.00000000	     32.43218420
      0.40751356	     -0.06741424	     -0.00018598	     -0.20867137	     -0.06721751	      0.88291326	     -0.00012988	     -0.22409507	      0.00000000	     -0.00000000	     32.13189069
      0.40913598	     -0.06745726	     -0.00018356	     -0.20871522	     -0.06721652	      0.88291249	     -0.00013130	     -0.22411243	      0.00000000	     -0.00000000	     32.05373566
      0.41075840	     -0.06749680	     -0.00018186	     -0.20875557	     -0.06721540	      0.88291176	     -0.00013274	     -0.22412870	      0.00000000	     -0.00000000	     31.46813404
      0.41238082	     -0.06753029	     -0.00017957	     -0.20878989	     -0.06721414	      0.88291105	     -0.00013420	     -0.22414389	      0.00000000	     -0.00000000	     31.29272844
      0.41400324	     -0.06756110	     -0.00017761	     -0.20882151	     -0.06721274	      0.88291038	     -0.00013568	     -0.22415796	      0.00000000	     -0.00000000	     31.02809275
      0.41562566	     -0.06758686	     -0.00017523	     -0.20884809	     -0.06721120	      0.88290974	     -0.00013717	     -0.22417095	      0.00000000	     -0.00000000	     30.82993779
      0.41724809	     -0.06761025	     -0.00017306	     -0.20887228	     -0.06720952	      0.88290915	     -0.00013867	     -0.22418287	      0.00000000	     -0.00000000	     30.61658115
      0.41887051	     -0.06762962	     -0.00017047	     -0.20889247	     -0.06720770	      0.88290859	     -0.00014017	     -0.22419375	      0.00000000	     -0.00000000	     30.47554972
      0.42049293	     -0.06764845	     -0.00016819	     -0.20891211	     -0.06720575	      0.88290807	     -0.00014168	     -0.22420361	      0.00000000	     -0.00000000	     30.35114882
      0.42211535	     -0.06766035	     -0.00016529	     -0.20892482	     -0.06720365	      0.88290759	     -0.00014319	     -0.22421250	      0.00000000	     -0.00000000	     29.98229702
      0.42373777	     -0.06767289	     -0.00016265	     -0.20893816	     -0.06720141	      0.88290716	     -0.00014469	     -0.22422035	      0.00000000	     -0.00000000	     30.15957978
      0.42536019	     -0.06767825	     -0.00015942	     -0.20894434	     -0.06719903	      0.88290677	     -0.00014620	     -0.22422734	      0.00000000	     -0.00000000	     29.55174140
      0.42698261	     -0.06768097	     -0.00015653	     -0.20894785	     -0.06719651	      0.88290643	     -0.00014769	     -0.22423330	      0.00000000	     -0.00000000	     29.56942093
      0.42860503	     -0.06768263	     -0.00015320	     -0.20895031	     -0.06719385	      0.88290612	     -0.00014918	     -0.22423833	      0.00000000	     -0.00000000	     29.38131229
      0.43022745	     -0.06768011	     -0.00014998	     -0.20894857	     -0.06719105	      0.88290586	     -0.00015065	     -0.22424245	      0.00000000	     -0.00000000	     29.30580963
      0.43184987	     -0.06767413	     -0.00014632	     -0.20894338	     -0.06718811	      0.88290564	     -0.00015211	     -0.22424564	      0.00000000	     -0.00000000	     29.21102211
      0.43347229	     -0.06766775	     -0.00014292	     -0.20893779	     -0.06718503	      0.88290546	     -0.00015355	     -0.22424791	      0.00000000	     -0.00000000	     29.26356490
      0.43509471	     -0.06765373	     -0.00013887	     -0.20892456	     -0.06718181	      0.88290532	     -0.00015497	     -0.22424933	      0.00000000	     -0.00000000	     28.89393333
      0.43671713	     -0.06763799	     -0.00013512	     -0.20890958	     -0.06717845	      0.88290521	     -0.00015637	     -0.22424982	      0.00000000	     -0.00000000	     28.88569096
      0.43833955	     -0.06761917	     -0.00013096	     -0.20889153	     -0.06717496	      0.88290515	     -0.00015775	     -0.22424941	      0.00000000	     -0.00000000	     28.83564707
      0.43996197	     -0.06759767	     -0.00012688	     -0.20887080	     -0.06717133	      0.88290511	     -0.00015909	     -0.22424811	      0.00000000	     -0.00000000	     28.60339464
      0.44158440	     -0.06757170	     -0.00012261	     -0.20884557	     -0.06716757	      0.88290512	     -0.00016040	     -0.22424591	      0.00000000	      0.00000000	     28.59950669
      0.44320682	     -0.06754361	     -0.00011858	     -0.20881823	     -0.06716368	      0.88290515	     -0.00016167	     -0.22424279	      0.00000000	      0.00000000	     28.51199644
      0.44482924	     -0.06751205	     -0.00011429	     -0.20878739	     -0.06715967	      0.88290521	     -0.00016290	     -0.22423879	      0.00000000	      0.00000000	     28.47037168
      0.44645166	     -0.06747809	     -0.00011018	     -0.20875415	     -0.06715552	      0.88290531	     -0.00016410	     -0.22423390	      0.00000000	      0.00000000	     28.42162523
      0.44807408	     -0.06744120	     -0.00010592	     -0.20871796	     -0.06715125	      0.88290543	     -0.00016524	     -0.22422816	      0.00000000	      0.00000000	     28.38662442
      0.44969650	     -0.06740181	     -0.00010179	     -0.20867926	     -0.06714686	      0.88290558	     -0.00016634	     -0.22422157	      0.00000000	      0.00000000	     28.36449247
      0.45131892	     -0.06735952	     -0.00009754	     -0.20863765	     -0.06714236	      0.88290576	     -0.00016739	     -0.22421417	      0.00000000	      0.00000000	     28.37091082
      0.45294134	     -0.06731469	     -0.00009321	     -0.20859348	     -0.06713774	      0.88290596	     -0.00016838	     -0.22420595	      0.00000000	      0.00000000	     28.48856317
      0.45456376	     -0.06726817	     -0.00008912	     -0.20854760	     -0.06713300	      0.88290619	     -0.00016932	     -0.22419693	      0.00000000	      0.00000000	     28.18034372
      0.45618618	     -0.06721812	     -0.00008481	     -0.20849818	     -0.06712816	      0.88290645	     -0.00017021	     -0.22418714	      0.00000000	      0.00000000	     28.20820873
      0.45780860	     -0.06716636	     -0.00008055	     -0.20844703	     -0.06712322	      0.88290673	     -0.00017103	     -0.22417660	      0.00000000	      0.00000000	     28.15270110
      0.45943102	     -0.06711217	     -0.00007665	     -0.20839342	     -0.06711817	      0.88290704	     -0.00017180	     -0.22416532	      0.00000000	      0.00000000	     28.14711793
      0.46105344	     -0.06705581	     -0.00007284	     -0.20833762	     -0.06711303	      0.88290738	     -0.00017250	     -0.22415331	      0.00000000	      0.00000000	     28.12080213
      0.46267586	     -0.06699671	     -0.00006901	     -0.20827907	     -0.06710779	      0.88290775	     -0.00017315	     -0.22414058	      0.00000000	      0.00000000	     28.11670616
      0.46429828	     -0.06693534	     -0.00006522	     -0.20821822	     -0.06710246	      0.88290815	     -0.00017372	     -0.22412715	      0.00000000	      0.00000000	     28.10855540
      0.46592071	     -0.06687122	     -0.00006143	     -0.20815461	     -0.06709705	      0.88290858	     -0.00017424	     -0.22411302	      0.00000000	      0.00000000	     28.12141369
      0.46754313	     -0.06680462	     -0.00005766	     -0.20808849	     -0.06709155	      0.88290905	     -0.00017468	     -0.22409820	      0.00000000	      0.00000000	     28.14362434
      0.46916555	     -0.06673605	     -0.00005395	     -0.20802037	     -0.06708598	      0.88290955	     -0.00017507	     -0.22408267	      0.00000000	      0.00000000	     28.23580136
      0.47078797	     -0.06666601	     -0.00005025	     -0.20795077	     -0.06708033	      0.88291009	     -0.00017538	     -0.22406651	      0.00000000	      0.00000000	     28.08706765
      0.47241039	     -0.06659132	     -0.00004663	     -0.20787650	     -0.06707461	      0.88291067	     -0.00017563	     -0.22404968	      0.00000000	      0.00000000	     28.19553951
      0.47403281	     -0.06651515	     -0.00004297	     -0.20780073	     -0.06706883	      0.88291129	     -0.00017581	     -0.22403214	      0.00000000	      0.00000000	     28.19353740
      0.47565523	     -0.06643630	     -0.00003953	     -0.20772225	     -0.06706298	      0.88291196	     -0.00017592	     -0.22401393	      0.00000000	      0.00000000	     28.26198791
      0.47727765	     -0.06635546	     -0.00003605	     -0.20764176	     -0.06705708	      0.88291267	     -0.00017596	     -0.22399503	      0.00000000	      0.00000000	     28.30203269
      0.47890007	     -0.06627226	     -0.00003279	     -0.20755888	     -0.06705112	      0.88291343	     -0.00017594	     -0.22397547	      0.00000000	      0.00000000	     28.37675265
      0.48052249	     -0.06618710	     -0.00002950	     -0.20747403	     -0.06704511	      0.88291424	     -0.00017584	     -0.22395523	      0.00000000	      0.00000000	     28.44037951
      0.48214491	     -0.06609990	     -0.00002648	     -0.20738710	     -0.06703905	      0.88291509	     -0.00017569	     -0.22393434	      0.00000000	      0.00000000	     28.53161147
      0.48376733	     -0.06601089	     -0.00002346	     -0.20729834	     -0.06703295	      0.88291600	     -0.00017546	     -0.22391279	      0.00000000	      0.00000000	     28.61711457
      0.48538975	     -0.06592005	     -0.00002068	     -0.20720773	     -0.06702681	      0.88291695	     -0.00017517	     -0.22389061	      0.00000000	      0.00000000	     28.73276092
      0.48701217	     -0.06582749	     -0.00001793	     -0.20711538	     -0.06702064	      0.88291796	     -0.00017481	     -0.22386780	      0.00000000	      0.00000000	     28.86124047
      0.48863459	     -0.06573333	     -0.00001531	     -0.20702140	     -0.06701444	      0.88291902	     -0.00017440	     -0.22384439	      0.00000000	      0.00000000	     29.12922798
      0.49025702	     -0.06563897	     -0.00001297	     -0.20692720	     -0.06700821	      0.88292012	     -0.00017391	     -0.22382037	      0.00000000	      0.00000000	     28.98778901
      0.49187944	     -0.06554207	     -0.00001071	     -0.20683042	     -0.06700195	      0.88292128	     -0.00017337	     -0.22379580	      0.00000000	      0.00000000	     29.17496129
      0.49350186	     -0.06544501	     -0.00000851	     -0.20673346	     -0.06699568	      0.88292249	     -0.00017276	     -0.22377067	      0.00000000	      0.00000001	     29.27503762
      0.49512428	     -0.06534641	     -0.00000652	     -0.20663495	     -0.06698939	      0.88292375	     -0.00017210	     -0.22374504	      0.00000000	      0.00000001	     29.44419858
      0.49674670	     -0.06524849	     -0.00000472	     -0.20653709	     -0.06698309	      0.88292506	     -0.00017138	     -0.22371893	      0.00000000	      0.00000001	     29.63897145
      0.49836912	     -0.06514972	     -0.00000321	     -0.20643835	     -0.06697678	      0.88292641	     -0.00017060	     -0.22369242	      0.00000000	      0.00000001	     29.64719619
      0.49999154	     -0.06504936	     -0.00000189	     -0.20633799	     -0.06697047	      0.88292782	     -0.00016976	     -0.22366554	      0.00000000	      0.00000001	     29.85130052
      0.50161396	     -0.06494863	     -0.00000064	     -0.20623724	     -0.06696416	      0.88292926	     -0.00016887	     -0.22363827	      0.00000000	      0.00000001	     29.98984055
      0.50323638	     -0.06484773	      0.00000037	     -0.20613629	     -0.06695785	      0.88293075	     -0.00016793	     -0.22361065	      0.00000000	      0.00000001	     30.15797592
      0.50485880	     -0.06474573	      0.00000134	     -0.20603423	     -0.06695155	      0.88293228	     -0.00016694	     -0.22358269	      0.00000000	      0.00000001	     30.33634802
      0.50648122	     -0.06464392	      0.00000204	     -0.20593232	     -0.06694526	      0.88293385	     -0.00016590	     -0.22355441	      0.00000000	      0.00000001	     30.51170305
      0.50810364	     -0.06454102	      0.00000270	     -0.20582931	     -0.06693898	      0.88293546	     -0.00016482	     -0.22352584	      0.00000000	      0.00000001	     30.73823479
      0.50972606	     -0.06444155	      0.00000297	     -0.20572970	     -0.06693273	      0.88293710	     -0.00016369	     -0.22349698	      0.00000000	      0.00000001	     31.01586923
      0.51134848	     -0.06433723	      0.00000352	     -0.20562522	     -0.06692649	      0.88293877	     -0.00016251	     -0.22346795	      0.00000000	      0.00000001	     31.01400059
      0.51297090	     -0.06423516	      0.00000367	     -0.20552297	     -0.06692028	      0.88294048	     -0.00016130	     -0.22343866	      0.00000000	      0.00000001	     31.31698210
      0.51459333	     -0.06413338	      0.00000459	     -0.20542101	     -0.06691409	      0.88294221	     -0.00016005	     -0.22340922	      0.00000000	      0.00000001	     31.44097559
      0.51621575	     -0.06403271	      0.00000456	     -0.20532010	     -0.06690794	      0.88294396	     -0.00015876	     -0.22337965	      0.00000000	      0.00000001	     31.78768000
      0.51783817	     -0.06392951	      0.00000489	     -0.20521666	     -0.06690182	      0.88294574	     -0.00015744	     -0.22335012	      0.00000000	      0.00000001	     31.86784662
      0.51946059	     -0.06383495	      0.00000357	     -0.20512180	     -0.06689574	      0.88294754	     -0.00015608	     -0.22332060	      0.00000000	      0.00000001	     32.19672952
      0.52108301	     -0.06373284	      0.00000382	     -0.20501941	     -0.06688970	      0.88294935	     -0.00015470	     -0.22329133	      0.00000000	      0.00000001	     32.31532780
      0.52270543	     -0.06363741	      0.00000145	     -0.20492362	     -0.06688370	      0.88295118	     -0.00015328	     -0.22326201	      0.00000000	      0.00000001	     32.23204206
      0.52432785	     -0.06353883	      0.00000155	     -0.20482471	     -0.06687775	      0.88295303	     -0.00015184	     -0.22323286	      0.00000000	      0.00000001	     32.61067040
      0.52595027	     -0.06345208	     -0.00000199	     -0.20473754	     -0.06687185	      0.88295488	     -0.00015038	     -0.22320383	      0.00000000	      0.00000001	     33.00106210
      0.52737145	     -0.06336633	     -0.00000153	     -0.20465149	     -0.06686673	      0.88295651	     -0.00014908	     -0.22317869	      0.00000000	      0.00000001	     32.85094264
      0.52879264	     -0.06328753	     -0.00000409	     -0.20457231	     -0.06686164	      0.88295814	     -0.00014776	     -0.22315359	      0.00000000	      0.00000001	     33.09547821
      0.53021382	     -0.06320828	     -0.00000536	     -0.20449269	     -0.06685660	      0.88295977	     -0.00014643	     -0.22312869	      0.00000000	      0.00000001	     33.24405098
      0.53163511	     -0.06313255	     -0.00000754	     -0.20441656	     -0.06685161	      0.88296141	     -0.00014509	     -0.22310396	      0.00000000	      0.00000001	     33.53613156
      0.53305639	     -0.06305695	     -0.00000938	     -0.20434056	     -0.06684666	      0.88296304	     -0.00014374	     -0.22307949	      0.00000000	      0.00000001	     33.44788102
      0.53447768	     -0.06298149	     -0.00001155	     -0.20426466	     -0.06684176	      0.88296467	     -0.00014238	     -0.22305522	      0.00000000	      0.00000001	     33.75383406
      0.53614638	     -0.06289773	     -0.00001413	     -0.20418038	     -0.06683607	      0.88296659	     -0.00014077	     -0.22302700	      0.00000000	      0.00000001	     33.98080372
      0.53781507	     -0.06281224	     -0.00001658	     -0.20409436	     -0.06683045	      0.88296849	     -0.00013916	     -0.22299917	      0.00000000	      0.00000001	     34.14674407
      0.53928953	     -0.06274171	     -0.00001855	     -0.20402334	     -0.06682555	      0.88297017	     -0.00013774	     -0.22297483	      0.00000000	      0.00000001	     34.29703093
      0.54076399	     -0.06266941	     -0.00002006	     -0.20395056	     -0.06682071	      0.88297184	     -0.00013631	     -0.22295081	      0.00000000	      0.00000001	     34.28350767
      0.54223845	     -0.06260006	     -0.00002194	     -0.20388071	     -0.06681593	      0.88297349	     -0.00013489	     -0.22292708	      0.00000000	      0.00000001	     34.52985580
      0.54365161	     -0.06253651	     -0.00002381	     -0.20381666	     -0.06681141	      0.88297508	     -0.00013354	     -0.22290463	      0.00000000	      0.00000001	     34.81604156
      0.54506476	     -0.06247348	     -0.00002593	     -0.20375312	     -0.06680695	      0.88297664	     -0.00013219	     -0.22288250	      0.00000000	      0.00000001	     34.72716382
      0.54647792	     -0.06241097	     -0.00002822	     -0.20369009	     -0.06680255	      0.88297820	     -0.00013085	     -0.22286067	      0.00000000	      0.00000001	     35.03283928
      0.54817880	     -0.06233580	     -0.00003158	     -0.20361427	     -0.06679734	      0.88298006	     -0.00012925	     -0.22283482	      0.00000000	      0.00000001	     35.25445062
      0.54987969	     -0.06226916	     -0.00003631	     -0.20354692	     -0.06679223	      0.88298190	     -0.00012768	     -0.22280956	      0.00000000	      0.00000001	     35.47475054
      0.55134435	     -0.06220720	     -0.00003966	     -0.20348437	     -0.06678790	      0.88298347	     -0.00012635	     -0.22278850	      0.00000000	      0.00000001	     35.53972804
      0.55280901	     -0.06214770	     -0.00004368	     -0.20342425	     -0.06678366	      0.88298502	     -0.00012505	     -0.22276776	      0.00000000	      0.00000001	     35.62307853
      0.55440698	     -0.06208949	     -0.00004728	     -0.20336536	     -0.06677911	      0.88298669	     -0.00012366	     -0.22274561	      0.00000000	      0.00000001	     35.95102648
      0.55600495	     -0.06202919	     -0.00005127	     -0.20330438	     -0.06677466	      0.88298835	     -0.00012231	     -0.22272401	      0.00000000	      0.00000001	     35.98019732
      0.55734981	     -0.06198058	     -0.00005422	     -0.20325520	     -0.06677099	      0.88298972	     -0.00012122	     -0.22270615	      0.00000000	      0.00000001	     36.31766016
      0.55869468	     -0.06193328	     -0.00005765	     -0.20320731	     -0.06676739	      0.88299108	     -0.00012015	     -0.22268863	      0.00000000	      0.00000001	     36.29419012
      0.56003955	     -0.06188516	     -0.00006126	     -0.20315859	     -0.06676387	      0.88299242	     -0.00011913	     -0.22267138	      0.00000000	      0.00000001	     36.58139167
      0.56239301	     -0.06180767	     -0.00006865	     -0.20308002	     -0.06675788	      0.88299473	     -0.00011744	     -0.22264199	      0.00000000	      0.00000001	     36.49148614
      0.56374959	     -0.06176183	     -0.00007305	     -0.20303354	     -0.06675454	      0.88299603	     -0.00011653	     -0.22262552	      0.00000000	      0.00000001	     37.10532204
      0.56510616	     -0.06171806	     -0.00007761	     -0.20298913	     -0.06675129	      0.88299732	     -0.00011567	     -0.22260935	      0.00000000	      0.00000001	     37.13550202
      0.56678884	     -0.06166806	     -0.00008310	     -0.20293832	     -0.06674736	      0.88299889	     -0.00011467	     -0.22258967	      0.00000000	      0.00000001	     37.37576802
      0.56847152	     -0.06161620	     -0.00008840	     -0.20288567	     -0.06674357	      0.88300043	     -0.00011376	     -0.22257046	      0.00000000	      0.00000001	     37.29358672
      0.56995679	     -0.06156976	     -0.00009321	     -0.20283851	     -0.06674034	      0.88300176	     -0.00011302	     -0.22255383	      0.00000000	      0.00000001	     37.63821936
      0.57144206	     -0.06152698	     -0.00009789	     -0.20279501	     -0.06673722	      0.88300307	     -0.00011236	     -0.22253746	      0.00000000	      0.00000001	     37.80801714
      0.57292734	     -0.06148398	     -0.00010291	     -0.20275128	     -0.06673420	      0.88300435	     -0.00011176	     -0.22252137	      0.00000000	      0.00000001	     38.21467241
      0.57441261	     -0.06144282	     -0.00010807	     -0.20270939	     -0.06673130	      0.88300560	     -0.00011124	     -0.22250562	      0.00000000	      0.00000001	     37.99164072
      0.57589789	     -0.06140013	     -0.00011322	     -0.20266595	     -0.06672851	      0.88300683	     -0.00011080	     -0.22249020	      0.00000000	      0.00000001	     38.42952780
      0.57750331	     -0.06135925	     -0.00011850	     -0.20262427	     -0.06672563	      0.88300813	     -0.00011040	     -0.22247390	      0.00000000	      0.00000001	     38.48681827
      0.57910874	     -0.06131444	     -0.00012394	     -0.20257864	     -0.06672289	      0.88300940	     -0.00011010	     -0.22245798	      0.00000000	      0.00000001	     38.61476495
      0.58053348	     -0.06127796	     -0.00012808	     -0.20254145	     -0.06672058	      0.88301050	     -0.00010991	     -0.22244407	      0.00000000	      0.00000001	     38.71109111
      0.58195822	     -0.06124125	     -0.00013257	     -0.20250401	     -0.06671837	      0.88301158	     -0.00010980	     -0.22243042	      0.00000000	      0.00000001	     39.05600299
      0.58338297	     -0.06120644	     -0.00013665	     -0.20246847	     -0.06671628	      0.88301263	     -0.00010977	     -0.22241704	      0.00000000	      0.00000000	     38.95946021
      0.58480771	     -0.06117082	     -0.00014085	     -0.20243211	     -0.06671431	      0.88301366	     -0.00010981	     -0.22240391	      0.00000000	      0.00000000	     39.27773671
      0.58637938	     -0.06113591	     -0.00014523	     -0.20239640	     -0.06671227	      0.88301476	     -0.00010995	     -0.22238973	      0.00000000	      0.00000000	     39.14065817
      0.58795105	     -0.06110116	     -0.00014981	     -0.20236082	     -0.06671037	      0.88301584	     -0.00011019	     -0.22237589	      0.00000000	      0.00000000	     39.61477758
      0.58952273	     -0.06106839	     -0.00015379	     -0.20232723	     -0.06670861	      0.88301688	     -0.00011052	     -0.22236241	      0.00000000	      0.00000000	     39.36712876
      0.59109440	     -0.06103410	     -0.00015786	     -0.20229212	     -0.06670700	      0.88301790	     -0.00011095	     -0.22234934	      0.00000000	      0.00000000	     39.85423873
      0.59245538	     -0.06101088	     -0.00016092	     -0.20226819	     -0.06670573	      0.88301875	     -0.00011140	     -0.22233830	      0.00000000	      0.00000000	     39.65316837
      0.59381636	     -0.06098600	     -0.00016396	     -0.20224259	     -0.06670457	      0.88301959	     -0.00011193	     -0.22232761	      0.00000000	      0.00000000	     39.93988379
      0.59517734	     -0.06096442	     -0.00016663	     -0.20222030	     -0.06670352	      0.88302040	     -0.00011253	     -0.22231727	      0.00000000	      0.00000000	     39.88040325
      0.59681917	     -0.06093788	     -0.00016966	     -0.20219290	     -0.06670241	      0.88302134	     -0.00011336	     -0.22230525	      0.00000000	      0.00000000	     40.09717176
      0.59832956	     -0.06091812	     -0.00017204	     -0.20217235	     -0.06670153	      0.88302218	     -0.00011421	     -0.22229467	      0.00000000	      0.00000000	     40.15591955
      0.59983994	     -0.06090145	     -0.00017479	     -0.20215488	     -0.06670079	      0.88302299	     -0.00011515	     -0.22228460	      0.00000000	      0.00000000	     40.25413686
      0.60135033	     -0.06088777	     -0.00017693	     -0.20214041	     -0.06670019	      0.88302377	     -0.00011619	     -0.22227515	      0.00000000	      0.00000000	     40.26293301
      0.60286072	     -0.06088090	     -0.00017972	     -0.20213273	     -0.06669974	      0.88302452	     -0.00011731	     -0.22226638	      0.00000000	      0.00000000	     40.41362461
      0.60437110	     -0.06087739	     -0.00018133	     -0.20212843	     -0.06669942	      0.88302524	     -0.00011853	     -0.22225843	      0.00000000	      0.00000000	     40.18424786
      0.60588149	     -0.06087705	     -0.00018339	     -0.20212729	     -0.06669925	      0.88302592	     -0.00011983	     -0.22225136	     -0.00000000	      0.00000000	     40.47490901
      0.60739187	     -0.06088613	     -0.00018425	     -0.20213559	     -0.06669923	      0.88302657	     -0.00012123	     -0.22224516	     -0.00000000	      0.00000000	     40.22498211
      0.60890226	     -0.06089440	     -0.00018569	     -0.20214309	     -0.06669934	      0.88302718	     -0.00012271	     -0.22224000	     -0.00000000	      0.00000000	     40.37045966
      0.61041264	     -0.06090994	     -0.00018560	     -0.20215788	     -0.06669960	      0.88302775	     -0.00012428	     -0.22223578	     -0.00000000	      0.00000000	     40.20557872
      0.61192303	     -0.06092599	     -0.00018629	     -0.20217317	     -0.06669999	      0.88302827	     -0.00012594	     -0.22223257	     -0.00000000	      0.00000000	     40.52840310
      0.61323389	     -0.06094693	     -0.00018591	     -0.20219348	     -0.06670045	      0.88302869	     -0.00012746	     -0.22223059	     -0.00000000	      0.00000000	     40.17615158
      0.61454475	     -0.06096761	     -0.00018596	     -0.20221351	     -0.06670101	      0.88302908	     -0.00012904	     -0.22222940	     -0.00000000	      0.00000000	     40.35417263
      0.61585562	     -0.06099233	     -0.00018567	     -0.20223761	     -0.06670167	      0.88302942	     -0.00013068	     -0.22222896	     -0.00000000	      0.00000000	     40.16469216
      0.61716648	     -0.06101913	     -0.00018540	     -0.20226378	     -0.06670244	      0.88302973	     -0.00013239	     -0.22222928	     -0.00000000	      0.00000000	     40.25674321
      0.61878924	     -0.06105820	     -0.00018496	     -0.20230210	     -0.06670353	      0.88303005	     -0.00013460	     -0.22223077	     -0.00000000	      0.00000000	     39.82032018
      0.62041201	     -0.06109719	     -0.00018451	     -0.20234033	     -0.06670477	      0.88303031	     -0.00013690	     -0.22223344	     -0.00000000	      0.00000000	     39.97197646
      0.62203478	     -0.06114412	     -0.00018388	     -0.20238653	     -0.06670616	      0.88303050	     -0.00013930	     -0.22223723	     -0.00000000	      0.00000000	     39.72561415
      0.62365754	     -0.06119067	     -0.00018318	     -0.20243235	     -0.06670770	      0.88303062	     -0.00014180	     -0.22224222	     -0.00000000	      0.00000000	     39.94541457
      0.62501082	     -0.06123548	     -0.00018228	     -0.20247657	     -0.06670910	      0.88303066	     -0.00014396	     -0.22224717	     -0.00000000	      0.00000000	     39.59639951
      0.62636409	     -0.06128003	     -0.00018146	     -0.20252054	     -0.06671059	      0.88303065	     -0.00014618	     -0.22225291	     -0.00000000	     -0.00000000	     39.72811311
      0.62802028	     -0.06134160	     -0.00018044	     -0.20258141	     -0.06671255	      0.88303057	     -0.00014899	     -0.22226093	     -0.00000000	     -0.00000000	     39.25639776
      0.62967646	     -0.06140274	     -0.00017958	     -0.20264187	     -0.06671466	      0.88303040	     -0.00015189	     -0.22227007	     -0.00000000	     -0.00000000	     39.52345937
      0.63102438	     -0.06145600	     -0.00017856	     -0.20269459	     -0.06671648	      0.88303021	     -0.00015432	     -0.22227827	     -0.00000000	     -0.00000000	     39.09628542
      0.63237231	     -0.06150945	     -0.00017747	     -0.20274751	     -0.06671838	      0.88302996	     -0.00015681	     -0.22228712	     -0.00000000	     -0.00000000	     39.18360734
      0.63409536	     -0.06158379	     -0.00017574	     -0.20282120	     -0.06672095	      0.88302955	     -0.00016008	     -0.22229936	     -0.00000000	     -0.00000000	     38.70433699
      0.63581841	     -0.06165356	     -0.00017398	     -0.20289034	     -0.06672365	      0.88302906	     -0.00016345	     -0.22231262	     -0.00000000	     -0.00000000	     38.90174645
      0.63705225	     -0.06170905	     -0.00017231	     -0.20294540	     -0.06672567	      0.88302865	     -0.00016591	     -0.22232259	     -0.00000000	     -0.00000000	     38.52598846
      0.63828608	     -0.06176421	     -0.00017099	     -0.20300013	     -0.06672776	      0.88302820	     -0.00016842	     -0.22233303	     -0.00000000	     -0.00000000	     38.52916737
      0.63992855	     -0.06184163	     -0.00016915	     -0.20307699	     -0.06673065	      0.88302752	     -0.00017183	     -0.22234766	     -0.00000000	     -0.00000000	     38.09405701
      0.64157102	     -0.06191820	     -0.00016740	     -0.20315302	     -0.06673364	      0.88302676	     -0.00017532	     -0.22236307	     -0.00000000	     -0.00000000	     38.23404223
      0.64316639	     -0.06199865	     -0.00016552	     -0.20323297	     -0.06673666	      0.88302596	     -0.00017877	     -0.22237877	     -0.00000000	     -0.00000000	     37.71253000
      0.64476176	     -0.06207585	     -0.00016387	     -0.20330968	     -0.06673977	      0.88302508	     -0.00018229	     -0.22239519	     -0.00000000	     -0.00000000	     37.59908016
      0.64613338	     -0.06214564	     -0.00016202	     -0.20337907	     -0.06674252	      0.88302427	     -0.00018537	     -0.22240980	     -0.00000000	     -0.00000000	     37.44181429
      0.64750500	     -0.06221575	     -0.00016051	     -0.20344878	     -0.06674534	      0.88302341	     -0.00018849	     -0.22242490	     -0.00000000	     -0.00000000	     37.44930771
      0.64941494	     -0.06231806	     -0.00015782	     -0.20355057	     -0.06674938	      0.88302214	     -0.00019290	     -0.22244672	     -0.00000000	     -0.00000000	     36.94724118
      0.65089619	     -0.06239325	     -0.00015632	     -0.20362536	     -0.06675259	      0.88302109	     -0.00019637	     -0.22246424	     -0.00000000	     -0.00000000	     37.09034176
      0.65237744	     -0.06247390	     -0.00015388	     -0.20370565	     -0.06675586	      0.88302000	     -0.00019989	     -0.22248219	     -0.00000000	     -0.00000001	     36.85636074
      0.65385868	     -0.06255266	     -0.00015238	     -0.20378406	     -0.06675921	      0.88301885	     -0.00020344	     -0.22250063	     -0.00000000	     -0.00000001	     36.51419312
      0.65533993	     -0.06263128	     -0.00015000	     -0.20386235	     -0.06676261	      0.88301767	     -0.00020702	     -0.22251949	     -0.00000000	     -0.00000001	     36.47848984
      0.65682118	     -0.06271286	     -0.00014862	     -0.20394358	     -0.06676607	      0.88301644	     -0.00021064	     -0.22253875	     -0.00000000	     -0.00000001	     36.26538762
      0.65870218	     -0.06282017	     -0.00014558	     -0.20405053	     -0.06677055	      0.88301482	     -0.00021527	     -0.22256393	     -0.00000000	     -0.00000001	     35.74971841
      0.66004518	     -0.06288766	     -0.00014476	     -0.20411773	     -0.06677379	      0.88301363	     -0.00021860	     -0.22258226	     -0.00000000	     -0.00000001	     35.85296356
      0.66138819	     -0.06296304	     -0.00014273	     -0.20419287	     -0.06677707	      0.88301242	     -0.00022194	     -0.22260084	     -0.00000000	     -0.00000001	     35.65826826
      0.66273120	     -0.06303790	     -0.00014127	     -0.20426748	     -0.06678039	      0.88301118	     -0.00022530	     -0.22261977	     -0.00000000	     -0.00000001	     35.55124105
      0.66435213	     -0.06313003	     -0.00013909	     -0.20435934	     -0.06678443	      0.88300965	     -0.00022936	     -0.22264303	     -0.00000000	     -0.00000001	     35.45835452
      0.66597307	     -0.06321780	     -0.00013683	     -0.20444687	     -0.06678852	      0.88300809	     -0.00023344	     -0.22266673	     -0.00000000	     -0.00000001	     35.10869741
      0.66746423	     -0.06330141	     -0.00013470	     -0.20453027	     -0.06679232	      0.88300664	     -0.00023719	     -0.22268880	     -0.00000000	     -0.00000001	     35.01800498
      0.66895539	     -0.06338057	     -0.00013247	     -0.20460923	     -0.06679614	      0.88300516	     -0.00024094	     -0.22271117	     -0.00000000	     -0.00000001	     34.73463794
      0.67054025	     -0.06346641	     -0.00012998	     -0.20469490	     -0.06680023	      0.88300357	     -0.00024492	     -0.22273520	     -0.00000000	     -0.00000001	     34.68172690
      0.67212511	     -0.06355153	     -0.00012770	     -0.20477984	     -0.06680435	      0.88300197	     -0.00024889	     -0.22275947	     -0.00000000	     -0.00000001	     34.32707331
      0.67359541	     -0.06363173	     -0.00012589	     -0.20485988	     -0.06680819	      0.88300047	     -0.00025255	     -0.22278224	     -0.00000000	     -0.00000001	     34.36614832
      0.67506571	     -0.06370977	     -0.00012386	     -0.20493778	     -0.06681205	      0.88299897	     -0.00025620	     -0.22280532	     -0.00000000	     -0.00000001	     34.08508632
      0.67666072	     -0.06379871	     -0.00012183	     -0.20502659	     -0.06681625	      0.88299733	     -0.00026012	     -0.22283060	     -0.00000000	     -0.00000001	     33.97407847
      0.67825573	     -0.06388238	     -0.00011906	     -0.20511016	     -0.06682047	      0.88299568	     -0.00026400	     -0.22285622	     -0.00000000	     -0.00000001	     33.65031847
      0.67985501	     -0.06396793	     -0.00011662	     -0.20519562	     -0.06682471	      0.88299403	     -0.00026784	     -0.22288210	     -0.00000000	     -0.00000001	     33.64266013
      0.68145429	     -0.06405306	     -0.00011391	     -0.20528068	     -0.06682897	      0.88299238	     -0.00027163	     -0.22290817	     -0.00000000	     -0.00000001	     33.26135163
      0.68305357	     -0.06413535	     -0.00011166	     -0.20536290	     -0.06683323	      0.88299074	     -0.00027536	     -0.22293438	     -0.00000000	     -0.00000001	     33.49675769
      0.68465285	     -0.06421831	     -0.00010943	     -0.20544581	     -0.06683750	      0.88298909	     -0.00027902	     -0.22296065	     -0.00000000	     -0.00000001	     32.91098948
      0.68625213	     -0.06429667	     -0.00010832	     -0.20552412	     -0.06684178	      0.88298746	     -0.00028261	     -0.22298701	     -0.00000000	     -0.00000001	     32.97854571
      0.68785141	     -0.06437654	     -0.00010672	     -0.20560396	     -0.06684605	      0.88298583	     -0.00028612	     -0.22301341	     -0.00000000	     -0.00000001	     32.77634730
      0.68945069	     -0.06445183	     -0.00010566	     -0.20567922	     -0.06685033	      0.88298422	     -0.00028955	     -0.22303987	     -0.00000000	     -0.00000001	     32.74070436
      0.69104998	     -0.06452759	     -0.00010455	     -0.20575496	     -0.06685460	      0.88298262	     -0.00029289	     -0.22306645	     -0.00000000	     -0.00000001	     32.38928215
      0.69264926	     -0.06459873	     -0.00010450	     -0.20582607	     -0.06685888	      0.88298103	     -0.00029615	     -0.22309310	     -0.00000000	     -0.00000001	     32.46759065
      0.69424854	     -0.06467211	     -0.00010368	     -0.20589946	     -0.06686314	      0.88297947	     -0.00029930	     -0.22311966	     -0.00000000	     -0.00000001	     32.39264497
      0.69584782	     -0.06473555	     -0.00010360	     -0.20596291	     -0.06686741	      0.88297792	     -0.00030236	     -0.22314610	     -0.00000000	     -0.00000001	     32.19924049
      0.69744710	     -0.06480004	     -0.00010192	     -0.20602745	     -0.06687166	      0.88297640	     -0.00030532	     -0.22317219	     -0.00000000	     -0.00000001	     31.87727342
      0.69904638	     -0.06485896	     -0.00010139	     -0.20608641	     -0.06687591	      0.88297491	     -0.00030818	     -0.22319791	     -0.00000000	     -0.00000001	     31.99064520
      0.70064566	     -0.06491766	     -0.00009978	     -0.20614519	     -0.06688015	      0.88297344	     -0.00031093	     -0.22322317	     -0.00000000	     -0.00000001	     31.65497877
      0.70224494	     -0.06496982	     -0.00009961	     -0.20619740	     -0.06688437	      0.88297201	     -0.00031357	     -0.22324795	     -0.00000000	     -0.00000001	     31.88889646
      0.70384422	     -0.06502205	     -0.00009845	     -0.20624971	     -0.06688859	      0.88297062	     -0.00031610	     -0.22327213	     -0.00000000	     -0.00000001	     31.44041212
      0.70544350	     -0.06506652	     -0.00009883	     -0.20629425	     -0.06689279	      0.88296926	     -0.00031852	     -0.22329572	     -0.00000000	     -0.00000001	     31.84521020
      0.70704278	     -0.06511485	     -0.00009824	     -0.20634266	     -0.06689698	      0.88296794	     -0.00032082	     -0.22331859	     -0.00000000	     -0.00000001	     31.43921678
      0.70864206	     -0.06515193	     -0.00009882	     -0.20637982	     -0.06690116	      0.88296667	     -0.00032301	     -0.22334084	     -0.00000000	     -0.00000001	     31.37832452
      0.71024134	     -0.06519052	     -0.00009827	     -0.20641852	     -0.06690532	      0.88296544	     -0.00032508	     -0.22336234	     -0.00000000	     -0.00000001	     31.22642498
      0.71184063	     -0.06522517	     -0.00009915	     -0.20645325	     -0.06690946	      0.88296427	     -0.00032704	     -0.22338313	     -0.00000000	     -0.00000000	     31.42960430
      0.71343991	     -0.06525926	     -0.00009850	     -0.20648746	     -0.06691358	      0.88296314	     -0.00032887	     -0.22340324	     -0.00000000	     -0.00000000	     31.04986171
      0.71503919	     -0.06528672	     -0.00009922	     -0.20651502	     -0.06691769	      0.88296206	     -0.00033059	     -0.22342268	     -0.00000000	     -0.00000000	     31.34456958
      0.71638632	     -0.06531301	     -0.00009864	     -0.20654142	     -0.06692114	      0.88296120	     -0.00033195	     -0.22343852	     -0.00000000	     -0.00000000	     31.30274591
      0.71773345	     -0.06533521	     -0.00009864	     -0.20656374	     -0.06692457	      0.88296038	     -0.00033322	     -0.22345396	     -0.00000000	     -0.00000000	     31.10594530
      0.71908058	     -0.06535624	     -0.00009836	     -0.20658489	     -0.06692799	      0.88295959	     -0.00033440	     -0.22346894	     -0.00000000	     -0.00000000	     31.21598131
      0.72089162	     -0.06538396	     -0.00009792	     -0.20661278	     -0.06693256	      0.88295860	     -0.00033586	     -0.22348844	     -0.00000000	     -0.00000000	     30.96013455
      0.72270265	     -0.06540516	     -0.00009730	     -0.20663416	     -0.06693710	      0.88295768	     -0.00033716	     -0.22350720	     -0.00000000	     -0.00000000	     31.31197967
      0.72422071	     -0.06542403	     -0.00009680	     -0.20665319	     -0.06694089	      0.88295696	     -0.00033813	     -0.22352227	     -0.00000000	     -0.00000000	     30.97712310
      0.72573878	     -0.06543766	     -0.00009597	     -0.20666699	     -0.06694465	      0.88295630	     -0.00033900	     -0.22353683	     -0.00000000	     -0.00000000	     31.21791579
      0.72779325	     -0.06546152	     -0.00009505	     -0.20669109	     -0.06694972	      0.88295548	     -0.00033999	     -0.22355567	     -0.00000000	     -0.00000000	     31.00097052
      0.72944919	     -0.06546654	     -0.00009381	     -0.20669633	     -0.06695377	      0.88295489	     -0.00034066	     -0.22357032	     -0.00000000	     -0.00000000	     31.24742773
      0.73110514	     -0.06547990	     -0.00009338	     -0.20670989	     -0.06695779	      0.88295436	     -0.00034119	     -0.22358423	     -0.00000000	     -0.00000000	     31.18880106
      0.73276109	     -0.06548483	     -0.00009134	     -0.20671506	     -0.06696178	      0.88295388	     -0.00034160	     -0.22359762	     -0.00000000	     -0.00000000	     31.16560474
      0.73419489	     -0.06549078	     -0.00009112	     -0.20672119	     -0.06696522	      0.88295352	     -0.00034185	     -0.22360868	     -0.00000000	     -0.00000000	     31.31530141
      0.73562869	     -0.06549175	     -0.00009012	     -0.20672236	     -0.06696862	      0.88295319	     -0.00034201	     -0.22361933	     -0.00000000	     -0.00000000	     31.49694277
      0.73749641	     -0.06550172	     -0.00009012	     -0.20673258	     -0.06697302	      0.88295283	     -0.00034208	     -0.22363253	     -0.00000000	     -0.00000000	     31.40765742
      0.73936413	     -0.06549234	     -0.00008863	     -0.20672348	     -0.06697738	      0.88295253	     -0.00034199	     -0.22364533	     -0.00000000	     -0.00000000	     31.51383248
      0.74078143	     -0.06549040	     -0.00008948	     -0.20672171	     -0.06698065	      0.88295235	     -0.00034182	     -0.22365433	     -0.00000000	     -0.00000000	     31.66899014
      0.74219873	     -0.06548696	     -0.00008882	     -0.20671849	     -0.06698390	      0.88295220	     -0.00034156	     -0.22366298	     -0.00000000	     -0.00000000	     31.71786157
      0.74361604	     -0.06548369	     -0.00008903	     -0.20671542	     -0.06698711	      0.88295208	     -0.00034121	     -0.22367126	     -0.00000000	     -0.00000000	     31.90888956
      0.74503334	     -0.06547817	     -0.00008895	     -0.20671011	     -0.06699029	      0.88295200	     -0.00034078	     -0.22367919	     -0.00000000	     -0.00000000	     31.83557753
      0.74645064	     -0.06547129	     -0.00008910	     -0.20670343	     -0.06699345	      0.88295194	     -0.00034026	     -0.22368671	     -0.00000000	     -0.00000000	     32.07877041
      0.74821196	     -0.06546142	     -0.00008897	     -0.20669384	     -0.06699732	      0.88295192	     -0.00033949	     -0.22369554	     -0.00000000	     -0.00000000	     31.93407301
      0.74978566	     -0.06544662	     -0.00008910	     -0.20667927	     -0.06700073	      0.88295193	     -0.00033871	     -0.22370288	     -0.00000000	      0.00000000	     32.10217586
      0.75135936	     -0.06543168	     -0.00008882	     -0.20666458	     -0.06700410	      0.88295198	     -0.00033782	     -0.22370965	     -0.00000000	      0.00000000	     32.37891615
      0.75293306	     -0.06541625	     -0.00008917	     -0.20664939	     -0.06700743	      0.88295206	     -0.00033684	     -0.22371590	     -0.00000000	      0.00000000	     32.30384809
      0.75450675	     -0.06539789	     -0.00008903	     -0.20663128	     -0.06701072	      0.88295217	     -0.00033576	     -0.22372164	     -0.00000000	      0.00000000	     32.67487822
      0.75608045	     -0.06538068	     -0.00008943	     -0.20661431	     -0.06701395	      0.88295231	     -0.00033459	     -0.22372688	     -0.00000000	      0.00000000	     32.45228018
      0.75765415	     -0.06535812	     -0.00008958	     -0.20659200	     -0.06701715	      0.88295248	     -0.00033334	     -0.22373163	     -0.00000000	      0.00000000	     32.84651778
      0.75921190	     -0.06533682	     -0.00009000	     -0.20657094	     -0.06702026	      0.88295267	     -0.00033201	     -0.22373581	     -0.00000000	      0.00000000	     33.00349882
      0.76076966	     -0.06531318	     -0.00009046	     -0.20654754	     -0.06702333	      0.88295288	     -0.00033060	     -0.22373948	     -0.00000000	      0.00000000	     32.98193820
      0.76218305	     -0.06528995	     -0.00009094	     -0.20652454	     -0.06702607	      0.88295310	     -0.00032926	     -0.22374239	     -0.00000000	      0.00000000	     33.28586202
      0.76359644	     -0.06526616	     -0.00009166	     -0.20650096	     -0.06702877	      0.88295333	     -0.00032785	     -0.22374487	     -0.00000000	      0.00000000	     33.26581181
      0.76508733	     -0.06523910	     -0.00009239	     -0.20647412	     -0.06703157	      0.88295360	     -0.00032631	     -0.22374705	     -0.00000000	      0.00000000	     33.57724801
      0.76657823	     -0.06521138	     -0.00009342	     -0.20644664	     -0.06703434	      0.88295389	     -0.00032471	     -0.22374877	     -0.00000000	      0.00000000	     33.49090452
      0.76806912	     -0.06518127	     -0.00009444	     -0.20641674	     -0.06703705	      0.88295419	     -0.00032305	     -0.22375001	     -0.00000000	      0.00000000	     33.93464606
      0.76956002	     -0.06515111	     -0.00009574	     -0.20638679	     -0.06703972	      0.88295451	     -0.00032134	     -0.22375081	     -0.00000000	      0.00000000	     33.75108863
      0.77105092	     -0.06511691	     -0.00009697	     -0.20635281	     -0.06704234	      0.88295484	     -0.00031958	     -0.22375115	     -0.00000000	      0.00000000	     34.19528963
      0.77254181	     -0.06508466	     -0.00009860	     -0.20632076	     -0.06704492	      0.88295520	     -0.00031778	     -0.22375100	     -0.00000000	      0.00000000	     34.24540149
      0.77411777	     -0.06504818	     -0.00010025	     -0.20628451	     -0.06704759	      0.88295558	     -0.00031584	     -0.22375042	     -0.00000000	      0.00000000	     34.48467881
      0.77569373	     -0.06501044	     -0.00010246	     -0.20624697	     -0.06705021	      0.88295599	     -0.00031385	     -0.22374935	     -0.00000000	      0.00000000	     34.48342343
      0.77726969	     -0.06497070	     -0.00010452	     -0.20620743	     -0.06705277	      0.88295641	     -0.00031184	     -0.22374782	     -0.00000000	      0.00000000	     34.71526978
      0.77884566	     -0.06493044	     -0.00010715	     -0.20616735	     -0.06705528	      0.88295685	     -0.00030979	     -0.22374581	     -0.00000000	      0.00000000	     34.97011098
      0.78042162	     -0.06489042	     -0.00010988	     -0.20612752	     -0.06705774	      0.88295730	     -0.00030773	     -0.22374335	     -0.00000000	      0.00000000	     35.37075640
      0.78199758	     -0.06484756	     -0.00011272	     -0.20608483	     -0.06706014	      0.88295777	     -0.00030565	     -0.22374049	     -0.00000000	      0.00000000	     35.51153427
      0.78357354	     -0.06480714	     -0.00011600	     -0.20604457	     -0.06706249	      0.88295825	     -0.00030355	     -0.22373717	     -0.00000000	      0.00000000	     35.82333379
      0.78514950	     -0.06476225	     -0.00011903	     -0.20599985	     -0.06706479	      0.88295875	     -0.00030146	     -0.22373351	     -0.00000000	      0.00000000	     35.73095930
      0.78672546	     -0.06471761	     -0.00012257	     -0.20595537	     -0.06706703	      0.88295926	     -0.00029936	     -0.22372940	     -0.00000000	      0.00000000	     36.07185433
      0.78830142	     -0.06467271	     -0.00012583	     -0.20591061	     -0.06706922	      0.88295979	     -0.00029727	     -0.22372488	     -0.00000000	      0.00000000	     36.36891343
      0.78987738	     -0.06462657	     -0.00012940	     -0.20586462	     -0.06707135	      0.88296033	     -0.00029520	     -0.22371996	     -0.00000000	      0.00000000	     36.68522785
      0.79148553	     -0.06457962	     -0.00013326	     -0.20581782	     -0.06707348	      0.88296090	     -0.00029311	     -0.22371455	     -0.00000000	      0.00000000	     36.80421726
      0.79309367	     -0.06453389	     -0.00013785	     -0.20577221	     -0.06707555	      0.88296149	     -0.00029106	     -0.22370879	     -0.00000000	      0.00000000	     37.33279562
      0.79470181	     -0.06448528	     -0.00014210	     -0.20572373	     -0.06707758	      0.88296209	     -0.00028906	     -0.22370271	     -0.00000000	      0.00000000	     37.33416888
      0.79630996	     -0.06443596	     -0.00014689	     -0.20567453	     -0.06707956	      0.88296271	     -0.00028712	     -0.22369629	     -0.00000000	      0.00000000	     37.79968927
      0.79791810	     -0.06438801	     -0.00015140	     -0.20562669	     -0.06708149	      0.88296335	     -0.00028525	     -0.22368946	     -0.00000000	      0.00000000	     38.14446232
      0.79952624	     -0.06433926	     -0.00015645	     -0.20557805	     -0.06708339	      0.88296400	     -0.00028345	     -0.22368232	     -0.00000000	      0.00000000	     38.35924477
      0.80113439	     -0.06428894	     -0.00016103	     -0.20552785	     -0.06708524	      0.88296466	     -0.00028174	     -0.22367479	     -0.00000000	      0.00000000	     38.79178048
      0.80274253	     -0.06423785	     -0.00016607	     -0.20547686	     -0.06708706	      0.88296534	     -0.00028012	     -0.22366688	     -0.00000000	      0.00000000	     39.37585289
      0.80435067	     -0.06418910	     -0.00017093	     -0.20542822	     -0.06708885	      0.88296604	     -0.00027859	     -0.22365854	     -0.00000000	      0.00000000	     39.47875104
      0.80585219	     -0.06414118	     -0.00017583	     -0.20538040	     -0.06709049	      0.88296669	     -0.00027727	     -0.22365048	     -0.00000000	      0.00000000	     39.76533434
      0.80735371	     -0.06409262	     -0.00018037	     -0.20533194	     -0.06709211	      0.88296736	     -0.00027603	     -0.22364206	     -0.00000000	      0.00000000	     40.19060712
      0.80885522	     -0.06404465	     -0.00018513	     -0.20528406	     -0.06709370	      0.88296804	     -0.00027490	     -0.22363327	     -0.00000000	      0.00000000	     40.74921267
      0.81035674	     -0.06399647	     -0.00018984	     -0.20523598	     -0.06709528	      0.88296873	     -0.00027387	     -0.22362416	     -0.00000000	      0.00000000	     40.66030755
      0.81185826	     -0.06394549	     -0.00019448	     -0.20518509	     -0.06709683	      0.88296942	     -0.00027295	     -0.22361470	     -0.00000000	      0.00000000	     41.40582217
      0.81335977	     -0.06389753	     -0.00019934	     -0.20513722	     -0.06709837	      0.88297013	     -0.00027213	     -0.22360488	     -0.00000000	      0.00000000	     41.39057636
      0.81471736	     -0.06385255	     -0.00020366	     -0.20509232	     -0.06709975	      0.88297077	     -0.00027149	     -0.22359574	     -0.00000000	      0.00000000	     41.90543004
      0.81607495	     -0.06380821	     -0.00020805	     -0.20504805	     -0.06710112	      0.88297141	     -0.00027094	     -0.22358634	     -0.00000000	      0.00000000	     41.93218868
      0.81743254	     -0.06376230	     -0.00021244	     -0.20500221	     -0.06710248	      0.88297205	     -0.00027048	     -0.22357668	     -0.00000000	      0.00000000	     42.37747821
      0.81975511	     -0.06368705	     -0.00022001	     -0.20492708	     -0.06710480	      0.88297316	     -0.00026992	     -0.22355957	     -0.00000000	      0.00000000	     42.37739849
      0.82112110	     -0.06364049	     -0.00022460	     -0.20488057	     -0.06710615	      0.88297381	     -0.00026972	     -0.22354919	     -0.00000000	      0.00000000	     43.18299653
      0.82248710	     -0.06359393	     -0.00022897	     -0.20483406	     -0.06710750	      0.88297446	     -0.00026962	     -0.22353859	     -0.00000000	      0.00000000	     43.27978958
      0.82409444	     -0.06354106	     -0.00023420	     -0.20478125	     -0.06710910	      0.88297523	     -0.00026963	     -0.22352583	     -0.00000000	      0.00000000	     43.38101219
      0.82570178	     -0.06348998	     -0.00023955	     -0.20473021	     -0.06711069	      0.88297598	     -0.00026978	     -0.22351282	     -0.00000000	      0.00000000	     43.93276929
      0.82730912	     -0.06343607	     -0.00024465	     -0.20467635	     -0.06711229	      0.88297674	     -0.00027007	     -0.22349961	     -0.00000000	      0.00000000	     43.81872157
      0.82891646	     -0.06338326	     -0.00024966	     -0.20462357	     -0.06711389	      0.88297748	     -0.00027049	     -0.22348619	     -0.00000000	      0.00000000	     44.13186322
      0.83052380	     -0.06333088	     -0.00025457	     -0.20457122	     -0.06711551	      0.88297821	     -0.00027106	     -0.22347258	     -0.00000000	      0.00000000	     44.35307930
      0.83213114	     -0.06327651	     -0.00025984	     -0.20451686	     -0.06711714	      0.88297893	     -0.00027177	     -0.22345883	     -0.00000000	      0.00000000	     44.60650671
      0.83373849	     -0.06322447	     -0.00026553	     -0.20446480	     -0.06711878	      0.88297965	     -0.00027262	     -0.22344507	     -0.00000000	      0.00000000	     44.86704610
      0.83534583	     -0.06317360	     -0.00027079	     -0.20441390	     -0.06712044	      0.88298034	     -0.00027362	     -0.22343137	     -0.00000000	      0.00000000	     45.32296208
      0.83695317	     -0.06312672	     -0.00027622	     -0.20436699	     -0.06712213	      0.88298103	     -0.00027475	     -0.22341767	     -0.00000000	      0.00000000	     45.38383845
      0.83856051	     -0.06307526	     -0.00028018	     -0.20431551	     -0.06712383	      0.88298170	     -0.00027603	     -0.22340406	     -0.00000000	      0.00000000	     45.20656863
      0.84016785	     -0.06302508	     -0.00028430	     -0.20426530	     -0.06712556	      0.88298235	     -0.00027745	     -0.22339041	     -0.00000000	      0.00000000	     45.47586992
      0.84177519	     -0.06297683	     -0.00028755	     -0.20421702	     -0.06712732	      0.88298299	     -0.00027901	     -0.22337673	     -0.00000000	      0.00000000	     45.57523962
      0.84338253	     -0.06292755	     -0.00029150	     -0.20416768	     -0.06712911	      0.88298362	     -0.00028071	     -0.22336307	     -0.00000000	      0.00000000	     45.90675169
      0.84498988	     -0.06288135	     -0.00029410	     -0.20412145	     -0.06713092	      0.88298422	     -0.00028256	     -0.22334939	     -0.00000000	      0.00000000	     46.00216059
      0.84659722	     -0.06283420	     -0.00029823	     -0.20407421	     -0.06713277	      0.88298481	     -0.00028455	     -0.22333575	     -0.00000001	      0.00000000	     46.06256243
      0.84820456	     -0.06278829	     -0.00030037	     -0.20402825	     -0.06713465	      0.88298538	     -0.00028668	     -0.22332214	     -0.00000001	      0.00000000	     46.28225594
      0.84949578	     -0.06275266	     -0.00030408	     -0.20399252	     -0.06713618	      0.88298583	     -0.00028849	     -0.22331129	     -0.00000001	      0.00000000	     46.48477718
      0.85078699	     -0.06271832	     -0.00030643	     -0.20395810	     -0.06713774	      0.88298626	     -0.00029040	     -0.22330055	     -0.00000001	      0.00000000	     46.39890764
      0.85207821	     -0.06268415	     -0.00030897	     -0.20392385	     -0.06713933	      0.88298668	     -0.00029239	     -0.22328991	     -0.00000001	      0.00000000	     46.60372928
      0.85384834	     -0.06264012	     -0.00031139	     -0.20387971	     -0.06714154	      0.88298724	     -0.00029527	     -0.22327550	     -0.00000001	      0.00000000	     46.26098544
      0.85561846	     -0.06259284	     -0.00031344	     -0.20383231	     -0.06714379	      0.88298777	     -0.00029832	     -0.22326129	     -0.00000001	      0.00000000	     46.78703580
      0.85707893	     -0.06255939	     -0.00031497	     -0.20379876	     -0.06714569	      0.88298819	     -0.00030096	     -0.22324967	     -0.00000001	      0.00000000	     46.58314946
      0.85853941	     -0.06252304	     -0.00031631	     -0.20376231	     -0.06714763	      0.88298859	     -0.00030371	     -0.22323820	     -0.00000001	      0.00000000	     46.96392077
      0.86036260	     -0.06248437	     -0.00031705	     -0.20372352	     -0.06715009	      0.88298907	     -0.00030730	     -0.22322406	     -0.00000001	      0.00000000	     46.50335642
      0.86170226	     -0.06245280	     -0.00031803	     -0.20369184	     -0.06715193	      0.88298941	     -0.00031005	     -0.22321385	     -0.00000001	      0.00000000	     47.05849086
      0.86304192	     -0.06242376	     -0.00031858	     -0.20366269	     -0.06715380	      0.88298973	     -0.00031288	     -0.22320377	     -0.00000001	      0.00000000	     46.95345167
      0.86478740	     -0.06238895	     -0.00031953	     -0.20362773	     -0.06715629	      0.88299012	     -0.00031672	     -0.22319085	     -0.00000001	      0.00000000	     47.18093859
      0.86653289	     -0.06235684	     -0.00031956	     -0.20359549	     -0.06715882	      0.88299048	     -0.00032070	     -0.22317826	     -0.00000001	      0.00000000	     46.72175370
      0.86783105	     -0.06232985	     -0.00031967	     -0.20356837	     -0.06716074	      0.88299073	     -0.00032376	     -0.22316913	     -0.00000001	      0.00000000	     47.15539644
      0.86912922	     -0.06230923	     -0.00031917	     -0.20354766	     -0.06716269	      0.88299096	     -0.00032690	     -0.22316015	     -0.00000001	      0.00000000	     47.02148279
      0.87082825	     -0.06228312	     -0.00031824	     -0.20352141	     -0.06716527	      0.88299124	     -0.00033113	     -0.22314876	     -0.00000001	      0.00000000	     47.00462613
      0.87233959	     -0.06226290	     -0.00031693	     -0.20350107	     -0.06716762	      0.88299146	     -0.00033501	     -0.22313893	     -0.00000001	      0.00000000	     46.78713534
      0.87385093	     -0.06224443	     -0.00031551	     -0.20348248	     -0.06716999	      0.88299165	     -0.00033898	     -0.22312947	     -0.00000001	      0.00000000	     47.03999514
      0.87532996	     -0.06223496	     -0.00031389	     -0.20347289	     -0.06717235	      0.88299181	     -0.00034297	     -0.22312064	     -0.00000001	      0.00000000	     46.98903915
      0.87680900	     -0.06222499	     -0.00031183	     -0.20346281	     -0.06717474	      0.88299193	     -0.00034705	     -0.22311237	     -0.00000001	      0.00000000	     46.69849553
      0.87828804	     -0.06222087	     -0.00030978	     -0.20345857	     -0.06717717	      0.88299203	     -0.00035122	     -0.22310460	     -0.00000001	      0.00000000	     46.88548823
      0.87976707	     -0.06221878	     -0.00030736	     -0.20345638	     -0.06717962	      0.88299208	     -0.00035547	     -0.22309743	     -0.00000001	      0.00000000	     46.54617576
      0.88124611	     -0.06222140	     -0.00030494	     -0.20345889	     -0.06718210	      0.88299210	     -0.00035981	     -0.22309086	     -0.00000001	     -0.00000000	     46.74927226
      0.88272515	     -0.06222775	     -0.00030230	     -0.20346514	     -0.06718461	      0.88299207	     -0.00036422	     -0.22308495	     -0.00000001	     -0.00000000	     46.24779866
      0.88396071	     -0.06223356	     -0.00029991	     -0.20347085	     -0.06718672	      0.88299202	     -0.00036796	     -0.22308052	     -0.00000001	     -0.00000000	     46.38328427
      0.88519627	     -0.06224295	     -0.00029737	     -0.20348016	     -0.06718885	      0.88299193	     -0.00037176	     -0.22307652	     -0.00000001	     -0.00000000	     46.24741608
      0.88643183	     -0.06225369	     -0.00029461	     -0.20349083	     -0.06719099	      0.88299181	     -0.00037559	     -0.22307300	     -0.00000001	     -0.00000000	     46.14911165
      0.88798113	     -0.06227109	     -0.00029087	     -0.20350815	     -0.06719370	      0.88299160	     -0.00038046	     -0.22306921	     -0.00000001	     -0.00000000	     45.91747748
      0.88920429	     -0.06228576	     -0.00028768	     -0.20352276	     -0.06719585	      0.88299140	     -0.00038435	     -0.22306676	     -0.00000001	     -0.00000000	     45.79371525
      0.89042746	     -0.06230338	     -0.00028432	     -0.20354032	     -0.06719801	      0.88299116	     -0.00038827	     -0.22306475	     -0.00000001	     -0.00000000	     45.70665582
      0.89165062	     -0.06232287	     -0.00028071	     -0.20355976	     -0.06720017	      0.88299088	     -0.00039222	     -0.22306322	     -0.00000001	     -0.00000000	     45.52728333
      0.89323135	     -0.06235229	     -0.00027581	     -0.20358913	     -0.06720298	      0.88299046	     -0.00039737	     -0.22306194	     -0.00000001	     -0.00000000	     45.41291131
      0.89447228	     -0.06237635	     -0.00027153	     -0.20361317	     -0.06720519	      0.88299008	     -0.00040144	     -0.22306152	     -0.00000001	     -0.00000000	     45.14459498
      0.89571322	     -0.06240402	     -0.00026716	     -0.20364080	     -0.06720741	      0.88298965	     -0.00040553	     -0.22306159	     -0.00000001	     -0.00000000	     45.02185374
      0.89695415	     -0.06243350	     -0.00026260	     -0.20367026	     -0.06720962	      0.88298918	     -0.00040964	     -0.22306219	     -0.00000001	     -0.00000000	     44.83535491
      0.89853501	     -0.06247539	     -0.00025662	     -0.20371214	     -0.06721245	      0.88298852	     -0.00041490	     -0.22306366	     -0.00000001	     -0.00000000	     44.64316852
      0.89982332	     -0.06250911	     -0.00025124	     -0.20374586	     -0.06721474	      0.88298792	     -0.00041919	     -0.22306550	     -0.00000001	     -0.00000000	     44.41679419
      0.90111163	     -0.06254727	     -0.00024586	     -0.20378402	     -0.06721703	      0.88298728	     -0.00042349	     -0.22306785	     -0.00000001	     -0.00000000	     44.23434351
      0.90239994	     -0.06258666	     -0.00024033	     -0.20382342	     -0.06721932	      0.88298658	     -0.00042779	     -0.22307078	     -0.00000001	     -0.00000000	     44.04315543
      0.90395463	     -0.06263823	     -0.00023368	     -0.20387502	     -0.06722206	      0.88298567	     -0.00043298	     -0.22307499	     -0.00000001	     -0.00000000	     43.78585177
      0.90532696	     -0.06268406	     -0.00022770	     -0.20392087	     -0.06722447	      0.88298481	     -0.00043755	     -0.22307937	     -0.00000001	     -0.00000000	     43.55094644
      0.90669929	     -0.06273345	     -0.00022171	     -0.20397028	     -0.06722686	      0.88298389	     -0.00044211	     -0.22308431	     -0.00000001	     -0.00000000	     43.47215972
      0.90807162	     -0.06278560	     -0.00021565	     -0.20402248	     -0.06722923	      0.88298291	     -0.00044665	     -0.22308987	     -0.00000001	     -0.00000001	     43.06746653
      0.90944394	     -0.06283902	     -0.00020956	     -0.20407593	     -0.06723158	      0.88298187	     -0.00045117	     -0.22309601	     -0.00000001	     -0.00000001	     43.02229373
      0.91112721	     -0.06290910	     -0.00020195	     -0.20414608	     -0.06723444	      0.88298052	     -0.00045667	     -0.22310435	     -0.00000001	     -0.00000001	     42.52155522
      0.91256825	     -0.06296845	     -0.00019529	     -0.20420548	     -0.06723685	      0.88297931	     -0.00046135	     -0.22311216	     -0.00000000	     -0.00000001	     42.42545066
      0.91400929	     -0.06303085	     -0.00018827	     -0.20426796	     -0.06723923	      0.88297803	     -0.00046599	     -0.22312055	     -0.00000000	     -0.00000001	     42.31190038
      0.91545032	     -0.06309581	     -0.00018116	     -0.20433301	     -0.06724157	      0.88297669	     -0.00047057	     -0.22312951	     -0.00000000	     -0.00000001	     41.92204829
      0.91689136	     -0.06316055	     -0.00017373	     -0.20439784	     -0.06724388	      0.88297530	     -0.00047511	     -0.22313903	     -0.00000000	     -0.00000001	     41.76850591
      0.91843899	     -0.06323306	     -0.00016535	     -0.20447047	     -0.06724632	      0.88297375	     -0.00047991	     -0.22314981	     -0.00000000	     -0.00000001	     41.66781197
      0.91998662	     -0.06330475	     -0.00015655	     -0.20454231	     -0.06724872	      0.88297214	     -0.00048462	     -0.22316116	     -0.00000000	     -0.00000001	     41.05268289
      0.92153425	     -0.06337871	     -0.00014800	     -0.20461641	     -0.06725107	      0.88297049	     -0.00048924	     -0.22317300	     -0.00000000	     -0.00000001	     41.21193880
      0.92308188	     -0.06345169	     -0.00013898	     -0.20468955	     -0.06725338	      0.88296878	     -0.00049376	     -0.22318537	     -0.00000000	     -0.00000001	     40.74201271
      0.92472362	     -0.06353398	     -0.00013035	     -0.20477199	     -0.06725578	      0.88296693	     -0.00049843	     -0.22319901	     -0.00000000	     -0.00000001	     40.58698007
      0.92636536	     -0.06361528	     -0.00012112	     -0.20485347	     -0.06725813	      0.88296504	     -0.00050296	     -0.22321331	     -0.00000000	     -0.00000001	     40.03466223
      0.92800710	     -0.06369929	     -0.00011306	     -0.20493764	     -0.06726044	      0.88296311	     -0.00050735	     -0.22322824	     -0.00000000	     -0.00000001	     39.94968602
      0.92946171	     -0.06377489	     -0.00010465	     -0.20501342	     -0.06726243	      0.88296139	     -0.00051111	     -0.22324196	     -0.00000000	     -0.00000001	     39.72390313
      0.93091631	     -0.06385230	     -0.00009729	     -0.20509098	     -0.06726439	      0.88295966	     -0.00051475	     -0.22325614	     -0.00000000	     -0.00000001	     39.73000472
      0.93261284	     -0.06394438	     -0.00008750	     -0.20518330	     -0.06726662	      0.88295762	     -0.00051883	     -0.22327330	     -0.00000000	     -0.00000001	     39.37996032
      0.93430936	     -0.06403560	     -0.00007909	     -0.20527474	     -0.06726880	      0.88295559	     -0.00052273	     -0.22329102	     -0.00000000	     -0.00000001	     38.96229024
      0.93569844	     -0.06410827	     -0.00007039	     -0.20534763	     -0.06727054	      0.88295393	     -0.00052579	     -0.22330587	     -0.00000000	     -0.00000001	     38.90364827
      0.93708752	     -0.06418331	     -0.00006257	     -0.20542289	     -0.06727224	      0.88295228	     -0.00052872	     -0.22332101	     -0.00000000	     -0.00000001	     38.88166508
      0.93921043	     -0.06429612	     -0.00004971	     -0.20553607	     -0.06727476	      0.88294978	     -0.00053294	     -0.22334477	     -0.00000000	     -0.00000001	     38.79337671
      0.94066205	     -0.06437324	     -0.00004350	     -0.20561341	     -0.06727643	      0.88294809	     -0.00053565	     -0.22336151	     -0.00000000	     -0.00000001	     38.26146097
      0.94211367	     -0.06445111	     -0.00003586	     -0.20569153	     -0.06727806	      0.88294643	     -0.00053822	     -0.22337865	     -0.00000000	     -0.00000001	     38.20578271
      0.94356530	     -0.06452773	     -0.00002915	     -0.20576841	     -0.06727964	      0.88294480	     -0.00054064	     -0.22339621	     -0.00000000	     -0.00000001	     37.97425188
      0.94501692	     -0.06460567	     -0.00002194	     -0.20584661	     -0.06728117	      0.88294320	     -0.00054291	     -0.22341408	     -0.00000000	     -0.00000001	     37.98819535
      0.94646854	     -0.06468300	     -0.00001498	     -0.20592423	     -0.06728265	      0.88294163	     -0.00054503	     -0.22343225	     -0.00000000	     -0.00000001	     37.51156461
      0.94792016	     -0.06475881	     -0.00000797	     -0.20600034	     -0.06728409	      0.88294011	     -0.00054700	     -0.22345065	     -0.00000000	     -0.00000001	     37.56372049
      0.94960220	     -0.06484816	      0.00000027	     -0.20609006	     -0.06728569	      0.88293839	     -0.00054910	     -0.22347219	     -0.00000000	     -0.00000001	     37.02176465
      0.95128425	     -0.06493682	      0.00000795	     -0.20617910	     -0.06728721	      0.88293673	     -0.00055098	     -0.22349391	     -0.00000000	     -0.00000001	     37.15753059
      0.95296629	     -0.06502355	      0.00001611	     -0.20626623	     -0.06728867	      0.88293514	     -0.00055267	     -0.22351580	     -0.00000000	     -0.00000001	     36.47048824
      0.95464833	     -0.06510915	      0.00002390	     -0.20635225	     -0.06729006	      0.88293361	     -0.00055414	     -0.22353783	     -0.00000000	     -0.00000001	     36.51369123
      0.95609970	     -0.06518248	      0.00003131	     -0.20642598	     -0.06729119	      0.88293235	     -0.00055525	     -0.22355685	     -0.00000000	     -0.00000001	     36.26553872
      0.95755108	     -0.06525434	      0.00003802	     -0.20649823	     -0.06729227	      0.88293114	     -0.00055621	     -0.22357588	     -0.00000000	     -0.00000001	     36.26084293
      0.95895096	     -0.06532473	      0.00004453	     -0.20656901	     -0.06729326	      0.88293003	     -0.00055699	     -0.22359422	     -0.00000000	     -0.00000001	     36.14640292
      0.96035084	     -0.06539318	      0.00005054	     -0.20663786	     -0.06729419	      0.88292897	     -0.00055762	     -0.22361256	     -0.00000000	     -0.00000001	     35.74859299
      0.96175073	     -0.06545887	      0.00005637	     -0.20670395	     -0.06729507	      0.88292796	     -0.00055812	     -0.22363082	     -0.00000000	     -0.00000000	     35.73865814
      0.96349069	     -0.06554136	      0.00006333	     -0.20678696	     -0.06729608	      0.88292678	     -0.00055853	     -0.22365333	     -0.00000000	     -0.00000000	     35.56273915
      0.96505118	     -0.06560983	      0.00006966	     -0.20685591	     -0.06729690	      0.88292579	     -0.00055872	     -0.22367336	     -0.00000000	     -0.00000000	     35.35856395
      0.96661167	     -0.06568033	      0.00007537	     -0.20692688	     -0.06729766	      0.88292487	     -0.00055873	     -0.22369311	     -0.00000000	     -0.00000000	     35.16341228
      0.96817216	     -0.06574382	      0.00008154	     -0.20699089	     -0.06729833	      0.88292402	     -0.00055856	     -0.22371264	     -0.00000000	     -0.00000000	     34.73441069
      0.96973265	     -0.06580672	      0.00008701	     -0.20705429	     -0.06729893	      0.88292324	     -0.00055822	     -0.22373180	     -0.00000000	     -0.00000000	     34.62147167
      0.97129314	     -0.06586667	      0.00009253	     -0.20711475	     -0.06729945	      0.88292252	     -0.00055771	     -0.22375061	     -0.00000000	     -0.00000000	     34.49747274
      0.97285363	     -0.06592314	      0.00009795	     -0.20717175	     -0.06729988	      0.88292188	     -0.00055701	     -0.22376901	     -0.00000000	     -0.00000000	     34.46832890
      0.97441412	     -0.06597947	      0.00010315	     -0.20722861	     -0.06730023	      0.88292130	     -0.00055614	     -0.22378693	     -0.00000000	     -0.00000000	     34.21249979
      0.97597461	     -0.06602794	      0.00010847	     -0.20727763	     -0.06730049	      0.88292080	     -0.00055510	     -0.22380442	     -0.00000000	     -0.00000000	     33.99485564
      0.97757183	     -0.06607715	      0.00011383	     -0.20732740	     -0.06730066	      0.88292035	     -0.00055385	     -0.22382174	     -0.00000000	     -0.00000000	     33.59880610
      0.97916904	     -0.06612389	      0.00011893	     -0.20737470	     -0.06730074	      0.88291998	     -0.00055242	     -0.22383848	     -0.00000000	     -0.00000000	     33.69351007
      0.98076625	     -0.06616473	      0.00012416	     -0.20741611	     -0.06730073	      0.88291967	     -0.00055082	     -0.22385466	     -0.00000000	     -0.00000000	     33.22126946
      0.98236347	     -0.06620185	      0.00012827	     -0.20745379	     -0.06730061	      0.88291945	     -0.00054903	     -0.22387023	     -0.00000000	     -0.00000000	     33.18773144
      0.98396068	     -0.06623935	      0.00013200	     -0.20749184	     -0.06730040	      0.88291929	     -0.00054707	     -0.22388525	     -0.00000000	     -0.00000000	     33.09863752
      0.98556099	     -0.06627506	      0.00013516	     -0.20752810	     -0.06730009	      0.88291921	     -0.00054493	     -0.22389987	     -0.00000000	     -0.00000000	     32.63329432
      0.98716130	     -0.06630653	      0.00013790	     -0.20756009	     -0.06729968	      0.88291920	     -0.00054262	     -0.22391400	     -0.00000000	      0.00000000	     32.68401445
      0.98874894	     -0.06633758	      0.00014021	     -0.20759167	     -0.06729917	      0.88291925	     -0.00054016	     -0.22392750	     -0.00000000	      0.00000000	     32.23968815
      0.99033657	     -0.06636515	      0.00014182	     -0.20761974	     -0.06729855	      0.88291938	     -0.00053754	     -0.22394053	     -0.00000000	      0.00000000	     32.30711452
      0.99228683	     -0.06639955	      0.00014337	     -0.20765476	     -0.06729766	      0.88291964	     -0.00053411	     -0.22395590	     -0.00000000	      0.00000000	     32.12096077
      0.99383251	     -0.06642322	      0.00014380	     -0.20767891	     -0.06729684	      0.88291991	     -0.00053122	     -0.22396765	     -0.00000000	      0.00000000	     31.68694565
      0.99537819	     -0.06644545	      0.00014377	     -0.20770161	     -0.06729592	      0.88292025	     -0.00052818	     -0.22397897	     -0.00000000	      0.00000000	     31.75296964
      0.99699354	     -0.06646821	      0.00014334	     -0.20772485	     -0.06729485	      0.88292066	     -0.00052487	     -0.22399041	     -0.00000000	      0.00000000	     31.38773914
      0.99860888	     -0.06648700	      0.00014257	     -0.20774411	     -0.06729366	      0.88292115	     -0.00052140	     -0.22400144	     -0.00000000	      0.00000000	     31.46576655
      1.00022422	     -0.06650575	      0.00014126	     -0.20776333	     -0.06729237	      0.88292170	     -0.00051779	     -0.22401202	     -0.00000000	      0.00000000	     30.96399489
      1.00165116	     -0.06651899	      0.00013964	     -0.20777697	     -0.06729114	      0.88292224	     -0.00051449	     -0.22402103	     -0.00000000	      0.00000000	     30.97178229
      1.00307810	     -0.06653209	      0.00013772	     -0.20779046	     -0.06728982	      0.88292283	     -0.00051109	     -0.22402973	     -0.00000000	      0.00000000	     30.92719535
      1.00435867	     -0.06654337	      0.00013570	     -0.20780208	     -0.06728855	      0.88292339	     -0.00050795	     -0.22403728	     -0.00000000	      0.00000000	     30.80292562
      1.00563924	     -0.06655334	      0.00013336	     -0.20781240	     -0.06728722	      0.88292400	     -0.00050473	     -0.22404461	     -0.00000000	      0.00000000	     30.64371951
      1.00691981	     -0.06656228	      0.00013082	     -0.20782168	     -0.06728581	      0.88292464	     -0.00050145	     -0.22405170	     -0.00000000	      0.00000000	     30.57748116
      1.00820039	     -0.06656991	      0.00012803	     -0.20782965	     -0.06728433	      0.88292531	     -0.00049809	     -0.22405856	     -0.00000000	      0.00000000	     30.40672878
      1.00948096	     -0.06657684	      0.00012492	     -0.20783690	     -0.06728278	      0.88292602	     -0.00049466	     -0.22406516	     -0.00000000	      0.00000000	     30.37239512
      1.01076153	     -0.06658249	      0.00012154	     -0.20784288	     -0.06728115	      0.88292675	     -0.00049118	     -0.22407152	     -0.00000000	      0.00000000	     30.20357126
      1.01204210	     -0.06658731	      0.00011787	     -0.20784803	     -0.06727945	      0.88292752	     -0.00048763	     -0.22407763	     -0.00000000	      0.00000000	     30.19263773
      1.01332267	     -0.06659098	      0.00011393	     -0.20785201	     -0.06727768	      0.88292831	     -0.00048404	     -0.22408349	     -0.00000000	      0.00000000	     30.04569232
      1.01460325	     -0.06659386	      0.00010970	     -0.20785520	     -0.06727583	      0.88292913	     -0.00048039	     -0.22408908	     -0.00000000	      0.00000000	     30.05035394
      1.01588382	     -0.06659550	      0.00010522	     -0.20785715	     -0.06727390	      0.88292998	     -0.00047670	     -0.22409443	     -0.00000000	      0.00000000	     29.91155469
      1.01716439	     -0.06659633	      0.00010044	     -0.20785827	     -0.06727190	      0.88293084	     -0.00047297	     -0.22409950	     -0.00000000	      0.00000000	     29.93374523
      1.01844496	     -0.06659573	      0.00009557	     -0.20785798	     -0.06726982	      0.88293173	     -0.00046921	     -0.22410431	     -0.00000000	      0.00000000	     29.81014383
      1.01972553	     -0.06659444	      0.00009044	     -0.20785698	     -0.06726767	      0.88293263	     -0.00046541	     -0.22410885	     -0.00000000	      0.00000000	     29.84771751
      1.02100611	     -0.06659194	      0.00008506	     -0.20785477	     -0.06726544	      0.88293355	     -0.00046159	     -0.22411313	     -0.00000000	      0.00000000	     29.73229165
      1.02228668	     -0.06658859	      0.00007940	     -0.20785171	     -0.06726313	      0.88293448	     -0.00045774	     -0.22411711	     -0.00000000	      0.00000000	     29.78964151
      1.02356725	     -0.06658400	      0.00007348	     -0.20784740	     -0.06726074	      0.88293543	     -0.00045388	     -0.22412082	     -0.00000000	      0.00000001	     29.68736875
      1.02484782	     -0.06657843	      0.00006731	     -0.20784211	     -0.06725828	      0.88293638	     -0.00045001	     -0.22412422	     -0.00000000	      0.00000001	     29.76319471
      1.02612839	     -0.06657148	      0.00006090	     -0.20783542	     -0.06725574	      0.88293734	     -0.00044614	     -0.22412732	     -0.00000000	      0.00000001	     29.67356964
      1.02740897	     -0.06656352	      0.00005427	     -0.20782773	     -0.06725312	      0.88293831	     -0.00044226	     -0.22413008	     -0.00000000	      0.00000001	     29.76619600
      1.02868954	     -0.06655409	      0.00004758	     -0.20781856	     -0.06725042	      0.88293928	     -0.00043838	     -0.22413252	     -0.00000000	      0.00000001	     29.69186924
      1.02997011	     -0.06654402	      0.00004060	     -0.20780875	     -0.06724764	      0.88294025	     -0.00043451	     -0.22413463	     -0.00000000	      0.00000001	     29.79839066
      1.03157142	     -0.06653097	      0.00003153	     -0.20779602	     -0.06724406	      0.88294147	     -0.00042969	     -0.22413682	     -0.00000000	      0.00000001	     29.59729310
      1.03317273	     -0.06651402	      0.00002201	     -0.20777936	     -0.06724035	      0.88294269	     -0.00042490	     -0.22413850	     -0.00000000	      0.00000001	     29.81693684
      1.03448381	     -0.06650026	      0.00001398	     -0.20776584	     -0.06723723	      0.88294368	     -0.00042100	     -0.22413945	     -0.00000000	      0.00000001	     29.89570531
      1.03579489	     -0.06648553	      0.00000572	     -0.20775134	     -0.06723403	      0.88294467	     -0.00041714	     -0.22414006	     -0.00000000	      0.00000001	     29.94303696
      1.03710598	     -0.06647015	     -0.00000278	     -0.20773618	     -0.06723075	      0.88294566	     -0.00041332	     -0.22414032	     -0.00000000	      0.00000001	     30.05025734
      1.03883264	     -0.06644917	     -0.00001427	     -0.20771550	     -0.06722632	      0.88294696	     -0.00040836	     -0.22414018	     -0.00000000	      0.00000001	     29.92865375
      1.04055931	     -0.06642350	     -0.00002621	     -0.20769009	     -0.06722175	      0.88294824	     -0.00040351	     -0.22413946	     -0.00000000	      0.00000001	     30.25496275
      1.04201241	     -0.06640101	     -0.00003618	     -0.20766782	     -0.06721782	      0.88294932	     -0.00039952	     -0.22413833	     -0.00000000	      0.00000001	     30.43508297
      1.04346551	     -0.06637740	     -0.00004672	     -0.20764441	     -0.06721380	      0.88295039	     -0.00039563	     -0.22413676	     -0.00000000	      0.00000001	     30.50149752
      1.04491861	     -0.06635334	     -0.00005730	     -0.20762056	     -0.06720971	      0.88295145	     -0.00039185	     -0.22413474	     -0.00000000	      0.00000000	     30.87602146
      1.04637171	     -0.06632673	     -0.00006815	     -0.20759415	     -0.06720554	      0.88295251	     -0.00038819	     -0.22413231	     -0.00000000	      0.00000000	     30.78389133
      1.04782481	     -0.06629846	     -0.00007913	     -0.20756605	     -0.06720130	      0.88295357	     -0.00038465	     -0.22412940	     -0.00000000	      0.00000000	     31.20355507
      1.04927791	     -0.06626999	     -0.00009032	     -0.20753777	     -0.06719700	      0.88295462	     -0.00038125	     -0.22412603	     -0.00000000	      0.00000000	     31.15249479
      1.05073101	     -0.06623785	     -0.00010177	     -0.20750579	     -0.06719263	      0.88295567	     -0.00037799	     -0.22412217	     -0.00000000	      0.00000000	     31.52475108
      1.05238867	     -0.06620236	     -0.00011469	     -0.20747049	     -0.06718757	      0.88295687	     -0.00037445	     -0.22411709	     -0.00000000	      0.00000000	     31.80556113
      1.05404632	     -0.06616188	     -0.00012762	     -0.20743021	     -0.06718245	      0.88295807	     -0.00037111	     -0.22411136	     -0.00000000	      0.00000000	     31.93315798
      1.05568560	     -0.06612384	     -0.00014105	     -0.20739232	     -0.06717732	      0.88295925	     -0.00036802	     -0.22410492	     -0.00000000	      0.00000000	     32.27535773
      1.05732488	     -0.06608026	     -0.00015404	     -0.20734892	     -0.06717213	      0.88296044	     -0.00036513	     -0.22409778	     -0.00000000	      0.00000000	     32.31034516
      1.05896416	     -0.06603671	     -0.00016763	     -0.20730553	     -0.06716689	      0.88296164	     -0.00036245	     -0.22408988	     -0.00000000	      0.00000000	     32.60015538
      1.06060345	     -0.06599055	     -0.00018058	     -0.20725954	     -0.06716161	      0.88296284	     -0.00035999	     -0.22408120	     -0.00000000	      0.00000001	     32.84293961
      1.06224273	     -0.06594325	     -0.00019434	     -0.20721238	     -0.06715628	      0.88296405	     -0.00035775	     -0.22407171	     -0.00000000	      0.00000001	     33.10479563
      1.06388201	     -0.06589303	     -0.00020716	     -0.20716232	     -0.06715092	      0.88296527	     -0.00035574	     -0.22406143	     -0.00000000	      0.00000001	     33.35477106
      1.06552129	     -0.06584261	     -0.00022050	     -0.20711204	     -0.06714552	      0.88296649	     -0.00035395	     -0.22405032	     -0.00000000	      0.00000001	     33.60616918
      1.06699249	     -0.06579365	     -0.00023140	     -0.20706322	     -0.06714066	      0.88296760	     -0.00035255	     -0.22403967	     -0.00000000	      0.00000001	     33.92663793
      1.06846369	     -0.06574481	     -0.00024309	     -0.20701450	     -0.06713579	      0.88296872	     -0.00035133	     -0.22402835	     -0.00000000	      0.00000001	     34.24033507
      1.06993489	     -0.06569563	     -0.00025427	     -0.20696544	     -0.06713090	      0.88296985	     -0.00035031	     -0.22401639	     -0.00000000	      0.00000001	     34.64352537
      1.07140609	     -0.06564418	     -0.00026566	     -0.20691410	     -0.06712600	      0.88297098	     -0.00034948	     -0.22400383	     -0.00000000	      0.00000001	     34.58201157
      1.07287729	     -0.06558958	     -0.00027689	     -0.20685959	     -0.06712109	      0.88297213	     -0.00034884	     -0.22399063	     -0.00000000	      0.00000001	     35.03724072
      1.07446231	     -0.06553159	     -0.00028934	     -0.20680170	     -0.06711579	      0.88297336	     -0.00034837	     -0.22397576	     -0.00000000	      0.00000001	     34.96617306
      1.07604734	     -0.06546875	     -0.00030136	     -0.20673895	     -0.06711049	      0.88297461	     -0.00034814	     -0.22396027	     -0.00000000	      0.00000001	     35.50422778
      1.07763237	     -0.06540742	     -0.00031355	     -0.20667769	     -0.06710519	      0.88297587	     -0.00034814	     -0.22394409	     -0.00000000	      0.00000001	     35.44760991
      1.07921739	     -0.06534130	     -0.00032498	     -0.20661164	     -0.06709990	      0.88297713	     -0.00034837	     -0.22392728	     -0.00000000	      0.00000001	     36.07005746
      1.08080242	     -0.06527904	     -0.00033691	     -0.20654943	     -0.06709460	      0.88297841	     -0.00034884	     -0.22390976	     -0.00000000	      0.00000001	     36.01777842
      1.08238745	     -0.06521058	     -0.00034776	     -0.20648102	     -0.06708932	      0.88297968	     -0.00034954	     -0.22389167	     -0.00000000	      0.00000001	     36.13860860
      1.08397247	     -0.06514270	     -0.00035891	     -0.20641319	     -0.06708405	      0.88298096	     -0.00035048	     -0.22387290	     -0.00000000	      0.00000001	     36.48780062
      1.08555750	     -0.06507276	     -0.00036906	     -0.20634329	     -0.06707879	      0.88298224	     -0.00035165	     -0.22385353	     -0.00000000	      0.00000001	     36.63979151
      1.08714253	     -0.06500419	     -0.00037964	     -0.20627473	     -0.06707354	      0.88298353	     -0.00035306	     -0.22383354	     -0.00000000	      0.00000001	     37.02302579
      1.08872755	     -0.06493013	     -0.00038859	     -0.20620071	     -0.06706832	      0.88298481	     -0.00035470	     -0.22381300	     -0.00000000	      0.00000001	     37.17098274
      1.09031258	     -0.06486097	     -0.00039855	     -0.20613154	     -0.06706312	      0.88298609	     -0.00035657	     -0.22379181	     -0.00000000	      0.00000001	     37.42835964
      1.09189761	     -0.06478302	     -0.00040622	     -0.20605363	     -0.06705795	      0.88298737	     -0.00035868	     -0.22377016	     -0.00000000	      0.00000001	     37.65444113
      1.09348263	     -0.06471101	     -0.00041557	     -0.20598159	     -0.06705281	      0.88298864	     -0.00036103	     -0.22374788	     -0.00000000	      0.00000001	     37.51083178
      1.09506766	     -0.06463196	     -0.00042210	     -0.20590256	     -0.06704770	      0.88298990	     -0.00036361	     -0.22372512	     -0.00000000	      0.00000001	     37.86987065
      1.09665269	     -0.06455828	     -0.00043062	     -0.20582885	     -0.06704262	      0.88299115	     -0.00036642	     -0.22370180	     -0.00000000	      0.00000001	     37.96959421
      1.09823771	     -0.06447277	     -0.00043652	     -0.20574333	     -0.06703758	      0.88299239	     -0.00036947	     -0.22367807	     -0.00000000	      0.00000001	     38.37396873
      1.09982274	     -0.06439996	     -0.00044577	     -0.20567043	     -0.06703258	      0.88299361	     -0.00037276	     -0.22365394	     -0.00000000	      0.00000001	     38.50509639
      1.10140777	     -0.06431459	     -0.00045054	     -0.20558504	     -0.06702762	      0.88299482	     -0.00037628	     -0.22362965	     -0.00000000	      0.00000001	     38.79408709
      1.10299280	     -0.06424265	     -0.00045935	     -0.20551298	     -0.06702270	      0.88299601	     -0.00038003	     -0.22360492	     -0.00000000	      0.00000001	     38.81603820
      1.10431524	     -0.06416834	     -0.00046224	     -0.20543865	     -0.06701864	      0.88299699	     -0.00038334	     -0.22358412	     -0.00000000	      0.00000001	     39.03452282
      1.10563769	     -0.06410128	     -0.00046719	     -0.20537152	     -0.06701461	      0.88299796	     -0.00038681	     -0.22356297	     -0.00000000	      0.00000000	     39.20333946
      1.10731923	     -0.06401483	     -0.00047173	     -0.20528500	     -0.06700954	      0.88299917	     -0.00039145	     -0.22353567	     -0.00000000	      0.00000000	     39.47370643
      1.10900077	     -0.06392679	     -0.00047683	     -0.20519686	     -0.06700453	      0.88300036	     -0.00039636	     -0.22350791	     -0.00000000	      0.00000000	     39.39812343
      1.11053512	     -0.06384203	     -0.00047877	     -0.20511204	     -0.06700001	      0.88300142	     -0.00040105	     -0.22348223	     -0.00000000	      0.00000000	     39.89053414
      1.11206948	     -0.06376459	     -0.00048211	     -0.20503450	     -0.06699554	      0.88300245	     -0.00040596	     -0.22345611	     -0.00000000	      0.00000000	     39.76288357
      1.11360384	     -0.06367915	     -0.00048338	     -0.20494899	     -0.06699113	      0.88300346	     -0.00041107	     -0.22342976	     -0.00000000	      0.00000000	     40.08967020
      1.11513820	     -0.06359962	     -0.00048618	     -0.20486934	     -0.06698678	      0.88300445	     -0.00041639	     -0.22340311	     -0.00000000	      0.00000000	     39.95605954
      1.11667255	     -0.06351380	     -0.00048640	     -0.20478344	     -0.06698249	      0.88300541	     -0.00042191	     -0.22337628	     -0.00000000	      0.00000000	     40.29831128
      1.11820691	     -0.06343636	     -0.00048831	     -0.20470586	     -0.06697825	      0.88300635	     -0.00042763	     -0.22334915	     -0.00000000	      0.00000000	     40.47760997
      1.11974127	     -0.06334925	     -0.00048690	     -0.20461867	     -0.06697408	      0.88300726	     -0.00043354	     -0.22332186	     -0.00000000	      0.00000000	     40.41096229
      1.12127562	     -0.06327035	     -0.00048746	     -0.20453963	     -0.06696997	      0.88300815	     -0.00043964	     -0.22329425	     -0.00000000	      0.00000000	     40.76099145
      1.12280998	     -0.06318203	     -0.00048459	     -0.20445123	     -0.06696593	      0.88300901	     -0.00044593	     -0.22326647	     -0.00000000	      0.00000000	     40.80708655
      1.12404150	     -0.06311545	     -0.00048391	     -0.20438455	     -0.06696272	      0.88300968	     -0.00045110	     -0.22324395	     -0.00000000	      0.00000000	     40.80362817
      1.12527301	     -0.06304737	     -0.00048219	     -0.20431637	     -0.06695956	      0.88301033	     -0.00045639	     -0.22322133	     -0.00000000	      0.00000000	     40.93220595
      1.12650453	     -0.06297986	     -0.00048036	     -0.20424876	     -0.06695645	      0.88301096	     -0.00046179	     -0.22319863	     -0.00000000	      0.00000000	     41.01944668
      1.12773604	     -0.06291263	     -0.00047819	     -0.20418142	     -0.06695337	      0.88301158	     -0.00046730	     -0.22317585	     -0.00000000	      0.00000000	     41.08233390
      1.12896756	     -0.06284471	     -0.00047563	     -0.20411339	     -0.06695033	      0.88301218	     -0.00047291	     -0.22315299	     -0.00000000	      0.00000000	     41.18164920
      1.13019907	     -0.06277713	     -0.00047277	     -0.20404570	     -0.06694734	      0.88301275	     -0.00047862	     -0.22313003	     -0.00000000	      0.00000000	     41.22484727
      1.13128591	     -0.06271686	     -0.00046991	     -0.20398533	     -0.06694473	      0.88301324	     -0.00048374	     -0.22310969	     -0.00000000	      0.00000000	     41.32085252
      1.13237275	     -0.06265690	     -0.00046683	     -0.20392526	     -0.06694216	      0.88301372	     -0.00048892	     -0.22308927	     -0.00000000	      0.00000000	     41.36447089
      1.13345959	     -0.06259687	     -0.00046349	     -0.20386513	     -0.06693962	      0.88301418	     -0.00049418	     -0.22306879	     -0.00000000	      0.00000000	     41.43833918
      1.13491461	     -0.06251722	     -0.00045880	     -0.20378532	     -0.06693626	      0.88301477	     -0.00050132	     -0.22304127	     -0.00000000	      0.00000000	     41.49963823
      1.13601824	     -0.06245686	     -0.00045490	     -0.20372485	     -0.06693376	      0.88301520	     -0.00050681	     -0.22302035	     -0.00000000	      0.00000000	     41.58891794
      1.13712187	     -0.06239689	     -0.00045059	     -0.20366477	     -0.06693128	      0.88301561	     -0.00051236	     -0.22299937	     -0.00000000	      0.00000000	     41.62937146
      1.13822549	     -0.06233713	     -0.00044600	     -0.20360489	     -0.06692884	      0.88301600	     -0.00051797	     -0.22297837	     -0.00000000	      0.00000000	     41.69922211
      1.13965554	     -0.06226030	     -0.00043978	     -0.20352790	     -0.06692573	      0.88301648	     -0.00052531	     -0.22295112	     -0.00000000	      0.00000000	     41.75884108
      1.14075534	     -0.06220154	     -0.00043477	     -0.20346901	     -0.06692336	      0.88301683	     -0.00053101	     -0.22293016	     -0.00000000	      0.00000000	     41.84055552
      1.14185513	     -0.06214326	     -0.00042962	     -0.20341059	     -0.06692103	      0.88301716	     -0.00053675	     -0.22290921	     -0.00000000	      0.00000000	     41.88711759
      1.14295493	     -0.06208534	     -0.00042431	     -0.20335254	     -0.06691873	      0.88301747	     -0.00054253	     -0.22288828	     -0.00000000	      0.00000000	     41.95345253
      1.14443671	     -0.06200814	     -0.00041694	     -0.20327513	     -0.06691568	      0.88301785	     -0.00055038	     -0.22286012	     -0.00000000	      0.00000000	     42.02111704
      1.14557374	     -0.06194954	     -0.00041106	     -0.20321638	     -0.06691337	      0.88301812	     -0.00055645	     -0.22283857	     -0.00000000	      0.00000000	     42.08724504
      1.14671076	     -0.06189172	     -0.00040501	     -0.20315839	     -0.06691109	      0.88301836	     -0.00056254	     -0.22281710	     -0.00000000	      0.00000000	     42.13064568
      1.14784779	     -0.06183459	     -0.00039874	     -0.20310109	     -0.06690884	      0.88301858	     -0.00056866	     -0.22279571	     -0.00000000	      0.00000000	     42.17887257
      1.14933896	     -0.06176086	     -0.00039020	     -0.20302713	     -0.06690594	      0.88301884	     -0.00057671	     -0.22276781	     -0.00000000	      0.00000000	     42.23019470
      1.15053616	     -0.06170251	     -0.00038312	     -0.20296858	     -0.06690364	      0.88301901	     -0.00058320	     -0.22274557	     -0.00000000	      0.00000000	     42.27052644
      1.15173335	     -0.06164514	     -0.00037595	     -0.20291101	     -0.06690138	      0.88301915	     -0.00058970	     -0.22272348	     -0.00000000	      0.00000000	     42.31073424
      1.15293055	     -0.06158890	     -0.00036864	     -0.20285455	     -0.06689914	      0.88301927	     -0.00059621	     -0.22270157	     -0.00000000	      0.00000000	     42.33852329
      1.15443419	     -0.06151997	     -0.00035911	     -0.20278535	     -0.06689638	      0.88301938	     -0.00060439	     -0.22267432	     -0.00000000	      0.00000000	     42.38341052
      1.15573031	     -0.06146188	     -0.00035065	     -0.20272701	     -0.06689403	      0.88301943	     -0.00061144	     -0.22265112	     -0.00000000	      0.00000000	     42.38025424
      1.15702644	     -0.06140586	     -0.00034224	     -0.20267072	     -0.06689172	      0.88301945	     -0.00061849	     -0.22262821	     -0.00000000	      0.00000000	     42.43427471
      1.15832257	     -0.06135087	     -0.00033381	     -0.20261546	     -0.06688944	      0.88301943	     -0.00062552	     -0.22260564	     -0.00000000	     -0.00000000	     42.40282608
      1.15961869	     -0.06129799	     -0.00032552	     -0.20256228	     -0.06688719	      0.88301938	     -0.00063253	     -0.22258340	     -0.00000000	     -0.00000000	     42.48563986
      1.16121890	     -0.06123513	     -0.00031496	     -0.20249905	     -0.06688446	      0.88301927	     -0.00064114	     -0.22255648	     -0.00000000	     -0.00000000	     42.34617092
      1.16281912	     -0.06117365	     -0.00030444	     -0.20243717	     -0.06688178	      0.88301911	     -0.00064970	     -0.22253014	     -0.00000000	     -0.00000000	     42.45334146
      1.16420360	     -0.06112371	     -0.00029548	     -0.20238687	     -0.06687950	      0.88301892	     -0.00065705	     -0.22250787	     -0.00000000	     -0.00000000	     42.58299648
      1.16558809	     -0.06107968	     -0.00028712	     -0.20234245	     -0.06687727	      0.88301870	     -0.00066432	     -0.22248616	     -0.00000000	     -0.00000000	     42.61722242
      1.16697257	     -0.06103868	     -0.00027928	     -0.20230104	     -0.06687507	      0.88301843	     -0.00067152	     -0.22246515	     -0.00000000	     -0.00000000	     42.62920807
      1.16864235	     -0.06099477	     -0.00027050	     -0.20225660	     -0.06687247	      0.88301806	     -0.00068007	     -0.22244078	     -0.00000000	     -0.00000000	     42.83994163
      1.17022833	     -0.06096307	     -0.00026256	     -0.20222437	     -0.06687007	      0.88301766	     -0.00068804	     -0.22241872	     -0.00000000	     -0.00000000	     42.75859581
      1.17181432	     -0.06093187	     -0.00025544	     -0.20219262	     -0.06686773	      0.88301722	     -0.00069586	     -0.22239790	     -0.00000000	     -0.00000000	     42.74399241
      1.17340030	     -0.06091050	     -0.00024846	     -0.20217067	     -0.06686545	      0.88301673	     -0.00070351	     -0.22237827	     -0.00000000	     -0.00000000	     43.02081891
      1.17498628	     -0.06089167	     -0.00024201	     -0.20215125	     -0.06686324	      0.88301620	     -0.00071097	     -0.22235999	     -0.00000000	     -0.00000000	     42.82279886
      1.17683679	     -0.06087871	     -0.00023397	     -0.20213760	     -0.06686074	      0.88301553	     -0.00071943	     -0.22234041	      0.00000000	     -0.00000000	     42.86380970
      1.17830669	     -0.06087125	     -0.00022869	     -0.20212957	     -0.06685883	      0.88301495	     -0.00072596	     -0.22232616	      0.00000000	     -0.00000000	     42.79553859
      1.17977658	     -0.06086876	     -0.00022211	     -0.20212652	     -0.06685698	      0.88301435	     -0.00073231	     -0.22231309	      0.00000000	     -0.00000000	     42.84219712
      1.18124647	     -0.06087279	     -0.00021702	     -0.20212996	     -0.06685519	      0.88301372	     -0.00073847	     -0.22230122	      0.00000000	     -0.00000000	     42.71843119
      1.18279642	     -0.06087960	     -0.00021031	     -0.20213619	     -0.06685338	      0.88301303	     -0.00074475	     -0.22229008	      0.00000000	     -0.00000000	     42.45980544
      1.18434637	     -0.06089016	     -0.00020485	     -0.20214613	     -0.06685164	      0.88301231	     -0.00075082	     -0.22228028	      0.00000000	     -0.00000000	     42.56407750
      1.18589631	     -0.06090609	     -0.00019757	     -0.20216147	     -0.06684997	      0.88301157	     -0.00075667	     -0.22227180	      0.00000000	     -0.00000000	     42.10290859
      1.18744626	     -0.06092755	     -0.00019299	     -0.20218229	     -0.06684839	      0.88301081	     -0.00076229	     -0.22226465	      0.00000000	     -0.00000000	     42.45651352
      1.18899621	     -0.06095091	     -0.00018510	     -0.20220508	     -0.06684688	      0.88301003	     -0.00076767	     -0.22225887	      0.00000000	     -0.00000000	     41.90652553
      1.19038624	     -0.06097818	     -0.00018122	     -0.20223177	     -0.06684559	      0.88300932	     -0.00077231	     -0.22225478	      0.00000000	     -0.00000000	     42.04487896
      1.19177628	     -0.06100573	     -0.00017481	     -0.20225881	     -0.06684436	      0.88300860	     -0.00077675	     -0.22225176	      0.00000000	     -0.00000000	     41.71878534
      1.19345126	     -0.06104771	     -0.00016935	     -0.20230012	     -0.06684297	      0.88300773	     -0.00078185	     -0.22224942	      0.00000000	     -0.00000000	     41.65209485
      1.19482659	     -0.06108030	     -0.00016299	     -0.20233222	     -0.06684189	      0.88300700	     -0.00078582	     -0.22224864	      0.00000000	     -0.00000000	     41.32118032
      1.19620193	     -0.06111832	     -0.00015836	     -0.20236971	     -0.06684087	      0.88300628	     -0.00078960	     -0.22224875	      0.00000000	     -0.00000000	     41.29921472
      1.19757727	     -0.06115984	     -0.00015294	     -0.20241072	     -0.06683990	      0.88300555	     -0.00079319	     -0.22224979	      0.00000000	     -0.00000000	     41.16830217
      1.19965251	     -0.06123060	     -0.00014623	     -0.20248071	     -0.06683856	      0.88300446	     -0.00079824	     -0.22225315	     -0.00000000	     -0.00000000	     40.57737354
      1.20098463	     -0.06127427	     -0.00014063	     -0.20252391	     -0.06683777	      0.88300377	     -0.00080124	     -0.22225638	     -0.00000000	     -0.00000000	     40.69544108
      1.20231674	     -0.06132457	     -0.00013645	     -0.20257372	     -0.06683702	      0.88300308	     -0.00080406	     -0.22226038	     -0.00000000	     -0.00000000	     40.67868164
      1.20398399	     -0.06139201	     -0.00013048	     -0.20264061	     -0.06683616	      0.88300222	     -0.00080734	     -0.22226657	     -0.00000000	     -0.00000000	     40.12786326
      1.20565123	     -0.06145943	     -0.00012572	     -0.20270744	     -0.06683538	      0.88300138	     -0.00081032	     -0.22227401	     -0.00000000	     -0.00000000	     40.31811886
      1.20707506	     -0.06152071	     -0.00012029	     -0.20276827	     -0.06683476	      0.88300067	     -0.00081264	     -0.22228125	     -0.00000000	     -0.00000000	     39.89682431
      1.20849888	     -0.06158414	     -0.00011636	     -0.20283123	     -0.06683420	      0.88299998	     -0.00081474	     -0.22228932	     -0.00000000	     -0.00000000	     39.96312451
      1.21035324	     -0.06167588	     -0.00011005	     -0.20292240	     -0.06683353	      0.88299909	     -0.00081716	     -0.22230104	     -0.00000000	     -0.00000000	     39.70627637
      1.21188188	     -0.06174642	     -0.00010639	     -0.20299247	     -0.06683303	      0.88299837	     -0.00081888	     -0.22231184	     -0.00000000	     -0.00000000	     39.53444610
      1.21341051	     -0.06182048	     -0.00010048	     -0.20306612	     -0.06683258	      0.88299768	     -0.00082035	     -0.22232336	     -0.00000000	     -0.00000000	     39.24074905
      1.21493915	     -0.06190128	     -0.00009711	     -0.20314647	     -0.06683218	      0.88299700	     -0.00082158	     -0.22233571	     -0.00000000	     -0.00000000	     39.38497018
      1.21646779	     -0.06198121	     -0.00009129	     -0.20322604	     -0.06683181	      0.88299633	     -0.00082255	     -0.22234897	     -0.00000000	     -0.00000000	     38.84211964
      1.21799642	     -0.06206575	     -0.00008802	     -0.20331016	     -0.06683147	      0.88299569	     -0.00082327	     -0.22236300	     -0.00000000	     -0.00000000	     38.97073711
      1.21952506	     -0.06214795	     -0.00008219	     -0.20339204	     -0.06683117	      0.88299507	     -0.00082374	     -0.22237786	     -0.00000000	     -0.00000000	     38.45621278
      1.22105370	     -0.06223321	     -0.00007895	     -0.20347693	     -0.06683089	      0.88299447	     -0.00082396	     -0.22239345	     -0.00000000	     -0.00000000	     38.59792258
      1.22258233	     -0.06232133	     -0.00007348	     -0.20356476	     -0.06683063	      0.88299389	     -0.00082392	     -0.22240978	     -0.00000000	     -0.00000000	     38.08076320
      1.22411097	     -0.06240982	     -0.00007030	     -0.20365292	     -0.06683040	      0.88299333	     -0.00082363	     -0.22242688	     -0.00000000	     -0.00000000	     38.23021586
      1.22563961	     -0.06250244	     -0.00006514	     -0.20374527	     -0.06683018	      0.88299279	     -0.00082309	     -0.22244467	     -0.00000000	     -0.00000000	     37.75615491
      1.22716824	     -0.06259204	     -0.00006161	     -0.20383461	     -0.06682997	      0.88299228	     -0.00082229	     -0.22246321	     -0.00000000	     -0.00000000	     37.71107710
      1.22869688	     -0.06268742	     -0.00005643	     -0.20392976	     -0.06682977	      0.88299180	     -0.00082124	     -0.22248238	     -0.00000000	     -0.00000000	     37.34049054
      1.23022552	     -0.06277879	     -0.00005285	     -0.20402090	     -0.06682957	      0.88299134	     -0.00081994	     -0.22250224	     -0.00000000	     -0.00000000	     37.19845978
      1.23175415	     -0.06287344	     -0.00004800	     -0.20411537	     -0.06682938	      0.88299090	     -0.00081839	     -0.22252270	     -0.00000000	     -0.00000000	     37.01128066
      1.23328279	     -0.06297145	     -0.00004490	     -0.20421318	     -0.06682918	      0.88299049	     -0.00081660	     -0.22254376	     -0.00000000	     -0.00000000	     36.81898733
      1.23481143	     -0.06306566	     -0.00004044	     -0.20430725	     -0.06682898	      0.88299011	     -0.00081455	     -0.22256544	     -0.00000000	     -0.00000000	     36.57221602
      1.23634006	     -0.06316448	     -0.00003780	     -0.20440590	     -0.06682877	      0.88298976	     -0.00081227	     -0.22258760	     -0.00000000	     -0.00000000	     36.41257127
      1.23786870	     -0.06325886	     -0.00003382	     -0.20450017	     -0.06682854	      0.88298943	     -0.00080974	     -0.22261029	     -0.00000000	     -0.00000000	     35.94754340
      1.23939734	     -0.06335330	     -0.00003182	     -0.20459448	     -0.06682830	      0.88298914	     -0.00080698	     -0.22263340	     -0.00000000	     -0.00000000	     35.90389375
      1.24092597	     -0.06344895	     -0.00002914	     -0.20469002	     -0.06682804	      0.88298887	     -0.00080398	     -0.22265694	     -0.00000000	     -0.00000000	     35.69937302
      1.24245461	     -0.06354626	     -0.00002792	     -0.20478723	     -0.06682776	      0.88298863	     -0.00080076	     -0.22268094	     -0.00000000	     -0.00000000	     35.29435116
      1.24398325	     -0.06364329	     -0.00002634	     -0.20488417	     -0.06682746	      0.88298843	     -0.00079731	     -0.22270536	     -0.00000000	     -0.00000000	     35.31502273
      1.24551188	     -0.06373879	     -0.00002512	     -0.20497960	     -0.06682712	      0.88298825	     -0.00079363	     -0.22273017	     -0.00000000	     -0.00000000	     35.02102404
      1.24704052	     -0.06383456	     -0.00002386	     -0.20507533	     -0.06682676	      0.88298810	     -0.00078974	     -0.22275524	     -0.00000000	     -0.00000000	     34.79259031
      1.24852495	     -0.06392395	     -0.00002335	     -0.20516468	     -0.06682638	      0.88298799	     -0.00078576	     -0.22277986	     -0.00000000	     -0.00000000	     34.63204739
      1.25000937	     -0.06401401	     -0.00002371	     -0.20525471	     -0.06682596	      0.88298790	     -0.00078158	     -0.22280475	     -0.00000000	     -0.00000000	     34.32943731
      1.25118669	     -0.06408626	     -0.00002430	     -0.20532694	     -0.06682560	      0.88298785	     -0.00077813	     -0.22282470	     -0.00000000	     -0.00000000	     34.25007588
      1.25236401	     -0.06415770	     -0.00002504	     -0.20539837	     -0.06682521	      0.88298782	     -0.00077457	     -0.22284484	     -0.00000000	     -0.00000000	     34.08081507
      1.25354133	     -0.06422768	     -0.00002633	     -0.20546834	     -0.06682480	      0.88298780	     -0.00077089	     -0.22286511	     -0.00000000	     -0.00000000	     33.94259203
      1.25501954	     -0.06431499	     -0.00002822	     -0.20555564	     -0.06682425	      0.88298781	     -0.00076612	     -0.22289075	     -0.00000000	      0.00000000	     33.71528673
      1.25612398	     -0.06437944	     -0.00002977	     -0.20562010	     -0.06682381	      0.88298783	     -0.00076245	     -0.22290998	     -0.00000000	      0.00000000	     33.61313543
      1.25722842	     -0.06444277	     -0.00003142	     -0.20568345	     -0.06682334	      0.88298786	     -0.00075869	     -0.22292926	     -0.00000000	      0.00000000	     33.46160758
      1.25861580	     -0.06452182	     -0.00003365	     -0.20576253	     -0.06682271	      0.88298792	     -0.00075384	     -0.22295347	     -0.00000000	      0.00000000	     33.31990666
      1.25981584	     -0.06458888	     -0.00003568	     -0.20582963	     -0.06682213	      0.88298799	     -0.00074955	     -0.22297440	     -0.00000000	      0.00000000	     33.15263541
      1.26101588	     -0.06465487	     -0.00003782	     -0.20589567	     -0.06682152	      0.88298807	     -0.00074517	     -0.22299526	     -0.00000000	      0.00000000	     33.04537388
      1.26221593	     -0.06471920	     -0.00004011	     -0.20596006	     -0.06682086	      0.88298817	     -0.00074070	     -0.22301602	     -0.00000000	      0.00000000	     32.90015965
      1.26341597	     -0.06478205	     -0.00004258	     -0.20602297	     -0.06682017	      0.88298827	     -0.00073616	     -0.22303665	     -0.00000000	      0.00000000	     32.80073260
      1.26461601	     -0.06484283	     -0.00004520	     -0.20608382	     -0.06681945	      0.88298839	     -0.00073154	     -0.22305711	     -0.00000000	      0.00000000	     32.67248911
      1.26581605	     -0.06490183	     -0.00004797	     -0.20614291	     -0.06681868	      0.88298851	     -0.00072685	     -0.22307735	     -0.00000000	      0.00000000	     32.58582390
      1.26701609	     -0.06495871	     -0.00005093	     -0.20619988	     -0.06681786	      0.88298865	     -0.00072209	     -0.22309735	     -0.00000000	      0.00000000	     32.47117911
      1.26821614	     -0.06501347	     -0.00005385	     -0.20625474	     -0.06681701	      0.88298879	     -0.00071728	     -0.22311708	     -0.00000000	      0.00000000	     32.40036741
      1.26941618	     -0.06506651	     -0.00005699	     -0.20630789	     -0.06681610	      0.88298893	     -0.00071242	     -0.22313651	     -0.00000000	      0.00000000	     32.29563263
      1.27061622	     -0.06511785	     -0.00006034	     -0.20635934	     -0.06681515	      0.88298908	     -0.00070751	     -0.22315563	     -0.00000000	      0.00000000	     32.24494805
      1.27181626	     -0.06516722	     -0.00006382	     -0.20640883	     -0.06681416	      0.88298924	     -0.00070256	     -0.22317442	     -0.00000000	      0.00000000	     32.15827501
      1.27301631	     -0.06521493	     -0.00006736	     -0.20645666	     -0.06681311	      0.88298940	     -0.00069758	     -0.22319285	      0.00000000	      0.00000000	     32.12139825
      1.27421635	     -0.06526089	     -0.00007113	     -0.20650275	     -0.06681201	      0.88298956	     -0.00069257	     -0.22321091	      0.00000000	      0.00000000	     32.04583833
      1.27541639	     -0.06530548	     -0.00007519	     -0.20654747	     -0.06681086	      0.88298972	     -0.00068753	     -0.22322858	      0.00000000	      0.00000000	     32.03385799
      1.27690893	     -0.06535896	     -0.00008072	     -0.20660111	     -0.06680936	      0.88298992	     -0.00068123	     -0.22325003	      0.00000000	      0.00000000	     31.94041053
      1.27810491	     -0.06540059	     -0.00008551	     -0.20664287	     -0.06680810	      0.88299007	     -0.00067617	     -0.22326677	      0.00000000	      0.00000000	     32.00953269
      1.27930089	     -0.06544059	     -0.00009059	     -0.20668300	     -0.06680678	      0.88299023	     -0.00067111	     -0.22328313	      0.00000000	      0.00000000	     31.92759296
      1.28049687	     -0.06547966	     -0.00009596	     -0.20672220	     -0.06680540	      0.88299038	     -0.00066604	     -0.22329910	      0.00000000	      0.00000000	     31.99239979
      1.28209777	     -0.06553037	     -0.00010351	     -0.20677308	     -0.06680348	      0.88299058	     -0.00065927	     -0.22331989	      0.00000000	      0.00000000	     31.85956369
      1.28369866	     -0.06557791	     -0.00011152	     -0.20682080	     -0.06680145	      0.88299077	     -0.00065253	     -0.22333998	      0.00000000	      0.00000000	     32.20610628
      1.28493977	     -0.06561372	     -0.00011792	     -0.20685675	     -0.06679981	      0.88299091	     -0.00064734	     -0.22335508	      0.00000000	      0.00000000	     32.04858057
      1.28618088	     -0.06564796	     -0.00012450	     -0.20689113	     -0.06679812	      0.88299104	     -0.00064219	     -0.22336977	      0.00000000	      0.00000000	     32.24273280
      1.28782336	     -0.06569156	     -0.00013332	     -0.20693494	     -0.06679579	      0.88299120	     -0.00063546	     -0.22338858	      0.00000000	      0.00000000	     32.21977471
      1.28946584	     -0.06573088	     -0.00014231	     -0.20697446	     -0.06679337	      0.88299134	     -0.00062885	     -0.22340664	      0.00000000	      0.00000000	     32.70666224
      1.29091095	     -0.06576493	     -0.00015018	     -0.20700870	     -0.06679117	      0.88299145	     -0.00062315	     -0.22342192	      0.00000000	      0.00000000	     32.52124735
      1.29235606	     -0.06579394	     -0.00015811	     -0.20703791	     -0.06678890	      0.88299155	     -0.00061757	     -0.22343660	      0.00000000	      0.00000000	     32.89074517
      1.29372933	     -0.06582165	     -0.00016552	     -0.20706582	     -0.06678668	      0.88299162	     -0.00061239	     -0.22344996	      0.00000000	      0.00000000	     33.14951913
      1.29510260	     -0.06584630	     -0.00017291	     -0.20709069	     -0.06678441	      0.88299168	     -0.00060734	     -0.22346280	      0.00000000	      0.00000000	     33.11354727
      1.29647587	     -0.06586817	     -0.00018036	     -0.20711277	     -0.06678208	      0.88299173	     -0.00060243	     -0.22347504	      0.00000000	      0.00000000	     33.41921667
      1.29986960	     -0.06592018	     -0.00019771	     -0.20716538	     -0.06677614	      0.88299180	     -0.00059093	     -0.22350276	      0.00000000	      0.00000000	     32.86644528
      1.30096709	     -0.06592618	     -0.00020351	     -0.20717157	     -0.06677416	      0.88299181	     -0.00058741	     -0.22351098	      0.00000000	      0.00000000	     33.86067880
      1.30206458	     -0.06593604	     -0.00020883	     -0.20718163	     -0.06677215	      0.88299181	     -0.00058400	     -0.22351875	      0.00000000	     -0.00000000	     33.93506326
      1.30358492	     -0.06594849	     -0.00021612	     -0.20719437	     -0.06676933	      0.88299181	     -0.00057945	     -0.22352885	      0.00000000	     -0.00000000	     34.16689026
      1.30510526	     -0.06595857	     -0.00022302	     -0.20720477	     -0.06676647	      0.88299180	     -0.00057511	     -0.22353820	      0.00000000	     -0.00000000	     33.99047818
      1.30662560	     -0.06596331	     -0.00022980	     -0.20720981	     -0.06676357	      0.88299178	     -0.00057098	     -0.22354678	      0.00000000	     -0.00000000	     34.27501255
      1.30814594	     -0.06596658	     -0.00023638	     -0.20721340	     -0.06676063	      0.88299176	     -0.00056706	     -0.22355455	      0.00000000	     -0.00000000	     34.47480913
      1.31000757	     -0.06596844	     -0.00024433	     -0.20721565	     -0.06675699	      0.88299174	     -0.00056257	     -0.22356298	      0.00000000	     -0.00000000	     34.65878497
      1.31165283	     -0.06596619	     -0.00025100	     -0.20721377	     -0.06675373	      0.88299173	     -0.00055888	     -0.22356947	      0.00000000	     -0.00000000	     34.49848673
      1.31329810	     -0.06595799	     -0.00025766	     -0.20720592	     -0.06675045	      0.88299172	     -0.00055545	     -0.22357502	      0.00000000	     -0.00000000	     34.98322628
      1.31494336	     -0.06595030	     -0.00026381	     -0.20719861	     -0.06674714	      0.88299173	     -0.00055230	     -0.22357955	      0.00000000	      0.00000000	     34.77429915
      1.31658863	     -0.06593890	     -0.00027043	     -0.20718757	     -0.06674380	      0.88299175	     -0.00054941	     -0.22358313	      0.00000000	      0.00000000	     35.33156399
      1.31823389	     -0.06592261	     -0.00027578	     -0.20717167	     -0.06674045	      0.88299178	     -0.00054679	     -0.22358578	      0.00000000	      0.00000000	     34.95612477
      1.31969946	     -0.06590348	     -0.00028112	     -0.20715288	     -0.06673744	      0.88299182	     -0.00054469	     -0.22358728	      0.00000000	      0.00000000	     35.37155857
      1.32116503	     -0.06588468	     -0.00028563	     -0.20713443	     -0.06673443	      0.88299188	     -0.00054281	     -0.22358799	      0.00000000	      0.00000000	     35.52849594
      1.32263060	     -0.06586393	     -0.00029017	     -0.20711403	     -0.06673141	      0.88299196	     -0.00054115	     -0.22358794	      0.00000000	      0.00000000	     35.87174950
      1.32409616	     -0.06584013	     -0.00029399	     -0.20709060	     -0.06672838	      0.88299205	     -0.00053970	     -0.22358715	      0.00000000	      0.00000000	     35.70474720
      1.32556173	     -0.06581217	     -0.00029781	     -0.20706300	     -0.06672534	      0.88299217	     -0.00053848	     -0.22358557	      0.00000000	      0.00000000	     36.10526262
      1.32738571	     -0.06577675	     -0.00030202	     -0.20702805	     -0.06672156	      0.88299233	     -0.00053726	     -0.22358249	      0.00000000	      0.00000000	     35.97586380
      1.32920968	     -0.06573451	     -0.00030644	     -0.20698626	     -0.06671777	      0.88299253	     -0.00053638	     -0.22357818	      0.00000000	      0.00000000	     36.81456025
      1.33073579	     -0.06569728	     -0.00030885	     -0.20694944	     -0.06671460	      0.88299271	     -0.00053591	     -0.22357362	     -0.00000000	      0.00000000	     36.34823072
      1.33226191	     -0.06565436	     -0.00031198	     -0.20690690	     -0.06671142	      0.88299292	     -0.00053569	     -0.22356813	     -0.00000000	      0.00000000	     36.83729813
      1.33378802	     -0.06561256	     -0.00031398	     -0.20686552	     -0.06670825	      0.88299315	     -0.00053570	     -0.22356173	     -0.00000000	      0.00000000	     36.80209929
      1.33531414	     -0.06556484	     -0.00031645	     -0.20681819	     -0.06670507	      0.88299340	     -0.00053595	     -0.22355444	     -0.00000000	      0.00000000	     37.19880004
      1.33684025	     -0.06551732	     -0.00031795	     -0.20677109	     -0.06670190	      0.88299367	     -0.00053645	     -0.22354623	     -0.00000000	      0.00000000	     37.42759805
      1.33836637	     -0.06546495	     -0.00031957	     -0.20671913	     -0.06669873	      0.88299396	     -0.00053718	     -0.22353713	     -0.00000000	      0.00000000	     37.38566048
      1.33989248	     -0.06540817	     -0.00032034	     -0.20666276	     -0.06669555	      0.88299426	     -0.00053815	     -0.22352708	     -0.00000000	      0.00000000	     37.79340531
      1.34144575	     -0.06535120	     -0.00032139	     -0.20660620	     -0.06669233	      0.88299459	     -0.00053939	     -0.22351583	     -0.00000000	      0.00000000	     37.99262458
      1.34299903	     -0.06528685	     -0.00032139	     -0.20654229	     -0.06668910	      0.88299493	     -0.00054088	     -0.22350364	     -0.00000000	      0.00000000	     38.12630057
      1.34500086	     -0.06520582	     -0.00032223	     -0.20646178	     -0.06668495	      0.88299539	     -0.00054315	     -0.22348640	     -0.00000000	      0.00000000	     37.98489587
      1.34640585	     -0.06513954	     -0.00032117	     -0.20639591	     -0.06668203	      0.88299573	     -0.00054500	     -0.22347337	     -0.00000000	      0.00000000	     38.53368504
      1.34781084	     -0.06507759	     -0.00032139	     -0.20633432	     -0.06667912	      0.88299608	     -0.00054704	     -0.22345947	     -0.00000000	      0.00000000	     38.73302823
      1.34962515	     -0.06499391	     -0.00031955	     -0.20625115	     -0.06667536	      0.88299654	     -0.00054997	     -0.22344044	     -0.00000000	      0.00000000	     38.64620126
      1.35105046	     -0.06492157	     -0.00031936	     -0.20617916	     -0.06667242	      0.88299691	     -0.00055250	     -0.22342455	     -0.00000000	      0.00000000	     39.05149146
      1.35247576	     -0.06484952	     -0.00031756	     -0.20610750	     -0.06666947	      0.88299729	     -0.00055523	     -0.22340779	     -0.00000000	      0.00000000	     39.31256126
      1.35436486	     -0.06475240	     -0.00031654	     -0.20601084	     -0.06666557	      0.88299780	     -0.00055916	     -0.22338436	     -0.00000000	      0.00000000	     39.54260167
      1.35569962	     -0.06468154	     -0.00031402	     -0.20594034	     -0.06666282	      0.88299816	     -0.00056215	     -0.22336696	     -0.00000000	      0.00000000	     39.67697025
      1.35703439	     -0.06460736	     -0.00031248	     -0.20586650	     -0.06666008	      0.88299852	     -0.00056530	     -0.22334889	     -0.00000000	      0.00000000	     39.80906727
      1.35886659	     -0.06450775	     -0.00030925	     -0.20576734	     -0.06665631	      0.88299902	     -0.00056991	     -0.22332293	     -0.00000000	      0.00000000	     40.23675964
      1.36043768	     -0.06441557	     -0.00030616	     -0.20567556	     -0.06665309	      0.88299945	     -0.00057411	     -0.22329978	     -0.00000000	      0.00000000	     40.15528936
      1.36179820	     -0.06433455	     -0.00030299	     -0.20559487	     -0.06665031	      0.88299983	     -0.00057792	     -0.22327893	     -0.00000000	      0.00000000	     40.27012905
      1.36315873	     -0.06425494	     -0.00029993	     -0.20551559	     -0.06664754	      0.88300020	     -0.00058191	     -0.22325743	     -0.00000000	      0.00000000	     40.69076761
      1.36421879	     -0.06419174	     -0.00029736	     -0.20545264	     -0.06664538	      0.88300049	     -0.00058513	     -0.22324028	     -0.00000000	      0.00000000	     40.63612424
      1.36527885	     -0.06412761	     -0.00029463	     -0.20538876	     -0.06664322	      0.88300077	     -0.00058845	     -0.22322277	     -0.00000000	      0.00000000	     40.82162620
      1.36669814	     -0.06404015	     -0.00029073	     -0.20530163	     -0.06664034	      0.88300115	     -0.00059305	     -0.22319877	     -0.00000000	      0.00000000	     40.92708622
      1.36788792	     -0.06396566	     -0.00028723	     -0.20522741	     -0.06663793	      0.88300147	     -0.00059703	     -0.22317815	     -0.00000000	      0.00000000	     41.15410555
      1.36907770	     -0.06388999	     -0.00028350	     -0.20515201	     -0.06663552	      0.88300178	     -0.00060114	     -0.22315710	     -0.00000000	      0.00000000	     41.18520484
      1.37026748	     -0.06381345	     -0.00027942	     -0.20507573	     -0.06663312	      0.88300209	     -0.00060536	     -0.22313563	     -0.00000000	      0.00000000	     41.43692773
      1.37128129	     -0.06374769	     -0.00027581	     -0.20501020	     -0.06663108	      0.88300234	     -0.00060905	     -0.22311702	     -0.00000000	      0.00000000	     41.44928825
      1.37229511	     -0.06368061	     -0.00027213	     -0.20494333	     -0.06662905	      0.88300260	     -0.00061282	     -0.22309812	     -0.00000000	      0.00000000	     41.60362123
      1.37354377	     -0.06359723	     -0.00026775	     -0.20486021	     -0.06662654	      0.88300291	     -0.00061757	     -0.22307451	     -0.00000000	      0.00000000	     41.68320828
      1.37466013	     -0.06352307	     -0.00026374	     -0.20478627	     -0.06662431	      0.88300318	     -0.00062192	     -0.22305314	     -0.00000000	      0.00000000	     41.85853090
      1.37577649	     -0.06344879	     -0.00025958	     -0.20471221	     -0.06662208	      0.88300344	     -0.00062636	     -0.22303153	     -0.00000000	      0.00000000	     41.89897316
      1.37689285	     -0.06337402	     -0.00025520	     -0.20463765	     -0.06661986	      0.88300370	     -0.00063089	     -0.22300969	     -0.00000000	      0.00000000	     42.09976302
      1.37786351	     -0.06330868	     -0.00025124	     -0.20457250	     -0.06661792	      0.88300392	     -0.00063489	     -0.22299051	     -0.00000000	      0.00000000	     42.12397882
      1.37883416	     -0.06324270	     -0.00024683	     -0.20450670	     -0.06661600	      0.88300414	     -0.00063896	     -0.22297116	     -0.00000000	      0.00000000	     42.25604333
      1.38001807	     -0.06316199	     -0.00024113	     -0.20442621	     -0.06661365	      0.88300439	     -0.00064400	     -0.22294732	     -0.00000000	      0.00000000	     42.33075959
      1.38120198	     -0.06308093	     -0.00023517	     -0.20434538	     -0.06661130	      0.88300464	     -0.00064912	     -0.22292324	     -0.00000000	      0.00000000	     42.51208039
      1.38211261	     -0.06301846	     -0.00023048	     -0.20428308	     -0.06660949	      0.88300482	     -0.00065311	     -0.22290455	     -0.00000000	      0.00000000	     42.53512201
      1.38302324	     -0.06295581	     -0.00022567	     -0.20422058	     -0.06660769	      0.88300499	     -0.00065715	     -0.22288573	     -0.00000000	      0.00000000	     42.64244225
      1.38428028	     -0.06286953	     -0.00021912	     -0.20413451	     -0.06660520	      0.88300522	     -0.00066279	     -0.22285955	     -0.00000000	      0.00000000	     42.74264450
      1.38540861	     -0.06279186	     -0.00021323	     -0.20405703	     -0.06660297	      0.88300542	     -0.00066792	     -0.22283585	     -0.00000000	      0.00000000	     42.88926780
      1.38653693	     -0.06271378	     -0.00020760	     -0.20397911	     -0.06660074	      0.88300560	     -0.00067309	     -0.22281199	     -0.00000000	      0.00000000	     42.94647474
      1.38747417	     -0.06264927	     -0.00020280	     -0.20391473	     -0.06659888	      0.88300574	     -0.00067743	     -0.22279207	     -0.00000000	      0.00000000	     43.07825808
      1.38841142	     -0.06258498	     -0.00019781	     -0.20385057	     -0.06659702	      0.88300587	     -0.00068180	     -0.22277207	     -0.00000000	      0.00000000	     43.15283032
      1.38960247	     -0.06250335	     -0.00019135	     -0.20376910	     -0.06659466	      0.88300602	     -0.00068739	     -0.22274656	     -0.00000000	      0.00000000	     43.28954263
      1.39079352	     -0.06242184	     -0.00018467	     -0.20368773	     -0.06659229	      0.88300616	     -0.00069302	     -0.22272094	     -0.00000000	      0.00000000	     43.39006356
      1.39177812	     -0.06235446	     -0.00017900	     -0.20362047	     -0.06659033	      0.88300626	     -0.00069771	     -0.22269970	     -0.00000000	      0.00000000	     43.51953212
      1.39276271	     -0.06228722	     -0.00017328	     -0.20355334	     -0.06658836	      0.88300634	     -0.00070241	     -0.22267839	     -0.00000000	      0.00000000	     43.61580615
      1.39395132	     -0.06220620	     -0.00016629	     -0.20347243	     -0.06658598	      0.88300643	     -0.00070810	     -0.22265261	     -0.00000000	      0.00000000	     43.75729937
      1.39513992	     -0.06212548	     -0.00015925	     -0.20339183	     -0.06658360	      0.88300650	     -0.00071382	     -0.22262677	     -0.00000000	      0.00000000	     43.88224554
      1.39618117	     -0.06205501	     -0.00015302	     -0.20332144	     -0.06658150	      0.88300654	     -0.00071883	     -0.22260410	     -0.00000000	      0.00000000	     44.01050391
      1.39722243	     -0.06198488	     -0.00014678	     -0.20325139	     -0.06657940	      0.88300657	     -0.00072386	     -0.22258140	     -0.00000000	      0.00000000	     44.12953104
      1.39826368	     -0.06191509	     -0.00014053	     -0.20318167	     -0.06657729	      0.88300658	     -0.00072888	     -0.22255870	     -0.00000000	      0.00000000	     44.25371145
      1.39961978	     -0.06182540	     -0.00013237	     -0.20309205	     -0.06657453	      0.88300658	     -0.00073543	     -0.22252913	     -0.00000000	     -0.00000000	     44.41872185
      1.40076554	     -0.06175006	     -0.00012531	     -0.20301676	     -0.06657219	      0.88300655	     -0.00074095	     -0.22250417	     -0.00000000	     -0.00000000	     44.55079666
      1.40191129	     -0.06167535	     -0.00011820	     -0.20294209	     -0.06656983	      0.88300649	     -0.00074646	     -0.22247924	     -0.00000000	     -0.00000000	     44.69115476
      1.40305705	     -0.06160050	     -0.00011139	     -0.20286726	     -0.06656747	      0.88300642	     -0.00075195	     -0.22245436	     -0.00000000	     -0.00000000	     44.81672504
      1.40420281	     -0.06152701	     -0.00010470	     -0.20279376	     -0.06656509	      0.88300633	     -0.00075742	     -0.22242957	     -0.00000000	     -0.00000000	     44.96224193
      1.40561872	     -0.06143748	     -0.00009650	     -0.20270422	     -0.06656214	      0.88300618	     -0.00076414	     -0.22239911	     -0.00000000	     -0.00000000	     45.13224568
      1.40687005	     -0.06135937	     -0.00008930	     -0.20262607	     -0.06655952	      0.88300602	     -0.00077004	     -0.22237235	     -0.00000000	     -0.00000000	     45.33258273
      1.40812138	     -0.06128202	     -0.00008209	     -0.20254867	     -0.06655688	      0.88300584	     -0.00077588	     -0.22234577	     -0.00000000	     -0.00000000	     45.49907984
      1.40937271	     -0.06120550	     -0.00007490	     -0.20247208	     -0.06655424	      0.88300563	     -0.00078165	     -0.22231936	     -0.00000000	     -0.00000000	     45.71849253
      1.41062404	     -0.06112984	     -0.00006774	     -0.20239634	     -0.06655158	      0.88300539	     -0.00078735	     -0.22229315	     -0.00000000	     -0.00000000	     45.91195788
      1.41232745	     -0.06102848	     -0.00005810	     -0.20229484	     -0.06654796	      0.88300504	     -0.00079496	     -0.22225779	     -0.00000000	     -0.00000000	     46.22136098
      1.41385061	     -0.06093962	     -0.00004930	     -0.20220582	     -0.06654471	      0.88300468	     -0.00080161	     -0.22222653	     -0.00000000	     -0.00000000	     46.43755919
      1.41537376	     -0.06085267	     -0.00004063	     -0.20211869	     -0.06654146	      0.88300430	     -0.00080808	     -0.22219565	     -0.00000000	     -0.00000000	     46.72889067
      1.41689692	     -0.06076763	     -0.00003203	     -0.20203345	     -0.06653822	      0.88300389	     -0.00081437	     -0.22216518	     -0.00000000	     -0.00000000	     46.92903939
      1.41842007	     -0.06068430	     -0.00002336	     -0.20194989	     -0.06653498	      0.88300346	     -0.00082047	     -0.22213516	     -0.00000000	     -0.00000000	     47.15341420
      1.42046772	     -0.06057833	     -0.00001214	     -0.20184356	     -0.06653064	      0.88300287	     -0.00082833	     -0.22209558	     -0.00000000	     -0.00000000	     47.72786629
      1.42251538	     -0.06047942	     -0.00000101	     -0.20174427	     -0.06652633	      0.88300226	     -0.00083580	     -0.22205695	     -0.00000000	     -0.00000000	     46.34515862
      1.42397350	     -0.06040115	      0.00000539	     -0.20166564	     -0.06652328	      0.88300182	     -0.00084087	     -0.22203024	     -0.00000000	     -0.00000000	     48.04035461
      1.42543163	     -0.06033527	      0.00001279	     -0.20159942	     -0.06652025	      0.88300139	     -0.00084572	     -0.22200399	     -0.00000000	     -0.00000000	     47.85668554
      1.42699258	     -0.06026492	      0.00001955	     -0.20152866	     -0.06651704	      0.88300093	     -0.00085067	     -0.22197662	      0.00000000	     -0.00000000	     48.26774471
      1.42855353	     -0.06020086	      0.00002676	     -0.20146419	     -0.06651386	      0.88300049	     -0.00085538	     -0.22194995	      0.00000000	     -0.00000000	     48.04406947
      1.43011448	     -0.06013642	      0.00003224	     -0.20139928	     -0.06651071	      0.88300006	     -0.00085983	     -0.22192410	      0.00000000	     -0.00000000	     48.46675541
      1.43149207	     -0.06008354	      0.00003807	     -0.20134601	     -0.06650796	      0.88299971	     -0.00086354	     -0.22190189	      0.00000000	     -0.00000000	     48.26824700
      1.43286966	     -0.06003226	      0.00004244	     -0.20129429	     -0.06650524	      0.88299937	     -0.00086705	     -0.22188030	      0.00000000	     -0.00000000	     48.66632908
      1.43424725	     -0.05998506	      0.00004729	     -0.20124665	     -0.06650254	      0.88299905	     -0.00087036	     -0.22185934	      0.00000000	     -0.00000000	     48.48111794
      1.43562484	     -0.05993983	      0.00005129	     -0.20120095	     -0.06649989	      0.88299876	     -0.00087347	     -0.22183901	      0.00000000	     -0.00000000	     48.81845569
      1.43737413	     -0.05988885	      0.00005664	     -0.20114939	     -0.06649656	      0.88299842	     -0.00087712	     -0.22181419	      0.00000000	     -0.00000000	     48.44769011
      1.43886876	     -0.05984306	      0.00006029	     -0.20110306	     -0.06649375	      0.88299817	     -0.00087998	     -0.22179381	      0.00000000	     -0.00000000	     48.81376222
      1.44036339	     -0.05980553	      0.00006451	     -0.20106502	     -0.06649099	      0.88299794	     -0.00088259	     -0.22177418	      0.00000000	     -0.00000000	     48.84147063
      1.44185802	     -0.05977414	      0.00006695	     -0.20103305	     -0.06648828	      0.88299776	     -0.00088497	     -0.22175543	      0.00000000	     -0.00000000	     49.19951436
      1.44335266	     -0.05974965	      0.00007018	     -0.20100802	     -0.06648560	      0.88299760	     -0.00088710	     -0.22173770	      0.00000000	     -0.00000000	     48.68619554
      1.44484729	     -0.05972930	      0.00007143	     -0.20098707	     -0.06648296	      0.88299748	     -0.00088898	     -0.22172106	     -0.00000000	     -0.00000000	     49.19760168
      1.44634192	     -0.05972008	      0.00007387	     -0.20097729	     -0.06648037	      0.88299739	     -0.00089063	     -0.22170557	     -0.00000000	     -0.00000000	     48.88402664
      1.44783655	     -0.05971393	      0.00007449	     -0.20097054	     -0.06647783	      0.88299734	     -0.00089203	     -0.22169140	     -0.00000000	     -0.00000000	     49.07668798
      1.44933118	     -0.05971490	      0.00007663	     -0.20097095	     -0.06647532	      0.88299732	     -0.00089319	     -0.22167848	     -0.00000000	     -0.00000000	     48.76464320
      1.45082581	     -0.05972143	      0.00007695	     -0.20097689	     -0.06647286	      0.88299733	     -0.00089411	     -0.22166685	     -0.00000000	      0.00000000	     49.18142485
      1.45232044	     -0.05973394	      0.00007907	     -0.20098886	     -0.06647044	      0.88299736	     -0.00089478	     -0.22165656	     -0.00000000	      0.00000000	     48.59919575
      1.45381507	     -0.05974965	      0.00007927	     -0.20100399	     -0.06646806	      0.88299743	     -0.00089522	     -0.22164758	     -0.00000000	      0.00000000	     49.02514095
      1.45530970	     -0.05977605	      0.00008127	     -0.20102988	     -0.06646573	      0.88299752	     -0.00089541	     -0.22163993	     -0.00000000	      0.00000000	     48.62350473
      1.45680434	     -0.05980406	      0.00008132	     -0.20105734	     -0.06646343	      0.88299764	     -0.00089536	     -0.22163372	     -0.00000000	      0.00000000	     48.71427728
      1.45829897	     -0.05984001	      0.00008324	     -0.20109279	     -0.06646118	      0.88299777	     -0.00089507	     -0.22162887	     -0.00000000	      0.00000000	     48.69590045
      1.45979360	     -0.05988021	      0.00008351	     -0.20113247	     -0.06645897	      0.88299793	     -0.00089454	     -0.22162542	     -0.00000000	      0.00000000	     48.35736201
      1.46128823	     -0.05992346	      0.00008542	     -0.20117525	     -0.06645679	      0.88299810	     -0.00089377	     -0.22162332	     -0.00000000	      0.00000000	     48.41840557
      1.46278286	     -0.05997512	      0.00008564	     -0.20122642	     -0.06645465	      0.88299828	     -0.00089277	     -0.22162253	     -0.00000000	      0.00000000	     48.46158975
      1.46427749	     -0.06002850	      0.00008750	     -0.20127937	     -0.06645254	      0.88299847	     -0.00089152	     -0.22162312	     -0.00000000	      0.00000000	     48.12876301
      1.46577212	     -0.06009013	      0.00008715	     -0.20134052	     -0.06645045	      0.88299868	     -0.00089004	     -0.22162501	     -0.00000000	      0.00000000	     48.15883768
      1.46726675	     -0.06015400	      0.00008857	     -0.20140398	     -0.06644839	      0.88299888	     -0.00088832	     -0.22162829	     -0.00000000	      0.00000000	     47.84145563
      1.46876138	     -0.06022563	      0.00008778	     -0.20147516	     -0.06644635	      0.88299910	     -0.00088636	     -0.22163286	     -0.00000000	      0.00000000	     47.80950951
      1.47025602	     -0.06029926	      0.00008880	     -0.20154841	     -0.06644433	      0.88299931	     -0.00088417	     -0.22163880	     -0.00000000	      0.00000000	     47.43562181
      1.47175065	     -0.06037958	      0.00008765	     -0.20162830	     -0.06644233	      0.88299952	     -0.00088175	     -0.22164601	     -0.00000000	      0.00000000	     47.38844491
      1.47324528	     -0.06046375	      0.00008817	     -0.20171212	     -0.06644034	      0.88299974	     -0.00087909	     -0.22165456	     -0.00000000	      0.00000000	     46.95361207
      1.47473991	     -0.06055101	      0.00008668	     -0.20179898	     -0.06643835	      0.88299995	     -0.00087621	     -0.22166438	     -0.00000000	      0.00000000	     47.02308379
      1.47623454	     -0.06064380	      0.00008677	     -0.20189143	     -0.06643637	      0.88300016	     -0.00087310	     -0.22167541	     -0.00000000	      0.00000000	     46.53152084
      1.47772917	     -0.06073852	      0.00008476	     -0.20198579	     -0.06643440	      0.88300036	     -0.00086976	     -0.22168767	     -0.00000000	      0.00000000	     46.43051810
      1.47922380	     -0.06083599	      0.00008419	     -0.20208295	     -0.06643242	      0.88300056	     -0.00086621	     -0.22170109	     -0.00000000	      0.00000000	     46.13476835
      1.48102976	     -0.06096418	      0.00008040	     -0.20221070	     -0.06643003	      0.88300079	     -0.00086162	     -0.22171875	     -0.00000000	      0.00000000	     46.07773371
      1.48225880	     -0.06104693	      0.00008003	     -0.20229323	     -0.06642840	      0.88300095	     -0.00085832	     -0.22173182	     -0.00000000	      0.00000000	     45.51862702
      1.48348784	     -0.06113257	      0.00007780	     -0.20237862	     -0.06642676	      0.88300110	     -0.00085488	     -0.22174547	     -0.00000000	      0.00000000	     45.45514349
      1.48507363	     -0.06125246	      0.00007482	     -0.20249821	     -0.06642463	      0.88300129	     -0.00085023	     -0.22176412	     -0.00000000	      0.00000000	     44.97747020
      1.48665941	     -0.06137396	      0.00007092	     -0.20261940	     -0.06642249	      0.88300148	     -0.00084535	     -0.22178402	     -0.00000000	      0.00000000	     44.96896733
      1.48824519	     -0.06149976	      0.00006732	     -0.20274493	     -0.06642034	      0.88300167	     -0.00084024	     -0.22180508	     -0.00000000	      0.00000000	     44.30540794
      1.48983098	     -0.06162584	      0.00006234	     -0.20287073	     -0.06641816	      0.88300185	     -0.00083491	     -0.22182726	     -0.00000000	      0.00000000	     44.37795089
      1.49091957	     -0.06171523	      0.00005941	     -0.20295996	     -0.06641665	      0.88300198	     -0.00083112	     -0.22184309	     -0.00000000	      0.00000000	     44.16152135
      1.49200816	     -0.06180489	      0.00005604	     -0.20304946	     -0.06641512	      0.88300211	     -0.00082723	     -0.22185941	     -0.00000000	      0.00000000	     43.91735033
      1.49335200	     -0.06191671	      0.00005160	     -0.20316109	     -0.06641323	      0.88300227	     -0.00082229	     -0.22188020	     -0.00000000	      0.00000000	     43.70601051
      1.49443491	     -0.06200723	      0.00004782	     -0.20325147	     -0.06641168	      0.88300239	     -0.00081820	     -0.22189745	     -0.00000000	      0.00000000	     43.43220860
      1.49551782	     -0.06209871	      0.00004376	     -0.20334281	     -0.06641012	      0.88300252	     -0.00081402	     -0.22191510	     -0.00000000	      0.00000000	     43.25620295
      1.49660073	     -0.06219131	      0.00003949	     -0.20343529	     -0.06640854	      0.88300265	     -0.00080974	     -0.22193317	     -0.00000000	      0.00000000	     43.00170096
      1.49768365	     -0.06228512	      0.00003495	     -0.20352897	     -0.06640695	      0.88300279	     -0.00080538	     -0.22195164	     -0.00000000	      0.00000000	     42.80600144
      1.49899523	     -0.06239984	      0.00002911	     -0.20364356	     -0.06640499	      0.88300295	     -0.00079998	     -0.22197455	     -0.00000000	      0.00000000	     42.48730565
      1.49993697	     -0.06248287	      0.00002471	     -0.20372650	     -0.06640357	      0.88300307	     -0.00079602	     -0.22199135	     -0.00000000	      0.00000000	     42.34710700
      1.50087872	     -0.06256627	      0.00002018	     -0.20380981	     -0.06640213	      0.88300320	     -0.00079200	     -0.22200843	     -0.00000000	      0.00000000	     42.13487881
      1.50214734	     -0.06267920	      0.00001386	     -0.20392264	     -0.06640016	      0.88300336	     -0.00078650	     -0.22203187	     -0.00000000	      0.00000000	     41.90326190
      1.50324890	     -0.06277760	      0.00000819	     -0.20402096	     -0.06639843	      0.88300351	     -0.00078164	     -0.22205261	     -0.00000000	      0.00000000	     41.64925832
      1.50435045	     -0.06287623	      0.00000234	     -0.20411953	     -0.06639667	      0.88300366	     -0.00077671	     -0.22207369	     -0.00000000	      0.00000000	     41.48207764
      1.50534184	     -0.06296511	     -0.00000307	     -0.20420836	     -0.06639506	      0.88300380	     -0.00077221	     -0.22209294	     -0.00000000	      0.00000000	     41.25063589
      1.50633323	     -0.06305423	     -0.00000864	     -0.20429744	     -0.06639342	      0.88300394	     -0.00076767	     -0.22211243	     -0.00000000	      0.00000000	     41.08833849
      1.50732462	     -0.06314349	     -0.00001435	     -0.20438667	     -0.06639177	      0.88300407	     -0.00076307	     -0.22213215	     -0.00000000	      0.00000000	     40.88733184
      1.50855018	     -0.06325396	     -0.00002162	     -0.20449712	     -0.06638968	      0.88300424	     -0.00075733	     -0.22215685	     -0.00000000	      0.00000000	     40.68642677
      1.50954052	     -0.06334324	     -0.00002761	     -0.20458638	     -0.06638797	      0.88300438	     -0.00075264	     -0.22217704	     -0.00000000	      0.00000000	     40.48432709
      1.51053087	     -0.06343255	     -0.00003374	     -0.20467569	     -0.06638622	      0.88300452	     -0.00074791	     -0.22219744	     -0.00000000	      0.00000000	     40.32563412
      1.51152121	     -0.06352165	     -0.00003994	     -0.20476480	     -0.06638445	      0.88300465	     -0.00074315	     -0.22221801	     -0.00000000	      0.00000000	     40.14823308
      1.51277922	     -0.06363448	     -0.00004796	     -0.20487765	     -0.06638215	      0.88300481	     -0.00073707	     -0.22224439	     -0.00000000	      0.00000000	     39.95322299
      1.51376912	     -0.06372256	     -0.00005440	     -0.20496577	     -0.06638031	      0.88300494	     -0.00073224	     -0.22226532	     -0.00000000	      0.00000000	     39.78434119
      1.51475902	     -0.06380993	     -0.00006113	     -0.20505318	     -0.06637843	      0.88300506	     -0.00072740	     -0.22228638	     -0.00000000	      0.00000000	     39.63419270
      1.51574891	     -0.06389731	     -0.00006798	     -0.20514060	     -0.06637652	      0.88300518	     -0.00072254	     -0.22230758	     -0.00000000	      0.00000000	     39.48205713
      1.51707060	     -0.06401366	     -0.00007729	     -0.20525702	     -0.06637391	      0.88300532	     -0.00071602	     -0.22233607	     -0.00000000	      0.00000000	     39.29320604
      1.51808371	     -0.06410241	     -0.00008452	     -0.20534584	     -0.06637187	      0.88300543	     -0.00071101	     -0.22235803	     -0.00000000	      0.00000000	     39.15741976
      1.51909681	     -0.06419089	     -0.00009185	     -0.20543439	     -0.06636979	      0.88300553	     -0.00070599	     -0.22238010	     -0.00000000	      0.00000000	     39.02181445
      1.52031272	     -0.06429680	     -0.00010091	     -0.20554040	     -0.06636723	      0.88300563	     -0.00069997	     -0.22240667	     -0.00000000	      0.00000000	     38.87840484
      1.52152863	     -0.06440209	     -0.00011012	     -0.20564579	     -0.06636462	      0.88300573	     -0.00069394	     -0.22243333	     -0.00000000	      0.00000000	     38.72056716
      1.52251038	     -0.06448642	     -0.00011761	     -0.20573023	     -0.06636247	      0.88300579	     -0.00068908	     -0.22245490	     -0.00000000	      0.00000000	     38.63092949
      1.52349214	     -0.06457006	     -0.00012515	     -0.20581398	     -0.06636027	      0.88300585	     -0.00068422	     -0.22247649	     -0.00000000	      0.00000000	     38.52238958
      1.52481113	     -0.06468132	     -0.00013510	     -0.20592540	     -0.06635726	      0.88300591	     -0.00067772	     -0.22250547	     -0.00000000	      0.00000000	     38.41228619
      1.52613013	     -0.06479098	     -0.00014503	     -0.20603524	     -0.06635417	      0.88300594	     -0.00067124	     -0.22253439	     -0.00000000	      0.00000000	     38.28407562
      1.52719743	     -0.06487814	     -0.00015308	     -0.20612256	     -0.06635161	      0.88300596	     -0.00066603	     -0.22255770	      0.00000000	      0.00000000	     38.25440710
      1.52826473	     -0.06496391	     -0.00016117	     -0.20620851	     -0.06634901	      0.88300596	     -0.00066086	     -0.22258090	      0.00000000	     -0.00000000	     38.19205748
      1.52963183	     -0.06507000	     -0.00017191	     -0.20631483	     -0.06634560	      0.88300594	     -0.00065429	     -0.22261043	      0.00000000	     -0.00000000	     38.17903018
      1.53099893	     -0.06517501	     -0.00018337	     -0.20642006	     -0.06634211	      0.88300590	     -0.00064781	     -0.22263976	      0.00000000	     -0.00000000	     38.12743352
      1.53236603	     -0.06527774	     -0.00019525	     -0.20652302	     -0.06633854	      0.88300583	     -0.00064143	     -0.22266887	      0.00000000	     -0.00000000	     38.21188185
      1.53355467	     -0.06536557	     -0.00020565	     -0.20661106	     -0.06633537	      0.88300575	     -0.00063597	     -0.22269399	      0.00000000	     -0.00000000	     38.18310496
      1.53474331	     -0.06545111	     -0.00021599	     -0.20669683	     -0.06633215	      0.88300565	     -0.00063062	     -0.22271887	      0.00000000	     -0.00000000	     38.26006310
      1.53626548	     -0.06555687	     -0.00022910	     -0.20680288	     -0.06632794	      0.88300550	     -0.00062391	     -0.22275029	      0.00000000	     -0.00000000	     38.31236131
      1.53796612	     -0.06566911	     -0.00024349	     -0.20691550	     -0.06632313	      0.88300529	     -0.00061665	     -0.22278466	      0.00000000	     -0.00000000	     38.44249536
      1.53949131	     -0.06576474	     -0.00025620	     -0.20701149	     -0.06631874	      0.88300508	     -0.00061035	     -0.22281469	      0.00000000	     -0.00000000	     38.45041842
      1.54101649	     -0.06585579	     -0.00026882	     -0.20710291	     -0.06631426	      0.88300484	     -0.00060427	     -0.22284386	      0.00000000	     -0.00000000	     38.55078876
      1.54254167	     -0.06594162	     -0.00028126	     -0.20718914	     -0.06630970	      0.88300458	     -0.00059842	     -0.22287206	      0.00000000	     -0.00000000	     38.57171012
      1.54459056	     -0.06604762	     -0.00029702	     -0.20729572	     -0.06630346	      0.88300419	     -0.00059093	     -0.22290822	      0.00000000	     -0.00000000	     38.43463827
      1.54589900	     -0.06611038	     -0.00030674	     -0.20735887	     -0.06629941	      0.88300392	     -0.00058639	     -0.22293020	      0.00000000	     -0.00000000	     38.67065668
      1.54720744	     -0.06616883	     -0.00031624	     -0.20741772	     -0.06629531	      0.88300364	     -0.00058202	     -0.22295128	      0.00000000	     -0.00000000	     38.50330865
      1.54879262	     -0.06623676	     -0.00032774	     -0.20748614	     -0.06629028	      0.88300328	     -0.00057699	     -0.22297558	      0.00000000	     -0.00000000	     38.73556526
      1.55037779	     -0.06630077	     -0.00033911	     -0.20755066	     -0.06628518	      0.88300292	     -0.00057224	     -0.22299856	      0.00000000	     -0.00000000	     38.22024077
      1.55196296	     -0.06635798	     -0.00035039	     -0.20760838	     -0.06628002	      0.88300254	     -0.00056777	     -0.22302021	      0.00000000	     -0.00000000	     38.63633240
      1.55354814	     -0.06641627	     -0.00036144	     -0.20766720	     -0.06627481	      0.88300216	     -0.00056359	     -0.22304054	      0.00000000	     -0.00000000	     38.02393985
      1.55513331	     -0.06646509	     -0.00037250	     -0.20771655	     -0.06626954	      0.88300178	     -0.00055971	     -0.22305962	      0.00000000	     -0.00000000	     38.25743707
      1.55671848	     -0.06651401	     -0.00038315	     -0.20776600	     -0.06626423	      0.88300139	     -0.00055611	     -0.22307738	      0.00000000	     -0.00000000	     38.11908303
      1.55830366	     -0.06655790	     -0.00039383	     -0.20781044	     -0.06625886	      0.88300101	     -0.00055281	     -0.22309396	      0.00000000	     -0.00000000	     37.93820360
      1.55988883	     -0.06659703	     -0.00040366	     -0.20785013	     -0.06625346	      0.88300064	     -0.00054981	     -0.22310934	      0.00000000	     -0.00000000	     37.98746811
      1.56147400	     -0.06663317	     -0.00041337	     -0.20788683	     -0.06624802	      0.88300028	     -0.00054711	     -0.22312353	      0.00000000	     -0.00000000	     37.72747908
      1.56305917	     -0.06666423	     -0.00042207	     -0.20791847	     -0.06624254	      0.88299992	     -0.00054470	     -0.22313657	      0.00000000	     -0.00000000	     37.77866173
      1.56464435	     -0.06669404	     -0.00043113	     -0.20794885	     -0.06623703	      0.88299959	     -0.00054260	     -0.22314846	      0.00000000	     -0.00000000	     37.78447880
      1.56622952	     -0.06671679	     -0.00043873	     -0.20797221	     -0.06623149	      0.88299926	     -0.00054079	     -0.22315928	      0.00000000	     -0.00000000	     37.53371564
      1.56760598	     -0.06673523	     -0.00044568	     -0.20799117	     -0.06622666	      0.88299900	     -0.00053947	     -0.22316777	      0.00000000	     -0.00000000	     37.74127037
      1.56898244	     -0.06674961	     -0.00045158	     -0.20800609	     -0.06622182	      0.88299875	     -0.00053837	     -0.22317547	     -0.00000000	     -0.00000000	     37.45152828
      1.57035890	     -0.06676162	     -0.00045742	     -0.20801864	     -0.06621696	      0.88299852	     -0.00053749	     -0.22318235	     -0.00000000	     -0.00000000	     37.57008077
      1.57211930	     -0.06677514	     -0.00046419	     -0.20803288	     -0.06621072	      0.88299825	     -0.00053670	     -0.22319002	     -0.00000000	     -0.00000000	     37.11576814
      1.57387970	     -0.06677632	     -0.00047033	     -0.20803477	     -0.06620446	      0.88299801	     -0.00053628	     -0.22319639	     -0.00000000	     -0.00000000	     37.56620911
      1.57534921	     -0.06677902	     -0.00047479	     -0.20803808	     -0.06619923	      0.88299783	     -0.00053621	     -0.22320059	     -0.00000000	     -0.00000000	     37.18495532
      1.57681872	     -0.06677523	     -0.00047924	     -0.20803489	     -0.06619398	      0.88299767	     -0.00053640	     -0.22320389	     -0.00000000	     -0.00000000	     37.43224185
      1.57848189	     -0.06677270	     -0.00048343	     -0.20803307	     -0.06618803	      0.88299751	     -0.00053693	     -0.22320649	     -0.00000000	     -0.00000000	     37.29173818
      1.58014506	     -0.06676019	     -0.00048747	     -0.20802126	     -0.06618207	      0.88299738	     -0.00053778	     -0.22320796	     -0.00000000	     -0.00000000	     37.14827637
      1.58160948	     -0.06674746	     -0.00049025	     -0.20800916	     -0.06617681	      0.88299729	     -0.00053879	     -0.22320825	     -0.00000000	     -0.00000000	     37.19866324
      1.58307390	     -0.06673102	     -0.00049306	     -0.20799334	     -0.06617154	      0.88299721	     -0.00054007	     -0.22320760	     -0.00000000	     -0.00000000	     37.31834541
      1.58456110	     -0.06671231	     -0.00049514	     -0.20797528	     -0.06616618	      0.88299716	     -0.00054162	     -0.22320597	     -0.00000000	     -0.00000000	     37.42058067
      1.58604830	     -0.06669003	     -0.00049705	     -0.20795365	     -0.06616081	      0.88299712	     -0.00054342	     -0.22320339	     -0.00000000	     -0.00000000	     37.13271994
      1.58753550	     -0.06666154	     -0.00049807	     -0.20792583	     -0.06615543	      0.88299709	     -0.00054549	     -0.22319982	     -0.00000000	     -0.00000000	     37.38213255
      1.58926209	     -0.06662974	     -0.00049915	     -0.20789479	     -0.06614918	      0.88299708	     -0.00054821	     -0.22319434	     -0.00000000	     -0.00000000	     37.20571441
      1.59098869	     -0.06658618	     -0.00049901	     -0.20785202	     -0.06614291	      0.88299709	     -0.00055128	     -0.22318754	     -0.00000000	      0.00000000	     37.13390398
      1.59245394	     -0.06654807	     -0.00049923	     -0.20781456	     -0.06613759	      0.88299711	     -0.00055415	     -0.22318063	     -0.00000000	      0.00000000	     37.22351926
      1.59391919	     -0.06650555	     -0.00049820	     -0.20777271	     -0.06613226	      0.88299714	     -0.00055727	     -0.22317269	     -0.00000000	      0.00000000	     37.34304673
      1.59530744	     -0.06646416	     -0.00049721	     -0.20773195	     -0.06612720	      0.88299718	     -0.00056044	     -0.22316420	     -0.00000000	      0.00000000	     37.48359681
      1.59669569	     -0.06641829	     -0.00049555	     -0.20768673	     -0.06612213	      0.88299723	     -0.00056384	     -0.22315479	     -0.00000000	      0.00000000	     37.25932770
      1.59808394	     -0.06636828	     -0.00049353	     -0.20763736	     -0.06611706	      0.88299729	     -0.00056744	     -0.22314442	     -0.00000000	      0.00000000	     37.43891115
      1.60071358	     -0.06627059	     -0.00048832	     -0.20754090	     -0.06610743	      0.88299741	     -0.00057486	     -0.22312213	     -0.00000000	      0.00000000	     37.06801542
      1.60208250	     -0.06620673	     -0.00048525	     -0.20747766	     -0.06610241	      0.88299748	     -0.00057901	     -0.22310914	     -0.00000000	      0.00000000	     37.39750393
      1.60345143	     -0.06614592	     -0.00048145	     -0.20741749	     -0.06609739	      0.88299755	     -0.00058337	     -0.22309509	     -0.00000000	      0.00000000	     37.43911320
      1.60482035	     -0.06608150	     -0.00047740	     -0.20735371	     -0.06609236	      0.88299763	     -0.00058792	     -0.22308009	     -0.00000000	      0.00000000	     37.48539413
      1.60596012	     -0.06602555	     -0.00047360	     -0.20729829	     -0.06608816	      0.88299770	     -0.00059185	     -0.22306686	     -0.00000000	      0.00000000	     37.56434582
      1.60709989	     -0.06596734	     -0.00046957	     -0.20724062	     -0.06608396	      0.88299777	     -0.00059592	     -0.22305296	     -0.00000000	      0.00000000	     37.53852418
      1.60823966	     -0.06590675	     -0.00046525	     -0.20718056	     -0.06607976	      0.88299785	     -0.00060012	     -0.22303838	     -0.00000000	      0.00000000	     37.61681028
      1.60937943	     -0.06584403	     -0.00046070	     -0.20711838	     -0.06607555	      0.88299792	     -0.00060444	     -0.22302311	     -0.00000000	      0.00000000	     37.60167916
      1.61051919	     -0.06577905	     -0.00045587	     -0.20705392	     -0.06607134	      0.88299800	     -0.00060890	     -0.22300717	     -0.00000000	      0.00000000	     37.69132916
      1.61165896	     -0.06571195	     -0.00045080	     -0.20698735	     -0.06606712	      0.88299808	     -0.00061347	     -0.22299054	     -0.00000000	      0.00000000	     37.67188915
      1.61279873	     -0.06564262	     -0.00044543	     -0.20691854	     -0.06606290	      0.88299815	     -0.00061817	     -0.22297323	     -0.00000000	      0.00000000	     37.79523568
      1.61393850	     -0.06557135	     -0.00043977	     -0.20684780	     -0.06605867	      0.88299823	     -0.00062300	     -0.22295523	     -0.00000000	      0.00000000	     37.74394565
      1.61489959	     -0.06550955	     -0.00043480	     -0.20678644	     -0.06605511	      0.88299830	     -0.00062716	     -0.22293954	     -0.00000000	      0.00000000	     37.87221748
      1.61586068	     -0.06544635	     -0.00042967	     -0.20672367	     -0.06605154	      0.88299837	     -0.00063140	     -0.22292336	     -0.00000000	      0.00000000	     37.87365480
      1.61704516	     -0.06536639	     -0.00042309	     -0.20664425	     -0.06604713	      0.88299846	     -0.00063674	     -0.22290276	     -0.00000000	      0.00000000	     37.97436079
      1.61822964	     -0.06528428	     -0.00041626	     -0.20656267	     -0.06604273	      0.88299855	     -0.00064220	     -0.22288143	     -0.00000000	      0.00000000	     37.94238998
      1.61912149	     -0.06522095	     -0.00041093	     -0.20649974	     -0.06603940	      0.88299862	     -0.00064639	     -0.22286490	     -0.00000000	      0.00000000	     38.06640046
      1.62001334	     -0.06515645	     -0.00040546	     -0.20643563	     -0.06603608	      0.88299869	     -0.00065065	     -0.22284796	     -0.00000000	      0.00000000	     38.07774718
      1.62123288	     -0.06506629	     -0.00039775	     -0.20634601	     -0.06603152	      0.88299878	     -0.00065658	     -0.22282415	     -0.00000000	      0.00000000	     38.16655313
      1.62231658	     -0.06498405	     -0.00039073	     -0.20626424	     -0.06602747	      0.88299887	     -0.00066194	     -0.22280235	     -0.00000000	      0.00000000	     38.15952781
      1.62340028	     -0.06489957	     -0.00038374	     -0.20618022	     -0.06602342	      0.88299895	     -0.00066739	     -0.22278000	     -0.00000000	      0.00000000	     38.28809032
      1.62429846	     -0.06482904	     -0.00037782	     -0.20611007	     -0.06602005	      0.88299903	     -0.00067197	     -0.22276107	     -0.00000000	      0.00000000	     38.24867386
      1.62519665	     -0.06475794	     -0.00037181	     -0.20603933	     -0.06601668	      0.88299910	     -0.00067661	     -0.22274179	     -0.00000000	      0.00000000	     38.31430066
      1.62634504	     -0.06466615	     -0.00036404	     -0.20594802	     -0.06601236	      0.88299919	     -0.00068262	     -0.22271666	     -0.00000000	      0.00000000	     38.33035649
      1.62749343	     -0.06457329	     -0.00035611	     -0.20585560	     -0.06600804	      0.88299928	     -0.00068871	     -0.22269100	     -0.00000000	      0.00000000	     38.44913543
      1.62833813	     -0.06450444	     -0.00035022	     -0.20578708	     -0.06600485	      0.88299935	     -0.00069324	     -0.22267179	     -0.00000000	      0.00000000	     38.42008852
      1.62918282	     -0.06443508	     -0.00034424	     -0.20571805	     -0.06600166	      0.88299941	     -0.00069781	     -0.22265233	     -0.00000000	      0.00000000	     38.47219294
      1.63041580	     -0.06433315	     -0.00033540	     -0.20561658	     -0.06599700	      0.88299951	     -0.00070454	     -0.22262345	     -0.00000000	      0.00000000	     38.50686660
      1.63145543	     -0.06424660	     -0.00032784	     -0.20553041	     -0.06599305	      0.88299959	     -0.00071027	     -0.22259870	     -0.00000000	      0.00000000	     38.57944845
      1.63249507	     -0.06415963	     -0.00032022	     -0.20544381	     -0.06598910	      0.88299967	     -0.00071605	     -0.22257360	     -0.00000000	      0.00000000	     38.59244756
      1.63353470	     -0.06407223	     -0.00031250	     -0.20535677	     -0.06598514	      0.88299975	     -0.00072188	     -0.22254818	     -0.00000000	      0.00000000	     38.67648831
      1.63457433	     -0.06398457	     -0.00030473	     -0.20526945	     -0.06598116	      0.88299982	     -0.00072774	     -0.22252245	     -0.00000000	      0.00000000	     38.68569987
      1.63550550	     -0.06390576	     -0.00029768	     -0.20519095	     -0.06597759	      0.88299989	     -0.00073302	     -0.22249917	     -0.00000000	      0.00000000	     38.76066093
      1.63643667	     -0.06382682	     -0.00029060	     -0.20511231	     -0.06597402	      0.88299995	     -0.00073833	     -0.22247568	     -0.00000000	      0.00000000	     38.79197217
      1.63736783	     -0.06374772	     -0.00028345	     -0.20503348	     -0.06597043	      0.88300001	     -0.00074366	     -0.22245199	     -0.00000000	      0.00000000	     38.84786195
      1.63864698	     -0.06363939	     -0.00027376	     -0.20492553	     -0.06596549	      0.88300009	     -0.00075100	     -0.22241916	     -0.00000000	      0.00000000	     38.90987864
      1.63965375	     -0.06355350	     -0.00026627	     -0.20483991	     -0.06596158	      0.88300015	     -0.00075681	     -0.22239310	     -0.00000000	      0.00000000	     38.98027348
      1.64066051	     -0.06346759	     -0.00025890	     -0.20475425	     -0.06595767	      0.88300021	     -0.00076262	     -0.22236688	     -0.00000000	      0.00000000	     39.03340740
      1.64166728	     -0.06338190	     -0.00025149	     -0.20466881	     -0.06595374	      0.88300027	     -0.00076845	     -0.22234053	     -0.00000000	      0.00000000	     39.09804621
      1.64287732	     -0.06327913	     -0.00024255	     -0.20456631	     -0.06594900	      0.88300033	     -0.00077545	     -0.22230871	     -0.00000000	      0.00000000	     39.18012355
      1.64392299	     -0.06319038	     -0.00023475	     -0.20447779	     -0.06594489	      0.88300038	     -0.00078151	     -0.22228109	     -0.00000000	      0.00000000	     39.25105355
      1.64496866	     -0.06310175	     -0.00022691	     -0.20438937	     -0.06594076	      0.88300043	     -0.00078756	     -0.22225339	     -0.00000000	      0.00000000	     39.33506807
      1.64601432	     -0.06301320	     -0.00021883	     -0.20430103	     -0.06593662	      0.88300048	     -0.00079360	     -0.22222561	     -0.00000000	      0.00000000	     39.41073155
      1.64705999	     -0.06292484	     -0.00021043	     -0.20421286	     -0.06593246	      0.88300052	     -0.00079964	     -0.22219777	     -0.00000000	      0.00000000	     39.50143946
      1.64842907	     -0.06280952	     -0.00019943	     -0.20409778	     -0.06592699	      0.88300057	     -0.00080751	     -0.22216126	     -0.00000000	      0.00000000	     39.60397970
      1.64952860	     -0.06271736	     -0.00019064	     -0.20400578	     -0.06592258	      0.88300060	     -0.00081381	     -0.22213190	     -0.00000000	      0.00000000	     39.71977176
      1.65062813	     -0.06262563	     -0.00018187	     -0.20391421	     -0.06591815	      0.88300064	     -0.00082008	     -0.22210253	     -0.00000000	      0.00000000	     39.80837907
      1.65172765	     -0.06253443	     -0.00017315	     -0.20382314	     -0.06591370	      0.88300067	     -0.00082632	     -0.22207317	     -0.00000000	      0.00000000	     39.93340043
      1.65317810	     -0.06241508	     -0.00016170	     -0.20370395	     -0.06590780	      0.88300070	     -0.00083448	     -0.22203449	     -0.00000000	      0.00000000	     40.08521917
      1.65442525	     -0.06231396	     -0.00015225	     -0.20360292	     -0.06590271	      0.88300073	     -0.00084143	     -0.22200130	     -0.00000000	      0.00000000	     40.28011505
      1.65567241	     -0.06221375	     -0.00014290	     -0.20350279	     -0.06589760	      0.88300075	     -0.00084831	     -0.22196822	     -0.00000000	      0.00000000	     40.43060993
      1.65691957	     -0.06211379	     -0.00013399	     -0.20340288	     -0.06589247	      0.88300077	     -0.00085511	     -0.22193526	     -0.00000000	      0.00000000	     40.65310225
      1.65816672	     -0.06201573	     -0.00012552	     -0.20330483	     -0.06588733	      0.88300078	     -0.00086180	     -0.22190248	     -0.00000000	      0.00000000	     40.83739769
      1.65984741	     -0.06188614	     -0.00011449	     -0.20317521	     -0.06588038	      0.88300081	     -0.00087065	     -0.22185865	     -0.00000000	      0.00000000	     41.14589792
      1.66152810	     -0.06175858	     -0.00010366	     -0.20304759	     -0.06587342	      0.88300083	     -0.00087928	     -0.22181524	     -0.00000000	      0.00000000	     41.35569432
      1.66287553	     -0.06165775	     -0.00009525	     -0.20294667	     -0.06586782	      0.88300086	     -0.00088602	     -0.22178075	     -0.00000000	      0.00000000	     41.62712062
      1.66422296	     -0.06155830	     -0.00008705	     -0.20284710	     -0.06586223	      0.88300088	     -0.00089260	     -0.22174656	     -0.00000000	      0.00000000	     41.79964460
      1.66621592	     -0.06141387	     -0.00007544	     -0.20270244	     -0.06585395	      0.88300094	     -0.00090201	     -0.22169659	     -0.00000000	      0.00000000	     42.05181273
      1.66782269	     -0.06130051	     -0.00006619	     -0.20258886	     -0.06584729	      0.88300101	     -0.00090930	     -0.22165685	     -0.00000000	      0.00000000	     42.31206479
      1.66942945	     -0.06119026	     -0.00005735	     -0.20247836	     -0.06584064	      0.88300109	     -0.00091632	     -0.22161767	     -0.00000000	      0.00000000	     42.03778357
      1.67103622	     -0.06107873	     -0.00004906	     -0.20236652	     -0.06583401	      0.88300120	     -0.00092306	     -0.22157905	     -0.00000000	      0.00000000	     42.40658027
      1.67264298	     -0.06097178	     -0.00004081	     -0.20225923	     -0.06582740	      0.88300134	     -0.00092951	     -0.22154096	     -0.00000000	      0.00000000	     42.40053817
      1.67424975	     -0.06086586	     -0.00003317	     -0.20215293	     -0.06582082	      0.88300152	     -0.00093567	     -0.22150349	      0.00000000	      0.00000000	     42.62966847
      1.67585652	     -0.06076380	     -0.00002552	     -0.20205046	     -0.06581427	      0.88300173	     -0.00094154	     -0.22146661	      0.00000000	      0.00000000	     42.67974790
      1.67746328	     -0.06066167	     -0.00001878	     -0.20194787	     -0.06580777	      0.88300199	     -0.00094710	     -0.22143037	      0.00000000	      0.00000000	     43.09691456
      1.67907005	     -0.06056813	     -0.00001154	     -0.20185387	     -0.06580130	      0.88300229	     -0.00095237	     -0.22139470	      0.00000000	      0.00000000	     42.91023335
      1.68067681	     -0.06046807	     -0.00000628	     -0.20175329	     -0.06579489	      0.88300264	     -0.00095732	     -0.22135973	      0.00000000	      0.00000000	     43.12319709
      1.68191295	     -0.06039621	     -0.00000073	     -0.20168104	     -0.06578998	      0.88300294	     -0.00096093	     -0.22133319	      0.00000000	      0.00000000	     43.06046463
      1.68314908	     -0.06032514	      0.00000346	     -0.20160954	     -0.06578511	      0.88300328	     -0.00096435	     -0.22130702	      0.00000000	      0.00000000	     43.27145224
      1.68474603	     -0.06023609	      0.00000915	     -0.20151993	     -0.06577887	      0.88300375	     -0.00096850	     -0.22127376	      0.00000000	      0.00000000	     43.10460776
      1.68634298	     -0.06014614	      0.00001400	     -0.20142938	     -0.06577268	      0.88300428	     -0.00097234	     -0.22124109	      0.00000000	      0.00000000	     43.48574036
      1.68778095	     -0.06007000	      0.00001883	     -0.20135271	     -0.06576717	      0.88300481	     -0.00097554	     -0.22121215	      0.00000000	      0.00000000	     43.52829060
      1.68921892	     -0.05999420	      0.00002275	     -0.20127634	     -0.06576170	      0.88300538	     -0.00097848	     -0.22118372	      0.00000000	      0.00000000	     43.38760069
      1.69065690	     -0.05991868	      0.00002690	     -0.20120023	     -0.06575629	      0.88300599	     -0.00098117	     -0.22115575	      0.00000000	      0.00000000	     43.60282441
      1.69207424	     -0.05984811	      0.00003041	     -0.20112907	     -0.06575101	      0.88300664	     -0.00098358	     -0.22112863	     -0.00000000	      0.00000000	     43.81651092
      1.69349157	     -0.05977812	      0.00003406	     -0.20105849	     -0.06574578	      0.88300733	     -0.00098574	     -0.22110200	     -0.00000000	      0.00000000	     43.59218404
      1.69490891	     -0.05970885	      0.00003708	     -0.20098860	     -0.06574062	      0.88300806	     -0.00098766	     -0.22107582	     -0.00000000	      0.00000000	     43.87753824
      1.69657201	     -0.05963100	      0.00004100	     -0.20091002	     -0.06573462	      0.88300897	     -0.00098960	     -0.22104569	     -0.00000000	      0.00000000	     44.00455265
      1.69823511	     -0.05955759	      0.00004379	     -0.20083584	     -0.06572872	      0.88300994	     -0.00099120	     -0.22101620	     -0.00000000	      0.00000000	     44.01965901
      1.69989821	     -0.05948272	      0.00004788	     -0.20076023	     -0.06572289	      0.88301097	     -0.00099246	     -0.22098741	     -0.00000000	      0.00000000	     44.28744357
      1.70130353	     -0.05942330	      0.00004881	     -0.20070012	     -0.06571803	      0.88301187	     -0.00099327	     -0.22096353	     -0.00000000	      0.00000000	     44.11856040
      1.70270885	     -0.05936450	      0.00005150	     -0.20064066	     -0.06571324	      0.88301282	     -0.00099383	     -0.22094015	     -0.00000000	      0.00000000	     44.11680960
      1.70411417	     -0.05930798	      0.00005271	     -0.20058344	     -0.06570850	      0.88301380	     -0.00099416	     -0.22091723	     -0.00000000	      0.00000000	     44.29601981
      1.70551950	     -0.05925335	      0.00005471	     -0.20052813	     -0.06570383	      0.88301482	     -0.00099425	     -0.22089480	     -0.00000000	      0.00000001	     44.40280882
      1.70733081	     -0.05918665	      0.00005530	     -0.20046050	     -0.06569790	      0.88301617	     -0.00099401	     -0.22086664	     -0.00000000	      0.00000001	     44.45060296
      1.70870394	     -0.05913464	      0.00005715	     -0.20040781	     -0.06569347	      0.88301723	     -0.00099356	     -0.22084582	     -0.00000000	      0.00000001	     44.38092925
      1.71007706	     -0.05908611	      0.00005696	     -0.20035855	     -0.06568910	      0.88301832	     -0.00099289	     -0.22082543	     -0.00000000	      0.00000001	     44.65788664
      1.71145019	     -0.05904019	      0.00005749	     -0.20031190	     -0.06568478	      0.88301944	     -0.00099198	     -0.22080553	     -0.00000000	      0.00000001	     44.49866559
      1.71282331	     -0.05899555	      0.00005698	     -0.20026652	     -0.06568052	      0.88302057	     -0.00099084	     -0.22078612	     -0.00000000	      0.00000001	     44.67856543
      1.71499553	     -0.05893151	      0.00005718	     -0.20020131	     -0.06567388	      0.88302242	     -0.00098857	     -0.22075652	     -0.00000000	      0.00000001	     44.29884690
      1.71618114	     -0.05889357	      0.00005509	     -0.20016267	     -0.06567031	      0.88302344	     -0.00098709	     -0.22074088	     -0.00000000	      0.00000001	     44.65194752
      1.71736676	     -0.05886082	      0.00005423	     -0.20012925	     -0.06566678	      0.88302448	     -0.00098544	     -0.22072560	     -0.00000000	      0.00000001	     44.71321328
      1.71922266	     -0.05881402	      0.00005172	     -0.20008138	     -0.06566132	      0.88302614	     -0.00098252	     -0.22070254	     -0.00000000	      0.00000001	     44.50399251
      1.72107856	     -0.05876731	      0.00004948	     -0.20003358	     -0.06565595	      0.88302782	     -0.00097919	     -0.22068056	     -0.00000000	      0.00000001	     45.15890693
      1.72243515	     -0.05874223	      0.00004578	     -0.20000766	     -0.06565208	      0.88302906	     -0.00097650	     -0.22066514	     -0.00000000	      0.00000001	     44.66005730
      1.72379174	     -0.05871464	      0.00004320	     -0.19997926	     -0.06564826	      0.88303032	     -0.00097359	     -0.22065041	     -0.00000000	      0.00000001	     44.61240854
      1.72542712	     -0.05868975	      0.00003839	     -0.19995334	     -0.06564371	      0.88303185	     -0.00096979	     -0.22063351	     -0.00000000	      0.00000001	     44.99502917
      1.72706250	     -0.05866667	      0.00003522	     -0.19992928	     -0.06563922	      0.88303339	     -0.00096569	     -0.22061767	     -0.00000000	      0.00000001	     44.23477459
      1.72839441	     -0.05865231	      0.00002937	     -0.19991403	     -0.06563561	      0.88303465	     -0.00096212	     -0.22060554	     -0.00000000	      0.00000001	     44.86257040
      1.72972632	     -0.05863972	      0.00002557	     -0.19990061	     -0.06563205	      0.88303592	     -0.00095835	     -0.22059416	     -0.00000000	      0.00000001	     44.62430122
      1.73145751	     -0.05863462	      0.00001785	     -0.19989437	     -0.06562747	      0.88303757	     -0.00095315	     -0.22058052	     -0.00000000	      0.00000001	     44.68773601
      1.73278637	     -0.05863093	      0.00001318	     -0.19988983	     -0.06562400	      0.88303884	     -0.00094893	     -0.22057111	     -0.00000000	      0.00000001	     44.50455859
      1.73411523	     -0.05863504	      0.00000648	     -0.19989304	     -0.06562057	      0.88304011	     -0.00094452	     -0.22056258	     -0.00000000	      0.00000001	     44.61054579
      1.73572874	     -0.05864862	     -0.00000102	     -0.19990555	     -0.06561646	      0.88304165	     -0.00093890	     -0.22055358	     -0.00000000	      0.00000001	     44.56909733
      1.73734224	     -0.05867003	     -0.00001032	     -0.19992587	     -0.06561241	      0.88304318	     -0.00093300	     -0.22054622	     -0.00000000	      0.00000001	     44.68539637
      1.73895574	     -0.05869727	     -0.00001770	     -0.19995206	     -0.06560841	      0.88304471	     -0.00092682	     -0.22054049	     -0.00000000	      0.00000001	     44.17348836
      1.74028039	     -0.05872398	     -0.00002668	     -0.19997785	     -0.06560517	      0.88304596	     -0.00092155	     -0.22053702	     -0.00000000	      0.00000001	     44.51547814
      1.74160504	     -0.05875672	     -0.00003368	     -0.20000972	     -0.06560197	      0.88304720	     -0.00091609	     -0.22053469	     -0.00000000	      0.00000001	     44.49478970
      1.74292969	     -0.05879293	     -0.00004181	     -0.20004506	     -0.06559880	      0.88304842	     -0.00091046	     -0.22053352	     -0.00000000	      0.00000001	     44.40890986
      1.74425434	     -0.05883289	     -0.00004960	     -0.20008416	     -0.06559566	      0.88304963	     -0.00090465	     -0.22053348	     -0.00000000	      0.00000001	     44.43514832
      1.74557898	     -0.05887694	     -0.00005779	     -0.20012736	     -0.06559256	      0.88305083	     -0.00089867	     -0.22053457	     -0.00000000	      0.00000001	     44.30011398
      1.74665506	     -0.05891562	     -0.00006453	     -0.20016535	     -0.06559007	      0.88305179	     -0.00089370	     -0.22053628	     -0.00000000	      0.00000001	     44.29659293
      1.74773113	     -0.05895698	     -0.00007139	     -0.20020603	     -0.06558759	      0.88305274	     -0.00088862	     -0.22053874	     -0.00000000	      0.00000001	     44.25583432
      1.74903013	     -0.05901016	     -0.00007980	     -0.20025839	     -0.06558463	      0.88305386	     -0.00088235	     -0.22054268	     -0.00000000	      0.00000001	     44.18090815
      1.75018755	     -0.05906035	     -0.00008743	     -0.20030786	     -0.06558201	      0.88305484	     -0.00087665	     -0.22054709	     -0.00000000	      0.00000001	     44.14185709
      1.75134496	     -0.05911329	     -0.00009518	     -0.20036010	     -0.06557941	      0.88305580	     -0.00087084	     -0.22055232	     -0.00000000	      0.00000001	     44.05699134
      1.75250238	     -0.05916878	     -0.00010306	     -0.20041489	     -0.06557683	      0.88305674	     -0.00086493	     -0.22055837	     -0.00000000	      0.00000001	     44.02497398
      1.75365980	     -0.05922691	     -0.00011107	     -0.20047233	     -0.06557427	      0.88305765	     -0.00085892	     -0.22056522	     -0.00000000	      0.00000001	     43.93541859
      1.75481722	     -0.05928783	     -0.00011926	     -0.20053256	     -0.06557173	      0.88305854	     -0.00085282	     -0.22057286	     -0.00000000	      0.00000001	     43.90930259
      1.75597464	     -0.05935123	     -0.00012759	     -0.20059529	     -0.06556920	      0.88305941	     -0.00084664	     -0.22058128	     -0.00000000	      0.00000001	     43.82323147
      1.75713206	     -0.05941689	     -0.00013606	     -0.20066029	     -0.06556669	      0.88306024	     -0.00084037	     -0.22059046	     -0.00000000	      0.00000000	     43.80528437
      1.75816773	     -0.05947708	     -0.00014369	     -0.20071989	     -0.06556445	      0.88306096	     -0.00083470	     -0.22059930	     -0.00000000	      0.00000000	     43.74376467
      1.75920340	     -0.05953866	     -0.00015140	     -0.20078090	     -0.06556222	      0.88306166	     -0.00082897	     -0.22060870	     -0.00000000	      0.00000000	     43.71762017
      1.76048315	     -0.05961671	     -0.00016104	     -0.20085825	     -0.06555948	      0.88306248	     -0.00082182	     -0.22062107	     -0.00000000	      0.00000000	     43.67199783
      1.76176291	     -0.05969705	     -0.00017082	     -0.20093791	     -0.06555675	      0.88306326	     -0.00081459	     -0.22063423	     -0.00000000	      0.00000000	     43.64686920
      1.76285693	     -0.05976725	     -0.00017925	     -0.20100753	     -0.06555442	      0.88306390	     -0.00080837	     -0.22064610	     -0.00000000	      0.00000000	     43.61667079
      1.76395096	     -0.05983897	     -0.00018778	     -0.20107869	     -0.06555209	      0.88306450	     -0.00080210	     -0.22065850	      0.00000000	      0.00000000	     43.59831139
      1.76527037	     -0.05992720	     -0.00019816	     -0.20116626	     -0.06554930	      0.88306517	     -0.00079448	     -0.22067416	      0.00000000	      0.00000000	     43.58233756
      1.76658979	     -0.06001728	     -0.00020860	     -0.20125569	     -0.06554651	      0.88306580	     -0.00078682	     -0.22069054	      0.00000000	      0.00000000	     43.56559623
      1.76768459	     -0.06009316	     -0.00021723	     -0.20133105	     -0.06554420	      0.88306628	     -0.00078044	     -0.22070467	      0.00000000	      0.00000000	     43.57027745
      1.76877939	     -0.06017011	     -0.00022592	     -0.20140749	     -0.06554189	      0.88306672	     -0.00077402	     -0.22071925	      0.00000000	      0.00000000	     43.56676908
      1.77018960	     -0.06027049	     -0.00023720	     -0.20150723	     -0.06553892	      0.88306723	     -0.00076574	     -0.22073866	      0.00000000	      0.00000000	     43.58338595
      1.77159980	     -0.06037294	     -0.00024865	     -0.20160905	     -0.06553595	      0.88306768	     -0.00075743	     -0.22075876	      0.00000000	      0.00000000	     43.57830439
      1.77281559	     -0.06046297	     -0.00025851	     -0.20169856	     -0.06553339	      0.88306801	     -0.00075026	     -0.22077662	      0.00000000	      0.00000000	     43.61771353
      1.77403138	     -0.06055443	     -0.00026841	     -0.20178951	     -0.06553082	      0.88306829	     -0.00074310	     -0.22079496	      0.00000000	      0.00000000	     43.62690113
      1.77524718	     -0.06064705	     -0.00027830	     -0.20188164	     -0.06552826	      0.88306852	     -0.00073594	     -0.22081376	      0.00000000	      0.00000000	     43.67698309
      1.77693690	     -0.06077705	     -0.00029189	     -0.20201099	     -0.06552469	      0.88306876	     -0.00072604	     -0.22084062	      0.00000000	      0.00000000	     43.72963090
      1.77839668	     -0.06089034	     -0.00030363	     -0.20212374	     -0.06552160	      0.88306889	     -0.00071755	     -0.22086446	      0.00000000	      0.00000000	     43.87251210
      1.77985645	     -0.06100371	     -0.00031513	     -0.20223660	     -0.06551852	      0.88306895	     -0.00070912	     -0.22088882	      0.00000000	      0.00000000	     43.85465330
      1.78131623	     -0.06111763	     -0.00032632	     -0.20235004	     -0.06551544	      0.88306894	     -0.00070080	     -0.22091363	      0.00000000	     -0.00000000	     44.21910059
      1.78277601	     -0.06123044	     -0.00033688	     -0.20246242	     -0.06551237	      0.88306885	     -0.00069258	     -0.22093886	      0.00000000	     -0.00000000	     43.94893990
      1.78423578	     -0.06134188	     -0.00034701	     -0.20257344	     -0.06550931	      0.88306871	     -0.00068448	     -0.22096440	      0.00000000	     -0.00000000	     44.39245233
      1.78569556	     -0.06145447	     -0.00035653	     -0.20268566	     -0.06550626	      0.88306850	     -0.00067652	     -0.22099022	      0.00000000	     -0.00000000	     44.14359884
      1.78715533	     -0.06156275	     -0.00036564	     -0.20279361	     -0.06550322	      0.88306823	     -0.00066871	     -0.22101624	      0.00000000	     -0.00000000	     44.48863648
      1.78859636	     -0.06167226	     -0.00037426	     -0.20290281	     -0.06550024	      0.88306790	     -0.00066116	     -0.22104203	      0.00000000	     -0.00000000	     44.64024217
      1.79003739	     -0.06177933	     -0.00038259	     -0.20300961	     -0.06549728	      0.88306753	     -0.00065376	     -0.22106794	      0.00000000	     -0.00000000	     44.42526742
      1.79147842	     -0.06188427	     -0.00039033	     -0.20311430	     -0.06549434	      0.88306711	     -0.00064654	     -0.22109385	      0.00000000	     -0.00000000	     44.69510139
      1.79306510	     -0.06199884	     -0.00039801	     -0.20322866	     -0.06549113	      0.88306659	     -0.00063880	     -0.22112235	      0.00000000	     -0.00000000	     44.81247861
      1.79465179	     -0.06211235	     -0.00040508	     -0.20334198	     -0.06548795	      0.88306603	     -0.00063127	     -0.22115070	      0.00000000	     -0.00000000	     44.70568881
      1.79664165	     -0.06225527	     -0.00041263	     -0.20348475	     -0.06548401	      0.88306527	     -0.00062215	     -0.22118614	      0.00000000	     -0.00000000	     44.60705068
      1.79826189	     -0.06236011	     -0.00041839	     -0.20358949	     -0.06548085	      0.88306460	     -0.00061500	     -0.22121470	      0.00000000	     -0.00000000	     44.63021432
      1.79961014	     -0.06245275	     -0.00042198	     -0.20368209	     -0.06547824	      0.88306402	     -0.00060924	     -0.22123819	      0.00000000	     -0.00000000	     44.84458242
      1.80095839	     -0.06254352	     -0.00042579	     -0.20377284	     -0.06547567	      0.88306341	     -0.00060365	     -0.22126154	      0.00000000	     -0.00000000	     44.68591112
      1.80230664	     -0.06263240	     -0.00042864	     -0.20386173	     -0.06547312	      0.88306279	     -0.00059824	     -0.22128469	      0.00000000	     -0.00000000	     44.84690284
      1.80399882	     -0.06274454	     -0.00043212	     -0.20397393	     -0.06546996	      0.88306197	     -0.00059171	     -0.22131344	      0.00000000	     -0.00000000	     44.32031539
      1.80569101	     -0.06284652	     -0.00043429	     -0.20407601	     -0.06546685	      0.88306113	     -0.00058546	     -0.22134178	      0.00000000	     -0.00000000	     44.68992070
      1.80719929	     -0.06293972	     -0.00043640	     -0.20416931	     -0.06546412	      0.88306036	     -0.00058014	     -0.22136653	      0.00000000	     -0.00000000	     44.64053141
      1.80870758	     -0.06302828	     -0.00043750	     -0.20425802	     -0.06546143	      0.88305957	     -0.00057505	     -0.22139088	      0.00000000	     -0.00000000	     44.51447028
      1.81064367	     -0.06314524	     -0.00043955	     -0.20437517	     -0.06545803	      0.88305854	     -0.00056887	     -0.22142145	      0.00000000	     -0.00000000	     44.54081116
      1.81203452	     -0.06321917	     -0.00043878	     -0.20444931	     -0.06545563	      0.88305778	     -0.00056467	     -0.22144302	      0.00000000	     -0.00000000	     44.43249352
      1.81342536	     -0.06329700	     -0.00043924	     -0.20452734	     -0.06545327	      0.88305700	     -0.00056068	     -0.22146411	      0.00000000	     -0.00000000	     44.43045708
      1.81481621	     -0.06337074	     -0.00043833	     -0.20460132	     -0.06545094	      0.88305622	     -0.00055689	     -0.22148479	      0.00000000	     -0.00000000	     44.26921708
      1.81654406	     -0.06346025	     -0.00043727	     -0.20469114	     -0.06544810	      0.88305523	     -0.00055247	     -0.22150986	      0.00000000	     -0.00000000	     44.06303065
      1.81827191	     -0.06354116	     -0.00043450	     -0.20477243	     -0.06544530	      0.88305422	     -0.00054837	     -0.22153419	      0.00000000	     -0.00000000	     44.45656357
      1.81978446	     -0.06361456	     -0.00043310	     -0.20484614	     -0.06544291	      0.88305332	     -0.00054505	     -0.22155476	      0.00000000	     -0.00000000	     43.69538841
      1.82129702	     -0.06367690	     -0.00043003	     -0.20490885	     -0.06544055	      0.88305241	     -0.00054199	     -0.22157471	      0.00000000	     -0.00000000	     44.06026846
      1.82280958	     -0.06374382	     -0.00042734	     -0.20497615	     -0.06543823	      0.88305149	     -0.00053917	     -0.22159392	     -0.00000000	     -0.00000000	     43.94379325
      1.82432213	     -0.06379940	     -0.00042341	     -0.20503214	     -0.06543595	      0.88305055	     -0.00053661	     -0.22161245	     -0.00000000	     -0.00000000	     43.66265903
      1.82583469	     -0.06385621	     -0.00042004	     -0.20508936	     -0.06543370	      0.88304960	     -0.00053430	     -0.22163013	     -0.00000000	     -0.00000000	     43.81420540
      1.82734725	     -0.06390385	     -0.00041580	     -0.20513744	     -0.06543149	      0.88304864	     -0.00053225	     -0.22164702	     -0.00000000	     -0.00000000	     43.50032274
      1.82934566	     -0.06396656	     -0.00041071	     -0.20520073	     -0.06542863	      0.88304734	     -0.00052992	     -0.22166795	     -0.00000000	     -0.00000000	     43.41416774
      1.83063698	     -0.06399778	     -0.00040661	     -0.20523235	     -0.06542680	      0.88304649	     -0.00052866	     -0.22168067	     -0.00000000	     -0.00000000	     43.31615812
      1.83192830	     -0.06403117	     -0.00040277	     -0.20526615	     -0.06542500	      0.88304562	     -0.00052759	     -0.22169269	     -0.00000000	     -0.00000000	     43.13440272
      1.83367580	     -0.06407095	     -0.00039722	     -0.20530648	     -0.06542260	      0.88304444	     -0.00052643	     -0.22170796	     -0.00000000	     -0.00000000	     42.95293591
      1.83520991	     -0.06410140	     -0.00039226	     -0.20533742	     -0.06542052	      0.88304339	     -0.00052570	     -0.22172035	     -0.00000000	     -0.00000000	     42.66052505
      1.83674403	     -0.06412725	     -0.00038724	     -0.20536377	     -0.06541847	      0.88304233	     -0.00052523	     -0.22173181	     -0.00000000	     -0.00000000	     42.83254776
      1.83827814	     -0.06415348	     -0.00038208	     -0.20539050	     -0.06541645	      0.88304125	     -0.00052503	     -0.22174235	     -0.00000000	     -0.00000000	     42.43931457
      1.83981225	     -0.06417557	     -0.00037703	     -0.20541309	     -0.06541445	      0.88304017	     -0.00052509	     -0.22175203	     -0.00000000	     -0.00000000	     42.76315980
      1.84134637	     -0.06419539	     -0.00037126	     -0.20543344	     -0.06541247	      0.88303907	     -0.00052541	     -0.22176086	     -0.00000000	     -0.00000000	     42.05905484
      1.84288048	     -0.06421052	     -0.00036609	     -0.20544908	     -0.06541052	      0.88303797	     -0.00052600	     -0.22176883	     -0.00000000	     -0.00000000	     42.48392502
      1.84441459	     -0.06422413	     -0.00035942	     -0.20546325	     -0.06540859	      0.88303686	     -0.00052684	     -0.22177595	     -0.00000000	     -0.00000000	     41.93463832
      1.84594871	     -0.06423439	     -0.00035403	     -0.20547402	     -0.06540668	      0.88303574	     -0.00052795	     -0.22178219	     -0.00000000	     -0.00000000	     42.17325247
      1.84748282	     -0.06424038	     -0.00034635	     -0.20548060	     -0.06540478	      0.88303461	     -0.00052931	     -0.22178759	     -0.00000000	     -0.00000001	     41.69107903
      1.84901693	     -0.06424225	     -0.00034080	     -0.20548301	     -0.06540291	      0.88303348	     -0.00053092	     -0.22179210	     -0.00000000	     -0.00000001	     41.83819115
      1.85032362	     -0.06424244	     -0.00033355	     -0.20548373	     -0.06540132	      0.88303252	     -0.00053249	     -0.22179523	     -0.00000000	     -0.00000001	     41.56326399
      1.85163031	     -0.06423982	     -0.00032745	     -0.20548160	     -0.06539974	      0.88303155	     -0.00053424	     -0.22179771	     -0.00000000	     -0.00000001	     41.64840345
      1.85325471	     -0.06423398	     -0.00031883	     -0.20547640	     -0.06539780	      0.88303035	     -0.00053667	     -0.22179992	     -0.00000000	     -0.00000001	     41.23298842
      1.85487911	     -0.06422064	     -0.00031076	     -0.20546370	     -0.06539586	      0.88302914	     -0.00053936	     -0.22180115	     -0.00000000	     -0.00000001	     41.56663158
      1.85650351	     -0.06420705	     -0.00030104	     -0.20545078	     -0.06539394	      0.88302794	     -0.00054232	     -0.22180130	     -0.00000000	     -0.00000001	     40.99104506
      1.85786914	     -0.06418880	     -0.00029413	     -0.20543306	     -0.06539233	      0.88302692	     -0.00054502	     -0.22180064	     -0.00000000	     -0.00000001	     41.27211263
      1.85923476	     -0.06417004	     -0.00028556	     -0.20541488	     -0.06539072	      0.88302591	     -0.00054789	     -0.22179921	     -0.00000000	     -0.00000001	     41.23571099
      1.86044011	     -0.06415101	     -0.00027850	     -0.20539635	     -0.06538930	      0.88302503	     -0.00055058	     -0.22179732	     -0.00000000	     -0.00000001	     41.24713742
      1.86164545	     -0.06412966	     -0.00027101	     -0.20537551	     -0.06538789	      0.88302414	     -0.00055340	     -0.22179485	     -0.00000000	     -0.00000001	     41.18278992
      1.86285080	     -0.06410571	     -0.00026331	     -0.20535207	     -0.06538648	      0.88302325	     -0.00055636	     -0.22179177	     -0.00000000	     -0.00000000	     41.20626011
      1.86393091	     -0.06408233	     -0.00025619	     -0.20532916	     -0.06538521	      0.88302246	     -0.00055913	     -0.22178848	     -0.00000000	     -0.00000000	     41.13627634
      1.86501102	     -0.06405689	     -0.00024884	     -0.20530419	     -0.06538394	      0.88302167	     -0.00056200	     -0.22178470	     -0.00000000	     -0.00000000	     41.15420389
      1.86609114	     -0.06402958	     -0.00024128	     -0.20527735	     -0.06538267	      0.88302089	     -0.00056498	     -0.22178042	     -0.00000000	     -0.00000000	     41.10620661
      1.86741549	     -0.06399343	     -0.00023153	     -0.20524180	     -0.06538111	      0.88301993	     -0.00056876	     -0.22177447	     -0.00000000	     -0.00000000	     41.13513915
      1.86843385	     -0.06396381	     -0.00022382	     -0.20521264	     -0.06537991	      0.88301919	     -0.00057177	     -0.22176938	     -0.00000000	     -0.00000000	     41.05677345
      1.86945220	     -0.06393250	     -0.00021591	     -0.20518180	     -0.06537870	      0.88301846	     -0.00057487	     -0.22176383	     -0.00000000	     -0.00000000	     41.07236323
      1.87070192	     -0.06389239	     -0.00020617	     -0.20514224	     -0.06537721	      0.88301757	     -0.00057877	     -0.22175640	     -0.00000000	     -0.00000000	     41.00862127
      1.87178476	     -0.06385557	     -0.00019749	     -0.20510592	     -0.06537592	      0.88301679	     -0.00058226	     -0.22174941	     -0.00000000	     -0.00000000	     41.04376365
      1.87286760	     -0.06381708	     -0.00018862	     -0.20506793	     -0.06537462	      0.88301602	     -0.00058582	     -0.22174190	     -0.00000000	     -0.00000000	     40.97015932
      1.87395044	     -0.06377687	     -0.00017958	     -0.20502821	     -0.06537330	      0.88301526	     -0.00058947	     -0.22173388	     -0.00000000	     -0.00000000	     41.00250556
      1.87503328	     -0.06373512	     -0.00017046	     -0.20498696	     -0.06537198	      0.88301449	     -0.00059320	     -0.22172535	     -0.00000000	     -0.00000000	     40.93622287
      1.87611612	     -0.06369174	     -0.00016125	     -0.20494407	     -0.06537065	      0.88301372	     -0.00059699	     -0.22171633	     -0.00000000	     -0.00000000	     40.97252772
      1.87719897	     -0.06364689	     -0.00015198	     -0.20489971	     -0.06536930	      0.88301296	     -0.00060086	     -0.22170682	     -0.00000000	     -0.00000000	     40.91260689
      1.87828181	     -0.06360047	     -0.00014261	     -0.20485379	     -0.06536794	      0.88301220	     -0.00060479	     -0.22169683	     -0.00000000	     -0.00000000	     40.95013236
      1.87936465	     -0.06355275	     -0.00013322	     -0.20480655	     -0.06536656	      0.88301144	     -0.00060878	     -0.22168637	     -0.00000000	     -0.00000000	     40.89570488
      1.88044749	     -0.06350371	     -0.00012377	     -0.20475799	     -0.06536517	      0.88301068	     -0.00061282	     -0.22167546	     -0.00000000	     -0.00000000	     40.93072221
      1.88153033	     -0.06345358	     -0.00011430	     -0.20470833	     -0.06536376	      0.88300992	     -0.00061692	     -0.22166411	     -0.00000000	     -0.00000000	     40.88485241
      1.88261317	     -0.06340221	     -0.00010478	     -0.20465742	     -0.06536234	      0.88300916	     -0.00062106	     -0.22165235	     -0.00000000	     -0.00000000	     40.91585951
      1.88369601	     -0.06334975	     -0.00009526	     -0.20460542	     -0.06536089	      0.88300840	     -0.00062524	     -0.22164019	     -0.00000000	     -0.00000000	     40.88670970
      1.88477885	     -0.06329612	     -0.00008572	     -0.20455223	     -0.06535942	      0.88300763	     -0.00062946	     -0.22162764	     -0.00000000	     -0.00000000	     40.91320696
      1.88586169	     -0.06324152	     -0.00007620	     -0.20449808	     -0.06535793	      0.88300687	     -0.00063371	     -0.22161472	     -0.00000000	     -0.00000000	     40.90165204
      1.88694453	     -0.06318592	     -0.00006666	     -0.20444292	     -0.06535642	      0.88300611	     -0.00063799	     -0.22160146	     -0.00000000	     -0.00000000	     40.92226510
      1.88802737	     -0.06312975	     -0.00005732	     -0.20438717	     -0.06535488	      0.88300534	     -0.00064230	     -0.22158787	     -0.00000000	     -0.00000000	     40.92754853
      1.88911021	     -0.06307295	     -0.00004813	     -0.20433077	     -0.06535332	      0.88300458	     -0.00064662	     -0.22157397	     -0.00000000	     -0.00000000	     40.94888524
      1.89044653	     -0.06300183	     -0.00003687	     -0.20426013	     -0.06535135	      0.88300363	     -0.00065198	     -0.22155643	     -0.00000000	     -0.00000000	     40.97780431
      1.89156423	     -0.06294143	     -0.00002753	     -0.20420013	     -0.06534968	      0.88300284	     -0.00065647	     -0.22154145	     -0.00000000	     -0.00000000	     41.01067509
      1.89268193	     -0.06288031	     -0.00001828	     -0.20413939	     -0.06534797	      0.88300204	     -0.00066096	     -0.22152620	     -0.00000000	     -0.00000000	     41.05236752
      1.89379963	     -0.06281849	     -0.00000914	     -0.20407793	     -0.06534623	      0.88300125	     -0.00066546	     -0.22151070	     -0.00000000	     -0.00000000	     41.09590774
      1.89520193	     -0.06274016	      0.00000235	     -0.20400005	     -0.06534401	      0.88300025	     -0.00067110	     -0.22149093	     -0.00000000	     -0.00000000	     41.17630427
      1.89643906	     -0.06266997	      0.00001245	     -0.20393024	     -0.06534201	      0.88299938	     -0.00067606	     -0.22147319	     -0.00000000	     -0.00000000	     41.24618161
      1.89767620	     -0.06259898	      0.00002251	     -0.20385961	     -0.06533997	      0.88299850	     -0.00068099	     -0.22145520	     -0.00000000	     -0.00000000	     41.36374731
      1.89891333	     -0.06252721	      0.00003255	     -0.20378819	     -0.06533788	      0.88299763	     -0.00068590	     -0.22143697	     -0.00000000	     -0.00000000	     41.46993870
      1.90015047	     -0.06245513	      0.00004257	     -0.20371644	     -0.06533576	      0.88299676	     -0.00069076	     -0.22141852	     -0.00000000	     -0.00000000	     41.62734191
      1.90167364	     -0.06236534	      0.00005484	     -0.20362705	     -0.06533309	      0.88299569	     -0.00069666	     -0.22139550	     -0.00000000	     -0.00000000	     41.81099689
      1.90319681	     -0.06227467	      0.00006696	     -0.20353674	     -0.06533037	      0.88299464	     -0.00070247	     -0.22137219	     -0.00000000	     -0.00000000	     42.07549583
      1.90471999	     -0.06218312	      0.00007891	     -0.20344554	     -0.06532760	      0.88299360	     -0.00070814	     -0.22134861	     -0.00000000	     -0.00000000	     42.26059724
      1.90624316	     -0.06209123	      0.00009051	     -0.20335395	     -0.06532478	      0.88299258	     -0.00071367	     -0.22132478	     -0.00000000	     -0.00000000	     42.57234334
      1.90776633	     -0.06199929	      0.00010177	     -0.20326229	     -0.06532191	      0.88299158	     -0.00071904	     -0.22130075	     -0.00000000	     -0.00000000	     42.76858397
      1.90928951	     -0.06190783	      0.00011253	     -0.20317108	     -0.06531900	      0.88299060	     -0.00072423	     -0.22127658	     -0.00000000	     -0.00000000	     43.02257457
      1.91081268	     -0.06181762	      0.00012280	     -0.20308107	     -0.06531605	      0.88298967	     -0.00072923	     -0.22125232	     -0.00000000	     -0.00000000	     43.31578985
      1.91233269	     -0.06172915	      0.00013252	     -0.20299276	     -0.06531307	      0.88298877	     -0.00073402	     -0.22122810	     -0.00000000	     -0.00000000	     43.26007519
      1.91385271	     -0.06163949	      0.00014157	     -0.20290323	     -0.06531006	      0.88298792	     -0.00073860	     -0.22120390	     -0.00000000	     -0.00000000	     43.66898588
      1.91573356	     -0.06153276	      0.00015218	     -0.20279662	     -0.06530630	      0.88298693	     -0.00074397	     -0.22117404	     -0.00000000	     -0.00000000	     44.01376824
      1.91727097	     -0.06144769	      0.00015956	     -0.20271159	     -0.06530319	      0.88298619	     -0.00074810	     -0.22114983	     -0.00000000	     -0.00000000	     43.87686160
      1.91880838	     -0.06136191	      0.00016674	     -0.20262581	     -0.06530006	      0.88298551	     -0.00075200	     -0.22112583	     -0.00000000	     -0.00000000	     44.29827923
      1.92051777	     -0.06127006	      0.00017383	     -0.20253394	     -0.06529656	      0.88298484	     -0.00075606	     -0.22109939	     -0.00000000	     -0.00000000	     44.24457251
      1.92200039	     -0.06119289	      0.00017978	     -0.20245673	     -0.06529350	      0.88298433	     -0.00075934	     -0.22107670	     -0.00000000	     -0.00000000	     44.74219698
      1.92348300	     -0.06111367	      0.00018493	     -0.20237744	     -0.06529043	      0.88298388	     -0.00076239	     -0.22105428	      0.00000000	     -0.00000000	     44.76134805
      1.92505332	     -0.06103333	      0.00019063	     -0.20229701	     -0.06528717	      0.88298349	     -0.00076538	     -0.22103077	      0.00000000	     -0.00000000	     45.19057335
      1.92662364	     -0.06095618	      0.00019512	     -0.20221974	     -0.06528389	      0.88298318	     -0.00076811	     -0.22100757	      0.00000000	     -0.00000000	     44.97443630
      1.92819396	     -0.06087631	      0.00020034	     -0.20213975	     -0.06528061	      0.88298296	     -0.00077058	     -0.22098467	      0.00000000	     -0.00000000	     45.48641436
      1.92976428	     -0.06080089	      0.00020384	     -0.20206418	     -0.06527732	      0.88298282	     -0.00077279	     -0.22096201	     -0.00000000	     -0.00000000	     45.44081986
      1.93133460	     -0.06072394	      0.00020858	     -0.20198708	     -0.06527402	      0.88298277	     -0.00077474	     -0.22093965	     -0.00000000	     -0.00000000	     45.87632814
      1.93290492	     -0.06065345	      0.00021060	     -0.20191638	     -0.06527072	      0.88298281	     -0.00077642	     -0.22091754	     -0.00000000	      0.00000000	     45.99320091
      1.93431276	     -0.06058667	      0.00021450	     -0.20184945	     -0.06526776	      0.88298291	     -0.00077771	     -0.22089800	     -0.00000000	      0.00000000	     46.02787351
      1.93572061	     -0.06052327	      0.00021596	     -0.20178584	     -0.06526479	      0.88298308	     -0.00077878	     -0.22087866	     -0.00000000	      0.00000000	     46.43829081
      1.93712846	     -0.06046102	      0.00021852	     -0.20172341	     -0.06526182	      0.88298332	     -0.00077964	     -0.22085956	     -0.00000000	      0.00000000	     46.32617866
      1.93853631	     -0.06040046	      0.00021964	     -0.20166262	     -0.06525884	      0.88298363	     -0.00078029	     -0.22084068	     -0.00000000	      0.00000000	     46.74841734
      1.94030828	     -0.06032722	      0.00022189	     -0.20158913	     -0.06525510	      0.88298411	     -0.00078080	     -0.22081729	     -0.00000000	      0.00000000	     46.56785625
      1.94179412	     -0.06026256	      0.00022180	     -0.20152418	     -0.06525196	      0.88298459	     -0.00078098	     -0.22079795	     -0.00000000	      0.00000000	     46.94278666
      1.94327997	     -0.06020204	      0.00022329	     -0.20146342	     -0.06524882	      0.88298514	     -0.00078091	     -0.22077882	     -0.00000000	      0.00000000	     46.99717151
      1.94476582	     -0.06014507	      0.00022240	     -0.20140615	     -0.06524568	      0.88298576	     -0.00078061	     -0.22075997	     -0.00000000	      0.00000000	     47.47807892
      1.94625167	     -0.06008729	      0.00022305	     -0.20134811	     -0.06524255	      0.88298644	     -0.00078008	     -0.22074145	     -0.00000000	      0.00000000	     47.23372465
      1.94773752	     -0.06003229	      0.00022141	     -0.20129278	     -0.06523941	      0.88298719	     -0.00077931	     -0.22072319	     -0.00000000	      0.00000000	     47.79995060
      1.94922336	     -0.05997897	      0.00022110	     -0.20123918	     -0.06523628	      0.88298800	     -0.00077831	     -0.22070525	     -0.00000000	      0.00000000	     47.37741472
      1.95070921	     -0.05992518	      0.00021862	     -0.20118503	     -0.06523316	      0.88298886	     -0.00077708	     -0.22068762	     -0.00000000	      0.00000000	     47.95200280
      1.95219506	     -0.05987654	      0.00021743	     -0.20113608	     -0.06523004	      0.88298979	     -0.00077562	     -0.22067028	     -0.00000000	      0.00000000	     47.82720340
      1.95368091	     -0.05982676	      0.00021424	     -0.20108593	     -0.06522692	      0.88299076	     -0.00077394	     -0.22065330	     -0.00000000	      0.00000000	     48.01821666
      1.95516676	     -0.05977895	      0.00021220	     -0.20103777	     -0.06522381	      0.88299179	     -0.00077202	     -0.22063664	     -0.00000000	      0.00000000	     48.17636039
      1.95695708	     -0.05972821	      0.00020703	     -0.20098655	     -0.06522007	      0.88299309	     -0.00076941	     -0.22061701	     -0.00000000	      0.00000001	     48.13940840
      1.95820997	     -0.05968886	      0.00020505	     -0.20094690	     -0.06521746	      0.88299404	     -0.00076739	     -0.22060365	     -0.00000000	      0.00000001	     48.29774901
      1.95946286	     -0.05965408	      0.00020134	     -0.20091177	     -0.06521485	      0.88299502	     -0.00076521	     -0.22059051	     -0.00000000	      0.00000001	     48.50111734
      1.96120298	     -0.05961141	      0.00019648	     -0.20086862	     -0.06521123	      0.88299643	     -0.00076191	     -0.22057275	     -0.00000000	      0.00000001	     48.56703357
      1.96294310	     -0.05956693	      0.00019014	     -0.20082363	     -0.06520761	      0.88299789	     -0.00075831	     -0.22055562	     -0.00000000	      0.00000001	     48.53401114
      1.96439769	     -0.05953216	      0.00018584	     -0.20078845	     -0.06520458	      0.88299915	     -0.00075507	     -0.22054175	     -0.00000000	      0.00000001	     48.67533930
      1.96585228	     -0.05950184	      0.00017956	     -0.20075767	     -0.06520156	      0.88300044	     -0.00075162	     -0.22052831	     -0.00000000	      0.00000001	     49.01888665
      1.96730687	     -0.05947202	      0.00017439	     -0.20072741	     -0.06519854	      0.88300176	     -0.00074795	     -0.22051538	     -0.00000000	      0.00000001	     48.81412047
      1.96906954	     -0.05943990	      0.00016569	     -0.20069470	     -0.06519487	      0.88300340	     -0.00074324	     -0.22050032	     -0.00000000	      0.00000001	     48.96727430
      1.97031898	     -0.05941751	      0.00016092	     -0.20067193	     -0.06519227	      0.88300459	     -0.00073971	     -0.22049010	     -0.00000000	      0.00000001	     48.92509937
      1.97156843	     -0.05939791	      0.00015455	     -0.20065189	     -0.06518968	      0.88300579	     -0.00073604	     -0.22048024	     -0.00000000	      0.00000001	     49.14441269
      1.97326365	     -0.05937486	      0.00014628	     -0.20062827	     -0.06518615	      0.88300745	     -0.00073082	     -0.22046752	     -0.00000000	      0.00000001	     48.87371875
      1.97495887	     -0.05935117	      0.00013648	     -0.20060396	     -0.06518262	      0.88300913	     -0.00072534	     -0.22045552	     -0.00000000	      0.00000001	     49.45558267
      1.97637538	     -0.05933799	      0.00012939	     -0.20059029	     -0.06517967	      0.88301057	     -0.00072055	     -0.22044602	     -0.00000000	      0.00000001	     49.29160717
      1.97779188	     -0.05932386	      0.00012056	     -0.20057563	     -0.06517672	      0.88301201	     -0.00071559	     -0.22043709	     -0.00000000	      0.00000001	     49.20657198
      1.97920839	     -0.05931267	      0.00011227	     -0.20056391	     -0.06517376	      0.88301348	     -0.00071045	     -0.22042868	     -0.00000000	      0.00000001	     49.41988038
      1.98083281	     -0.05930454	      0.00010143	     -0.20055516	     -0.06517037	      0.88301518	     -0.00070433	     -0.22041975	     -0.00000000	      0.00000001	     49.19891825
      1.98245724	     -0.05929657	      0.00009123	     -0.20054657	     -0.06516698	      0.88301689	     -0.00069799	     -0.22041157	     -0.00000000	      0.00000001	     49.45144736
      1.98361121	     -0.05929423	      0.00008264	     -0.20054376	     -0.06516457	      0.88301812	     -0.00069335	     -0.22040620	     -0.00000000	      0.00000001	     49.50691073
      1.98476519	     -0.05929406	      0.00007431	     -0.20054313	     -0.06516216	      0.88301935	     -0.00068860	     -0.22040123	     -0.00000000	      0.00000001	     49.56077113
      1.98591917	     -0.05929566	      0.00006557	     -0.20054426	     -0.06515975	      0.88302059	     -0.00068373	     -0.22039668	     -0.00000000	      0.00000001	     49.59498180
      1.98732909	     -0.05930018	      0.00005450	     -0.20054820	     -0.06515681	      0.88302212	     -0.00067765	     -0.22039169	     -0.00000000	      0.00000001	     49.63021935
      1.98833174	     -0.05930497	      0.00004632	     -0.20055258	     -0.06515471	      0.88302320	     -0.00067323	     -0.22038853	     -0.00000000	      0.00000001	     49.66944767
      1.98933439	     -0.05931128	      0.00003791	     -0.20055846	     -0.06515262	      0.88302429	     -0.00066873	     -0.22038570	     -0.00000000	      0.00000001	     49.68103135
      1.99067696	     -0.05932195	      0.00002626	     -0.20056857	     -0.06514981	      0.88302575	     -0.00066259	     -0.22038243	     -0.00000000	      0.00000001	     49.73277273
      1.99181021	     -0.05933292	      0.00001611	     -0.20057905	     -0.06514744	      0.88302698	     -0.00065731	     -0.22038013	     -0.00000000	      0.00000001	     49.71955103
      1.99294345	     -0.05934582	      0.00000565	     -0.20059147	     -0.06514506	      0.88302821	     -0.00065194	     -0.22037827	     -0.00000000	      0.00000001	     49.78356813
      1.99407670	     -0.05936082	     -0.00000504	     -0.20060597	     -0.06514269	      0.88302944	     -0.00064648	     -0.22037684	     -0.00000000	      0.00000001	     49.74827859
      1.99508843	     -0.05937626	     -0.00001489	     -0.20062097	     -0.06514056	      0.88303053	     -0.00064154	     -0.22037596	     -0.00000000	      0.00000001	     49.80799011
      1.99610016	     -0.05939371	     -0.00002497	     -0.20063798	     -0.06513843	      0.88303162	     -0.00063655	     -0.22037545	     -0.00000000	      0.00000001	     49.79064351
      1.99711189	     -0.05941338	     -0.00003531	     -0.20065720	     -0.06513630	      0.88303270	     -0.00063149	     -0.22037533	     -0.00000000	      0.00000001	     49.82106079
      1.99839458	     -0.05944114	     -0.00004873	     -0.20068439	     -0.06513359	      0.88303405	     -0.00062500	     -0.22037576	     -0.00000000	      0.00000001	     49.81256402
      1.99940438	     -0.05946543	     -0.00005956	     -0.20070823	     -0.06513145	      0.88303511	     -0.00061984	     -0.22037657	     -0.00000000	      0.00000001	     49.85594805
      2.00041419	     -0.05949183	     -0.00007059	     -0.20073419	     -0.06512931	      0.88303616	     -0.00061463	     -0.22037780	     -0.00000000	      0.00000001	     49.84900965
      2.00142399	     -0.05952036	     -0.00008182	     -0.20076227	     -0.06512716	      0.88303720	     -0.00060938	     -0.22037946	     -0.00000000	      0.00000001	     49.87591901
      2.00270899	     -0.05955961	     -0.00009632	     -0.20080095	     -0.06512442	      0.88303849	     -0.00060263	     -0.22038222	     -0.00000000	      0.00000001	     49.88097522
      2.00371281	     -0.05959277	     -0.00010785	     -0.20083367	     -0.06512227	      0.88303949	     -0.00059733	     -0.22038488	     -0.00000000	      0.00000001	     49.91675583
      2.00471663	     -0.05962802	     -0.00011950	     -0.20086848	     -0.06512011	      0.88304047	     -0.00059199	     -0.22038800	     -0.00000000	      0.00000001	     49.92520441
      2.00572045	     -0.05966525	     -0.00013125	     -0.20090527	     -0.06511794	      0.88304143	     -0.00058663	     -0.22039157	     -0.00000000	      0.00000001	     49.95298493
      2.00704684	     -0.05971730	     -0.00014689	     -0.20095676	     -0.06511506	      0.88304267	     -0.00057950	     -0.22039698	     -0.00000000	      0.00000001	     49.98076884
      2.00807547	     -0.05976002	     -0.00015911	     -0.20099905	     -0.06511282	      0.88304360	     -0.00057395	     -0.22040173	     -0.00000000	      0.00000001	     50.01304584
      2.00910410	     -0.05980458	     -0.00017135	     -0.20104318	     -0.06511056	      0.88304451	     -0.00056839	     -0.22040696	     -0.00000000	      0.00000001	     50.04105828
      2.01013274	     -0.05985085	     -0.00018363	     -0.20108902	     -0.06510829	      0.88304539	     -0.00056281	     -0.22041266	     -0.00000000	      0.00000001	     50.07333980
      2.01147319	     -0.05991353	     -0.00019950	     -0.20115117	     -0.06510532	      0.88304650	     -0.00055552	     -0.22042078	     -0.00000000	      0.00000001	     50.12243805
      2.01254682	     -0.05996567	     -0.00021221	     -0.20120290	     -0.06510292	      0.88304735	     -0.00054968	     -0.22042784	     -0.00000000	      0.00000001	     50.15357443
      2.01362046	     -0.06001917	     -0.00022487	     -0.20125598	     -0.06510051	      0.88304816	     -0.00054384	     -0.22043538	     -0.00000000	      0.00000001	     50.20308886
      2.01469410	     -0.06007399	     -0.00023752	     -0.20131041	     -0.06509808	      0.88304894	     -0.00053800	     -0.22044337	     -0.00000000	      0.00000000	     50.24096849
      2.01604735	     -0.06014485	     -0.00025342	     -0.20138077	     -0.06509500	      0.88304987	     -0.00053065	     -0.22045407	     -0.00000000	      0.00000000	     50.31489478
      2.01719524	     -0.06020688	     -0.00026702	     -0.20144239	     -0.06509236	      0.88305061	     -0.00052443	     -0.22046367	     -0.00000000	      0.00000000	     50.34988100
      2.01834313	     -0.06027030	     -0.00028063	     -0.20150541	     -0.06508970	      0.88305131	     -0.00051824	     -0.22047373	     -0.00000000	      0.00000000	     50.43633770
      2.01949102	     -0.06033518	     -0.00029421	     -0.20156990	     -0.06508703	      0.88305196	     -0.00051208	     -0.22048424	     -0.00000000	      0.00000000	     50.49522248
      2.02063892	     -0.06040119	     -0.00030771	     -0.20163553	     -0.06508433	      0.88305256	     -0.00050595	     -0.22049517	      0.00000000	      0.00000000	     50.60082554
      2.02215044	     -0.06048968	     -0.00032537	     -0.20172354	     -0.06508076	      0.88305327	     -0.00049796	     -0.22051019	      0.00000000	      0.00000000	     50.71673638
      2.02342360	     -0.06056545	     -0.00034020	     -0.20179892	     -0.06507772	      0.88305381	     -0.00049131	     -0.22052335	      0.00000000	      0.00000000	     50.88981272
      2.02469676	     -0.06064300	     -0.00035524	     -0.20187608	     -0.06507467	      0.88305428	     -0.00048474	     -0.22053694	      0.00000000	      0.00000000	     50.99456195
      2.02596992	     -0.06072149	     -0.00037010	     -0.20195420	     -0.06507161	      0.88305469	     -0.00047828	     -0.22055095	      0.00000000	      0.00000000	     51.16076957
      2.02755879	     -0.06082072	     -0.00038836	     -0.20205300	     -0.06506776	      0.88305511	     -0.00047036	     -0.22056896	      0.00000000	      0.00000000	     51.30197336
      2.02914765	     -0.06092059	     -0.00040615	     -0.20215245	     -0.06506390	      0.88305544	     -0.00046264	     -0.22058751	      0.00000000	      0.00000000	     51.51262268
      2.03073652	     -0.06102127	     -0.00042313	     -0.20225276	     -0.06506002	      0.88305567	     -0.00045513	     -0.22060651	      0.00000000	      0.00000000	     51.58420344
      2.03232538	     -0.06112209	     -0.00043943	     -0.20235325	     -0.06505614	      0.88305581	     -0.00044783	     -0.22062589	      0.00000000	      0.00000000	     51.75856103
      2.03391424	     -0.06122314	     -0.00045516	     -0.20245401	     -0.06505225	      0.88305586	     -0.00044077	     -0.22064558	      0.00000000	      0.00000000	     51.83064899
      2.03550311	     -0.06132367	     -0.00047021	     -0.20255427	     -0.06504836	      0.88305582	     -0.00043396	     -0.22066550	      0.00000000	     -0.00000000	     51.74311365
      2.03709197	     -0.06142400	     -0.00048465	     -0.20265436	     -0.06504448	      0.88305570	     -0.00042739	     -0.22068554	      0.00000000	     -0.00000000	     52.20024986
      2.03868084	     -0.06152366	     -0.00049810	     -0.20275384	     -0.06504060	      0.88305551	     -0.00042108	     -0.22070564	      0.00000000	     -0.00000000	     51.51096720
      2.04026970	     -0.06161940	     -0.00051104	     -0.20284941	     -0.06503674	      0.88305525	     -0.00041504	     -0.22072579	      0.00000000	     -0.00000000	     51.91096601
      2.04185856	     -0.06171977	     -0.00052368	     -0.20294964	     -0.06503289	      0.88305491	     -0.00040927	     -0.22074580	      0.00000000	     -0.00000000	     51.76855525
      2.04344743	     -0.06181493	     -0.00053519	     -0.20304470	     -0.06502906	      0.88305452	     -0.00040376	     -0.22076577	      0.00000000	     -0.00000000	     51.74965773
      2.04503629	     -0.06191313	     -0.00054629	     -0.20314284	     -0.06502526	      0.88305407	     -0.00039853	     -0.22078556	      0.00000000	     -0.00000000	     51.65256211
      2.04640458	     -0.06199114	     -0.00055457	     -0.20322083	     -0.06502200	      0.88305364	     -0.00039426	     -0.22080247	      0.00000000	     -0.00000000	     51.88059070
      2.04777286	     -0.06207427	     -0.00056278	     -0.20330395	     -0.06501876	      0.88305318	     -0.00039018	     -0.22081921	      0.00000000	     -0.00000000	     51.64666859
      2.04914115	     -0.06215202	     -0.00057009	     -0.20338172	     -0.06501555	      0.88305268	     -0.00038632	     -0.22083581	      0.00000000	     -0.00000000	     51.64722089
      2.05091961	     -0.06225707	     -0.00057896	     -0.20348683	     -0.06501141	      0.88305199	     -0.00038162	     -0.22085703	      0.00000000	     -0.00000000	     51.28242075
      2.05236682	     -0.06233296	     -0.00058500	     -0.20356281	     -0.06500807	      0.88305139	     -0.00037805	     -0.22087408	      0.00000000	     -0.00000000	     51.34808595
      2.05381403	     -0.06241455	     -0.00059077	     -0.20364450	     -0.06500477	      0.88305076	     -0.00037472	     -0.22089083	      0.00000000	     -0.00000000	     51.20507411
      2.05526124	     -0.06249207	     -0.00059512	     -0.20372217	     -0.06500150	      0.88305011	     -0.00037164	     -0.22090735	      0.00000000	     -0.00000000	     51.37802313
      2.05670845	     -0.06257060	     -0.00059907	     -0.20380087	     -0.06499827	      0.88304943	     -0.00036879	     -0.22092360	     -0.00000000	     -0.00000000	     50.72858092
      2.05815566	     -0.06264333	     -0.00060185	     -0.20387379	     -0.06499507	      0.88304873	     -0.00036618	     -0.22093960	     -0.00000000	     -0.00000000	     50.98942929
      2.05960287	     -0.06271976	     -0.00060429	     -0.20395044	     -0.06499191	      0.88304801	     -0.00036382	     -0.22095532	     -0.00000000	     -0.00000000	     50.53231870
      2.06105008	     -0.06279093	     -0.00060575	     -0.20402186	     -0.06498879	      0.88304728	     -0.00036169	     -0.22097081	     -0.00000000	     -0.00000000	     50.63016666
      2.06249729	     -0.06286454	     -0.00060683	     -0.20409573	     -0.06498571	      0.88304653	     -0.00035981	     -0.22098603	     -0.00000000	     -0.00000000	     50.10747015
      2.06394450	     -0.06293388	     -0.00060727	     -0.20416535	     -0.06498268	      0.88304576	     -0.00035817	     -0.22100102	     -0.00000000	     -0.00000000	     50.22180828
      2.06572003	     -0.06302354	     -0.00060710	     -0.20425539	     -0.06497901	      0.88304480	     -0.00035649	     -0.22101910	     -0.00000000	     -0.00000000	     49.60102919
      2.06718445	     -0.06308431	     -0.00060630	     -0.20431649	     -0.06497604	      0.88304399	     -0.00035538	     -0.22103372	     -0.00000000	     -0.00000000	     49.67286120
      2.06864886	     -0.06315303	     -0.00060505	     -0.20438556	     -0.06497312	      0.88304317	     -0.00035452	     -0.22104795	     -0.00000000	     -0.00000000	     49.43860301
      2.07011327	     -0.06321614	     -0.00060355	     -0.20444904	     -0.06497024	      0.88304233	     -0.00035391	     -0.22106195	     -0.00000000	     -0.00000000	     49.44333557
      2.07157769	     -0.06328105	     -0.00060134	     -0.20451434	     -0.06496740	      0.88304149	     -0.00035355	     -0.22107562	     -0.00000000	     -0.00000000	     49.01358584
      2.07304210	     -0.06334051	     -0.00059935	     -0.20457419	     -0.06496461	      0.88304062	     -0.00035344	     -0.22108900	     -0.00000000	     -0.00000000	     48.89311031
      2.07450651	     -0.06339862	     -0.00059648	     -0.20463273	     -0.06496187	      0.88303975	     -0.00035358	     -0.22110200	     -0.00000000	     -0.00000000	     48.80331322
      2.07597092	     -0.06345564	     -0.00059398	     -0.20469017	     -0.06495916	      0.88303886	     -0.00035397	     -0.22111459	     -0.00000000	     -0.00000000	     48.57704494
      2.07743534	     -0.06350881	     -0.00059048	     -0.20474379	     -0.06495650	      0.88303795	     -0.00035461	     -0.22112682	     -0.00000000	     -0.00000000	     48.28710432
      2.07928264	     -0.06357530	     -0.00058672	     -0.20481084	     -0.06495320	      0.88303679	     -0.00035578	     -0.22114157	     -0.00000000	     -0.00000000	     48.00467501
      2.08056757	     -0.06361472	     -0.00058269	     -0.20485070	     -0.06495095	      0.88303597	     -0.00035682	     -0.22115145	     -0.00000000	     -0.00000000	     47.74478205
      2.08185250	     -0.06365387	     -0.00057945	     -0.20489027	     -0.06494872	      0.88303513	     -0.00035806	     -0.22116087	     -0.00000000	     -0.00000000	     47.72823276
      2.08349306	     -0.06370401	     -0.00057433	     -0.20494098	     -0.06494591	      0.88303405	     -0.00035992	     -0.22117229	     -0.00000000	     -0.00000000	     47.40223329
      2.08513362	     -0.06374896	     -0.00056968	     -0.20498650	     -0.06494315	      0.88303294	     -0.00036209	     -0.22118307	     -0.00000000	     -0.00000000	     46.99296836
      2.08677418	     -0.06378737	     -0.00056305	     -0.20502554	     -0.06494043	      0.88303181	     -0.00036456	     -0.22119307	     -0.00000000	     -0.00000000	     46.85380008
      2.08818243	     -0.06381696	     -0.00055865	     -0.20505563	     -0.06493812	      0.88303082	     -0.00036693	     -0.22120093	     -0.00000000	     -0.00000000	     46.84517730
      2.08959068	     -0.06384454	     -0.00055245	     -0.20508379	     -0.06493585	      0.88302982	     -0.00036952	     -0.22120810	     -0.00000000	     -0.00000000	     46.48872830
      2.09099893	     -0.06386803	     -0.00054703	     -0.20510782	     -0.06493359	      0.88302881	     -0.00037233	     -0.22121459	     -0.00000000	     -0.00000000	     46.44392162
      2.09288287	     -0.06389591	     -0.00053768	     -0.20513650	     -0.06493062	      0.88302742	     -0.00037642	     -0.22122213	     -0.00000000	     -0.00000001	     46.01459857
      2.09406570	     -0.06390649	     -0.00053302	     -0.20514755	     -0.06492877	      0.88302654	     -0.00037919	     -0.22122614	     -0.00000000	     -0.00000001	     45.88901828
      2.09524853	     -0.06391741	     -0.00052725	     -0.20515897	     -0.06492693	      0.88302565	     -0.00038211	     -0.22122955	     -0.00000000	     -0.00000001	     45.74586744
      2.09672880	     -0.06392806	     -0.00051984	     -0.20517025	     -0.06492465	      0.88302452	     -0.00038596	     -0.22123305	     -0.00000000	     -0.00000001	     45.62594306
      2.09773747	     -0.06393360	     -0.00051463	     -0.20517623	     -0.06492311	      0.88302374	     -0.00038872	     -0.22123492	     -0.00000000	     -0.00000001	     45.41802175
      2.09874613	     -0.06393720	     -0.00050928	     -0.20518027	     -0.06492157	      0.88302296	     -0.00039158	     -0.22123638	     -0.00000000	     -0.00000001	     45.30641381
      2.10016584	     -0.06393983	     -0.00050158	     -0.20518353	     -0.06491942	      0.88302185	     -0.00039579	     -0.22123773	     -0.00000000	     -0.00000001	     45.07312464
      2.10129331	     -0.06393959	     -0.00049527	     -0.20518379	     -0.06491772	      0.88302097	     -0.00039927	     -0.22123822	     -0.00000000	     -0.00000001	     44.98504608
      2.10242078	     -0.06393776	     -0.00048885	     -0.20518247	     -0.06491603	      0.88302007	     -0.00040287	     -0.22123819	     -0.00000000	     -0.00000001	     44.76941800
      2.10354825	     -0.06393397	     -0.00048228	     -0.20517919	     -0.06491435	      0.88301917	     -0.00040659	     -0.22123766	     -0.00000000	     -0.00000001	     44.71228854
      2.10467571	     -0.06392852	     -0.00047558	     -0.20517425	     -0.06491266	      0.88301827	     -0.00041044	     -0.22123661	     -0.00000000	     -0.00000001	     44.47696968
      2.10564959	     -0.06392221	     -0.00046965	     -0.20516838	     -0.06491121	      0.88301749	     -0.00041386	     -0.22123529	     -0.00000000	     -0.00000001	     44.45103933
      2.10662347	     -0.06391458	     -0.00046361	     -0.20516120	     -0.06490977	      0.88301671	     -0.00041736	     -0.22123360	     -0.00000000	     -0.00000001	     44.29229122
      2.10759735	     -0.06390549	     -0.00045743	     -0.20515256	     -0.06490832	      0.88301593	     -0.00042096	     -0.22123153	     -0.00000000	     -0.00000001	     44.21187944
      2.10892483	     -0.06389079	     -0.00044875	     -0.20513848	     -0.06490635	      0.88301486	     -0.00042599	     -0.22122811	     -0.00000001	     -0.00000001	     44.01249899
      2.10987242	     -0.06387853	     -0.00044233	     -0.20512667	     -0.06490495	      0.88301409	     -0.00042967	     -0.22122524	     -0.00000001	     -0.00000001	     43.97616958
      2.11082001	     -0.06386487	     -0.00043575	     -0.20511346	     -0.06490354	      0.88301333	     -0.00043343	     -0.22122200	     -0.00000001	     -0.00000001	     43.83236355
      2.11199420	     -0.06384593	     -0.00042734	     -0.20509509	     -0.06490179	      0.88301239	     -0.00043820	     -0.22121749	     -0.00000001	     -0.00000001	     43.75339660
      2.11299716	     -0.06382815	     -0.00041997	     -0.20507779	     -0.06490030	      0.88301158	     -0.00044235	     -0.22121319	     -0.00000001	     -0.00000001	     43.57999394
      2.11400012	     -0.06380880	     -0.00041240	     -0.20505893	     -0.06489880	      0.88301077	     -0.00044659	     -0.22120849	     -0.00000001	     -0.00000001	     43.53180707
      2.11500309	     -0.06378802	     -0.00040468	     -0.20503864	     -0.06489730	      0.88300997	     -0.00045090	     -0.22120339	     -0.00000001	     -0.00000001	     43.36844657
      2.11600605	     -0.06376564	     -0.00039677	     -0.20501676	     -0.06489580	      0.88300917	     -0.00045528	     -0.22119789	     -0.00000001	     -0.00000001	     43.31928189
      2.11700902	     -0.06374177	     -0.00038870	     -0.20499338	     -0.06489428	      0.88300837	     -0.00045973	     -0.22119198	     -0.00000001	     -0.00000001	     43.16019401
      2.11801198	     -0.06371628	     -0.00038040	     -0.20496840	     -0.06489276	      0.88300757	     -0.00046425	     -0.22118567	     -0.00000001	     -0.00000001	     43.11413953
      2.11901494	     -0.06368934	     -0.00037184	     -0.20494196	     -0.06489123	      0.88300677	     -0.00046883	     -0.22117896	     -0.00000001	     -0.00000001	     42.95823134
      2.12001791	     -0.06366090	     -0.00036315	     -0.20491403	     -0.06488969	      0.88300598	     -0.00047347	     -0.22117184	     -0.00000001	     -0.00000001	     42.92155834
      2.12102087	     -0.06363118	     -0.00035436	     -0.20488481	     -0.06488814	      0.88300518	     -0.00047817	     -0.22116434	     -0.00000001	     -0.00000001	     42.76942604
      2.12202383	     -0.06360007	     -0.00034544	     -0.20485421	     -0.06488658	      0.88300439	     -0.00048292	     -0.22115645	     -0.00000001	     -0.00000001	     42.73891373
      2.12302680	     -0.06356774	     -0.00033641	     -0.20482239	     -0.06488500	      0.88300360	     -0.00048771	     -0.22114818	     -0.00000001	     -0.00000001	     42.58982390
      2.12402976	     -0.06353413	     -0.00032727	     -0.20478928	     -0.06488341	      0.88300281	     -0.00049255	     -0.22113953	     -0.00000001	     -0.00000001	     42.56449161
      2.12492595	     -0.06350324	     -0.00031911	     -0.20475884	     -0.06488197	      0.88300211	     -0.00049691	     -0.22113150	     -0.00000001	     -0.00000001	     42.44709190
      2.12582213	     -0.06347132	     -0.00031087	     -0.20472736	     -0.06488052	      0.88300141	     -0.00050130	     -0.22112318	     -0.00000001	     -0.00000001	     42.39695364
      2.12692948	     -0.06343059	     -0.00030063	     -0.20468718	     -0.06487871	      0.88300054	     -0.00050676	     -0.22111252	     -0.00000001	     -0.00000001	     42.30180857
      2.12803682	     -0.06338847	     -0.00029004	     -0.20464560	     -0.06487687	      0.88299968	     -0.00051226	     -0.22110144	     -0.00000001	     -0.00000001	     42.25259783
      2.12896657	     -0.06335215	     -0.00028108	     -0.20460974	     -0.06487531	      0.88299895	     -0.00051690	     -0.22109183	     -0.00000000	     -0.00000001	     42.16965718
      2.12989633	     -0.06331492	     -0.00027208	     -0.20457295	     -0.06487373	      0.88299823	     -0.00052156	     -0.22108195	     -0.00000000	     -0.00000001	     42.12272761
      2.13102488	     -0.06326861	     -0.00026111	     -0.20452719	     -0.06487178	      0.88299735	     -0.00052723	     -0.22106960	     -0.00000000	     -0.00000001	     42.05027022
      2.13215344	     -0.06322112	     -0.00025009	     -0.20448023	     -0.06486981	      0.88299647	     -0.00053293	     -0.22105687	     -0.00000000	     -0.00000001	     41.99910796
      2.13309915	     -0.06318053	     -0.00024086	     -0.20444008	     -0.06486813	      0.88299574	     -0.00053771	     -0.22104594	     -0.00000000	     -0.00000001	     41.94408957
      2.13404487	     -0.06313916	     -0.00023162	     -0.20439914	     -0.06486642	      0.88299501	     -0.00054250	     -0.22103476	     -0.00000000	     -0.00000001	     41.90105274
      2.13522048	     -0.06308676	     -0.00022017	     -0.20434727	     -0.06486427	      0.88299410	     -0.00054845	     -0.22102056	     -0.00000000	     -0.00000001	     41.85240152
      2.13639609	     -0.06303323	     -0.00020878	     -0.20429425	     -0.06486208	      0.88299320	     -0.00055441	     -0.22100601	     -0.00000000	     -0.00000001	     41.80307318
      2.13739632	     -0.06298686	     -0.00019917	     -0.20424830	     -0.06486019	      0.88299243	     -0.00055947	     -0.22099339	     -0.00000000	     -0.00000001	     41.77924727
      2.13839655	     -0.06293969	     -0.00018961	     -0.20420155	     -0.06485826	      0.88299166	     -0.00056452	     -0.22098054	     -0.00000000	     -0.00000001	     41.74182579
      2.13960901	     -0.06288160	     -0.00017817	     -0.20414395	     -0.06485589	      0.88299074	     -0.00057063	     -0.22096469	     -0.00000000	     -0.00000001	     41.71824468
      2.14082146	     -0.06282277	     -0.00016700	     -0.20408558	     -0.06485347	      0.88298982	     -0.00057671	     -0.22094854	     -0.00000000	     -0.00000001	     41.67342741
      2.14203392	     -0.06276346	     -0.00015618	     -0.20402672	     -0.06485100	      0.88298890	     -0.00058277	     -0.22093212	     -0.00000000	     -0.00000001	     41.69081381
      2.14307056	     -0.06271192	     -0.00014700	     -0.20397553	     -0.06484885	      0.88298813	     -0.00058791	     -0.22091786	     -0.00000000	     -0.00000001	     41.65770296
      2.14410720	     -0.06265981	     -0.00013793	     -0.20392378	     -0.06484666	      0.88298735	     -0.00059303	     -0.22090342	     -0.00000000	     -0.00000001	     41.68357417
      2.14543681	     -0.06259251	     -0.00012620	     -0.20385692	     -0.06484381	      0.88298637	     -0.00059953	     -0.22088466	     -0.00000000	     -0.00000001	     41.70306749
      2.14680683	     -0.06252259	     -0.00011430	     -0.20378743	     -0.06484081	      0.88298537	     -0.00060615	     -0.22086506	     -0.00000000	     -0.00000000	     41.79757777
      2.14817684	     -0.06245205	     -0.00010270	     -0.20371729	     -0.06483775	      0.88298438	     -0.00061267	     -0.22084522	     -0.00000000	     -0.00000000	     41.83043705
      2.14936698	     -0.06239038	     -0.00009296	     -0.20365594	     -0.06483505	      0.88298353	     -0.00061825	     -0.22082782	     -0.00000000	     -0.00000000	     41.96918751
      2.15055713	     -0.06232832	     -0.00008352	     -0.20359419	     -0.06483230	      0.88298270	     -0.00062373	     -0.22081030	     -0.00000000	     -0.00000000	     42.03810193
      2.15210780	     -0.06224694	     -0.00007152	     -0.20351316	     -0.06482866	      0.88298164	     -0.00063072	     -0.22078729	     -0.00000000	     -0.00000000	     42.18376365
      2.15378444	     -0.06215820	     -0.00005891	     -0.20342478	     -0.06482466	      0.88298052	     -0.00063806	     -0.22076224	     -0.00000000	     -0.00000000	     42.27024349
      2.15528991	     -0.06207793	     -0.00004792	     -0.20334480	     -0.06482100	      0.88297955	     -0.00064444	     -0.22073962	     -0.00000000	     -0.00000000	     42.42425112
      2.15679539	     -0.06199768	     -0.00003754	     -0.20326479	     -0.06481729	      0.88297862	     -0.00065062	     -0.22071692	     -0.00000000	     -0.00000000	     42.47383611
      2.15830086	     -0.06191696	     -0.00002742	     -0.20318428	     -0.06481353	      0.88297773	     -0.00065657	     -0.22069415	     -0.00000000	     -0.00000000	     42.55070573
      2.16041926	     -0.06180394	     -0.00001357	     -0.20307150	     -0.06480816	      0.88297656	     -0.00066455	     -0.22066202	     -0.00000000	     -0.00000000	     42.81823885
      2.16203929	     -0.06171554	     -0.00000308	     -0.20298326	     -0.06480400	      0.88297573	     -0.00067033	     -0.22063744	     -0.00000000	     -0.00000000	     42.30599159
      2.16365931	     -0.06162879	      0.00000649	     -0.20289660	     -0.06479980	      0.88297498	     -0.00067583	     -0.22061283	     -0.00000000	     -0.00000000	     43.02940619
      2.16527933	     -0.06153934	      0.00001679	     -0.20280727	     -0.06479556	      0.88297430	     -0.00068103	     -0.22058831	     -0.00000000	     -0.00000000	     42.40640975
      2.16689935	     -0.06144765	      0.00002568	     -0.20271561	     -0.06479129	      0.88297371	     -0.00068594	     -0.22056375	     -0.00000000	     -0.00000000	     42.99601549
      2.16851938	     -0.06136249	      0.00003563	     -0.20263049	     -0.06478699	      0.88297320	     -0.00069055	     -0.22053918	     -0.00000000	     -0.00000000	     42.40560494
      2.16991588	     -0.06128453	      0.00004209	     -0.20255250	     -0.06478326	      0.88297283	     -0.00069427	     -0.22051807	     -0.00000000	     -0.00000000	     42.87011739
      2.17131238	     -0.06120919	      0.00005005	     -0.20247714	     -0.06477952	      0.88297253	     -0.00069778	     -0.22049698	     -0.00000000	     -0.00000000	     42.74539146
      2.17270888	     -0.06113330	      0.00005673	     -0.20240119	     -0.06477577	      0.88297231	     -0.00070105	     -0.22047592	     -0.00000000	     -0.00000000	     42.95481383
      2.17410538	     -0.06105709	      0.00006388	     -0.20232492	     -0.06477200	      0.88297216	     -0.00070409	     -0.22045491	     -0.00000000	     -0.00000000	     42.76851111
      2.17550188	     -0.06098015	      0.00007033	     -0.20224789	     -0.06476823	      0.88297208	     -0.00070690	     -0.22043392	     -0.00000000	     -0.00000000	     42.96876054
      2.17729855	     -0.06088556	      0.00007881	     -0.20215316	     -0.06476336	      0.88297209	     -0.00071018	     -0.22040696	     -0.00000000	      0.00000000	     42.61412670
      2.17883032	     -0.06080136	      0.00008461	     -0.20206880	     -0.06475921	      0.88297221	     -0.00071266	     -0.22038410	     -0.00000000	      0.00000000	     42.97888849
      2.18036209	     -0.06071995	      0.00009136	     -0.20198724	     -0.06475505	      0.88297241	     -0.00071487	     -0.22036129	     -0.00000000	      0.00000000	     42.99415209
      2.18189385	     -0.06063917	      0.00009684	     -0.20190625	     -0.06475089	      0.88297271	     -0.00071680	     -0.22033858	     -0.00000000	      0.00000000	     43.09199598
      2.18342562	     -0.06056061	      0.00010283	     -0.20182749	     -0.06474674	      0.88297310	     -0.00071844	     -0.22031600	     -0.00000000	      0.00000000	     43.14493362
      2.18495739	     -0.06048139	      0.00010758	     -0.20174803	     -0.06474259	      0.88297358	     -0.00071980	     -0.22029358	     -0.00000000	      0.00000000	     43.39082392
      2.18648915	     -0.06040691	      0.00011302	     -0.20167332	     -0.06473844	      0.88297415	     -0.00072088	     -0.22027130	     -0.00000000	      0.00000000	     43.29609390
      2.18802092	     -0.06032753	      0.00011713	     -0.20159367	     -0.06473431	      0.88297481	     -0.00072168	     -0.22024924	     -0.00000000	      0.00000000	     43.56371257
      2.18955269	     -0.06025594	      0.00012207	     -0.20152182	     -0.06473019	      0.88297555	     -0.00072220	     -0.22022730	     -0.00000000	      0.00000000	     43.48073648
      2.19108446	     -0.06017953	      0.00012544	     -0.20144510	     -0.06472607	      0.88297637	     -0.00072244	     -0.22020564	     -0.00000000	      0.00000000	     43.57616320
      2.19261622	     -0.06010786	      0.00013012	     -0.20137314	     -0.06472198	      0.88297728	     -0.00072239	     -0.22018417	     -0.00000000	      0.00000000	     43.61650449
      2.19414799	     -0.06003701	      0.00013265	     -0.20130194	     -0.06471789	      0.88297825	     -0.00072207	     -0.22016295	     -0.00000000	      0.00000000	     43.76207058
      2.19567976	     -0.05996876	      0.00013694	     -0.20123338	     -0.06471382	      0.88297930	     -0.00072146	     -0.22014203	     -0.00000000	      0.00000000	     43.60845269
      2.19721153	     -0.05989851	      0.00013864	     -0.20116275	     -0.06470976	      0.88298042	     -0.00072058	     -0.22012140	     -0.00000000	      0.00000001	     44.03239972
      2.19854798	     -0.05984116	      0.00014207	     -0.20110512	     -0.06470624	      0.88298145	     -0.00071958	     -0.22010360	     -0.00000000	      0.00000001	     43.82291084
      2.19988444	     -0.05978416	      0.00014363	     -0.20104777	     -0.06470273	      0.88298253	     -0.00071836	     -0.22008607	     -0.00000000	      0.00000001	     44.08902140
      2.20122090	     -0.05972928	      0.00014574	     -0.20099256	     -0.06469922	      0.88298365	     -0.00071694	     -0.22006880	     -0.00000000	      0.00000001	     43.98774864
      2.20255735	     -0.05967588	      0.00014717	     -0.20093881	     -0.06469573	      0.88298481	     -0.00071530	     -0.22005181	     -0.00000000	      0.00000001	     44.21821471
      2.20417928	     -0.05961454	      0.00014886	     -0.20087703	     -0.06469151	      0.88298628	     -0.00071302	     -0.22003161	     -0.00000000	      0.00000001	     43.86477225
      2.20580120	     -0.05955162	      0.00014960	     -0.20081363	     -0.06468730	      0.88298780	     -0.00071043	     -0.22001188	     -0.00000000	      0.00000001	     44.21824125
      2.20742313	     -0.05949359	      0.00015076	     -0.20075513	     -0.06468311	      0.88298937	     -0.00070754	     -0.21999258	     -0.00000000	      0.00000001	     44.10536663
      2.20904505	     -0.05943595	      0.00015011	     -0.20069696	     -0.06467893	      0.88299099	     -0.00070433	     -0.21997381	     -0.00000000	      0.00000001	     44.52924226
      2.21041692	     -0.05939100	      0.00015063	     -0.20065160	     -0.06467540	      0.88299240	     -0.00070137	     -0.21995831	     -0.00000000	      0.00000001	     44.25995823
      2.21178880	     -0.05934687	      0.00014948	     -0.20060700	     -0.06467188	      0.88299383	     -0.00069820	     -0.21994323	     -0.00000000	      0.00000001	     44.57184890
      2.21316067	     -0.05930615	      0.00014868	     -0.20056582	     -0.06466837	      0.88299529	     -0.00069481	     -0.21992857	     -0.00000000	      0.00000001	     44.37884828
      2.21453254	     -0.05926681	      0.00014695	     -0.20052598	     -0.06466487	      0.88299677	     -0.00069120	     -0.21991436	     -0.00000000	      0.00000001	     44.61161329
      2.21632759	     -0.05922149	      0.00014469	     -0.20048001	     -0.06466030	      0.88299875	     -0.00068616	     -0.21989650	     -0.00000000	      0.00000001	     44.20473349
      2.21788172	     -0.05917727	      0.00014146	     -0.20043519	     -0.06465636	      0.88300050	     -0.00068150	     -0.21988168	     -0.00000000	      0.00000001	     44.62965853
      2.21943585	     -0.05914190	      0.00013912	     -0.20039923	     -0.06465242	      0.88300226	     -0.00067658	     -0.21986741	     -0.00000000	      0.00000001	     44.60754565
      2.22098998	     -0.05910824	      0.00013413	     -0.20036492	     -0.06464850	      0.88300405	     -0.00067139	     -0.21985384	     -0.00000000	      0.00000001	     44.68817529
      2.22234399	     -0.05908269	      0.00013141	     -0.20033883	     -0.06464508	      0.88300563	     -0.00066665	     -0.21984257	     -0.00000000	      0.00000001	     44.74672977
      2.22369799	     -0.05905740	      0.00012664	     -0.20031296	     -0.06464168	      0.88300722	     -0.00066172	     -0.21983185	     -0.00000000	      0.00000001	     44.75132017
      2.22505199	     -0.05903476	      0.00012213	     -0.20028974	     -0.06463828	      0.88300883	     -0.00065660	     -0.21982166	     -0.00000000	      0.00000001	     44.83463612
      2.22701941	     -0.05900598	      0.00011302	     -0.20026005	     -0.06463336	      0.88301118	     -0.00064881	     -0.21980783	     -0.00000000	      0.00000001	     44.98574580
      2.22803036	     -0.05899278	      0.00010855	     -0.20024637	     -0.06463084	      0.88301239	     -0.00064466	     -0.21980116	     -0.00000000	      0.00000001	     44.97303650
      2.22904132	     -0.05898072	      0.00010299	     -0.20023383	     -0.06462832	      0.88301361	     -0.00064040	     -0.21979481	     -0.00000000	      0.00000001	     45.05143206
      2.23074998	     -0.05896342	      0.00009240	     -0.20021566	     -0.06462408	      0.88301568	     -0.00063297	     -0.21978478	     -0.00000000	      0.00000001	     45.13822427
      2.23188355	     -0.05895343	      0.00008465	     -0.20020509	     -0.06462127	      0.88301707	     -0.00062789	     -0.21977862	     -0.00000000	      0.00000001	     45.22810516
      2.23301712	     -0.05894520	      0.00007632	     -0.20019625	     -0.06461847	      0.88301845	     -0.00062268	     -0.21977284	     -0.00000000	      0.00000001	     45.26781150
      2.23440673	     -0.05893678	      0.00006546	     -0.20018707	     -0.06461505	      0.88302016	     -0.00061614	     -0.21976630	     -0.00000000	      0.00000001	     45.38992302
      2.23542288	     -0.05893219	      0.00005705	     -0.20018192	     -0.06461255	      0.88302141	     -0.00061124	     -0.21976189	     -0.00000000	      0.00000001	     45.39436920
      2.23643903	     -0.05892855	      0.00004825	     -0.20017771	     -0.06461006	      0.88302266	     -0.00060625	     -0.21975779	     -0.00000000	      0.00000001	     45.47376253
      2.23777776	     -0.05892554	      0.00003608	     -0.20017394	     -0.06460679	      0.88302431	     -0.00059954	     -0.21975286	     -0.00000000	      0.00000001	     45.52294387
      2.23891092	     -0.05892453	      0.00002535	     -0.20017227	     -0.06460402	      0.88302571	     -0.00059374	     -0.21974910	     -0.00000000	      0.00000001	     45.62514092
      2.24004409	     -0.05892488	      0.00001440	     -0.20017196	     -0.06460127	      0.88302711	     -0.00058785	     -0.21974572	     -0.00000000	      0.00000001	     45.63821225
      2.24117725	     -0.05892662	      0.00000328	     -0.20017304	     -0.06459852	      0.88302851	     -0.00058185	     -0.21974272	     -0.00000000	      0.00000001	     45.74050454
      2.24231041	     -0.05892965	     -0.00000801	     -0.20017542	     -0.06459577	      0.88302992	     -0.00057576	     -0.21974009	     -0.00000000	      0.00000001	     45.75037365
      2.24332906	     -0.05893357	     -0.00001847	     -0.20017874	     -0.06459331	      0.88303117	     -0.00057021	     -0.21973804	     -0.00000000	      0.00000001	     45.85883432
      2.24434771	     -0.05893849	     -0.00002929	     -0.20018305	     -0.06459086	      0.88303243	     -0.00056459	     -0.21973629	     -0.00000000	      0.00000001	     45.90989021
      2.24536636	     -0.05894447	     -0.00004051	     -0.20018842	     -0.06458841	      0.88303368	     -0.00055891	     -0.21973482	     -0.00000000	      0.00000001	     46.00704925
      2.24670103	     -0.05895378	     -0.00005566	     -0.20019693	     -0.06458520	      0.88303531	     -0.00055137	     -0.21973333	     -0.00000000	      0.00000001	     46.10089259
      2.24775115	     -0.05896242	     -0.00006779	     -0.20020493	     -0.06458269	      0.88303659	     -0.00054537	     -0.21973250	     -0.00000000	      0.00000001	     46.21513460
      2.24880126	     -0.05897212	     -0.00008013	     -0.20021400	     -0.06458018	      0.88303786	     -0.00053931	     -0.21973196	     -0.00000000	      0.00000001	     46.29418168
      2.24985137	     -0.05898298	     -0.00009269	     -0.20022422	     -0.06457767	      0.88303912	     -0.00053320	     -0.21973171	     -0.00000000	      0.00000001	     46.40299567
      2.25115478	     -0.05899783	     -0.00010849	     -0.20023828	     -0.06457457	      0.88304068	     -0.00052555	     -0.21973180	     -0.00000000	      0.00000001	     46.52389197
      2.25221671	     -0.05901114	     -0.00012158	     -0.20025094	     -0.06457204	      0.88304193	     -0.00051927	     -0.21973219	     -0.00000000	      0.00000001	     46.64981570
      2.25327864	     -0.05902540	     -0.00013481	     -0.20026457	     -0.06456951	      0.88304317	     -0.00051295	     -0.21973287	     -0.00000000	      0.00000001	     46.76401876
      2.25434056	     -0.05904071	     -0.00014818	     -0.20027923	     -0.06456699	      0.88304439	     -0.00050659	     -0.21973381	     -0.00000000	      0.00000001	     46.89189129
      2.25568442	     -0.05906140	     -0.00016519	     -0.20029911	     -0.06456381	      0.88304592	     -0.00049850	     -0.21973540	     -0.00000000	      0.00000001	     47.05459983
      2.25679891	     -0.05907981	     -0.00017933	     -0.20031686	     -0.06456117	      0.88304717	     -0.00049176	     -0.21973703	     -0.00000000	      0.00000001	     47.19158063
      2.25791340	     -0.05909952	     -0.00019341	     -0.20033591	     -0.06455853	      0.88304839	     -0.00048500	     -0.21973894	     -0.00000000	      0.00000001	     47.33799649
      2.25902789	     -0.05912029	     -0.00020747	     -0.20035603	     -0.06455589	      0.88304960	     -0.00047822	     -0.21974113	     -0.00000000	      0.00000001	     47.48148586
      2.26037661	     -0.05914662	     -0.00022432	     -0.20038157	     -0.06455271	      0.88305102	     -0.00046999	     -0.21974413	     -0.00000000	      0.00000001	     47.67911722
      2.26157068	     -0.05917113	     -0.00023916	     -0.20040540	     -0.06454989	      0.88305225	     -0.00046269	     -0.21974710	     -0.00000000	      0.00000001	     47.84322039
      2.26276475	     -0.05919667	     -0.00025425	     -0.20043026	     -0.06454707	      0.88305344	     -0.00045539	     -0.21975035	     -0.00000000	      0.00000001	     48.04513620
      2.26395883	     -0.05922375	     -0.00026963	     -0.20045666	     -0.06454425	      0.88305461	     -0.00044809	     -0.21975390	     -0.00000000	      0.00000001	     48.22086038
      2.26515290	     -0.05925243	     -0.00028517	     -0.20048466	     -0.06454143	      0.88305573	     -0.00044080	     -0.21975773	     -0.00000000	      0.00000001	     48.42399977
      2.26676981	     -0.05929455	     -0.00030630	     -0.20052587	     -0.06453762	      0.88305720	     -0.00043095	     -0.21976343	     -0.00000000	      0.00000001	     48.65313988
      2.26788854	     -0.05932576	     -0.00032082	     -0.20055645	     -0.06453499	      0.88305817	     -0.00042417	     -0.21976773	      0.00000000	      0.00000001	     48.87538495
      2.26900726	     -0.05935865	     -0.00033522	     -0.20058872	     -0.06453237	      0.88305911	     -0.00041743	     -0.21977234	      0.00000000	      0.00000001	     49.05824633
      2.27072486	     -0.05941185	     -0.00035696	     -0.20064099	     -0.06452836	      0.88306047	     -0.00040716	     -0.21978002	      0.00000000	      0.00000001	     49.38058492
      2.27232004	     -0.05946396	     -0.00037670	     -0.20069227	     -0.06452465	      0.88306165	     -0.00039773	     -0.21978781	      0.00000000	      0.00000000	     49.64389282
      2.27391522	     -0.05951823	     -0.00039606	     -0.20074573	     -0.06452096	      0.88306275	     -0.00038845	     -0.21979621	      0.00000000	      0.00000000	     49.99543910
      2.27551040	     -0.05957476	     -0.00041520	     -0.20080146	     -0.06451731	      0.88306377	     -0.00037932	     -0.21980518	      0.00000000	      0.00000000	     50.22033794
      2.27710559	     -0.05963267	     -0.00043363	     -0.20085860	     -0.06451368	      0.88306470	     -0.00037036	     -0.21981470	      0.00000000	      0.00000000	     50.56105215
      2.27870077	     -0.05969263	     -0.00045154	     -0.20091782	     -0.06451010	      0.88306555	     -0.00036158	     -0.21982473	      0.00000000	      0.00000000	     50.74673724
      2.28029595	     -0.05975255	     -0.00046807	     -0.20097705	     -0.06450655	      0.88306631	     -0.00035301	     -0.21983522	      0.00000000	      0.00000000	     50.88481472
      2.28189113	     -0.05981499	     -0.00048456	     -0.20103881	     -0.06450305	      0.88306699	     -0.00034465	     -0.21984612	      0.00000000	      0.00000000	     51.27220373
      2.28353308	     -0.05988064	     -0.00049992	     -0.20110382	     -0.06449951	      0.88306760	     -0.00033627	     -0.21985775	      0.00000000	      0.00000000	     51.34976262
      2.28517503	     -0.05994451	     -0.00051498	     -0.20116708	     -0.06449602	      0.88306813	     -0.00032814	     -0.21986971	      0.00000000	      0.00000000	     51.35913406
      2.28665016	     -0.06000038	     -0.00052682	     -0.20122245	     -0.06449294	      0.88306854	     -0.00032105	     -0.21988064	      0.00000000	      0.00000000	     51.63627135
      2.28812529	     -0.06005822	     -0.00053918	     -0.20127978	     -0.06448991	      0.88306888	     -0.00031416	     -0.21989171	      0.00000000	      0.00000000	     51.87976850
      2.28960043	     -0.06011654	     -0.00054945	     -0.20133766	     -0.06448694	      0.88306916	     -0.00030748	     -0.21990293	      0.00000000	      0.00000000	     52.22784350
      2.29107556	     -0.06017631	     -0.00056065	     -0.20139698	     -0.06448403	      0.88306937	     -0.00030102	     -0.21991429	      0.00000000	      0.00000000	     51.88185113
      2.29255069	     -0.06023187	     -0.00056932	     -0.20145217	     -0.06448118	      0.88306953	     -0.00029477	     -0.21992578	      0.00000000	      0.00000000	     52.39553605
      2.29402582	     -0.06029280	     -0.00057928	     -0.20151271	     -0.06447839	      0.88306964	     -0.00028874	     -0.21993732	      0.00000000	      0.00000000	     52.10831460
      2.29550096	     -0.06034869	     -0.00058632	     -0.20156828	     -0.06447566	      0.88306968	     -0.00028294	     -0.21994893	      0.00000000	      0.00000000	     52.51193939
      2.29697609	     -0.06040776	     -0.00059496	     -0.20162701	     -0.06447301	      0.88306968	     -0.00027736	     -0.21996056	      0.00000000	     -0.00000000	     52.40109922
      2.29845122	     -0.06046237	     -0.00060025	     -0.20168137	     -0.06447042	      0.88306962	     -0.00027201	     -0.21997221	      0.00000000	     -0.00000000	     52.51472969
      2.29992636	     -0.06052151	     -0.00060775	     -0.20174022	     -0.06446791	      0.88306952	     -0.00026689	     -0.21998383	      0.00000000	     -0.00000000	     52.46448194
      2.30140149	     -0.06057382	     -0.00061123	     -0.20179234	     -0.06446546	      0.88306937	     -0.00026201	     -0.21999544	      0.00000000	     -0.00000000	     52.50411791
      2.30287662	     -0.06063243	     -0.00061765	     -0.20185070	     -0.06446310	      0.88306917	     -0.00025735	     -0.22000695	     -0.00000000	     -0.00000000	     52.66733368
      2.30435175	     -0.06068360	     -0.00061934	     -0.20190176	     -0.06446080	      0.88306893	     -0.00025294	     -0.22001845	     -0.00000000	     -0.00000000	     52.61265533
      2.30582689	     -0.06074066	     -0.00062481	     -0.20195860	     -0.06445859	      0.88306865	     -0.00024876	     -0.22002981	     -0.00000000	     -0.00000000	     52.53414337
      2.30730202	     -0.06079029	     -0.00062491	     -0.20200818	     -0.06445645	      0.88306833	     -0.00024481	     -0.22004111	     -0.00000000	     -0.00000000	     52.65447973
      2.30856011	     -0.06083791	     -0.00062843	     -0.20205566	     -0.06445469	      0.88306802	     -0.00024164	     -0.22005062	     -0.00000000	     -0.00000000	     52.71993873
      2.30981820	     -0.06088140	     -0.00062886	     -0.20209911	     -0.06445299	      0.88306768	     -0.00023864	     -0.22006007	     -0.00000000	     -0.00000000	     52.59753652
      2.31107629	     -0.06092525	     -0.00062975	     -0.20214290	     -0.06445134	      0.88306732	     -0.00023583	     -0.22006942	     -0.00000000	     -0.00000000	     52.71406611
      2.31277107	     -0.06098396	     -0.00062949	     -0.20220160	     -0.06444922	      0.88306679	     -0.00023231	     -0.22008185	     -0.00000000	     -0.00000000	     52.29173943
      2.31446585	     -0.06103693	     -0.00062919	     -0.20225456	     -0.06444719	      0.88306622	     -0.00022912	     -0.22009406	     -0.00000000	     -0.00000000	     52.63675236
      2.31616063	     -0.06109145	     -0.00062552	     -0.20230917	     -0.06444528	      0.88306560	     -0.00022625	     -0.22010594	     -0.00000000	     -0.00000000	     52.46943911
      2.31732337	     -0.06112636	     -0.00062549	     -0.20234408	     -0.06444402	      0.88306515	     -0.00022447	     -0.22011392	     -0.00000000	     -0.00000000	     52.53593236
      2.31848611	     -0.06116168	     -0.00062307	     -0.20237946	     -0.06444282	      0.88306468	     -0.00022285	     -0.22012175	     -0.00000000	     -0.00000000	     52.55642079
      2.32025074	     -0.06121400	     -0.00061955	     -0.20243190	     -0.06444108	      0.88306393	     -0.00022068	     -0.22013338	     -0.00000000	     -0.00000000	     52.29079979
      2.32173567	     -0.06125429	     -0.00061517	     -0.20247231	     -0.06443970	      0.88306326	     -0.00021913	     -0.22014286	     -0.00000000	     -0.00000000	     52.62532151
      2.32322060	     -0.06129712	     -0.00061158	     -0.20251528	     -0.06443839	      0.88306256	     -0.00021783	     -0.22015208	     -0.00000000	     -0.00000000	     52.10496565
      2.32470553	     -0.06133411	     -0.00060593	     -0.20255245	     -0.06443717	      0.88306184	     -0.00021679	     -0.22016107	     -0.00000000	     -0.00000000	     52.44155360
      2.32619046	     -0.06137553	     -0.00060152	     -0.20259402	     -0.06443601	      0.88306109	     -0.00021600	     -0.22016976	     -0.00000000	     -0.00000000	     52.18979231
      2.32767538	     -0.06140925	     -0.00059437	     -0.20262798	     -0.06443494	      0.88306030	     -0.00021546	     -0.22017823	     -0.00000000	     -0.00000000	     52.17906483
      2.32916031	     -0.06144580	     -0.00058904	     -0.20266472	     -0.06443394	      0.88305950	     -0.00021517	     -0.22018633	     -0.00000000	     -0.00000000	     52.04464726
      2.33064524	     -0.06147608	     -0.00058021	     -0.20269529	     -0.06443301	      0.88305866	     -0.00021514	     -0.22019417	     -0.00000000	     -0.00000000	     51.95754921
      2.33213017	     -0.06150745	     -0.00057402	     -0.20272688	     -0.06443215	      0.88305781	     -0.00021536	     -0.22020161	     -0.00000000	     -0.00000000	     51.79565947
      2.33361510	     -0.06153360	     -0.00056303	     -0.20275338	     -0.06443136	      0.88305693	     -0.00021583	     -0.22020871	     -0.00000000	     -0.00000000	     51.85578171
      2.33494238	     -0.06155877	     -0.00055646	     -0.20277879	     -0.06443072	      0.88305612	     -0.00021647	     -0.22021471	     -0.00000000	     -0.00000000	     51.55981604
      2.33626967	     -0.06157963	     -0.00054639	     -0.20279999	     -0.06443013	      0.88305530	     -0.00021731	     -0.22022041	     -0.00000000	     -0.00000000	     51.53614253
      2.33759696	     -0.06159992	     -0.00053750	     -0.20282058	     -0.06442960	      0.88305446	     -0.00021834	     -0.22022578	     -0.00000000	     -0.00000000	     51.29885627
      2.33892424	     -0.06161730	     -0.00052722	     -0.20283830	     -0.06442913	      0.88305361	     -0.00021957	     -0.22023080	     -0.00000000	     -0.00000000	     51.33502624
      2.34056845	     -0.06163905	     -0.00051477	     -0.20286048	     -0.06442861	      0.88305253	     -0.00022138	     -0.22023651	     -0.00000000	     -0.00000000	     50.70653306
      2.34221265	     -0.06165232	     -0.00050053	     -0.20287422	     -0.06442818	      0.88305143	     -0.00022348	     -0.22024167	     -0.00000000	     -0.00000000	     50.83273633
      2.34364462	     -0.06166594	     -0.00048980	     -0.20288821	     -0.06442786	      0.88305045	     -0.00022555	     -0.22024560	     -0.00000000	     -0.00000000	     50.73933388
      2.34507659	     -0.06167541	     -0.00047670	     -0.20289811	     -0.06442761	      0.88304945	     -0.00022784	     -0.22024911	     -0.00000000	     -0.00000000	     50.76655515
      2.34650855	     -0.06168583	     -0.00046529	     -0.20290893	     -0.06442741	      0.88304844	     -0.00023036	     -0.22025216	     -0.00000000	     -0.00000000	     50.74162229
      2.34794052	     -0.06169250	     -0.00045195	     -0.20291606	     -0.06442727	      0.88304741	     -0.00023309	     -0.22025478	     -0.00000000	     -0.00000000	     50.42910470
      2.34937249	     -0.06169751	     -0.00044010	     -0.20292148	     -0.06442719	      0.88304637	     -0.00023605	     -0.22025691	     -0.00000000	     -0.00000001	     50.47507929
      2.35060286	     -0.06169980	     -0.00042865	     -0.20292416	     -0.06442716	      0.88304546	     -0.00023875	     -0.22025837	     -0.00000000	     -0.00000001	     50.38673476
      2.35183323	     -0.06170113	     -0.00041783	     -0.20292587	     -0.06442716	      0.88304453	     -0.00024161	     -0.22025947	     -0.00000000	     -0.00000001	     50.23079853
      2.35306360	     -0.06169985	     -0.00040665	     -0.20292498	     -0.06442721	      0.88304359	     -0.00024463	     -0.22026021	     -0.00000000	     -0.00000001	     50.25406322
      2.35405691	     -0.06169778	     -0.00039762	     -0.20292323	     -0.06442727	      0.88304282	     -0.00024718	     -0.22026053	     -0.00000000	     -0.00000001	     50.09489365
      2.35505022	     -0.06169404	     -0.00038848	     -0.20291981	     -0.06442735	      0.88304205	     -0.00024982	     -0.22026058	     -0.00000000	     -0.00000001	     50.05883262
      2.35638960	     -0.06168683	     -0.00037602	     -0.20291304	     -0.06442750	      0.88304098	     -0.00025354	     -0.22026022	     -0.00000000	     -0.00000001	     49.93066232
      2.35755528	     -0.06167834	     -0.00036499	     -0.20290494	     -0.06442766	      0.88304005	     -0.00025691	     -0.22025949	     -0.00000000	     -0.00000001	     49.90662779
      2.35872096	     -0.06166813	     -0.00035381	     -0.20289512	     -0.06442784	      0.88303909	     -0.00026041	     -0.22025836	     -0.00000000	     -0.00000001	     49.73665995
      2.35972946	     -0.06165774	     -0.00034398	     -0.20288508	     -0.06442802	      0.88303826	     -0.00026353	     -0.22025706	     -0.00000000	     -0.00000001	     49.73126279
      2.36073796	     -0.06164616	     -0.00033404	     -0.20287385	     -0.06442822	      0.88303742	     -0.00026675	     -0.22025546	     -0.00000000	     -0.00000001	     49.60384923
      2.36174647	     -0.06163336	     -0.00032394	     -0.20286140	     -0.06442844	      0.88303657	     -0.00027005	     -0.22025356	     -0.00000000	     -0.00000001	     49.54507189
      2.36307089	     -0.06161494	     -0.00031053	     -0.20284346	     -0.06442874	      0.88303544	     -0.00027452	     -0.22025061	     -0.00000000	     -0.00000001	     49.38721557
      2.36406449	     -0.06159994	     -0.00030036	     -0.20282881	     -0.06442899	      0.88303457	     -0.00027796	     -0.22024806	     -0.00000000	     -0.00000001	     49.35578129
      2.36505810	     -0.06158410	     -0.00028996	     -0.20281333	     -0.06442925	      0.88303370	     -0.00028147	     -0.22024525	     -0.00000000	     -0.00000001	     49.23253073
      2.36625048	     -0.06156393	     -0.00027737	     -0.20279360	     -0.06442958	      0.88303265	     -0.00028579	     -0.22024151	     -0.00000000	     -0.00000001	     49.16348278
      2.36731121	     -0.06154508	     -0.00026607	     -0.20277513	     -0.06442989	      0.88303169	     -0.00028970	     -0.22023788	     -0.00000000	     -0.00000001	     49.01694855
      2.36837195	     -0.06152529	     -0.00025462	     -0.20275573	     -0.06443021	      0.88303073	     -0.00029370	     -0.22023397	     -0.00000000	     -0.00000001	     48.96172417
      2.36943269	     -0.06150475	     -0.00024306	     -0.20273558	     -0.06443053	      0.88302975	     -0.00029776	     -0.22022979	     -0.00000000	     -0.00000001	     48.81719110
      2.37049342	     -0.06148356	     -0.00023142	     -0.20271478	     -0.06443086	      0.88302876	     -0.00030188	     -0.22022535	     -0.00000000	     -0.00000001	     48.75501287
      2.37155416	     -0.06146197	     -0.00021981	     -0.20269358	     -0.06443120	      0.88302776	     -0.00030606	     -0.22022066	     -0.00000000	     -0.00000001	     48.61930229
      2.37261489	     -0.06143958	     -0.00020808	     -0.20267157	     -0.06443155	      0.88302675	     -0.00031031	     -0.22021574	     -0.00000000	     -0.00000001	     48.55217030
      2.37367563	     -0.06141656	     -0.00019608	     -0.20264893	     -0.06443190	      0.88302573	     -0.00031460	     -0.22021060	     -0.00000000	     -0.00000001	     48.42780739
      2.37473637	     -0.06139288	     -0.00018389	     -0.20262565	     -0.06443225	      0.88302469	     -0.00031894	     -0.22020525	     -0.00000000	     -0.00000001	     48.35687725
      2.37579710	     -0.06136869	     -0.00017169	     -0.20260184	     -0.06443260	      0.88302365	     -0.00032332	     -0.22019970	     -0.00000000	     -0.00000001	     48.25001133
      2.37685784	     -0.06134387	     -0.00015946	     -0.20257741	     -0.06443295	      0.88302259	     -0.00032774	     -0.22019397	     -0.00000000	     -0.00000001	     48.17736807
      2.37791858	     -0.06131852	     -0.00014725	     -0.20255244	     -0.06443329	      0.88302153	     -0.00033220	     -0.22018808	     -0.00000000	     -0.00000001	     48.08670817
      2.37920209	     -0.06128714	     -0.00013248	     -0.20252150	     -0.06443371	      0.88302022	     -0.00033763	     -0.22018073	     -0.00000000	     -0.00000001	     48.00433208
      2.38024630	     -0.06126118	     -0.00012054	     -0.20249590	     -0.06443404	      0.88301915	     -0.00034208	     -0.22017461	     -0.00000000	     -0.00000001	     47.92482645
      2.38129050	     -0.06123482	     -0.00010866	     -0.20246989	     -0.06443437	      0.88301807	     -0.00034654	     -0.22016835	     -0.00000000	     -0.00000001	     47.86351332
      2.38233471	     -0.06120814	     -0.00009688	     -0.20244356	     -0.06443468	      0.88301698	     -0.00035102	     -0.22016199	     -0.00000000	     -0.00000001	     47.80185264
      2.38376621	     -0.06117105	     -0.00008086	     -0.20240693	     -0.06443510	      0.88301548	     -0.00035719	     -0.22015310	     -0.00000000	     -0.00000001	     47.72419865
      2.38489635	     -0.06114150	     -0.00006840	     -0.20237773	     -0.06443542	      0.88301428	     -0.00036207	     -0.22014596	     -0.00000000	     -0.00000001	     47.67512032
      2.38602648	     -0.06111170	     -0.00005615	     -0.20234827	     -0.06443573	      0.88301308	     -0.00036695	     -0.22013874	     -0.00000000	     -0.00000001	     47.62356877
      2.38715661	     -0.06108174	     -0.00004413	     -0.20231863	     -0.06443601	      0.88301186	     -0.00037183	     -0.22013145	     -0.00000000	     -0.00000001	     47.58887755
      2.38858664	     -0.06104356	     -0.00002923	     -0.20228085	     -0.06443636	      0.88301032	     -0.00037800	     -0.22012214	     -0.00000000	     -0.00000001	     47.53946381
      2.38982977	     -0.06101019	     -0.00001659	     -0.20224780	     -0.06443663	      0.88300897	     -0.00038334	     -0.22011397	     -0.00000000	     -0.00000001	     47.54107741
      2.39107290	     -0.06097667	     -0.00000425	     -0.20221460	     -0.06443688	      0.88300762	     -0.00038865	     -0.22010577	     -0.00000000	     -0.00000001	     47.52587012
      2.39231602	     -0.06094318	      0.00000773	     -0.20218140	     -0.06443711	      0.88300626	     -0.00039393	     -0.22009753	     -0.00000000	     -0.00000001	     47.56909802
      2.39355915	     -0.06090993	      0.00001919	     -0.20214842	     -0.06443731	      0.88300490	     -0.00039916	     -0.22008927	     -0.00000000	     -0.00000001	     47.60704966
      2.39522110	     -0.06086592	      0.00003402	     -0.20210475	     -0.06443756	      0.88300308	     -0.00040605	     -0.22007823	     -0.00000000	     -0.00000001	     47.72090358
      2.39670345	     -0.06082687	      0.00004675	     -0.20206598	     -0.06443774	      0.88300146	     -0.00041208	     -0.22006841	     -0.00000000	     -0.00000001	     47.78886464
      2.39818580	     -0.06078810	      0.00005887	     -0.20202745	     -0.06443790	      0.88299984	     -0.00041798	     -0.22005863	     -0.00000000	     -0.00000001	     47.93036561
      2.39966815	     -0.06074951	      0.00007046	     -0.20198909	     -0.06443803	      0.88299823	     -0.00042374	     -0.22004891	     -0.00000000	     -0.00000001	     47.99923668
      2.40115050	     -0.06071116	      0.00008151	     -0.20195093	     -0.06443813	      0.88299664	     -0.00042934	     -0.22003928	     -0.00000000	     -0.00000001	     48.09168907
      2.40317509	     -0.06065959	      0.00009566	     -0.20189958	     -0.06443824	      0.88299450	     -0.00043671	     -0.22002627	     -0.00000000	     -0.00000001	     48.26222548
      2.40462295	     -0.06062333	      0.00010524	     -0.20186346	     -0.06443829	      0.88299299	     -0.00044177	     -0.22001711	     -0.00000000	     -0.00000001	     47.99258056
      2.40607080	     -0.06058517	      0.00011419	     -0.20182539	     -0.06443833	      0.88299152	     -0.00044664	     -0.22000807	     -0.00000000	     -0.00000001	     48.22640840
      2.40752205	     -0.06055035	      0.00012272	     -0.20179065	     -0.06443835	      0.88299007	     -0.00045133	     -0.21999910	     -0.00000000	     -0.00000001	     48.33558302
      2.40897331	     -0.06051439	      0.00013059	     -0.20175474	     -0.06443837	      0.88298867	     -0.00045583	     -0.21999031	     -0.00000000	     -0.00000001	     48.01238772
      2.41042456	     -0.06047865	      0.00013783	     -0.20171901	     -0.06443837	      0.88298732	     -0.00046012	     -0.21998164	     -0.00000000	     -0.00000001	     48.26719670
      2.41209798	     -0.06044008	      0.00014576	     -0.20168045	     -0.06443836	      0.88298582	     -0.00046481	     -0.21997187	     -0.00000000	     -0.00000001	     48.10322279
      2.41377140	     -0.06039970	      0.00015281	     -0.20164003	     -0.06443834	      0.88298439	     -0.00046922	     -0.21996230	     -0.00000000	     -0.00000001	     47.91647608
      2.41525557	     -0.06036362	      0.00015893	     -0.20160390	     -0.06443832	      0.88298320	     -0.00047290	     -0.21995395	     -0.00000000	     -0.00000001	     47.99161184
      2.41673975	     -0.06032848	      0.00016398	     -0.20156868	     -0.06443829	      0.88298207	     -0.00047635	     -0.21994573	     -0.00000000	     -0.00000001	     48.11804936
      2.41825906	     -0.06029473	      0.00016922	     -0.20153483	     -0.06443826	      0.88298099	     -0.00047964	     -0.21993748	     -0.00000000	     -0.00000000	     48.25145395
      2.41977836	     -0.06026101	      0.00017335	     -0.20150099	     -0.06443823	      0.88298000	     -0.00048269	     -0.21992941	     -0.00000000	     -0.00000000	     47.86446200
      2.42129766	     -0.06022470	      0.00017774	     -0.20146455	     -0.06443820	      0.88297908	     -0.00048550	     -0.21992148	     -0.00000000	     -0.00000000	     48.12713253
      2.42281696	     -0.06019293	      0.00018096	     -0.20143262	     -0.06443817	      0.88297825	     -0.00048807	     -0.21991365	     -0.00000000	     -0.00000000	     48.38631763
      2.42433627	     -0.06015800	      0.00018479	     -0.20139754	     -0.06443814	      0.88297751	     -0.00049039	     -0.21990597	     -0.00000000	     -0.00000000	     47.90121117
      2.42565903	     -0.06012937	      0.00018683	     -0.20136875	     -0.06443811	      0.88297694	     -0.00049221	     -0.21989936	     -0.00000000	     -0.00000000	     48.33074339
      2.42698180	     -0.06010056	      0.00018936	     -0.20133979	     -0.06443809	      0.88297643	     -0.00049384	     -0.21989285	     -0.00000000	     -0.00000000	     48.04458890
      2.42830456	     -0.06007178	      0.00019130	     -0.20131085	     -0.06443807	      0.88297600	     -0.00049529	     -0.21988641	     -0.00000000	     -0.00000000	     48.25919999
      2.43013599	     -0.06003497	      0.00019404	     -0.20127381	     -0.06443804	      0.88297551	     -0.00049698	     -0.21987765	     -0.00000000	     -0.00000000	     47.83221720
      2.43178408	     -0.05999761	      0.00019545	     -0.20123620	     -0.06443803	      0.88297518	     -0.00049819	     -0.21986990	     -0.00000000	     -0.00000000	     48.33976350
      2.43343216	     -0.05996499	      0.00019811	     -0.20120337	     -0.06443802	      0.88297496	     -0.00049911	     -0.21986221	     -0.00000000	     -0.00000000	     48.06431621
      2.43470551	     -0.05993842	      0.00019842	     -0.20117660	     -0.06443801	      0.88297486	     -0.00049962	     -0.21985635	     -0.00000000	     -0.00000000	     48.43196405
      2.43597885	     -0.05991391	      0.00019961	     -0.20115191	     -0.06443801	      0.88297483	     -0.00049995	     -0.21985059	     -0.00000000	     -0.00000000	     48.26539862
      2.43725219	     -0.05988948	      0.00020020	     -0.20112728	     -0.06443801	      0.88297485	     -0.00050011	     -0.21984491	     -0.00000000	      0.00000000	     48.43572610
      2.43898137	     -0.05985900	      0.00020099	     -0.20109655	     -0.06443802	      0.88297498	     -0.00050005	     -0.21983738	     -0.00000000	      0.00000000	     48.06104888
      2.44071054	     -0.05982517	      0.00020085	     -0.20106243	     -0.06443802	      0.88297522	     -0.00049967	     -0.21983006	     -0.00000000	      0.00000000	     48.53257746
      2.44243972	     -0.05979693	      0.00020201	     -0.20103393	     -0.06443803	      0.88297556	     -0.00049896	     -0.21982286	     -0.00000000	      0.00000000	     48.26906840
      2.44372667	     -0.05977120	      0.00020076	     -0.20100796	     -0.06443804	      0.88297588	     -0.00049823	     -0.21981763	     -0.00000000	      0.00000000	     48.41743926
      2.44501363	     -0.05975103	      0.00020050	     -0.20098757	     -0.06443805	      0.88297625	     -0.00049733	     -0.21981249	     -0.00000000	      0.00000000	     48.50385441
      2.44668836	     -0.05972530	      0.00019942	     -0.20096154	     -0.06443806	      0.88297681	     -0.00049589	     -0.21980608	     -0.00000000	      0.00000000	     48.65180205
      2.44836309	     -0.05970102	      0.00019862	     -0.20093697	     -0.06443806	      0.88297745	     -0.00049415	     -0.21979991	     -0.00000000	      0.00000000	     48.33947382
      2.44957964	     -0.05968357	      0.00019697	     -0.20091929	     -0.06443806	      0.88297797	     -0.00049270	     -0.21979560	     -0.00000000	      0.00000000	     48.71930062
      2.45079619	     -0.05966748	      0.00019564	     -0.20090297	     -0.06443805	      0.88297852	     -0.00049109	     -0.21979146	     -0.00000000	      0.00000000	     48.54207696
      2.45228639	     -0.05964912	      0.00019352	     -0.20088431	     -0.06443804	      0.88297925	     -0.00048891	     -0.21978660	     -0.00000000	      0.00000000	     48.74949683
      2.45377659	     -0.05963317	      0.00019120	     -0.20086807	     -0.06443801	      0.88298003	     -0.00048649	     -0.21978204	     -0.00000000	      0.00000000	     48.32104698
      2.45526679	     -0.05961582	      0.00018826	     -0.20085040	     -0.06443798	      0.88298087	     -0.00048385	     -0.21977777	     -0.00000000	      0.00000000	     48.58557886
      2.45675699	     -0.05960319	      0.00018517	     -0.20083746	     -0.06443793	      0.88298175	     -0.00048097	     -0.21977379	     -0.00000000	      0.00000000	     48.70450725
      2.45824719	     -0.05959185	      0.00018160	     -0.20082579	     -0.06443786	      0.88298267	     -0.00047787	     -0.21977019	     -0.00000000	      0.00000000	     48.30445594
      2.45973739	     -0.05958010	      0.00017768	     -0.20081370	     -0.06443778	      0.88298364	     -0.00047454	     -0.21976695	     -0.00000000	      0.00000000	     48.54822686
      2.46122759	     -0.05957307	      0.00017336	     -0.20080631	     -0.06443769	      0.88298465	     -0.00047099	     -0.21976407	     -0.00000000	      0.00000000	     48.73625941
      2.46271779	     -0.05956631	      0.00016878	     -0.20079921	     -0.06443757	      0.88298569	     -0.00046721	     -0.21976162	     -0.00000000	      0.00000000	     48.30646523
      2.46420799	     -0.05956152	      0.00016352	     -0.20079405	     -0.06443744	      0.88298677	     -0.00046322	     -0.21975958	     -0.00000000	      0.00000001	     48.72848568
      2.46569819	     -0.05955993	      0.00015819	     -0.20079209	     -0.06443729	      0.88298788	     -0.00045901	     -0.21975799	     -0.00000000	      0.00000001	     48.23088580
      2.46718839	     -0.05955731	      0.00015204	     -0.20078908	     -0.06443711	      0.88298903	     -0.00045459	     -0.21975685	     -0.00000000	      0.00000001	     48.57633018
      2.46875829	     -0.05955986	      0.00014552	     -0.20079122	     -0.06443691	      0.88299026	     -0.00044970	     -0.21975612	     -0.00000000	      0.00000001	     48.63693135
      2.47032818	     -0.05956393	      0.00013805	     -0.20079486	     -0.06443668	      0.88299152	     -0.00044459	     -0.21975595	     -0.00000000	      0.00000001	     48.28847998
      2.47189807	     -0.05956817	      0.00013065	     -0.20079868	     -0.06443642	      0.88299281	     -0.00043925	     -0.21975630	     -0.00000000	      0.00000001	     48.64558072
      2.47346797	     -0.05957536	      0.00012205	     -0.20080542	     -0.06443614	      0.88299412	     -0.00043368	     -0.21975715	     -0.00000000	      0.00000001	     48.45792142
      2.47484814	     -0.05958443	      0.00011472	     -0.20081410	     -0.06443588	      0.88299529	     -0.00042861	     -0.21975833	     -0.00000000	      0.00000001	     48.72781956
      2.47622832	     -0.05959487	      0.00010638	     -0.20082414	     -0.06443559	      0.88299648	     -0.00042337	     -0.21975994	     -0.00000000	      0.00000001	     48.52948907
      2.47760849	     -0.05960606	      0.00009809	     -0.20083493	     -0.06443528	      0.88299768	     -0.00041797	     -0.21976197	     -0.00000000	      0.00000001	     48.67700134
      2.47865907	     -0.05961654	      0.00009127	     -0.20084509	     -0.06443503	      0.88299861	     -0.00041375	     -0.21976379	     -0.00000000	      0.00000001	     48.68060259
      2.47970966	     -0.05962772	      0.00008428	     -0.20085595	     -0.06443477	      0.88299954	     -0.00040944	     -0.21976586	     -0.00000000	      0.00000001	     48.68362458
      2.48109947	     -0.05964404	      0.00007462	     -0.20087185	     -0.06443441	      0.88300078	     -0.00040360	     -0.21976897	     -0.00000000	      0.00000001	     48.71602813
      2.48229216	     -0.05965919	      0.00006599	     -0.20088663	     -0.06443408	      0.88300185	     -0.00039846	     -0.21977198	     -0.00000000	      0.00000001	     48.69528885
      2.48348484	     -0.05967561	      0.00005702	     -0.20090269	     -0.06443374	      0.88300292	     -0.00039323	     -0.21977530	     -0.00000000	      0.00000001	     48.74643019
      2.48467752	     -0.05969312	      0.00004775	     -0.20091982	     -0.06443338	      0.88300400	     -0.00038788	     -0.21977892	     -0.00000000	      0.00000001	     48.70296107
      2.48568144	     -0.05970888	      0.00003969	     -0.20093527	     -0.06443306	      0.88300491	     -0.00038331	     -0.21978222	     -0.00000000	      0.00000001	     48.75828103
      2.48668536	     -0.05972535	      0.00003145	     -0.20095142	     -0.06443273	      0.88300582	     -0.00037867	     -0.21978572	     -0.00000000	      0.00000001	     48.74676332
      2.48793784	     -0.05974697	      0.00002091	     -0.20097265	     -0.06443230	      0.88300696	     -0.00037279	     -0.21979040	     -0.00000000	      0.00000001	     48.78382844
      2.48919032	     -0.05976962	      0.00001011	     -0.20099490	     -0.06443185	      0.88300810	     -0.00036682	     -0.21979539	     -0.00000000	      0.00000001	     48.76061802
      2.49015535	     -0.05978787	      0.00000157	     -0.20101284	     -0.06443148	      0.88300897	     -0.00036215	     -0.21979945	     -0.00000000	      0.00000001	     48.81423729
      2.49112038	     -0.05980669	     -0.00000712	     -0.20103136	     -0.06443110	      0.88300984	     -0.00035744	     -0.21980370	     -0.00000000	      0.00000001	     48.81712574
      2.49239774	     -0.05983256	     -0.00001888	     -0.20105682	     -0.06443058	      0.88301098	     -0.00035113	     -0.21980959	     -0.00000000	      0.00000001	     48.86025249
      2.49367509	     -0.05985937	     -0.00003091	     -0.20108323	     -0.06443003	      0.88301212	     -0.00034475	     -0.21981578	     -0.00000000	      0.00000001	     48.86732572
      2.49460831	     -0.05987966	     -0.00003991	     -0.20110322	     -0.06442961	      0.88301294	     -0.00034005	     -0.21982049	     -0.00000000	      0.00000001	     48.92259547
      2.49554153	     -0.05990040	     -0.00004905	     -0.20112367	     -0.06442918	      0.88301376	     -0.00033531	     -0.21982535	     -0.00000000	      0.00000001	     48.94863351
      2.49686783	     -0.05993075	     -0.00006231	     -0.20115360	     -0.06442854	      0.88301490	     -0.00032853	     -0.21983250	     -0.00000000	      0.00000001	     49.01074815
      2.49802665	     -0.05995797	     -0.00007416	     -0.20118045	     -0.06442795	      0.88301589	     -0.00032257	     -0.21983899	     -0.00000000	      0.00000001	     49.06047121
      2.49918547	     -0.05998587	     -0.00008625	     -0.20120798	     -0.06442734	      0.88301686	     -0.00031656	     -0.21984567	     -0.00000000	      0.00000001	     49.13087107
      2.50034429	     -0.06001444	     -0.00009854	     -0.20123619	     -0.06442670	      0.88301781	     -0.00031053	     -0.21985255	     -0.00000000	      0.00000001	     49.19221429
      2.50150311	     -0.06004408	     -0.00011108	     -0.20126546	     -0.06442603	      0.88301875	     -0.00030448	     -0.21985962	     -0.00000000	      0.00000001	     49.26602825
      2.50251807	     -0.06007069	     -0.00012222	     -0.20129175	     -0.06442543	      0.88301955	     -0.00029916	     -0.21986598	     -0.00000000	      0.00000001	     49.33698251
      2.50353304	     -0.06009804	     -0.00013338	     -0.20131878	     -0.06442480	      0.88302033	     -0.00029384	     -0.21987248	     -0.00000000	      0.00000001	     49.41518725
      2.50481716	     -0.06013352	     -0.00014792	     -0.20135386	     -0.06442398	      0.88302130	     -0.00028709	     -0.21988090	     -0.00000000	      0.00000001	     49.53201644
      2.50610127	     -0.06017036	     -0.00016302	     -0.20139028	     -0.06442312	      0.88302223	     -0.00028033	     -0.21988956	     -0.00000000	      0.00000000	     49.64012281
      2.50720799	     -0.06020316	     -0.00017646	     -0.20142272	     -0.06442235	      0.88302301	     -0.00027451	     -0.21989719	     -0.00000000	      0.00000000	     49.76633679
      2.50831471	     -0.06023691	     -0.00019015	     -0.20145611	     -0.06442155	      0.88302377	     -0.00026870	     -0.21990499	     -0.00000000	      0.00000000	     49.86524402
      2.50942143	     -0.06027141	     -0.00020394	     -0.20149025	     -0.06442072	      0.88302449	     -0.00026290	     -0.21991296	     -0.00000000	      0.00000000	     49.98896563
      2.51091055	     -0.06031900	     -0.00022265	     -0.20153736	     -0.06441957	      0.88302543	     -0.00025513	     -0.21992394	     -0.00000000	      0.00000000	     50.14243869
      2.51214743	     -0.06035927	     -0.00023811	     -0.20157724	     -0.06441858	      0.88302617	     -0.00024871	     -0.21993328	      0.00000000	      0.00000000	     50.32307517
      2.51338430	     -0.06040091	     -0.00025372	     -0.20161850	     -0.06441755	      0.88302687	     -0.00024234	     -0.21994280	      0.00000000	      0.00000000	     50.46386252
      2.51462118	     -0.06044335	     -0.00026918	     -0.20166057	     -0.06441649	      0.88302753	     -0.00023602	     -0.21995250	      0.00000000	      0.00000000	     50.66858870
      2.51585806	     -0.06048637	     -0.00028443	     -0.20170323	     -0.06441540	      0.88302815	     -0.00022977	     -0.21996238	      0.00000000	      0.00000000	     50.85276928
      2.51753011	     -0.06054484	     -0.00030472	     -0.20176123	     -0.06441389	      0.88302893	     -0.00022144	     -0.21997599	      0.00000000	      0.00000000	     51.17252944
      2.51897514	     -0.06059571	     -0.00032190	     -0.20181173	     -0.06441255	      0.88302955	     -0.00021439	     -0.21998794	      0.00000000	      0.00000000	     51.37871333
      2.52042017	     -0.06064669	     -0.00033862	     -0.20186234	     -0.06441118	      0.88303010	     -0.00020747	     -0.22000004	      0.00000000	      0.00000000	     51.67420960
      2.52186519	     -0.06069783	     -0.00035456	     -0.20191316	     -0.06440979	      0.88303060	     -0.00020071	     -0.22001226	      0.00000000	      0.00000000	     51.87995085
      2.52362148	     -0.06075984	     -0.00037330	     -0.20197479	     -0.06440807	      0.88303113	     -0.00019273	     -0.22002722	      0.00000000	      0.00000000	     52.17489084
      2.52537777	     -0.06082183	     -0.00039139	     -0.20203645	     -0.06440632	      0.88303158	     -0.00018501	     -0.22004224	      0.00000000	      0.00000000	     52.43769919
      2.52692727	     -0.06087664	     -0.00040662	     -0.20209099	     -0.06440476	      0.88303190	     -0.00017843	     -0.22005551	      0.00000000	      0.00000000	     52.32026454
      2.52847678	     -0.06092798	     -0.00042119	     -0.20214208	     -0.06440319	      0.88303216	     -0.00017208	     -0.22006871	      0.00000000	      0.00000000	     52.77102821
      2.53037905	     -0.06099441	     -0.00043827	     -0.20220825	     -0.06440126	      0.88303240	     -0.00016461	     -0.22008471	      0.00000000	      0.00000000	     53.17988364
      2.53228133	     -0.06105889	     -0.00045461	     -0.20227251	     -0.06439932	      0.88303256	     -0.00015751	     -0.22010046	      0.00000000	      0.00000000	     52.02588060
      2.53372550	     -0.06109991	     -0.00046584	     -0.20231338	     -0.06439785	      0.88303262	     -0.00015236	     -0.22011228	      0.00000000	      0.00000000	     53.29013136
      2.53516966	     -0.06114851	     -0.00047776	     -0.20236183	     -0.06439639	      0.88303264	     -0.00014744	     -0.22012385	      0.00000000	     -0.00000000	     53.06273293
      2.53661383	     -0.06119378	     -0.00048831	     -0.20240698	     -0.06439494	      0.88303261	     -0.00014274	     -0.22013525	      0.00000000	     -0.00000000	     53.23374033
      2.53803501	     -0.06124027	     -0.00049903	     -0.20245335	     -0.06439353	      0.88303255	     -0.00013834	     -0.22014626	      0.00000000	     -0.00000000	     53.40022086
      2.53945618	     -0.06128569	     -0.00050878	     -0.20249870	     -0.06439213	      0.88303245	     -0.00013416	     -0.22015711	      0.00000000	     -0.00000000	     53.05609020
      2.54087736	     -0.06132892	     -0.00051842	     -0.20254184	     -0.06439074	      0.88303231	     -0.00013020	     -0.22016778	      0.00000000	     -0.00000000	     53.34994603
      2.54250950	     -0.06138026	     -0.00052850	     -0.20259311	     -0.06438917	      0.88303211	     -0.00012593	     -0.22017979	      0.00000000	     -0.00000000	     53.45345253
      2.54414164	     -0.06143017	     -0.00053855	     -0.20264297	     -0.06438764	      0.88303188	     -0.00012195	     -0.22019157	      0.00000000	     -0.00000000	     53.18992340
      2.54554601	     -0.06147162	     -0.00054579	     -0.20268441	     -0.06438634	      0.88303165	     -0.00011877	     -0.22020151	      0.00000000	     -0.00000000	     53.48766081
      2.54695038	     -0.06151321	     -0.00055351	     -0.20272598	     -0.06438506	      0.88303139	     -0.00011582	     -0.22021124	      0.00000000	     -0.00000000	     53.24854907
      2.54852226	     -0.06155786	     -0.00056058	     -0.20277065	     -0.06438367	      0.88303108	     -0.00011277	     -0.22022189	      0.00000000	     -0.00000000	     53.49817079
      2.55009414	     -0.06160347	     -0.00056798	     -0.20281630	     -0.06438232	      0.88303074	     -0.00011001	     -0.22023226	      0.00000000	     -0.00000000	     52.90040858
      2.55166602	     -0.06164123	     -0.00057296	     -0.20285414	     -0.06438100	      0.88303038	     -0.00010752	     -0.22024233	     -0.00000000	     -0.00000000	     53.39541081
      2.55323790	     -0.06168423	     -0.00057968	     -0.20289720	     -0.06437973	      0.88303000	     -0.00010532	     -0.22025198	     -0.00000000	     -0.00000000	     52.94325704
      2.55480978	     -0.06171880	     -0.00058232	     -0.20293192	     -0.06437850	      0.88302960	     -0.00010340	     -0.22026135	     -0.00000000	     -0.00000000	     53.36948073
      2.55609561	     -0.06175284	     -0.00058748	     -0.20296602	     -0.06437752	      0.88302927	     -0.00010204	     -0.22026872	     -0.00000000	     -0.00000000	     53.23687706
      2.55738143	     -0.06178237	     -0.00058977	     -0.20299568	     -0.06437658	      0.88302892	     -0.00010086	     -0.22027590	     -0.00000000	     -0.00000000	     53.16261017
      2.55895927	     -0.06181798	     -0.00059325	     -0.20303144	     -0.06437547	      0.88302848	     -0.00009967	     -0.22028440	     -0.00000000	     -0.00000000	     53.15591618
      2.56053710	     -0.06185109	     -0.00059480	     -0.20306476	     -0.06437440	      0.88302803	     -0.00009877	     -0.22029250	     -0.00000000	     -0.00000000	     53.04291850
      2.56211493	     -0.06188431	     -0.00059768	     -0.20309816	     -0.06437339	      0.88302758	     -0.00009815	     -0.22030022	     -0.00000000	     -0.00000000	     52.76734958
      2.56369277	     -0.06191002	     -0.00059708	     -0.20312414	     -0.06437243	      0.88302711	     -0.00009781	     -0.22030755	     -0.00000000	     -0.00000000	     53.02176422
      2.56527060	     -0.06194192	     -0.00060008	     -0.20315622	     -0.06437151	      0.88302664	     -0.00009776	     -0.22031439	     -0.00000000	     -0.00000000	     52.96249926
      2.56651637	     -0.06196023	     -0.00059803	     -0.20317479	     -0.06437083	      0.88302626	     -0.00009791	     -0.22031954	     -0.00000000	     -0.00000000	     53.10267914
      2.56776215	     -0.06198019	     -0.00059813	     -0.20319496	     -0.06437017	      0.88302588	     -0.00009824	     -0.22032438	     -0.00000000	     -0.00000000	     52.89429855
      2.56900793	     -0.06199701	     -0.00059697	     -0.20321202	     -0.06436955	      0.88302550	     -0.00009875	     -0.22032890	     -0.00000000	     -0.00000000	     52.99449059
      2.57073305	     -0.06202076	     -0.00059521	     -0.20323613	     -0.06436874	      0.88302496	     -0.00009974	     -0.22033464	     -0.00000000	     -0.00000000	     52.49638225
      2.57245816	     -0.06203553	     -0.00059185	     -0.20325129	     -0.06436798	      0.88302442	     -0.00010107	     -0.22033977	     -0.00000000	     -0.00000000	     52.87848429
      2.57397568	     -0.06205413	     -0.00058982	     -0.20327021	     -0.06436737	      0.88302394	     -0.00010251	     -0.22034365	     -0.00000000	     -0.00000000	     52.65111016
      2.57549320	     -0.06206449	     -0.00058521	     -0.20328096	     -0.06436680	      0.88302346	     -0.00010421	     -0.22034710	     -0.00000000	     -0.00000000	     52.64275098
      2.57701072	     -0.06208190	     -0.00058262	     -0.20329870	     -0.06436627	      0.88302297	     -0.00010617	     -0.22035001	     -0.00000000	     -0.00000000	     52.66989697
      2.57852823	     -0.06208677	     -0.00057633	     -0.20330402	     -0.06436579	      0.88302247	     -0.00010838	     -0.22035252	     -0.00000000	     -0.00000000	     52.65714794
      2.58004575	     -0.06210213	     -0.00057286	     -0.20331974	     -0.06436535	      0.88302197	     -0.00011084	     -0.22035443	     -0.00000000	     -0.00000000	     52.42571178
      2.58137462	     -0.06210102	     -0.00056601	     -0.20331906	     -0.06436500	      0.88302153	     -0.00011320	     -0.22035575	     -0.00000000	     -0.00000000	     52.41808701
      2.58270349	     -0.06210617	     -0.00056101	     -0.20332459	     -0.06436468	      0.88302109	     -0.00011575	     -0.22035656	     -0.00000000	     -0.00000000	     52.34882767
      2.58403236	     -0.06210765	     -0.00055439	     -0.20332649	     -0.06436439	      0.88302063	     -0.00011849	     -0.22035695	     -0.00000000	     -0.00000000	     52.27573976
      2.58571940	     -0.06210988	     -0.00054638	     -0.20332925	     -0.06436407	      0.88302005	     -0.00012224	     -0.22035684	     -0.00000000	     -0.00000000	     51.97950338
      2.58719489	     -0.06210462	     -0.00053778	     -0.20332449	     -0.06436382	      0.88301953	     -0.00012576	     -0.22035615	     -0.00000000	     -0.00000000	     51.90084337
      2.58867039	     -0.06210063	     -0.00052992	     -0.20332098	     -0.06436362	      0.88301901	     -0.00012950	     -0.22035486	     -0.00000000	     -0.00000000	     51.90946354
      2.59014589	     -0.06209374	     -0.00052058	     -0.20331462	     -0.06436344	      0.88301847	     -0.00013346	     -0.22035301	     -0.00000000	     -0.00000000	     52.08896455
      2.59162138	     -0.06208679	     -0.00051187	     -0.20330817	     -0.06436330	      0.88301792	     -0.00013764	     -0.22035060	     -0.00000000	     -0.00000000	     51.50675174
      2.59309688	     -0.06207287	     -0.00050174	     -0.20329480	     -0.06436319	      0.88301736	     -0.00014204	     -0.22034763	     -0.00000000	     -0.00000000	     51.83158613
      2.59417187	     -0.06206518	     -0.00049492	     -0.20328749	     -0.06436313	      0.88301694	     -0.00014537	     -0.22034508	     -0.00000000	     -0.00000000	     51.60976651
      2.59524687	     -0.06205506	     -0.00048764	     -0.20327775	     -0.06436309	      0.88301651	     -0.00014882	     -0.22034224	     -0.00000000	     -0.00000000	     51.52207869
      2.59632187	     -0.06204386	     -0.00048023	     -0.20326696	     -0.06436305	      0.88301608	     -0.00015237	     -0.22033910	     -0.00000000	     -0.00000000	     51.46995792
      2.59770690	     -0.06202794	     -0.00047054	     -0.20325154	     -0.06436303	      0.88301550	     -0.00015711	     -0.22033462	     -0.00000000	     -0.00000000	     51.31915908
      2.59867089	     -0.06201572	     -0.00046367	     -0.20323968	     -0.06436303	      0.88301510	     -0.00016051	     -0.22033122	     -0.00000000	     -0.00000000	     51.31745330
      2.59963487	     -0.06200270	     -0.00045671	     -0.20322702	     -0.06436304	      0.88301468	     -0.00016399	     -0.22032758	     -0.00000000	     -0.00000000	     51.21748524
      2.60091878	     -0.06198396	     -0.00044726	     -0.20320876	     -0.06436307	      0.88301412	     -0.00016876	     -0.22032236	     -0.00000000	     -0.00000000	     51.16662848
      2.60199534	     -0.06196713	     -0.00043920	     -0.20319233	     -0.06436311	      0.88301364	     -0.00017287	     -0.22031766	     -0.00000000	     -0.00000000	     51.02724168
      2.60307190	     -0.06194915	     -0.00043096	     -0.20317477	     -0.06436315	      0.88301314	     -0.00017708	     -0.22031267	     -0.00000000	     -0.00000000	     51.01593990
      2.60414846	     -0.06193019	     -0.00042256	     -0.20315622	     -0.06436321	      0.88301264	     -0.00018139	     -0.22030739	     -0.00000000	     -0.00000000	     50.85443174
      2.60522502	     -0.06191003	     -0.00041394	     -0.20313647	     -0.06436327	      0.88301213	     -0.00018578	     -0.22030182	     -0.00000000	     -0.00000000	     50.86855911
      2.60614994	     -0.06189190	     -0.00040645	     -0.20311870	     -0.06436333	      0.88301167	     -0.00018963	     -0.22029680	     -0.00000000	     -0.00000000	     50.71814463
      2.60707487	     -0.06187288	     -0.00039884	     -0.20310005	     -0.06436340	      0.88301122	     -0.00019355	     -0.22029156	     -0.00000000	     -0.00000000	     50.68392679
      2.60822820	     -0.06184812	     -0.00038916	     -0.20307574	     -0.06436348	      0.88301063	     -0.00019852	     -0.22028472	     -0.00000000	     -0.00000000	     50.55809594
      2.60938153	     -0.06182218	     -0.00037925	     -0.20305026	     -0.06436358	      0.88301004	     -0.00020358	     -0.22027756	     -0.00000000	     -0.00000000	     50.54522020
      2.61024401	     -0.06180216	     -0.00037168	     -0.20303058	     -0.06436365	      0.88300958	     -0.00020743	     -0.22027198	     -0.00000000	     -0.00000000	     50.40327892
      2.61110648	     -0.06178147	     -0.00036396	     -0.20301024	     -0.06436372	      0.88300912	     -0.00021132	     -0.22026623	     -0.00000000	     -0.00000000	     50.35404756
      2.61233711	     -0.06175121	     -0.00035268	     -0.20298048	     -0.06436382	      0.88300845	     -0.00021694	     -0.22025771	     -0.00000000	     -0.00000000	     50.23347479
      2.61337445	     -0.06172474	     -0.00034292	     -0.20295444	     -0.06436391	      0.88300787	     -0.00022176	     -0.22025026	     -0.00000000	     -0.00000000	     50.18521300
      2.61441179	     -0.06169760	     -0.00033298	     -0.20292772	     -0.06436400	      0.88300728	     -0.00022662	     -0.22024255	     -0.00000000	     -0.00000000	     50.06347841
      2.61544912	     -0.06166972	     -0.00032283	     -0.20290027	     -0.06436408	      0.88300667	     -0.00023154	     -0.22023461	     -0.00000000	     -0.00000000	     50.03012597
      2.61648646	     -0.06164123	     -0.00031242	     -0.20287222	     -0.06436416	      0.88300606	     -0.00023651	     -0.22022643	     -0.00000000	     -0.00000000	     49.90640782
      2.61752379	     -0.06161197	     -0.00030187	     -0.20284339	     -0.06436423	      0.88300543	     -0.00024152	     -0.22021804	     -0.00000000	     -0.00000000	     49.88944660
      2.61842567	     -0.06158604	     -0.00029264	     -0.20281783	     -0.06436429	      0.88300487	     -0.00024591	     -0.22021056	     -0.00000000	     -0.00000000	     49.79068355
      2.61932754	     -0.06155961	     -0.00028331	     -0.20279178	     -0.06436434	      0.88300431	     -0.00025033	     -0.22020294	     -0.00000000	     -0.00000000	     49.74961516
      2.62047500	     -0.06152556	     -0.00027144	     -0.20275820	     -0.06436439	      0.88300357	     -0.00025599	     -0.22019301	     -0.00000000	     -0.00000000	     49.66814559
      2.62162245	     -0.06149081	     -0.00025947	     -0.20272391	     -0.06436443	      0.88300282	     -0.00026168	     -0.22018287	     -0.00000000	     -0.00000000	     49.62515061
      2.62255622	     -0.06146212	     -0.00024967	     -0.20269559	     -0.06436445	      0.88300220	     -0.00026633	     -0.22017445	     -0.00000000	     -0.00000000	     49.55652400
      2.62348999	     -0.06143300	     -0.00023981	     -0.20266686	     -0.06436447	      0.88300157	     -0.00027100	     -0.22016590	     -0.00000000	     -0.00000000	     49.51827973
      2.62466641	     -0.06139585	     -0.00022719	     -0.20263017	     -0.06436446	      0.88300076	     -0.00027691	     -0.22015495	     -0.00000000	     -0.00000000	     49.46200145
      2.62584282	     -0.06135810	     -0.00021428	     -0.20259289	     -0.06436444	      0.88299993	     -0.00028282	     -0.22014382	     -0.00000000	     -0.00000000	     49.42331126
      2.62679486	     -0.06132723	     -0.00020383	     -0.20256239	     -0.06436440	      0.88299925	     -0.00028762	     -0.22013469	     -0.00000000	     -0.00000000	     49.38735360
      2.62774690	     -0.06129602	     -0.00019336	     -0.20253155	     -0.06436435	      0.88299856	     -0.00029242	     -0.22012545	     -0.00000000	     -0.00000000	     49.35843282
      2.62897910	     -0.06125525	     -0.00017982	     -0.20249126	     -0.06436426	      0.88299765	     -0.00029863	     -0.22011336	     -0.00000000	     -0.00000001	     49.33025907
      2.63021130	     -0.06121430	     -0.00016637	     -0.20245076	     -0.06436414	      0.88299672	     -0.00030484	     -0.22010113	     -0.00000000	     -0.00000001	     49.29451683
      2.63122173	     -0.06118069	     -0.00015548	     -0.20241752	     -0.06436402	      0.88299595	     -0.00030992	     -0.22009100	     -0.00000000	     -0.00000001	     49.29021820
      2.63223217	     -0.06114677	     -0.00014460	     -0.20238395	     -0.06436388	      0.88299516	     -0.00031499	     -0.22008080	     -0.00000000	     -0.00000001	     49.27004658
      2.63351028	     -0.06110363	     -0.00013091	     -0.20234126	     -0.06436366	      0.88299416	     -0.00032138	     -0.22006779	     -0.00000000	     -0.00000001	     49.27191734
      2.63478838	     -0.06106026	     -0.00011731	     -0.20229832	     -0.06436341	      0.88299314	     -0.00032774	     -0.22005469	     -0.00000000	     -0.00000001	     49.25450145
      2.63590568	     -0.06102224	     -0.00010553	     -0.20226066	     -0.06436316	      0.88299224	     -0.00033326	     -0.22004317	     -0.00000000	     -0.00000001	     49.29922779
      2.63702297	     -0.06098406	     -0.00009384	     -0.20222284	     -0.06436287	      0.88299132	     -0.00033874	     -0.22003161	     -0.00000000	     -0.00000001	     49.31184307
      2.63814027	     -0.06094583	     -0.00008228	     -0.20218495	     -0.06436256	      0.88299040	     -0.00034418	     -0.22002001	     -0.00000000	     -0.00000001	     49.37069935
      2.63967440	     -0.06089329	     -0.00006667	     -0.20213286	     -0.06436208	      0.88298911	     -0.00035156	     -0.22000406	     -0.00000000	     -0.00000001	     49.43661050
      2.64101883	     -0.06084745	     -0.00005331	     -0.20208738	     -0.06436162	      0.88298798	     -0.00035792	     -0.21999007	     -0.00000000	     -0.00000001	     49.56360145
      2.64236325	     -0.06080190	     -0.00004000	     -0.20204219	     -0.06436111	      0.88298683	     -0.00036417	     -0.21997610	     -0.00000000	     -0.00000001	     49.62262467
      2.64370767	     -0.06075687	     -0.00002702	     -0.20199749	     -0.06436057	      0.88298568	     -0.00037030	     -0.21996218	     -0.00000000	     -0.00000001	     49.76560317
      2.64505209	     -0.06071232	     -0.00001445	     -0.20195325	     -0.06435998	      0.88298452	     -0.00037629	     -0.21994835	     -0.00000000	     -0.00000001	     49.84088660
      2.64639651	     -0.06066837	     -0.00000230	     -0.20190958	     -0.06435936	      0.88298336	     -0.00038214	     -0.21993463	     -0.00000000	     -0.00000001	     49.94237219
      2.64879642	     -0.06059141	      0.00001839	     -0.20183306	     -0.06435818	      0.88298130	     -0.00039219	     -0.21991049	     -0.00000000	     -0.00000001	     50.01860515
      2.65035893	     -0.06054220	      0.00003130	     -0.20178410	     -0.06435736	      0.88297996	     -0.00039845	     -0.21989506	     -0.00000000	     -0.00000001	     50.09845288
      2.65192144	     -0.06049454	      0.00004363	     -0.20173665	     -0.06435651	      0.88297864	     -0.00040446	     -0.21987988	     -0.00000000	     -0.00000001	     50.16394092
      2.65348395	     -0.06044881	      0.00005523	     -0.20169110	     -0.06435562	      0.88297733	     -0.00041022	     -0.21986500	     -0.00000000	     -0.00000001	     49.72599443
      2.65504646	     -0.06040020	      0.00006638	     -0.20164262	     -0.06435469	      0.88297606	     -0.00041573	     -0.21985042	     -0.00000000	     -0.00000001	     49.93928919
      2.65660897	     -0.06035456	      0.00007677	     -0.20159709	     -0.06435374	      0.88297481	     -0.00042097	     -0.21983609	     -0.00000000	     -0.00000001	     49.91014108
      2.65848838	     -0.06029945	      0.00008901	     -0.20154207	     -0.06435256	      0.88297337	     -0.00042692	     -0.21981927	     -0.00000000	     -0.00000001	     49.98706964
      2.65993391	     -0.06026093	      0.00009728	     -0.20150358	     -0.06435163	      0.88297230	     -0.00043122	     -0.21980663	     -0.00000000	     -0.00000000	     49.79218744
      2.66137944	     -0.06021898	      0.00010584	     -0.20146164	     -0.06435069	      0.88297128	     -0.00043529	     -0.21979426	     -0.00000000	     -0.00000000	     49.68283753
      2.66283198	     -0.06018054	      0.00011356	     -0.20142318	     -0.06434972	      0.88297030	     -0.00043915	     -0.21978206	     -0.00000000	     -0.00000000	     49.79679478
      2.66428451	     -0.06014156	      0.00012133	     -0.20138419	     -0.06434874	      0.88296937	     -0.00044275	     -0.21977015	     -0.00000000	     -0.00000000	     49.40033341
      2.66573705	     -0.06010200	      0.00012848	     -0.20134458	     -0.06434774	      0.88296850	     -0.00044612	     -0.21975847	     -0.00000000	     -0.00000000	     49.58549850
      2.66738118	     -0.06006242	      0.00013645	     -0.20130493	     -0.06434661	      0.88296758	     -0.00044963	     -0.21974550	     -0.00000000	     -0.00000000	     49.34639664
      2.66902532	     -0.06001891	      0.00014353	     -0.20126132	     -0.06434546	      0.88296674	     -0.00045283	     -0.21973287	     -0.00000000	     -0.00000000	     49.17269147
      2.67066945	     -0.05997745	      0.00015067	     -0.20121975	     -0.06434430	      0.88296599	     -0.00045571	     -0.21972054	     -0.00000000	     -0.00000000	     49.05372723
      2.67213380	     -0.05994185	      0.00015600	     -0.20118401	     -0.06434327	      0.88296539	     -0.00045801	     -0.21970977	     -0.00000000	     -0.00000000	     49.12900497
      2.67359814	     -0.05990569	      0.00016158	     -0.20114773	     -0.06434223	      0.88296486	     -0.00046006	     -0.21969921	     -0.00000000	     -0.00000000	     49.20343262
      2.67498906	     -0.05987485	      0.00016621	     -0.20111674	     -0.06434124	      0.88296442	     -0.00046177	     -0.21968937	     -0.00000000	     -0.00000000	     49.32604922
      2.67637999	     -0.05984280	      0.00017095	     -0.20108456	     -0.06434025	      0.88296404	     -0.00046326	     -0.21967975	     -0.00000000	     -0.00000000	     48.98278111
      2.67777091	     -0.05981089	      0.00017524	     -0.20105249	     -0.06433925	      0.88296373	     -0.00046451	     -0.21967031	     -0.00000000	     -0.00000000	     49.16933296
      2.68038636	     -0.05975711	      0.00018446	     -0.20099845	     -0.06433739	      0.88296333	     -0.00046626	     -0.21965311	     -0.00000000	     -0.00000000	     48.30888972
      2.68156235	     -0.05972782	      0.00018661	     -0.20096898	     -0.06433655	      0.88296322	     -0.00046679	     -0.21964558	     -0.00000000	     -0.00000000	     48.97175413
      2.68273835	     -0.05970342	      0.00019022	     -0.20094443	     -0.06433571	      0.88296316	     -0.00046715	     -0.21963814	     -0.00000000	     -0.00000000	     49.01820835
      2.68456421	     -0.05966830	      0.00019519	     -0.20090908	     -0.06433441	      0.88296315	     -0.00046739	     -0.21962691	     -0.00000000	      0.00000000	     48.69406734
      2.68639007	     -0.05963004	      0.00020045	     -0.20087058	     -0.06433312	      0.88296325	     -0.00046724	     -0.21961607	     -0.00000000	      0.00000000	     49.23513911
      2.68800353	     -0.05960767	      0.00020391	     -0.20084797	     -0.06433199	      0.88296343	     -0.00046679	     -0.21960672	     -0.00000000	      0.00000000	     48.68758047
      2.68961700	     -0.05957377	      0.00020918	     -0.20081389	     -0.06433086	      0.88296369	     -0.00046604	     -0.21959783	     -0.00000000	      0.00000000	     48.67649121
      2.69098824	     -0.05955256	      0.00021103	     -0.20079244	     -0.06432991	      0.88296397	     -0.00046517	     -0.21959042	     -0.00000000	      0.00000000	     48.71209028
      2.69235948	     -0.05952971	      0.00021482	     -0.20076941	     -0.06432895	      0.88296431	     -0.00046408	     -0.21958329	     -0.00000000	      0.00000000	     48.81233109
      2.69417437	     -0.05950628	      0.00021730	     -0.20074567	     -0.06432769	      0.88296483	     -0.00046230	     -0.21957423	     -0.00000000	      0.00000000	     48.52812910
      2.69553099	     -0.05948414	      0.00022109	     -0.20072335	     -0.06432675	      0.88296528	     -0.00046072	     -0.21956782	     -0.00000000	      0.00000000	     48.63708390
      2.69688760	     -0.05946817	      0.00022254	     -0.20070713	     -0.06432581	      0.88296577	     -0.00045894	     -0.21956163	     -0.00000000	      0.00000000	     48.74720363
      2.69853612	     -0.05944895	      0.00022571	     -0.20068766	     -0.06432467	      0.88296643	     -0.00045648	     -0.21955454	     -0.00000000	      0.00000000	     48.25444710
      2.70018463	     -0.05943052	      0.00022614	     -0.20066889	     -0.06432352	      0.88296716	     -0.00045372	     -0.21954789	     -0.00000000	      0.00000000	     48.66273096
      2.70153793	     -0.05941517	      0.00022901	     -0.20065334	     -0.06432257	      0.88296779	     -0.00045123	     -0.21954273	     -0.00000000	      0.00000000	     48.29731792
      2.70289122	     -0.05940451	      0.00022904	     -0.20064239	     -0.06432161	      0.88296846	     -0.00044852	     -0.21953789	     -0.00000000	      0.00000000	     48.47134728
      2.70457906	     -0.05939381	      0.00023046	     -0.20063137	     -0.06432041	      0.88296935	     -0.00044487	     -0.21953240	     -0.00000000	      0.00000000	     48.05319134
      2.70626689	     -0.05938881	      0.00022830	     -0.20062595	     -0.06431920	      0.88297029	     -0.00044089	     -0.21952755	     -0.00000000	      0.00000000	     48.49273007
      2.70755842	     -0.05938274	      0.00022965	     -0.20061964	     -0.06431827	      0.88297104	     -0.00043764	     -0.21952434	     -0.00000000	      0.00000000	     48.02438997
      2.70884995	     -0.05938191	      0.00022816	     -0.20061849	     -0.06431733	      0.88297181	     -0.00043421	     -0.21952153	     -0.00000000	      0.00000000	     48.08639801
      2.71047993	     -0.05938541	      0.00022707	     -0.20062161	     -0.06431613	      0.88297282	     -0.00042963	     -0.21951863	     -0.00000000	      0.00000000	     47.85765797
      2.71210992	     -0.05938844	      0.00022421	     -0.20062422	     -0.06431491	      0.88297387	     -0.00042476	     -0.21951649	     -0.00000000	      0.00000000	     47.70977980
      2.71373990	     -0.05939552	      0.00022289	     -0.20063092	     -0.06431368	      0.88297495	     -0.00041962	     -0.21951506	     -0.00000000	      0.00000000	     47.81540111
      2.71536989	     -0.05940549	      0.00021777	     -0.20064042	     -0.06431243	      0.88297606	     -0.00041420	     -0.21951438	     -0.00000000	      0.00000000	     47.63835809
      2.71666609	     -0.05941442	      0.00021674	     -0.20064905	     -0.06431142	      0.88297696	     -0.00040970	     -0.21951440	     -0.00000000	      0.00000000	     47.59134613
      2.71796229	     -0.05942793	      0.00021281	     -0.20066218	     -0.06431040	      0.88297788	     -0.00040503	     -0.21951494	     -0.00000000	      0.00000000	     47.56365987
      2.71964495	     -0.05944828	      0.00020869	     -0.20068208	     -0.06430907	      0.88297909	     -0.00039872	     -0.21951644	     -0.00000000	      0.00000000	     47.51531154
      2.72077604	     -0.05946242	      0.00020481	     -0.20069590	     -0.06430816	      0.88297992	     -0.00039432	     -0.21951796	     -0.00000000	      0.00000001	     47.37857751
      2.72190713	     -0.05947840	      0.00020116	     -0.20071155	     -0.06430724	      0.88298075	     -0.00038980	     -0.21951986	     -0.00000000	      0.00000001	     47.33941358
      2.72329717	     -0.05949941	      0.00019628	     -0.20073216	     -0.06430610	      0.88298179	     -0.00038408	     -0.21952272	     -0.00000000	      0.00000001	     47.26153336
      2.72439909	     -0.05951710	      0.00019216	     -0.20074952	     -0.06430518	      0.88298263	     -0.00037941	     -0.21952538	     -0.00000000	      0.00000001	     47.19528196
      2.72550101	     -0.05953580	      0.00018775	     -0.20076790	     -0.06430426	      0.88298347	     -0.00037464	     -0.21952839	     -0.00000000	      0.00000001	     47.13904018
      2.72660292	     -0.05955571	      0.00018306	     -0.20078749	     -0.06430333	      0.88298431	     -0.00036976	     -0.21953173	     -0.00000000	      0.00000001	     47.05886190
      2.72796150	     -0.05958190	      0.00017684	     -0.20081326	     -0.06430216	      0.88298536	     -0.00036360	     -0.21953632	     -0.00000000	      0.00000001	     47.00580075
      2.72896324	     -0.05960236	      0.00017196	     -0.20083342	     -0.06430130	      0.88298614	     -0.00035895	     -0.21954004	     -0.00000000	      0.00000001	     46.90285474
      2.72996498	     -0.05962392	      0.00016680	     -0.20085467	     -0.06430042	      0.88298692	     -0.00035423	     -0.21954403	     -0.00000000	      0.00000001	     46.85799676
      2.73126355	     -0.05965346	      0.00015972	     -0.20088380	     -0.06429927	      0.88298794	     -0.00034799	     -0.21954963	     -0.00000000	      0.00000001	     46.75000046
      2.73236836	     -0.05967995	      0.00015334	     -0.20090995	     -0.06429828	      0.88298881	     -0.00034258	     -0.21955476	     -0.00000000	      0.00000001	     46.72033350
      2.73347318	     -0.05970736	      0.00014668	     -0.20093700	     -0.06429727	      0.88298968	     -0.00033708	     -0.21956022	     -0.00000000	      0.00000001	     46.61660242
      2.73457799	     -0.05973565	      0.00013972	     -0.20096493	     -0.06429626	      0.88299055	     -0.00033150	     -0.21956601	     -0.00000000	      0.00000001	     46.59867773
      2.73568281	     -0.05976470	      0.00013250	     -0.20099363	     -0.06429523	      0.88299142	     -0.00032584	     -0.21957210	     -0.00000000	      0.00000001	     46.49792793
      2.73678762	     -0.05979457	      0.00012500	     -0.20102314	     -0.06429418	      0.88299228	     -0.00032010	     -0.21957849	     -0.00000000	      0.00000001	     46.49366123
      2.73776686	     -0.05982141	      0.00011817	     -0.20104966	     -0.06429324	      0.88299305	     -0.00031496	     -0.21958439	     -0.00000000	      0.00000001	     46.41500665
      2.73874610	     -0.05984881	      0.00011113	     -0.20107674	     -0.06429229	      0.88299381	     -0.00030977	     -0.21959050	     -0.00000000	      0.00000001	     46.39520058
      2.73993696	     -0.05988316	      0.00010231	     -0.20111070	     -0.06429112	      0.88299474	     -0.00030339	     -0.21959820	     -0.00000000	      0.00000001	     46.34118509
      2.74112782	     -0.05991856	      0.00009312	     -0.20114572	     -0.06428993	      0.88299565	     -0.00029694	     -0.21960618	     -0.00000000	      0.00000001	     46.33297960
      2.74210143	     -0.05994809	      0.00008538	     -0.20117493	     -0.06428894	      0.88299639	     -0.00029163	     -0.21961292	     -0.00000000	      0.00000001	     46.29163249
      2.74307504	     -0.05997819	      0.00007742	     -0.20120472	     -0.06428793	      0.88299713	     -0.00028628	     -0.21961983	     -0.00000000	      0.00000001	     46.28507152
      2.74430866	     -0.06001702	      0.00006707	     -0.20124314	     -0.06428664	      0.88299805	     -0.00027945	     -0.21962884	     -0.00000000	      0.00000001	     46.26876325
      2.74554227	     -0.06005664	      0.00005644	     -0.20128235	     -0.06428532	      0.88299896	     -0.00027258	     -0.21963812	     -0.00000000	      0.00000000	     46.27608127
      2.74650853	     -0.06008802	      0.00004795	     -0.20131342	     -0.06428426	      0.88299966	     -0.00026717	     -0.21964556	     -0.00000000	      0.00000000	     46.27520471
      2.74747479	     -0.06011985	      0.00003930	     -0.20134494	     -0.06428320	      0.88300035	     -0.00026174	     -0.21965314	     -0.00000000	      0.00000000	     46.28691868
      2.74877768	     -0.06016338	      0.00002731	     -0.20138805	     -0.06428173	      0.88300127	     -0.00025438	     -0.21966358	     -0.00000000	      0.00000000	     46.31857328
      2.75008057	     -0.06020773	      0.00001471	     -0.20143197	     -0.06428023	      0.88300216	     -0.00024700	     -0.21967425	     -0.00000000	      0.00000000	     46.36285327
      2.75107020	     -0.06024182	      0.00000473	     -0.20146573	     -0.06427908	      0.88300283	     -0.00024139	     -0.21968251	     -0.00000000	      0.00000000	     46.42032500
      2.75205983	     -0.06027636	     -0.00000556	     -0.20149993	     -0.06427790	      0.88300348	     -0.00023576	     -0.21969089	     -0.00000000	      0.00000000	     46.46726198
      2.75343524	     -0.06032465	     -0.00002023	     -0.20154775	     -0.06427623	      0.88300436	     -0.00022794	     -0.21970272	     -0.00000000	      0.00000000	     46.55293986
      2.75468366	     -0.06036880	     -0.00003387	     -0.20159148	     -0.06427468	      0.88300513	     -0.00022084	     -0.21971363	      0.00000000	      0.00000000	     46.61685873
      2.75593208	     -0.06041339	     -0.00004788	     -0.20163565	     -0.06427310	      0.88300588	     -0.00021376	     -0.21972468	      0.00000000	      0.00000000	     46.72860854
      2.75718051	     -0.06045813	     -0.00006213	     -0.20167997	     -0.06427149	      0.88300660	     -0.00020668	     -0.21973585	      0.00000000	      0.00000000	     46.79843183
      2.75842893	     -0.06050278	     -0.00007664	     -0.20172420	     -0.06426985	      0.88300730	     -0.00019964	     -0.21974713	      0.00000000	      0.00000000	     46.96290502
      2.75967735	     -0.06054745	     -0.00009145	     -0.20176845	     -0.06426818	      0.88300797	     -0.00019263	     -0.21975849	      0.00000000	      0.00000000	     47.06109231
      2.76092577	     -0.06059204	     -0.00010644	     -0.20181262	     -0.06426648	      0.88300861	     -0.00018567	     -0.21976991	      0.00000000	      0.00000000	     47.26679688
      2.76217419	     -0.06063689	     -0.00012151	     -0.20185706	     -0.06426475	      0.88300922	     -0.00017877	     -0.21978140	      0.00000000	      0.00000000	     47.40288398
      2.76342261	     -0.06068152	     -0.00013652	     -0.20190128	     -0.06426300	      0.88300980	     -0.00017194	     -0.21979294	      0.00000000	      0.00000000	     47.61542090
      2.76496010	     -0.06073637	     -0.00015480	     -0.20195565	     -0.06426082	      0.88301048	     -0.00016364	     -0.21980720	      0.00000000	      0.00000000	     47.83319029
      2.76649759	     -0.06079115	     -0.00017296	     -0.20200997	     -0.06425861	      0.88301112	     -0.00015549	     -0.21982147	      0.00000000	      0.00000000	     48.12439153
      2.76803508	     -0.06084518	     -0.00019077	     -0.20206355	     -0.06425638	      0.88301171	     -0.00014750	     -0.21983571	      0.00000000	      0.00000000	     48.31890173
      2.76957257	     -0.06089790	     -0.00020828	     -0.20211584	     -0.06425412	      0.88301227	     -0.00013968	     -0.21984988	      0.00000000	      0.00000000	     48.61040317
      2.77111006	     -0.06094996	     -0.00022558	     -0.20216749	     -0.06425186	      0.88301278	     -0.00013207	     -0.21986393	      0.00000000	      0.00000000	     48.81669588
      2.77302747	     -0.06101336	     -0.00024670	     -0.20223041	     -0.06424903	      0.88301337	     -0.00012285	     -0.21988123	      0.00000000	      0.00000000	     48.93957762
      2.77430726	     -0.06105469	     -0.00026053	     -0.20227142	     -0.06424713	      0.88301373	     -0.00011689	     -0.21989259	      0.00000000	      0.00000000	     49.33469042
      2.77558706	     -0.06109430	     -0.00027393	     -0.20231074	     -0.06424524	      0.88301407	     -0.00011107	     -0.21990379	      0.00000000	      0.00000000	     49.27629632
      2.77686685	     -0.06113287	     -0.00028694	     -0.20234903	     -0.06424335	      0.88301439	     -0.00010542	     -0.21991477	      0.00000000	      0.00000000	     49.54956758
      2.77867332	     -0.06118843	     -0.00030486	     -0.20240423	     -0.06424070	      0.88301480	     -0.00009772	     -0.21992992	      0.00000000	      0.00000000	     49.21246386
      2.78026156	     -0.06123033	     -0.00032018	     -0.20244581	     -0.06423838	      0.88301513	     -0.00009122	     -0.21994287	      0.00000000	      0.00000000	     49.73520184
      2.78184980	     -0.06127618	     -0.00033523	     -0.20249136	     -0.06423608	      0.88301543	     -0.00008499	     -0.21995538	      0.00000000	      0.00000000	     49.71246823
      2.78343804	     -0.06131667	     -0.00034933	     -0.20253159	     -0.06423381	      0.88301571	     -0.00007902	     -0.21996758	      0.00000000	      0.00000000	     50.28522541
      2.78502628	     -0.06136560	     -0.00036270	     -0.20258027	     -0.06423156	      0.88301597	     -0.00007332	     -0.21997934	      0.00000000	      0.00000000	     49.94597299
      2.78637632	     -0.06139497	     -0.00037325	     -0.20260947	     -0.06422968	      0.88301617	     -0.00006868	     -0.21998918	      0.00000000	      0.00000000	     50.06654249
      2.78772635	     -0.06143023	     -0.00038360	     -0.20264456	     -0.06422782	      0.88301636	     -0.00006425	     -0.21999865	      0.00000000	      0.00000000	     50.11062922
      2.78907638	     -0.06146202	     -0.00039354	     -0.20267619	     -0.06422599	      0.88301653	     -0.00006002	     -0.22000783	      0.00000000	      0.00000000	     50.25059704
      2.79093308	     -0.06150611	     -0.00040644	     -0.20272010	     -0.06422352	      0.88301675	     -0.00005453	     -0.22001998	      0.00000000	      0.00000000	     50.45200658
      2.79235397	     -0.06153409	     -0.00041632	     -0.20274794	     -0.06422167	      0.88301691	     -0.00005058	     -0.22002887	      0.00000000	      0.00000000	     50.31789188
      2.79377486	     -0.06156474	     -0.00042537	     -0.20277847	     -0.06421986	      0.88301705	     -0.00004687	     -0.22003738	      0.00000000	      0.00000000	     50.36661101
      2.79519575	     -0.06159201	     -0.00043401	     -0.20280565	     -0.06421809	      0.88301719	     -0.00004338	     -0.22004558	      0.00000000	      0.00000000	     50.54489614
      2.79691798	     -0.06162604	     -0.00044334	     -0.20283959	     -0.06421600	      0.88301735	     -0.00003946	     -0.22005506	      0.00000000	      0.00000000	     50.49632839
      2.79824871	     -0.06164840	     -0.00045083	     -0.20286188	     -0.06421442	      0.88301746	     -0.00003666	     -0.22006205	      0.00000000	      0.00000000	     50.63971221
      2.79957943	     -0.06167108	     -0.00045737	     -0.20288451	     -0.06421289	      0.88301756	     -0.00003407	     -0.22006874	      0.00000000	      0.00000000	     50.57301137
      2.80091015	     -0.06169168	     -0.00046396	     -0.20290508	     -0.06421140	      0.88301766	     -0.00003167	     -0.22007511	      0.00000000	      0.00000000	     50.73231293
      2.80290796	     -0.06172387	     -0.00047249	     -0.20293725	     -0.06420923	      0.88301779	     -0.00002846	     -0.22008414	     -0.00000000	      0.00000000	     50.79443398
      2.80422274	     -0.06173952	     -0.00047857	     -0.20295288	     -0.06420786	      0.88301786	     -0.00002660	     -0.22008971	     -0.00000000	      0.00000000	     50.78251066
      2.80553752	     -0.06175783	     -0.00048346	     -0.20297121	     -0.06420652	      0.88301794	     -0.00002494	     -0.22009494	     -0.00000000	      0.00000000	     50.87395689
      2.80720421	     -0.06177893	     -0.00048952	     -0.20299233	     -0.06420489	      0.88301801	     -0.00002312	     -0.22010121	     -0.00000000	      0.00000000	     50.90906712
      2.80867198	     -0.06179435	     -0.00049362	     -0.20300782	     -0.06420351	      0.88301807	     -0.00002178	     -0.22010630	     -0.00000000	      0.00000000	     50.81532261
      2.81013976	     -0.06180680	     -0.00049800	     -0.20302032	     -0.06420218	      0.88301812	     -0.00002070	     -0.22011099	     -0.00000000	      0.00000000	     51.22673961
      2.81160753	     -0.06182259	     -0.00050141	     -0.20303619	     -0.06420090	      0.88301816	     -0.00001987	     -0.22011525	     -0.00000000	      0.00000000	     51.03001918
      2.81307530	     -0.06183138	     -0.00050481	     -0.20304507	     -0.06419967	      0.88301819	     -0.00001928	     -0.22011916	     -0.00000000	      0.00000000	     51.20178717
      2.81454308	     -0.06184260	     -0.00050724	     -0.20305642	     -0.06419850	      0.88301820	     -0.00001895	     -0.22012261	     -0.00000000	      0.00000000	     51.07299892
      2.81601085	     -0.06184917	     -0.00050973	     -0.20306310	     -0.06419737	      0.88301820	     -0.00001887	     -0.22012570	     -0.00000000	     -0.00000000	     51.19866024
      2.81747862	     -0.06185580	     -0.00051117	     -0.20306988	     -0.06419629	      0.88301819	     -0.00001903	     -0.22012834	     -0.00000000	     -0.00000000	     51.02372385
      2.81894640	     -0.06185923	     -0.00051271	     -0.20307346	     -0.06419526	      0.88301816	     -0.00001944	     -0.22013055	     -0.00000000	     -0.00000000	     51.43117768
      2.82041417	     -0.06186338	     -0.00051315	     -0.20307780	     -0.06419428	      0.88301812	     -0.00002010	     -0.22013233	     -0.00000000	     -0.00000000	     50.91529398
      2.82188194	     -0.06186120	     -0.00051364	     -0.20307579	     -0.06419335	      0.88301807	     -0.00002101	     -0.22013369	     -0.00000000	     -0.00000000	     51.35857015
      2.82334972	     -0.06186246	     -0.00051302	     -0.20307726	     -0.06419247	      0.88301800	     -0.00002217	     -0.22013458	     -0.00000000	     -0.00000000	     51.14954217
      2.82481749	     -0.06185725	     -0.00051249	     -0.20307226	     -0.06419163	      0.88301791	     -0.00002357	     -0.22013504	     -0.00000000	     -0.00000000	     51.21797104
      2.82628526	     -0.06185471	     -0.00051071	     -0.20306996	     -0.06419085	      0.88301781	     -0.00002522	     -0.22013502	     -0.00000000	     -0.00000000	     51.30936076
      2.82775304	     -0.06184687	     -0.00050921	     -0.20306235	     -0.06419011	      0.88301769	     -0.00002711	     -0.22013458	     -0.00000000	     -0.00000000	     51.10411978
      2.82922081	     -0.06183806	     -0.00050611	     -0.20305381	     -0.06418941	      0.88301756	     -0.00002924	     -0.22013364	     -0.00000000	     -0.00000000	     51.28536240
      2.83068858	     -0.06182725	     -0.00050363	     -0.20304327	     -0.06418876	      0.88301741	     -0.00003161	     -0.22013221	     -0.00000000	     -0.00000000	     51.13207961
      2.83215636	     -0.06181567	     -0.00049943	     -0.20303199	     -0.06418816	      0.88301725	     -0.00003422	     -0.22013027	     -0.00000000	     -0.00000000	     51.27744100
      2.83362413	     -0.06179967	     -0.00049579	     -0.20301628	     -0.06418760	      0.88301707	     -0.00003706	     -0.22012785	     -0.00000000	     -0.00000000	     51.19134784
      2.83509190	     -0.06178398	     -0.00049017	     -0.20300094	     -0.06418708	      0.88301688	     -0.00004014	     -0.22012487	     -0.00000000	     -0.00000000	     51.08587334
      2.83655968	     -0.06176482	     -0.00048543	     -0.20298209	     -0.06418661	      0.88301666	     -0.00004344	     -0.22012139	     -0.00000000	     -0.00000000	     51.05214936
      2.83802745	     -0.06174337	     -0.00047845	     -0.20296100	     -0.06418619	      0.88301644	     -0.00004698	     -0.22011737	     -0.00000000	     -0.00000000	     51.18122887
      2.83949522	     -0.06172204	     -0.00047271	     -0.20294001	     -0.06418580	      0.88301619	     -0.00005073	     -0.22011278	     -0.00000000	     -0.00000000	     51.12617052
      2.84096300	     -0.06169708	     -0.00046469	     -0.20291545	     -0.06418546	      0.88301593	     -0.00005471	     -0.22010769	     -0.00000000	     -0.00000000	     51.02736591
      2.84201938	     -0.06167781	     -0.00045972	     -0.20289645	     -0.06418524	      0.88301573	     -0.00005771	     -0.22010367	     -0.00000000	     -0.00000000	     51.05058129
      2.84307577	     -0.06165813	     -0.00045400	     -0.20287704	     -0.06418504	      0.88301553	     -0.00006083	     -0.22009937	     -0.00000000	     -0.00000000	     51.08218443
      2.84445253	     -0.06163111	     -0.00044629	     -0.20285039	     -0.06418481	      0.88301525	     -0.00006505	     -0.22009336	     -0.00000000	     -0.00000000	     51.00773445
      2.84556745	     -0.06160773	     -0.00043980	     -0.20282731	     -0.06418465	      0.88301501	     -0.00006861	     -0.22008814	     -0.00000000	     -0.00000000	     51.06693136
      2.84668237	     -0.06158332	     -0.00043320	     -0.20280320	     -0.06418451	      0.88301476	     -0.00007228	     -0.22008260	     -0.00000000	     -0.00000000	     50.98785807
      2.84779730	     -0.06155759	     -0.00042642	     -0.20277778	     -0.06418440	      0.88301449	     -0.00007608	     -0.22007674	     -0.00000000	     -0.00000000	     51.03623249
      2.84891222	     -0.06153075	     -0.00041946	     -0.20275125	     -0.06418430	      0.88301422	     -0.00007999	     -0.22007057	     -0.00000000	     -0.00000000	     50.95372497
      2.85002714	     -0.06150264	     -0.00041228	     -0.20272345	     -0.06418423	      0.88301394	     -0.00008402	     -0.22006407	     -0.00000000	     -0.00000000	     51.00284639
      2.85114207	     -0.06147356	     -0.00040493	     -0.20269470	     -0.06418418	      0.88301365	     -0.00008816	     -0.22005725	     -0.00000000	     -0.00000000	     50.89682864
      2.85225699	     -0.06144348	     -0.00039737	     -0.20266493	     -0.06418414	      0.88301334	     -0.00009241	     -0.22005012	     -0.00000000	     -0.00000000	     50.97257504
      2.85319378	     -0.06141747	     -0.00039090	     -0.20263919	     -0.06418412	      0.88301307	     -0.00009606	     -0.22004387	     -0.00000000	     -0.00000000	     50.86693196
      2.85413058	     -0.06139067	     -0.00038430	     -0.20261266	     -0.06418412	      0.88301280	     -0.00009978	     -0.22003740	     -0.00000000	     -0.00000000	     50.87193857
      2.85534520	     -0.06135493	     -0.00037555	     -0.20257727	     -0.06418413	      0.88301243	     -0.00010472	     -0.22002868	     -0.00000000	     -0.00000000	     50.80209990
      2.85655982	     -0.06131801	     -0.00036659	     -0.20254071	     -0.06418416	      0.88301204	     -0.00010976	     -0.22001959	     -0.00000000	     -0.00000000	     50.84204706
      2.85743144	     -0.06129094	     -0.00036006	     -0.20251390	     -0.06418419	      0.88301175	     -0.00011345	     -0.22001285	     -0.00000000	     -0.00000000	     50.74003782
      2.85830305	     -0.06126331	     -0.00035345	     -0.20248651	     -0.06418423	      0.88301146	     -0.00011719	     -0.22000592	     -0.00000000	     -0.00000000	     50.72734797
      2.85961207	     -0.06122090	     -0.00034335	     -0.20244449	     -0.06418430	      0.88301099	     -0.00012291	     -0.21999519	     -0.00000000	     -0.00000000	     50.66132004
      2.86068945	     -0.06118517	     -0.00033484	     -0.20240908	     -0.06418437	      0.88301060	     -0.00012770	     -0.21998606	     -0.00000000	     -0.00000000	     50.65301437
      2.86176683	     -0.06114878	     -0.00032618	     -0.20237300	     -0.06418445	      0.88301019	     -0.00013255	     -0.21997669	     -0.00000000	     -0.00000000	     50.57511655
      2.86284421	     -0.06111161	     -0.00031733	     -0.20233615	     -0.06418454	      0.88300976	     -0.00013747	     -0.21996707	     -0.00000000	     -0.00000000	     50.57827827
      2.86392159	     -0.06107384	     -0.00030831	     -0.20229869	     -0.06418462	      0.88300932	     -0.00014245	     -0.21995721	     -0.00000000	     -0.00000000	     50.48759275
      2.86488214	     -0.06103962	     -0.00030014	     -0.20226476	     -0.06418471	      0.88300891	     -0.00014694	     -0.21994823	     -0.00000000	     -0.00000000	     50.49104628
      2.86584269	     -0.06100501	     -0.00029183	     -0.20223043	     -0.06418479	      0.88300849	     -0.00015146	     -0.21993907	     -0.00000000	     -0.00000000	     50.43691529
      2.86680324	     -0.06096990	     -0.00028334	     -0.20219559	     -0.06418488	      0.88300806	     -0.00015603	     -0.21992975	     -0.00000000	     -0.00000000	     50.41727834
      2.86811656	     -0.06092127	     -0.00027162	     -0.20214734	     -0.06418500	      0.88300744	     -0.00016232	     -0.21991675	     -0.00000000	     -0.00000000	     50.36523905
      2.86914538	     -0.06088272	     -0.00026233	     -0.20210909	     -0.06418510	      0.88300694	     -0.00016730	     -0.21990638	     -0.00000000	     -0.00000000	     50.35502808
      2.87017419	     -0.06084390	     -0.00025300	     -0.20207055	     -0.06418519	      0.88300643	     -0.00017230	     -0.21989585	     -0.00000000	     -0.00000000	     50.31846164
      2.87120300	     -0.06080476	     -0.00024360	     -0.20203170	     -0.06418528	      0.88300590	     -0.00017733	     -0.21988517	     -0.00000000	     -0.00000000	     50.30312993
      2.87245300	     -0.06075697	     -0.00023214	     -0.20198425	     -0.06418538	      0.88300524	     -0.00018347	     -0.21987203	     -0.00000000	     -0.00000000	     50.27164712
      2.87351716	     -0.06071610	     -0.00022227	     -0.20194365	     -0.06418546	      0.88300465	     -0.00018872	     -0.21986071	     -0.00000000	     -0.00000000	     50.25217727
      2.87458132	     -0.06067564	     -0.00021253	     -0.20190346	     -0.06418554	      0.88300405	     -0.00019398	     -0.21984929	     -0.00000000	     -0.00000000	     50.22730304
      2.87564547	     -0.06063506	     -0.00020252	     -0.20186315	     -0.06418561	      0.88300343	     -0.00019926	     -0.21983778	     -0.00000000	     -0.00000000	     50.20614062
      2.87692917	     -0.06058598	     -0.00019032	     -0.20181439	     -0.06418568	      0.88300267	     -0.00020563	     -0.21982378	     -0.00000000	     -0.00000000	     50.18750785
      2.87807709	     -0.06054200	     -0.00017938	     -0.20177068	     -0.06418573	      0.88300196	     -0.00021133	     -0.21981119	     -0.00000000	     -0.00000000	     50.15785092
      2.87922500	     -0.06049806	     -0.00016848	     -0.20172700	     -0.06418577	      0.88300124	     -0.00021703	     -0.21979855	     -0.00000000	     -0.00000000	     50.14896174
      2.88037292	     -0.06045415	     -0.00015758	     -0.20168335	     -0.06418579	      0.88300050	     -0.00022272	     -0.21978586	     -0.00000000	     -0.00000000	     50.12022119
      2.88152083	     -0.06041043	     -0.00014675	     -0.20163986	     -0.06418580	      0.88299975	     -0.00022840	     -0.21977316	     -0.00000000	     -0.00000000	     50.12039598
      2.88290015	     -0.06035810	     -0.00013379	     -0.20158780	     -0.06418580	      0.88299882	     -0.00023520	     -0.21975790	     -0.00000000	     -0.00000000	     50.10819904
      2.88427947	     -0.06030613	     -0.00012096	     -0.20153609	     -0.06418577	      0.88299787	     -0.00024195	     -0.21974267	     -0.00000000	     -0.00000000	     50.16670648
      2.88539718	     -0.06026429	     -0.00011064	     -0.20149445	     -0.06418573	      0.88299709	     -0.00024738	     -0.21973036	     -0.00000000	     -0.00000000	     50.17231018
      2.88651489	     -0.06022285	     -0.00010048	     -0.20145318	     -0.06418568	      0.88299629	     -0.00025277	     -0.21971811	     -0.00000000	     -0.00000000	     50.24055969
      2.88830766	     -0.06015723	     -0.00008451	     -0.20138782	     -0.06418558	      0.88299499	     -0.00026129	     -0.21969862	     -0.00000000	     -0.00000000	     50.33705435
      2.88970863	     -0.06010690	     -0.00007240	     -0.20133766	     -0.06418549	      0.88299396	     -0.00026783	     -0.21968355	     -0.00000000	     -0.00000001	     50.48290319
      2.89110959	     -0.06005748	     -0.00006063	     -0.20128839	     -0.06418538	      0.88299292	     -0.00027425	     -0.21966866	     -0.00000000	     -0.00000001	     50.57303572
      2.89251056	     -0.06000905	     -0.00004924	     -0.20124009	     -0.06418526	      0.88299187	     -0.00028053	     -0.21965398	     -0.00000000	     -0.00000001	     50.70733492
      2.89439460	     -0.05994552	     -0.00003449	     -0.20117669	     -0.06418509	      0.88299045	     -0.00028875	     -0.21963461	     -0.00000000	     -0.00000001	     50.82683235
      2.89621175	     -0.05988590	     -0.00002081	     -0.20111716	     -0.06418490	      0.88298907	     -0.00029639	     -0.21961637	     -0.00000000	     -0.00000001	     50.92225766
      2.89763593	     -0.05984109	     -0.00001042	     -0.20107239	     -0.06418476	      0.88298800	     -0.00030219	     -0.21960241	     -0.00000000	     -0.00000001	     51.12555402
      2.89906011	     -0.05979654	     -0.00000052	     -0.20102786	     -0.06418461	      0.88298693	     -0.00030779	     -0.21958877	      0.00000000	     -0.00000001	     50.81155912
      2.90048429	     -0.05975234	      0.00000864	     -0.20098364	     -0.06418446	      0.88298588	     -0.00031321	     -0.21957543	      0.00000000	     -0.00000001	     51.08466543
      2.90214181	     -0.05970401	      0.00001897	     -0.20093526	     -0.06418428	      0.88298466	     -0.00031926	     -0.21956032	      0.00000000	     -0.00000000	     51.03196180
      2.90379932	     -0.05965637	      0.00002858	     -0.20088754	     -0.06418412	      0.88298348	     -0.00032503	     -0.21954565	      0.00000000	     -0.00000000	     50.97162505
      2.90544693	     -0.05961206	      0.00003821	     -0.20084313	     -0.06418396	      0.88298233	     -0.00033049	     -0.21953157	      0.00000000	     -0.00000000	     50.75167368
      2.90687437	     -0.05957075	      0.00004547	     -0.20080168	     -0.06418384	      0.88298137	     -0.00033500	     -0.21951973	      0.00000000	     -0.00000000	     50.78205396
      2.90830181	     -0.05953236	      0.00005342	     -0.20076317	     -0.06418372	      0.88298045	     -0.00033929	     -0.21950820	      0.00000000	     -0.00000000	     50.78085362
      2.90972924	     -0.05949618	      0.00005990	     -0.20072682	     -0.06418362	      0.88297956	     -0.00034336	     -0.21949700	      0.00000000	     -0.00000000	     50.88187888
      2.91115668	     -0.05945974	      0.00006717	     -0.20069022	     -0.06418354	      0.88297871	     -0.00034722	     -0.21948615	      0.00000000	     -0.00000000	     50.61530771
      2.91291135	     -0.05941564	      0.00007437	     -0.20064587	     -0.06418346	      0.88297772	     -0.00035166	     -0.21947324	      0.00000000	     -0.00000000	     50.46032549
      2.91419809	     -0.05938471	      0.00008066	     -0.20061477	     -0.06418342	      0.88297704	     -0.00035470	     -0.21946405	      0.00000000	     -0.00000000	     50.59368473
      2.91548482	     -0.05935377	      0.00008563	     -0.20058363	     -0.06418340	      0.88297641	     -0.00035756	     -0.21945512	      0.00000000	     -0.00000000	     50.56466975
      2.91712842	     -0.05931689	      0.00009249	     -0.20054649	     -0.06418339	      0.88297566	     -0.00036094	     -0.21944405	      0.00000000	     -0.00000000	     50.45271174
      2.91877201	     -0.05928155	      0.00009784	     -0.20051085	     -0.06418341	      0.88297498	     -0.00036403	     -0.21943343	      0.00000000	     -0.00000000	     50.33295302
      2.92041561	     -0.05924480	      0.00010491	     -0.20047383	     -0.06418347	      0.88297437	     -0.00036682	     -0.21942321	      0.00000000	     -0.00000000	     50.36737169
      2.92175098	     -0.05921631	      0.00010827	     -0.20044506	     -0.06418353	      0.88297394	     -0.00036887	     -0.21941514	      0.00000000	     -0.00000000	     50.39236013
      2.92308635	     -0.05918941	      0.00011311	     -0.20041792	     -0.06418362	      0.88297355	     -0.00037071	     -0.21940732	      0.00000000	     -0.00000000	     50.44711658
      2.92481736	     -0.05915688	      0.00011753	     -0.20038502	     -0.06418377	      0.88297313	     -0.00037281	     -0.21939759	      0.00000000	     -0.00000000	     50.30285745
      2.92618183	     -0.05913197	      0.00012215	     -0.20035985	     -0.06418391	      0.88297285	     -0.00037423	     -0.21939023	      0.00000000	     -0.00000000	     50.48251655
      2.92754631	     -0.05910666	      0.00012542	     -0.20033425	     -0.06418408	      0.88297264	     -0.00037545	     -0.21938315	      0.00000000	     -0.00000000	     50.37809610
      2.92923321	     -0.05907951	      0.00013044	     -0.20030675	     -0.06418432	      0.88297244	     -0.00037666	     -0.21937474	     -0.00000000	     -0.00000000	     50.37718252
      2.93092011	     -0.05905125	      0.00013334	     -0.20027810	     -0.06418460	      0.88297233	     -0.00037755	     -0.21936677	     -0.00000000	     -0.00000000	     50.28774270
      2.93218034	     -0.05903199	      0.00013762	     -0.20025859	     -0.06418483	      0.88297230	     -0.00037802	     -0.21936108	     -0.00000000	     -0.00000000	     50.42625703
      2.93344057	     -0.05901318	      0.00014028	     -0.20023951	     -0.06418508	      0.88297231	     -0.00037830	     -0.21935565	     -0.00000000	      0.00000000	     50.32843943
      2.93511104	     -0.05899134	      0.00014436	     -0.20021730	     -0.06418544	      0.88297239	     -0.00037841	     -0.21934881	     -0.00000000	      0.00000000	     50.53021091
      2.93678151	     -0.05897191	      0.00014756	     -0.20019749	     -0.06418584	      0.88297255	     -0.00037821	     -0.21934246	     -0.00000000	      0.00000000	     49.89421464
      2.93845197	     -0.05895263	      0.00015172	     -0.20017785	     -0.06418626	      0.88297277	     -0.00037770	     -0.21933662	     -0.00000000	      0.00000000	     50.48842167
      2.93994654	     -0.05894177	      0.00015285	     -0.20016659	     -0.06418667	      0.88297303	     -0.00037698	     -0.21933187	     -0.00000000	      0.00000000	     50.09691513
      2.94144111	     -0.05892968	      0.00015677	     -0.20015420	     -0.06418709	      0.88297335	     -0.00037602	     -0.21932766	     -0.00000000	      0.00000000	     50.27973634
      2.94293568	     -0.05892568	      0.00015716	     -0.20014979	     -0.06418753	      0.88297371	     -0.00037480	     -0.21932399	     -0.00000000	      0.00000000	     50.25644387
      2.94443025	     -0.05892005	      0.00016087	     -0.20014384	     -0.06418799	      0.88297411	     -0.00037334	     -0.21932092	     -0.00000000	      0.00000000	     50.07793519
      2.94592482	     -0.05892195	      0.00016036	     -0.20014532	     -0.06418847	      0.88297456	     -0.00037164	     -0.21931847	     -0.00000000	      0.00000000	     50.03482301
      2.94741939	     -0.05891958	      0.00016383	     -0.20014263	     -0.06418895	      0.88297505	     -0.00036969	     -0.21931668	     -0.00000000	      0.00000000	     50.07085243
      2.94891396	     -0.05892876	      0.00016266	     -0.20015137	     -0.06418944	      0.88297558	     -0.00036750	     -0.21931548	     -0.00000000	      0.00000000	     49.95749546
      2.95040853	     -0.05893345	      0.00016567	     -0.20015574	     -0.06418995	      0.88297614	     -0.00036507	     -0.21931506	     -0.00000000	      0.00000000	     49.73015432
      2.95174704	     -0.05894400	      0.00016429	     -0.20016590	     -0.06419040	      0.88297667	     -0.00036269	     -0.21931523	     -0.00000000	      0.00000000	     49.88250678
      2.95308556	     -0.05895513	      0.00016542	     -0.20017671	     -0.06419086	      0.88297723	     -0.00036012	     -0.21931597	     -0.00000000	      0.00000000	     49.75939064
      2.95442407	     -0.05896929	      0.00016489	     -0.20019051	     -0.06419133	      0.88297780	     -0.00035736	     -0.21931731	     -0.00000000	      0.00000000	     49.67507873
      2.95609581	     -0.05899011	      0.00016494	     -0.20021090	     -0.06419191	      0.88297855	     -0.00035365	     -0.21931980	     -0.00000000	      0.00000000	     49.44820699
      2.95776755	     -0.05901753	      0.00016287	     -0.20023785	     -0.06419249	      0.88297933	     -0.00034965	     -0.21932328	     -0.00000000	      0.00000000	     49.24208079
      2.95918895	     -0.05903854	      0.00016285	     -0.20025849	     -0.06419298	      0.88298001	     -0.00034602	     -0.21932702	     -0.00000000	      0.00000000	     49.29062405
      2.96061035	     -0.05906655	      0.00016050	     -0.20028610	     -0.06419347	      0.88298071	     -0.00034219	     -0.21933143	     -0.00000000	      0.00000000	     49.37625984
      2.96239450	     -0.05910369	      0.00015967	     -0.20032279	     -0.06419409	      0.88298161	     -0.00033710	     -0.21933800	     -0.00000000	      0.00000000	     49.47491172
      2.96374304	     -0.05913540	      0.00015585	     -0.20035409	     -0.06419455	      0.88298230	     -0.00033305	     -0.21934370	     -0.00000000	      0.00000000	     49.12438544
      2.96509158	     -0.05916709	      0.00015431	     -0.20038543	     -0.06419500	      0.88298300	     -0.00032882	     -0.21935001	     -0.00000000	      0.00000000	     49.21475970
      2.96644012	     -0.05920245	      0.00015111	     -0.20042042	     -0.06419545	      0.88298371	     -0.00032442	     -0.21935692	     -0.00000000	      0.00000000	     49.03470252
      2.96806004	     -0.05924497	      0.00014785	     -0.20046250	     -0.06419599	      0.88298457	     -0.00031891	     -0.21936600	     -0.00000000	      0.00000000	     49.13913653
      2.96955251	     -0.05928905	      0.00014343	     -0.20050617	     -0.06419647	      0.88298538	     -0.00031361	     -0.21937508	     -0.00000000	      0.00000000	     48.75469724
      2.97104497	     -0.05933183	      0.00013950	     -0.20054854	     -0.06419694	      0.88298618	     -0.00030812	     -0.21938483	     -0.00000000	      0.00000000	     48.95733046
      2.97220474	     -0.05936777	      0.00013546	     -0.20058416	     -0.06419730	      0.88298681	     -0.00030372	     -0.21939285	     -0.00000000	      0.00000000	     48.85888244
      2.97336451	     -0.05940511	      0.00013142	     -0.20062118	     -0.06419765	      0.88298744	     -0.00029920	     -0.21940125	     -0.00000000	      0.00000000	     48.79357531
      2.97452428	     -0.05944375	      0.00012699	     -0.20065950	     -0.06419799	      0.88298807	     -0.00029456	     -0.21941004	     -0.00000000	      0.00000000	     48.75904863
      2.97568404	     -0.05948396	      0.00012223	     -0.20069937	     -0.06419832	      0.88298870	     -0.00028982	     -0.21941922	     -0.00000000	      0.00000000	     48.67861378
      2.97709169	     -0.05953393	      0.00011603	     -0.20074895	     -0.06419872	      0.88298946	     -0.00028392	     -0.21943088	     -0.00000000	      0.00000000	     48.64983801
      2.97808440	     -0.05957008	      0.00011138	     -0.20078482	     -0.06419899	      0.88299000	     -0.00027968	     -0.21943942	     -0.00000000	      0.00000000	     48.55458577
      2.97907711	     -0.05960670	      0.00010652	     -0.20082117	     -0.06419925	      0.88299053	     -0.00027535	     -0.21944821	     -0.00000000	      0.00000000	     48.51930605
      2.98047571	     -0.05965992	      0.00009931	     -0.20087400	     -0.06419960	      0.88299128	     -0.00026915	     -0.21946101	     -0.00000000	      0.00000000	     48.43056929
      2.98165398	     -0.05970593	      0.00009286	     -0.20091967	     -0.06419988	      0.88299191	     -0.00026382	     -0.21947216	     -0.00000000	      0.00000000	     48.40062606
      2.98283225	     -0.05975286	      0.00008611	     -0.20096628	     -0.06420015	      0.88299253	     -0.00025841	     -0.21948364	     -0.00000000	      0.00000000	     48.30706351
      2.98401052	     -0.05980071	      0.00007904	     -0.20101380	     -0.06420041	      0.88299314	     -0.00025292	     -0.21949543	     -0.00000000	      0.00000000	     48.29942456
      2.98499236	     -0.05984113	      0.00007293	     -0.20105394	     -0.06420061	      0.88299364	     -0.00024828	     -0.21950548	     -0.00000000	      0.00000000	     48.22145476
      2.98597420	     -0.05988203	      0.00006663	     -0.20109457	     -0.06420079	      0.88299414	     -0.00024360	     -0.21951574	     -0.00000000	      0.00000000	     48.19504927
      2.98727290	     -0.05993682	      0.00005801	     -0.20114901	     -0.06420102	      0.88299478	     -0.00023733	     -0.21952960	     -0.00000000	      0.00000000	     48.13831278
      2.98857160	     -0.05999248	      0.00004906	     -0.20120431	     -0.06420123	      0.88299541	     -0.00023099	     -0.21954378	     -0.00000000	      0.00000000	     48.12145749
      2.98953900	     -0.06003429	      0.00004222	     -0.20124587	     -0.06420137	      0.88299587	     -0.00022622	     -0.21955454	     -0.00000000	      0.00000000	     48.07849241
      2.99050640	     -0.06007640	      0.00003521	     -0.20128772	     -0.06420149	      0.88299632	     -0.00022143	     -0.21956546	     -0.00000000	      0.00000000	     48.06578183
      2.99187747	     -0.06013622	      0.00002495	     -0.20134717	     -0.06420164	      0.88299694	     -0.00021458	     -0.21958117	     -0.00000000	      0.00000000	     48.04957663
      2.99307014	     -0.06018840	      0.00001571	     -0.20139904	     -0.06420174	      0.88299747	     -0.00020858	     -0.21959505	      0.00000000	      0.00000000	     48.05129293
      2.99426281	     -0.06024079	      0.00000627	     -0.20145111	     -0.06420182	      0.88299797	     -0.00020254	     -0.21960909	      0.00000000	      0.00000000	     48.05332677
      2.99545548	     -0.06029369	     -0.00000341	     -0.20150371	     -0.06420187	      0.88299846	     -0.00019648	     -0.21962330	      0.00000000	      0.00000000	     48.06072136
      2.99664814	     -0.06034674	     -0.00001325	     -0.20155646	     -0.06420190	      0.88299893	     -0.00019040	     -0.21963765	      0.00000000	      0.00000000	     48.08598698
      2.99784081	     -0.06039995	     -0.00002320	     -0.20160937	     -0.06420190	      0.88299938	     -0.00018431	     -0.21965214	      0.00000000	      0.00000000	     48.10077818
      2.99903348	     -0.06045292	     -0.00003314	     -0.20166205	     -0.06420187	      0.88299980	     -0.00017820	     -0.21966675	      0.00000000	      0.00000000	     48.15340946
      3.00022615	     -0.06050597	     -0.00004324	     -0.20171483	     -0.06420182	      0.88300021	     -0.00017209	     -0.21968145	      0.00000000	      0.00000000	     48.17623145
      3.00141882	     -0.06055898	     -0.00005348	     -0.20176756	     -0.06420173	      0.88300059	     -0.00016598	     -0.21969623	      0.00000000	      0.00000000	     48.24740337
      3.00261149	     -0.06061228	     -0.00006389	     -0.20182060	     -0.06420161	      0.88300095	     -0.00015988	     -0.21971109	      0.00000000	      0.00000000	     48.28616189
      3.00380416	     -0.06066594	     -0.00007451	     -0.20187399	     -0.06420146	      0.88300128	     -0.00015380	     -0.21972601	      0.00000000	      0.00000000	     48.37174498
      3.00499683	     -0.06072058	     -0.00008556	     -0.20192835	     -0.06420128	      0.88300159	     -0.00014774	     -0.21974101	      0.00000000	      0.00000000	     48.44464319
      3.00655808	     -0.06079261	     -0.00010012	     -0.20200003	     -0.06420101	      0.88300195	     -0.00013985	     -0.21976075	      0.00000000	      0.00000000	     48.61153815
      3.00791361	     -0.06085543	     -0.00011271	     -0.20206257	     -0.06420072	      0.88300223	     -0.00013307	     -0.21977799	      0.00000000	      0.00000000	     48.72258198
      3.00926915	     -0.06091805	     -0.00012537	     -0.20212491	     -0.06420041	      0.88300247	     -0.00012637	     -0.21979529	      0.00000000	      0.00000000	     48.92891893
      3.01062468	     -0.06098022	     -0.00013812	     -0.20218682	     -0.06420006	      0.88300268	     -0.00011975	     -0.21981264	      0.00000000	      0.00000000	     49.08673520
      3.01198021	     -0.06104148	     -0.00015087	     -0.20224781	     -0.06419968	      0.88300285	     -0.00011323	     -0.21982999	      0.00000000	      0.00000000	     49.29501340
      3.01378951	     -0.06112187	     -0.00016760	     -0.20232789	     -0.06419914	      0.88300303	     -0.00010472	     -0.21985309	      0.00000000	      0.00000000	     49.51059706
      3.01559881	     -0.06120151	     -0.00018409	     -0.20240723	     -0.06419856	      0.88300315	     -0.00009645	     -0.21987607	      0.00000000	      0.00000000	     49.74664809
      3.01706085	     -0.06126431	     -0.00019702	     -0.20246982	     -0.06419806	      0.88300320	     -0.00008995	     -0.21989455	      0.00000000	      0.00000000	     49.94527596
      3.01852289	     -0.06132486	     -0.00020972	     -0.20253017	     -0.06419755	      0.88300322	     -0.00008363	     -0.21991284	      0.00000000	      0.00000000	     49.99080484
      3.02007134	     -0.06138814	     -0.00022272	     -0.20259325	     -0.06419699	      0.88300320	     -0.00007715	     -0.21993198	      0.00000000	     -0.00000000	     50.35274099
      3.02161979	     -0.06145071	     -0.00023549	     -0.20265567	     -0.06419642	      0.88300315	     -0.00007088	     -0.21995085	      0.00000000	     -0.00000000	     49.95043049
      3.02316824	     -0.06150708	     -0.00024777	     -0.20271188	     -0.06419585	      0.88300306	     -0.00006485	     -0.21996941	      0.00000000	     -0.00000000	     50.43461605
      3.02471669	     -0.06156729	     -0.00026022	     -0.20277195	     -0.06419527	      0.88300296	     -0.00005905	     -0.21998755	      0.00000000	     -0.00000000	     50.54628566
      3.02634508	     -0.06162642	     -0.00027275	     -0.20283096	     -0.06419466	      0.88300282	     -0.00005322	     -0.22000629	      0.00000000	     -0.00000000	     50.66653322
[truncated: 274,891 more chars]
