# Supplementary material for: A Neural Controller Model Considering the Vestibulospinal Tract in Human Postural Control
Source: Front Comput Neurosci. 2022 Feb 25;16:785099. doi: 10.3389/fncom.2022.785099 (PMC8913724; doi:10.3389/fncom.2022.785099)
Supplement: Supplementary file 8 [file Data_Sheet_3.zip › SimulationResults/VST-/3.941/opt_5/jiang_CoPpositon_pos.sto]

CoP
version=1
nRows=3599
nColumns=11
inDegrees=no

This file contains CoP trajectory (of origin) and orientations.

Units are S.I. units (seconds, meters, Newtons, ...)
Angles are in degrees.

endheader
time	cop-x	cop-z	cop-x-calcn-r	com-x	com-y	com-z	com-x-calcn-r	com-x-vel	com-y-vel	s_torques
      0.00052273	     -0.06146830	     -0.00023480	     -0.20272590	     -0.06602018	      0.88298412	     -0.00022969	     -0.22179353	      0.00000000	      0.00000000	     39.45017388
      0.00104546	     -0.06065102	     -0.00020316	     -0.20190893	     -0.06602020	      0.88298427	     -0.00022968	     -0.22177153	      0.00000000	      0.00000000	     42.61346311
      0.00187465	     -0.05977846	     -0.00017670	     -0.20103587	     -0.06602030	      0.88298471	     -0.00022964	     -0.22172059	      0.00000000	      0.00000000	     52.04144217
      0.00288341	     -0.05925025	     -0.00016642	     -0.20050599	     -0.06602057	      0.88298560	     -0.00022958	     -0.22164918	      0.00000000	      0.00000001	     61.92011289
      0.00459616	     -0.05912869	     -0.00017500	     -0.20038037	     -0.06602154	      0.88298793	     -0.00022943	     -0.22153973	      0.00000000	      0.00000001	     63.26793236
      0.00662232	     -0.05941434	     -0.00019249	     -0.20066112	     -0.06602355	      0.88299179	     -0.00022919	     -0.22145196	      0.00000000	      0.00000001	     49.96994196
      0.00797815	     -0.05959456	     -0.00019962	     -0.20083848	     -0.06602538	      0.88299488	     -0.00022900	     -0.22141498	      0.00000000	      0.00000002	     40.71116851
      0.00933397	     -0.05972224	     -0.00020281	     -0.20096369	     -0.06602755	      0.88299824	     -0.00022880	     -0.22138901	      0.00000000	      0.00000002	     34.15505320
      0.01097488	     -0.05980408	     -0.00020332	     -0.20104296	     -0.06603058	      0.88300256	     -0.00022852	     -0.22136621	      0.00000000	      0.00000002	     29.48706353
      0.01243546	     -0.05983942	     -0.00020189	     -0.20107634	     -0.06603360	      0.88300653	     -0.00022826	     -0.22135019	      0.00000000	      0.00000002	     27.30644952
      0.01389605	     -0.05985141	     -0.00020046	     -0.20108661	     -0.06603689	      0.88301053	     -0.00022799	     -0.22133651	      0.00000000	      0.00000002	     27.06400098
      0.01535664	     -0.05986138	     -0.00019912	     -0.20109508	     -0.06604041	      0.88301451	     -0.00022770	     -0.22132450	      0.00000000	      0.00000002	     27.59346605
      0.01681722	     -0.05986664	     -0.00019934	     -0.20109902	     -0.06604413	      0.88301840	     -0.00022740	     -0.22131400	      0.00000000	      0.00000002	     29.68231443
      0.01827781	     -0.05987515	     -0.00020010	     -0.20110642	     -0.06604801	      0.88302217	     -0.00022709	     -0.22130495	      0.00000000	      0.00000002	     31.95949030
      0.01973839	     -0.05987718	     -0.00020134	     -0.20110752	     -0.06605202	      0.88302578	     -0.00022677	     -0.22129733	      0.00000000	      0.00000002	     35.63069753
      0.02119898	     -0.05988331	     -0.00020339	     -0.20111290	     -0.06605614	      0.88302921	     -0.00022644	     -0.22129094	      0.00000000	      0.00000002	     39.25635658
      0.02265956	     -0.05988179	     -0.00020615	     -0.20111080	     -0.06606033	      0.88303241	     -0.00022610	     -0.22128575	      0.00000000	      0.00000001	     43.30912078
      0.02412015	     -0.05987960	     -0.00020919	     -0.20110818	     -0.06606457	      0.88303539	     -0.00022575	     -0.22128145	      0.00000000	      0.00000001	     47.56103070
      0.02558074	     -0.05987205	     -0.00021264	     -0.20110036	     -0.06606884	      0.88303812	     -0.00022539	     -0.22127793	      0.00000000	      0.00000001	     51.60967279
      0.02704132	     -0.05986338	     -0.00021622	     -0.20109152	     -0.06607312	      0.88304058	     -0.00022503	     -0.22127494	      0.00000000	      0.00000001	     55.13211570
      0.02850191	     -0.05984865	     -0.00021988	     -0.20107673	     -0.06607740	      0.88304278	     -0.00022465	     -0.22127238	      0.00000000	      0.00000001	     58.42437773
      0.03032821	     -0.05983196	     -0.00022441	     -0.20106006	     -0.06608271	      0.88304514	     -0.00022417	     -0.22126949	      0.00000000	      0.00000001	     61.01285579
      0.03166853	     -0.05980879	     -0.00022749	     -0.20103697	     -0.06608658	      0.88304660	     -0.00022381	     -0.22126758	      0.00000000	      0.00000001	     63.10307225
      0.03300885	     -0.05979119	     -0.00023057	     -0.20101948	     -0.06609042	      0.88304783	     -0.00022344	     -0.22126568	      0.00000000	      0.00000001	     64.18958486
      0.03469862	     -0.05976545	     -0.00023383	     -0.20099390	     -0.06609522	      0.88304907	     -0.00022296	     -0.22126345	      0.00000000	      0.00000000	     64.35325943
      0.03621488	     -0.05974107	     -0.00023660	     -0.20096965	     -0.06609948	      0.88304988	     -0.00022251	     -0.22126153	      0.00000000	      0.00000000	     64.62601122
      0.03773114	     -0.05971406	     -0.00023857	     -0.20094276	     -0.06610371	      0.88305042	     -0.00022206	     -0.22125972	      0.00000000	      0.00000000	     64.00929703
      0.03924740	     -0.05969174	     -0.00024077	     -0.20092052	     -0.06610792	      0.88305071	     -0.00022159	     -0.22125804	      0.00000000	      0.00000000	     63.38095707
      0.04076365	     -0.05966469	     -0.00024196	     -0.20089352	     -0.06611210	      0.88305076	     -0.00022111	     -0.22125668	      0.00000000	     -0.00000000	     62.41561819
      0.04227991	     -0.05964511	     -0.00024351	     -0.20087393	     -0.06611626	      0.88305060	     -0.00022063	     -0.22125558	      0.00000000	     -0.00000000	     61.01831587
      0.04379617	     -0.05961714	     -0.00024407	     -0.20084590	     -0.06612043	      0.88305023	     -0.00022012	     -0.22125493	      0.00000000	     -0.00000000	     60.18352990
      0.04510820	     -0.05960198	     -0.00024524	     -0.20083063	     -0.06612403	      0.88304977	     -0.00021968	     -0.22125465	      0.00000000	     -0.00000000	     58.96537234
      0.04642024	     -0.05958150	     -0.00024555	     -0.20081001	     -0.06612765	      0.88304918	     -0.00021923	     -0.22125477	      0.00000000	     -0.00000000	     57.90563397
      0.04773227	     -0.05956377	     -0.00024592	     -0.20079209	     -0.06613129	      0.88304848	     -0.00021877	     -0.22125525	      0.00000000	     -0.00000000	     57.08640737
      0.04959562	     -0.05953963	     -0.00024567	     -0.20076762	     -0.06613650	      0.88304734	     -0.00021810	     -0.22125666	      0.00000000	     -0.00000000	     55.29670569
      0.05103893	     -0.05952041	     -0.00024574	     -0.20074808	     -0.06614058	      0.88304634	     -0.00021757	     -0.22125832	      0.00000000	     -0.00000000	     54.97263815
      0.05248224	     -0.05950287	     -0.00024526	     -0.20073017	     -0.06614471	      0.88304527	     -0.00021703	     -0.22126049	      0.00000000	     -0.00000001	     54.47090581
      0.05392555	     -0.05948729	     -0.00024508	     -0.20071418	     -0.06614890	      0.88304414	     -0.00021648	     -0.22126321	      0.00000000	     -0.00000001	     53.68506069
      0.05536886	     -0.05947002	     -0.00024455	     -0.20069646	     -0.06615315	      0.88304298	     -0.00021592	     -0.22126645	      0.00000000	     -0.00000001	     53.24003922
      0.05711430	     -0.05945447	     -0.00024446	     -0.20068033	     -0.06615837	      0.88304153	     -0.00021524	     -0.22127102	      0.00000000	     -0.00000001	     52.55066352
      0.05846955	     -0.05943654	     -0.00024386	     -0.20066190	     -0.06616251	      0.88304040	     -0.00021469	     -0.22127504	      0.00000000	     -0.00000001	     52.41374371
      0.05982480	     -0.05942513	     -0.00024392	     -0.20064997	     -0.06616671	      0.88303927	     -0.00021415	     -0.22127937	      0.00000000	     -0.00000001	     52.17317936
      0.06145163	     -0.05940923	     -0.00024362	     -0.20063342	     -0.06617186	      0.88303794	     -0.00021348	     -0.22128506	      0.00000000	     -0.00000001	     51.70926314
      0.06289179	     -0.05939647	     -0.00024360	     -0.20062005	     -0.06617650	      0.88303679	     -0.00021289	     -0.22129041	      0.00000000	     -0.00000001	     51.61275420
      0.06433196	     -0.05938160	     -0.00024309	     -0.20060456	     -0.06618124	      0.88303568	     -0.00021228	     -0.22129603	      0.00000000	     -0.00000001	     51.51167791
      0.06577213	     -0.05937286	     -0.00024323	     -0.20059518	     -0.06618607	      0.88303462	     -0.00021167	     -0.22130187	      0.00000000	     -0.00000000	     51.45497577
      0.06721229	     -0.05935993	     -0.00024283	     -0.20058159	     -0.06619100	      0.88303361	     -0.00021106	     -0.22130797	      0.00000000	     -0.00000000	     51.38269513
      0.06865246	     -0.05935149	     -0.00024303	     -0.20057248	     -0.06619602	      0.88303267	     -0.00021043	     -0.22131419	      0.00000000	     -0.00000000	     51.16879936
      0.07009262	     -0.05933935	     -0.00024271	     -0.20055966	     -0.06620114	      0.88303178	     -0.00020981	     -0.22132055	      0.00000000	     -0.00000000	     51.37925414
      0.07153279	     -0.05933101	     -0.00024285	     -0.20055063	     -0.06620637	      0.88303097	     -0.00020917	     -0.22132695	      0.00000000	     -0.00000000	     51.21904896
      0.07297295	     -0.05931975	     -0.00024248	     -0.20053869	     -0.06621169	      0.88303023	     -0.00020853	     -0.22133334	      0.00000000	     -0.00000000	     51.31863567
      0.07441312	     -0.05931092	     -0.00024265	     -0.20052916	     -0.06621712	      0.88302956	     -0.00020789	     -0.22133970	      0.00000000	     -0.00000000	     51.14044541
      0.07585328	     -0.05929898	     -0.00024222	     -0.20051652	     -0.06622265	      0.88302897	     -0.00020724	     -0.22134601	      0.00000000	     -0.00000000	     51.42376401
      0.07729345	     -0.05929282	     -0.00024224	     -0.20050966	     -0.06622829	      0.88302844	     -0.00020658	     -0.22135223	      0.00000000	     -0.00000000	     51.16588113
      0.07873361	     -0.05928237	     -0.00024185	     -0.20049850	     -0.06623403	      0.88302799	     -0.00020592	     -0.22135841	      0.00000000	     -0.00000000	     51.39162034
      0.08017378	     -0.05927644	     -0.00024184	     -0.20049185	     -0.06623987	      0.88302760	     -0.00020526	     -0.22136450	      0.00000000	     -0.00000000	     51.40537269
      0.08161395	     -0.05927653	     -0.00024167	     -0.20049123	     -0.06624582	      0.88302728	     -0.00020459	     -0.22137065	      0.00000000	     -0.00000000	     51.22333095
      0.08305411	     -0.05930630	     -0.00024240	     -0.20052026	     -0.06625187	      0.88302702	     -0.00020392	     -0.22137748	      0.00000000	     -0.00000000	     50.94502658
      0.08449428	     -0.05937742	     -0.00024318	     -0.20059062	     -0.06625803	      0.88302681	     -0.00020324	     -0.22138626	      0.00000000	     -0.00000000	     50.62033170
      0.08593444	     -0.05949240	     -0.00024431	     -0.20070484	     -0.06626429	      0.88302665	     -0.00020255	     -0.22139825	      0.00000000	     -0.00000000	     49.77165757
      0.08737461	     -0.05963237	     -0.00024451	     -0.20084406	     -0.06627067	      0.88302651	     -0.00020187	     -0.22141422	      0.00000000	     -0.00000000	     49.58164071
      0.08881477	     -0.05979314	     -0.00024421	     -0.20100413	     -0.06627714	      0.88302639	     -0.00020119	     -0.22143427	      0.00000000	     -0.00000000	     48.75749610
      0.09025494	     -0.05995401	     -0.00024267	     -0.20116433	     -0.06628373	      0.88302628	     -0.00020050	     -0.22145819	      0.00000000	     -0.00000000	     48.24619096
      0.09169510	     -0.06011560	     -0.00024049	     -0.20132529	     -0.06629041	      0.88302617	     -0.00019983	     -0.22148538	      0.00000000	     -0.00000000	     47.53982699
      0.09330282	     -0.06029291	     -0.00023720	     -0.20150194	     -0.06629799	      0.88302604	     -0.00019908	     -0.22151897	      0.00000000	     -0.00000000	     46.67456507
      0.09491053	     -0.06046434	     -0.00023400	     -0.20167272	     -0.06630570	      0.88302591	     -0.00019834	     -0.22155536	      0.00000000	     -0.00000000	     45.35404114
      0.09627824	     -0.06060541	     -0.00023091	     -0.20181327	     -0.06631234	      0.88302578	     -0.00019773	     -0.22158810	      0.00000000	     -0.00000000	     45.11332785
      0.09764594	     -0.06074765	     -0.00022823	     -0.20195500	     -0.06631907	      0.88302564	     -0.00019713	     -0.22162219	      0.00000000	     -0.00000000	     44.18809531
      0.09931818	     -0.06092043	     -0.00022526	     -0.20212720	     -0.06632741	      0.88302545	     -0.00019642	     -0.22166540	      0.00000000	     -0.00000000	     43.75294352
      0.10099041	     -0.06109378	     -0.00022307	     -0.20230000	     -0.06633586	      0.88302523	     -0.00019573	     -0.22170990	      0.00000000	     -0.00000000	     42.65105590
      0.10228918	     -0.06122200	     -0.00022157	     -0.20242783	     -0.06634250	      0.88302504	     -0.00019521	     -0.22174517	     -0.00000000	     -0.00000000	     42.74945313
      0.10358795	     -0.06135600	     -0.00022060	     -0.20256145	     -0.06634919	      0.88302482	     -0.00019471	     -0.22178080	     -0.00000000	     -0.00000000	     42.30217652
      0.10524103	     -0.06152309	     -0.00021985	     -0.20272812	     -0.06635778	      0.88302449	     -0.00019410	     -0.22182656	     -0.00000000	     -0.00000000	     41.96311204
      0.10667112	     -0.06166640	     -0.00021951	     -0.20287110	     -0.06636528	      0.88302415	     -0.00019359	     -0.22186624	     -0.00000000	     -0.00000000	     41.64284495
      0.10810121	     -0.06180761	     -0.00021936	     -0.20301202	     -0.06637282	      0.88302376	     -0.00019310	     -0.22190585	     -0.00000000	     -0.00000000	     41.62674915
      0.10954895	     -0.06195240	     -0.00021909	     -0.20315656	     -0.06638050	      0.88302329	     -0.00019263	     -0.22194575	     -0.00000000	     -0.00000000	     41.49743127
      0.11099668	     -0.06209477	     -0.00021913	     -0.20329871	     -0.06638823	      0.88302275	     -0.00019217	     -0.22198546	     -0.00000000	     -0.00000000	     40.93013992
      0.11244441	     -0.06223612	     -0.00021940	     -0.20343987	     -0.06639598	      0.88302213	     -0.00019174	     -0.22202493	     -0.00000000	     -0.00000000	     40.88118130
      0.11400395	     -0.06239122	     -0.00021975	     -0.20359479	     -0.06640437	      0.88302136	     -0.00019129	     -0.22206711	     -0.00000000	     -0.00000000	     40.63654290
      0.11556348	     -0.06254183	     -0.00021973	     -0.20374526	     -0.06641279	      0.88302049	     -0.00019087	     -0.22210896	     -0.00000000	     -0.00000000	     40.14171014
      0.11712302	     -0.06269500	     -0.00021935	     -0.20389832	     -0.06642124	      0.88301950	     -0.00019047	     -0.22215037	     -0.00000000	     -0.00000000	     39.82835146
      0.11868256	     -0.06284063	     -0.00021849	     -0.20404389	     -0.06642970	      0.88301841	     -0.00019009	     -0.22219148	     -0.00000000	     -0.00000001	     39.25466877
      0.12024210	     -0.06298906	     -0.00021814	     -0.20419227	     -0.06643819	      0.88301720	     -0.00018972	     -0.22223228	     -0.00000000	     -0.00000001	     38.54062858
      0.12180164	     -0.06313381	     -0.00021687	     -0.20433699	     -0.06644668	      0.88301587	     -0.00018938	     -0.22227286	     -0.00000000	     -0.00000001	     38.32982555
      0.12373118	     -0.06331490	     -0.00021611	     -0.20451807	     -0.06645721	      0.88301408	     -0.00018899	     -0.22232272	     -0.00000000	     -0.00000001	     37.08223942
      0.12514724	     -0.06343438	     -0.00021361	     -0.20463758	     -0.06646495	      0.88301267	     -0.00018871	     -0.22235913	     -0.00000000	     -0.00000001	     37.21624404
      0.12656330	     -0.06355962	     -0.00021267	     -0.20476284	     -0.06647269	      0.88301117	     -0.00018846	     -0.22239541	     -0.00000000	     -0.00000001	     36.78296542
      0.12836212	     -0.06371445	     -0.00020960	     -0.20491776	     -0.06648253	      0.88300916	     -0.00018815	     -0.22244157	     -0.00000000	     -0.00000001	     35.94314171
      0.12987403	     -0.06383628	     -0.00020837	     -0.20503963	     -0.06649081	      0.88300738	     -0.00018792	     -0.22248024	     -0.00000000	     -0.00000001	     35.74412586
      0.13138595	     -0.06395543	     -0.00020531	     -0.20515888	     -0.06649908	      0.88300554	     -0.00018770	     -0.22251871	     -0.00000000	     -0.00000001	     35.57286314
      0.13289787	     -0.06407408	     -0.00020403	     -0.20527761	     -0.06650736	      0.88300363	     -0.00018749	     -0.22255697	     -0.00000000	     -0.00000001	     35.00402082
      0.13434596	     -0.06418108	     -0.00020153	     -0.20538472	     -0.06651528	      0.88300176	     -0.00018731	     -0.22259343	     -0.00000000	     -0.00000001	     34.89812731
      0.13579405	     -0.06428657	     -0.00020000	     -0.20549032	     -0.06652320	      0.88299984	     -0.00018715	     -0.22262964	     -0.00000000	     -0.00000001	     34.33863993
      0.13724214	     -0.06438622	     -0.00019792	     -0.20559009	     -0.06653111	      0.88299790	     -0.00018701	     -0.22266556	     -0.00000000	     -0.00000001	     34.29270619
      0.13869023	     -0.06448435	     -0.00019633	     -0.20568835	     -0.06653901	      0.88299594	     -0.00018687	     -0.22270116	     -0.00000000	     -0.00000001	     33.76327813
      0.14013832	     -0.06457721	     -0.00019462	     -0.20578135	     -0.06654691	      0.88299397	     -0.00018676	     -0.22273643	     -0.00000000	     -0.00000001	     33.73133803
      0.14168947	     -0.06467542	     -0.00019298	     -0.20587972	     -0.06655535	      0.88299185	     -0.00018665	     -0.22277380	     -0.00000000	     -0.00000001	     33.20447941
      0.14324062	     -0.06476789	     -0.00019137	     -0.20597236	     -0.06656378	      0.88298975	     -0.00018656	     -0.22281071	     -0.00000000	     -0.00000001	     33.22623584
      0.14482701	     -0.06486031	     -0.00018977	     -0.20606497	     -0.06657238	      0.88298763	     -0.00018648	     -0.22284793	     -0.00000000	     -0.00000001	     32.79396659
      0.14641340	     -0.06494662	     -0.00018813	     -0.20615147	     -0.06658097	      0.88298554	     -0.00018642	     -0.22288460	     -0.00000000	     -0.00000001	     32.89679477
      0.14804946	     -0.06503552	     -0.00018649	     -0.20624061	     -0.06658979	      0.88298344	     -0.00018637	     -0.22292174	     -0.00000000	     -0.00000001	     32.46947630
      0.14968553	     -0.06512030	     -0.00018501	     -0.20632562	     -0.06659859	      0.88298141	     -0.00018634	     -0.22295819	     -0.00000000	     -0.00000001	     32.76589339
      0.15132160	     -0.06520085	     -0.00018320	     -0.20640645	     -0.06660736	      0.88297944	     -0.00018632	     -0.22299392	     -0.00000000	     -0.00000001	     32.24569622
      0.15295766	     -0.06527726	     -0.00018164	     -0.20648313	     -0.06661608	      0.88297755	     -0.00018632	     -0.22302888	     -0.00000000	     -0.00000001	     32.39962558
      0.15459373	     -0.06535481	     -0.00017979	     -0.20656099	     -0.06662477	      0.88297576	     -0.00018634	     -0.22306305	     -0.00000000	     -0.00000001	     32.40187938
      0.15622979	     -0.06542728	     -0.00017815	     -0.20663379	     -0.06663342	      0.88297405	     -0.00018637	     -0.22309646	     -0.00000000	     -0.00000001	     32.14506216
      0.15765501	     -0.06548921	     -0.00017657	     -0.20669603	     -0.06664091	      0.88297264	     -0.00018640	     -0.22312498	     -0.00000000	     -0.00000001	     32.19303096
      0.15908022	     -0.06555023	     -0.00017525	     -0.20675736	     -0.06664836	      0.88297131	     -0.00018645	     -0.22315301	     -0.00000000	     -0.00000001	     32.28241445
      0.16048485	     -0.06561123	     -0.00017386	     -0.20681870	     -0.06665566	      0.88297007	     -0.00018650	     -0.22318015	     -0.00000000	     -0.00000001	     32.37067994
      0.16188948	     -0.06567060	     -0.00017247	     -0.20687842	     -0.06666292	      0.88296890	     -0.00018656	     -0.22320687	     -0.00000000	     -0.00000001	     32.12981359
      0.16329411	     -0.06572766	     -0.00017117	     -0.20693584	     -0.06667013	      0.88296781	     -0.00018664	     -0.22323312	     -0.00000000	     -0.00000001	     32.27913401
      0.16484321	     -0.06579068	     -0.00016972	     -0.20699928	     -0.06667803	      0.88296669	     -0.00018673	     -0.22326151	     -0.00000000	     -0.00000000	     32.36002473
      0.16639231	     -0.06585113	     -0.00016833	     -0.20706019	     -0.06668586	      0.88296565	     -0.00018683	     -0.22328932	     -0.00000000	     -0.00000000	     32.02598885
      0.16794141	     -0.06590438	     -0.00016703	     -0.20711389	     -0.06669362	      0.88296470	     -0.00018694	     -0.22331645	     -0.00000000	     -0.00000000	     32.24303213
      0.16949051	     -0.06595340	     -0.00016574	     -0.20716340	     -0.06670131	      0.88296383	     -0.00018706	     -0.22334274	     -0.00000000	     -0.00000000	     32.31174080
      0.17103961	     -0.06599787	     -0.00016451	     -0.20720837	     -0.06670892	      0.88296303	     -0.00018719	     -0.22336807	     -0.00000000	     -0.00000000	     32.61913775
      0.17258872	     -0.06603411	     -0.00016321	     -0.20724514	     -0.06671645	      0.88296230	     -0.00018732	     -0.22339235	     -0.00000000	     -0.00000000	     32.29058993
      0.17413782	     -0.06606569	     -0.00016204	     -0.20727725	     -0.06672390	      0.88296165	     -0.00018747	     -0.22341546	     -0.00000000	     -0.00000000	     32.82097157
      0.17568692	     -0.06609113	     -0.00016070	     -0.20730326	     -0.06673126	      0.88296105	     -0.00018762	     -0.22343736	     -0.00000000	     -0.00000000	     32.44970111
      0.17706367	     -0.06610869	     -0.00015962	     -0.20732133	     -0.06673773	      0.88296057	     -0.00018776	     -0.22345574	     -0.00000000	     -0.00000000	     32.85699431
      0.17844042	     -0.06612342	     -0.00015859	     -0.20733658	     -0.06674412	      0.88296012	     -0.00018790	     -0.22347312	     -0.00000000	     -0.00000000	     32.71717531
      0.17981717	     -0.06613271	     -0.00015760	     -0.20734641	     -0.06675044	      0.88295971	     -0.00018805	     -0.22348945	     -0.00000000	     -0.00000000	     32.98502207
      0.18183373	     -0.06614251	     -0.00015633	     -0.20735699	     -0.06675955	      0.88295917	     -0.00018828	     -0.22351141	     -0.00000000	     -0.00000000	     33.14942659
      0.18323086	     -0.06614076	     -0.00015522	     -0.20735580	     -0.06676577	      0.88295882	     -0.00018843	     -0.22352531	     -0.00000000	     -0.00000000	     33.28527857
      0.18462798	     -0.06613851	     -0.00015454	     -0.20735409	     -0.06677190	      0.88295848	     -0.00018859	     -0.22353804	     -0.00000000	     -0.00000000	     33.29592498
      0.18630930	     -0.06613136	     -0.00015352	     -0.20734762	     -0.06677917	      0.88295810	     -0.00018878	     -0.22355195	     -0.00000000	     -0.00000000	     33.19562828
      0.18799061	     -0.06611685	     -0.00015257	     -0.20733377	     -0.06678632	      0.88295774	     -0.00018897	     -0.22356428	     -0.00000000	     -0.00000000	     33.34103655
      0.18967192	     -0.06609816	     -0.00015120	     -0.20731575	     -0.06679335	      0.88295738	     -0.00018916	     -0.22357503	     -0.00000000	     -0.00000000	     33.57091291
      0.19135323	     -0.06607724	     -0.00015075	     -0.20729548	     -0.06680026	      0.88295702	     -0.00018934	     -0.22358427	     -0.00000000	     -0.00000000	     33.16184063
      0.19281792	     -0.06605290	     -0.00014970	     -0.20727170	     -0.06680618	      0.88295670	     -0.00018949	     -0.22359116	     -0.00000000	     -0.00000000	     33.44115264
      0.19428261	     -0.06602855	     -0.00014913	     -0.20724789	     -0.06681201	      0.88295638	     -0.00018963	     -0.22359702	     -0.00000000	     -0.00000000	     33.53164601
      0.19567726	     -0.06600403	     -0.00014842	     -0.20722388	     -0.06681748	      0.88295606	     -0.00018976	     -0.22360171	     -0.00000000	     -0.00000000	     33.66150940
      0.19707191	     -0.06597694	     -0.00014781	     -0.20719729	     -0.06682287	      0.88295574	     -0.00018987	     -0.22360562	     -0.00000000	     -0.00000000	     33.41355820
      0.19846657	     -0.06594673	     -0.00014717	     -0.20716757	     -0.06682819	      0.88295541	     -0.00018998	     -0.22360874	     -0.00000000	     -0.00000000	     33.57536963
      0.20094353	     -0.06589286	     -0.00014606	     -0.20711453	     -0.06683744	      0.88295479	     -0.00019012	     -0.22361246	     -0.00000000	     -0.00000000	     33.52348919
      0.20271408	     -0.06584567	     -0.00014489	     -0.20706792	     -0.06684392	      0.88295433	     -0.00019020	     -0.22361389	     -0.00000000	     -0.00000000	     33.53443116
      0.20411003	     -0.06581225	     -0.00014442	     -0.20703493	     -0.06684895	      0.88295396	     -0.00019023	     -0.22361425	     -0.00000000	     -0.00000000	     33.57780719
      0.20550599	     -0.06577281	     -0.00014342	     -0.20699591	     -0.06685390	      0.88295358	     -0.00019025	     -0.22361412	     -0.00000000	     -0.00000000	     33.50291300
      0.20701552	     -0.06573194	     -0.00014261	     -0.20695548	     -0.06685919	      0.88295316	     -0.00019024	     -0.22361335	     -0.00000000	     -0.00000000	     33.32644617
      0.20852504	     -0.06568747	     -0.00014169	     -0.20691143	     -0.06686441	      0.88295274	     -0.00019020	     -0.22361202	     -0.00000000	     -0.00000000	     33.51118208
      0.21003456	     -0.06564405	     -0.00014084	     -0.20686841	     -0.06686955	      0.88295232	     -0.00019013	     -0.22361013	     -0.00000000	     -0.00000000	     33.67684446
      0.21154408	     -0.06559693	     -0.00013973	     -0.20682170	     -0.06687462	      0.88295191	     -0.00019004	     -0.22360777	     -0.00000000	     -0.00000000	     33.46668679
      0.21305360	     -0.06554947	     -0.00013881	     -0.20677461	     -0.06687963	      0.88295150	     -0.00018991	     -0.22360489	     -0.00000000	     -0.00000000	     33.81608274
      0.21456313	     -0.06549968	     -0.00013757	     -0.20672519	     -0.06688457	      0.88295110	     -0.00018975	     -0.22360158	     -0.00000000	     -0.00000000	     33.73322296
      0.21624969	     -0.06544569	     -0.00013646	     -0.20667158	     -0.06689002	      0.88295068	     -0.00018954	     -0.22359731	     -0.00000000	     -0.00000000	     33.92887966
      0.21793626	     -0.06538651	     -0.00013493	     -0.20661279	     -0.06689540	      0.88295028	     -0.00018928	     -0.22359255	     -0.00000000	     -0.00000000	     33.84491134
      0.21942349	     -0.06533363	     -0.00013410	     -0.20656022	     -0.06690008	      0.88294995	     -0.00018902	     -0.22358790	     -0.00000000	     -0.00000000	     34.16228763
      0.22091072	     -0.06528007	     -0.00013272	     -0.20650698	     -0.06690470	      0.88294964	     -0.00018872	     -0.22358284	     -0.00000000	     -0.00000000	     34.41630877
      0.22239796	     -0.06522691	     -0.00013163	     -0.20645412	     -0.06690927	      0.88294937	     -0.00018839	     -0.22357737	     -0.00000000	     -0.00000000	     34.83661705
      0.22388519	     -0.06517165	     -0.00013028	     -0.20639918	     -0.06691379	      0.88294912	     -0.00018803	     -0.22357153	     -0.00000000	     -0.00000000	     34.74229814
      0.22537242	     -0.06511538	     -0.00012922	     -0.20634320	     -0.06691825	      0.88294891	     -0.00018763	     -0.22356530	     -0.00000000	     -0.00000000	     35.26895646
      0.22701935	     -0.06505360	     -0.00012772	     -0.20628175	     -0.06692313	      0.88294871	     -0.00018715	     -0.22355795	     -0.00000000	     -0.00000000	     35.46977239
      0.22866627	     -0.06498893	     -0.00012664	     -0.20621739	     -0.06692794	      0.88294855	     -0.00018663	     -0.22355011	     -0.00000000	     -0.00000000	     35.66125163
      0.23014134	     -0.06492960	     -0.00012525	     -0.20615836	     -0.06693220	      0.88294845	     -0.00018613	     -0.22354262	     -0.00000000	     -0.00000000	     36.04580766
      0.23161642	     -0.06487005	     -0.00012423	     -0.20609909	     -0.06693641	      0.88294837	     -0.00018560	     -0.22353471	     -0.00000000	     -0.00000000	     36.47373931
      0.23309149	     -0.06481126	     -0.00012306	     -0.20604058	     -0.06694057	      0.88294833	     -0.00018503	     -0.22352637	     -0.00000000	     -0.00000000	     37.00436814
      0.23456657	     -0.06475150	     -0.00012215	     -0.20598110	     -0.06694467	      0.88294832	     -0.00018443	     -0.22351765	     -0.00000000	      0.00000000	     37.02771330
      0.23604165	     -0.06468935	     -0.00012120	     -0.20591923	     -0.06694873	      0.88294833	     -0.00018380	     -0.22350851	     -0.00000000	      0.00000000	     37.65253737
      0.23793261	     -0.06461644	     -0.00012030	     -0.20584667	     -0.06695385	      0.88294839	     -0.00018295	     -0.22349616	     -0.00000000	      0.00000000	     37.69901445
      0.23982356	     -0.06452913	     -0.00011923	     -0.20575971	     -0.06695889	      0.88294849	     -0.00018204	     -0.22348330	     -0.00000000	      0.00000000	     38.57099745
      0.24124937	     -0.06447058	     -0.00011912	     -0.20570140	     -0.06696263	      0.88294859	     -0.00018132	     -0.22347305	     -0.00000000	      0.00000000	     38.72060598
      0.24267518	     -0.06440854	     -0.00011822	     -0.20563962	     -0.06696633	      0.88294870	     -0.00018058	     -0.22346250	     -0.00000000	      0.00000000	     39.19995144
      0.24436046	     -0.06434020	     -0.00011816	     -0.20557158	     -0.06697064	      0.88294885	     -0.00017966	     -0.22344960	     -0.00000000	      0.00000000	     39.64409968
      0.24604574	     -0.06426395	     -0.00011704	     -0.20549563	     -0.06697488	      0.88294902	     -0.00017870	     -0.22343634	     -0.00000000	      0.00000000	     39.91225114
      0.24749740	     -0.06420200	     -0.00011737	     -0.20543391	     -0.06697849	      0.88294918	     -0.00017785	     -0.22342455	     -0.00000000	      0.00000000	     40.09753769
      0.24894905	     -0.06413529	     -0.00011703	     -0.20536743	     -0.06698205	      0.88294934	     -0.00017697	     -0.22341250	     -0.00000000	      0.00000000	     40.60193349
      0.25036463	     -0.06407431	     -0.00011715	     -0.20530666	     -0.06698548	      0.88294951	     -0.00017608	     -0.22340052	     -0.00000000	      0.00000000	     40.96561196
      0.25178021	     -0.06401158	     -0.00011693	     -0.20524415	     -0.06698887	      0.88294967	     -0.00017517	     -0.22338840	     -0.00000000	      0.00000000	     40.97652888
      0.25319578	     -0.06394795	     -0.00011693	     -0.20518073	     -0.06699221	      0.88294984	     -0.00017423	     -0.22337609	     -0.00000000	      0.00000000	     41.47040425
      0.25478476	     -0.06387756	     -0.00011677	     -0.20511056	     -0.06699592	      0.88295003	     -0.00017314	     -0.22336206	     -0.00000000	      0.00000000	     41.86991457
      0.25637374	     -0.06380777	     -0.00011689	     -0.20504099	     -0.06699958	      0.88295022	     -0.00017203	     -0.22334783	     -0.00000000	      0.00000000	     41.95160550
      0.25774995	     -0.06374683	     -0.00011681	     -0.20498022	     -0.06700271	      0.88295038	     -0.00017104	     -0.22333537	     -0.00000000	      0.00000000	     42.46676291
      0.25912617	     -0.06368689	     -0.00011683	     -0.20492045	     -0.06700581	      0.88295053	     -0.00017002	     -0.22332280	     -0.00000000	      0.00000000	     42.46464612
      0.26050238	     -0.06362587	     -0.00011677	     -0.20485959	     -0.06700888	      0.88295067	     -0.00016899	     -0.22331011	     -0.00000000	      0.00000000	     42.90093897
      0.26277807	     -0.06353176	     -0.00011674	     -0.20476573	     -0.06701388	      0.88295089	     -0.00016723	     -0.22328892	     -0.00000000	      0.00000000	     42.80496320
      0.26434448	     -0.06346039	     -0.00011672	     -0.20469450	     -0.06701728	      0.88295103	     -0.00016599	     -0.22327433	     -0.00000000	      0.00000000	     43.44569494
      0.26591089	     -0.06339972	     -0.00011711	     -0.20463396	     -0.06702064	      0.88295116	     -0.00016472	     -0.22325963	     -0.00000000	      0.00000000	     43.84316155
      0.26747730	     -0.06333334	     -0.00011668	     -0.20456771	     -0.06702397	      0.88295127	     -0.00016342	     -0.22324507	     -0.00000000	      0.00000000	     43.86489851
      0.26893210	     -0.06327739	     -0.00011707	     -0.20451185	     -0.06702704	      0.88295136	     -0.00016220	     -0.22323155	     -0.00000000	      0.00000000	     43.98392693
      0.27038690	     -0.06322043	     -0.00011697	     -0.20445497	     -0.06703008	      0.88295145	     -0.00016095	     -0.22321817	     -0.00000000	      0.00000000	     44.36445573
      0.27199419	     -0.06316424	     -0.00011744	     -0.20439885	     -0.06703341	      0.88295153	     -0.00015955	     -0.22320353	     -0.00000000	      0.00000000	     44.60658885
      0.27360147	     -0.06310390	     -0.00011715	     -0.20433859	     -0.06703673	      0.88295161	     -0.00015813	     -0.22318915	     -0.00000000	      0.00000000	     44.75650074
      0.27520875	     -0.06304997	     -0.00011786	     -0.20428469	     -0.06704002	      0.88295167	     -0.00015669	     -0.22317500	     -0.00000000	      0.00000000	     44.70916555
      0.27664102	     -0.06300040	     -0.00011750	     -0.20423516	     -0.06704293	      0.88295173	     -0.00015539	     -0.22316264	     -0.00000000	      0.00000000	     45.26023131
      0.27807330	     -0.06295608	     -0.00011803	     -0.20419086	     -0.06704583	      0.88295178	     -0.00015408	     -0.22315052	     -0.00000000	      0.00000000	     45.13225630
      0.27951483	     -0.06291196	     -0.00011789	     -0.20414675	     -0.06704874	      0.88295184	     -0.00015274	     -0.22313862	     -0.00000000	      0.00000000	     45.55830055
      0.28095637	     -0.06287050	     -0.00011743	     -0.20410531	     -0.06705163	      0.88295189	     -0.00015139	     -0.22312704	     -0.00000000	      0.00000000	     45.36861716
      0.28239791	     -0.06282933	     -0.00011677	     -0.20406415	     -0.06705452	      0.88295195	     -0.00015003	     -0.22311579	     -0.00000000	      0.00000000	     45.79765807
      0.28399139	     -0.06278817	     -0.00011616	     -0.20402298	     -0.06705769	      0.88295203	     -0.00014851	     -0.22310376	     -0.00000000	      0.00000000	     46.03690397
      0.28558487	     -0.06274824	     -0.00011604	     -0.20398303	     -0.06706086	      0.88295211	     -0.00014698	     -0.22309216	     -0.00000000	      0.00000000	     46.22315261
      0.28717835	     -0.06270869	     -0.00011645	     -0.20394345	     -0.06706402	      0.88295221	     -0.00014544	     -0.22308112	     -0.00000000	      0.00000000	     46.37752099
      0.28880478	     -0.06267533	     -0.00011744	     -0.20391005	     -0.06706723	      0.88295232	     -0.00014387	     -0.22307045	     -0.00000000	      0.00000000	     46.67074331
      0.29043120	     -0.06264098	     -0.00011795	     -0.20387567	     -0.06707043	      0.88295245	     -0.00014228	     -0.22306042	     -0.00000000	      0.00000000	     46.62143804
      0.29205763	     -0.06260946	     -0.00011959	     -0.20384409	     -0.06707362	      0.88295259	     -0.00014069	     -0.22305094	     -0.00000000	      0.00000000	     46.97389918
      0.29346438	     -0.06258318	     -0.00011978	     -0.20381778	     -0.06707637	      0.88295273	     -0.00013932	     -0.22304311	     -0.00000000	      0.00000000	     47.23595040
      0.29487114	     -0.06255893	     -0.00012106	     -0.20379349	     -0.06707911	      0.88295289	     -0.00013794	     -0.22303563	     -0.00000000	      0.00000000	     47.64399894
      0.29687245	     -0.06252850	     -0.00012080	     -0.20376304	     -0.06708299	      0.88295312	     -0.00013598	     -0.22302557	     -0.00000000	      0.00000000	     48.14904353
      0.29819595	     -0.06250996	     -0.00012261	     -0.20374445	     -0.06708555	      0.88295329	     -0.00013468	     -0.22301931	     -0.00000000	      0.00000000	     47.95239169
      0.29951946	     -0.06249225	     -0.00012293	     -0.20372673	     -0.06708810	      0.88295347	     -0.00013339	     -0.22301333	     -0.00000000	      0.00000000	     48.27162851
      0.30130527	     -0.06247130	     -0.00012494	     -0.20370572	     -0.06709152	      0.88295373	     -0.00013165	     -0.22300576	     -0.00000000	      0.00000000	     48.74294254
      0.30287573	     -0.06245860	     -0.00012631	     -0.20369299	     -0.06709451	      0.88295396	     -0.00013014	     -0.22299961	     -0.00000000	      0.00000000	     48.64415037
      0.30444618	     -0.06244696	     -0.00012880	     -0.20368131	     -0.06709749	      0.88295420	     -0.00012863	     -0.22299406	     -0.00000000	      0.00000000	     48.70299323
      0.30601664	     -0.06244337	     -0.00013009	     -0.20367769	     -0.06710045	      0.88295444	     -0.00012714	     -0.22298912	     -0.00000000	      0.00000000	     49.10952002
      0.30758710	     -0.06244183	     -0.00013313	     -0.20367610	     -0.06710340	      0.88295468	     -0.00012566	     -0.22298493	      0.00000000	      0.00000000	     48.97549506
      0.30915755	     -0.06244638	     -0.00013418	     -0.20368064	     -0.06710633	      0.88295492	     -0.00012420	     -0.22298152	      0.00000000	      0.00000000	     49.07392203
      0.31072801	     -0.06245654	     -0.00013724	     -0.20369076	     -0.06710925	      0.88295515	     -0.00012277	     -0.22297893	      0.00000000	      0.00000000	     49.11037415
      0.31229847	     -0.06247028	     -0.00013758	     -0.20370452	     -0.06711215	      0.88295536	     -0.00012135	     -0.22297724	      0.00000000	      0.00000000	     49.12012672
      0.31368501	     -0.06248786	     -0.00014049	     -0.20372207	     -0.06711470	      0.88295554	     -0.00012013	     -0.22297648	      0.00000000	      0.00000000	     49.41267964
      0.31507156	     -0.06250953	     -0.00014126	     -0.20374375	     -0.06711723	      0.88295570	     -0.00011893	     -0.22297649	      0.00000000	      0.00000000	     49.09933485
      0.31645811	     -0.06253398	     -0.00014298	     -0.20376819	     -0.06711976	      0.88295584	     -0.00011775	     -0.22297729	      0.00000000	      0.00000000	     49.29400866
      0.31784465	     -0.06256389	     -0.00014415	     -0.20379812	     -0.06712227	      0.88295596	     -0.00011659	     -0.22297887	      0.00000000	      0.00000000	     49.04262264
      0.31956515	     -0.06260431	     -0.00014597	     -0.20383856	     -0.06712537	      0.88295608	     -0.00011520	     -0.22298198	      0.00000000	      0.00000000	     48.98467558
      0.32128566	     -0.06264868	     -0.00014701	     -0.20388298	     -0.06712844	      0.88295615	     -0.00011386	     -0.22298630	      0.00000000	      0.00000000	     49.05615179
      0.32272345	     -0.06269263	     -0.00014898	     -0.20392695	     -0.06713100	      0.88295617	     -0.00011277	     -0.22299082	      0.00000000	      0.00000000	     48.82272472
      0.32416125	     -0.06273689	     -0.00015013	     -0.20397125	     -0.06713355	      0.88295616	     -0.00011171	     -0.22299625	      0.00000000	     -0.00000000	     48.47653477
      0.32559904	     -0.06278652	     -0.00015196	     -0.20402091	     -0.06713608	      0.88295611	     -0.00011069	     -0.22300250	      0.00000000	     -0.00000000	     48.61210775
      0.32703684	     -0.06283870	     -0.00015345	     -0.20407315	     -0.06713859	      0.88295601	     -0.00010971	     -0.22300963	      0.00000000	     -0.00000000	     48.21833777
      0.32899207	     -0.06291832	     -0.00015620	     -0.20415283	     -0.06714199	      0.88295582	     -0.00010844	     -0.22302066	      0.00000000	     -0.00000000	     48.24685856
      0.33040774	     -0.06297570	     -0.00015739	     -0.20421028	     -0.06714443	      0.88295563	     -0.00010757	     -0.22302972	      0.00000000	     -0.00000000	     47.52177455
      0.33182341	     -0.06303446	     -0.00015932	     -0.20426910	     -0.06714685	      0.88295541	     -0.00010674	     -0.22303945	      0.00000000	     -0.00000000	     47.65248805
      0.33378894	     -0.06312752	     -0.00016083	     -0.20436230	     -0.06715019	      0.88295501	     -0.00010565	     -0.22305427	      0.00000000	     -0.00000000	     47.55404033
      0.33513167	     -0.06319416	     -0.00016363	     -0.20442900	     -0.06715246	      0.88295470	     -0.00010495	     -0.22306528	      0.00000000	     -0.00000000	     47.05146159
      0.33647441	     -0.06326163	     -0.00016508	     -0.20449657	     -0.06715470	      0.88295434	     -0.00010429	     -0.22307698	      0.00000000	     -0.00000000	     46.75966309
      0.33816990	     -0.06335151	     -0.00016735	     -0.20458658	     -0.06715752	      0.88295384	     -0.00010351	     -0.22309269	      0.00000000	     -0.00000000	     46.48197831
      0.33966827	     -0.06343343	     -0.00016885	     -0.20466864	     -0.06715998	      0.88295335	     -0.00010288	     -0.22310745	      0.00000000	     -0.00000000	     46.17091165
      0.34116664	     -0.06351781	     -0.00017099	     -0.20475315	     -0.06716241	      0.88295280	     -0.00010230	     -0.22312297	      0.00000000	     -0.00000000	     46.12357984
      0.34297039	     -0.06362578	     -0.00017245	     -0.20486133	     -0.06716531	      0.88295209	     -0.00010166	     -0.22314272	      0.00000000	     -0.00000000	     45.45693986
      0.34449935	     -0.06371361	     -0.00017496	     -0.20494932	     -0.06716774	      0.88295144	     -0.00010118	     -0.22316024	      0.00000000	     -0.00000000	     45.38240052
      0.34602832	     -0.06380775	     -0.00017582	     -0.20504367	     -0.06717013	      0.88295074	     -0.00010075	     -0.22317843	      0.00000000	     -0.00000000	     45.01526408
      0.34755728	     -0.06390470	     -0.00017845	     -0.20514080	     -0.06717250	      0.88295001	     -0.00010038	     -0.22319733	      0.00000000	     -0.00000000	     44.89198489
      0.34942102	     -0.06402673	     -0.00017914	     -0.20526314	     -0.06717533	      0.88294907	     -0.00009999	     -0.22322135	      0.00000000	     -0.00000000	     44.26166837
      0.35071197	     -0.06410950	     -0.00018217	     -0.20534607	     -0.06717726	      0.88294838	     -0.00009978	     -0.22323852	      0.00000000	     -0.00000000	     44.15340071
      0.35200292	     -0.06419585	     -0.00018335	     -0.20543265	     -0.06717917	      0.88294768	     -0.00009960	     -0.22325610	      0.00000000	     -0.00000000	     43.95307463
      0.35367017	     -0.06430880	     -0.00018536	     -0.20554589	     -0.06718159	      0.88294673	     -0.00009942	     -0.22327944	      0.00000000	     -0.00000000	     43.65854711
      0.35531961	     -0.06442141	     -0.00018679	     -0.20565882	     -0.06718393	      0.88294577	     -0.00009931	     -0.22330312	      0.00000000	     -0.00000000	     43.12412342
      0.35696905	     -0.06453453	     -0.00018887	     -0.20577228	     -0.06718621	      0.88294478	     -0.00009926	     -0.22332736	      0.00000000	     -0.00000000	     42.81117478
      0.35861849	     -0.06464645	     -0.00019032	     -0.20588457	     -0.06718844	      0.88294377	     -0.00009927	     -0.22335206	      0.00000000	     -0.00000000	     42.52824371
      0.36026792	     -0.06476195	     -0.00019269	     -0.20600043	     -0.06719061	      0.88294275	     -0.00009935	     -0.22337716	      0.00000000	     -0.00000000	     42.49021501
      0.36191736	     -0.06487365	     -0.00019390	     -0.20611255	     -0.06719272	      0.88294170	     -0.00009948	     -0.22340272	      0.00000000	     -0.00000000	     41.57034322
      0.36338865	     -0.06497230	     -0.00019546	     -0.20621158	     -0.06719454	      0.88294076	     -0.00009966	     -0.22342574	      0.00000000	     -0.00000000	     41.67454894
      0.36485995	     -0.06507364	     -0.00019626	     -0.20631333	     -0.06719630	      0.88293981	     -0.00009988	     -0.22344897	      0.00000000	     -0.00000000	     41.40770044
      0.36633124	     -0.06517544	     -0.00019750	     -0.20641555	     -0.06719801	      0.88293885	     -0.00010015	     -0.22347239	      0.00000000	     -0.00000000	     41.34037063
      0.36780253	     -0.06527404	     -0.00019828	     -0.20651461	     -0.06719966	      0.88293788	     -0.00010046	     -0.22349600	      0.00000000	     -0.00000000	     40.67487768
      0.36927383	     -0.06537158	     -0.00019914	     -0.20661260	     -0.06720124	      0.88293692	     -0.00010083	     -0.22351979	      0.00000000	     -0.00000000	     40.64357470
      0.37106706	     -0.06549427	     -0.00020004	     -0.20673589	     -0.06720307	      0.88293574	     -0.00010133	     -0.22354906	      0.00000000	     -0.00000000	     39.84249790
      0.37256328	     -0.06559067	     -0.00020065	     -0.20683279	     -0.06720453	      0.88293475	     -0.00010181	     -0.22357366	      0.00000000	     -0.00000000	     40.00721273
      0.37405950	     -0.06568949	     -0.00020140	     -0.20693213	     -0.06720591	      0.88293377	     -0.00010233	     -0.22359826	      0.00000000	     -0.00000000	     39.42838240
      0.37565630	     -0.06579400	     -0.00020215	     -0.20703722	     -0.06720730	      0.88293272	     -0.00010294	     -0.22362454	      0.00000000	     -0.00000000	     39.29030113
      0.37725310	     -0.06589479	     -0.00020262	     -0.20713860	     -0.06720859	      0.88293168	     -0.00010360	     -0.22365078	      0.00000000	     -0.00000000	     38.68197437
      0.37920731	     -0.06601365	     -0.00020294	     -0.20725821	     -0.06721005	      0.88293041	     -0.00010448	     -0.22368278	      0.00000000	     -0.00000000	     39.01296618
      0.38060862	     -0.06610573	     -0.00020341	     -0.20735085	     -0.06721101	      0.88292951	     -0.00010516	     -0.22370552	      0.00000000	     -0.00000000	     37.98004563
      0.38200994	     -0.06618883	     -0.00020355	     -0.20743451	     -0.06721189	      0.88292861	     -0.00010588	     -0.22372822	      0.00000000	     -0.00000000	     37.73337972
      0.38341327	     -0.06627484	     -0.00020354	     -0.20752109	     -0.06721269	      0.88292772	     -0.00010664	     -0.22375077	      0.00000000	     -0.00000000	     37.55480821
      0.38481660	     -0.06635907	     -0.00020347	     -0.20760592	     -0.06721341	      0.88292683	     -0.00010743	     -0.22377321	      0.00000000	     -0.00000000	     36.96405811
      0.38621993	     -0.06644026	     -0.00020325	     -0.20768771	     -0.06721405	      0.88292595	     -0.00010827	     -0.22379546	      0.00000000	     -0.00000000	     36.83035348
      0.38809210	     -0.06654919	     -0.00020285	     -0.20779745	     -0.06721477	      0.88292478	     -0.00010943	     -0.22382479	      0.00000000	     -0.00000000	     36.37808728
      0.38955614	     -0.06662846	     -0.00020210	     -0.20787738	     -0.06721523	      0.88292388	     -0.00011039	     -0.22384745	      0.00000000	     -0.00000000	     36.06088451
      0.39102018	     -0.06670910	     -0.00020166	     -0.20795867	     -0.06721560	      0.88292299	     -0.00011138	     -0.22386974	      0.00000000	     -0.00000000	     35.65833341
      0.39248422	     -0.06678432	     -0.00020077	     -0.20803457	     -0.06721586	      0.88292210	     -0.00011240	     -0.22389172	      0.00000000	     -0.00000000	     35.20590796
      0.39394826	     -0.06685880	     -0.00019994	     -0.20810973	     -0.06721603	      0.88292123	     -0.00011346	     -0.22391326	      0.00000000	     -0.00000000	     35.09303381
      0.39541231	     -0.06692981	     -0.00019894	     -0.20818142	     -0.06721610	      0.88292037	     -0.00011455	     -0.22393438	      0.00000000	     -0.00000000	     34.43702529
      0.39687635	     -0.06699767	     -0.00019812	     -0.20824997	     -0.06721607	      0.88291952	     -0.00011568	     -0.22395500	      0.00000000	     -0.00000000	     34.36490029
      0.39873838	     -0.06708208	     -0.00019713	     -0.20833527	     -0.06721589	      0.88291845	     -0.00011715	     -0.22398061	      0.00000000	     -0.00000000	     33.73431581
      0.40060041	     -0.06715664	     -0.00019616	     -0.20841071	     -0.06721553	      0.88291741	     -0.00011867	     -0.22400547	      0.00000000	     -0.00000000	     33.12024055
      0.40221503	     -0.06721949	     -0.00019443	     -0.20847435	     -0.06721509	      0.88291653	     -0.00012002	     -0.22402625	      0.00000000	     -0.00000000	     33.06926053
      0.40382965	     -0.06727980	     -0.00019334	     -0.20853544	     -0.06721452	      0.88291567	     -0.00012140	     -0.22404633	      0.00000000	     -0.00000000	     32.68950316
      0.40544427	     -0.06733301	     -0.00019093	     -0.20858946	     -0.06721382	      0.88291483	     -0.00012281	     -0.22406560	      0.00000000	     -0.00000000	     32.52250433
      0.40705888	     -0.06738349	     -0.00018955	     -0.20864074	     -0.06721298	      0.88291402	     -0.00012424	     -0.22408396	      0.00000000	     -0.00000000	     32.06222728
      0.40867350	     -0.06742648	     -0.00018723	     -0.20868455	     -0.06721201	      0.88291323	     -0.00012569	     -0.22410135	      0.00000000	     -0.00000000	     31.88846226
      0.41028812	     -0.06746712	     -0.00018592	     -0.20872597	     -0.06721091	      0.88291247	     -0.00012717	     -0.22411770	      0.00000000	     -0.00000000	     31.63350745
      0.41190274	     -0.06750187	     -0.00018383	     -0.20876153	     -0.06720967	      0.88291174	     -0.00012867	     -0.22413302	      0.00000000	     -0.00000000	     31.48364825
      0.41341488	     -0.06753237	     -0.00018236	     -0.20879278	     -0.06720839	      0.88291108	     -0.00013008	     -0.22414636	      0.00000000	     -0.00000000	     31.11656754
      0.41492702	     -0.06755793	     -0.00018034	     -0.20881910	     -0.06720699	      0.88291046	     -0.00013150	     -0.22415877	      0.00000000	     -0.00000000	     31.04787571
      0.41682106	     -0.06758698	     -0.00017796	     -0.20884908	     -0.06720506	      0.88290972	     -0.00013330	     -0.22417302	      0.00000000	     -0.00000000	     30.78583825
      0.41835324	     -0.06760868	     -0.00017562	     -0.20887154	     -0.06720337	      0.88290916	     -0.00013476	     -0.22418350	      0.00000000	     -0.00000000	     30.60086738
      0.41988542	     -0.06762408	     -0.00017331	     -0.20888770	     -0.06720155	      0.88290863	     -0.00013622	     -0.22419312	      0.00000000	     -0.00000000	     30.28085651
      0.42178406	     -0.06764202	     -0.00017034	     -0.20890657	     -0.06719912	      0.88290804	     -0.00013803	     -0.22420382	      0.00000000	     -0.00000000	     30.04140590
      0.42328340	     -0.06765039	     -0.00016744	     -0.20891568	     -0.06719707	      0.88290760	     -0.00013946	     -0.22421129	      0.00000000	     -0.00000000	     30.08541295
      0.42478274	     -0.06765821	     -0.00016491	     -0.20892424	     -0.06719490	      0.88290721	     -0.00014089	     -0.22421790	      0.00000000	     -0.00000000	     29.78949365
      0.42637898	     -0.06766571	     -0.00016199	     -0.20893252	     -0.06719247	      0.88290683	     -0.00014240	     -0.22422407	      0.00000000	     -0.00000000	     29.74360110
      0.42797523	     -0.06766641	     -0.00015872	     -0.20893400	     -0.06718989	      0.88290649	     -0.00014390	     -0.22422938	      0.00000000	     -0.00000000	     29.42240455
      0.42957147	     -0.06766459	     -0.00015547	     -0.20893295	     -0.06718718	      0.88290619	     -0.00014539	     -0.22423378	      0.00000000	     -0.00000000	     29.43702576
      0.43108919	     -0.06766218	     -0.00015224	     -0.20893127	     -0.06718449	      0.88290595	     -0.00014680	     -0.22423712	      0.00000000	     -0.00000000	     29.41386151
      0.43260691	     -0.06765488	     -0.00014879	     -0.20892470	     -0.06718167	      0.88290574	     -0.00014819	     -0.22423970	      0.00000000	     -0.00000000	     29.04069966
      0.43412463	     -0.06764495	     -0.00014538	     -0.20891549	     -0.06717873	      0.88290557	     -0.00014956	     -0.22424145	      0.00000000	     -0.00000000	     29.16350277
      0.43603070	     -0.06763119	     -0.00014072	     -0.20890265	     -0.06717486	      0.88290540	     -0.00015126	     -0.22424258	      0.00000000	     -0.00000000	     28.73044351
      0.43793677	     -0.06760605	     -0.00013630	     -0.20887839	     -0.06717082	      0.88290528	     -0.00015292	     -0.22424250	      0.00000000	     -0.00000000	     28.84540989
      0.43945849	     -0.06758549	     -0.00013176	     -0.20885855	     -0.06716745	      0.88290522	     -0.00015422	     -0.22424142	      0.00000000	     -0.00000000	     28.87762011
      0.44098021	     -0.06756281	     -0.00012834	     -0.20883656	     -0.06716397	      0.88290519	     -0.00015549	     -0.22423956	      0.00000000	     -0.00000000	     28.66341072
      0.44255924	     -0.06753869	     -0.00012421	     -0.20881315	     -0.06716024	      0.88290520	     -0.00015677	     -0.22423680	      0.00000000	      0.00000000	     28.72245601
      0.44413826	     -0.06750833	     -0.00012025	     -0.20878350	     -0.06715639	      0.88290523	     -0.00015802	     -0.22423325	      0.00000000	      0.00000000	     28.50472868
      0.44571729	     -0.06747586	     -0.00011612	     -0.20875173	     -0.06715242	      0.88290530	     -0.00015923	     -0.22422886	      0.00000000	      0.00000000	     28.52813768
      0.44729632	     -0.06744204	     -0.00011219	     -0.20871858	     -0.06714833	      0.88290539	     -0.00016039	     -0.22422362	      0.00000000	      0.00000000	     28.59298756
      0.44892824	     -0.06740418	     -0.00010777	     -0.20868143	     -0.06714399	      0.88290551	     -0.00016155	     -0.22421741	      0.00000000	      0.00000000	     28.47917440
      0.45056016	     -0.06736290	     -0.00010378	     -0.20864082	     -0.06713953	      0.88290566	     -0.00016265	     -0.22421034	      0.00000000	      0.00000000	     28.30884999
      0.45219208	     -0.06731914	     -0.00009937	     -0.20859773	     -0.06713495	      0.88290584	     -0.00016371	     -0.22420244	      0.00000000	      0.00000000	     28.24955398
      0.45382400	     -0.06727327	     -0.00009532	     -0.20855250	     -0.06713025	      0.88290605	     -0.00016470	     -0.22419375	      0.00000000	      0.00000000	     28.21951469
      0.45545592	     -0.06722461	     -0.00009098	     -0.20850447	     -0.06712545	      0.88290629	     -0.00016564	     -0.22418427	      0.00000000	      0.00000000	     28.17935199
      0.45708784	     -0.06717380	     -0.00008689	     -0.20845427	     -0.06712055	      0.88290655	     -0.00016652	     -0.22417404	      0.00000000	      0.00000000	     28.15410416
      0.45871977	     -0.06712021	     -0.00008258	     -0.20840127	     -0.06711554	      0.88290684	     -0.00016734	     -0.22416305	      0.00000000	      0.00000000	     28.12630775
      0.46035169	     -0.06706486	     -0.00007883	     -0.20834649	     -0.06711043	      0.88290717	     -0.00016810	     -0.22415133	      0.00000000	      0.00000000	     28.11088053
      0.46198361	     -0.06700659	     -0.00007483	     -0.20828877	     -0.06710523	      0.88290752	     -0.00016879	     -0.22413887	      0.00000000	      0.00000000	     28.09458777
      0.46361553	     -0.06694607	     -0.00007101	     -0.20822877	     -0.06709993	      0.88290790	     -0.00016942	     -0.22412568	      0.00000000	      0.00000000	     28.08976886
      0.46524745	     -0.06688283	     -0.00006702	     -0.20816605	     -0.06709455	      0.88290832	     -0.00016998	     -0.22411178	      0.00000000	      0.00000000	     28.08580904
      0.46687937	     -0.06681732	     -0.00006321	     -0.20810103	     -0.06708908	      0.88290877	     -0.00017047	     -0.22409717	      0.00000000	      0.00000000	     28.09368923
      0.46851129	     -0.06674905	     -0.00005927	     -0.20803323	     -0.06708354	      0.88290926	     -0.00017090	     -0.22408187	      0.00000000	      0.00000000	     28.10295170
      0.47014321	     -0.06667838	     -0.00005551	     -0.20796300	     -0.06707792	      0.88290979	     -0.00017126	     -0.22406586	      0.00000000	      0.00000000	     28.12487811
      0.47177514	     -0.06660492	     -0.00005164	     -0.20788996	     -0.06707223	      0.88291036	     -0.00017154	     -0.22404916	      0.00000000	      0.00000000	     28.14981752
      0.47340706	     -0.06652907	     -0.00004795	     -0.20781451	     -0.06706647	      0.88291097	     -0.00017176	     -0.22403175	      0.00000000	      0.00000000	     28.18756838
      0.47503898	     -0.06645055	     -0.00004417	     -0.20773638	     -0.06706065	      0.88291163	     -0.00017191	     -0.22401364	      0.00000000	      0.00000000	     28.22789788
      0.47667090	     -0.06636975	     -0.00004058	     -0.20765593	     -0.06705476	      0.88291233	     -0.00017199	     -0.22399483	      0.00000000	      0.00000000	     28.28247696
      0.47830282	     -0.06628653	     -0.00003695	     -0.20757304	     -0.06704883	      0.88291308	     -0.00017200	     -0.22397533	      0.00000000	      0.00000000	     28.33950655
      0.47993474	     -0.06620141	     -0.00003356	     -0.20748823	     -0.06704284	      0.88291388	     -0.00017194	     -0.22395514	      0.00000000	      0.00000000	     28.40989433
      0.48156666	     -0.06611420	     -0.00003019	     -0.20740131	     -0.06703680	      0.88291472	     -0.00017181	     -0.22393428	      0.00000000	      0.00000000	     28.48455369
      0.48319858	     -0.06602533	     -0.00002707	     -0.20731269	     -0.06703072	      0.88291562	     -0.00017162	     -0.22391277	      0.00000000	      0.00000000	     28.57366864
      0.48483051	     -0.06593465	     -0.00002393	     -0.20722225	     -0.06702460	      0.88291657	     -0.00017135	     -0.22389063	      0.00000000	      0.00000000	     28.66359470
      0.48646243	     -0.06584247	     -0.00002104	     -0.20713028	     -0.06701845	      0.88291758	     -0.00017102	     -0.22386786	      0.00000000	      0.00000000	     28.76678325
      0.48809435	     -0.06574858	     -0.00001813	     -0.20703658	     -0.06701226	      0.88291863	     -0.00017062	     -0.22384448	      0.00000000	      0.00000000	     28.86852859
      0.48972627	     -0.06565352	     -0.00001540	     -0.20694168	     -0.06700605	      0.88291974	     -0.00017016	     -0.22382052	      0.00000000	      0.00000000	     28.98430240
      0.49135819	     -0.06555703	     -0.00001268	     -0.20684533	     -0.06699982	      0.88292090	     -0.00016963	     -0.22379599	      0.00000000	      0.00000000	     29.09749596
      0.49299011	     -0.06545937	     -0.00001017	     -0.20674778	     -0.06699356	      0.88292211	     -0.00016904	     -0.22377090	      0.00000000	      0.00000001	     29.22727376
      0.49462203	     -0.06536044	     -0.00000759	     -0.20664895	     -0.06698729	      0.88292337	     -0.00016839	     -0.22374528	      0.00000000	      0.00000001	     29.34870774
      0.49625395	     -0.06526066	     -0.00000536	     -0.20654923	     -0.06698101	      0.88292468	     -0.00016768	     -0.22371914	      0.00000000	      0.00000001	     29.49108042
      0.49788587	     -0.06515947	     -0.00000320	     -0.20644809	     -0.06697472	      0.88292604	     -0.00016690	     -0.22369253	      0.00000000	      0.00000001	     29.62531181
      0.49951780	     -0.06505822	     -0.00000154	     -0.20634685	     -0.06696842	      0.88292745	     -0.00016607	     -0.22366548	      0.00000000	      0.00000001	     29.77829745
      0.50114972	     -0.06495643	      0.00000018	     -0.20624504	     -0.06696213	      0.88292891	     -0.00016519	     -0.22363805	      0.00000000	      0.00000001	     29.92292995
      0.50278164	     -0.06485438	      0.00000141	     -0.20614295	     -0.06695584	      0.88293041	     -0.00016424	     -0.22361025	      0.00000000	      0.00000001	     30.09231790
      0.50441356	     -0.06475166	      0.00000284	     -0.20604018	     -0.06694956	      0.88293196	     -0.00016325	     -0.22358210	      0.00000000	      0.00000001	     30.24427565
      0.50604548	     -0.06464891	      0.00000364	     -0.20593733	     -0.06694329	      0.88293355	     -0.00016221	     -0.22355363	      0.00000000	      0.00000001	     30.42862086
      0.50767740	     -0.06454577	      0.00000477	     -0.20583409	     -0.06693703	      0.88293517	     -0.00016111	     -0.22352487	      0.00000000	      0.00000001	     30.58371823
      0.50930932	     -0.06444293	      0.00000513	     -0.20573110	     -0.06693079	      0.88293684	     -0.00015997	     -0.22349585	      0.00000000	      0.00000001	     30.78145041
      0.51094124	     -0.06433979	      0.00000613	     -0.20562781	     -0.06692458	      0.88293853	     -0.00015879	     -0.22346660	      0.00000000	      0.00000001	     30.93390328
      0.51257317	     -0.06423722	      0.00000625	     -0.20552505	     -0.06691838	      0.88294026	     -0.00015756	     -0.22343714	      0.00000000	      0.00000001	     31.14813887
      0.51403613	     -0.06414436	      0.00000760	     -0.20543203	     -0.06691286	      0.88294184	     -0.00015643	     -0.22341057	      0.00000000	      0.00000001	     31.34046061
      0.51549910	     -0.06405136	      0.00000796	     -0.20533883	     -0.06690736	      0.88294344	     -0.00015526	     -0.22338390	      0.00000000	      0.00000001	     31.58289239
      0.51689406	     -0.06396513	      0.00000820	     -0.20525239	     -0.06690214	      0.88294498	     -0.00015412	     -0.22335844	      0.00000000	      0.00000001	     31.86079290
      0.51828902	     -0.06387950	      0.00000796	     -0.20516653	     -0.06689695	      0.88294653	     -0.00015296	     -0.22333307	      0.00000000	      0.00000001	     31.80465387
      0.51968399	     -0.06379399	      0.00000753	     -0.20508076	     -0.06689179	      0.88294810	     -0.00015177	     -0.22330776	      0.00000000	      0.00000001	     32.10113547
      0.52239249	     -0.06363530	      0.00000592	     -0.20492154	     -0.06688186	      0.88295119	     -0.00014940	     -0.22325886	      0.00000000	      0.00000001	     31.90411138
      0.52363501	     -0.06355840	      0.00000523	     -0.20484437	     -0.06687734	      0.88295262	     -0.00014829	     -0.22323656	      0.00000000	      0.00000001	     32.60052970
      0.52487753	     -0.06348614	      0.00000422	     -0.20477183	     -0.06687286	      0.88295405	     -0.00014716	     -0.22321433	      0.00000000	      0.00000001	     32.61022625
      0.52638805	     -0.06339971	      0.00000288	     -0.20468504	     -0.06686744	      0.88295580	     -0.00014577	     -0.22318743	      0.00000000	      0.00000001	     32.94232452
      0.52789857	     -0.06331525	      0.00000143	     -0.20460021	     -0.06686208	      0.88295756	     -0.00014436	     -0.22316073	      0.00000000	      0.00000001	     32.81210394
      0.52940909	     -0.06322958	     -0.00000025	     -0.20451414	     -0.06685676	      0.88295932	     -0.00014293	     -0.22313423	      0.00000000	      0.00000001	     33.14498068
      0.53091961	     -0.06314796	     -0.00000207	     -0.20443209	     -0.06685149	      0.88296108	     -0.00014149	     -0.22310791	      0.00000000	      0.00000001	     33.41602200
      0.53250477	     -0.06306402	     -0.00000411	     -0.20434770	     -0.06684603	      0.88296293	     -0.00013996	     -0.22308058	      0.00000000	      0.00000001	     33.33962379
      0.53408993	     -0.06297928	     -0.00000622	     -0.20426249	     -0.06684062	      0.88296477	     -0.00013842	     -0.22305353	      0.00000000	      0.00000001	     33.73696359
      0.53567509	     -0.06289854	     -0.00000847	     -0.20418126	     -0.06683527	      0.88296661	     -0.00013687	     -0.22302674	      0.00000000	      0.00000001	     33.67870602
      0.53726025	     -0.06281730	     -0.00001075	     -0.20409951	     -0.06682999	      0.88296845	     -0.00013532	     -0.22300027	      0.00000000	      0.00000001	     34.02738979
      0.53884541	     -0.06274216	     -0.00001260	     -0.20402386	     -0.06682477	      0.88297028	     -0.00013376	     -0.22297409	      0.00000000	      0.00000001	     34.31709305
      0.54043057	     -0.06266387	     -0.00001392	     -0.20394506	     -0.06681963	      0.88297209	     -0.00013220	     -0.22294831	      0.00000000	      0.00000001	     34.41618291
      0.54201573	     -0.06259067	     -0.00001602	     -0.20387132	     -0.06681455	      0.88297390	     -0.00013064	     -0.22292286	      0.00000000	      0.00000001	     34.39447140
      0.54360089	     -0.06251653	     -0.00001769	     -0.20379663	     -0.06680955	      0.88297569	     -0.00012909	     -0.22289779	      0.00000000	      0.00000001	     34.85299472
      0.54518605	     -0.06244746	     -0.00002039	     -0.20372698	     -0.06680463	      0.88297746	     -0.00012755	     -0.22287306	      0.00000000	      0.00000001	     34.76117455
      0.54677121	     -0.06237757	     -0.00002242	     -0.20365651	     -0.06679978	      0.88297922	     -0.00012602	     -0.22284873	      0.00000000	      0.00000001	     35.10495768
      0.54835637	     -0.06231031	     -0.00002644	     -0.20358863	     -0.06679501	      0.88298097	     -0.00012451	     -0.22282484	      0.00000000	      0.00000001	     35.03049371
      0.54994153	     -0.06224127	     -0.00002981	     -0.20351894	     -0.06679033	      0.88298269	     -0.00012302	     -0.22280155	      0.00000000	      0.00000001	     35.38425719
      0.55152669	     -0.06218106	     -0.00003476	     -0.20345806	     -0.06678573	      0.88298440	     -0.00012155	     -0.22277880	      0.00000000	      0.00000001	     35.59357864
      0.55311186	     -0.06211598	     -0.00003764	     -0.20339233	     -0.06678122	      0.88298608	     -0.00012012	     -0.22275665	      0.00000000	      0.00000001	     35.71514526
      0.55469702	     -0.06206284	     -0.00004270	     -0.20333849	     -0.06677680	      0.88298775	     -0.00011872	     -0.22273493	      0.00000000	      0.00000001	     35.95204938
      0.55610905	     -0.06200439	     -0.00004469	     -0.20327946	     -0.06677295	      0.88298921	     -0.00011751	     -0.22271609	      0.00000000	      0.00000001	     36.05504583
      0.55752108	     -0.06195543	     -0.00004884	     -0.20322987	     -0.06676917	      0.88299066	     -0.00011633	     -0.22269750	      0.00000000	      0.00000001	     36.23683590
      0.55893311	     -0.06190440	     -0.00005195	     -0.20317822	     -0.06676547	      0.88299209	     -0.00011520	     -0.22267927	      0.00000000	      0.00000001	     36.39671322
      0.56034514	     -0.06185593	     -0.00005636	     -0.20312911	     -0.06676186	      0.88299350	     -0.00011410	     -0.22266137	      0.00000000	      0.00000001	     36.63022528
      0.56215436	     -0.06179536	     -0.00006158	     -0.20306772	     -0.06675735	      0.88299528	     -0.00011277	     -0.22263903	      0.00000000	      0.00000001	     36.83818984
      0.56364887	     -0.06174732	     -0.00006734	     -0.20301896	     -0.06675373	      0.88299673	     -0.00011174	     -0.22262100	      0.00000000	      0.00000001	     36.87281396
      0.56514338	     -0.06169749	     -0.00007169	     -0.20296843	     -0.06675021	      0.88299815	     -0.00011076	     -0.22260334	      0.00000000	      0.00000001	     37.13018483
      0.56663788	     -0.06165327	     -0.00007718	     -0.20292348	     -0.06674680	      0.88299955	     -0.00010984	     -0.22258600	      0.00000000	      0.00000001	     37.37913491
      0.56853691	     -0.06159539	     -0.00008160	     -0.20286473	     -0.06674261	      0.88300130	     -0.00010877	     -0.22256460	      0.00000000	      0.00000001	     37.52520262
      0.56974528	     -0.06155815	     -0.00008695	     -0.20282688	     -0.06674003	      0.88300239	     -0.00010815	     -0.22255116	      0.00000000	      0.00000001	     37.64976616
      0.57095366	     -0.06152186	     -0.00009059	     -0.20279001	     -0.06673753	      0.88300346	     -0.00010757	     -0.22253788	      0.00000000	      0.00000001	     37.84948206
      0.57270739	     -0.06147358	     -0.00009665	     -0.20274086	     -0.06673402	      0.88300498	     -0.00010681	     -0.22251895	      0.00000000	      0.00000001	     38.25717229
      0.57446113	     -0.06142505	     -0.00010229	     -0.20269147	     -0.06673068	      0.88300647	     -0.00010616	     -0.22250052	      0.00000000	      0.00000001	     37.80441761
      0.57621487	     -0.06137492	     -0.00010975	     -0.20264042	     -0.06672749	      0.88300792	     -0.00010561	     -0.22248258	      0.00000000	      0.00000001	     38.58881742
      0.57753363	     -0.06133968	     -0.00011290	     -0.20260455	     -0.06672520	      0.88300899	     -0.00010527	     -0.22246933	      0.00000000	      0.00000001	     38.54167392
      0.57885239	     -0.06130571	     -0.00011787	     -0.20256990	     -0.06672300	      0.88301004	     -0.00010499	     -0.22245634	      0.00000000	      0.00000001	     38.66025350
      0.58047124	     -0.06126320	     -0.00012245	     -0.20252658	     -0.06672044	      0.88301129	     -0.00010473	     -0.22244070	      0.00000000	      0.00000001	     38.87353831
      0.58193802	     -0.06122717	     -0.00012738	     -0.20248980	     -0.06671824	      0.88301240	     -0.00010459	     -0.22242684	      0.00000000	      0.00000001	     38.98430147
      0.58340480	     -0.06118944	     -0.00013138	     -0.20245132	     -0.06671616	      0.88301348	     -0.00010452	     -0.22241325	      0.00000000	      0.00000000	     39.03235240
      0.58487157	     -0.06115542	     -0.00013595	     -0.20241653	     -0.06671420	      0.88301454	     -0.00010454	     -0.22239990	      0.00000000	      0.00000000	     39.41794985
      0.58633835	     -0.06112146	     -0.00013990	     -0.20238182	     -0.06671237	      0.88301557	     -0.00010464	     -0.22238686	      0.00000000	      0.00000000	     39.19711121
      0.58780513	     -0.06108780	     -0.00014408	     -0.20234739	     -0.06671066	      0.88301657	     -0.00010483	     -0.22237411	      0.00000000	      0.00000000	     39.62890224
      0.58927190	     -0.06105817	     -0.00014790	     -0.20231700	     -0.06670908	      0.88301755	     -0.00010510	     -0.22236166	      0.00000000	      0.00000000	     39.54182957
      0.59082907	     -0.06102742	     -0.00015194	     -0.20228542	     -0.06670754	      0.88301856	     -0.00010548	     -0.22234885	      0.00000000	      0.00000000	     39.77601897
      0.59238623	     -0.06099834	     -0.00015550	     -0.20225553	     -0.06670615	      0.88301954	     -0.00010596	     -0.22233643	      0.00000000	      0.00000000	     39.68758349
      0.59425921	     -0.06096422	     -0.00015991	     -0.20222042	     -0.06670466	      0.88302068	     -0.00010666	     -0.22232205	      0.00000000	      0.00000000	     40.11826067
      0.59571395	     -0.06094371	     -0.00016238	     -0.20219915	     -0.06670366	      0.88302153	     -0.00010730	     -0.22231131	      0.00000000	      0.00000000	     39.93346595
      0.59716870	     -0.06092152	     -0.00016544	     -0.20217619	     -0.06670278	      0.88302236	     -0.00010803	     -0.22230100	      0.00000000	      0.00000000	     40.15319673
      0.59862344	     -0.06090415	     -0.00016766	     -0.20215806	     -0.06670204	      0.88302316	     -0.00010885	     -0.22229114	      0.00000000	      0.00000000	     40.04931017
      0.60007819	     -0.06088685	     -0.00017042	     -0.20213998	     -0.06670142	      0.88302393	     -0.00010975	     -0.22228180	      0.00000000	      0.00000000	     40.28001420
      0.60153294	     -0.06087806	     -0.00017267	     -0.20213042	     -0.06670094	      0.88302467	     -0.00011073	     -0.22227299	      0.00000000	      0.00000000	     40.31995489
      0.60298768	     -0.06087016	     -0.00017524	     -0.20212175	     -0.06670058	      0.88302538	     -0.00011180	     -0.22226490	      0.00000000	      0.00000000	     40.30001942
      0.60444243	     -0.06086855	     -0.00017716	     -0.20211937	     -0.06670036	      0.88302606	     -0.00011295	     -0.22225751	     -0.00000000	      0.00000000	     40.33597576
      0.60604805	     -0.06087070	     -0.00017919	     -0.20212068	     -0.06670027	      0.88302678	     -0.00011432	     -0.22225031	     -0.00000000	      0.00000000	     40.43876796
      0.60765367	     -0.06087903	     -0.00018046	     -0.20212818	     -0.06670034	      0.88302745	     -0.00011579	     -0.22224412	     -0.00000000	      0.00000000	     40.15576716
      0.60925930	     -0.06088660	     -0.00018155	     -0.20213493	     -0.06670057	      0.88302808	     -0.00011736	     -0.22223900	     -0.00000000	      0.00000000	     40.67625137
      0.61060371	     -0.06090346	     -0.00018209	     -0.20215111	     -0.06670089	      0.88302857	     -0.00011876	     -0.22223550	     -0.00000000	      0.00000000	     40.29143340
      0.61194812	     -0.06091856	     -0.00018261	     -0.20216553	     -0.06670131	      0.88302902	     -0.00012022	     -0.22223283	     -0.00000000	      0.00000000	     40.44783287
      0.61357011	     -0.06094708	     -0.00018309	     -0.20219326	     -0.06670197	      0.88302952	     -0.00012208	     -0.22223065	     -0.00000000	      0.00000000	     40.27511817
      0.61519211	     -0.06097124	     -0.00018325	     -0.20221663	     -0.06670279	      0.88302996	     -0.00012405	     -0.22222973	     -0.00000000	      0.00000000	     40.28382674
      0.61659750	     -0.06100305	     -0.00018350	     -0.20224775	     -0.06670363	      0.88303029	     -0.00012583	     -0.22222981	     -0.00000000	      0.00000000	     40.25161525
      0.61800289	     -0.06103130	     -0.00018320	     -0.20227535	     -0.06670458	      0.88303058	     -0.00012769	     -0.22223084	     -0.00000000	      0.00000000	     40.25094755
      0.61940829	     -0.06106826	     -0.00018310	     -0.20231164	     -0.06670565	      0.88303082	     -0.00012962	     -0.22223270	     -0.00000000	      0.00000000	     40.13184406
      0.62110877	     -0.06111363	     -0.00018253	     -0.20235624	     -0.06670709	      0.88303104	     -0.00013206	     -0.22223621	     -0.00000000	      0.00000000	     40.02770588
      0.62250491	     -0.06115441	     -0.00018243	     -0.20239639	     -0.06670840	      0.88303116	     -0.00013415	     -0.22224002	     -0.00000000	      0.00000000	     39.82749281
      0.62390105	     -0.06119595	     -0.00018179	     -0.20243730	     -0.06670981	      0.88303122	     -0.00013630	     -0.22224466	     -0.00000000	      0.00000000	     39.94817520
      0.62569216	     -0.06126152	     -0.00018166	     -0.20250209	     -0.06671178	      0.88303122	     -0.00013917	     -0.22225179	     -0.00000000	     -0.00000000	     39.56425669
      0.62708330	     -0.06130394	     -0.00018076	     -0.20254392	     -0.06671343	      0.88303116	     -0.00014148	     -0.22225835	     -0.00000000	     -0.00000000	     39.60057871
      0.62847443	     -0.06135648	     -0.00018067	     -0.20259587	     -0.06671518	      0.88303104	     -0.00014385	     -0.22226558	     -0.00000000	     -0.00000000	     39.41922270
      0.62986557	     -0.06140823	     -0.00017981	     -0.20264705	     -0.06671703	      0.88303086	     -0.00014630	     -0.22227359	     -0.00000000	     -0.00000000	     39.44839127
      0.63171152	     -0.06148739	     -0.00017913	     -0.20272546	     -0.06671964	      0.88303053	     -0.00014964	     -0.22228529	     -0.00000000	     -0.00000000	     38.92831521
      0.63314317	     -0.06154031	     -0.00017778	     -0.20277785	     -0.06672177	      0.88303020	     -0.00015231	     -0.22229530	     -0.00000000	     -0.00000000	     39.07081949
      0.63457482	     -0.06160391	     -0.00017719	     -0.20284090	     -0.06672400	      0.88302980	     -0.00015505	     -0.22230593	     -0.00000000	     -0.00000000	     38.90223295
      0.63600647	     -0.06166578	     -0.00017580	     -0.20290225	     -0.06672633	      0.88302935	     -0.00015785	     -0.22231729	     -0.00000000	     -0.00000000	     38.74005877
      0.63743811	     -0.06173134	     -0.00017483	     -0.20296729	     -0.06672875	      0.88302883	     -0.00016072	     -0.22232929	     -0.00000000	     -0.00000000	     38.64844832
      0.63893243	     -0.06180024	     -0.00017334	     -0.20303568	     -0.06673137	      0.88302822	     -0.00016378	     -0.22234250	     -0.00000000	     -0.00000000	     38.25438295
      0.64042674	     -0.06186979	     -0.00017213	     -0.20310472	     -0.06673408	      0.88302755	     -0.00016690	     -0.22235635	     -0.00000000	     -0.00000000	     38.21847031
      0.64192105	     -0.06194206	     -0.00017051	     -0.20317651	     -0.06673689	      0.88302681	     -0.00017008	     -0.22237081	     -0.00000000	     -0.00000000	     38.24430707
      0.64341536	     -0.06201656	     -0.00016914	     -0.20325054	     -0.06673979	      0.88302601	     -0.00017333	     -0.22238590	     -0.00000000	     -0.00000000	     37.70205189
      0.64490967	     -0.06208902	     -0.00016736	     -0.20332255	     -0.06674277	      0.88302515	     -0.00017663	     -0.22240158	     -0.00000000	     -0.00000000	     37.85969089
      0.64640398	     -0.06216864	     -0.00016583	     -0.20340172	     -0.06674583	      0.88302422	     -0.00017998	     -0.22241779	     -0.00000000	     -0.00000000	     37.52560182
      0.64789829	     -0.06224374	     -0.00016386	     -0.20347642	     -0.06674897	      0.88302325	     -0.00018339	     -0.22243463	     -0.00000000	     -0.00000000	     37.38345644
      0.64953684	     -0.06233437	     -0.00016224	     -0.20356660	     -0.06675250	      0.88302211	     -0.00018718	     -0.22245364	     -0.00000000	     -0.00000000	     37.13425665
      0.65117539	     -0.06241845	     -0.00015989	     -0.20365027	     -0.06675612	      0.88302091	     -0.00019103	     -0.22247335	     -0.00000000	     -0.00000001	     36.79622104
      0.65258639	     -0.06249504	     -0.00015880	     -0.20372650	     -0.06675929	      0.88301983	     -0.00019438	     -0.22249075	     -0.00000000	     -0.00000001	     36.68819014
      0.65399739	     -0.06257023	     -0.00015686	     -0.20380135	     -0.06676253	      0.88301871	     -0.00019777	     -0.22250857	     -0.00000000	     -0.00000001	     36.65205841
      0.65547207	     -0.06265228	     -0.00015536	     -0.20388307	     -0.06676597	      0.88301750	     -0.00020134	     -0.22252762	     -0.00000000	     -0.00000001	     36.54322479
      0.65694675	     -0.06273408	     -0.00015349	     -0.20396455	     -0.06676947	      0.88301625	     -0.00020494	     -0.22254713	     -0.00000000	     -0.00000001	     36.07900214
      0.65842143	     -0.06281433	     -0.00015189	     -0.20404449	     -0.06677301	      0.88301496	     -0.00020857	     -0.22256706	     -0.00000000	     -0.00000001	     36.08942860
      0.65998317	     -0.06290167	     -0.00014993	     -0.20413153	     -0.06677682	      0.88301355	     -0.00021244	     -0.22258855	     -0.00000000	     -0.00000001	     36.01028407
      0.66154490	     -0.06298910	     -0.00014807	     -0.20421868	     -0.06678068	      0.88301211	     -0.00021634	     -0.22261048	     -0.00000000	     -0.00000001	     35.42389089
      0.66310663	     -0.06307335	     -0.00014587	     -0.20430266	     -0.06678459	      0.88301064	     -0.00022025	     -0.22263281	     -0.00000000	     -0.00000001	     35.50251944
      0.66466836	     -0.06316334	     -0.00014391	     -0.20439240	     -0.06678854	      0.88300915	     -0.00022417	     -0.22265548	     -0.00000000	     -0.00000001	     35.37563460
      0.66623009	     -0.06324738	     -0.00014141	     -0.20447623	     -0.06679253	      0.88300762	     -0.00022810	     -0.22267857	     -0.00000000	     -0.00000001	     35.10709298
      0.66777644	     -0.06333342	     -0.00013933	     -0.20456205	     -0.06679651	      0.88300609	     -0.00023200	     -0.22270172	     -0.00000000	     -0.00000001	     34.79197420
      0.66932279	     -0.06341938	     -0.00013704	     -0.20464781	     -0.06680052	      0.88300454	     -0.00023590	     -0.22272516	     -0.00000000	     -0.00000001	     34.84460810
      0.67086914	     -0.06350334	     -0.00013481	     -0.20473160	     -0.06680456	      0.88300298	     -0.00023979	     -0.22274889	     -0.00000000	     -0.00000001	     34.45071796
      0.67241549	     -0.06358701	     -0.00013260	     -0.20481510	     -0.06680862	      0.88300140	     -0.00024367	     -0.22277287	     -0.00000000	     -0.00000001	     34.59681198
      0.67396184	     -0.06367199	     -0.00013080	     -0.20489994	     -0.06681270	      0.88299981	     -0.00024753	     -0.22279715	     -0.00000000	     -0.00000001	     33.96905928
      0.67550819	     -0.06375544	     -0.00012895	     -0.20498325	     -0.06681680	      0.88299822	     -0.00025136	     -0.22282171	     -0.00000000	     -0.00000001	     34.19745582
      0.67705454	     -0.06383888	     -0.00012652	     -0.20506658	     -0.06682091	      0.88299662	     -0.00025517	     -0.22284653	     -0.00000000	     -0.00000001	     33.79412502
      0.67857296	     -0.06392082	     -0.00012423	     -0.20514842	     -0.06682496	      0.88299504	     -0.00025887	     -0.22287107	     -0.00000000	     -0.00000001	     33.86276490
      0.68009138	     -0.06400015	     -0.00012166	     -0.20522768	     -0.06682902	      0.88299346	     -0.00026252	     -0.22289579	     -0.00000000	     -0.00000001	     33.55824087
      0.68202696	     -0.06410660	     -0.00011928	     -0.20533404	     -0.06683421	      0.88299146	     -0.00026711	     -0.22292744	     -0.00000000	     -0.00000001	     33.33242170
      0.68350177	     -0.06418021	     -0.00011684	     -0.20540761	     -0.06683817	      0.88298993	     -0.00027054	     -0.22295181	     -0.00000000	     -0.00000001	     33.15188681
      0.68497657	     -0.06425301	     -0.00011556	     -0.20548036	     -0.06684214	      0.88298841	     -0.00027392	     -0.22297612	     -0.00000000	     -0.00000001	     33.24068253
      0.68645137	     -0.06433155	     -0.00011422	     -0.20555886	     -0.06684611	      0.88298690	     -0.00027723	     -0.22300050	     -0.00000000	     -0.00000001	     33.03381295
      0.68792617	     -0.06440430	     -0.00011294	     -0.20563159	     -0.06685008	      0.88298540	     -0.00028048	     -0.22302507	     -0.00000000	     -0.00000001	     32.93319371
      0.68940097	     -0.06447665	     -0.00011171	     -0.20570392	     -0.06685404	      0.88298390	     -0.00028365	     -0.22304964	     -0.00000000	     -0.00000001	     32.79571341
      0.69087578	     -0.06454418	     -0.00011098	     -0.20577144	     -0.06685801	      0.88298242	     -0.00028676	     -0.22307433	     -0.00000000	     -0.00000001	     32.61997591
      0.69245965	     -0.06462028	     -0.00011063	     -0.20584754	     -0.06686227	      0.88298084	     -0.00029001	     -0.22310085	     -0.00000000	     -0.00000001	     32.49473900
      0.69404353	     -0.06468805	     -0.00011010	     -0.20591531	     -0.06686652	      0.88297928	     -0.00029317	     -0.22312740	     -0.00000000	     -0.00000001	     32.21055748
      0.69562741	     -0.06475531	     -0.00010955	     -0.20598260	     -0.06687076	      0.88297774	     -0.00029623	     -0.22315373	     -0.00000000	     -0.00000001	     32.10906738
      0.69721128	     -0.06481822	     -0.00010803	     -0.20604557	     -0.06687500	      0.88297623	     -0.00029919	     -0.22317980	     -0.00000000	     -0.00000001	     32.02027626
      0.69879516	     -0.06487807	     -0.00010667	     -0.20610548	     -0.06687922	      0.88297473	     -0.00030206	     -0.22320548	     -0.00000000	     -0.00000001	     32.05145918
      0.70037904	     -0.06493443	     -0.00010539	     -0.20616191	     -0.06688344	      0.88297327	     -0.00030482	     -0.22323068	     -0.00000000	     -0.00000001	     31.75235632
      0.70192067	     -0.06498831	     -0.00010465	     -0.20621586	     -0.06688753	      0.88297188	     -0.00030740	     -0.22325470	     -0.00000000	     -0.00000001	     31.83843180
      0.70346231	     -0.06503549	     -0.00010373	     -0.20626312	     -0.06689162	      0.88297052	     -0.00030989	     -0.22327822	     -0.00000000	     -0.00000001	     31.56999873
      0.70532775	     -0.06508994	     -0.00010361	     -0.20631766	     -0.06689654	      0.88296893	     -0.00031275	     -0.22330591	     -0.00000000	     -0.00000001	     31.65011997
      0.70719320	     -0.06514079	     -0.00010255	     -0.20636864	     -0.06690144	      0.88296739	     -0.00031546	     -0.22333264	     -0.00000000	     -0.00000001	     31.33713256
      0.70883751	     -0.06518134	     -0.00010343	     -0.20640927	     -0.06690575	      0.88296608	     -0.00031772	     -0.22335539	     -0.00000000	     -0.00000001	     31.62673639
      0.71048183	     -0.06522022	     -0.00010186	     -0.20644828	     -0.06691003	      0.88296483	     -0.00031986	     -0.22337740	     -0.00000000	     -0.00000001	     31.18049340
      0.71195049	     -0.06525057	     -0.00010287	     -0.20647872	     -0.06691385	      0.88296375	     -0.00032166	     -0.22339642	     -0.00000000	     -0.00000000	     31.27518119
      0.71341915	     -0.06528040	     -0.00010206	     -0.20650866	     -0.06691764	      0.88296272	     -0.00032336	     -0.22341482	     -0.00000000	     -0.00000000	     31.28672555
      0.71519114	     -0.06531509	     -0.00010232	     -0.20654348	     -0.06692221	      0.88296153	     -0.00032528	     -0.22343631	     -0.00000000	     -0.00000000	     31.30963926
      0.71696313	     -0.06534716	     -0.00010078	     -0.20657573	     -0.06692675	      0.88296041	     -0.00032705	     -0.22345704	     -0.00000000	     -0.00000000	     30.85967277
      0.71836089	     -0.06536734	     -0.00010143	     -0.20659602	     -0.06693031	      0.88295958	     -0.00032835	     -0.22347282	     -0.00000000	     -0.00000000	     31.15419476
      0.71975866	     -0.06538861	     -0.00010049	     -0.20661743	     -0.06693386	      0.88295879	     -0.00032955	     -0.22348810	     -0.00000000	     -0.00000000	     31.17451608
      0.72144715	     -0.06541285	     -0.00010008	     -0.20664184	     -0.06693812	      0.88295790	     -0.00033088	     -0.22350596	     -0.00000000	     -0.00000000	     31.31189382
      0.72313565	     -0.06543645	     -0.00009908	     -0.20666563	     -0.06694236	      0.88295707	     -0.00033208	     -0.22352320	     -0.00000000	     -0.00000000	     30.86210202
      0.72482415	     -0.06545217	     -0.00009866	     -0.20668152	     -0.06694657	      0.88295630	     -0.00033315	     -0.22353981	     -0.00000000	     -0.00000000	     31.32782841
      0.72628219	     -0.06546648	     -0.00009725	     -0.20669603	     -0.06695019	      0.88295570	     -0.00033396	     -0.22355354	     -0.00000000	     -0.00000000	     31.03960191
      0.72774023	     -0.06547755	     -0.00009662	     -0.20670727	     -0.06695378	      0.88295513	     -0.00033467	     -0.22356682	     -0.00000000	     -0.00000000	     31.27837046
      0.72936484	     -0.06549290	     -0.00009567	     -0.20672282	     -0.06695777	      0.88295456	     -0.00033535	     -0.22358103	     -0.00000000	     -0.00000000	     31.25638187
      0.73098945	     -0.06550031	     -0.00009464	     -0.20673045	     -0.06696172	      0.88295405	     -0.00033591	     -0.22359475	     -0.00000000	     -0.00000000	     31.18183672
      0.73261406	     -0.06550853	     -0.00009348	     -0.20673889	     -0.06696564	      0.88295359	     -0.00033634	     -0.22360787	     -0.00000000	     -0.00000000	     31.18320266
      0.73423867	     -0.06551280	     -0.00009257	     -0.20674339	     -0.06696954	      0.88295319	     -0.00033666	     -0.22362044	     -0.00000000	     -0.00000000	     31.27776461
      0.73586328	     -0.06551608	     -0.00009182	     -0.20674690	     -0.06697340	      0.88295284	     -0.00033686	     -0.22363246	     -0.00000000	     -0.00000000	     31.30199913
      0.73748789	     -0.06551667	     -0.00009132	     -0.20674771	     -0.06697723	      0.88295255	     -0.00033693	     -0.22364397	     -0.00000000	     -0.00000000	     31.41339183
      0.73911250	     -0.06551642	     -0.00009079	     -0.20674770	     -0.06698103	      0.88295230	     -0.00033689	     -0.22365495	     -0.00000000	     -0.00000000	     31.46190416
      0.74073711	     -0.06551309	     -0.00009052	     -0.20674460	     -0.06698478	      0.88295210	     -0.00033674	     -0.22366540	     -0.00000000	     -0.00000000	     31.61655572
      0.74236172	     -0.06550892	     -0.00009004	     -0.20674068	     -0.06698850	      0.88295195	     -0.00033646	     -0.22367531	     -0.00000000	     -0.00000000	     31.77248536
      0.74398633	     -0.06550270	     -0.00009001	     -0.20673470	     -0.06699218	      0.88295184	     -0.00033607	     -0.22368468	     -0.00000000	     -0.00000000	     31.69550619
      0.74561094	     -0.06549379	     -0.00008960	     -0.20672603	     -0.06699582	      0.88295178	     -0.00033557	     -0.22369351	     -0.00000000	     -0.00000000	     32.03876829
      0.74723555	     -0.06548451	     -0.00008986	     -0.20671700	     -0.06699942	      0.88295175	     -0.00033496	     -0.22370178	     -0.00000000	     -0.00000000	     31.87648020
      0.74886016	     -0.06547180	     -0.00008955	     -0.20670454	     -0.06700297	      0.88295177	     -0.00033424	     -0.22370953	     -0.00000000	      0.00000000	     32.17177140
      0.75048477	     -0.06545970	     -0.00008995	     -0.20669269	     -0.06700648	      0.88295182	     -0.00033342	     -0.22371673	     -0.00000000	      0.00000000	     32.01214869
      0.75210938	     -0.06544325	     -0.00008975	     -0.20667650	     -0.06700994	      0.88295190	     -0.00033249	     -0.22372341	     -0.00000000	      0.00000000	     32.23338426
      0.75373399	     -0.06542684	     -0.00009049	     -0.20666033	     -0.06701336	      0.88295202	     -0.00033146	     -0.22372953	     -0.00000000	      0.00000000	     32.30956994
      0.75535860	     -0.06540722	     -0.00009026	     -0.20664098	     -0.06701672	      0.88295217	     -0.00033034	     -0.22373512	     -0.00000000	      0.00000000	     32.43553251
      0.75698321	     -0.06538725	     -0.00009124	     -0.20662125	     -0.06702004	      0.88295235	     -0.00032911	     -0.22374016	     -0.00000000	      0.00000000	     32.57718308
      0.75860782	     -0.06536441	     -0.00009110	     -0.20659868	     -0.06702331	      0.88295256	     -0.00032780	     -0.22374468	     -0.00000000	      0.00000000	     32.68921134
      0.76023243	     -0.06534127	     -0.00009237	     -0.20657579	     -0.06702652	      0.88295280	     -0.00032640	     -0.22374865	     -0.00000000	      0.00000000	     32.85849442
      0.76169113	     -0.06531718	     -0.00009246	     -0.20655193	     -0.06702936	      0.88295304	     -0.00032507	     -0.22375177	     -0.00000000	      0.00000000	     33.05086013
      0.76314982	     -0.06529284	     -0.00009344	     -0.20652781	     -0.06703216	      0.88295329	     -0.00032368	     -0.22375443	     -0.00000000	      0.00000000	     33.29058838
      0.76452372	     -0.06526975	     -0.00009404	     -0.20650494	     -0.06703476	      0.88295355	     -0.00032231	     -0.22375655	     -0.00000000	      0.00000000	     33.54427440
      0.76589762	     -0.06524474	     -0.00009489	     -0.20648015	     -0.06703732	      0.88295382	     -0.00032089	     -0.22375832	     -0.00000000	      0.00000000	     33.46626882
      0.76727152	     -0.06521769	     -0.00009580	     -0.20645330	     -0.06703984	      0.88295411	     -0.00031943	     -0.22375969	     -0.00000000	      0.00000000	     33.75863170
      0.77011104	     -0.06516333	     -0.00009809	     -0.20639938	     -0.06704493	      0.88295474	     -0.00031625	     -0.22376131	     -0.00000000	      0.00000000	     33.48140208
      0.77137178	     -0.06513197	     -0.00009905	     -0.20636820	     -0.06704713	      0.88295505	     -0.00031479	     -0.22376153	     -0.00000000	      0.00000000	     34.30840034
      0.77263253	     -0.06510407	     -0.00010035	     -0.20634049	     -0.06704930	      0.88295536	     -0.00031329	     -0.22376140	     -0.00000000	      0.00000000	     34.26645819
      0.77437502	     -0.06506541	     -0.00010233	     -0.20630207	     -0.06705224	      0.88295580	     -0.00031119	     -0.22376071	     -0.00000000	      0.00000000	     34.70316751
      0.77584827	     -0.06502853	     -0.00010384	     -0.20626539	     -0.06705468	      0.88295620	     -0.00030937	     -0.22375970	     -0.00000000	      0.00000000	     34.74064514
      0.77732151	     -0.06499238	     -0.00010602	     -0.20622943	     -0.06705707	      0.88295660	     -0.00030752	     -0.22375826	     -0.00000000	      0.00000000	     34.77983453
      0.77879475	     -0.06495438	     -0.00010816	     -0.20619162	     -0.06705941	      0.88295702	     -0.00030565	     -0.22375643	     -0.00000000	      0.00000000	     35.14018262
      0.78044103	     -0.06491506	     -0.00011103	     -0.20615250	     -0.06706197	      0.88295751	     -0.00030354	     -0.22375389	     -0.00000000	      0.00000000	     35.25360160
      0.78208731	     -0.06486849	     -0.00011364	     -0.20610613	     -0.06706448	      0.88295801	     -0.00030141	     -0.22375093	     -0.00000000	      0.00000000	     35.33751944
      0.78373360	     -0.06482395	     -0.00011693	     -0.20606177	     -0.06706692	      0.88295852	     -0.00029927	     -0.22374746	     -0.00000000	      0.00000000	     35.54544209
      0.78520789	     -0.06478148	     -0.00011955	     -0.20601948	     -0.06706906	      0.88295900	     -0.00029734	     -0.22374395	     -0.00000000	      0.00000000	     35.86476116
      0.78668219	     -0.06473950	     -0.00012263	     -0.20597765	     -0.06707115	      0.88295949	     -0.00029542	     -0.22374005	     -0.00000000	      0.00000000	     36.17860610
      0.78815648	     -0.06469835	     -0.00012546	     -0.20593665	     -0.06707319	      0.88295999	     -0.00029351	     -0.22373578	     -0.00000000	      0.00000000	     36.59690179
      0.78963078	     -0.06465574	     -0.00012853	     -0.20589419	     -0.06707518	      0.88296051	     -0.00029161	     -0.22373119	     -0.00000000	      0.00000000	     36.51429383
      0.79110507	     -0.06461117	     -0.00013199	     -0.20584976	     -0.06707714	      0.88296104	     -0.00028973	     -0.22372625	     -0.00000000	      0.00000000	     37.02855177
      0.79277146	     -0.06456335	     -0.00013612	     -0.20580210	     -0.06707929	      0.88296166	     -0.00028764	     -0.22372031	     -0.00000000	      0.00000000	     37.16063618
      0.79443786	     -0.06451217	     -0.00014066	     -0.20575105	     -0.06708139	      0.88296229	     -0.00028560	     -0.22371400	     -0.00000000	      0.00000000	     37.36403152
      0.79591898	     -0.06446614	     -0.00014456	     -0.20570515	     -0.06708321	      0.88296287	     -0.00028384	     -0.22370801	     -0.00000000	      0.00000000	     37.72589939
      0.79740010	     -0.06442007	     -0.00014885	     -0.20565918	     -0.06708499	      0.88296346	     -0.00028213	     -0.22370169	     -0.00000000	      0.00000000	     38.13749790
      0.79883034	     -0.06437659	     -0.00015291	     -0.20561582	     -0.06708668	      0.88296404	     -0.00028054	     -0.22369526	     -0.00000000	      0.00000000	     38.58871673
      0.80026058	     -0.06433284	     -0.00015724	     -0.20557218	     -0.06708833	      0.88296463	     -0.00027902	     -0.22368856	     -0.00000000	      0.00000000	     38.60367101
      0.80169082	     -0.06428664	     -0.00016150	     -0.20552608	     -0.06708996	      0.88296524	     -0.00027756	     -0.22368155	     -0.00000000	      0.00000000	     39.12926483
      0.80334114	     -0.06423740	     -0.00016667	     -0.20547695	     -0.06709180	      0.88296595	     -0.00027598	     -0.22367303	     -0.00000000	      0.00000000	     39.41350522
      0.80499146	     -0.06418245	     -0.00017167	     -0.20542213	     -0.06709361	      0.88296668	     -0.00027449	     -0.22366413	     -0.00000000	      0.00000000	     39.58505585
      0.80664177	     -0.06412960	     -0.00017717	     -0.20536938	     -0.06709539	      0.88296742	     -0.00027312	     -0.22365481	     -0.00000000	      0.00000000	     39.94191100
      0.80829209	     -0.06407535	     -0.00018214	     -0.20531525	     -0.06709713	      0.88296817	     -0.00027187	     -0.22364506	     -0.00000000	      0.00000000	     40.28858090
      0.80994241	     -0.06402232	     -0.00018799	     -0.20526231	     -0.06709885	      0.88296893	     -0.00027074	     -0.22363489	     -0.00000000	      0.00000000	     40.61912722
      0.81159273	     -0.06396648	     -0.00019265	     -0.20520658	     -0.06710055	      0.88296970	     -0.00026974	     -0.22362433	     -0.00000000	      0.00000000	     40.99812711
      0.81324305	     -0.06391386	     -0.00019906	     -0.20515404	     -0.06710223	      0.88297048	     -0.00026886	     -0.22361334	     -0.00000000	      0.00000000	     41.29962308
      0.81471985	     -0.06386171	     -0.00020282	     -0.20510200	     -0.06710372	      0.88297118	     -0.00026819	     -0.22360320	     -0.00000000	      0.00000000	     41.76491714
      0.81619665	     -0.06381407	     -0.00020835	     -0.20505442	     -0.06710519	      0.88297189	     -0.00026763	     -0.22359271	     -0.00000000	      0.00000000	     42.14700086
      0.81819400	     -0.06374743	     -0.00021292	     -0.20498794	     -0.06710717	      0.88297285	     -0.00026705	     -0.22357822	     -0.00000000	      0.00000000	     42.56280796
      0.81945449	     -0.06370345	     -0.00021870	     -0.20494398	     -0.06710841	      0.88297346	     -0.00026679	     -0.22356873	     -0.00000000	      0.00000000	     42.65022922
      0.82071499	     -0.06366026	     -0.00022256	     -0.20490085	     -0.06710965	      0.88297407	     -0.00026661	     -0.22355900	     -0.00000000	      0.00000000	     42.99186107
      0.82267949	     -0.06359788	     -0.00022917	     -0.20483854	     -0.06711158	      0.88297502	     -0.00026650	     -0.22354356	     -0.00000000	      0.00000000	     43.10220998
      0.82464398	     -0.06352427	     -0.00023321	     -0.20476505	     -0.06711350	      0.88297596	     -0.00026659	     -0.22352785	     -0.00000000	      0.00000000	     44.36576837
      0.82598374	     -0.06348792	     -0.00023923	     -0.20472871	     -0.06711482	      0.88297660	     -0.00026677	     -0.22351678	     -0.00000000	      0.00000000	     43.90272695
      0.82732350	     -0.06344057	     -0.00024242	     -0.20468142	     -0.06711614	      0.88297723	     -0.00026705	     -0.22350565	     -0.00000000	      0.00000000	     44.17864645
      0.82916308	     -0.06338227	     -0.00024865	     -0.20462316	     -0.06711795	      0.88297808	     -0.00026759	     -0.22349006	     -0.00000000	      0.00000000	     44.06861363
      0.83063559	     -0.06332941	     -0.00025219	     -0.20457033	     -0.06711942	      0.88297876	     -0.00026815	     -0.22347744	     -0.00000000	      0.00000000	     44.58555839
      0.83210809	     -0.06328072	     -0.00025803	     -0.20452163	     -0.06712089	      0.88297943	     -0.00026884	     -0.22346466	     -0.00000000	      0.00000000	     44.86640978
      0.83358060	     -0.06323189	     -0.00026248	     -0.20447280	     -0.06712238	      0.88298008	     -0.00026964	     -0.22345192	     -0.00000000	      0.00000000	     44.84419245
      0.83505311	     -0.06318616	     -0.00026808	     -0.20442702	     -0.06712389	      0.88298073	     -0.00027056	     -0.22343920	     -0.00000000	      0.00000000	     45.18813785
      0.83694397	     -0.06312662	     -0.00027290	     -0.20436748	     -0.06712584	      0.88298154	     -0.00027192	     -0.22342296	     -0.00000000	      0.00000000	     45.21288980
      0.83832080	     -0.06308044	     -0.00027785	     -0.20432125	     -0.06712729	      0.88298212	     -0.00027303	     -0.22341107	     -0.00000000	      0.00000000	     45.30461466
      0.83969763	     -0.06303613	     -0.00028089	     -0.20427692	     -0.06712875	      0.88298270	     -0.00027424	     -0.22339911	     -0.00000000	      0.00000000	     45.61009572
      0.84119410	     -0.06299235	     -0.00028478	     -0.20423310	     -0.06713036	      0.88298330	     -0.00027568	     -0.22338614	     -0.00000000	      0.00000000	     45.56460583
      0.84269057	     -0.06294520	     -0.00028769	     -0.20418592	     -0.06713200	      0.88298390	     -0.00027725	     -0.22337321	     -0.00000000	      0.00000000	     45.95678200
      0.84404166	     -0.06290664	     -0.00029085	     -0.20414731	     -0.06713350	      0.88298442	     -0.00027877	     -0.22336152	     -0.00000000	      0.00000000	     46.15902711
      0.84539276	     -0.06286683	     -0.00029359	     -0.20410745	     -0.06713502	      0.88298493	     -0.00028038	     -0.22334988	     -0.00000000	      0.00000000	     46.02304455
      0.84674386	     -0.06282704	     -0.00029633	     -0.20406760	     -0.06713656	      0.88298543	     -0.00028210	     -0.22333824	     -0.00000000	      0.00000000	     46.30409088
      0.84893824	     -0.06276559	     -0.00030103	     -0.20400603	     -0.06713912	      0.88298622	     -0.00028511	     -0.22331945	     -0.00000001	      0.00000000	     45.98976309
      0.85062085	     -0.06271609	     -0.00030483	     -0.20395641	     -0.06714113	      0.88298679	     -0.00028759	     -0.22330521	     -0.00000001	      0.00000000	     46.87557161
      0.85201981	     -0.06268185	     -0.00030741	     -0.20392208	     -0.06714283	      0.88298726	     -0.00028976	     -0.22329346	     -0.00000001	      0.00000000	     46.32134004
      0.85341877	     -0.06264330	     -0.00030957	     -0.20388344	     -0.06714455	      0.88298771	     -0.00029205	     -0.22328187	     -0.00000001	      0.00000000	     46.68950422
      0.85506040	     -0.06260364	     -0.00031156	     -0.20384366	     -0.06714662	      0.88298821	     -0.00029486	     -0.22326840	     -0.00000001	      0.00000000	     46.81638423
      0.85670204	     -0.06256343	     -0.00031357	     -0.20380334	     -0.06714873	      0.88298870	     -0.00029782	     -0.22325516	     -0.00000001	      0.00000000	     46.36600977
      0.85834367	     -0.06252222	     -0.00031499	     -0.20376201	     -0.06715088	      0.88298916	     -0.00030092	     -0.22324209	     -0.00000001	      0.00000000	     46.78657907
      0.85998530	     -0.06248628	     -0.00031662	     -0.20372593	     -0.06715307	      0.88298961	     -0.00030416	     -0.22322915	     -0.00000001	      0.00000000	     47.00559192
      0.86141325	     -0.06245338	     -0.00031715	     -0.20369293	     -0.06715501	      0.88298997	     -0.00030709	     -0.22321813	     -0.00000001	      0.00000000	     46.71930004
      0.86284120	     -0.06242035	     -0.00031825	     -0.20365978	     -0.06715699	      0.88299032	     -0.00031012	     -0.22320722	     -0.00000001	      0.00000000	     46.97078979
      0.86426914	     -0.06239104	     -0.00031883	     -0.20363034	     -0.06715900	      0.88299065	     -0.00031326	     -0.22319650	     -0.00000001	      0.00000000	     47.08962458
      0.86606185	     -0.06235955	     -0.00031951	     -0.20359869	     -0.06716158	      0.88299104	     -0.00031734	     -0.22318332	     -0.00000001	      0.00000000	     46.97934642
      0.86753662	     -0.06232847	     -0.00031905	     -0.20356750	     -0.06716373	      0.88299134	     -0.00032082	     -0.22317283	     -0.00000001	      0.00000000	     46.82595853
      0.86901139	     -0.06229967	     -0.00031880	     -0.20353858	     -0.06716593	      0.88299161	     -0.00032440	     -0.22316242	     -0.00000001	      0.00000000	     47.09369041
      0.87048616	     -0.06227965	     -0.00031781	     -0.20351844	     -0.06716816	      0.88299186	     -0.00032809	     -0.22315228	     -0.00000001	      0.00000000	     47.14038634
      0.87196093	     -0.06226115	     -0.00031705	     -0.20349982	     -0.06717042	      0.88299209	     -0.00033187	     -0.22314255	     -0.00000001	      0.00000000	     46.78873289
      0.87343570	     -0.06224453	     -0.00031569	     -0.20348307	     -0.06717272	      0.88299229	     -0.00033575	     -0.22313323	     -0.00000001	      0.00000000	     46.96022529
      0.87491047	     -0.06223288	     -0.00031431	     -0.20347130	     -0.06717505	      0.88299245	     -0.00033973	     -0.22312434	     -0.00000001	      0.00000000	     47.05064097
      0.87638524	     -0.06222413	     -0.00031230	     -0.20346244	     -0.06717741	      0.88299259	     -0.00034380	     -0.22311596	     -0.00000001	      0.00000000	     46.56470818
      0.87786001	     -0.06221535	     -0.00031030	     -0.20345355	     -0.06717981	      0.88299269	     -0.00034796	     -0.22310807	     -0.00000001	      0.00000000	     46.80826354
      0.87927414	     -0.06221377	     -0.00030814	     -0.20345186	     -0.06718213	      0.88299276	     -0.00035203	     -0.22310098	     -0.00000001	      0.00000000	     46.76223304
      0.88068828	     -0.06221349	     -0.00030589	     -0.20345148	     -0.06718448	      0.88299278	     -0.00035617	     -0.22309443	     -0.00000001	      0.00000000	     46.39498280
      0.88210241	     -0.06221581	     -0.00030347	     -0.20345369	     -0.06718686	      0.88299277	     -0.00036039	     -0.22308842	     -0.00000001	     -0.00000000	     46.50313327
      0.88378427	     -0.06222397	     -0.00030026	     -0.20346173	     -0.06718971	      0.88299271	     -0.00036549	     -0.22308203	     -0.00000001	     -0.00000000	     46.34948428
      0.88546614	     -0.06223483	     -0.00029686	     -0.20347248	     -0.06719260	      0.88299258	     -0.00037069	     -0.22307645	     -0.00000001	     -0.00000000	     46.05933585
      0.88662936	     -0.06224493	     -0.00029424	     -0.20348250	     -0.06719461	      0.88299246	     -0.00037433	     -0.22307308	     -0.00000001	     -0.00000000	     46.10717374
      0.88779257	     -0.06225775	     -0.00029158	     -0.20349526	     -0.06719663	      0.88299230	     -0.00037801	     -0.22307012	     -0.00000001	     -0.00000000	     45.91517011
      0.88928769	     -0.06227740	     -0.00028789	     -0.20351482	     -0.06719924	      0.88299204	     -0.00038278	     -0.22306697	     -0.00000001	     -0.00000000	     45.84089335
      0.89078281	     -0.06230134	     -0.00028401	     -0.20353869	     -0.06720187	      0.88299173	     -0.00038761	     -0.22306457	     -0.00000001	     -0.00000000	     45.39347946
      0.89192848	     -0.06232101	     -0.00028076	     -0.20355831	     -0.06720389	      0.88299146	     -0.00039134	     -0.22306324	     -0.00000001	     -0.00000000	     45.45095039
      0.89307415	     -0.06234251	     -0.00027729	     -0.20357977	     -0.06720591	      0.88299114	     -0.00039509	     -0.22306235	     -0.00000001	     -0.00000000	     45.30008745
      0.89457325	     -0.06237390	     -0.00027234	     -0.20361112	     -0.06720857	      0.88299067	     -0.00040004	     -0.22306183	     -0.00000001	     -0.00000000	     45.12598290
      0.89607234	     -0.06240726	     -0.00026691	     -0.20364445	     -0.06721123	      0.88299014	     -0.00040501	     -0.22306206	     -0.00000001	     -0.00000000	     44.85508655
      0.89724334	     -0.06243392	     -0.00026253	     -0.20367110	     -0.06721331	      0.88298967	     -0.00040891	     -0.22306271	     -0.00000001	     -0.00000000	     44.70807779
      0.89841433	     -0.06246370	     -0.00025796	     -0.20370087	     -0.06721538	      0.88298917	     -0.00041282	     -0.22306378	     -0.00000001	     -0.00000000	     44.59734460
      0.89992432	     -0.06250452	     -0.00025169	     -0.20374169	     -0.06721806	      0.88298846	     -0.00041788	     -0.22306582	     -0.00000001	     -0.00000000	     44.31708795
      0.90143430	     -0.06254965	     -0.00024534	     -0.20378683	     -0.06722072	      0.88298768	     -0.00042294	     -0.22306859	     -0.00000001	     -0.00000000	     44.30144352
      0.90268156	     -0.06258744	     -0.00023999	     -0.20382463	     -0.06722291	      0.88298698	     -0.00042712	     -0.22307147	     -0.00000001	     -0.00000000	     43.87318575
      0.90392881	     -0.06262882	     -0.00023473	     -0.20386601	     -0.06722510	      0.88298623	     -0.00043130	     -0.22307484	     -0.00000001	     -0.00000000	     43.79193008
      0.90544878	     -0.06268235	     -0.00022819	     -0.20391958	     -0.06722774	      0.88298526	     -0.00043638	     -0.22307966	     -0.00000001	     -0.00000000	     43.44997650
      0.90696875	     -0.06273919	     -0.00022158	     -0.20397644	     -0.06723037	      0.88298422	     -0.00044145	     -0.22308524	     -0.00000001	     -0.00000000	     43.48842891
      0.90832250	     -0.06279003	     -0.00021545	     -0.20402732	     -0.06723268	      0.88298323	     -0.00044594	     -0.22309085	     -0.00000001	     -0.00000001	     42.96507616
      0.90967625	     -0.06284393	     -0.00020935	     -0.20408126	     -0.06723498	      0.88298218	     -0.00045041	     -0.22309700	     -0.00000001	     -0.00000001	     42.95359785
      0.91103001	     -0.06289946	     -0.00020305	     -0.20413684	     -0.06723725	      0.88298109	     -0.00045485	     -0.22310373	     -0.00000001	     -0.00000001	     42.54835682
      0.91238376	     -0.06295563	     -0.00019646	     -0.20419308	     -0.06723950	      0.88297994	     -0.00045926	     -0.22311098	     -0.00000000	     -0.00000001	     42.48661881
      0.91420116	     -0.06303632	     -0.00018731	     -0.20427387	     -0.06724247	      0.88297831	     -0.00046513	     -0.22312152	     -0.00000000	     -0.00000001	     41.71812418
      0.91601857	     -0.06311734	     -0.00017855	     -0.20435499	     -0.06724538	      0.88297659	     -0.00047091	     -0.22313301	     -0.00000000	     -0.00000001	     42.13691662
      0.91741777	     -0.06318129	     -0.00017098	     -0.20441905	     -0.06724759	      0.88297521	     -0.00047530	     -0.22314245	     -0.00000000	     -0.00000001	     41.42177951
      0.91881696	     -0.06324546	     -0.00016347	     -0.20448334	     -0.06724976	      0.88297379	     -0.00047963	     -0.22315235	     -0.00000000	     -0.00000001	     41.39049454
      0.92021616	     -0.06331188	     -0.00015577	     -0.20454987	     -0.06725190	      0.88297232	     -0.00048389	     -0.22316272	     -0.00000000	     -0.00000001	     41.22780396
      0.92200173	     -0.06339916	     -0.00014584	     -0.20463732	     -0.06725457	      0.88297038	     -0.00048921	     -0.22317659	     -0.00000000	     -0.00000001	     40.64585074
      0.92356243	     -0.06347427	     -0.00013739	     -0.20471257	     -0.06725685	      0.88296865	     -0.00049374	     -0.22318932	     -0.00000000	     -0.00000001	     40.55719602
      0.92512313	     -0.06355221	     -0.00012916	     -0.20479066	     -0.06725909	      0.88296687	     -0.00049816	     -0.22320257	     -0.00000000	     -0.00000001	     40.43984667
      0.92671256	     -0.06363319	     -0.00012053	     -0.20487181	     -0.06726133	      0.88296502	     -0.00050253	     -0.22321668	     -0.00000000	     -0.00000001	     39.99069921
      0.92830199	     -0.06371273	     -0.00011203	     -0.20495152	     -0.06726352	      0.88296315	     -0.00050676	     -0.22323135	     -0.00000000	     -0.00000001	     40.06804377
      0.92989142	     -0.06379495	     -0.00010312	     -0.20503393	     -0.06726566	      0.88296126	     -0.00051084	     -0.22324648	     -0.00000000	     -0.00000001	     39.53737353
      0.93129329	     -0.06386696	     -0.00009562	     -0.20510610	     -0.06726750	      0.88295958	     -0.00051432	     -0.22326022	     -0.00000000	     -0.00000001	     39.69093035
      0.93269515	     -0.06394103	     -0.00008792	     -0.20518036	     -0.06726931	      0.88295790	     -0.00051768	     -0.22327433	     -0.00000000	     -0.00000001	     39.22434725
      0.93409702	     -0.06401485	     -0.00008034	     -0.20525436	     -0.06727108	      0.88295621	     -0.00052091	     -0.22328880	     -0.00000000	     -0.00000001	     39.24234015
      0.93549889	     -0.06409016	     -0.00007244	     -0.20532987	     -0.06727281	      0.88295453	     -0.00052402	     -0.22330361	     -0.00000000	     -0.00000001	     38.81302353
      0.93690075	     -0.06416463	     -0.00006447	     -0.20540456	     -0.06727451	      0.88295286	     -0.00052699	     -0.22331874	     -0.00000000	     -0.00000001	     38.80882082
      0.93878340	     -0.06426462	     -0.00005400	     -0.20550486	     -0.06727672	      0.88295064	     -0.00053078	     -0.22333955	     -0.00000000	     -0.00000001	     38.24358688
      0.94025852	     -0.06434048	     -0.00004653	     -0.20558094	     -0.06727840	      0.88294892	     -0.00053358	     -0.22335631	     -0.00000000	     -0.00000001	     38.42291105
      0.94173363	     -0.06441855	     -0.00003953	     -0.20565925	     -0.06728003	      0.88294722	     -0.00053623	     -0.22337345	     -0.00000000	     -0.00000001	     38.00734508
      0.94332747	     -0.06450509	     -0.00003239	     -0.20574604	     -0.06728174	      0.88294542	     -0.00053893	     -0.22339245	     -0.00000000	     -0.00000001	     38.03781812
      0.94492130	     -0.06458797	     -0.00002471	     -0.20582920	     -0.06728340	      0.88294366	     -0.00054144	     -0.22341189	     -0.00000000	     -0.00000001	     37.62591129
      0.94652860	     -0.06467186	     -0.00001741	     -0.20591339	     -0.06728501	      0.88294193	     -0.00054379	     -0.22343183	     -0.00000000	     -0.00000001	     37.65380035
      0.94813589	     -0.06475950	     -0.00000991	     -0.20600135	     -0.06728656	      0.88294025	     -0.00054595	     -0.22345201	     -0.00000000	     -0.00000001	     37.32101677
      0.94974319	     -0.06484150	     -0.00000272	     -0.20608368	     -0.06728805	      0.88293862	     -0.00054792	     -0.22347249	     -0.00000000	     -0.00000001	     37.29257502
      0.95135049	     -0.06492659	      0.00000453	     -0.20616913	     -0.06728948	      0.88293705	     -0.00054971	     -0.22349314	     -0.00000000	     -0.00000001	     36.72184309
      0.95292734	     -0.06501029	      0.00001142	     -0.20625318	     -0.06729081	      0.88293556	     -0.00055127	     -0.22351357	     -0.00000000	     -0.00000001	     36.85213815
      0.95450419	     -0.06509077	      0.00001932	     -0.20633406	     -0.06729209	      0.88293413	     -0.00055266	     -0.22353415	     -0.00000000	     -0.00000001	     36.30791212
      0.95608104	     -0.06517041	      0.00002623	     -0.20641409	     -0.06729330	      0.88293276	     -0.00055386	     -0.22355480	     -0.00000000	     -0.00000001	     36.36785387
      0.95765790	     -0.06525209	      0.00003375	     -0.20649620	     -0.06729444	      0.88293146	     -0.00055489	     -0.22357547	     -0.00000000	     -0.00000001	     36.22227165
      0.95923475	     -0.06532882	      0.00004052	     -0.20657336	     -0.06729552	      0.88293022	     -0.00055573	     -0.22359619	     -0.00000000	     -0.00000001	     35.74144106
      0.96081160	     -0.06540677	      0.00004740	     -0.20665175	     -0.06729652	      0.88292904	     -0.00055638	     -0.22361680	     -0.00000000	     -0.00000000	     35.88423814
      0.96238846	     -0.06547978	      0.00005410	     -0.20672522	     -0.06729746	      0.88292794	     -0.00055686	     -0.22363736	     -0.00000000	     -0.00000000	     35.45974245
      0.96385304	     -0.06554789	      0.00006018	     -0.20679377	     -0.06729826	      0.88292697	     -0.00055714	     -0.22365630	     -0.00000000	     -0.00000000	     35.17649218
      0.96531761	     -0.06561356	      0.00006588	     -0.20685988	     -0.06729900	      0.88292606	     -0.00055726	     -0.22367510	     -0.00000000	     -0.00000000	     35.15700489
      0.96668858	     -0.06567465	      0.00007119	     -0.20692139	     -0.06729963	      0.88292527	     -0.00055723	     -0.22369253	     -0.00000000	     -0.00000000	     35.07900449
      0.96805954	     -0.06573219	      0.00007644	     -0.20697936	     -0.06730020	      0.88292453	     -0.00055707	     -0.22370976	     -0.00000000	     -0.00000000	     34.70860074
      0.96943051	     -0.06578667	      0.00008152	     -0.20703429	     -0.06730071	      0.88292384	     -0.00055677	     -0.22372671	     -0.00000000	     -0.00000000	     34.70135487
      0.97202112	     -0.06588693	      0.00009119	     -0.20713542	     -0.06730151	      0.88292268	     -0.00055583	     -0.22375791	     -0.00000000	     -0.00000000	     33.84648427
      0.97329720	     -0.06593040	      0.00009537	     -0.20717930	     -0.06730182	      0.88292219	     -0.00055519	     -0.22377284	     -0.00000000	     -0.00000000	     34.28723900
      0.97457328	     -0.06597395	      0.00009996	     -0.20722329	     -0.06730207	      0.88292173	     -0.00055443	     -0.22378745	     -0.00000000	     -0.00000000	     33.98413921
      0.97584936	     -0.06601564	      0.00010432	     -0.20726542	     -0.06730226	      0.88292133	     -0.00055355	     -0.22380174	     -0.00000000	     -0.00000000	     33.93464910
      0.97769204	     -0.06607449	      0.00011079	     -0.20732492	     -0.06730244	      0.88292082	     -0.00055207	     -0.22382182	     -0.00000000	     -0.00000000	     33.34543680
      0.97926417	     -0.06611795	      0.00011588	     -0.20736893	     -0.06730249	      0.88292047	     -0.00055062	     -0.22383839	     -0.00000000	     -0.00000000	     33.43256679
      0.98083630	     -0.06615977	      0.00012098	     -0.20741131	     -0.06730245	      0.88292019	     -0.00054900	     -0.22385435	     -0.00000000	     -0.00000000	     33.20598472
      0.98240842	     -0.06619831	      0.00012498	     -0.20745038	     -0.06730232	      0.88291998	     -0.00054720	     -0.22386973	     -0.00000000	     -0.00000000	     33.27075349
      0.98398055	     -0.06623441	      0.00012884	     -0.20748702	     -0.06730209	      0.88291983	     -0.00054524	     -0.22388464	     -0.00000000	     -0.00000000	     32.69585763
      0.98555268	     -0.06626950	      0.00013154	     -0.20752263	     -0.06730176	      0.88291976	     -0.00054310	     -0.22389904	     -0.00000000	     -0.00000000	     32.89634996
      0.98712480	     -0.06630099	      0.00013450	     -0.20755464	     -0.06730134	      0.88291976	     -0.00054080	     -0.22391300	     -0.00000000	      0.00000000	     32.47008968
      0.98863761	     -0.06633266	      0.00013615	     -0.20758679	     -0.06730084	      0.88291982	     -0.00053843	     -0.22392595	     -0.00000000	      0.00000000	     32.50471557
      0.99015042	     -0.06635888	      0.00013802	     -0.20761350	     -0.06730025	      0.88291995	     -0.00053591	     -0.22393852	     -0.00000000	      0.00000000	     32.17420125
      0.99200791	     -0.06639226	      0.00013886	     -0.20764746	     -0.06729940	      0.88292019	     -0.00053262	     -0.22395340	     -0.00000000	      0.00000000	     31.97362220
      0.99344991	     -0.06641419	      0.00013978	     -0.20766984	     -0.06729864	      0.88292044	     -0.00052992	     -0.22396452	     -0.00000000	      0.00000000	     31.70852567
      0.99489191	     -0.06643512	      0.00013970	     -0.20769119	     -0.06729779	      0.88292074	     -0.00052709	     -0.22397525	     -0.00000000	      0.00000000	     31.70411403
      0.99628614	     -0.06645568	      0.00013952	     -0.20771216	     -0.06729689	      0.88292109	     -0.00052424	     -0.22398530	     -0.00000000	      0.00000000	     31.62516313
      0.99768036	     -0.06647395	      0.00013897	     -0.20773085	     -0.06729591	      0.88292148	     -0.00052128	     -0.22399506	     -0.00000000	      0.00000000	     31.27205681
      0.99907459	     -0.06649006	      0.00013804	     -0.20774735	     -0.06729484	      0.88292193	     -0.00051821	     -0.22400450	     -0.00000000	      0.00000000	     31.26828536
      1.00085509	     -0.06651001	      0.00013650	     -0.20776781	     -0.06729336	      0.88292256	     -0.00051413	     -0.22401610	     -0.00000000	      0.00000000	     31.13242112
      1.00235510	     -0.06652527	      0.00013468	     -0.20778349	     -0.06729201	      0.88292316	     -0.00051057	     -0.22402553	     -0.00000000	      0.00000000	     30.73213711
      1.00385510	     -0.06653712	      0.00013245	     -0.20779575	     -0.06729056	      0.88292381	     -0.00050689	     -0.22403461	     -0.00000000	      0.00000000	     30.76631341
      1.00535511	     -0.06654954	      0.00013000	     -0.20780856	     -0.06728902	      0.88292451	     -0.00050311	     -0.22404332	     -0.00000000	      0.00000000	     30.72727606
      1.00660466	     -0.06655777	      0.00012767	     -0.20781713	     -0.06728765	      0.88292513	     -0.00049988	     -0.22405035	     -0.00000000	      0.00000000	     30.46715236
      1.00785421	     -0.06656553	      0.00012516	     -0.20782521	     -0.06728622	      0.88292579	     -0.00049658	     -0.22405712	     -0.00000000	      0.00000000	     30.42857138
      1.00910376	     -0.06657225	      0.00012238	     -0.20783226	     -0.06728472	      0.88292647	     -0.00049322	     -0.22406367	     -0.00000000	      0.00000000	     30.29200291
      1.01035331	     -0.06657832	      0.00011931	     -0.20783864	     -0.06728315	      0.88292719	     -0.00048980	     -0.22406998	     -0.00000000	      0.00000000	     30.24416277
      1.01160286	     -0.06658305	      0.00011598	     -0.20784369	     -0.06728151	      0.88292794	     -0.00048632	     -0.22407606	     -0.00000000	      0.00000000	     30.10558869
      1.01285242	     -0.06658708	      0.00011239	     -0.20784802	     -0.06727980	      0.88292871	     -0.00048279	     -0.22408189	     -0.00000000	      0.00000000	     30.08607678
      1.01437028	     -0.06659077	      0.00010772	     -0.20785209	     -0.06727763	      0.88292969	     -0.00047844	     -0.22408866	     -0.00000000	      0.00000000	     29.85866020
      1.01558538	     -0.06659158	      0.00010368	     -0.20785318	     -0.06727581	      0.88293049	     -0.00047490	     -0.22409380	     -0.00000000	      0.00000000	     29.91462009
      1.01680049	     -0.06659215	      0.00009941	     -0.20785405	     -0.06727393	      0.88293132	     -0.00047133	     -0.22409869	     -0.00000000	      0.00000000	     29.86799638
      1.01801559	     -0.06659165	      0.00009499	     -0.20785383	     -0.06727198	      0.88293216	     -0.00046773	     -0.22410332	     -0.00000000	      0.00000000	     29.82270587
      1.01951375	     -0.06658972	      0.00008929	     -0.20785224	     -0.06726948	      0.88293323	     -0.00046324	     -0.22410870	     -0.00000000	      0.00000000	     29.77164577
      1.02072079	     -0.06658736	      0.00008439	     -0.20785016	     -0.06726739	      0.88293410	     -0.00045961	     -0.22411276	     -0.00000000	      0.00000000	     29.75070633
      1.02192782	     -0.06658403	      0.00007920	     -0.20784710	     -0.06726523	      0.88293499	     -0.00045595	     -0.22411657	     -0.00000000	      0.00000001	     29.71457733
      1.02313486	     -0.06657989	      0.00007376	     -0.20784323	     -0.06726301	      0.88293589	     -0.00045227	     -0.22412011	     -0.00000000	      0.00000001	     29.71189577
      1.02471980	     -0.06657276	      0.00006627	     -0.20783644	     -0.06725998	      0.88293709	     -0.00044743	     -0.22412437	     -0.00000000	      0.00000001	     29.65848857
      1.02594041	     -0.06656648	      0.00006022	     -0.20783041	     -0.06725757	      0.88293802	     -0.00044369	     -0.22412732	     -0.00000000	      0.00000001	     29.72884276
      1.02716102	     -0.06655861	      0.00005396	     -0.20782279	     -0.06725508	      0.88293896	     -0.00043995	     -0.22412998	     -0.00000000	      0.00000001	     29.66655191
      1.02838163	     -0.06654990	      0.00004763	     -0.20781432	     -0.06725253	      0.88293990	     -0.00043621	     -0.22413234	     -0.00000000	      0.00000001	     29.74012658
      1.03000280	     -0.06653762	      0.00003883	     -0.20780237	     -0.06724903	      0.88294115	     -0.00043126	     -0.22413503	     -0.00000000	      0.00000001	     29.60350189
      1.03162398	     -0.06652227	      0.00002956	     -0.20778732	     -0.06724541	      0.88294241	     -0.00042632	     -0.22413719	     -0.00000000	      0.00000001	     29.88648701
      1.03281456	     -0.06651132	      0.00002255	     -0.20777659	     -0.06724267	      0.88294334	     -0.00042272	     -0.22413843	     -0.00000000	      0.00000001	     29.80378016
      1.03400514	     -0.06649933	      0.00001533	     -0.20776482	     -0.06723986	      0.88294426	     -0.00041913	     -0.22413940	     -0.00000000	      0.00000001	     29.88729626
      1.03562761	     -0.06648169	      0.00000519	     -0.20774747	     -0.06723593	      0.88294551	     -0.00041428	     -0.22414027	     -0.00000000	      0.00000001	     29.84831800
      1.03705155	     -0.06646516	     -0.00000402	     -0.20773117	     -0.06723238	      0.88294661	     -0.00041008	     -0.22414058	     -0.00000000	      0.00000001	     30.13233418
      1.03847549	     -0.06644667	     -0.00001337	     -0.20771293	     -0.06722874	      0.88294770	     -0.00040594	     -0.22414050	     -0.00000000	      0.00000001	     29.98200020
      1.03989943	     -0.06642705	     -0.00002311	     -0.20769353	     -0.06722501	      0.88294878	     -0.00040186	     -0.22414000	     -0.00000000	      0.00000001	     30.26769429
      1.04161977	     -0.06640350	     -0.00003490	     -0.20767025	     -0.06722040	      0.88295008	     -0.00039704	     -0.22413889	     -0.00000000	      0.00000001	     30.33127648
      1.04334012	     -0.06637591	     -0.00004730	     -0.20764290	     -0.06721567	      0.88295138	     -0.00039236	     -0.22413719	     -0.00000000	      0.00000001	     30.35794997
      1.04482017	     -0.06634870	     -0.00005770	     -0.20761590	     -0.06721152	      0.88295248	     -0.00038845	     -0.22413518	     -0.00000000	      0.00000001	     30.62532875
      1.04630023	     -0.06632118	     -0.00006867	     -0.20758857	     -0.06720728	      0.88295358	     -0.00038466	     -0.22413267	     -0.00000000	      0.00000001	     30.89025096
      1.04768471	     -0.06629549	     -0.00007894	     -0.20756306	     -0.06720326	      0.88295460	     -0.00038124	     -0.22412989	     -0.00000000	      0.00000001	     31.18266345
      1.04906920	     -0.06626752	     -0.00008940	     -0.20753527	     -0.06719917	      0.88295562	     -0.00037794	     -0.22412670	     -0.00000000	      0.00000001	     31.16376699
      1.05045368	     -0.06623745	     -0.00010013	     -0.20750536	     -0.06719503	      0.88295664	     -0.00037476	     -0.22412306	     -0.00000000	      0.00000001	     31.49409000
      1.05314155	     -0.06618067	     -0.00012045	     -0.20744892	     -0.06718684	      0.88295861	     -0.00036899	     -0.22411471	     -0.00000000	      0.00000000	     31.44302092
      1.05464718	     -0.06613821	     -0.00013227	     -0.20740661	     -0.06718217	      0.88295971	     -0.00036598	     -0.22410922	     -0.00000000	      0.00000000	     32.10445126
      1.05615280	     -0.06610149	     -0.00014375	     -0.20737006	     -0.06717746	      0.88296081	     -0.00036316	     -0.22410304	     -0.00000000	      0.00000001	     32.20430598
      1.05765842	     -0.06606271	     -0.00015591	     -0.20733142	     -0.06717270	      0.88296192	     -0.00036050	     -0.22409625	      0.00000000	      0.00000001	     32.62016572
      1.05935666	     -0.06601798	     -0.00016900	     -0.20728688	     -0.06716727	      0.88296318	     -0.00035773	     -0.22408789	      0.00000000	      0.00000001	     32.79101123
      1.06105491	     -0.06596920	     -0.00018311	     -0.20723825	     -0.06716181	      0.88296444	     -0.00035519	     -0.22407871	     -0.00000000	      0.00000001	     32.91664251
      1.06248959	     -0.06592559	     -0.00019408	     -0.20719478	     -0.06715715	      0.88296551	     -0.00035324	     -0.22407025	     -0.00000000	      0.00000001	     33.23337946
      1.06392428	     -0.06588154	     -0.00020577	     -0.20715086	     -0.06715247	      0.88296658	     -0.00035145	     -0.22406117	     -0.00000000	      0.00000001	     33.56427734
      1.06531802	     -0.06583896	     -0.00021627	     -0.20710842	     -0.06714791	      0.88296763	     -0.00034989	     -0.22405176	     -0.00000000	      0.00000001	     33.87863137
      1.06671176	     -0.06579443	     -0.00022692	     -0.20706402	     -0.06714332	      0.88296869	     -0.00034850	     -0.22404180	     -0.00000000	      0.00000001	     33.88539031
      1.06810550	     -0.06574729	     -0.00023749	     -0.20701699	     -0.06713872	      0.88296975	     -0.00034727	     -0.22403125	     -0.00000000	      0.00000001	     34.25467801
      1.06988755	     -0.06568735	     -0.00025107	     -0.20695720	     -0.06713283	      0.88297113	     -0.00034595	     -0.22401690	     -0.00000000	      0.00000001	     34.59113643
      1.07136779	     -0.06563539	     -0.00026226	     -0.20690535	     -0.06712792	      0.88297227	     -0.00034507	     -0.22400429	     -0.00000000	      0.00000001	     34.56094851
      1.07284803	     -0.06557932	     -0.00027355	     -0.20684938	     -0.06712300	      0.88297343	     -0.00034439	     -0.22399103	     -0.00000000	      0.00000001	     34.95782714
      1.07427402	     -0.06552651	     -0.00028465	     -0.20679666	     -0.06711826	      0.88297455	     -0.00034393	     -0.22397765	     -0.00000000	      0.00000001	     35.27773741
      1.07570001	     -0.06547192	     -0.00029566	     -0.20674215	     -0.06711352	      0.88297568	     -0.00034365	     -0.22396379	     -0.00000000	      0.00000001	     35.24287477
      1.07712600	     -0.06541572	     -0.00030656	     -0.20668601	     -0.06710878	      0.88297681	     -0.00034357	     -0.22394941	     -0.00000000	      0.00000001	     35.61594985
      1.07879626	     -0.06534989	     -0.00031894	     -0.20662025	     -0.06710322	      0.88297815	     -0.00034371	     -0.22393194	     -0.00000000	      0.00000001	     35.83948224
      1.08046652	     -0.06528109	     -0.00033128	     -0.20655151	     -0.06709768	      0.88297949	     -0.00034411	     -0.22391375	     -0.00000000	      0.00000001	     35.92917136
      1.08213677	     -0.06520984	     -0.00034293	     -0.20648032	     -0.06709214	      0.88298084	     -0.00034477	     -0.22389482	     -0.00000000	      0.00000001	     36.27990467
      1.08380703	     -0.06514050	     -0.00035479	     -0.20641101	     -0.06708661	      0.88298220	     -0.00034569	     -0.22387513	     -0.00000000	      0.00000001	     36.75808552
      1.08547728	     -0.06506675	     -0.00036525	     -0.20633732	     -0.06708111	      0.88298356	     -0.00034688	     -0.22385478	     -0.00000000	      0.00000001	     36.39944900
      1.08714754	     -0.06499109	     -0.00037652	     -0.20626166	     -0.06707562	      0.88298491	     -0.00034833	     -0.22383378	     -0.00000000	      0.00000001	     36.86831320
      1.08858055	     -0.06492522	     -0.00038459	     -0.20619583	     -0.06707093	      0.88298608	     -0.00034978	     -0.22381517	     -0.00000000	      0.00000001	     37.04166335
      1.09001357	     -0.06485878	     -0.00039321	     -0.20612940	     -0.06706626	      0.88298724	     -0.00035143	     -0.22379608	     -0.00000000	      0.00000001	     37.35699361
      1.09141434	     -0.06479448	     -0.00040075	     -0.20606511	     -0.06706171	      0.88298837	     -0.00035322	     -0.22377698	     -0.00000000	      0.00000001	     37.64489892
      1.09281511	     -0.06472874	     -0.00040817	     -0.20599938	     -0.06705719	      0.88298950	     -0.00035520	     -0.22375747	     -0.00000000	      0.00000001	     37.58592947
      1.09421588	     -0.06466065	     -0.00041500	     -0.20593129	     -0.06705269	      0.88299063	     -0.00035736	     -0.22373753	     -0.00000000	      0.00000001	     37.93613042
      1.09601407	     -0.06457468	     -0.00042333	     -0.20584531	     -0.06704696	      0.88299205	     -0.00036041	     -0.22371131	     -0.00000000	      0.00000001	     38.21698881
      1.09747694	     -0.06450081	     -0.00042981	     -0.20577142	     -0.06704233	      0.88299321	     -0.00036312	     -0.22368952	     -0.00000000	      0.00000001	     38.13444479
      1.09893982	     -0.06442567	     -0.00043668	     -0.20569624	     -0.06703773	      0.88299435	     -0.00036602	     -0.22366742	     -0.00000000	      0.00000001	     38.47407530
      1.10032686	     -0.06435743	     -0.00044289	     -0.20562795	     -0.06703341	      0.88299541	     -0.00036896	     -0.22364622	     -0.00000000	      0.00000001	     38.75241128
      1.10171390	     -0.06428789	     -0.00044869	     -0.20555836	     -0.06702912	      0.88299647	     -0.00037208	     -0.22362483	     -0.00000000	      0.00000001	     38.67877492
      1.10310094	     -0.06421647	     -0.00045390	     -0.20548688	     -0.06702486	      0.88299751	     -0.00037538	     -0.22360318	     -0.00000000	      0.00000001	     39.01310471
      1.10584218	     -0.06408065	     -0.00046326	     -0.20535095	     -0.06701656	      0.88299953	     -0.00038242	     -0.22355954	     -0.00000000	      0.00000000	     38.71377927
      1.10718880	     -0.06400264	     -0.00046650	     -0.20527288	     -0.06701254	      0.88300050	     -0.00038614	     -0.22353771	     -0.00000000	      0.00000000	     39.45582664
      1.10853542	     -0.06393341	     -0.00047001	     -0.20520358	     -0.06700856	      0.88300145	     -0.00039002	     -0.22351549	     -0.00000000	      0.00000000	     39.60590831
      1.11034759	     -0.06383975	     -0.00047324	     -0.20510984	     -0.06700326	      0.88300270	     -0.00039550	     -0.22348523	     -0.00000000	      0.00000000	     39.41311209
      1.11185641	     -0.06375545	     -0.00047522	     -0.20502547	     -0.06699891	      0.88300372	     -0.00040030	     -0.22345963	     -0.00000000	      0.00000000	     40.04259898
      1.11336522	     -0.06367438	     -0.00047742	     -0.20494430	     -0.06699462	      0.88300471	     -0.00040529	     -0.22343364	     -0.00000000	      0.00000000	     40.02826121
      1.11491174	     -0.06359277	     -0.00047933	     -0.20486259	     -0.06699027	      0.88300570	     -0.00041061	     -0.22340680	     -0.00000000	      0.00000000	     40.00776295
      1.11645826	     -0.06350753	     -0.00048023	     -0.20477726	     -0.06698599	      0.88300667	     -0.00041614	     -0.22337975	     -0.00000000	      0.00000000	     40.46217501
      1.11780979	     -0.06343548	     -0.00048085	     -0.20470511	     -0.06698229	      0.88300749	     -0.00042114	     -0.22335588	     -0.00000000	      0.00000000	     40.35388305
      1.11916132	     -0.06336255	     -0.00048060	     -0.20463209	     -0.06697865	      0.88300830	     -0.00042630	     -0.22333183	     -0.00000000	      0.00000000	     40.59223272
      1.12051285	     -0.06328938	     -0.00047998	     -0.20455883	     -0.06697505	      0.88300908	     -0.00043160	     -0.22330762	     -0.00000000	      0.00000000	     40.59413047
      1.12162487	     -0.06322862	     -0.00047917	     -0.20449799	     -0.06697213	      0.88300971	     -0.00043607	     -0.22328755	     -0.00000000	      0.00000000	     40.73872009
      1.12273690	     -0.06316772	     -0.00047795	     -0.20443701	     -0.06696924	      0.88301032	     -0.00044064	     -0.22326735	     -0.00000000	      0.00000000	     40.81916173
      1.12415390	     -0.06308947	     -0.00047615	     -0.20435866	     -0.06696561	      0.88301108	     -0.00044659	     -0.22324146	     -0.00000000	      0.00000000	     40.92767586
      1.12542829	     -0.06301921	     -0.00047447	     -0.20428829	     -0.06696239	      0.88301174	     -0.00045208	     -0.22321806	     -0.00000000	      0.00000000	     40.99777956
      1.12670268	     -0.06294969	     -0.00047253	     -0.20421866	     -0.06695921	      0.88301238	     -0.00045769	     -0.22319457	     -0.00000000	      0.00000000	     41.09243870
      1.12781527	     -0.06288875	     -0.00047054	     -0.20415762	     -0.06695648	      0.88301292	     -0.00046267	     -0.22317401	     -0.00000000	      0.00000000	     41.13982607
      1.12892786	     -0.06282802	     -0.00046829	     -0.20409679	     -0.06695378	      0.88301345	     -0.00046775	     -0.22315338	     -0.00000000	      0.00000000	     41.22919478
      1.13004045	     -0.06276713	     -0.00046575	     -0.20403579	     -0.06695111	      0.88301396	     -0.00047290	     -0.22313269	     -0.00000000	      0.00000000	     41.28452445
      1.13149816	     -0.06268739	     -0.00046200	     -0.20395591	     -0.06694767	      0.88301461	     -0.00047977	     -0.22310549	     -0.00000000	      0.00000000	     41.39557001
      1.13258288	     -0.06262796	     -0.00045892	     -0.20389637	     -0.06694515	      0.88301507	     -0.00048497	     -0.22308517	     -0.00000000	      0.00000000	     41.42938090
      1.13366760	     -0.06256874	     -0.00045563	     -0.20383704	     -0.06694266	      0.88301551	     -0.00049023	     -0.22306480	     -0.00000000	      0.00000000	     41.50830769
      1.13500887	     -0.06249580	     -0.00045126	     -0.20376396	     -0.06693963	      0.88301604	     -0.00049683	     -0.22303954	     -0.00000000	      0.00000000	     41.56518348
      1.13618098	     -0.06243228	     -0.00044692	     -0.20370032	     -0.06693702	      0.88301648	     -0.00050267	     -0.22301740	     -0.00000000	      0.00000000	     41.65666061
      1.13735308	     -0.06236901	     -0.00044231	     -0.20363692	     -0.06693444	      0.88301690	     -0.00050858	     -0.22299522	     -0.00000000	      0.00000000	     41.69195456
      1.13852518	     -0.06230611	     -0.00043747	     -0.20357389	     -0.06693191	      0.88301730	     -0.00051456	     -0.22297301	     -0.00000000	      0.00000000	     41.78217994
      1.13969729	     -0.06224354	     -0.00043246	     -0.20351118	     -0.06692941	      0.88301767	     -0.00052059	     -0.22295078	     -0.00000000	      0.00000000	     41.82260701
      1.14086939	     -0.06218137	     -0.00042724	     -0.20344887	     -0.06692694	      0.88301803	     -0.00052668	     -0.22292855	     -0.00000000	      0.00000000	     41.90866288
      1.14204149	     -0.06211968	     -0.00042185	     -0.20338704	     -0.06692451	      0.88301836	     -0.00053281	     -0.22290633	     -0.00000000	      0.00000000	     41.95195943
      1.14321359	     -0.06205853	     -0.00041626	     -0.20332573	     -0.06692211	      0.88301867	     -0.00053899	     -0.22288413	     -0.00000000	      0.00000000	     42.02875991
      1.14438570	     -0.06199793	     -0.00041047	     -0.20326497	     -0.06691974	      0.88301896	     -0.00054522	     -0.22286197	     -0.00000000	      0.00000000	     42.07357232
      1.14555780	     -0.06193787	     -0.00040443	     -0.20320474	     -0.06691741	      0.88301922	     -0.00055148	     -0.22283988	     -0.00000000	      0.00000000	     42.13694583
      1.14672990	     -0.06187845	     -0.00039817	     -0.20314515	     -0.06691511	      0.88301945	     -0.00055777	     -0.22281785	     -0.00000000	      0.00000000	     42.18128402
      1.14790200	     -0.06181971	     -0.00039170	     -0.20308623	     -0.06691285	      0.88301967	     -0.00056408	     -0.22279591	     -0.00000000	      0.00000000	     42.23172822
      1.14937811	     -0.06174680	     -0.00038326	     -0.20301309	     -0.06691004	      0.88301990	     -0.00057207	     -0.22276843	     -0.00000000	      0.00000000	     42.28038167
      1.15053157	     -0.06169075	     -0.00037643	     -0.20295686	     -0.06690787	      0.88302005	     -0.00057833	     -0.22274710	     -0.00000000	      0.00000000	     42.31673894
      1.15168504	     -0.06163559	     -0.00036947	     -0.20290150	     -0.06690574	      0.88302017	     -0.00058461	     -0.22272591	     -0.00000000	      0.00000000	     42.34879780
      1.15308434	     -0.06157032	     -0.00036084	     -0.20283598	     -0.06690319	      0.88302029	     -0.00059223	     -0.22270042	     -0.00000000	      0.00000000	     42.37885513
      1.15448365	     -0.06150632	     -0.00035188	     -0.20277172	     -0.06690068	      0.88302036	     -0.00059986	     -0.22267520	     -0.00000000	      0.00000000	     42.42070974
      1.15572941	     -0.06145096	     -0.00034385	     -0.20271611	     -0.06689848	      0.88302040	     -0.00060665	     -0.22265300	     -0.00000000	      0.00000000	     42.42504526
      1.15697517	     -0.06139680	     -0.00033589	     -0.20266170	     -0.06689631	      0.88302040	     -0.00061343	     -0.22263108	     -0.00000000	     -0.00000000	     42.46213693
      1.15822093	     -0.06134437	     -0.00032804	     -0.20260900	     -0.06689417	      0.88302037	     -0.00062021	     -0.22260945	     -0.00000000	     -0.00000000	     42.46307181
      1.15983957	     -0.06127796	     -0.00031790	     -0.20254222	     -0.06689143	      0.88302028	     -0.00062898	     -0.22258183	     -0.00000000	     -0.00000000	     42.54070027
      1.16124881	     -0.06122421	     -0.00030893	     -0.20248813	     -0.06688909	      0.88302015	     -0.00063658	     -0.22255824	     -0.00000000	     -0.00000000	     42.52809070
      1.16265804	     -0.06117024	     -0.00029983	     -0.20243380	     -0.06688679	      0.88301999	     -0.00064414	     -0.22253515	     -0.00000000	     -0.00000000	     42.53993336
      1.16406728	     -0.06112195	     -0.00029120	     -0.20238513	     -0.06688452	      0.88301978	     -0.00065164	     -0.22251258	     -0.00000000	     -0.00000000	     42.58363314
      1.16547652	     -0.06107619	     -0.00028285	     -0.20233898	     -0.06688230	      0.88301953	     -0.00065907	     -0.22249066	     -0.00000000	     -0.00000000	     42.58856666
      1.16688576	     -0.06103453	     -0.00027517	     -0.20229690	     -0.06688011	      0.88301924	     -0.00066641	     -0.22246940	     -0.00000000	     -0.00000000	     42.73393059
      1.16864749	     -0.06099266	     -0.00026612	     -0.20225446	     -0.06687745	      0.88301883	     -0.00067546	     -0.22244387	     -0.00000000	     -0.00000000	     42.76356154
      1.17040922	     -0.06095360	     -0.00025792	     -0.20221481	     -0.06687485	      0.88301835	     -0.00068433	     -0.22241972	     -0.00000000	     -0.00000000	     42.59230999
      1.17189332	     -0.06092671	     -0.00025127	     -0.20218739	     -0.06687273	      0.88301791	     -0.00069166	     -0.22240051	     -0.00000000	     -0.00000000	     42.78174148
      1.17337742	     -0.06090642	     -0.00024522	     -0.20216656	     -0.06687065	      0.88301742	     -0.00069883	     -0.22238241	     -0.00000000	     -0.00000000	     42.91816684
      1.17477596	     -0.06089375	     -0.00023955	     -0.20215336	     -0.06686875	      0.88301693	     -0.00070545	     -0.22236644	      0.00000000	     -0.00000000	     43.05299554
      1.17617450	     -0.06088445	     -0.00023413	     -0.20214353	     -0.06686691	      0.88301641	     -0.00071191	     -0.22235160	      0.00000000	     -0.00000000	     42.78579806
      1.17757304	     -0.06087843	     -0.00022880	     -0.20213697	     -0.06686511	      0.88301586	     -0.00071822	     -0.22233785	      0.00000000	     -0.00000000	     42.94234975
      1.17945169	     -0.06087763	     -0.00022162	     -0.20213545	     -0.06686279	      0.88301507	     -0.00072644	     -0.22232115	      0.00000000	     -0.00000000	     42.84341611
      1.18097984	     -0.06088246	     -0.00021601	     -0.20213968	     -0.06686097	      0.88301439	     -0.00073290	     -0.22230902	      0.00000000	     -0.00000000	     42.84177422
      1.18250799	     -0.06088801	     -0.00021002	     -0.20214464	     -0.06685923	      0.88301369	     -0.00073916	     -0.22229822	      0.00000000	     -0.00000000	     42.67443876
      1.18403613	     -0.06089938	     -0.00020417	     -0.20215541	     -0.06685755	      0.88301295	     -0.00074520	     -0.22228869	      0.00000000	     -0.00000000	     42.44020450
      1.18540899	     -0.06091450	     -0.00019882	     -0.20216999	     -0.06685610	      0.88301228	     -0.00075045	     -0.22228123	      0.00000000	     -0.00000000	     42.53909996
      1.18678184	     -0.06093247	     -0.00019370	     -0.20218743	     -0.06685472	      0.88301158	     -0.00075552	     -0.22227485	      0.00000000	     -0.00000000	     42.16162088
      1.18815469	     -0.06095297	     -0.00018851	     -0.20220739	     -0.06685339	      0.88301087	     -0.00076041	     -0.22226951	      0.00000000	     -0.00000000	     42.20314982
      1.18979228	     -0.06098321	     -0.00018235	     -0.20223699	     -0.06685189	      0.88301000	     -0.00076600	     -0.22226447	      0.00000000	     -0.00000000	     41.73631868
      1.19142988	     -0.06101827	     -0.00017646	     -0.20227141	     -0.06685047	      0.88300913	     -0.00077133	     -0.22226085	      0.00000000	     -0.00000000	     41.94299743
      1.19306747	     -0.06105537	     -0.00017025	     -0.20230788	     -0.06684914	      0.88300824	     -0.00077640	     -0.22225867	      0.00000000	     -0.00000000	     41.27109864
      1.19470507	     -0.06109627	     -0.00016443	     -0.20234815	     -0.06684789	      0.88300734	     -0.00078119	     -0.22225785	      0.00000000	     -0.00000000	     41.33495037
      1.19610131	     -0.06113652	     -0.00015936	     -0.20238788	     -0.06684689	      0.88300658	     -0.00078506	     -0.22225819	      0.00000000	     -0.00000000	     41.12160910
      1.19749755	     -0.06117879	     -0.00015458	     -0.20242962	     -0.06684595	      0.88300581	     -0.00078873	     -0.22225951	      0.00000000	     -0.00000000	     41.13654481
      1.19916456	     -0.06123674	     -0.00014890	     -0.20248694	     -0.06684490	      0.88300490	     -0.00079286	     -0.22226234	     -0.00000000	     -0.00000000	     40.99269083
      1.20083156	     -0.06129811	     -0.00014371	     -0.20254771	     -0.06684394	      0.88300399	     -0.00079669	     -0.22226660	     -0.00000000	     -0.00000000	     40.37688728
      1.20231954	     -0.06135331	     -0.00013896	     -0.20260237	     -0.06684314	      0.88300318	     -0.00079987	     -0.22227150	     -0.00000000	     -0.00000000	     40.46123269
      1.20380752	     -0.06141156	     -0.00013453	     -0.20266009	     -0.06684241	      0.88300239	     -0.00080283	     -0.22227736	     -0.00000000	     -0.00000000	     40.40528301
      1.20529550	     -0.06147601	     -0.00012997	     -0.20272403	     -0.06684174	      0.88300161	     -0.00080555	     -0.22228415	     -0.00000000	     -0.00000000	     40.10524729
      1.20678347	     -0.06153971	     -0.00012582	     -0.20278723	     -0.06684112	      0.88300083	     -0.00080804	     -0.22229194	     -0.00000000	     -0.00000000	     39.93166310
      1.20827145	     -0.06160692	     -0.00012140	     -0.20285395	     -0.06684056	      0.88300007	     -0.00081029	     -0.22230060	     -0.00000000	     -0.00000000	     39.89119327
      1.21011851	     -0.06169562	     -0.00011608	     -0.20294207	     -0.06683993	      0.88299915	     -0.00081277	     -0.22231258	     -0.00000000	     -0.00000000	     39.17659453
      1.21168420	     -0.06177175	     -0.00011169	     -0.20301773	     -0.06683946	      0.88299839	     -0.00081458	     -0.22232377	     -0.00000000	     -0.00000000	     39.59351867
      1.21324989	     -0.06184899	     -0.00010720	     -0.20309452	     -0.06683903	      0.88299765	     -0.00081613	     -0.22233586	     -0.00000000	     -0.00000000	     39.18332726
      1.21481558	     -0.06193296	     -0.00010230	     -0.20317806	     -0.06683865	      0.88299693	     -0.00081742	     -0.22234880	     -0.00000000	     -0.00000000	     39.08315002
      1.21638128	     -0.06201331	     -0.00009808	     -0.20325800	     -0.06683830	      0.88299623	     -0.00081845	     -0.22236266	     -0.00000000	     -0.00000000	     38.75795890
      1.21794697	     -0.06209844	     -0.00009310	     -0.20334274	     -0.06683800	      0.88299555	     -0.00081921	     -0.22237730	     -0.00000000	     -0.00000000	     38.54333212
      1.21951266	     -0.06218441	     -0.00008909	     -0.20342833	     -0.06683772	      0.88299490	     -0.00081971	     -0.22239276	     -0.00000000	     -0.00000000	     38.55464077
      1.22107835	     -0.06227289	     -0.00008385	     -0.20351649	     -0.06683747	      0.88299427	     -0.00081994	     -0.22240897	     -0.00000000	     -0.00000000	     38.05415326
      1.22264405	     -0.06236194	     -0.00008031	     -0.20360519	     -0.06683725	      0.88299366	     -0.00081991	     -0.22242591	     -0.00000000	     -0.00000000	     38.23225285
      1.22420974	     -0.06245223	     -0.00007503	     -0.20369520	     -0.06683704	      0.88299308	     -0.00081961	     -0.22244358	     -0.00000000	     -0.00000000	     37.65197439
      1.22577543	     -0.06254238	     -0.00007161	     -0.20378505	     -0.06683685	      0.88299253	     -0.00081904	     -0.22246194	     -0.00000000	     -0.00000000	     37.88908880
      1.22734112	     -0.06263643	     -0.00006593	     -0.20387886	     -0.06683667	      0.88299200	     -0.00081821	     -0.22248098	     -0.00000000	     -0.00000000	     37.34644511
      1.22890682	     -0.06273245	     -0.00006315	     -0.20397461	     -0.06683650	      0.88299150	     -0.00081712	     -0.22250068	     -0.00000000	     -0.00000000	     37.39441987
      1.23047251	     -0.06282609	     -0.00005756	     -0.20406806	     -0.06683633	      0.88299103	     -0.00081575	     -0.22252106	     -0.00000000	     -0.00000000	     36.78131666
      1.23203820	     -0.06292161	     -0.00005555	     -0.20416333	     -0.06683617	      0.88299059	     -0.00081413	     -0.22254206	     -0.00000000	     -0.00000000	     36.92092163
      1.23360389	     -0.06301951	     -0.00005011	     -0.20426108	     -0.06683600	      0.88299017	     -0.00081225	     -0.22256364	     -0.00000000	     -0.00000000	     36.55624969
      1.23499681	     -0.06310617	     -0.00004849	     -0.20434755	     -0.06683584	      0.88298983	     -0.00081036	     -0.22258335	     -0.00000000	     -0.00000000	     36.36542867
      1.23638973	     -0.06319263	     -0.00004497	     -0.20443389	     -0.06683567	      0.88298952	     -0.00080827	     -0.22260347	     -0.00000000	     -0.00000000	     36.21233385
      1.23818940	     -0.06330698	     -0.00004224	     -0.20454807	     -0.06683544	      0.88298914	     -0.00080527	     -0.22263007	     -0.00000000	     -0.00000000	     35.69182146
      1.23962505	     -0.06339632	     -0.00003978	     -0.20463730	     -0.06683524	      0.88298888	     -0.00080264	     -0.22265176	     -0.00000000	     -0.00000000	     35.75041150
      1.24106071	     -0.06348652	     -0.00003868	     -0.20472737	     -0.06683502	      0.88298864	     -0.00079980	     -0.22267391	     -0.00000000	     -0.00000000	     35.48380920
      1.24283762	     -0.06360209	     -0.00003671	     -0.20484282	     -0.06683472	      0.88298838	     -0.00079601	     -0.22270191	     -0.00000000	     -0.00000000	     35.50858649
      1.24461454	     -0.06371710	     -0.00003591	     -0.20495774	     -0.06683439	      0.88298816	     -0.00079191	     -0.22273054	     -0.00000000	     -0.00000000	     34.54259461
      1.24597665	     -0.06380052	     -0.00003424	     -0.20504112	     -0.06683411	      0.88298802	     -0.00078857	     -0.22275286	     -0.00000000	     -0.00000000	     34.78456219
      1.24733876	     -0.06388705	     -0.00003369	     -0.20512761	     -0.06683380	      0.88298790	     -0.00078506	     -0.22277538	     -0.00000000	     -0.00000000	     34.67850882
      1.24891764	     -0.06398311	     -0.00003321	     -0.20522364	     -0.06683341	      0.88298780	     -0.00078077	     -0.22280180	     -0.00000000	     -0.00000000	     34.47970188
      1.25008265	     -0.06405494	     -0.00003351	     -0.20529544	     -0.06683310	      0.88298775	     -0.00077746	     -0.22282151	     -0.00000000	     -0.00000000	     34.28271097
      1.25124767	     -0.06412610	     -0.00003383	     -0.20536659	     -0.06683276	      0.88298771	     -0.00077404	     -0.22284140	     -0.00000000	     -0.00000000	     34.14481335
      1.25267767	     -0.06421205	     -0.00003461	     -0.20545254	     -0.06683231	      0.88298768	     -0.00076969	     -0.22286601	     -0.00000000	     -0.00000000	     33.93293789
      1.25387452	     -0.06428243	     -0.00003569	     -0.20552291	     -0.06683191	      0.88298769	     -0.00076591	     -0.22288675	     -0.00000000	      0.00000000	     33.80861915
      1.25507136	     -0.06435277	     -0.00003699	     -0.20559326	     -0.06683148	      0.88298770	     -0.00076203	     -0.22290757	     -0.00000000	      0.00000000	     33.62863019
      1.25626820	     -0.06442178	     -0.00003841	     -0.20566229	     -0.06683101	      0.88298774	     -0.00075804	     -0.22292848	     -0.00000000	      0.00000000	     33.50849193
      1.25746505	     -0.06449023	     -0.00004001	     -0.20573077	     -0.06683052	      0.88298779	     -0.00075394	     -0.22294939	     -0.00000000	      0.00000000	     33.34453756
      1.25866189	     -0.06455743	     -0.00004166	     -0.20579801	     -0.06682999	      0.88298785	     -0.00074974	     -0.22297030	     -0.00000000	      0.00000000	     33.22921517
      1.25985873	     -0.06462347	     -0.00004345	     -0.20586410	     -0.06682943	      0.88298793	     -0.00074545	     -0.22299115	     -0.00000000	      0.00000000	     33.07944371
      1.26105558	     -0.06468779	     -0.00004541	     -0.20592847	     -0.06682883	      0.88298803	     -0.00074107	     -0.22301190	     -0.00000000	      0.00000000	     32.96975685
      1.26225242	     -0.06475097	     -0.00004762	     -0.20599172	     -0.06682820	      0.88298813	     -0.00073661	     -0.22303252	     -0.00000000	      0.00000000	     32.82989016
      1.26344926	     -0.06481218	     -0.00005002	     -0.20605300	     -0.06682753	      0.88298825	     -0.00073206	     -0.22305299	     -0.00000000	      0.00000000	     32.72794277
      1.26464611	     -0.06487183	     -0.00005263	     -0.20611273	     -0.06682682	      0.88298838	     -0.00072745	     -0.22307326	     -0.00000000	      0.00000000	     32.60253882
      1.26584295	     -0.06492957	     -0.00005547	     -0.20617056	     -0.06682607	      0.88298851	     -0.00072276	     -0.22309330	     -0.00000000	      0.00000000	     32.50928692
      1.26703980	     -0.06498585	     -0.00005856	     -0.20622692	     -0.06682527	      0.88298866	     -0.00071801	     -0.22311309	     -0.00000000	      0.00000000	     32.39989106
      1.26823664	     -0.06503971	     -0.00006159	     -0.20628088	     -0.06682443	      0.88298881	     -0.00071321	     -0.22313261	     -0.00000000	      0.00000000	     32.31680115
      1.26943348	     -0.06509208	     -0.00006486	     -0.20633335	     -0.06682355	      0.88298897	     -0.00070835	     -0.22315184	     -0.00000000	      0.00000000	     32.22653654
      1.27063033	     -0.06514234	     -0.00006812	     -0.20638373	     -0.06682262	      0.88298913	     -0.00070345	     -0.22317075	     -0.00000000	      0.00000000	     32.15255935
      1.27182717	     -0.06519091	     -0.00007153	     -0.20643241	     -0.06682164	      0.88298929	     -0.00069851	     -0.22318932	     -0.00000000	      0.00000000	     32.08023393
      1.27302401	     -0.06523764	     -0.00007519	     -0.20647927	     -0.06682061	      0.88298946	     -0.00069353	     -0.22320754	      0.00000000	      0.00000000	     32.02074541
      1.27422086	     -0.06528303	     -0.00007915	     -0.20652478	     -0.06681953	      0.88298963	     -0.00068852	     -0.22322537	      0.00000000	      0.00000000	     31.97294981
      1.27570836	     -0.06533720	     -0.00008447	     -0.20657911	     -0.06681812	      0.88298985	     -0.00068226	     -0.22324702	      0.00000000	      0.00000000	     31.92222675
      1.27688133	     -0.06537889	     -0.00008904	     -0.20662092	     -0.06681695	      0.88299001	     -0.00067730	     -0.22326366	      0.00000000	      0.00000000	     31.90157552
      1.27805431	     -0.06541890	     -0.00009386	     -0.20666105	     -0.06681573	      0.88299018	     -0.00067234	     -0.22327994	      0.00000000	      0.00000000	     31.87941987
      1.27949750	     -0.06546728	     -0.00010021	     -0.20670958	     -0.06681415	      0.88299039	     -0.00066621	     -0.22329947	      0.00000000	      0.00000000	     31.88060020
      1.28094070	     -0.06551328	     -0.00010680	     -0.20675573	     -0.06681249	      0.88299058	     -0.00066009	     -0.22331846	      0.00000000	      0.00000000	     31.87026424
      1.28218887	     -0.06555123	     -0.00011286	     -0.20679382	     -0.06681099	      0.88299075	     -0.00065480	     -0.22333441	      0.00000000	      0.00000000	     31.88919336
      1.28343705	     -0.06558840	     -0.00011910	     -0.20683112	     -0.06680944	      0.88299091	     -0.00064954	     -0.22334995	      0.00000000	      0.00000000	     31.98110152
      1.28468522	     -0.06562403	     -0.00012551	     -0.20686689	     -0.06680782	      0.88299107	     -0.00064430	     -0.22336508	      0.00000000	      0.00000000	     32.01188120
      1.28634018	     -0.06566921	     -0.00013412	     -0.20691227	     -0.06680559	      0.88299126	     -0.00063742	     -0.22338448	      0.00000000	      0.00000000	     32.31739420
      1.28799514	     -0.06571249	     -0.00014293	     -0.20695577	     -0.06680326	      0.88299144	     -0.00063063	     -0.22340315	      0.00000000	      0.00000000	     32.00559510
      1.28941794	     -0.06574330	     -0.00015041	     -0.20698676	     -0.06680118	      0.88299158	     -0.00062489	     -0.22341860	      0.00000000	      0.00000000	     32.57354829
      1.29084073	     -0.06577493	     -0.00015805	     -0.20701858	     -0.06679903	      0.88299170	     -0.00061926	     -0.22343342	      0.00000000	      0.00000000	     32.59842812
      1.29259190	     -0.06581198	     -0.00016751	     -0.20705588	     -0.06679630	      0.88299184	     -0.00061248	     -0.22345086	      0.00000000	      0.00000000	     33.03458661
      1.29434307	     -0.06584361	     -0.00017654	     -0.20708778	     -0.06679347	      0.88299195	     -0.00060590	     -0.22346744	      0.00000000	      0.00000000	     32.94783041
      1.29584564	     -0.06586959	     -0.00018493	     -0.20711398	     -0.06679098	      0.88299203	     -0.00060043	     -0.22348092	      0.00000000	      0.00000000	     33.34337631
      1.29734820	     -0.06589071	     -0.00019270	     -0.20713535	     -0.06678842	      0.88299210	     -0.00059513	     -0.22349374	      0.00000000	      0.00000000	     33.34409400
      1.29919273	     -0.06591450	     -0.00020260	     -0.20715946	     -0.06678521	      0.88299216	     -0.00058887	     -0.22350853	      0.00000000	      0.00000000	     33.72856899
      1.30072273	     -0.06593133	     -0.00020970	     -0.20717657	     -0.06678249	      0.88299220	     -0.00058389	     -0.22351994	      0.00000000	      0.00000000	     33.60922828
      1.30225274	     -0.06594346	     -0.00021723	     -0.20718899	     -0.06677971	      0.88299222	     -0.00057910	     -0.22353059	      0.00000000	      0.00000000	     34.08296667
      1.30378275	     -0.06595493	     -0.00022423	     -0.20720076	     -0.06677689	      0.88299224	     -0.00057453	     -0.22354043	      0.00000000	      0.00000000	     33.99468620
      1.30536534	     -0.06596398	     -0.00023160	     -0.20721012	     -0.06677393	      0.88299225	     -0.00057002	     -0.22354980	      0.00000000	      0.00000000	     34.34165343
      1.30694794	     -0.06596853	     -0.00023809	     -0.20721501	     -0.06677092	      0.88299225	     -0.00056574	     -0.22355837	      0.00000000	      0.00000000	     34.33335328
      1.30842702	     -0.06597255	     -0.00024489	     -0.20721932	     -0.06676808	      0.88299226	     -0.00056196	     -0.22356560	      0.00000000	      0.00000000	     34.52983257
      1.30990611	     -0.06597080	     -0.00025076	     -0.20721790	     -0.06676521	      0.88299226	     -0.00055838	     -0.22357212	      0.00000000	      0.00000000	     34.61966061
      1.31138520	     -0.06596826	     -0.00025709	     -0.20721568	     -0.06676230	      0.88299227	     -0.00055501	     -0.22357787	      0.00000000	      0.00000000	     34.62664259
      1.31286429	     -0.06596377	     -0.00026295	     -0.20721150	     -0.06675938	      0.88299229	     -0.00055186	     -0.22358286	      0.00000000	      0.00000000	     34.96831492
      1.31434337	     -0.06595588	     -0.00026876	     -0.20720395	     -0.06675643	      0.88299231	     -0.00054892	     -0.22358711	      0.00000000	      0.00000000	     34.78979050
      1.31582246	     -0.06594494	     -0.00027441	     -0.20719334	     -0.06675346	      0.88299234	     -0.00054620	     -0.22359056	      0.00000000	      0.00000000	     35.12554943
      1.31752348	     -0.06593149	     -0.00028057	     -0.20718028	     -0.06675002	      0.88299239	     -0.00054335	     -0.22359361	      0.00000000	      0.00000000	     35.14895177
      1.31922451	     -0.06591114	     -0.00028649	     -0.20716032	     -0.06674657	      0.88299246	     -0.00054078	     -0.22359563	      0.00000000	      0.00000000	     35.20711654
      1.32070125	     -0.06589093	     -0.00029109	     -0.20714047	     -0.06674356	      0.88299254	     -0.00053879	     -0.22359649	      0.00000000	      0.00000000	     35.42163010
      1.32217798	     -0.06586882	     -0.00029561	     -0.20711872	     -0.06674054	      0.88299263	     -0.00053703	     -0.22359657	      0.00000000	      0.00000000	     35.66619861
      1.32358148	     -0.06584679	     -0.00029936	     -0.20709703	     -0.06673766	      0.88299274	     -0.00053555	     -0.22359592	      0.00000000	      0.00000000	     35.94375935
      1.32498499	     -0.06582199	     -0.00030306	     -0.20707259	     -0.06673477	      0.88299286	     -0.00053428	     -0.22359458	      0.00000000	      0.00000000	     35.85148418
      1.32638849	     -0.06579323	     -0.00030642	     -0.20704418	     -0.06673188	      0.88299300	     -0.00053321	     -0.22359253	      0.00000000	      0.00000000	     36.18728002
      1.32813669	     -0.06575771	     -0.00031039	     -0.20700911	     -0.06672828	      0.88299320	     -0.00053216	     -0.22358891	      0.00000000	      0.00000000	     36.36239524
      1.32988488	     -0.06571360	     -0.00031359	     -0.20696546	     -0.06672468	      0.88299343	     -0.00053142	     -0.22358419	      0.00000000	      0.00000000	     36.54732442
      1.33139720	     -0.06567765	     -0.00031657	     -0.20692989	     -0.06672156	      0.88299364	     -0.00053103	     -0.22357912	     -0.00000000	      0.00000000	     36.84376434
      1.33290951	     -0.06563292	     -0.00031854	     -0.20688557	     -0.06671843	      0.88299388	     -0.00053089	     -0.22357328	     -0.00000000	      0.00000000	     36.78522257
      1.33448637	     -0.06558602	     -0.00032077	     -0.20683909	     -0.06671518	      0.88299415	     -0.00053098	     -0.22356616	     -0.00000000	      0.00000000	     37.17699249
      1.33606324	     -0.06553700	     -0.00032245	     -0.20679050	     -0.06671193	      0.88299444	     -0.00053133	     -0.22355808	     -0.00000000	      0.00000000	     37.15739625
      1.33764010	     -0.06548360	     -0.00032406	     -0.20673752	     -0.06670867	      0.88299475	     -0.00053194	     -0.22354905	     -0.00000000	      0.00000000	     37.54068024
      1.33959905	     -0.06541490	     -0.00032491	     -0.20666936	     -0.06670463	      0.88299517	     -0.00053306	     -0.22353642	     -0.00000000	      0.00000000	     37.68766539
      1.34125614	     -0.06535142	     -0.00032643	     -0.20660633	     -0.06670122	      0.88299554	     -0.00053431	     -0.22352457	     -0.00000000	      0.00000000	     37.87924453
      1.34291323	     -0.06528432	     -0.00032569	     -0.20653970	     -0.06669780	      0.88299592	     -0.00053584	     -0.22351158	     -0.00000000	      0.00000000	     37.98994853
      1.34457032	     -0.06521342	     -0.00032707	     -0.20646921	     -0.06669439	      0.88299633	     -0.00053765	     -0.22349744	     -0.00000000	      0.00000000	     38.44057740
      1.34589362	     -0.06515553	     -0.00032579	     -0.20641171	     -0.06669167	      0.88299666	     -0.00053930	     -0.22348530	     -0.00000000	      0.00000000	     38.44500998
      1.34721692	     -0.06509573	     -0.00032575	     -0.20635225	     -0.06668895	      0.88299701	     -0.00054113	     -0.22347244	     -0.00000000	      0.00000000	     38.75344995
      1.34891741	     -0.06501826	     -0.00032477	     -0.20627525	     -0.06668546	      0.88299746	     -0.00054373	     -0.22345490	     -0.00000000	      0.00000000	     38.60993020
      1.35061789	     -0.06493330	     -0.00032388	     -0.20619073	     -0.06668197	      0.88299792	     -0.00054662	     -0.22343622	     -0.00000000	      0.00000000	     39.29557406
      1.35231837	     -0.06485049	     -0.00032191	     -0.20610838	     -0.06667849	      0.88299839	     -0.00054980	     -0.22341630	     -0.00000000	      0.00000000	     38.86461807
      1.35372506	     -0.06477454	     -0.00032114	     -0.20603277	     -0.06667561	      0.88299879	     -0.00055265	     -0.22339897	     -0.00000000	      0.00000000	     39.45836639
      1.35513175	     -0.06470101	     -0.00031920	     -0.20595961	     -0.06667274	      0.88299919	     -0.00055568	     -0.22338085	     -0.00000000	      0.00000000	     39.66251078
      1.35665957	     -0.06461959	     -0.00031745	     -0.20587856	     -0.06666963	      0.88299963	     -0.00055920	     -0.22336033	     -0.00000000	      0.00000000	     39.99741154
      1.35818740	     -0.06453641	     -0.00031456	     -0.20579578	     -0.06666652	      0.88300006	     -0.00056293	     -0.22333898	     -0.00000000	      0.00000000	     39.75715063
      1.35971522	     -0.06444776	     -0.00031164	     -0.20570751	     -0.06666342	      0.88300050	     -0.00056688	     -0.22331678	     -0.00000000	      0.00000000	     40.21072544
      1.36124304	     -0.06436060	     -0.00030802	     -0.20562074	     -0.06666032	      0.88300094	     -0.00057105	     -0.22329368	     -0.00000000	      0.00000000	     40.45506202
      1.36277086	     -0.06427063	     -0.00030444	     -0.20553115	     -0.06665723	      0.88300138	     -0.00057543	     -0.22326981	     -0.00000000	      0.00000000	     40.38844062
      1.36384685	     -0.06420466	     -0.00030156	     -0.20546543	     -0.06665506	      0.88300168	     -0.00057864	     -0.22325250	     -0.00000000	      0.00000000	     40.64735668
      1.36492283	     -0.06413929	     -0.00029863	     -0.20540032	     -0.06665290	      0.88300199	     -0.00058195	     -0.22323480	     -0.00000000	      0.00000000	     40.84092961
      1.36636965	     -0.06405022	     -0.00029449	     -0.20531159	     -0.06664999	      0.88300239	     -0.00058657	     -0.22321042	     -0.00000000	      0.00000000	     40.95127318
      1.36752764	     -0.06397795	     -0.00029095	     -0.20523959	     -0.06664767	      0.88300271	     -0.00059039	     -0.22319043	     -0.00000000	      0.00000000	     41.17190540
      1.36868563	     -0.06390465	     -0.00028720	     -0.20516655	     -0.06664536	      0.88300303	     -0.00059432	     -0.22317004	     -0.00000000	      0.00000000	     41.22169809
      1.36984361	     -0.06383053	     -0.00028315	     -0.20509270	     -0.06664305	      0.88300334	     -0.00059837	     -0.22314926	     -0.00000000	      0.00000000	     41.43150283
      1.37100160	     -0.06375578	     -0.00027894	     -0.20501820	     -0.06664074	      0.88300365	     -0.00060252	     -0.22312811	     -0.00000000	      0.00000000	     41.47385803
      1.37215959	     -0.06367902	     -0.00027468	     -0.20494170	     -0.06663844	      0.88300396	     -0.00060678	     -0.22310660	     -0.00000000	      0.00000000	     41.69979807
      1.37317239	     -0.06361175	     -0.00027108	     -0.20487463	     -0.06663643	      0.88300422	     -0.00061059	     -0.22308753	     -0.00000000	      0.00000000	     41.71436548
      1.37418518	     -0.06354464	     -0.00026739	     -0.20480773	     -0.06663443	      0.88300448	     -0.00061448	     -0.22306826	     -0.00000000	      0.00000000	     41.85904143
      1.37519798	     -0.06347738	     -0.00026358	     -0.20474067	     -0.06663243	      0.88300473	     -0.00061845	     -0.22304880	     -0.00000000	      0.00000000	     41.93460255
      1.37655300	     -0.06338677	     -0.00025822	     -0.20465032	     -0.06662976	      0.88300506	     -0.00062387	     -0.22302246	     -0.00000000	      0.00000000	     42.12184841
      1.37752877	     -0.06332109	     -0.00025414	     -0.20458482	     -0.06662785	      0.88300530	     -0.00062785	     -0.22300327	     -0.00000000	      0.00000000	     42.15948692
      1.37850454	     -0.06325476	     -0.00024960	     -0.20451868	     -0.06662593	      0.88300553	     -0.00063190	     -0.22298391	     -0.00000000	      0.00000000	     42.28456920
      1.37974111	     -0.06317045	     -0.00024357	     -0.20443461	     -0.06662351	      0.88300581	     -0.00063711	     -0.22295912	     -0.00000000	      0.00000000	     42.36348198
      1.38079443	     -0.06309835	     -0.00023824	     -0.20436271	     -0.06662145	      0.88300604	     -0.00064163	     -0.22293780	     -0.00000000	      0.00000000	     42.51375355
      1.38184775	     -0.06302609	     -0.00023277	     -0.20429064	     -0.06661939	      0.88300626	     -0.00064620	     -0.22291629	     -0.00000000	      0.00000000	     42.56436844
      1.38290107	     -0.06295357	     -0.00022714	     -0.20421832	     -0.06661733	      0.88300647	     -0.00065084	     -0.22289459	     -0.00000000	      0.00000000	     42.71049607
      1.38395439	     -0.06288121	     -0.00022156	     -0.20414613	     -0.06661528	      0.88300668	     -0.00065553	     -0.22287273	     -0.00000000	      0.00000000	     42.76652114
      1.38500771	     -0.06280864	     -0.00021592	     -0.20407374	     -0.06661322	      0.88300687	     -0.00066027	     -0.22285070	     -0.00000000	      0.00000000	     42.90858780
      1.38606104	     -0.06273560	     -0.00021057	     -0.20400085	     -0.06661117	      0.88300706	     -0.00066507	     -0.22282853	     -0.00000000	      0.00000000	     42.96847239
      1.38711436	     -0.06266297	     -0.00020516	     -0.20392838	     -0.06660911	      0.88300723	     -0.00066990	     -0.22280623	     -0.00000000	      0.00000000	     43.10440170
      1.38816768	     -0.06259063	     -0.00019948	     -0.20385618	     -0.06660705	      0.88300739	     -0.00067478	     -0.22278383	     -0.00000000	      0.00000000	     43.17449717
      1.38922100	     -0.06251833	     -0.00019367	     -0.20378402	     -0.06660499	      0.88300754	     -0.00067969	     -0.22276134	     -0.00000000	      0.00000000	     43.30976878
      1.39027432	     -0.06244614	     -0.00018774	     -0.20371195	     -0.06660293	      0.88300767	     -0.00068463	     -0.22273875	     -0.00000000	      0.00000000	     43.39446203
      1.39132764	     -0.06237396	     -0.00018160	     -0.20363991	     -0.06660087	      0.88300780	     -0.00068961	     -0.22271609	     -0.00000000	      0.00000000	     43.52671021
      1.39238096	     -0.06230195	     -0.00017541	     -0.20356802	     -0.06659880	      0.88300791	     -0.00069460	     -0.22269335	     -0.00000000	      0.00000000	     43.62636756
      1.39343428	     -0.06223007	     -0.00016915	     -0.20349625	     -0.06659673	      0.88300800	     -0.00069962	     -0.22267054	     -0.00000000	      0.00000000	     43.75444960
      1.39448760	     -0.06215845	     -0.00016285	     -0.20342473	     -0.06659465	      0.88300808	     -0.00070466	     -0.22264769	     -0.00000000	      0.00000000	     43.86637493
      1.39575263	     -0.06207275	     -0.00015522	     -0.20333914	     -0.06659215	      0.88300815	     -0.00071072	     -0.22262018	     -0.00000000	      0.00000000	     44.01892143
      1.39679838	     -0.06200229	     -0.00014892	     -0.20326876	     -0.06659007	      0.88300820	     -0.00071574	     -0.22259741	     -0.00000000	      0.00000000	     44.13446969
      1.39784412	     -0.06193212	     -0.00014258	     -0.20319867	     -0.06658799	      0.88300822	     -0.00072076	     -0.22257463	     -0.00000000	      0.00000000	     44.25881415
      1.39888987	     -0.06186275	     -0.00013621	     -0.20312936	     -0.06658590	      0.88300823	     -0.00072579	     -0.22255184	     -0.00000000	      0.00000000	     44.38261230
      1.40028229	     -0.06177098	     -0.00012741	     -0.20303766	     -0.06658311	      0.88300822	     -0.00073247	     -0.22252151	     -0.00000000	     -0.00000000	     44.54427603
      1.40141354	     -0.06169703	     -0.00012023	     -0.20296375	     -0.06658083	      0.88300818	     -0.00073789	     -0.22249689	     -0.00000000	     -0.00000000	     44.68210226
      1.40254479	     -0.06162292	     -0.00011329	     -0.20288967	     -0.06657854	      0.88300813	     -0.00074330	     -0.22247231	     -0.00000000	     -0.00000000	     44.80713283
      1.40367604	     -0.06154994	     -0.00010654	     -0.20281670	     -0.06657624	      0.88300805	     -0.00074869	     -0.22244781	     -0.00000000	     -0.00000000	     44.94648318
      1.40506796	     -0.06146144	     -0.00009831	     -0.20272818	     -0.06657339	      0.88300793	     -0.00075528	     -0.22241781	     -0.00000000	     -0.00000000	     45.10885967
      1.40631542	     -0.06138315	     -0.00009101	     -0.20264987	     -0.06657082	      0.88300779	     -0.00076115	     -0.22239108	     -0.00000000	     -0.00000000	     45.30089917
      1.40756288	     -0.06130569	     -0.00008373	     -0.20257237	     -0.06656825	      0.88300762	     -0.00076697	     -0.22236451	     -0.00000000	     -0.00000000	     45.46142431
      1.40881034	     -0.06122911	     -0.00007650	     -0.20249573	     -0.06656566	      0.88300743	     -0.00077273	     -0.22233811	     -0.00000000	     -0.00000000	     45.67728754
      1.41005780	     -0.06115336	     -0.00006928	     -0.20241990	     -0.06656306	      0.88300721	     -0.00077842	     -0.22231190	     -0.00000000	     -0.00000000	     45.86423540
      1.41165785	     -0.06105758	     -0.00006011	     -0.20232400	     -0.06655971	      0.88300690	     -0.00078559	     -0.22227858	     -0.00000000	     -0.00000000	     46.15351438
      1.41325790	     -0.06096349	     -0.00005081	     -0.20222976	     -0.06655636	      0.88300654	     -0.00079261	     -0.22224562	     -0.00000000	     -0.00000000	     46.36977171
      1.41462284	     -0.06088477	     -0.00004284	     -0.20215089	     -0.06655350	      0.88300621	     -0.00079845	     -0.22221782	     -0.00000000	     -0.00000000	     46.64171473
      1.41598778	     -0.06080750	     -0.00003496	     -0.20207345	     -0.06655064	      0.88300586	     -0.00080416	     -0.22219033	     -0.00000000	     -0.00000000	     46.83271293
      1.41782124	     -0.06070590	     -0.00002440	     -0.20197159	     -0.06654680	      0.88300535	     -0.00081157	     -0.22215396	     -0.00000000	     -0.00000000	     47.11043256
      1.41970784	     -0.06060566	     -0.00001372	     -0.20187103	     -0.06654286	      0.88300481	     -0.00081889	     -0.22211726	     -0.00000000	     -0.00000000	     47.45022907
      1.42115864	     -0.06053115	     -0.00000580	     -0.20179626	     -0.06653985	      0.88300437	     -0.00082430	     -0.22208962	     -0.00000000	     -0.00000000	     47.30709616
      1.42260945	     -0.06045734	      0.00000168	     -0.20172215	     -0.06653685	      0.88300393	     -0.00082950	     -0.22206250	     -0.00000000	     -0.00000000	     47.70025868
      1.42401170	     -0.06039085	      0.00000869	     -0.20165533	     -0.06653397	      0.88300351	     -0.00083434	     -0.22203679	     -0.00000000	     -0.00000000	     47.92954204
      1.42541395	     -0.06032631	      0.00001530	     -0.20159046	     -0.06653111	      0.88300308	     -0.00083897	     -0.22201166	     -0.00000000	     -0.00000000	     47.78541717
      1.42681620	     -0.06026290	      0.00002154	     -0.20152669	     -0.06652827	      0.88300266	     -0.00084341	     -0.22198710	      0.00000000	     -0.00000000	     48.10543331
      1.42849465	     -0.06019370	      0.00002851	     -0.20145703	     -0.06652491	      0.88300217	     -0.00084845	     -0.22195846	      0.00000000	     -0.00000000	     48.31662449
      1.43017310	     -0.06012465	      0.00003525	     -0.20138749	     -0.06652158	      0.88300170	     -0.00085319	     -0.22193076	      0.00000000	     -0.00000000	     48.34831750
      1.43185155	     -0.06006432	      0.00004095	     -0.20132663	     -0.06651830	      0.88300125	     -0.00085764	     -0.22190390	      0.00000000	     -0.00000000	     48.59796127
      1.43353001	     -0.06000190	      0.00004729	     -0.20126369	     -0.06651506	      0.88300082	     -0.00086179	     -0.22187808	      0.00000000	     -0.00000000	     48.17496466
      1.43496907	     -0.05995277	      0.00005086	     -0.20121406	     -0.06651231	      0.88300049	     -0.00086511	     -0.22185663	      0.00000000	     -0.00000000	     48.58380665
      1.43640813	     -0.05990678	      0.00005549	     -0.20116759	     -0.06650961	      0.88300017	     -0.00086820	     -0.22183588	      0.00000000	     -0.00000000	     48.69903498
      1.43780630	     -0.05986788	      0.00005878	     -0.20112819	     -0.06650701	      0.88299989	     -0.00087099	     -0.22181642	      0.00000000	     -0.00000000	     48.94489395
      1.43920448	     -0.05983096	      0.00006248	     -0.20109079	     -0.06650445	      0.88299963	     -0.00087357	     -0.22179771	      0.00000000	     -0.00000000	     48.66464614
      1.44060265	     -0.05979769	      0.00006515	     -0.20105699	     -0.06650193	      0.88299940	     -0.00087594	     -0.22177975	      0.00000000	     -0.00000000	     48.93691872
      1.44251113	     -0.05976352	      0.00006892	     -0.20102210	     -0.06649854	      0.88299914	     -0.00087883	     -0.22175656	      0.00000000	     -0.00000000	     48.96017259
      1.44405832	     -0.05974142	      0.00007035	     -0.20099939	     -0.06649585	      0.88299896	     -0.00088088	     -0.22173906	      0.00000000	     -0.00000000	     48.73637652
      1.44560551	     -0.05972663	      0.00007301	     -0.20098402	     -0.06649320	      0.88299882	     -0.00088267	     -0.22172275	     -0.00000000	     -0.00000000	     48.95719553
      1.44715270	     -0.05971872	      0.00007338	     -0.20097548	     -0.06649059	      0.88299871	     -0.00088420	     -0.22170775	     -0.00000000	     -0.00000000	     48.89227560
      1.44869989	     -0.05971871	      0.00007598	     -0.20097489	     -0.06648804	      0.88299863	     -0.00088547	     -0.22169411	     -0.00000000	     -0.00000000	     48.86549354
      1.45008763	     -0.05972250	      0.00007584	     -0.20097811	     -0.06648578	      0.88299859	     -0.00088639	     -0.22168309	     -0.00000000	     -0.00000000	     48.90859817
      1.45147537	     -0.05973355	      0.00007744	     -0.20098864	     -0.06648356	      0.88299858	     -0.00088709	     -0.22167318	     -0.00000000	     -0.00000000	     48.75225752
      1.45286311	     -0.05974832	      0.00007785	     -0.20100288	     -0.06648138	      0.88299859	     -0.00088759	     -0.22166448	     -0.00000000	      0.00000000	     48.73566694
      1.45454781	     -0.05977272	      0.00007938	     -0.20102666	     -0.06647878	      0.88299863	     -0.00088791	     -0.22165549	     -0.00000000	      0.00000000	     48.66863209
      1.45600569	     -0.05980028	      0.00007984	     -0.20105368	     -0.06647658	      0.88299869	     -0.00088794	     -0.22164912	     -0.00000000	      0.00000000	     48.76764348
      1.45746357	     -0.05983248	      0.00008136	     -0.20108539	     -0.06647441	      0.88299877	     -0.00088774	     -0.22164406	     -0.00000000	      0.00000000	     48.35156586
      1.45892145	     -0.05986919	      0.00008198	     -0.20112158	     -0.06647228	      0.88299888	     -0.00088732	     -0.22164028	     -0.00000000	      0.00000000	     48.62547832
      1.46037933	     -0.05991210	      0.00008339	     -0.20116403	     -0.06647019	      0.88299899	     -0.00088666	     -0.22163782	     -0.00000000	      0.00000000	     48.07552810
      1.46183721	     -0.05995719	      0.00008387	     -0.20120863	     -0.06646813	      0.88299912	     -0.00088578	     -0.22163665	     -0.00000000	      0.00000000	     48.30052709
      1.46324194	     -0.06000802	      0.00008491	     -0.20125902	     -0.06646617	      0.88299926	     -0.00088471	     -0.22163671	     -0.00000000	      0.00000000	     48.22185849
      1.46464668	     -0.06006198	      0.00008551	     -0.20131255	     -0.06646424	      0.88299940	     -0.00088343	     -0.22163798	     -0.00000000	      0.00000000	     47.83207582
      1.46605141	     -0.06011945	      0.00008617	     -0.20136961	     -0.06646234	      0.88299956	     -0.00088195	     -0.22164042	     -0.00000000	      0.00000000	     47.90759112
      1.46797294	     -0.06020581	      0.00008695	     -0.20145542	     -0.06645977	      0.88299978	     -0.00087957	     -0.22164564	     -0.00000000	      0.00000000	     47.67572089
      1.46946932	     -0.06027941	      0.00008737	     -0.20152859	     -0.06645779	      0.88299995	     -0.00087745	     -0.22165115	     -0.00000000	      0.00000000	     47.54200902
      1.47096570	     -0.06035405	      0.00008757	     -0.20160284	     -0.06645582	      0.88300013	     -0.00087509	     -0.22165797	     -0.00000000	      0.00000000	     47.25666211
      1.47274638	     -0.06045230	      0.00008752	     -0.20170063	     -0.06645350	      0.88300034	     -0.00087198	     -0.22166768	     -0.00000000	      0.00000000	     46.78270001
      1.47424991	     -0.06053942	      0.00008661	     -0.20178737	     -0.06645156	      0.88300052	     -0.00086910	     -0.22167731	     -0.00000000	      0.00000000	     46.66647639
      1.47575344	     -0.06062957	      0.00008569	     -0.20187714	     -0.06644961	      0.88300069	     -0.00086599	     -0.22168817	     -0.00000000	      0.00000000	     46.54287647
      1.47725697	     -0.06072582	      0.00008436	     -0.20197302	     -0.06644767	      0.88300086	     -0.00086265	     -0.22170022	     -0.00000000	      0.00000000	     46.51925168
      1.47876050	     -0.06082349	      0.00008293	     -0.20207035	     -0.06644574	      0.88300103	     -0.00085909	     -0.22171349	     -0.00000000	      0.00000000	     45.83783328
      1.48026403	     -0.06092639	      0.00008066	     -0.20217290	     -0.06644379	      0.88300120	     -0.00085531	     -0.22172789	     -0.00000000	      0.00000000	     46.01983689
      1.48176757	     -0.06103092	      0.00007858	     -0.20227712	     -0.06644185	      0.88300136	     -0.00085130	     -0.22174346	     -0.00000000	      0.00000000	     45.53233419
      1.48335658	     -0.06114938	      0.00007523	     -0.20239523	     -0.06643978	      0.88300153	     -0.00084684	     -0.22176111	     -0.00000000	      0.00000000	     45.36587327
      1.48494560	     -0.06126647	      0.00007226	     -0.20251202	     -0.06643770	      0.88300169	     -0.00084214	     -0.22178003	     -0.00000000	      0.00000000	     44.82092251
      1.48653462	     -0.06138833	      0.00006780	     -0.20263355	     -0.06643560	      0.88300185	     -0.00083720	     -0.22180012	     -0.00000000	      0.00000000	     44.73716011
      1.48770780	     -0.06147892	      0.00006530	     -0.20272394	     -0.06643404	      0.88300197	     -0.00083341	     -0.22181566	     -0.00000000	      0.00000000	     44.52149311
      1.48888099	     -0.06157234	      0.00006200	     -0.20281716	     -0.06643247	      0.88300209	     -0.00082950	     -0.22183179	     -0.00000000	      0.00000000	     44.38952282
      1.49005417	     -0.06166683	      0.00005855	     -0.20291145	     -0.06643089	      0.88300221	     -0.00082546	     -0.22184851	     -0.00000000	      0.00000000	     44.12380782
      1.49147355	     -0.06178362	      0.00005392	     -0.20302801	     -0.06642896	      0.88300235	     -0.00082042	     -0.22186950	     -0.00000000	      0.00000000	     43.93847520
      1.49248390	     -0.06186743	      0.00005047	     -0.20311167	     -0.06642757	      0.88300246	     -0.00081673	     -0.22188496	     -0.00000000	      0.00000000	     43.65530901
      1.49349424	     -0.06195262	      0.00004682	     -0.20319670	     -0.06642617	      0.88300256	     -0.00081295	     -0.22190081	     -0.00000000	      0.00000000	     43.48247727
      1.49487887	     -0.06207073	      0.00004159	     -0.20331463	     -0.06642423	      0.88300271	     -0.00080763	     -0.22192320	     -0.00000000	      0.00000000	     43.16950229
      1.49600865	     -0.06216845	      0.00003714	     -0.20341221	     -0.06642262	      0.88300283	     -0.00080318	     -0.22194201	     -0.00000000	      0.00000000	     42.98855082
      1.49713842	     -0.06226706	      0.00003258	     -0.20351069	     -0.06642100	      0.88300296	     -0.00079863	     -0.22196129	     -0.00000000	      0.00000000	     42.70284078
      1.49826820	     -0.06236637	      0.00002782	     -0.20360988	     -0.06641936	      0.88300309	     -0.00079398	     -0.22198103	     -0.00000000	      0.00000000	     42.53103292
      1.49939797	     -0.06246610	      0.00002288	     -0.20370950	     -0.06641770	      0.88300322	     -0.00078924	     -0.22200118	     -0.00000000	      0.00000000	     42.23053898
      1.50036622	     -0.06255198	      0.00001843	     -0.20379529	     -0.06641625	      0.88300334	     -0.00078510	     -0.22201879	     -0.00000000	      0.00000000	     42.09283859
      1.50133447	     -0.06263813	      0.00001380	     -0.20388136	     -0.06641479	      0.88300345	     -0.00078090	     -0.22203668	     -0.00000000	      0.00000000	     41.87164762
      1.50251892	     -0.06274400	      0.00000789	     -0.20398714	     -0.06641298	      0.88300360	     -0.00077568	     -0.22205894	     -0.00000000	      0.00000000	     41.66411297
      1.50370338	     -0.06285022	      0.00000177	     -0.20409329	     -0.06641114	      0.88300375	     -0.00077038	     -0.22208159	     -0.00000000	      0.00000000	     41.38357727
      1.50463623	     -0.06293415	     -0.00000320	     -0.20417717	     -0.06640966	      0.88300387	     -0.00076614	     -0.22209971	     -0.00000000	      0.00000000	     41.24532531
      1.50556909	     -0.06301815	     -0.00000829	     -0.20426113	     -0.06640817	      0.88300399	     -0.00076186	     -0.22211804	     -0.00000000	      0.00000000	     41.04648253
      1.50677129	     -0.06312655	     -0.00001504	     -0.20436948	     -0.06640621	      0.88300415	     -0.00075627	     -0.22214199	     -0.00000000	      0.00000000	     40.83875023
      1.50797350	     -0.06323493	     -0.00002202	     -0.20447783	     -0.06640421	      0.88300431	     -0.00075061	     -0.22216626	     -0.00000000	      0.00000000	     40.58358450
      1.50887241	     -0.06331592	     -0.00002739	     -0.20455882	     -0.06640270	      0.88300443	     -0.00074634	     -0.22218462	     -0.00000000	      0.00000000	     40.45386551
      1.50977132	     -0.06339671	     -0.00003286	     -0.20463960	     -0.06640116	      0.88300455	     -0.00074203	     -0.22220313	     -0.00000000	      0.00000000	     40.28449955
      1.51101398	     -0.06350818	     -0.00004058	     -0.20475107	     -0.06639899	      0.88300471	     -0.00073603	     -0.22222896	     -0.00000000	      0.00000000	     40.07877469
      1.51225663	     -0.06361934	     -0.00004848	     -0.20486226	     -0.06639677	      0.88300486	     -0.00072998	     -0.22225504	     -0.00000000	      0.00000000	     39.85166867
      1.51314697	     -0.06369888	     -0.00005429	     -0.20494182	     -0.06639515	      0.88300497	     -0.00072562	     -0.22227387	     -0.00000000	      0.00000000	     39.72140829
      1.51403731	     -0.06377764	     -0.00006040	     -0.20502060	     -0.06639350	      0.88300508	     -0.00072124	     -0.22229282	     -0.00000000	      0.00000000	     39.57380216
      1.51532371	     -0.06389181	     -0.00006945	     -0.20513481	     -0.06639108	      0.88300523	     -0.00071488	     -0.22232040	     -0.00000000	      0.00000000	     39.37550924
      1.51644814	     -0.06399131	     -0.00007749	     -0.20523437	     -0.06638891	      0.88300535	     -0.00070929	     -0.22234470	     -0.00000000	      0.00000000	     39.20847611
      1.51757258	     -0.06409032	     -0.00008564	     -0.20533344	     -0.06638669	      0.88300546	     -0.00070369	     -0.22236914	     -0.00000000	      0.00000000	     39.05129760
      1.51869702	     -0.06418855	     -0.00009382	     -0.20543174	     -0.06638443	      0.88300557	     -0.00069807	     -0.22239369	     -0.00000000	      0.00000000	     38.90869954
      1.51982145	     -0.06428634	     -0.00010221	     -0.20552962	     -0.06638211	      0.88300567	     -0.00069245	     -0.22241834	     -0.00000000	      0.00000000	     38.75543073
      1.52079851	     -0.06437061	     -0.00010958	     -0.20561398	     -0.06638006	      0.88300574	     -0.00068756	     -0.22243980	     -0.00000000	      0.00000000	     38.65175477
      1.52177557	     -0.06445427	     -0.00011701	     -0.20569774	     -0.06637797	      0.88300581	     -0.00068268	     -0.22246128	     -0.00000000	      0.00000000	     38.53425378
      1.52303729	     -0.06456131	     -0.00012666	     -0.20580491	     -0.06637521	      0.88300589	     -0.00067637	     -0.22248903	     -0.00000000	      0.00000000	     38.40758470
      1.52429900	     -0.06466769	     -0.00013625	     -0.20591143	     -0.06637238	      0.88300595	     -0.00067009	     -0.22251677	     -0.00000000	      0.00000000	     38.26171711
      1.52538004	     -0.06475808	     -0.00014443	     -0.20600197	     -0.06636990	      0.88300598	     -0.00066472	     -0.22254050	     -0.00000000	      0.00000000	     38.19307446
      1.52646109	     -0.06484750	     -0.00015267	     -0.20609154	     -0.06636738	      0.88300601	     -0.00065937	     -0.22256417	      0.00000000	      0.00000000	     38.09555523
      1.52754213	     -0.06493566	     -0.00016094	     -0.20617987	     -0.06636479	      0.88300602	     -0.00065405	     -0.22258777	      0.00000000	      0.00000000	     38.04699600
      1.52901176	     -0.06505153	     -0.00017255	     -0.20629597	     -0.06636120	      0.88300601	     -0.00064689	     -0.22261968	      0.00000000	     -0.00000000	     37.97536780
      1.53024319	     -0.06514741	     -0.00018273	     -0.20639206	     -0.06635812	      0.88300598	     -0.00064095	     -0.22264627	      0.00000000	     -0.00000000	     37.98569912
      1.53147463	     -0.06524140	     -0.00019349	     -0.20648625	     -0.06635498	      0.88300593	     -0.00063509	     -0.22267272	      0.00000000	     -0.00000000	     37.95123427
      1.53270606	     -0.06533365	     -0.00020427	     -0.20657870	     -0.06635177	      0.88300587	     -0.00062931	     -0.22269898	      0.00000000	     -0.00000000	     38.00516005
      1.53393750	     -0.06542358	     -0.00021503	     -0.20666886	     -0.06634849	      0.88300578	     -0.00062363	     -0.22272502	      0.00000000	     -0.00000000	     38.02750591
      1.53559445	     -0.06554025	     -0.00022936	     -0.20678585	     -0.06634399	      0.88300564	     -0.00061616	     -0.22275958	      0.00000000	     -0.00000000	     38.13349801
      1.53707547	     -0.06564018	     -0.00024198	     -0.20688609	     -0.06633988	      0.88300548	     -0.00060966	     -0.22278990	      0.00000000	     -0.00000000	     38.15282980
      1.53855649	     -0.06573558	     -0.00025428	     -0.20698183	     -0.06633569	      0.88300530	     -0.00060335	     -0.22281956	      0.00000000	     -0.00000000	     38.27646791
      1.54003751	     -0.06582644	     -0.00026647	     -0.20707304	     -0.06633142	      0.88300509	     -0.00059724	     -0.22284847	      0.00000000	     -0.00000000	     38.29838282
      1.54151853	     -0.06591239	     -0.00027869	     -0.20715936	     -0.06632707	      0.88300486	     -0.00059133	     -0.22287651	      0.00000000	     -0.00000000	     38.37532021
      1.54350787	     -0.06601841	     -0.00029440	     -0.20726593	     -0.06632112	      0.88300451	     -0.00058375	     -0.22291259	      0.00000000	     -0.00000000	     38.43560211
      1.54507045	     -0.06609549	     -0.00030600	     -0.20734347	     -0.06631636	      0.88300422	     -0.00057808	     -0.22293955	      0.00000000	     -0.00000000	     38.24066793
      1.54663302	     -0.06616603	     -0.00031747	     -0.20741447	     -0.06631152	      0.88300391	     -0.00057268	     -0.22296522	      0.00000000	     -0.00000000	     38.44968881
      1.54841174	     -0.06624413	     -0.00033023	     -0.20749314	     -0.06630594	      0.88300354	     -0.00056684	     -0.22299286	      0.00000000	     -0.00000000	     38.27262016
      1.55019045	     -0.06631405	     -0.00034325	     -0.20756362	     -0.06630027	      0.88300315	     -0.00056137	     -0.22301883	      0.00000000	     -0.00000000	     38.04882847
      1.55165069	     -0.06636614	     -0.00035319	     -0.20761619	     -0.06629556	      0.88300283	     -0.00055714	     -0.22303883	      0.00000000	     -0.00000000	     38.19224643
      1.55311094	     -0.06641781	     -0.00036381	     -0.20766833	     -0.06629079	      0.88300250	     -0.00055315	     -0.22305770	      0.00000000	     -0.00000000	     38.25813282
      1.55474943	     -0.06647249	     -0.00037487	     -0.20772357	     -0.06628539	      0.88300213	     -0.00054897	     -0.22307763	      0.00000000	     -0.00000000	     38.23422984
      1.55638793	     -0.06652220	     -0.00038652	     -0.20777381	     -0.06627994	      0.88300177	     -0.00054511	     -0.22309623	      0.00000000	     -0.00000000	     38.01275193
      1.55802643	     -0.06656977	     -0.00039692	     -0.20782196	     -0.06627444	      0.88300140	     -0.00054156	     -0.22311351	      0.00000000	     -0.00000000	     38.01378298
      1.55966492	     -0.06661049	     -0.00040815	     -0.20786323	     -0.06626889	      0.88300105	     -0.00053833	     -0.22312954	      0.00000000	     -0.00000000	     37.68544815
      1.56110042	     -0.06664204	     -0.00041615	     -0.20789531	     -0.06626400	      0.88300074	     -0.00053576	     -0.22314255	      0.00000000	     -0.00000000	     37.74534119
      1.56253593	     -0.06667239	     -0.00042480	     -0.20792617	     -0.06625908	      0.88300045	     -0.00053344	     -0.22315461	      0.00000000	     -0.00000000	     37.77113800
      1.56444727	     -0.06670979	     -0.00043446	     -0.20796430	     -0.06625248	      0.88300007	     -0.00053073	     -0.22316932	      0.00000000	     -0.00000000	     37.59453824
      1.56583615	     -0.06672757	     -0.00044235	     -0.20798258	     -0.06624766	      0.88299982	     -0.00052904	     -0.22317897	      0.00000000	     -0.00000000	     37.46857026
      1.56722503	     -0.06674632	     -0.00044894	     -0.20800186	     -0.06624282	      0.88299958	     -0.00052757	     -0.22318770	      0.00000000	     -0.00000000	     37.51495377
      1.56861391	     -0.06676278	     -0.00045524	     -0.20801886	     -0.06623797	      0.88299935	     -0.00052634	     -0.22319566	     -0.00000000	     -0.00000000	     37.34947484
      1.57000279	     -0.06677484	     -0.00046092	     -0.20803148	     -0.06623309	      0.88299914	     -0.00052533	     -0.22320282	     -0.00000000	     -0.00000000	     37.45495762
      1.57166045	     -0.06678695	     -0.00046741	     -0.20804425	     -0.06622726	      0.88299891	     -0.00052443	     -0.22321029	     -0.00000000	     -0.00000000	     37.49093987
      1.57314401	     -0.06679378	     -0.00047274	     -0.20805168	     -0.06622202	      0.88299873	     -0.00052391	     -0.22321601	     -0.00000000	     -0.00000000	     37.14474020
      1.57462757	     -0.06679474	     -0.00047772	     -0.20805325	     -0.06621677	      0.88299857	     -0.00052364	     -0.22322080	     -0.00000000	     -0.00000000	     37.32189805
      1.57611113	     -0.06679523	     -0.00048223	     -0.20805435	     -0.06621151	      0.88299843	     -0.00052364	     -0.22322461	     -0.00000000	     -0.00000000	     37.44590167
      1.57759469	     -0.06679110	     -0.00048629	     -0.20805085	     -0.06620624	      0.88299831	     -0.00052391	     -0.22322751	     -0.00000000	     -0.00000000	     37.11336898
      1.57907825	     -0.06678296	     -0.00048987	     -0.20804334	     -0.06620095	      0.88299821	     -0.00052443	     -0.22322945	     -0.00000000	     -0.00000000	     37.38067572
      1.58056181	     -0.06677358	     -0.00049313	     -0.20803460	     -0.06619566	      0.88299813	     -0.00052521	     -0.22323044	     -0.00000000	     -0.00000000	     37.03975904
      1.58204537	     -0.06675748	     -0.00049593	     -0.20801914	     -0.06619036	      0.88299807	     -0.00052626	     -0.22323047	     -0.00000000	     -0.00000000	     37.22775756
      1.58352893	     -0.06674055	     -0.00049838	     -0.20800285	     -0.06618505	      0.88299803	     -0.00052757	     -0.22322949	     -0.00000000	     -0.00000000	     37.36671085
      1.58501249	     -0.06671974	     -0.00050038	     -0.20798270	     -0.06617973	      0.88299801	     -0.00052913	     -0.22322756	     -0.00000000	     -0.00000000	     37.05450354
      1.58649606	     -0.06669337	     -0.00050188	     -0.20795698	     -0.06617440	      0.88299800	     -0.00053095	     -0.22322463	     -0.00000000	      0.00000000	     37.30382255
      1.58803986	     -0.06666630	     -0.00050322	     -0.20793060	     -0.06616885	      0.88299801	     -0.00053312	     -0.22322049	     -0.00000000	      0.00000000	     37.34841284
      1.58958366	     -0.06663131	     -0.00050375	     -0.20789631	     -0.06616328	      0.88299804	     -0.00053557	     -0.22321531	     -0.00000000	      0.00000000	     37.31209893
      1.59112746	     -0.06659654	     -0.00050424	     -0.20786222	     -0.06615771	      0.88299808	     -0.00053829	     -0.22320896	     -0.00000000	      0.00000000	     37.37320805
      1.59267126	     -0.06655358	     -0.00050368	     -0.20781998	     -0.06615213	      0.88299813	     -0.00054129	     -0.22320153	     -0.00000000	      0.00000000	     37.35607646
      1.59421506	     -0.06650925	     -0.00050310	     -0.20777634	     -0.06614654	      0.88299820	     -0.00054456	     -0.22319292	     -0.00000000	      0.00000000	     37.18430813
      1.59575886	     -0.06645856	     -0.00050146	     -0.20772637	     -0.06614095	      0.88299828	     -0.00054810	     -0.22318316	     -0.00000000	      0.00000000	     37.50321599
      1.59730266	     -0.06640727	     -0.00049994	     -0.20767578	     -0.06613534	      0.88299836	     -0.00055191	     -0.22317216	     -0.00000000	      0.00000000	     37.34561163
      1.59885824	     -0.06634859	     -0.00049710	     -0.20761784	     -0.06612969	      0.88299845	     -0.00055601	     -0.22315992	     -0.00000000	      0.00000000	     37.47369212
      1.60041382	     -0.06628688	     -0.00049444	     -0.20755684	     -0.06612402	      0.88299856	     -0.00056038	     -0.22314641	     -0.00000000	      0.00000000	     37.30030757
      1.60196941	     -0.06621978	     -0.00049053	     -0.20749047	     -0.06611835	      0.88299866	     -0.00056502	     -0.22313166	     -0.00000000	      0.00000000	     37.42654194
      1.60352499	     -0.06615153	     -0.00048681	     -0.20742294	     -0.06611267	      0.88299878	     -0.00056991	     -0.22311565	     -0.00000000	      0.00000000	     37.41358463
      1.60453629	     -0.06610263	     -0.00048367	     -0.20737452	     -0.06610897	      0.88299885	     -0.00057322	     -0.22310460	     -0.00000000	      0.00000000	     37.51290232
      1.60554759	     -0.06605336	     -0.00048046	     -0.20732573	     -0.06610527	      0.88299893	     -0.00057665	     -0.22309301	     -0.00000000	      0.00000000	     37.52956159
      1.60704749	     -0.06597698	     -0.00047526	     -0.20725004	     -0.06609978	      0.88299905	     -0.00058192	     -0.22307485	     -0.00000000	      0.00000000	     37.59821569
      1.60823766	     -0.06591359	     -0.00047078	     -0.20718722	     -0.06609541	      0.88299915	     -0.00058626	     -0.22305960	     -0.00000000	      0.00000000	     37.57820376
      1.60942783	     -0.06584761	     -0.00046596	     -0.20712179	     -0.06609105	      0.88299925	     -0.00059074	     -0.22304362	     -0.00000000	      0.00000000	     37.68614573
      1.61061800	     -0.06577941	     -0.00046085	     -0.20705415	     -0.06608667	      0.88299935	     -0.00059536	     -0.22302689	     -0.00000000	      0.00000000	     37.62984396
      1.61160002	     -0.06572126	     -0.00045639	     -0.20699646	     -0.06608306	      0.88299943	     -0.00059928	     -0.22301253	     -0.00000000	      0.00000000	     37.75123335
      1.61258203	     -0.06566160	     -0.00045174	     -0.20693725	     -0.06607944	      0.88299952	     -0.00060328	     -0.22299766	     -0.00000000	      0.00000000	     37.75211309
      1.61382238	     -0.06558396	     -0.00044551	     -0.20686018	     -0.06607487	      0.88299962	     -0.00060847	     -0.22297817	     -0.00000000	      0.00000000	     37.85086667
      1.61506272	     -0.06550393	     -0.00043892	     -0.20678073	     -0.06607030	      0.88299973	     -0.00061380	     -0.22295787	     -0.00000000	      0.00000000	     37.81532709
      1.61595439	     -0.06544473	     -0.00043396	     -0.20672194	     -0.06606700	      0.88299981	     -0.00061772	     -0.22294279	     -0.00000000	      0.00000000	     37.94711065
      1.61684605	     -0.06538427	     -0.00042887	     -0.20666189	     -0.06606371	      0.88299990	     -0.00062171	     -0.22292729	     -0.00000000	      0.00000000	     37.96555699
      1.61813912	     -0.06529427	     -0.00042120	     -0.20657248	     -0.06605892	      0.88300001	     -0.00062762	     -0.22290407	     -0.00000000	      0.00000000	     38.06196084
      1.61920415	     -0.06521823	     -0.00041466	     -0.20649691	     -0.06605498	      0.88300011	     -0.00063260	     -0.22288429	     -0.00000000	      0.00000000	     38.06635571
      1.62026918	     -0.06514046	     -0.00040791	     -0.20641963	     -0.06605103	      0.88300021	     -0.00063767	     -0.22286393	     -0.00000000	      0.00000000	     38.17704083
      1.62133421	     -0.06506118	     -0.00040098	     -0.20634081	     -0.06604708	      0.88300031	     -0.00064283	     -0.22284299	     -0.00000000	      0.00000000	     38.15743371
      1.62239924	     -0.06497988	     -0.00039390	     -0.20625999	     -0.06604312	      0.88300041	     -0.00064808	     -0.22282148	     -0.00000000	      0.00000000	     38.29763437
      1.62331139	     -0.06490864	     -0.00038790	     -0.20618914	     -0.06603973	      0.88300050	     -0.00065264	     -0.22280263	     -0.00000000	      0.00000000	     38.25916535
      1.62422353	     -0.06483699	     -0.00038184	     -0.20611787	     -0.06603633	      0.88300059	     -0.00065726	     -0.22278340	     -0.00000000	      0.00000000	     38.32932038
      1.62535803	     -0.06474698	     -0.00037414	     -0.20602833	     -0.06603210	      0.88300069	     -0.00066310	     -0.22275899	     -0.00000000	      0.00000000	     38.34038385
      1.62649253	     -0.06465592	     -0.00036623	     -0.20593773	     -0.06602786	      0.88300080	     -0.00066901	     -0.22273404	     -0.00000000	      0.00000000	     38.45931758
      1.62735375	     -0.06458622	     -0.00036016	     -0.20586837	     -0.06602464	      0.88300088	     -0.00067356	     -0.22271476	     -0.00000000	      0.00000000	     38.42939134
      1.62821497	     -0.06451592	     -0.00035400	     -0.20579841	     -0.06602141	      0.88300096	     -0.00067815	     -0.22269520	     -0.00000000	      0.00000000	     38.48643862
      1.62941929	     -0.06441680	     -0.00034526	     -0.20569976	     -0.06601689	      0.88300108	     -0.00068463	     -0.22266737	     -0.00000000	      0.00000000	     38.51771103
      1.63049629	     -0.06432741	     -0.00033732	     -0.20561078	     -0.06601284	      0.88300117	     -0.00069050	     -0.22264205	     -0.00000000	      0.00000000	     38.60324038
      1.63157329	     -0.06423754	     -0.00032931	     -0.20552130	     -0.06600878	      0.88300127	     -0.00069642	     -0.22261633	     -0.00000000	      0.00000000	     38.59714245
      1.63245905	     -0.06416323	     -0.00032262	     -0.20544732	     -0.06600544	      0.88300135	     -0.00070132	     -0.22259489	     -0.00000000	      0.00000000	     38.68001362
      1.63334482	     -0.06408873	     -0.00031589	     -0.20537313	     -0.06600209	      0.88300143	     -0.00070626	     -0.22257322	     -0.00000000	      0.00000000	     38.70187018
      1.63448566	     -0.06399247	     -0.00030715	     -0.20527725	     -0.06599776	      0.88300153	     -0.00071267	     -0.22254498	     -0.00000000	      0.00000000	     38.77049251
      1.63562651	     -0.06389599	     -0.00029835	     -0.20518115	     -0.06599342	      0.88300162	     -0.00071911	     -0.22251640	     -0.00000000	      0.00000000	     38.80106544
      1.63655211	     -0.06381752	     -0.00029116	     -0.20510297	     -0.06598988	      0.88300170	     -0.00072437	     -0.22249298	     -0.00000000	      0.00000000	     38.87259342
      1.63747772	     -0.06373896	     -0.00028394	     -0.20502470	     -0.06598634	      0.88300177	     -0.00072965	     -0.22246938	     -0.00000000	      0.00000000	     38.91060943
      1.63861844	     -0.06364242	     -0.00027515	     -0.20492849	     -0.06598196	      0.88300185	     -0.00073618	     -0.22244005	     -0.00000000	      0.00000000	     38.98239731
      1.63975916	     -0.06354543	     -0.00026652	     -0.20483181	     -0.06597757	      0.88300194	     -0.00074273	     -0.22241048	     -0.00000000	      0.00000000	     39.04025117
      1.64072642	     -0.06346289	     -0.00025932	     -0.20474952	     -0.06597384	      0.88300200	     -0.00074830	     -0.22238525	     -0.00000000	      0.00000000	     39.10529531
      1.64169367	     -0.06338069	     -0.00025213	     -0.20466756	     -0.06597009	      0.88300207	     -0.00075387	     -0.22235990	     -0.00000000	      0.00000000	     39.16247490
      1.64266093	     -0.06329865	     -0.00024491	     -0.20458574	     -0.06596633	      0.88300213	     -0.00075946	     -0.22233445	     -0.00000000	      0.00000000	     39.22713804
      1.64400280	     -0.06318501	     -0.00023484	     -0.20447239	     -0.06596109	      0.88300221	     -0.00076720	     -0.22229899	     -0.00000000	      0.00000000	     39.32599939
      1.64506567	     -0.06309506	     -0.00022681	     -0.20438265	     -0.06595693	      0.88300227	     -0.00077334	     -0.22227082	     -0.00000000	      0.00000000	     39.40004546
      1.64612854	     -0.06300523	     -0.00021874	     -0.20429303	     -0.06595275	      0.88300232	     -0.00077946	     -0.22224257	     -0.00000000	      0.00000000	     39.49207181
      1.64719142	     -0.06291554	     -0.00021016	     -0.20420353	     -0.06594855	      0.88300238	     -0.00078557	     -0.22221427	     -0.00000000	      0.00000000	     39.57163170
      1.64846892	     -0.06280809	     -0.00019985	     -0.20409631	     -0.06594349	      0.88300243	     -0.00079290	     -0.22218019	     -0.00000000	      0.00000000	     39.69326920
      1.64961047	     -0.06271249	     -0.00019062	     -0.20400088	     -0.06593894	      0.88300248	     -0.00079942	     -0.22214971	     -0.00000000	      0.00000000	     39.77348342
      1.65075202	     -0.06261742	     -0.00018143	     -0.20390597	     -0.06593437	      0.88300252	     -0.00080591	     -0.22211923	     -0.00000000	      0.00000000	     39.90272223
      1.65189357	     -0.06252289	     -0.00017223	     -0.20381159	     -0.06592979	      0.88300256	     -0.00081237	     -0.22208877	     -0.00000000	      0.00000000	     40.00381549
      1.65303512	     -0.06242902	     -0.00016300	     -0.20371784	     -0.06592519	      0.88300260	     -0.00081878	     -0.22205834	     -0.00000000	      0.00000000	     40.15108822
      1.65445865	     -0.06231356	     -0.00015200	     -0.20360250	     -0.06591942	      0.88300264	     -0.00082670	     -0.22202048	     -0.00000000	      0.00000000	     40.31420893
      1.65588217	     -0.06219938	     -0.00014123	     -0.20348840	     -0.06591364	      0.88300267	     -0.00083453	     -0.22198275	     -0.00000000	      0.00000000	     40.57537538
      1.65704577	     -0.06210620	     -0.00013286	     -0.20339527	     -0.06590889	      0.88300270	     -0.00084085	     -0.22195205	     -0.00000000	      0.00000000	     40.71079096
      1.65820937	     -0.06201482	     -0.00012490	     -0.20330389	     -0.06590413	      0.88300272	     -0.00084708	     -0.22192150	     -0.00000000	      0.00000000	     40.92218802
      1.65977211	     -0.06189429	     -0.00011450	     -0.20318334	     -0.06589772	      0.88300275	     -0.00085529	     -0.22188077	     -0.00000000	      0.00000000	     41.17048872
      1.66148308	     -0.06176467	     -0.00010348	     -0.20305365	     -0.06589069	      0.88300278	     -0.00086408	     -0.22183660	     -0.00000000	      0.00000000	     41.49321321
      1.66319405	     -0.06163699	     -0.00009277	     -0.20292586	     -0.06588365	      0.88300282	     -0.00087261	     -0.22179289	     -0.00000000	      0.00000000	     41.68499007
      1.66462180	     -0.06153220	     -0.00008421	     -0.20282094	     -0.06587777	      0.88300285	     -0.00087952	     -0.22175679	     -0.00000000	      0.00000000	     41.94915240
      1.66604955	     -0.06142909	     -0.00007590	     -0.20271766	     -0.06587189	      0.88300290	     -0.00088624	     -0.22172107	     -0.00000000	      0.00000000	     42.11432972
      1.66812079	     -0.06128307	     -0.00006412	     -0.20257136	     -0.06586338	      0.88300299	     -0.00089562	     -0.22166996	     -0.00000000	      0.00000000	     42.16217088
      1.66937486	     -0.06119555	     -0.00005723	     -0.20248362	     -0.06585823	      0.88300306	     -0.00090108	     -0.22163943	     -0.00000000	      0.00000000	     42.52908513
      1.67062893	     -0.06110995	     -0.00005062	     -0.20239779	     -0.06585310	      0.88300314	     -0.00090637	     -0.22160924	     -0.00000000	      0.00000000	     42.46678783
      1.67215779	     -0.06100795	     -0.00004295	     -0.20229547	     -0.06584686	      0.88300326	     -0.00091258	     -0.22157291	     -0.00000000	      0.00000000	     42.79369862
      1.67368664	     -0.06090842	     -0.00003526	     -0.20219560	     -0.06584065	      0.88300342	     -0.00091853	     -0.22153713	      0.00000000	      0.00000000	     42.47198235
      1.67521550	     -0.06080815	     -0.00002818	     -0.20209495	     -0.06583447	      0.88300360	     -0.00092422	     -0.22150191	      0.00000000	      0.00000000	     42.81768653
      1.67674435	     -0.06071260	     -0.00002117	     -0.20199899	     -0.06582832	      0.88300382	     -0.00092964	     -0.22146722	      0.00000000	      0.00000000	     42.96955067
      1.67833232	     -0.06061582	     -0.00001446	     -0.20190176	     -0.06582197	      0.88300409	     -0.00093497	     -0.22143183	      0.00000000	      0.00000000	     42.82800401
      1.67992029	     -0.06051890	     -0.00000775	     -0.20180435	     -0.06581567	      0.88300441	     -0.00094001	     -0.22139705	      0.00000000	      0.00000000	     43.12383474
      1.68150826	     -0.06042550	     -0.00000174	     -0.20171044	     -0.06580942	      0.88300477	     -0.00094476	     -0.22136283	      0.00000000	      0.00000000	     42.97247504
      1.68309623	     -0.06033277	      0.00000442	     -0.20161718	     -0.06580322	      0.88300518	     -0.00094920	     -0.22132922	      0.00000000	      0.00000000	     43.25833455
      1.68443158	     -0.06025860	      0.00000875	     -0.20154253	     -0.06579805	      0.88300556	     -0.00095270	     -0.22130139	      0.00000000	      0.00000000	     43.46047249
      1.68576692	     -0.06018462	      0.00001346	     -0.20146807	     -0.06579292	      0.88300598	     -0.00095599	     -0.22127401	      0.00000000	      0.00000000	     43.28173402
      1.68710226	     -0.06011184	      0.00001757	     -0.20139478	     -0.06578783	      0.88300644	     -0.00095906	     -0.22124704	      0.00000000	      0.00000000	     43.52432164
      1.68917021	     -0.06000546	      0.00002420	     -0.20128761	     -0.06578004	      0.88300722	     -0.00096339	     -0.22120612	      0.00000000	      0.00000000	     43.08639218
      1.69061662	     -0.05992739	      0.00002745	     -0.20120893	     -0.06577466	      0.88300783	     -0.00096611	     -0.22117809	      0.00000000	      0.00000000	     43.70786983
      1.69206302	     -0.05985484	      0.00003189	     -0.20113580	     -0.06576934	      0.88300847	     -0.00096858	     -0.22115050	      0.00000000	      0.00000000	     43.70853099
      1.69383326	     -0.05976993	      0.00003512	     -0.20105011	     -0.06576290	      0.88300932	     -0.00097125	     -0.22111739	     -0.00000000	      0.00000000	     43.89242997
      1.69508290	     -0.05970833	      0.00003900	     -0.20098799	     -0.06575841	      0.88300996	     -0.00097290	     -0.22109449	     -0.00000000	      0.00000000	     43.79777572
      1.69633254	     -0.05964984	      0.00004138	     -0.20092893	     -0.06575396	      0.88301063	     -0.00097437	     -0.22107192	     -0.00000000	      0.00000000	     44.00377321
      1.69803396	     -0.05957359	      0.00004523	     -0.20085193	     -0.06574799	      0.88301160	     -0.00097606	     -0.22104181	     -0.00000000	      0.00000000	     43.82468977
      1.69973537	     -0.05950076	      0.00004735	     -0.20077828	     -0.06574210	      0.88301262	     -0.00097740	     -0.22101236	     -0.00000000	      0.00000000	     44.52071055
      1.70121219	     -0.05943593	      0.00005119	     -0.20071280	     -0.06573706	      0.88301355	     -0.00097828	     -0.22098742	     -0.00000000	      0.00000000	     44.04482725
      1.70268901	     -0.05937364	      0.00005219	     -0.20064978	     -0.06573209	      0.88301452	     -0.00097889	     -0.22096291	     -0.00000000	      0.00000000	     44.20185104
      1.70416583	     -0.05931439	      0.00005502	     -0.20058983	     -0.06572719	      0.88301553	     -0.00097924	     -0.22093892	     -0.00000000	      0.00000000	     44.27422944
      1.70564265	     -0.05925786	      0.00005538	     -0.20053254	     -0.06572236	      0.88301658	     -0.00097932	     -0.22091546	     -0.00000000	      0.00000000	     44.63208493
      1.70711948	     -0.05920335	      0.00005771	     -0.20047731	     -0.06571760	      0.88301766	     -0.00097914	     -0.22089258	     -0.00000000	      0.00000001	     44.20935116
      1.70859630	     -0.05914788	      0.00005743	     -0.20042106	     -0.06571290	      0.88301877	     -0.00097869	     -0.22087023	     -0.00000000	      0.00000001	     44.70440411
      1.71007312	     -0.05909806	      0.00005920	     -0.20037049	     -0.06570828	      0.88301992	     -0.00097798	     -0.22084839	     -0.00000000	      0.00000001	     44.45929066
      1.71154994	     -0.05904718	      0.00005823	     -0.20031880	     -0.06570371	      0.88302109	     -0.00097700	     -0.22082714	     -0.00000000	      0.00000001	     44.66073387
      1.71302676	     -0.05899920	      0.00005933	     -0.20027005	     -0.06569921	      0.88302229	     -0.00097576	     -0.22080644	     -0.00000000	      0.00000001	     44.61938859
      1.71450358	     -0.05895442	      0.00005772	     -0.20022443	     -0.06569477	      0.88302352	     -0.00097425	     -0.22078631	     -0.00000000	      0.00000001	     44.70482680
      1.71598040	     -0.05891106	      0.00005797	     -0.20018028	     -0.06569039	      0.88302477	     -0.00097247	     -0.22076680	     -0.00000000	      0.00000001	     44.56964113
      1.71745722	     -0.05886965	      0.00005560	     -0.20013800	     -0.06568607	      0.88302604	     -0.00097043	     -0.22074788	     -0.00000000	      0.00000001	     44.86556623
      1.71893404	     -0.05883195	      0.00005522	     -0.20009948	     -0.06568181	      0.88302733	     -0.00096813	     -0.22072960	     -0.00000000	      0.00000001	     44.43940761
      1.72041086	     -0.05879632	      0.00005170	     -0.20006295	     -0.06567760	      0.88302863	     -0.00096557	     -0.22071198	     -0.00000000	      0.00000001	     44.87835652
      1.72188768	     -0.05876399	      0.00005053	     -0.20002977	     -0.06567345	      0.88302995	     -0.00096275	     -0.22069507	     -0.00000000	      0.00000001	     44.56556559
      1.72336450	     -0.05873443	      0.00004610	     -0.19999929	     -0.06566936	      0.88303129	     -0.00095967	     -0.22067889	     -0.00000000	      0.00000001	     44.67330499
      1.72484132	     -0.05871024	      0.00004383	     -0.19997421	     -0.06566532	      0.88303264	     -0.00095633	     -0.22066348	     -0.00000000	      0.00000001	     44.70189099
      1.72631814	     -0.05868772	      0.00003851	     -0.19995075	     -0.06566133	      0.88303400	     -0.00095274	     -0.22064892	     -0.00000000	      0.00000001	     44.70779695
      1.72779496	     -0.05867055	      0.00003544	     -0.19993267	     -0.06565739	      0.88303537	     -0.00094890	     -0.22063520	     -0.00000000	      0.00000001	     44.53799105
      1.72927178	     -0.05865676	      0.00002902	     -0.19991790	     -0.06565351	      0.88303675	     -0.00094481	     -0.22062240	     -0.00000000	      0.00000001	     44.63511661
      1.73074860	     -0.05864688	      0.00002503	     -0.19990711	     -0.06564967	      0.88303813	     -0.00094048	     -0.22061055	     -0.00000000	      0.00000001	     44.61855028
      1.73222542	     -0.05864568	      0.00001753	     -0.19990490	     -0.06564589	      0.88303952	     -0.00093590	     -0.22059971	     -0.00000000	      0.00000001	     44.70791125
      1.73370224	     -0.05864731	      0.00001252	     -0.19990559	     -0.06564216	      0.88304091	     -0.00093108	     -0.22059004	     -0.00000000	      0.00000001	     44.49757932
      1.73517906	     -0.05865739	      0.00000395	     -0.19991464	     -0.06563847	      0.88304230	     -0.00092601	     -0.22058153	     -0.00000000	      0.00000001	     44.62395387
      1.73665589	     -0.05867271	     -0.00000195	     -0.19992902	     -0.06563484	      0.88304368	     -0.00092071	     -0.22057433	     -0.00000000	      0.00000001	     44.35448036
      1.73813271	     -0.05869326	     -0.00001143	     -0.19994854	     -0.06563125	      0.88304506	     -0.00091518	     -0.22056844	     -0.00000000	      0.00000001	     44.70096424
      1.73960953	     -0.05872269	     -0.00001792	     -0.19997702	     -0.06562771	      0.88304644	     -0.00090941	     -0.22056389	     -0.00000000	      0.00000001	     44.37351409
      1.74108635	     -0.05875576	     -0.00002826	     -0.20000905	     -0.06562421	      0.88304780	     -0.00090342	     -0.22056081	     -0.00000000	      0.00000001	     44.50834533
      1.74225337	     -0.05878696	     -0.00003418	     -0.20003951	     -0.06562148	      0.88304887	     -0.00089853	     -0.22055939	     -0.00000000	      0.00000001	     44.46373758
      1.74342039	     -0.05882168	     -0.00004143	     -0.20007345	     -0.06561878	      0.88304993	     -0.00089350	     -0.22055889	     -0.00000000	      0.00000001	     44.37754501
      1.74458741	     -0.05885958	     -0.00004859	     -0.20011059	     -0.06561610	      0.88305097	     -0.00088833	     -0.22055931	     -0.00000000	      0.00000001	     44.38888487
      1.74575443	     -0.05890042	     -0.00005587	     -0.20015067	     -0.06561345	      0.88305201	     -0.00088304	     -0.22056063	     -0.00000000	      0.00000001	     44.28962940
      1.74692145	     -0.05894439	     -0.00006326	     -0.20019389	     -0.06561082	      0.88305303	     -0.00087762	     -0.22056284	     -0.00000000	      0.00000001	     44.27669773
      1.74833072	     -0.05900113	     -0.00007230	     -0.20024974	     -0.06560768	      0.88305424	     -0.00087091	     -0.22056670	     -0.00000000	      0.00000001	     44.12894692
      1.74931659	     -0.05904332	     -0.00007873	     -0.20029132	     -0.06560551	      0.88305507	     -0.00086612	     -0.22057016	     -0.00000000	      0.00000001	     44.14977524
      1.75030247	     -0.05908730	     -0.00008521	     -0.20033469	     -0.06560334	      0.88305589	     -0.00086124	     -0.22057422	     -0.00000000	      0.00000001	     44.07389461
      1.75169401	     -0.05915249	     -0.00009450	     -0.20039903	     -0.06560032	      0.88305702	     -0.00085423	     -0.22058099	     -0.00000000	      0.00000001	     44.01900133
      1.75290720	     -0.05921208	     -0.00010270	     -0.20045789	     -0.06559770	      0.88305798	     -0.00084799	     -0.22058784	     -0.00000000	      0.00000001	     43.91808008
      1.75412038	     -0.05927431	     -0.00011105	     -0.20051941	     -0.06559511	      0.88305892	     -0.00084165	     -0.22059555	     -0.00000000	      0.00000001	     43.89951367
      1.75515299	     -0.05932910	     -0.00011823	     -0.20057359	     -0.06559291	      0.88305969	     -0.00083618	     -0.22060278	     -0.00000000	      0.00000001	     43.80930686
      1.75618560	     -0.05938565	     -0.00012553	     -0.20062954	     -0.06559073	      0.88306044	     -0.00083064	     -0.22061060	     -0.00000000	      0.00000000	     43.77555796
      1.75746547	     -0.05945784	     -0.00013468	     -0.20070101	     -0.06558804	      0.88306133	     -0.00082368	     -0.22062110	     -0.00000000	      0.00000000	     43.70563583
      1.75874533	     -0.05953232	     -0.00014398	     -0.20077478	     -0.06558537	      0.88306219	     -0.00081663	     -0.22063245	     -0.00000000	      0.00000000	     43.67743752
      1.75977245	     -0.05959351	     -0.00015152	     -0.20083540	     -0.06558323	      0.88306286	     -0.00081092	     -0.22064215	     -0.00000000	      0.00000000	     43.62211614
      1.76079957	     -0.05965606	     -0.00015917	     -0.20089740	     -0.06558110	      0.88306349	     -0.00080515	     -0.22065235	     -0.00000000	      0.00000000	     43.59636988
      1.76213896	     -0.05973967	     -0.00016929	     -0.20098030	     -0.06557834	      0.88306428	     -0.00079756	     -0.22066639	     -0.00000000	      0.00000000	     43.55569634
      1.76347834	     -0.05982590	     -0.00017964	     -0.20106583	     -0.06557558	      0.88306502	     -0.00078991	     -0.22068125	      0.00000000	      0.00000000	     43.52984493
      1.76453339	     -0.05989547	     -0.00018790	     -0.20113487	     -0.06557342	      0.88306557	     -0.00078383	     -0.22069351	      0.00000000	      0.00000000	     43.50710957
      1.76558845	     -0.05996651	     -0.00019628	     -0.20120538	     -0.06557125	      0.88306608	     -0.00077772	     -0.22070624	      0.00000000	      0.00000000	     43.49198939
      1.76693240	     -0.06005877	     -0.00020699	     -0.20129697	     -0.06556851	      0.88306669	     -0.00076990	     -0.22072314	      0.00000000	      0.00000000	     43.48261159
      1.76827596	     -0.06015274	     -0.00021773	     -0.20139030	     -0.06556577	      0.88306725	     -0.00076204	     -0.22074076	      0.00000000	      0.00000000	     43.47313371
      1.76961951	     -0.06024791	     -0.00022858	     -0.20148485	     -0.06556303	      0.88306774	     -0.00075414	     -0.22075906	      0.00000000	      0.00000000	     43.49314202
      1.77075826	     -0.06032983	     -0.00023786	     -0.20156625	     -0.06556071	      0.88306812	     -0.00074743	     -0.22077507	      0.00000000	      0.00000000	     43.48189575
      1.77189702	     -0.06041336	     -0.00024711	     -0.20164928	     -0.06555839	      0.88306846	     -0.00074071	     -0.22079152	      0.00000000	      0.00000000	     43.50063685
      1.77331533	     -0.06051923	     -0.00025869	     -0.20175454	     -0.06555549	      0.88306881	     -0.00073234	     -0.22081261	      0.00000000	      0.00000000	     43.50935392
      1.77473363	     -0.06062663	     -0.00027023	     -0.20186136	     -0.06555260	      0.88306910	     -0.00072397	     -0.22083435	      0.00000000	      0.00000000	     43.56320505
      1.77615193	     -0.06073524	     -0.00028170	     -0.20196941	     -0.06554970	      0.88306933	     -0.00071563	     -0.22085671	      0.00000000	      0.00000000	     43.58998041
      1.77757024	     -0.06084467	     -0.00029311	     -0.20207830	     -0.06554680	      0.88306948	     -0.00070733	     -0.22087964	      0.00000000	      0.00000000	     43.68808191
      1.77898854	     -0.06095497	     -0.00030444	     -0.20218808	     -0.06554391	      0.88306957	     -0.00069909	     -0.22090310	      0.00000000	      0.00000000	     43.77663609
      1.78040685	     -0.06106530	     -0.00031544	     -0.20229793	     -0.06554101	      0.88306960	     -0.00069093	     -0.22092703	      0.00000000	     -0.00000000	     43.78364855
      1.78182515	     -0.06117589	     -0.00032619	     -0.20240806	     -0.06553812	      0.88306955	     -0.00068286	     -0.22095138	      0.00000000	     -0.00000000	     44.04990971
      1.78324346	     -0.06128540	     -0.00033613	     -0.20251716	     -0.06553524	      0.88306945	     -0.00067490	     -0.22097612	      0.00000000	     -0.00000000	     43.89647185
      1.78466176	     -0.06139316	     -0.00034574	     -0.20262454	     -0.06553237	      0.88306928	     -0.00066706	     -0.22100113	      0.00000000	     -0.00000000	     44.21482743
      1.78732001	     -0.06159958	     -0.00036179	     -0.20283034	     -0.06552701	      0.88306882	     -0.00065272	     -0.22104864	      0.00000000	     -0.00000000	     43.99178138
      1.78836048	     -0.06167534	     -0.00036881	     -0.20290585	     -0.06552493	      0.88306858	     -0.00064725	     -0.22106744	      0.00000000	     -0.00000000	     44.37167384
      1.78940096	     -0.06175304	     -0.00037487	     -0.20298335	     -0.06552286	      0.88306832	     -0.00064187	     -0.22108628	      0.00000000	     -0.00000000	     44.42423797
      1.79092893	     -0.06186691	     -0.00038322	     -0.20309695	     -0.06551984	      0.88306790	     -0.00063411	     -0.22111400	      0.00000000	     -0.00000000	     44.58571937
      1.79243168	     -0.06197766	     -0.00039072	     -0.20320747	     -0.06551689	      0.88306743	     -0.00062668	     -0.22114129	      0.00000000	     -0.00000000	     44.34203790
      1.79393442	     -0.06208340	     -0.00039755	     -0.20331303	     -0.06551397	      0.88306691	     -0.00061944	     -0.22116849	      0.00000000	     -0.00000000	     44.60992718
      1.79527798	     -0.06217901	     -0.00040301	     -0.20340850	     -0.06551139	      0.88306642	     -0.00061314	     -0.22119266	      0.00000000	     -0.00000000	     44.71019651
      1.79662155	     -0.06227209	     -0.00040792	     -0.20350149	     -0.06550882	      0.88306590	     -0.00060701	     -0.22121671	      0.00000000	     -0.00000000	     44.49102667
      1.79796511	     -0.06236343	     -0.00041232	     -0.20359276	     -0.06550629	      0.88306535	     -0.00060104	     -0.22124058	      0.00000000	     -0.00000000	     44.65952028
      1.80012746	     -0.06251122	     -0.00041839	     -0.20374049	     -0.06550226	      0.88306442	     -0.00059179	     -0.22127859	      0.00000000	     -0.00000000	     44.20483108
      1.80175376	     -0.06261474	     -0.00042235	     -0.20384400	     -0.06549927	      0.88306368	     -0.00058513	     -0.22130683	      0.00000000	     -0.00000000	     44.92235800
      1.80316756	     -0.06271002	     -0.00042520	     -0.20393932	     -0.06549671	      0.88306301	     -0.00057955	     -0.22133107	      0.00000000	     -0.00000000	     44.33278965
      1.80458135	     -0.06279868	     -0.00042788	     -0.20402803	     -0.06549419	      0.88306233	     -0.00057417	     -0.22135506	      0.00000000	     -0.00000000	     44.60000308
      1.80646671	     -0.06291963	     -0.00043008	     -0.20414910	     -0.06549087	      0.88306139	     -0.00056732	     -0.22138659	      0.00000000	     -0.00000000	     44.43874547
      1.80779135	     -0.06299755	     -0.00043233	     -0.20422711	     -0.06548858	      0.88306072	     -0.00056272	     -0.22140840	      0.00000000	     -0.00000000	     44.38109781
      1.80911598	     -0.06307767	     -0.00043333	     -0.20430735	     -0.06548631	      0.88306003	     -0.00055830	     -0.22142984	      0.00000000	     -0.00000000	     44.38282094
      1.81083296	     -0.06317993	     -0.00043462	     -0.20440980	     -0.06548342	      0.88305912	     -0.00055284	     -0.22145722	      0.00000000	     -0.00000000	     44.19231479
      1.81231787	     -0.06326318	     -0.00043420	     -0.20449327	     -0.06548097	      0.88305831	     -0.00054837	     -0.22148040	      0.00000000	     -0.00000000	     44.15212305
      1.81380277	     -0.06334348	     -0.00043446	     -0.20457378	     -0.06547855	      0.88305749	     -0.00054414	     -0.22150308	      0.00000000	     -0.00000000	     44.33880913
      1.81528768	     -0.06342364	     -0.00043323	     -0.20465421	     -0.06547617	      0.88305666	     -0.00054014	     -0.22152521	      0.00000000	     -0.00000000	     44.05731905
      1.81677258	     -0.06349833	     -0.00043242	     -0.20472917	     -0.06547383	      0.88305582	     -0.00053637	     -0.22154685	      0.00000000	     -0.00000000	     44.08428704
      1.81825749	     -0.06357054	     -0.00043023	     -0.20480170	     -0.06547153	      0.88305496	     -0.00053285	     -0.22156788	      0.00000000	     -0.00000000	     43.84611485
      1.81974239	     -0.06364017	     -0.00042867	     -0.20487164	     -0.06546927	      0.88305409	     -0.00052956	     -0.22158829	      0.00000000	     -0.00000000	     44.10806085
      1.82122730	     -0.06370600	     -0.00042566	     -0.20493784	     -0.06546705	      0.88305320	     -0.00052651	     -0.22160808	      0.00000000	     -0.00000000	     43.55439991
      1.82271220	     -0.06376733	     -0.00042343	     -0.20499952	     -0.06546487	      0.88305231	     -0.00052371	     -0.22162718	     -0.00000000	     -0.00000000	     43.86594257
      1.82419711	     -0.06382592	     -0.00041965	     -0.20505852	     -0.06546272	      0.88305140	     -0.00052115	     -0.22164557	     -0.00000000	     -0.00000000	     43.55164702
      1.82568201	     -0.06388037	     -0.00041684	     -0.20511336	     -0.06546060	      0.88305047	     -0.00051884	     -0.22166322	     -0.00000000	     -0.00000000	     43.49544872
      1.82748081	     -0.06394311	     -0.00041090	     -0.20517665	     -0.06545809	      0.88304934	     -0.00051636	     -0.22168361	     -0.00000000	     -0.00000000	     43.22596128
      1.82871173	     -0.06397781	     -0.00040871	     -0.20521168	     -0.06545640	      0.88304855	     -0.00051487	     -0.22169684	     -0.00000000	     -0.00000000	     43.19746632
      1.82994265	     -0.06401269	     -0.00040472	     -0.20524694	     -0.06545472	      0.88304775	     -0.00051355	     -0.22170943	     -0.00000000	     -0.00000000	     43.13572277
      1.83158075	     -0.06405492	     -0.00039971	     -0.20528968	     -0.06545253	      0.88304668	     -0.00051206	     -0.22172528	     -0.00000000	     -0.00000000	     43.04698460
      1.83321886	     -0.06409324	     -0.00039401	     -0.20532853	     -0.06545037	      0.88304559	     -0.00051087	     -0.22174002	     -0.00000000	     -0.00000000	     42.71829234
      1.83485696	     -0.06412739	     -0.00038907	     -0.20536320	     -0.06544825	      0.88304448	     -0.00050998	     -0.22175374	     -0.00000000	     -0.00000000	     42.56749259
      1.83649506	     -0.06415703	     -0.00038270	     -0.20539339	     -0.06544616	      0.88304337	     -0.00050940	     -0.22176639	     -0.00000000	     -0.00000000	     42.42061116
      1.83787672	     -0.06417854	     -0.00037864	     -0.20541533	     -0.06544442	      0.88304242	     -0.00050914	     -0.22177624	     -0.00000000	     -0.00000000	     42.52478341
      1.83925838	     -0.06419973	     -0.00037352	     -0.20543700	     -0.06544270	      0.88304146	     -0.00050909	     -0.22178534	     -0.00000000	     -0.00000000	     42.27636600
      1.84064004	     -0.06421822	     -0.00036905	     -0.20545593	     -0.06544100	      0.88304050	     -0.00050926	     -0.22179377	     -0.00000000	     -0.00000000	     42.30722687
      1.84241521	     -0.06424020	     -0.00036226	     -0.20547853	     -0.06543884	      0.88303925	     -0.00050978	     -0.22180361	     -0.00000000	     -0.00000000	     41.70509253
      1.84419038	     -0.06425612	     -0.00035689	     -0.20549502	     -0.06543671	      0.88303799	     -0.00051066	     -0.22181229	     -0.00000000	     -0.00000000	     42.35203000
      1.84542910	     -0.06426367	     -0.00035092	     -0.20550305	     -0.06543524	      0.88303711	     -0.00051147	     -0.22181773	     -0.00000000	     -0.00000000	     41.72701500
      1.84666783	     -0.06426753	     -0.00034595	     -0.20550735	     -0.06543378	      0.88303622	     -0.00051246	     -0.22182249	     -0.00000000	     -0.00000000	     41.79369856
      1.84843282	     -0.06427471	     -0.00033809	     -0.20551517	     -0.06543172	      0.88303496	     -0.00051414	     -0.22182828	     -0.00000000	     -0.00000000	     41.47494330
      1.85019782	     -0.06427825	     -0.00033082	     -0.20551935	     -0.06542969	      0.88303369	     -0.00051616	     -0.22183292	     -0.00000000	     -0.00000000	     41.94309984
      1.85157712	     -0.06427370	     -0.00032332	     -0.20551536	     -0.06542811	      0.88303269	     -0.00051797	     -0.22183585	     -0.00000000	     -0.00000000	     41.27846099
      1.85295642	     -0.06426452	     -0.00031683	     -0.20550670	     -0.06542654	      0.88303170	     -0.00051998	     -0.22183791	     -0.00000000	     -0.00000000	     41.45383071
      1.85469376	     -0.06425679	     -0.00030735	     -0.20549967	     -0.06542457	      0.88303044	     -0.00052278	     -0.22183948	     -0.00000000	     -0.00000000	     41.04707597
      1.85601892	     -0.06424356	     -0.00030081	     -0.20548696	     -0.06542308	      0.88302949	     -0.00052513	     -0.22183993	     -0.00000000	     -0.00000000	     41.35523112
      1.85734408	     -0.06423024	     -0.00029324	     -0.20547419	     -0.06542160	      0.88302853	     -0.00052765	     -0.22183968	     -0.00000000	     -0.00000000	     41.16225872
      1.85866924	     -0.06421307	     -0.00028573	     -0.20545756	     -0.06542012	      0.88302757	     -0.00053034	     -0.22183874	     -0.00000000	     -0.00000000	     41.24453484
      1.85985394	     -0.06419591	     -0.00027870	     -0.20544090	     -0.06541880	      0.88302672	     -0.00053289	     -0.22183730	     -0.00000000	     -0.00000000	     41.12403044
      1.86103864	     -0.06417560	     -0.00027140	     -0.20542108	     -0.06541748	      0.88302587	     -0.00053558	     -0.22183529	     -0.00000000	     -0.00000000	     41.15248085
      1.86222333	     -0.06415334	     -0.00026384	     -0.20539934	     -0.06541616	      0.88302502	     -0.00053839	     -0.22183268	     -0.00000000	     -0.00000000	     41.05505511
      1.86340803	     -0.06412822	     -0.00025594	     -0.20537474	     -0.06541484	      0.88302417	     -0.00054134	     -0.22182949	     -0.00000000	     -0.00000000	     41.09898447
      1.86459273	     -0.06410123	     -0.00024786	     -0.20534826	     -0.06541352	      0.88302333	     -0.00054442	     -0.22182568	     -0.00000000	     -0.00000000	     40.99263397
      1.86565686	     -0.06407471	     -0.00024038	     -0.20532221	     -0.06541234	      0.88302257	     -0.00054729	     -0.22182175	     -0.00000000	     -0.00000000	     41.05036169
      1.86672099	     -0.06404663	     -0.00023269	     -0.20529460	     -0.06541115	      0.88302182	     -0.00055026	     -0.22181732	     -0.00000000	     -0.00000000	     40.98218539
      1.86778512	     -0.06401664	     -0.00022471	     -0.20526509	     -0.06540996	      0.88302107	     -0.00055332	     -0.22181241	     -0.00000000	     -0.00000000	     41.00015558
      1.86907603	     -0.06397797	     -0.00021477	     -0.20522701	     -0.06540851	      0.88302016	     -0.00055717	     -0.22180578	     -0.00000000	     -0.00000000	     40.92401770
      1.87009805	     -0.06394570	     -0.00020679	     -0.20519520	     -0.06540735	      0.88301945	     -0.00056031	     -0.22180002	     -0.00000000	     -0.00000000	     40.96723772
      1.87112007	     -0.06391200	     -0.00019873	     -0.20516197	     -0.06540619	      0.88301873	     -0.00056353	     -0.22179380	     -0.00000000	     -0.00000000	     40.91130831
      1.87214208	     -0.06387667	     -0.00019055	     -0.20512711	     -0.06540503	      0.88301802	     -0.00056682	     -0.22178713	     -0.00000000	     -0.00000000	     40.92113437
      1.87346973	     -0.06382861	     -0.00017977	     -0.20507965	     -0.06540350	      0.88301710	     -0.00057122	     -0.22177777	     -0.00000000	     -0.00000000	     40.86054083
      1.87446181	     -0.06379106	     -0.00017160	     -0.20504256	     -0.06540235	      0.88301642	     -0.00057458	     -0.22177028	     -0.00000000	     -0.00000000	     40.89751774
      1.87545388	     -0.06375225	     -0.00016336	     -0.20500420	     -0.06540120	      0.88301573	     -0.00057800	     -0.22176238	     -0.00000000	     -0.00000000	     40.85656477
      1.87666472	     -0.06370307	     -0.00015317	     -0.20495556	     -0.06539977	      0.88301490	     -0.00058226	     -0.22175217	     -0.00000000	     -0.00000000	     40.87647383
      1.87775036	     -0.06365742	     -0.00014391	     -0.20491040	     -0.06539847	      0.88301415	     -0.00058615	     -0.22174250	     -0.00000000	     -0.00000000	     40.82511680
      1.87883601	     -0.06361026	     -0.00013452	     -0.20486373	     -0.06539717	      0.88301340	     -0.00059011	     -0.22173236	     -0.00000000	     -0.00000000	     40.85754228
      1.87992165	     -0.06356182	     -0.00012505	     -0.20481578	     -0.06539584	      0.88301266	     -0.00059412	     -0.22172175	     -0.00000000	     -0.00000000	     40.81132601
      1.88100729	     -0.06351204	     -0.00011548	     -0.20476647	     -0.06539450	      0.88301191	     -0.00059818	     -0.22171069	     -0.00000000	     -0.00000000	     40.84531785
      1.88209293	     -0.06346107	     -0.00010587	     -0.20471598	     -0.06539314	      0.88301117	     -0.00060229	     -0.22169920	     -0.00000000	     -0.00000000	     40.80871969
      1.88317858	     -0.06340889	     -0.00009619	     -0.20466426	     -0.06539176	      0.88301042	     -0.00060645	     -0.22168729	     -0.00000000	     -0.00000000	     40.84071503
      1.88426422	     -0.06335573	     -0.00008651	     -0.20461157	     -0.06539036	      0.88300968	     -0.00061064	     -0.22167499	     -0.00000000	     -0.00000000	     40.81911877
      1.88534986	     -0.06330152	     -0.00007681	     -0.20455781	     -0.06538894	      0.88300893	     -0.00061487	     -0.22166230	     -0.00000000	     -0.00000000	     40.84701522
      1.88643550	     -0.06324639	     -0.00006712	     -0.20450313	     -0.06538750	      0.88300818	     -0.00061913	     -0.22164925	     -0.00000000	     -0.00000000	     40.84279521
      1.88752115	     -0.06319030	     -0.00005743	     -0.20444747	     -0.06538603	      0.88300743	     -0.00062342	     -0.22163587	     -0.00000000	     -0.00000000	     40.86765558
      1.88860679	     -0.06313377	     -0.00004807	     -0.20439135	     -0.06538454	      0.88300668	     -0.00062773	     -0.22162216	     -0.00000000	     -0.00000000	     40.88220924
      1.88969243	     -0.06307634	     -0.00003875	     -0.20433433	     -0.06538302	      0.88300593	     -0.00063206	     -0.22160815	     -0.00000000	     -0.00000000	     40.91147067
      1.89105442	     -0.06300318	     -0.00002717	     -0.20426166	     -0.06538107	      0.88300498	     -0.00063750	     -0.22159016	     -0.00000000	     -0.00000000	     40.95238920
      1.89216984	     -0.06294231	     -0.00001775	     -0.20420119	     -0.06537945	      0.88300421	     -0.00064197	     -0.22157513	     -0.00000000	     -0.00000000	     40.99006178
      1.89328526	     -0.06288071	     -0.00000840	     -0.20413996	     -0.06537779	      0.88300343	     -0.00064644	     -0.22155982	     -0.00000000	     -0.00000000	     41.03796964
      1.89440068	     -0.06281857	      0.00000086	     -0.20407820	     -0.06537611	      0.88300266	     -0.00065091	     -0.22154428	     -0.00000000	     -0.00000000	     41.08649464
      1.89584599	     -0.06273700	      0.00001289	     -0.20399708	     -0.06537387	      0.88300166	     -0.00065669	     -0.22152379	     -0.00000000	     -0.00000000	     41.17985286
      1.89708752	     -0.06266598	      0.00002318	     -0.20392644	     -0.06537191	      0.88300080	     -0.00066164	     -0.22150590	     -0.00000000	     -0.00000000	     41.25605885
      1.89832904	     -0.06259423	      0.00003343	     -0.20385505	     -0.06536991	      0.88299994	     -0.00066656	     -0.22148776	     -0.00000000	     -0.00000000	     41.38433823
      1.89957057	     -0.06252167	      0.00004363	     -0.20378285	     -0.06536787	      0.88299908	     -0.00067144	     -0.22146940	     -0.00000000	     -0.00000000	     41.50244076
      1.90081210	     -0.06244875	      0.00005378	     -0.20371026	     -0.06536579	      0.88299823	     -0.00067628	     -0.22145082	     -0.00000000	     -0.00000000	     41.67147131
      1.90240265	     -0.06235432	      0.00006665	     -0.20361623	     -0.06536307	      0.88299715	     -0.00068238	     -0.22142671	     -0.00000000	     -0.00000000	     41.87862954
      1.90399320	     -0.06225918	      0.00007924	     -0.20352146	     -0.06536029	      0.88299608	     -0.00068836	     -0.22140229	     -0.00000000	     -0.00000000	     42.16921594
      1.90534924	     -0.06217756	      0.00008976	     -0.20344013	     -0.06535788	      0.88299518	     -0.00069334	     -0.22138127	     -0.00000000	     -0.00000000	     42.34278148
      1.90670528	     -0.06209577	      0.00009997	     -0.20335860	     -0.06535543	      0.88299429	     -0.00069820	     -0.22136007	     -0.00000000	     -0.00000000	     42.58474801
      1.90843852	     -0.06199139	      0.00011253	     -0.20325453	     -0.06535224	      0.88299319	     -0.00070422	     -0.22133277	     -0.00000000	     -0.00000000	     42.84816234
      1.91045274	     -0.06187105	      0.00012628	     -0.20313447	     -0.06534848	      0.88299196	     -0.00071092	     -0.22130087	     -0.00000000	     -0.00000000	     43.10675493
      1.91168812	     -0.06179874	      0.00013424	     -0.20306230	     -0.06534614	      0.88299124	     -0.00071486	     -0.22128125	     -0.00000000	     -0.00000000	     43.42181745
      1.91292350	     -0.06172606	      0.00014187	     -0.20298974	     -0.06534377	      0.88299054	     -0.00071867	     -0.22126165	     -0.00000000	     -0.00000000	     43.42557371
      1.91442531	     -0.06163974	      0.00015053	     -0.20290353	     -0.06534087	      0.88298973	     -0.00072310	     -0.22123785	     -0.00000000	     -0.00000000	     43.82031316
      1.91592712	     -0.06155573	      0.00015874	     -0.20281960	     -0.06533795	      0.88298898	     -0.00072732	     -0.22121416	     -0.00000000	     -0.00000000	     43.62526109
      1.91742893	     -0.06146986	      0.00016610	     -0.20273377	     -0.06533500	      0.88298828	     -0.00073133	     -0.22119061	     -0.00000000	     -0.00000000	     44.03672489
      1.91893074	     -0.06138750	      0.00017297	     -0.20265142	     -0.06533203	      0.88298764	     -0.00073511	     -0.22116720	     -0.00000000	     -0.00000000	     44.31447732
      1.92045580	     -0.06130628	      0.00017928	     -0.20257018	     -0.06532899	      0.88298705	     -0.00073872	     -0.22114370	      0.00000000	     -0.00000000	     44.21656147
      1.92198085	     -0.06122412	      0.00018514	     -0.20248798	     -0.06532594	      0.88298654	     -0.00074210	     -0.22112045	      0.00000000	     -0.00000000	     44.58873672
      1.92350591	     -0.06114615	      0.00019047	     -0.20240993	     -0.06532287	      0.88298609	     -0.00074523	     -0.22109742	      0.00000000	     -0.00000000	     44.93883225
      1.92503097	     -0.06106709	      0.00019573	     -0.20233079	     -0.06531979	      0.88298572	     -0.00074813	     -0.22107470	      0.00000000	     -0.00000000	     44.76633954
      1.92655603	     -0.06099084	      0.00020009	     -0.20225441	     -0.06531670	      0.88298543	     -0.00075078	     -0.22105220	      0.00000000	     -0.00000000	     45.36613694
      1.92808109	     -0.06091401	      0.00020485	     -0.20217747	     -0.06531360	      0.88298522	     -0.00075319	     -0.22103000	      0.00000000	     -0.00000000	     45.27958161
      1.92963096	     -0.06084089	      0.00020840	     -0.20210418	     -0.06531045	      0.88298508	     -0.00075539	     -0.22100767	      0.00000000	     -0.00000000	     45.65754538
      1.93118084	     -0.06076480	      0.00021257	     -0.20202795	     -0.06530729	      0.88298503	     -0.00075734	     -0.22098567	      0.00000000	     -0.00000000	     45.64811705
      1.93271670	     -0.06069258	      0.00021525	     -0.20195554	     -0.06530415	      0.88298505	     -0.00075901	     -0.22096412	      0.00000000	      0.00000000	     45.98644544
      1.93425256	     -0.06062195	      0.00021881	     -0.20188473	     -0.06530102	      0.88298516	     -0.00076043	     -0.22094282	     -0.00000000	      0.00000000	     45.89615432
      1.93578842	     -0.06055229	      0.00022041	     -0.20181484	     -0.06529787	      0.88298535	     -0.00076160	     -0.22092180	     -0.00000000	      0.00000000	     46.52289998
      1.93732428	     -0.06048623	      0.00022355	     -0.20174859	     -0.06529473	      0.88298562	     -0.00076252	     -0.22090106	     -0.00000000	      0.00000000	     46.05600118
      1.93886014	     -0.06041766	      0.00022398	     -0.20167976	     -0.06529158	      0.88298596	     -0.00076318	     -0.22088061	     -0.00000000	      0.00000000	     46.68503138
      1.94039600	     -0.06035262	      0.00022666	     -0.20161450	     -0.06528844	      0.88298638	     -0.00076359	     -0.22086039	     -0.00000000	      0.00000000	     46.65607023
      1.94193185	     -0.06028982	      0.00022588	     -0.20155140	     -0.06528529	      0.88298688	     -0.00076375	     -0.22084045	     -0.00000000	      0.00000000	     47.19327414
      1.94322583	     -0.06023741	      0.00022743	     -0.20149879	     -0.06528264	      0.88298735	     -0.00076369	     -0.22082390	     -0.00000000	      0.00000000	     46.89974475
      1.94451981	     -0.06018604	      0.00022697	     -0.20144715	     -0.06528000	      0.88298788	     -0.00076345	     -0.22080755	     -0.00000000	      0.00000000	     47.24387366
      1.94620820	     -0.06012215	      0.00022700	     -0.20138295	     -0.06527655	      0.88298864	     -0.00076287	     -0.22078656	     -0.00000000	      0.00000000	     47.05608337
      1.94789659	     -0.06005685	      0.00022511	     -0.20131728	     -0.06527310	      0.88298947	     -0.00076199	     -0.22076595	     -0.00000000	      0.00000000	     47.72763672
      1.94928818	     -0.06000841	      0.00022494	     -0.20126857	     -0.06527027	      0.88299022	     -0.00076104	     -0.22074922	     -0.00000000	      0.00000000	     47.48028966
      1.95067976	     -0.05995891	      0.00022272	     -0.20121874	     -0.06526744	      0.88299103	     -0.00075988	     -0.22073280	     -0.00000000	      0.00000000	     47.69439634
      1.95207135	     -0.05991112	      0.00022119	     -0.20117063	     -0.06526461	      0.88299188	     -0.00075853	     -0.22071664	     -0.00000000	      0.00000000	     47.82950434
      1.95412184	     -0.05984849	      0.00021669	     -0.20110748	     -0.06526046	      0.88299321	     -0.00075617	     -0.22069334	     -0.00000000	      0.00000000	     47.88454894
      1.95535507	     -0.05980583	      0.00021518	     -0.20106454	     -0.06525797	      0.88299406	     -0.00075454	     -0.22067975	     -0.00000000	      0.00000000	     47.98061223
      1.95658830	     -0.05976672	      0.00021223	     -0.20102510	     -0.06525549	      0.88299495	     -0.00075276	     -0.22066628	     -0.00000000	      0.00000000	     48.20034851
      1.95837266	     -0.05971860	      0.00020793	     -0.20097650	     -0.06525190	      0.88299628	     -0.00074990	     -0.22064724	     -0.00000000	      0.00000001	     48.35309076
      1.96015702	     -0.05966909	      0.00020226	     -0.20092650	     -0.06524831	      0.88299768	     -0.00074673	     -0.22062885	     -0.00000000	      0.00000001	     48.32193157
      1.96153724	     -0.05963456	      0.00019854	     -0.20089159	     -0.06524554	      0.88299880	     -0.00074405	     -0.22061501	     -0.00000000	      0.00000001	     48.69073033
      1.96291746	     -0.05959957	      0.00019376	     -0.20085619	     -0.06524278	      0.88299995	     -0.00074117	     -0.22060158	     -0.00000000	      0.00000001	     48.65178796
      1.96474521	     -0.05956252	      0.00018764	     -0.20081860	     -0.06523912	      0.88300152	     -0.00073708	     -0.22058432	     -0.00000000	      0.00000001	     48.65590473
      1.96657297	     -0.05952061	      0.00017913	     -0.20077610	     -0.06523547	      0.88300314	     -0.00073265	     -0.22056789	     -0.00000000	      0.00000001	     48.57722682
      1.96776783	     -0.05949442	      0.00017548	     -0.20074956	     -0.06523308	      0.88300422	     -0.00072958	     -0.22055746	     -0.00000000	      0.00000001	     48.78588800
      1.96896268	     -0.05947324	      0.00017008	     -0.20072798	     -0.06523069	      0.88300532	     -0.00072637	     -0.22054735	     -0.00000000	      0.00000001	     48.99223069
      1.97068972	     -0.05944569	      0.00016236	     -0.20069986	     -0.06522724	      0.88300695	     -0.00072148	     -0.22053340	     -0.00000000	      0.00000001	     48.78639199
      1.97241676	     -0.05941803	      0.00015349	     -0.20067160	     -0.06522378	      0.88300860	     -0.00071632	     -0.22052019	     -0.00000000	      0.00000001	     49.45698898
      1.97379512	     -0.05940047	      0.00014707	     -0.20065359	     -0.06522103	      0.88300995	     -0.00071199	     -0.22051017	     -0.00000000	      0.00000001	     48.88707601
      1.97517348	     -0.05938213	      0.00013935	     -0.20063474	     -0.06521827	      0.88301131	     -0.00070750	     -0.22050062	     -0.00000000	      0.00000001	     49.24221522
      1.97703394	     -0.05936375	      0.00012961	     -0.20061572	     -0.06521455	      0.88301317	     -0.00070115	     -0.22048850	     -0.00000000	      0.00000001	     48.98191788
      1.97827194	     -0.05935206	      0.00012161	     -0.20060355	     -0.06521207	      0.88301443	     -0.00069675	     -0.22048097	     -0.00000000	      0.00000001	     49.35375379
      1.97950993	     -0.05934347	      0.00011422	     -0.20059449	     -0.06520959	      0.88301570	     -0.00069222	     -0.22047385	     -0.00000000	      0.00000001	     49.23459325
      1.98105713	     -0.05933547	      0.00010419	     -0.20058590	     -0.06520649	      0.88301731	     -0.00068637	     -0.22046556	     -0.00000000	      0.00000001	     49.52578485
      1.98260433	     -0.05933145	      0.00009407	     -0.20058128	     -0.06520339	      0.88301892	     -0.00068032	     -0.22045798	     -0.00000000	      0.00000001	     48.98124481
      1.98372557	     -0.05932739	      0.00008607	     -0.20057677	     -0.06520115	      0.88302011	     -0.00067580	     -0.22045293	     -0.00000000	      0.00000001	     49.41825893
      1.98484681	     -0.05932728	      0.00007800	     -0.20057621	     -0.06519890	      0.88302129	     -0.00067118	     -0.22044823	     -0.00000000	      0.00000001	     49.47878326
      1.98620541	     -0.05932935	      0.00006782	     -0.20057773	     -0.06519618	      0.88302274	     -0.00066544	     -0.22044307	     -0.00000000	      0.00000001	     49.52117398
      1.98731822	     -0.05933298	      0.00005916	     -0.20058090	     -0.06519396	      0.88302393	     -0.00066063	     -0.22043926	     -0.00000000	      0.00000001	     49.53935627
      1.98843102	     -0.05933827	      0.00005018	     -0.20058572	     -0.06519173	      0.88302513	     -0.00065573	     -0.22043585	     -0.00000000	      0.00000001	     49.58060706
      1.98954383	     -0.05934534	      0.00004092	     -0.20059233	     -0.06518950	      0.88302633	     -0.00065073	     -0.22043284	     -0.00000000	      0.00000001	     49.58712249
      1.99065663	     -0.05935416	      0.00003135	     -0.20060067	     -0.06518727	      0.88302753	     -0.00064564	     -0.22043023	     -0.00000000	      0.00000001	     49.63205427
      1.99176944	     -0.05936469	      0.00002151	     -0.20061073	     -0.06518504	      0.88302873	     -0.00064046	     -0.22042802	     -0.00000000	      0.00000001	     49.63213601
      1.99288225	     -0.05937712	      0.00001139	     -0.20062268	     -0.06518281	      0.88302993	     -0.00063519	     -0.22042623	     -0.00000000	      0.00000001	     49.67770353
      1.99399505	     -0.05939174	      0.00000101	     -0.20063682	     -0.06518058	      0.88303113	     -0.00062985	     -0.22042486	     -0.00000000	      0.00000001	     49.66813576
      1.99510786	     -0.05940918	     -0.00000972	     -0.20065378	     -0.06517834	      0.88303232	     -0.00062442	     -0.22042394	     -0.00000000	      0.00000001	     49.71291091
      1.99622066	     -0.05942952	     -0.00002079	     -0.20067363	     -0.06517610	      0.88303351	     -0.00061892	     -0.22042349	     -0.00000000	      0.00000001	     49.69083782
      1.99733347	     -0.05945278	     -0.00003221	     -0.20069640	     -0.06517386	      0.88303469	     -0.00061336	     -0.22042355	     -0.00000000	      0.00000001	     49.74253733
      1.99844628	     -0.05947862	     -0.00004389	     -0.20072174	     -0.06517161	      0.88303586	     -0.00060773	     -0.22042412	     -0.00000000	      0.00000001	     49.71111314
      1.99943244	     -0.05950360	     -0.00005446	     -0.20074627	     -0.06516962	      0.88303689	     -0.00060269	     -0.22042508	     -0.00000000	      0.00000001	     49.76152397
      2.00041860	     -0.05953037	     -0.00006519	     -0.20077260	     -0.06516762	      0.88303791	     -0.00059760	     -0.22042645	     -0.00000000	      0.00000001	     49.75547628
      2.00140476	     -0.05955906	     -0.00007608	     -0.20080086	     -0.06516561	      0.88303892	     -0.00059247	     -0.22042825	     -0.00000000	      0.00000001	     49.78103971
      2.00272344	     -0.05960014	     -0.00009084	     -0.20084136	     -0.06516292	      0.88304024	     -0.00058556	     -0.22043132	     -0.00000000	      0.00000001	     49.78964078
      2.00374293	     -0.05963407	     -0.00010241	     -0.20087485	     -0.06516083	      0.88304125	     -0.00058017	     -0.22043422	     -0.00000000	      0.00000001	     49.82617544
      2.00476241	     -0.05966986	     -0.00011407	     -0.20091019	     -0.06515873	      0.88304224	     -0.00057476	     -0.22043757	     -0.00000000	      0.00000001	     49.83456817
      2.00578190	     -0.05970755	     -0.00012585	     -0.20094745	     -0.06515663	      0.88304322	     -0.00056931	     -0.22044138	     -0.00000000	      0.00000001	     49.86212335
      2.00706609	     -0.05975744	     -0.00014077	     -0.20099679	     -0.06515396	      0.88304441	     -0.00056241	     -0.22044682	     -0.00000000	      0.00000001	     49.88682837
      2.00809645	     -0.05979937	     -0.00015281	     -0.20103829	     -0.06515181	      0.88304534	     -0.00055686	     -0.22045169	     -0.00000000	      0.00000001	     49.91885943
      2.00912682	     -0.05984295	     -0.00016489	     -0.20108144	     -0.06514965	      0.88304625	     -0.00055128	     -0.22045702	     -0.00000000	      0.00000001	     49.94491326
      2.01015719	     -0.05988835	     -0.00017703	     -0.20112643	     -0.06514748	      0.88304713	     -0.00054570	     -0.22046280	     -0.00000000	      0.00000001	     49.97351881
      2.01148152	     -0.05994914	     -0.00019276	     -0.20118668	     -0.06514467	      0.88304822	     -0.00053851	     -0.22047087	     -0.00000000	      0.00000001	     50.01861874
      2.01256176	     -0.06000068	     -0.00020543	     -0.20123780	     -0.06514236	      0.88304908	     -0.00053263	     -0.22047800	     -0.00000000	      0.00000001	     50.04587427
      2.01364200	     -0.06005386	     -0.00021811	     -0.20129057	     -0.06514004	      0.88304990	     -0.00052676	     -0.22048559	     -0.00000000	      0.00000001	     50.09207674
      2.01472224	     -0.06010874	     -0.00023086	     -0.20134504	     -0.06513770	      0.88305068	     -0.00052089	     -0.22049365	     -0.00000000	      0.00000000	     50.12507047
      2.01605047	     -0.06017810	     -0.00024648	     -0.20141392	     -0.06513481	      0.88305159	     -0.00051368	     -0.22050418	     -0.00000000	      0.00000000	     50.19308643
      2.01720377	     -0.06024027	     -0.00026021	     -0.20147567	     -0.06513227	      0.88305234	     -0.00050744	     -0.22051385	     -0.00000000	      0.00000000	     50.22446321
      2.01835708	     -0.06030360	     -0.00027388	     -0.20153860	     -0.06512972	      0.88305304	     -0.00050122	     -0.22052399	     -0.00000000	      0.00000000	     50.30834684
      2.01951039	     -0.06036837	     -0.00028752	     -0.20160298	     -0.06512714	      0.88305369	     -0.00049502	     -0.22053457	      0.00000000	      0.00000000	     50.36199621
      2.02066369	     -0.06043446	     -0.00030109	     -0.20166867	     -0.06512455	      0.88305430	     -0.00048887	     -0.22054558	      0.00000000	      0.00000000	     50.46432144
      2.02213656	     -0.06052030	     -0.00031829	     -0.20175404	     -0.06512122	      0.88305500	     -0.00048109	     -0.22056024	      0.00000000	      0.00000000	     50.57244459
      2.02342294	     -0.06059660	     -0.00033333	     -0.20182994	     -0.06511828	      0.88305555	     -0.00047437	     -0.22057356	      0.00000000	      0.00000000	     50.74326826
      2.02470931	     -0.06067447	     -0.00034847	     -0.20190742	     -0.06511533	      0.88305604	     -0.00046774	     -0.22058731	      0.00000000	      0.00000000	     50.84508228
      2.02599569	     -0.06075309	     -0.00036339	     -0.20198567	     -0.06511237	      0.88305646	     -0.00046121	     -0.22060148	      0.00000000	      0.00000000	     51.01760989
      2.02728206	     -0.06083247	     -0.00037808	     -0.20206469	     -0.06510939	      0.88305682	     -0.00045479	     -0.22061603	      0.00000000	      0.00000000	     51.13963308
      2.02908921	     -0.06094489	     -0.00039824	     -0.20217664	     -0.06510518	      0.88305721	     -0.00044598	     -0.22063704	      0.00000000	      0.00000000	     51.35274901
      2.03069719	     -0.06104597	     -0.00041540	     -0.20227734	     -0.06510143	      0.88305747	     -0.00043836	     -0.22065623	      0.00000000	      0.00000000	     51.44072434
      2.03230517	     -0.06114730	     -0.00043184	     -0.20237833	     -0.06509766	      0.88305762	     -0.00043098	     -0.22067582	      0.00000000	      0.00000000	     51.61181508
      2.03391315	     -0.06124877	     -0.00044771	     -0.20247949	     -0.06509390	      0.88305769	     -0.00042383	     -0.22069572	      0.00000000	      0.00000000	     51.68646982
      2.03552113	     -0.06134987	     -0.00046292	     -0.20258032	     -0.06509013	      0.88305768	     -0.00041692	     -0.22071586	      0.00000000	     -0.00000000	     51.61720213
      2.03712911	     -0.06145130	     -0.00047748	     -0.20268150	     -0.06508637	      0.88305758	     -0.00041028	     -0.22073613	      0.00000000	     -0.00000000	     52.14242483
      2.03873709	     -0.06155204	     -0.00049115	     -0.20278205	     -0.06508262	      0.88305740	     -0.00040390	     -0.22075649	      0.00000000	     -0.00000000	     51.33110179
      2.04034507	     -0.06164839	     -0.00050412	     -0.20287823	     -0.06507888	      0.88305715	     -0.00039779	     -0.22077693	      0.00000000	     -0.00000000	     51.83504191
      2.04195305	     -0.06175100	     -0.00051684	     -0.20298069	     -0.06507516	      0.88305684	     -0.00039196	     -0.22079726	      0.00000000	     -0.00000000	     51.72224704
      2.04356103	     -0.06184512	     -0.00052808	     -0.20307472	     -0.06507146	      0.88305646	     -0.00038641	     -0.22081755	      0.00000000	     -0.00000000	     51.68982198
      2.04482080	     -0.06192393	     -0.00053705	     -0.20315347	     -0.06506858	      0.88305612	     -0.00038225	     -0.22083331	      0.00000000	     -0.00000000	     51.59796688
      2.04608057	     -0.06199898	     -0.00054493	     -0.20322850	     -0.06506571	      0.88305575	     -0.00037827	     -0.22084901	      0.00000000	     -0.00000000	     51.72803140
      2.04766932	     -0.06209500	     -0.00055434	     -0.20332450	     -0.06506212	      0.88305524	     -0.00037350	     -0.22086867	      0.00000000	     -0.00000000	     51.29745045
      2.04925806	     -0.06218404	     -0.00056272	     -0.20341357	     -0.06505856	      0.88305468	     -0.00036901	     -0.22088814	      0.00000000	     -0.00000000	     51.65695410
      2.05083648	     -0.06227951	     -0.00057070	     -0.20350908	     -0.06505506	      0.88305408	     -0.00036484	     -0.22090717	      0.00000000	     -0.00000000	     51.23648812
      2.05241490	     -0.06236389	     -0.00057712	     -0.20359357	     -0.06505159	      0.88305345	     -0.00036094	     -0.22092604	      0.00000000	     -0.00000000	     51.26178809
      2.05381150	     -0.06244605	     -0.00058276	     -0.20367582	     -0.06504856	      0.88305286	     -0.00035773	     -0.22094245	      0.00000000	     -0.00000000	     51.18926170
      2.05520810	     -0.06252013	     -0.00058693	     -0.20375004	     -0.06504555	      0.88305224	     -0.00035474	     -0.22095872	      0.00000000	     -0.00000000	     50.99832841
      2.05660470	     -0.06259737	     -0.00059078	     -0.20382743	     -0.06504258	      0.88305160	     -0.00035198	     -0.22097472	      0.00000000	     -0.00000000	     50.94936541
      2.05800130	     -0.06267115	     -0.00059369	     -0.20390141	     -0.06503964	      0.88305094	     -0.00034944	     -0.22099054	     -0.00000000	     -0.00000000	     50.55364634
      2.05939790	     -0.06274304	     -0.00059600	     -0.20397350	     -0.06503674	      0.88305026	     -0.00034712	     -0.22100612	     -0.00000000	     -0.00000000	     50.58627976
      2.06189121	     -0.06286693	     -0.00059789	     -0.20409784	     -0.06503166	      0.88304901	     -0.00034355	     -0.22103330	     -0.00000000	     -0.00000000	     50.51922637
      2.06307723	     -0.06292738	     -0.00059886	     -0.20415851	     -0.06502928	      0.88304839	     -0.00034210	     -0.22104593	     -0.00000000	     -0.00000000	     49.99757947
      2.06450274	     -0.06299437	     -0.00059885	     -0.20422579	     -0.06502646	      0.88304764	     -0.00034058	     -0.22106087	     -0.00000000	     -0.00000000	     49.80865968
      2.06592826	     -0.06306052	     -0.00059830	     -0.20429225	     -0.06502369	      0.88304687	     -0.00033929	     -0.22107550	     -0.00000000	     -0.00000000	     49.83148416
      2.06735377	     -0.06312553	     -0.00059735	     -0.20435759	     -0.06502096	      0.88304608	     -0.00033824	     -0.22108983	     -0.00000000	     -0.00000000	     49.44998628
      2.06911445	     -0.06320386	     -0.00059581	     -0.20443634	     -0.06501764	      0.88304510	     -0.00033727	     -0.22110710	     -0.00000000	     -0.00000000	     49.59590486
      2.07087514	     -0.06328145	     -0.00059382	     -0.20451439	     -0.06501440	      0.88304409	     -0.00033666	     -0.22112388	     -0.00000000	     -0.00000000	     48.33012689
      2.07238186	     -0.06334083	     -0.00059182	     -0.20457415	     -0.06501167	      0.88304321	     -0.00033643	     -0.22113788	     -0.00000000	     -0.00000000	     49.18145463
      2.07388858	     -0.06340214	     -0.00058975	     -0.20463588	     -0.06500898	      0.88304232	     -0.00033647	     -0.22115146	     -0.00000000	     -0.00000000	     48.51667340
      2.07571574	     -0.06347191	     -0.00058615	     -0.20470617	     -0.06500579	      0.88304121	     -0.00033686	     -0.22116747	     -0.00000000	     -0.00000000	     48.42345923
      2.07719376	     -0.06352776	     -0.00058386	     -0.20476244	     -0.06500326	      0.88304030	     -0.00033747	     -0.22117990	     -0.00000000	     -0.00000000	     48.01411076
      2.07867177	     -0.06357805	     -0.00058040	     -0.20481320	     -0.06500076	      0.88303937	     -0.00033833	     -0.22119194	     -0.00000000	     -0.00000000	     48.20052388
      2.08014979	     -0.06363170	     -0.00057769	     -0.20486730	     -0.06499831	      0.88303843	     -0.00033945	     -0.22120350	     -0.00000000	     -0.00000000	     47.67839602
      2.08193683	     -0.06368665	     -0.00057278	     -0.20492284	     -0.06499539	      0.88303726	     -0.00034114	     -0.22121696	     -0.00000000	     -0.00000000	     47.44276640
      2.08328342	     -0.06372627	     -0.00056979	     -0.20496289	     -0.06499323	      0.88303637	     -0.00034266	     -0.22122648	     -0.00000000	     -0.00000000	     47.26541420
      2.08463000	     -0.06376230	     -0.00056559	     -0.20499939	     -0.06499110	      0.88303546	     -0.00034439	     -0.22123553	     -0.00000000	     -0.00000000	     47.22519556
      2.08631801	     -0.06380837	     -0.00056069	     -0.20504606	     -0.06498846	      0.88303430	     -0.00034685	     -0.22124617	     -0.00000000	     -0.00000000	     46.57262781
      2.08800603	     -0.06384111	     -0.00055407	     -0.20507943	     -0.06498587	      0.88303311	     -0.00034963	     -0.22125603	     -0.00000000	     -0.00000000	     46.98351741
      2.08937717	     -0.06387184	     -0.00054967	     -0.20511067	     -0.06498379	      0.88303214	     -0.00035212	     -0.22126325	     -0.00000000	     -0.00000000	     46.21942365
      2.09074832	     -0.06389343	     -0.00054388	     -0.20513281	     -0.06498173	      0.88303114	     -0.00035483	     -0.22126985	     -0.00000000	     -0.00000000	     46.25065976
      2.09239378	     -0.06391896	     -0.00053705	     -0.20515899	     -0.06497929	      0.88302994	     -0.00035835	     -0.22127684	     -0.00000000	     -0.00000001	     45.94662571
      2.09378816	     -0.06393519	     -0.00053066	     -0.20517580	     -0.06497725	      0.88302890	     -0.00036156	     -0.22128195	     -0.00000000	     -0.00000001	     45.95542297
      2.09518255	     -0.06394864	     -0.00052426	     -0.20518983	     -0.06497523	      0.88302785	     -0.00036497	     -0.22128630	     -0.00000000	     -0.00000001	     45.47032234
      2.09631131	     -0.06395665	     -0.00051889	     -0.20519832	     -0.06497360	      0.88302699	     -0.00036789	     -0.22128924	     -0.00000000	     -0.00000001	     45.51660388
      2.09744007	     -0.06396337	     -0.00051340	     -0.20520551	     -0.06497198	      0.88302612	     -0.00037094	     -0.22129166	     -0.00000000	     -0.00000001	     45.27113829
      2.09856883	     -0.06396826	     -0.00050774	     -0.20521088	     -0.06497038	      0.88302524	     -0.00037412	     -0.22129356	     -0.00000000	     -0.00000001	     45.17809072
      2.09969760	     -0.06397130	     -0.00050190	     -0.20521441	     -0.06496878	      0.88302436	     -0.00037743	     -0.22129495	     -0.00000000	     -0.00000001	     44.97095276
      2.10107826	     -0.06397252	     -0.00049446	     -0.20521624	     -0.06496684	      0.88302328	     -0.00038164	     -0.22129596	     -0.00000000	     -0.00000001	     44.88705945
      2.10202298	     -0.06397178	     -0.00048921	     -0.20521592	     -0.06496551	      0.88302253	     -0.00038464	     -0.22129620	     -0.00000000	     -0.00000001	     44.66346143
      2.10296771	     -0.06396972	     -0.00048382	     -0.20521428	     -0.06496419	      0.88302178	     -0.00038772	     -0.22129609	     -0.00000000	     -0.00000001	     44.57367796
      2.10433930	     -0.06396443	     -0.00047579	     -0.20520962	     -0.06496228	      0.88302069	     -0.00039234	     -0.22129530	     -0.00000000	     -0.00000001	     44.37137647
      2.10544775	     -0.06395808	     -0.00046910	     -0.20520377	     -0.06496073	      0.88301980	     -0.00039621	     -0.22129411	     -0.00000000	     -0.00000001	     44.30586896
      2.10655620	     -0.06394996	     -0.00046224	     -0.20519616	     -0.06495919	      0.88301892	     -0.00040018	     -0.22129243	     -0.00000000	     -0.00000001	     44.09889212
      2.10766465	     -0.06393988	     -0.00045518	     -0.20518660	     -0.06495766	      0.88301803	     -0.00040427	     -0.22129027	     -0.00000000	     -0.00000001	     44.08111836
      2.10859073	     -0.06393011	     -0.00044914	     -0.20517726	     -0.06495637	      0.88301728	     -0.00040778	     -0.22128808	     -0.00000000	     -0.00000001	     43.88747919
      2.10951680	     -0.06391896	     -0.00044296	     -0.20516654	     -0.06495509	      0.88301654	     -0.00041135	     -0.22128556	     -0.00000000	     -0.00000001	     43.82277717
      2.11070205	     -0.06390283	     -0.00043484	     -0.20515097	     -0.06495344	      0.88301559	     -0.00041604	     -0.22128182	     -0.00000001	     -0.00000001	     43.65126579
      2.11176508	     -0.06388645	     -0.00042736	     -0.20513510	     -0.06495197	      0.88301474	     -0.00042034	     -0.22127800	     -0.00000001	     -0.00000001	     43.59911672
      2.11282810	     -0.06386833	     -0.00041969	     -0.20511749	     -0.06495048	      0.88301389	     -0.00042473	     -0.22127372	     -0.00000001	     -0.00000001	     43.39967669
      2.11376938	     -0.06385069	     -0.00041272	     -0.20510030	     -0.06494917	      0.88301314	     -0.00042869	     -0.22126956	     -0.00000001	     -0.00000001	     43.37261123
      2.11471065	     -0.06383166	     -0.00040563	     -0.20508174	     -0.06494785	      0.88301239	     -0.00043272	     -0.22126503	     -0.00000001	     -0.00000001	     43.22330451
      2.11565193	     -0.06381119	     -0.00039839	     -0.20506173	     -0.06494653	      0.88301164	     -0.00043682	     -0.22126015	     -0.00000001	     -0.00000001	     43.15389063
      2.11684454	     -0.06378331	     -0.00038901	     -0.20503443	     -0.06494484	      0.88301069	     -0.00044209	     -0.22125345	     -0.00000001	     -0.00000001	     42.98367374
      2.11778074	     -0.06375987	     -0.00038144	     -0.20501145	     -0.06494351	      0.88300995	     -0.00044630	     -0.22124778	     -0.00000001	     -0.00000001	     42.94367616
      2.11871694	     -0.06373516	     -0.00037362	     -0.20498722	     -0.06494217	      0.88300921	     -0.00045057	     -0.22124176	     -0.00000001	     -0.00000001	     42.81189103
      2.11965313	     -0.06370914	     -0.00036567	     -0.20496166	     -0.06494083	      0.88300847	     -0.00045488	     -0.22123539	     -0.00000001	     -0.00000001	     42.74578592
      2.12084783	     -0.06367418	     -0.00035535	     -0.20492731	     -0.06493909	      0.88300753	     -0.00046046	     -0.22122675	     -0.00000001	     -0.00000001	     42.59603249
      2.12177057	     -0.06364584	     -0.00034722	     -0.20489943	     -0.06493774	      0.88300681	     -0.00046483	     -0.22121969	     -0.00000001	     -0.00000001	     42.55604057
      2.12269331	     -0.06361646	     -0.00033897	     -0.20487051	     -0.06493638	      0.88300609	     -0.00046923	     -0.22121231	     -0.00000001	     -0.00000001	     42.44625999
      2.12361605	     -0.06358603	     -0.00033062	     -0.20484054	     -0.06493500	      0.88300537	     -0.00047367	     -0.22120460	     -0.00000001	     -0.00000001	     42.38285676
      2.12485159	     -0.06354396	     -0.00031943	     -0.20479909	     -0.06493314	      0.88300441	     -0.00047968	     -0.22119379	     -0.00000001	     -0.00000001	     42.25761912
      2.12578491	     -0.06351102	     -0.00031090	     -0.20476661	     -0.06493171	      0.88300368	     -0.00048425	     -0.22118526	     -0.00000001	     -0.00000001	     42.21639235
      2.12671823	     -0.06347715	     -0.00030232	     -0.20473320	     -0.06493027	      0.88300296	     -0.00048885	     -0.22117642	     -0.00000000	     -0.00000001	     42.12981621
      2.12765155	     -0.06344230	     -0.00029348	     -0.20469880	     -0.06492881	      0.88300224	     -0.00049348	     -0.22116729	     -0.00000000	     -0.00000001	     42.07450177
      2.12890386	     -0.06339410	     -0.00028145	     -0.20465122	     -0.06492683	      0.88300127	     -0.00049973	     -0.22115458	     -0.00000000	     -0.00000001	     41.97852757
      2.12986073	     -0.06335616	     -0.00027220	     -0.20461374	     -0.06492529	      0.88300053	     -0.00050453	     -0.22114454	     -0.00000000	     -0.00000001	     41.93566839
      2.13081761	     -0.06331733	     -0.00026294	     -0.20457537	     -0.06492372	      0.88299979	     -0.00050935	     -0.22113422	     -0.00000000	     -0.00000001	     41.87090314
      2.13177449	     -0.06327759	     -0.00025365	     -0.20453608	     -0.06492214	      0.88299906	     -0.00051418	     -0.22112362	     -0.00000000	     -0.00000001	     41.82237392
      2.13304269	     -0.06322365	     -0.00024134	     -0.20448273	     -0.06492001	      0.88299808	     -0.00052059	     -0.22110917	     -0.00000000	     -0.00000001	     41.75460577
      2.13404268	     -0.06318012	     -0.00023164	     -0.20443965	     -0.06491829	      0.88299732	     -0.00052566	     -0.22109748	     -0.00000000	     -0.00000001	     41.71031664
      2.13504266	     -0.06313581	     -0.00022200	     -0.20439579	     -0.06491655	      0.88299656	     -0.00053073	     -0.22108552	     -0.00000000	     -0.00000001	     41.66814927
      2.13604264	     -0.06309071	     -0.00021240	     -0.20435113	     -0.06491478	      0.88299579	     -0.00053581	     -0.22107332	     -0.00000000	     -0.00000001	     41.62772096
      2.13731795	     -0.06303215	     -0.00020025	     -0.20429311	     -0.06491249	      0.88299482	     -0.00054227	     -0.22105742	     -0.00000000	     -0.00000001	     41.58948704
      2.13838303	     -0.06298230	     -0.00019013	     -0.20424369	     -0.06491053	      0.88299402	     -0.00054766	     -0.22104387	     -0.00000000	     -0.00000001	     41.54284710
      2.13944810	     -0.06293169	     -0.00018011	     -0.20419350	     -0.06490854	      0.88299321	     -0.00055303	     -0.22103008	     -0.00000000	     -0.00000001	     41.52296481
      2.14051318	     -0.06288032	     -0.00017015	     -0.20414255	     -0.06490651	      0.88299242	     -0.00055839	     -0.22101606	     -0.00000000	     -0.00000001	     41.48597325
      2.14179366	     -0.06281838	     -0.00015860	     -0.20408109	     -0.06490402	      0.88299146	     -0.00056480	     -0.22099894	     -0.00000000	     -0.00000001	     41.48000522
      2.14307413	     -0.06275540	     -0.00014718	     -0.20401856	     -0.06490148	      0.88299051	     -0.00057117	     -0.22098152	     -0.00000000	     -0.00000001	     41.44048791
      2.14409429	     -0.06270463	     -0.00013825	     -0.20396813	     -0.06489942	      0.88298976	     -0.00057621	     -0.22096745	     -0.00000000	     -0.00000001	     41.48716556
      2.14511444	     -0.06265332	     -0.00012922	     -0.20391716	     -0.06489732	      0.88298901	     -0.00058121	     -0.22095322	     -0.00000000	     -0.00000000	     41.50060471
      2.14656342	     -0.06258007	     -0.00011656	     -0.20384437	     -0.06489429	      0.88298797	     -0.00058825	     -0.22093276	     -0.00000000	     -0.00000000	     41.57452973
      2.14796742	     -0.06250828	     -0.00010453	     -0.20377300	     -0.06489128	      0.88298696	     -0.00059496	     -0.22091268	     -0.00000000	     -0.00000000	     41.62704827
      2.14937142	     -0.06243590	     -0.00009296	     -0.20370099	     -0.06488821	      0.88298598	     -0.00060156	     -0.22089238	     -0.00000000	     -0.00000000	     41.78149436
      2.15077542	     -0.06236281	     -0.00008172	     -0.20362826	     -0.06488509	      0.88298501	     -0.00060804	     -0.22087190	     -0.00000000	     -0.00000000	     41.82093155
      2.15203480	     -0.06229681	     -0.00007197	     -0.20356256	     -0.06488223	      0.88298416	     -0.00061372	     -0.22085338	     -0.00000000	     -0.00000000	     41.98801809
      2.15329417	     -0.06223041	     -0.00006245	     -0.20349643	     -0.06487934	      0.88298333	     -0.00061928	     -0.22083475	     -0.00000000	     -0.00000000	     42.06545193
      2.15498266	     -0.06214087	     -0.00005007	     -0.20340721	     -0.06487539	      0.88298225	     -0.00062652	     -0.22080964	     -0.00000000	     -0.00000000	     42.20781346
      2.15687604	     -0.06204023	     -0.00003693	     -0.20330688	     -0.06487088	      0.88298109	     -0.00063432	     -0.22078135	     -0.00000000	     -0.00000000	     42.27857711
      2.15850966	     -0.06195304	     -0.00002611	     -0.20321991	     -0.06486693	      0.88298014	     -0.00064078	     -0.22075686	     -0.00000000	     -0.00000000	     42.38848270
      2.16014328	     -0.06186638	     -0.00001558	     -0.20313343	     -0.06486292	      0.88297925	     -0.00064696	     -0.22073231	     -0.00000000	     -0.00000000	     42.53614217
      2.16177691	     -0.06178012	     -0.00000525	     -0.20304734	     -0.06485887	      0.88297843	     -0.00065287	     -0.22070779	     -0.00000000	     -0.00000000	     42.07641583
      2.16341053	     -0.06168974	      0.00000453	     -0.20295706	     -0.06485477	      0.88297767	     -0.00065848	     -0.22068330	     -0.00000000	     -0.00000000	     42.41441794
      2.16504415	     -0.06160235	      0.00001442	     -0.20286976	     -0.06485063	      0.88297698	     -0.00066380	     -0.22065877	     -0.00000000	     -0.00000000	     42.23589920
      2.16667777	     -0.06151269	      0.00002342	     -0.20278014	     -0.06484646	      0.88297638	     -0.00066881	     -0.22063430	     -0.00000000	     -0.00000000	     42.42901713
      2.16813586	     -0.06143405	      0.00003180	     -0.20270152	     -0.06484271	      0.88297591	     -0.00067303	     -0.22061247	     -0.00000000	     -0.00000000	     42.40200686
      2.16959396	     -0.06135488	      0.00003923	     -0.20262233	     -0.06483894	      0.88297552	     -0.00067701	     -0.22059067	     -0.00000000	     -0.00000000	     42.63599773
      2.17127276	     -0.06126581	      0.00004840	     -0.20253324	     -0.06483458	      0.88297516	     -0.00068128	     -0.22056566	     -0.00000000	     -0.00000000	     42.59651526
      2.17295156	     -0.06117422	      0.00005579	     -0.20244156	     -0.06483019	      0.88297490	     -0.00068522	     -0.22054072	     -0.00000000	     -0.00000000	     42.51679236
      2.17425748	     -0.06110310	      0.00006292	     -0.20237038	     -0.06482678	      0.88297477	     -0.00068806	     -0.22052132	     -0.00000000	     -0.00000000	     42.57389693
      2.17556341	     -0.06103292	      0.00006869	     -0.20230011	     -0.06482335	      0.88297470	     -0.00069069	     -0.22050196	     -0.00000000	     -0.00000000	     42.77625063
      2.17727281	     -0.06094311	      0.00007671	     -0.20221017	     -0.06481886	      0.88297472	     -0.00069383	     -0.22047671	     -0.00000000	      0.00000000	     42.49353301
      2.17898222	     -0.06084995	      0.00008322	     -0.20211682	     -0.06481435	      0.88297485	     -0.00069662	     -0.22045157	     -0.00000000	      0.00000000	     42.97999879
      2.18034522	     -0.06077825	      0.00008969	     -0.20204500	     -0.06481076	      0.88297503	     -0.00069860	     -0.22043154	     -0.00000000	      0.00000000	     42.70499050
      2.18170823	     -0.06070634	      0.00009455	     -0.20197291	     -0.06480717	      0.88297529	     -0.00070035	     -0.22041157	     -0.00000000	      0.00000000	     42.97813192
      2.18341826	     -0.06061933	      0.00010133	     -0.20188568	     -0.06480267	      0.88297571	     -0.00070224	     -0.22038667	     -0.00000000	      0.00000000	     42.66316517
      2.18512829	     -0.06053069	      0.00010598	     -0.20179674	     -0.06479817	      0.88297625	     -0.00070377	     -0.22036192	     -0.00000000	      0.00000000	     43.30207912
      2.18638966	     -0.06046717	      0.00011108	     -0.20173305	     -0.06479486	      0.88297672	     -0.00070467	     -0.22034378	     -0.00000000	      0.00000000	     42.98396796
      2.18765104	     -0.06040444	      0.00011466	     -0.20167010	     -0.06479155	      0.88297725	     -0.00070539	     -0.22032574	     -0.00000000	      0.00000000	     43.21430130
      2.18925956	     -0.06032679	      0.00011954	     -0.20159217	     -0.06478735	      0.88297800	     -0.00070602	     -0.22030293	     -0.00000000	      0.00000000	     43.00547826
      2.19086808	     -0.06024723	      0.00012349	     -0.20151228	     -0.06478316	      0.88297885	     -0.00070635	     -0.22028035	     -0.00000000	      0.00000000	     43.37682898
      2.19227260	     -0.06018218	      0.00012734	     -0.20144695	     -0.06477951	      0.88297966	     -0.00070638	     -0.22026079	     -0.00000000	      0.00000000	     43.50678786
      2.19367712	     -0.06011632	      0.00013043	     -0.20138080	     -0.06477588	      0.88298053	     -0.00070618	     -0.22024145	     -0.00000000	      0.00000000	     43.32865560
      2.19508164	     -0.06005168	      0.00013352	     -0.20131585	     -0.06477226	      0.88298147	     -0.00070574	     -0.22022231	     -0.00000000	      0.00000000	     43.60276723
      2.19675433	     -0.05997817	      0.00013676	     -0.20124196	     -0.06476797	      0.88298266	     -0.00070491	     -0.22019983	     -0.00000000	      0.00000001	     43.36571781
      2.19842702	     -0.05990314	      0.00013969	     -0.20116652	     -0.06476369	      0.88298393	     -0.00070374	     -0.22017770	     -0.00000000	      0.00000001	     43.75285927
      2.20009971	     -0.05983488	      0.00014192	     -0.20109784	     -0.06475944	      0.88298528	     -0.00070225	     -0.22015590	     -0.00000000	      0.00000001	     43.78619493
      2.20190050	     -0.05975816	      0.00014496	     -0.20102067	     -0.06475488	      0.88298681	     -0.00070026	     -0.22013294	     -0.00000000	      0.00000001	     43.72534736
      2.20338247	     -0.05970092	      0.00014537	     -0.20096299	     -0.06475114	      0.88298813	     -0.00069834	     -0.22011437	     -0.00000000	      0.00000001	     44.13085198
      2.20486444	     -0.05964330	      0.00014779	     -0.20090499	     -0.06474741	      0.88298949	     -0.00069616	     -0.22009621	     -0.00000000	      0.00000001	     43.80383113
      2.20634641	     -0.05958841	      0.00014749	     -0.20084963	     -0.06474370	      0.88299090	     -0.00069371	     -0.22007842	     -0.00000000	      0.00000001	     44.12275890
      2.20782838	     -0.05953535	      0.00014893	     -0.20079614	     -0.06474000	      0.88299235	     -0.00069101	     -0.22006102	     -0.00000000	      0.00000001	     44.32099222
      2.20931035	     -0.05948513	      0.00014813	     -0.20074544	     -0.06473631	      0.88299384	     -0.00068805	     -0.22004406	     -0.00000000	      0.00000001	     44.04866073
      2.21079232	     -0.05943496	      0.00014846	     -0.20069481	     -0.06473264	      0.88299537	     -0.00068483	     -0.22002755	     -0.00000000	      0.00000001	     44.42384161
      2.21227429	     -0.05939046	      0.00014703	     -0.20064979	     -0.06472897	      0.88299693	     -0.00068136	     -0.22001152	     -0.00000000	      0.00000001	     44.06422147
      2.21375626	     -0.05934335	      0.00014631	     -0.20060217	     -0.06472531	      0.88299852	     -0.00067763	     -0.21999600	     -0.00000000	      0.00000001	     44.34546069
      2.21518132	     -0.05930471	      0.00014423	     -0.20056302	     -0.06472181	      0.88300007	     -0.00067381	     -0.21998151	     -0.00000000	      0.00000001	     44.48977346
      2.21660637	     -0.05926608	      0.00014258	     -0.20052386	     -0.06471831	      0.88300166	     -0.00066976	     -0.21996756	     -0.00000000	      0.00000001	     44.21310974
      2.21803143	     -0.05922945	      0.00013980	     -0.20048668	     -0.06471482	      0.88300326	     -0.00066548	     -0.21995411	     -0.00000000	      0.00000001	     44.46806527
      2.21971903	     -0.05919098	      0.00013674	     -0.20044755	     -0.06471070	      0.88300519	     -0.00066013	     -0.21993887	     -0.00000000	      0.00000001	     44.56449215
      2.22140663	     -0.05915682	      0.00013199	     -0.20041271	     -0.06470659	      0.88300714	     -0.00065446	     -0.21992443	     -0.00000000	      0.00000001	     44.11320704
      2.22288181	     -0.05912423	      0.00012878	     -0.20037951	     -0.06470301	      0.88300887	     -0.00064926	     -0.21991249	     -0.00000000	      0.00000001	     44.50526228
      2.22435699	     -0.05910067	      0.00012327	     -0.20035530	     -0.06469944	      0.88301062	     -0.00064382	     -0.21990112	     -0.00000000	      0.00000001	     44.69587513
      2.22619284	     -0.05907081	      0.00011901	     -0.20032470	     -0.06469502	      0.88301281	     -0.00063674	     -0.21988797	     -0.00000000	      0.00000001	     44.58034993
      2.22736287	     -0.05905372	      0.00011239	     -0.20030702	     -0.06469220	      0.88301421	     -0.00063204	     -0.21988008	     -0.00000000	      0.00000001	     44.64903120
      2.22853289	     -0.05903851	      0.00010724	     -0.20029127	     -0.06468940	      0.88301563	     -0.00062721	     -0.21987257	     -0.00000000	      0.00000001	     44.78221927
      2.23023217	     -0.05902140	      0.00009807	     -0.20027334	     -0.06468533	      0.88301769	     -0.00061994	     -0.21986245	     -0.00000000	      0.00000001	     44.71208544
      2.23126611	     -0.05901101	      0.00009168	     -0.20026242	     -0.06468287	      0.88301895	     -0.00061539	     -0.21985673	     -0.00000000	      0.00000001	     44.95653400
      2.23230005	     -0.05900260	      0.00008478	     -0.20025347	     -0.06468041	      0.88302022	     -0.00061072	     -0.21985134	     -0.00000000	      0.00000001	     45.06307958
      2.23378215	     -0.05899287	      0.00007393	     -0.20024295	     -0.06467689	      0.88302203	     -0.00060387	     -0.21984418	     -0.00000000	      0.00000001	     45.12692840
      2.23492121	     -0.05898678	      0.00006488	     -0.20023624	     -0.06467419	      0.88302343	     -0.00059846	     -0.21983914	     -0.00000000	      0.00000001	     45.22543028
      2.23606027	     -0.05898224	      0.00005524	     -0.20023105	     -0.06467151	      0.88302483	     -0.00059293	     -0.21983449	     -0.00000000	      0.00000001	     45.24384195
      2.23719934	     -0.05897900	      0.00004507	     -0.20022716	     -0.06466883	      0.88302624	     -0.00058730	     -0.21983023	     -0.00000000	      0.00000001	     45.34029385
      2.23833840	     -0.05897724	      0.00003443	     -0.20022474	     -0.06466615	      0.88302764	     -0.00058155	     -0.21982635	     -0.00000000	      0.00000001	     45.35365670
      2.23947747	     -0.05897692	      0.00002338	     -0.20022375	     -0.06466348	      0.88302904	     -0.00057570	     -0.21982286	     -0.00000000	      0.00000001	     45.45278267
      2.24061653	     -0.05897800	      0.00001204	     -0.20022416	     -0.06466082	      0.88303045	     -0.00056975	     -0.21981975	     -0.00000000	      0.00000001	     45.45591001
      2.24175560	     -0.05898054	      0.00000043	     -0.20022603	     -0.06465817	      0.88303185	     -0.00056370	     -0.21981702	     -0.00000000	      0.00000001	     45.56898604
      2.24275561	     -0.05898385	     -0.00000996	     -0.20022874	     -0.06465585	      0.88303308	     -0.00055831	     -0.21981494	     -0.00000000	      0.00000001	     45.57761472
      2.24375563	     -0.05898828	     -0.00002060	     -0.20023258	     -0.06465353	      0.88303431	     -0.00055285	     -0.21981314	     -0.00000000	      0.00000001	     45.66002753
      2.24497536	     -0.05899507	     -0.00003384	     -0.20023863	     -0.06465071	      0.88303580	     -0.00054611	     -0.21981132	     -0.00000000	      0.00000001	     45.72024749
      2.24619509	     -0.05900347	     -0.00004734	     -0.20024630	     -0.06464790	      0.88303729	     -0.00053928	     -0.21980993	     -0.00000000	      0.00000001	     45.84242200
      2.24716897	     -0.05901118	     -0.00005816	     -0.20025342	     -0.06464566	      0.88303847	     -0.00053377	     -0.21980912	     -0.00000000	      0.00000001	     45.88522929
      2.24814285	     -0.05901985	     -0.00006914	     -0.20026152	     -0.06464342	      0.88303964	     -0.00052820	     -0.21980856	     -0.00000000	      0.00000001	     45.97775402
      2.24941793	     -0.05903249	     -0.00008374	     -0.20027339	     -0.06464049	      0.88304117	     -0.00052084	     -0.21980821	     -0.00000000	      0.00000001	     46.08331394
      2.25069302	     -0.05904667	     -0.00009868	     -0.20028680	     -0.06463758	      0.88304269	     -0.00051341	     -0.21980829	     -0.00000000	      0.00000001	     46.23211897
      2.25164457	     -0.05905814	     -0.00010999	     -0.20029770	     -0.06463540	      0.88304381	     -0.00050783	     -0.21980862	     -0.00000000	      0.00000001	     46.31350114
      2.25259611	     -0.05907050	     -0.00012141	     -0.20030949	     -0.06463323	      0.88304492	     -0.00050220	     -0.21980917	     -0.00000000	      0.00000001	     46.41795507
      2.25395967	     -0.05908954	     -0.00013780	     -0.20032772	     -0.06463013	      0.88304650	     -0.00049409	     -0.21981036	     -0.00000000	      0.00000001	     46.56265678
      2.25515413	     -0.05910754	     -0.00015226	     -0.20034501	     -0.06462741	      0.88304786	     -0.00048695	     -0.21981176	     -0.00000000	      0.00000001	     46.70332811
      2.25634860	     -0.05912702	     -0.00016680	     -0.20036379	     -0.06462470	      0.88304919	     -0.00047976	     -0.21981350	     -0.00000000	      0.00000001	     46.85118052
      2.25754306	     -0.05914784	     -0.00018156	     -0.20038390	     -0.06462199	      0.88305051	     -0.00047255	     -0.21981556	     -0.00000000	      0.00000001	     47.00434593
      2.25873752	     -0.05916974	     -0.00019652	     -0.20040511	     -0.06461928	      0.88305180	     -0.00046531	     -0.21981794	     -0.00000000	      0.00000001	     47.17887140
      2.25993199	     -0.05919298	     -0.00021170	     -0.20042764	     -0.06461657	      0.88305306	     -0.00045805	     -0.21982063	     -0.00000000	      0.00000001	     47.33273016
      2.26112645	     -0.05921717	     -0.00022665	     -0.20045114	     -0.06461386	      0.88305429	     -0.00045078	     -0.21982362	     -0.00000000	      0.00000001	     47.52885762
      2.26232092	     -0.05924272	     -0.00024176	     -0.20047601	     -0.06461116	      0.88305550	     -0.00044351	     -0.21982690	     -0.00000000	      0.00000001	     47.67998950
      2.26351538	     -0.05926969	     -0.00025690	     -0.20050229	     -0.06460845	      0.88305666	     -0.00043623	     -0.21983047	     -0.00000000	      0.00000001	     47.87489365
      2.26470985	     -0.05929860	     -0.00027208	     -0.20053052	     -0.06460575	      0.88305780	     -0.00042896	     -0.21983435	     -0.00000000	      0.00000001	     48.03065222
      2.26590431	     -0.05932922	     -0.00028729	     -0.20056048	     -0.06460305	      0.88305890	     -0.00042170	     -0.21983855	      0.00000000	      0.00000001	     48.23470086
      2.26742447	     -0.05937068	     -0.00030656	     -0.20060109	     -0.06459962	      0.88306024	     -0.00041250	     -0.21984438	      0.00000000	      0.00000001	     48.45644442
      2.26867893	     -0.05940682	     -0.00032226	     -0.20063655	     -0.06459680	      0.88306131	     -0.00040494	     -0.21984960	      0.00000000	      0.00000001	     48.70684667
      2.26993338	     -0.05944487	     -0.00033782	     -0.20067393	     -0.06459399	      0.88306232	     -0.00039744	     -0.21985519	      0.00000000	      0.00000001	     48.90999565
      2.27146474	     -0.05949347	     -0.00035649	     -0.20072172	     -0.06459057	      0.88306350	     -0.00038837	     -0.21986253	      0.00000000	      0.00000001	     49.21446706
      2.27299610	     -0.05954434	     -0.00037474	     -0.20077181	     -0.06458716	      0.88306460	     -0.00037942	     -0.21987043	      0.00000000	      0.00000000	     49.45914606
      2.27452745	     -0.05959703	     -0.00039268	     -0.20082373	     -0.06458379	      0.88306562	     -0.00037059	     -0.21987887	      0.00000000	      0.00000000	     49.78188517
      2.27605881	     -0.05965143	     -0.00041009	     -0.20087740	     -0.06458043	      0.88306657	     -0.00036192	     -0.21988780	      0.00000000	      0.00000000	     50.02116621
      2.27759017	     -0.05970681	     -0.00042707	     -0.20093207	     -0.06457711	      0.88306745	     -0.00035341	     -0.21989721	      0.00000000	      0.00000000	     50.26558268
      2.27910200	     -0.05976374	     -0.00044322	     -0.20098832	     -0.06457387	      0.88306823	     -0.00034518	     -0.21990692	      0.00000000	      0.00000000	     50.64898590
      2.28061382	     -0.05982182	     -0.00045865	     -0.20104575	     -0.06457066	      0.88306894	     -0.00033713	     -0.21991705	      0.00000000	      0.00000000	     50.44013661
      2.28212565	     -0.05987855	     -0.00047368	     -0.20110185	     -0.06456750	      0.88306958	     -0.00032928	     -0.21992754	      0.00000000	      0.00000000	     50.98041738
      2.28409494	     -0.05995967	     -0.00049177	     -0.20118223	     -0.06456345	      0.88307030	     -0.00031935	     -0.21994168	      0.00000000	      0.00000000	     50.85823320
      2.28540634	     -0.06000655	     -0.00050325	     -0.20122862	     -0.06456080	      0.88307071	     -0.00031293	     -0.21995137	      0.00000000	      0.00000000	     51.28072161
      2.28671775	     -0.06005905	     -0.00051391	     -0.20128068	     -0.06455819	      0.88307107	     -0.00030668	     -0.21996116	      0.00000000	      0.00000000	     51.47750619
      2.28839849	     -0.06012575	     -0.00052712	     -0.20134683	     -0.06455490	      0.88307146	     -0.00029890	     -0.21997396	      0.00000000	      0.00000000	     51.30450466
      2.28986853	     -0.06018267	     -0.00053744	     -0.20140330	     -0.06455208	      0.88307173	     -0.00029232	     -0.21998530	      0.00000000	      0.00000000	     51.63195697
      2.29133856	     -0.06024106	     -0.00054781	     -0.20146126	     -0.06454933	      0.88307195	     -0.00028595	     -0.21999674	      0.00000000	      0.00000000	     51.90578400
      2.29280859	     -0.06030093	     -0.00055662	     -0.20152077	     -0.06454663	      0.88307211	     -0.00027980	     -0.22000833	      0.00000000	      0.00000000	     51.76185115
      2.29427862	     -0.06035776	     -0.00056552	     -0.20157722	     -0.06454399	      0.88307221	     -0.00027387	     -0.22002002	      0.00000000	      0.00000000	     51.94081724
      2.29574865	     -0.06041776	     -0.00057279	     -0.20163690	     -0.06454142	      0.88307226	     -0.00026817	     -0.22003177	      0.00000000	      0.00000000	     51.94689850
      2.29721868	     -0.06047379	     -0.00058032	     -0.20169263	     -0.06453892	      0.88307226	     -0.00026268	     -0.22004359	      0.00000000	     -0.00000000	     52.24902321
      2.29868871	     -0.06053400	     -0.00058590	     -0.20175258	     -0.06453648	      0.88307221	     -0.00025743	     -0.22005538	      0.00000000	     -0.00000000	     52.02230843
      2.30015874	     -0.06058713	     -0.00059206	     -0.20180545	     -0.06453412	      0.88307211	     -0.00025240	     -0.22006720	      0.00000000	     -0.00000000	     52.22404326
      2.30162878	     -0.06064487	     -0.00059598	     -0.20186300	     -0.06453182	      0.88307196	     -0.00024760	     -0.22007892	      0.00000000	     -0.00000000	     52.11797437
      2.30309881	     -0.06069801	     -0.00060089	     -0.20191593	     -0.06452960	      0.88307177	     -0.00024304	     -0.22009063	      0.00000000	     -0.00000000	     52.28685975
      2.30438053	     -0.06074619	     -0.00060322	     -0.20196400	     -0.06452773	      0.88307157	     -0.00023926	     -0.22010074	      0.00000000	     -0.00000000	     52.14322332
      2.30566225	     -0.06079280	     -0.00060615	     -0.20201046	     -0.06452591	      0.88307134	     -0.00023565	     -0.22011079	     -0.00000000	     -0.00000000	     52.33246070
      2.30722621	     -0.06085077	     -0.00060838	     -0.20206832	     -0.06452377	      0.88307101	     -0.00023149	     -0.22012294	     -0.00000000	     -0.00000000	     52.02976052
      2.30879017	     -0.06090315	     -0.00061032	     -0.20212060	     -0.06452172	      0.88307065	     -0.00022761	     -0.22013497	     -0.00000000	     -0.00000000	     52.50550519
      2.31035413	     -0.06096232	     -0.00061066	     -0.20217972	     -0.06451975	      0.88307023	     -0.00022399	     -0.22014678	     -0.00000000	     -0.00000000	     52.15728990
      2.31166745	     -0.06100332	     -0.00061136	     -0.20222067	     -0.06451817	      0.88306986	     -0.00022117	     -0.22015664	     -0.00000000	     -0.00000000	     52.33356358
      2.31298077	     -0.06104860	     -0.00061068	     -0.20226596	     -0.06451665	      0.88306945	     -0.00021854	     -0.22016633	     -0.00000000	     -0.00000000	     52.18879558
      2.31429409	     -0.06109189	     -0.00061003	     -0.20230925	     -0.06451519	      0.88306902	     -0.00021611	     -0.22017590	     -0.00000000	     -0.00000000	     52.33101885
      2.31589755	     -0.06114552	     -0.00060825	     -0.20236292	     -0.06451350	      0.88306845	     -0.00021340	     -0.22018740	     -0.00000000	     -0.00000000	     51.86188819
      2.31750101	     -0.06119199	     -0.00060627	     -0.20240944	     -0.06451190	      0.88306785	     -0.00021099	     -0.22019867	     -0.00000000	     -0.00000000	     52.20740351
      2.31910447	     -0.06124197	     -0.00060249	     -0.20245953	     -0.06451038	      0.88306721	     -0.00020887	     -0.22020958	     -0.00000000	     -0.00000000	     52.06605722
      2.32037673	     -0.06127835	     -0.00060045	     -0.20249598	     -0.06450925	      0.88306667	     -0.00020740	     -0.22021805	     -0.00000000	     -0.00000000	     52.13245841
      2.32164899	     -0.06131433	     -0.00059681	     -0.20253207	     -0.06450817	      0.88306611	     -0.00020612	     -0.22022633	     -0.00000000	     -0.00000000	     51.99742781
      2.32324376	     -0.06135725	     -0.00059244	     -0.20257514	     -0.06450689	      0.88306538	     -0.00020477	     -0.22023639	     -0.00000000	     -0.00000000	     52.02345728
      2.32481421	     -0.06139895	     -0.00058651	     -0.20261704	     -0.06450572	      0.88306463	     -0.00020372	     -0.22024596	     -0.00000000	     -0.00000000	     51.75577018
      2.32622589	     -0.06143175	     -0.00058204	     -0.20264999	     -0.06450474	      0.88306393	     -0.00020303	     -0.22025426	     -0.00000000	     -0.00000000	     51.77192924
      2.32763757	     -0.06146556	     -0.00057553	     -0.20268402	     -0.06450382	      0.88306321	     -0.00020256	     -0.22026224	     -0.00000000	     -0.00000000	     51.80424680
      2.32904926	     -0.06149879	     -0.00057005	     -0.20271744	     -0.06450297	      0.88306246	     -0.00020232	     -0.22026995	     -0.00000000	     -0.00000000	     51.61942260
      2.33046094	     -0.06153032	     -0.00056271	     -0.20274921	     -0.06450219	      0.88306169	     -0.00020232	     -0.22027740	     -0.00000000	     -0.00000000	     51.60401387
      2.33187262	     -0.06156012	     -0.00055588	     -0.20277925	     -0.06450147	      0.88306089	     -0.00020254	     -0.22028457	     -0.00000000	     -0.00000000	     51.46411893
      2.33328430	     -0.06158782	     -0.00054733	     -0.20280724	     -0.06450082	      0.88306008	     -0.00020299	     -0.22029144	     -0.00000000	     -0.00000000	     51.34572591
      2.33469599	     -0.06161356	     -0.00053901	     -0.20283327	     -0.06450023	      0.88305925	     -0.00020367	     -0.22029799	     -0.00000000	     -0.00000000	     51.29666539
      2.33610767	     -0.06163869	     -0.00052934	     -0.20285872	     -0.06449970	      0.88305840	     -0.00020457	     -0.22030420	     -0.00000000	     -0.00000000	     51.07819553
      2.33751935	     -0.06166092	     -0.00051981	     -0.20288128	     -0.06449923	      0.88305753	     -0.00020570	     -0.22031010	     -0.00000000	     -0.00000000	     50.94432710
      2.33893103	     -0.06168079	     -0.00050917	     -0.20290150	     -0.06449883	      0.88305664	     -0.00020706	     -0.22031563	     -0.00000000	     -0.00000000	     50.95378575
      2.34070667	     -0.06170820	     -0.00049613	     -0.20292936	     -0.06449840	      0.88305550	     -0.00020908	     -0.22032205	     -0.00000000	     -0.00000000	     50.63231425
      2.34214232	     -0.06172072	     -0.00048393	     -0.20294229	     -0.06449813	      0.88305455	     -0.00021097	     -0.22032686	     -0.00000000	     -0.00000000	     50.49575763
      2.34357797	     -0.06173503	     -0.00047301	     -0.20295697	     -0.06449791	      0.88305359	     -0.00021309	     -0.22033118	     -0.00000000	     -0.00000000	     50.54639247
      2.34501362	     -0.06174678	     -0.00046013	     -0.20296917	     -0.06449776	      0.88305262	     -0.00021544	     -0.22033507	     -0.00000000	     -0.00000000	     50.35453531
      2.34644927	     -0.06175735	     -0.00044876	     -0.20298013	     -0.06449766	      0.88305162	     -0.00021800	     -0.22033849	     -0.00000000	     -0.00000000	     50.52670620
      2.34788492	     -0.06176475	     -0.00043564	     -0.20298799	     -0.06449761	      0.88305061	     -0.00022079	     -0.22034145	     -0.00000000	     -0.00000000	     49.96509624
      2.34932057	     -0.06176747	     -0.00042384	     -0.20299113	     -0.06449762	      0.88304957	     -0.00022380	     -0.22034388	     -0.00000000	     -0.00000000	     50.22066915
      2.35075623	     -0.06176966	     -0.00041045	     -0.20299378	     -0.06449768	      0.88304852	     -0.00022702	     -0.22034576	     -0.00000000	     -0.00000001	     50.03126098
      2.35219188	     -0.06176934	     -0.00039841	     -0.20299390	     -0.06449779	      0.88304745	     -0.00023045	     -0.22034710	     -0.00000000	     -0.00000001	     49.84921715
      2.35362753	     -0.06176637	     -0.00038497	     -0.20299139	     -0.06449795	      0.88304636	     -0.00023409	     -0.22034790	     -0.00000000	     -0.00000001	     49.80171828
      2.35506318	     -0.06176152	     -0.00037270	     -0.20298698	     -0.06449816	      0.88304526	     -0.00023794	     -0.22034817	     -0.00000000	     -0.00000001	     49.74792763
      2.35649883	     -0.06175384	     -0.00035909	     -0.20297979	     -0.06449841	      0.88304413	     -0.00024199	     -0.22034787	     -0.00000000	     -0.00000001	     49.46586760
      2.35757856	     -0.06174605	     -0.00034948	     -0.20297234	     -0.06449862	      0.88304327	     -0.00024516	     -0.22034727	     -0.00000000	     -0.00000001	     49.55946382
      2.35865829	     -0.06173716	     -0.00033937	     -0.20296381	     -0.06449886	      0.88304240	     -0.00024844	     -0.22034634	     -0.00000000	     -0.00000001	     49.43374861
      2.35973803	     -0.06172663	     -0.00032911	     -0.20295364	     -0.06449912	      0.88304152	     -0.00025183	     -0.22034507	     -0.00000000	     -0.00000001	     49.39182660
      2.36081776	     -0.06171474	     -0.00031875	     -0.20294212	     -0.06449940	      0.88304063	     -0.00025532	     -0.22034347	     -0.00000000	     -0.00000001	     49.26671820
      2.36189749	     -0.06170148	     -0.00030826	     -0.20292923	     -0.06449970	      0.88303973	     -0.00025891	     -0.22034153	     -0.00000000	     -0.00000001	     49.21448139
      2.36297722	     -0.06168703	     -0.00029766	     -0.20291516	     -0.06450001	      0.88303881	     -0.00026260	     -0.22033926	     -0.00000000	     -0.00000001	     49.08425407
      2.36405695	     -0.06167136	     -0.00028673	     -0.20289987	     -0.06450035	      0.88303789	     -0.00026638	     -0.22033666	     -0.00000000	     -0.00000001	     49.02378352
      2.36513669	     -0.06165462	     -0.00027565	     -0.20288352	     -0.06450069	      0.88303695	     -0.00027025	     -0.22033373	     -0.00000000	     -0.00000001	     48.88459133
      2.36621642	     -0.06163675	     -0.00026439	     -0.20286604	     -0.06450106	      0.88303601	     -0.00027420	     -0.22033049	     -0.00000000	     -0.00000001	     48.82142987
      2.36729615	     -0.06161788	     -0.00025299	     -0.20284756	     -0.06450143	      0.88303505	     -0.00027823	     -0.22032695	     -0.00000000	     -0.00000001	     48.67576068
      2.36837588	     -0.06159794	     -0.00024145	     -0.20282802	     -0.06450181	      0.88303408	     -0.00028234	     -0.22032310	     -0.00000000	     -0.00000001	     48.61712563
      2.36945561	     -0.06157717	     -0.00022984	     -0.20280764	     -0.06450221	      0.88303310	     -0.00028652	     -0.22031897	     -0.00000000	     -0.00000001	     48.46869332
      2.37053535	     -0.06155552	     -0.00021815	     -0.20278638	     -0.06450261	      0.88303210	     -0.00029077	     -0.22031456	     -0.00000000	     -0.00000001	     48.41496858
      2.37161508	     -0.06153363	     -0.00020661	     -0.20276488	     -0.06450302	      0.88303110	     -0.00029508	     -0.22030990	     -0.00000000	     -0.00000001	     48.26528413
      2.37269481	     -0.06151084	     -0.00019488	     -0.20274247	     -0.06450343	      0.88303008	     -0.00029945	     -0.22030498	     -0.00000000	     -0.00000001	     48.21350928
      2.37377454	     -0.06148737	     -0.00018288	     -0.20271940	     -0.06450384	      0.88302905	     -0.00030387	     -0.22029982	     -0.00000000	     -0.00000001	     48.07019406
      2.37485428	     -0.06146311	     -0.00017082	     -0.20269552	     -0.06450426	      0.88302801	     -0.00030834	     -0.22029444	     -0.00000000	     -0.00000001	     48.01737122
      2.37593401	     -0.06143833	     -0.00015875	     -0.20267113	     -0.06450467	      0.88302696	     -0.00031286	     -0.22028886	     -0.00000000	     -0.00000001	     47.88921420
      2.37701374	     -0.06141295	     -0.00014667	     -0.20264613	     -0.06450509	      0.88302590	     -0.00031742	     -0.22028308	     -0.00000000	     -0.00000001	     47.83190648
      2.37809347	     -0.06138717	     -0.00013464	     -0.20262072	     -0.06450550	      0.88302482	     -0.00032201	     -0.22027712	     -0.00000000	     -0.00000001	     47.72704254
      2.37917320	     -0.06136090	     -0.00012263	     -0.20259482	     -0.06450591	      0.88302374	     -0.00032663	     -0.22027101	     -0.00000000	     -0.00000001	     47.66455375
      2.38025294	     -0.06133431	     -0.00011069	     -0.20256858	     -0.06450631	      0.88302265	     -0.00033128	     -0.22026475	     -0.00000000	     -0.00000001	     47.58265573
      2.38133267	     -0.06130731	     -0.00009883	     -0.20254194	     -0.06450670	      0.88302155	     -0.00033595	     -0.22025836	     -0.00000000	     -0.00000001	     47.52154527
      2.38241240	     -0.06128003	     -0.00008710	     -0.20251500	     -0.06450709	      0.88302044	     -0.00034064	     -0.22025186	     -0.00000000	     -0.00000001	     47.46023994
      2.38349213	     -0.06125241	     -0.00007546	     -0.20248772	     -0.06450746	      0.88301932	     -0.00034534	     -0.22024525	     -0.00000000	     -0.00000001	     47.40460145
      2.38492165	     -0.06121549	     -0.00006021	     -0.20245123	     -0.06450794	      0.88301783	     -0.00035158	     -0.22023637	     -0.00000000	     -0.00000001	     47.34043167
      2.38605295	     -0.06118596	     -0.00004826	     -0.20242203	     -0.06450830	      0.88301664	     -0.00035652	     -0.22022924	     -0.00000000	     -0.00000001	     47.28445793
      2.38718425	     -0.06115624	     -0.00003648	     -0.20239264	     -0.06450865	      0.88301544	     -0.00036146	     -0.22022204	     -0.00000000	     -0.00000001	     47.25048026
      2.38831555	     -0.06112628	     -0.00002486	     -0.20236298	     -0.06450898	      0.88301424	     -0.00036640	     -0.22021478	     -0.00000000	     -0.00000001	     47.21399685
      2.38981106	     -0.06108635	     -0.00000984	     -0.20232344	     -0.06450939	      0.88301264	     -0.00037290	     -0.22020510	     -0.00000000	     -0.00000001	     47.20818033
      2.39108640	     -0.06105203	      0.00000265	     -0.20228944	     -0.06450971	      0.88301128	     -0.00037842	     -0.22019679	     -0.00000000	     -0.00000001	     47.19238938
      2.39236175	     -0.06101771	      0.00001476	     -0.20225541	     -0.06451001	      0.88300991	     -0.00038390	     -0.22018842	     -0.00000000	     -0.00000001	     47.24328694
      2.39363710	     -0.06098363	      0.00002639	     -0.20222161	     -0.06451028	      0.88300853	     -0.00038932	     -0.22018004	     -0.00000000	     -0.00000001	     47.27495173
      2.39491245	     -0.06094998	      0.00003769	     -0.20218822	     -0.06451053	      0.88300716	     -0.00039468	     -0.22017164	     -0.00000000	     -0.00000001	     47.36208133
      2.39660376	     -0.06090557	      0.00005192	     -0.20214412	     -0.06451083	      0.88300534	     -0.00040167	     -0.22016053	     -0.00000000	     -0.00000001	     47.46077537
      2.39829507	     -0.06086139	      0.00006531	     -0.20210022	     -0.06451109	      0.88300353	     -0.00040850	     -0.22014946	     -0.00000000	     -0.00000001	     47.63222868
      2.39974648	     -0.06082363	      0.00007624	     -0.20206266	     -0.06451128	      0.88300199	     -0.00041420	     -0.22014002	     -0.00000000	     -0.00000001	     47.67913535
      2.40119788	     -0.06078620	      0.00008660	     -0.20202541	     -0.06451145	      0.88300046	     -0.00041976	     -0.22013065	     -0.00000000	     -0.00000001	     47.77847818
      2.40303184	     -0.06073960	      0.00009886	     -0.20197900	     -0.06451164	      0.88299855	     -0.00042655	     -0.22011894	     -0.00000000	     -0.00000001	     47.90726542
      2.40455226	     -0.06070215	      0.00010839	     -0.20194167	     -0.06451177	      0.88299700	     -0.00043196	     -0.22010939	     -0.00000000	     -0.00000001	     47.67727849
      2.40607268	     -0.06066249	      0.00011725	     -0.20190211	     -0.06451188	      0.88299548	     -0.00043717	     -0.22009997	     -0.00000000	     -0.00000001	     47.93726039
      2.40782931	     -0.06062283	      0.00012682	     -0.20186252	     -0.06451199	      0.88299377	     -0.00044293	     -0.22008923	     -0.00000000	     -0.00000001	     47.87881427
      2.40958595	     -0.06057809	      0.00013508	     -0.20181780	     -0.06451208	      0.88299212	     -0.00044840	     -0.22007877	     -0.00000000	     -0.00000001	     47.75459021
      2.41096928	     -0.06054518	      0.00014156	     -0.20178489	     -0.06451214	      0.88299087	     -0.00045249	     -0.22007068	     -0.00000000	     -0.00000001	     47.73835122
      2.41235261	     -0.06051197	      0.00014711	     -0.20175165	     -0.06451219	      0.88298967	     -0.00045640	     -0.22006274	     -0.00000000	     -0.00000001	     47.92501474
      2.41402706	     -0.06047557	      0.00015384	     -0.20171521	     -0.06451225	      0.88298829	     -0.00046087	     -0.22005332	     -0.00000000	     -0.00000001	     47.49671229
      2.41570152	     -0.06043445	      0.00015889	     -0.20167398	     -0.06451230	      0.88298698	     -0.00046506	     -0.22004416	     -0.00000000	     -0.00000001	     47.82442531
      2.41699923	     -0.06040723	      0.00016357	     -0.20164669	     -0.06451233	      0.88298603	     -0.00046811	     -0.22003716	     -0.00000000	     -0.00000000	     47.72869525
      2.41829694	     -0.06037673	      0.00016719	     -0.20161609	     -0.06451237	      0.88298513	     -0.00047098	     -0.22003031	     -0.00000000	     -0.00000000	     47.73625471
      2.41997218	     -0.06034054	      0.00017189	     -0.20157976	     -0.06451241	      0.88298406	     -0.00047443	     -0.22002161	     -0.00000000	     -0.00000000	     47.72462405
      2.42164742	     -0.06030372	      0.00017543	     -0.20154277	     -0.06451245	      0.88298309	     -0.00047759	     -0.22001314	     -0.00000000	     -0.00000000	     47.72399639
      2.42306953	     -0.06027169	      0.00017893	     -0.20151061	     -0.06451249	      0.88298235	     -0.00048003	     -0.22000605	     -0.00000000	     -0.00000000	     47.56370548
      2.42449163	     -0.06023930	      0.00018127	     -0.20147804	     -0.06451253	      0.88298168	     -0.00048226	     -0.21999905	     -0.00000000	     -0.00000000	     47.86246470
      2.42591374	     -0.06021082	      0.00018379	     -0.20144939	     -0.06451257	      0.88298109	     -0.00048428	     -0.21999213	     -0.00000000	     -0.00000000	     47.70532286
      2.42733585	     -0.06017959	      0.00018559	     -0.20141797	     -0.06451261	      0.88298057	     -0.00048608	     -0.21998536	     -0.00000000	     -0.00000000	     47.74846476
      2.42905272	     -0.06014319	      0.00018794	     -0.20138135	     -0.06451266	      0.88298006	     -0.00048796	     -0.21997728	     -0.00000000	     -0.00000000	     47.66938535
      2.43040145	     -0.06011525	      0.00018899	     -0.20135321	     -0.06451271	      0.88297974	     -0.00048922	     -0.21997100	     -0.00000000	     -0.00000000	     47.98139887
      2.43175018	     -0.06008713	      0.00019034	     -0.20132490	     -0.06451277	      0.88297948	     -0.00049028	     -0.21996481	     -0.00000000	     -0.00000000	     47.72591413
      2.43309891	     -0.06005925	      0.00019118	     -0.20129681	     -0.06451282	      0.88297930	     -0.00049115	     -0.21995867	     -0.00000000	     -0.00000000	     47.96562086
      2.43483534	     -0.06002723	      0.00019231	     -0.20126453	     -0.06451290	      0.88297916	     -0.00049197	     -0.21995092	     -0.00000000	     -0.00000000	     47.45857259
      2.43634098	     -0.05999442	      0.00019260	     -0.20123148	     -0.06451298	      0.88297914	     -0.00049243	     -0.21994431	     -0.00000000	      0.00000000	     47.90356702
      2.43784663	     -0.05996578	      0.00019327	     -0.20120261	     -0.06451305	      0.88297920	     -0.00049264	     -0.21993776	     -0.00000000	      0.00000000	     47.85272022
      2.43935227	     -0.05993730	      0.00019314	     -0.20117386	     -0.06451313	      0.88297934	     -0.00049260	     -0.21993132	     -0.00000000	      0.00000000	     48.21883267
      2.44085791	     -0.05991212	      0.00019331	     -0.20114844	     -0.06451322	      0.88297956	     -0.00049233	     -0.21992504	     -0.00000000	      0.00000000	     47.72969624
      2.44236355	     -0.05988306	      0.00019262	     -0.20111911	     -0.06451330	      0.88297986	     -0.00049181	     -0.21991892	     -0.00000000	      0.00000000	     48.21461420
      2.44386920	     -0.05985959	      0.00019241	     -0.20109539	     -0.06451339	      0.88298023	     -0.00049104	     -0.21991290	     -0.00000000	      0.00000000	     47.93796257
      2.44537484	     -0.05983376	      0.00019112	     -0.20106928	     -0.06451348	      0.88298068	     -0.00049004	     -0.21990711	     -0.00000000	      0.00000000	     48.18638876
      2.44688048	     -0.05981112	      0.00019035	     -0.20104638	     -0.06451357	      0.88298119	     -0.00048880	     -0.21990147	     -0.00000000	      0.00000000	     47.90986514
      2.44838613	     -0.05978838	      0.00018828	     -0.20102333	     -0.06451366	      0.88298177	     -0.00048732	     -0.21989603	     -0.00000000	      0.00000000	     48.39032823
      2.44989177	     -0.05976741	      0.00018708	     -0.20100209	     -0.06451374	      0.88298241	     -0.00048559	     -0.21989082	     -0.00000000	      0.00000000	     48.06544707
      2.45139741	     -0.05974786	      0.00018434	     -0.20098222	     -0.06451381	      0.88298312	     -0.00048363	     -0.21988583	     -0.00000000	      0.00000000	     48.31489472
      2.45290306	     -0.05972937	      0.00018251	     -0.20096343	     -0.06451388	      0.88298388	     -0.00048143	     -0.21988112	     -0.00000000	      0.00000000	     48.07514807
      2.45440870	     -0.05971356	      0.00017893	     -0.20094729	     -0.06451394	      0.88298469	     -0.00047899	     -0.21987667	     -0.00000000	      0.00000000	     48.30616490
      2.45591434	     -0.05969837	      0.00017646	     -0.20093180	     -0.06451398	      0.88298555	     -0.00047632	     -0.21987256	     -0.00000000	      0.00000000	     47.97487228
      2.45741998	     -0.05968473	      0.00017195	     -0.20091779	     -0.06451401	      0.88298646	     -0.00047341	     -0.21986878	     -0.00000000	      0.00000000	     48.46294442
      2.45876355	     -0.05967564	      0.00016913	     -0.20090841	     -0.06451403	      0.88298731	     -0.00047062	     -0.21986572	     -0.00000000	      0.00000000	     47.98463662
      2.46010711	     -0.05966653	      0.00016490	     -0.20089898	     -0.06451404	      0.88298820	     -0.00046764	     -0.21986296	     -0.00000000	      0.00000000	     48.25659649
      2.46175724	     -0.05966003	      0.00016009	     -0.20089209	     -0.06451403	      0.88298933	     -0.00046374	     -0.21986004	     -0.00000000	      0.00000000	     47.86361384
      2.46323158	     -0.05965135	      0.00015475	     -0.20088303	     -0.06451400	      0.88299037	     -0.00046003	     -0.21985785	     -0.00000000	      0.00000000	     48.26288978
      2.46470593	     -0.05964804	      0.00014975	     -0.20087936	     -0.06451395	      0.88299145	     -0.00045610	     -0.21985602	     -0.00000000	      0.00000001	     47.96795653
      2.46618027	     -0.05964598	      0.00014355	     -0.20087690	     -0.06451389	      0.88299257	     -0.00045197	     -0.21985463	     -0.00000000	      0.00000001	     48.42215679
      2.46765461	     -0.05964615	      0.00013778	     -0.20087670	     -0.06451381	      0.88299371	     -0.00044762	     -0.21985370	     -0.00000000	      0.00000001	     47.90078954
      2.46912895	     -0.05964652	      0.00013090	     -0.20087666	     -0.06451370	      0.88299488	     -0.00044307	     -0.21985321	     -0.00000000	      0.00000001	     48.42951330
      2.47060330	     -0.05965145	      0.00012430	     -0.20088120	     -0.06451358	      0.88299607	     -0.00043832	     -0.21985317	     -0.00000000	      0.00000001	     47.89800538
      2.47207764	     -0.05965363	      0.00011676	     -0.20088297	     -0.06451343	      0.88299729	     -0.00043337	     -0.21985361	     -0.00000000	      0.00000001	     48.35927135
      2.47355198	     -0.05966324	      0.00010927	     -0.20089216	     -0.06451327	      0.88299853	     -0.00042822	     -0.21985444	     -0.00000000	      0.00000001	     48.15683217
      2.47502632	     -0.05966925	      0.00010098	     -0.20089775	     -0.06451308	      0.88299979	     -0.00042289	     -0.21985579	     -0.00000000	      0.00000001	     48.27272293
      2.47650067	     -0.05968142	      0.00009258	     -0.20090950	     -0.06451287	      0.88300107	     -0.00041736	     -0.21985756	     -0.00000000	      0.00000001	     48.16034658
      2.47765167	     -0.05968925	      0.00008549	     -0.20091699	     -0.06451269	      0.88300208	     -0.00041291	     -0.21985928	     -0.00000000	      0.00000001	     48.27333840
      2.47880268	     -0.05969991	      0.00007822	     -0.20092731	     -0.06451250	      0.88300310	     -0.00040835	     -0.21986128	     -0.00000000	      0.00000001	     48.30972141
      2.47995369	     -0.05971145	      0.00007067	     -0.20093850	     -0.06451229	      0.88300413	     -0.00040369	     -0.21986356	     -0.00000000	      0.00000001	     48.32274563
      2.48137389	     -0.05972730	      0.00006096	     -0.20095392	     -0.06451202	      0.88300540	     -0.00039778	     -0.21986677	     -0.00000000	      0.00000001	     48.33521179
      2.48240706	     -0.05973973	      0.00005358	     -0.20096603	     -0.06451181	      0.88300634	     -0.00039339	     -0.21986938	     -0.00000000	      0.00000001	     48.35505326
      2.48344023	     -0.05975315	      0.00004596	     -0.20097913	     -0.06451158	      0.88300728	     -0.00038891	     -0.21987221	     -0.00000000	      0.00000001	     48.35517969
      2.48477215	     -0.05977168	      0.00003578	     -0.20099725	     -0.06451128	      0.88300849	     -0.00038303	     -0.21987619	     -0.00000000	      0.00000001	     48.38981161
      2.48591125	     -0.05978860	      0.00002688	     -0.20101381	     -0.06451100	      0.88300954	     -0.00037790	     -0.21987989	     -0.00000000	      0.00000001	     48.37426611
      2.48705035	     -0.05980653	      0.00001769	     -0.20103139	     -0.06451071	      0.88301058	     -0.00037268	     -0.21988386	     -0.00000000	      0.00000001	     48.42426055
      2.48818945	     -0.05982542	      0.00000825	     -0.20104992	     -0.06451039	      0.88301163	     -0.00036739	     -0.21988810	     -0.00000000	      0.00000001	     48.40233685
      2.48932855	     -0.05984536	     -0.00000152	     -0.20106949	     -0.06451007	      0.88301267	     -0.00036201	     -0.21989259	     -0.00000000	      0.00000001	     48.46648212
      2.49034632	     -0.05986394	     -0.00001044	     -0.20108776	     -0.06450976	      0.88301360	     -0.00035715	     -0.21989683	     -0.00000000	      0.00000001	     48.44688616
      2.49136409	     -0.05988334	     -0.00001957	     -0.20110683	     -0.06450943	      0.88301453	     -0.00035223	     -0.21990126	     -0.00000000	      0.00000001	     48.48836392
      2.49238186	     -0.05990344	     -0.00002886	     -0.20112660	     -0.06450909	      0.88301545	     -0.00034727	     -0.21990590	     -0.00000000	      0.00000001	     48.50186488
      2.49374407	     -0.05993148	     -0.00004159	     -0.20115422	     -0.06450862	      0.88301668	     -0.00034055	     -0.21991242	     -0.00000000	      0.00000001	     48.55786326
      2.49477368	     -0.05995345	     -0.00005140	     -0.20117586	     -0.06450823	      0.88301760	     -0.00033542	     -0.21991757	     -0.00000000	      0.00000001	     48.57047352
      2.49580329	     -0.05997610	     -0.00006139	     -0.20119818	     -0.06450783	      0.88301851	     -0.00033025	     -0.21992291	     -0.00000000	      0.00000001	     48.61890940
      2.49704204	     -0.06000403	     -0.00007361	     -0.20122572	     -0.06450733	      0.88301959	     -0.00032398	     -0.21992958	     -0.00000000	      0.00000001	     48.66186649
      2.49815404	     -0.06002977	     -0.00008481	     -0.20125110	     -0.06450685	      0.88302055	     -0.00031832	     -0.21993577	     -0.00000000	      0.00000001	     48.72875455
      2.49926604	     -0.06005604	     -0.00009623	     -0.20127702	     -0.06450635	      0.88302150	     -0.00031263	     -0.21994216	     -0.00000000	      0.00000001	     48.78292975
      2.50037805	     -0.06008308	     -0.00010787	     -0.20130371	     -0.06450583	      0.88302243	     -0.00030691	     -0.21994873	     -0.00000000	      0.00000001	     48.85346858
      2.50149005	     -0.06011090	     -0.00011970	     -0.20133118	     -0.06450529	      0.88302334	     -0.00030116	     -0.21995549	     -0.00000000	      0.00000001	     48.92239471
      2.50260205	     -0.06013975	     -0.00013160	     -0.20135969	     -0.06450472	      0.88302423	     -0.00029540	     -0.21996242	     -0.00000000	      0.00000001	     48.99635567
      2.50371405	     -0.06016951	     -0.00014360	     -0.20138910	     -0.06450412	      0.88302511	     -0.00028963	     -0.21996954	     -0.00000000	      0.00000001	     49.08366362
      2.50482606	     -0.06020025	     -0.00015590	     -0.20141949	     -0.06450350	      0.88302596	     -0.00028386	     -0.21997685	     -0.00000000	      0.00000001	     49.17068904
      2.50593806	     -0.06023182	     -0.00016859	     -0.20145071	     -0.06450285	      0.88302679	     -0.00027807	     -0.21998433	     -0.00000000	      0.00000001	     49.27709536
      2.50735970	     -0.06027311	     -0.00018510	     -0.20149155	     -0.06450199	      0.88302781	     -0.00027068	     -0.21999414	     -0.00000000	      0.00000000	     49.39887898
      2.50847102	     -0.06030620	     -0.00019824	     -0.20152429	     -0.06450128	      0.88302858	     -0.00026492	     -0.22000199	     -0.00000000	      0.00000000	     49.52809764
      2.50958234	     -0.06034021	     -0.00021162	     -0.20155795	     -0.06450055	      0.88302932	     -0.00025916	     -0.22000999	      0.00000000	      0.00000000	     49.63555579
      2.51094624	     -0.06038288	     -0.00022820	     -0.20160019	     -0.06449961	      0.88303020	     -0.00025212	     -0.22002004	      0.00000000	      0.00000000	     49.80850702
      2.51231014	     -0.06042683	     -0.00024488	     -0.20164372	     -0.06449863	      0.88303103	     -0.00024513	     -0.22003032	      0.00000000	      0.00000000	     49.94183415
      2.51349480	     -0.06046615	     -0.00025941	     -0.20168268	     -0.06449775	      0.88303171	     -0.00023910	     -0.22003943	      0.00000000	      0.00000000	     50.13517682
      2.51467946	     -0.06050660	     -0.00027380	     -0.20172277	     -0.06449684	      0.88303236	     -0.00023312	     -0.22004871	      0.00000000	      0.00000000	     50.28152254
      2.51612849	     -0.06055711	     -0.00029113	     -0.20177287	     -0.06449570	      0.88303311	     -0.00022589	     -0.22006031	      0.00000000	      0.00000000	     50.53061029
      2.51757751	     -0.06060827	     -0.00030817	     -0.20182363	     -0.06449452	      0.88303380	     -0.00021877	     -0.22007214	      0.00000000	      0.00000000	     50.74121299
      2.51902653	     -0.06065911	     -0.00032486	     -0.20187410	     -0.06449331	      0.88303443	     -0.00021178	     -0.22008418	      0.00000000	      0.00000000	     51.04011313
      2.52047556	     -0.06070959	     -0.00034099	     -0.20192423	     -0.06449207	      0.88303500	     -0.00020494	     -0.22009636	      0.00000000	      0.00000000	     51.25150392
      2.52192458	     -0.06075997	     -0.00035653	     -0.20197429	     -0.06449080	      0.88303552	     -0.00019825	     -0.22010864	      0.00000000	      0.00000000	     51.52022610
      2.52368175	     -0.06082127	     -0.00037510	     -0.20203521	     -0.06448924	      0.88303606	     -0.00019036	     -0.22012361	      0.00000000	      0.00000000	     51.76976812
      2.52543891	     -0.06088178	     -0.00039292	     -0.20209538	     -0.06448766	      0.88303653	     -0.00018275	     -0.22013863	      0.00000000	      0.00000000	     51.99344993
      2.52680804	     -0.06092885	     -0.00040618	     -0.20214221	     -0.06448641	      0.88303683	     -0.00017701	     -0.22015031	      0.00000000	      0.00000000	     52.31129831
      2.52817717	     -0.06097525	     -0.00041883	     -0.20218840	     -0.06448515	      0.88303708	     -0.00017144	     -0.22016194	      0.00000000	      0.00000000	     52.15633450
      2.52954630	     -0.06101946	     -0.00043090	     -0.20223242	     -0.06448389	      0.88303729	     -0.00016606	     -0.22017348	      0.00000000	      0.00000000	     52.53074161
      2.53141745	     -0.06108302	     -0.00044668	     -0.20229575	     -0.06448216	      0.88303750	     -0.00015902	     -0.22018903	      0.00000000	      0.00000000	     52.24420733
      2.53294512	     -0.06112995	     -0.00045894	     -0.20234250	     -0.06448076	      0.88303761	     -0.00015353	     -0.22020159	      0.00000000	      0.00000000	     52.61622623
      2.53447279	     -0.06118080	     -0.00047103	     -0.20239320	     -0.06447935	      0.88303766	     -0.00014828	     -0.22021391	      0.00000000	      0.00000000	     52.69613759
      2.53600047	     -0.06122851	     -0.00048216	     -0.20244078	     -0.06447796	      0.88303767	     -0.00014329	     -0.22022610	      0.00000000	     -0.00000000	     52.83830707
      2.53752814	     -0.06127943	     -0.00049352	     -0.20249157	     -0.06447658	      0.88303763	     -0.00013854	     -0.22023804	      0.00000000	     -0.00000000	     52.90365260
      2.53905581	     -0.06132543	     -0.00050307	     -0.20253750	     -0.06447522	      0.88303755	     -0.00013405	     -0.22024981	      0.00000000	     -0.00000000	     52.77235075
      2.54058349	     -0.06137533	     -0.00051383	     -0.20258729	     -0.06447387	      0.88303742	     -0.00012981	     -0.22026133	      0.00000000	     -0.00000000	     52.82829827
      2.54187250	     -0.06141216	     -0.00052074	     -0.20262409	     -0.06447275	      0.88303729	     -0.00012644	     -0.22027090	      0.00000000	     -0.00000000	     53.08740070
      2.54316151	     -0.06145252	     -0.00052842	     -0.20266441	     -0.06447165	      0.88303713	     -0.00012325	     -0.22028030	      0.00000000	     -0.00000000	     52.84424552
      2.54445052	     -0.06148945	     -0.00053505	     -0.20270133	     -0.06447057	      0.88303694	     -0.00012025	     -0.22028954	      0.00000000	     -0.00000000	     53.03715441
      2.54615897	     -0.06154038	     -0.00054361	     -0.20275225	     -0.06446917	      0.88303666	     -0.00011656	     -0.22030150	      0.00000000	     -0.00000000	     52.54527121
      2.54786742	     -0.06158136	     -0.00055049	     -0.20279327	     -0.06446780	      0.88303635	     -0.00011319	     -0.22031313	      0.00000000	     -0.00000000	     53.05918328
      2.54931615	     -0.06162495	     -0.00055727	     -0.20283687	     -0.06446668	      0.88303606	     -0.00011060	     -0.22032258	      0.00000000	     -0.00000000	     52.78483838
      2.55076488	     -0.06165866	     -0.00056172	     -0.20287066	     -0.06446559	      0.88303575	     -0.00010824	     -0.22033184	      0.00000000	     -0.00000000	     52.87862718
      2.55221361	     -0.06169665	     -0.00056704	     -0.20290871	     -0.06446454	      0.88303542	     -0.00010613	     -0.22034077	      0.00000000	     -0.00000000	     52.93398851
      2.55366234	     -0.06173107	     -0.00057061	     -0.20294322	     -0.06446352	      0.88303508	     -0.00010425	     -0.22034944	     -0.00000000	     -0.00000000	     52.93015024
      2.55511108	     -0.06176742	     -0.00057496	     -0.20297967	     -0.06446254	      0.88303472	     -0.00010261	     -0.22035784	     -0.00000000	     -0.00000000	     52.74372205
      2.55655981	     -0.06179863	     -0.00057752	     -0.20301102	     -0.06446160	      0.88303435	     -0.00010120	     -0.22036599	     -0.00000000	     -0.00000000	     52.90881846
      2.55800854	     -0.06183338	     -0.00058074	     -0.20304589	     -0.06446070	      0.88303396	     -0.00010004	     -0.22037385	     -0.00000000	     -0.00000000	     52.75453955
      2.55945727	     -0.06186219	     -0.00058234	     -0.20307488	     -0.06445985	      0.88303357	     -0.00009911	     -0.22038142	     -0.00000000	     -0.00000000	     52.77163083
      2.56090601	     -0.06189281	     -0.00058437	     -0.20310567	     -0.06445903	      0.88303317	     -0.00009842	     -0.22038866	     -0.00000000	     -0.00000000	     52.73081988
      2.56235474	     -0.06191934	     -0.00058500	     -0.20313239	     -0.06445826	      0.88303277	     -0.00009797	     -0.22039558	     -0.00000000	     -0.00000000	     52.93815541
      2.56380347	     -0.06194796	     -0.00058594	     -0.20316122	     -0.06445753	      0.88303235	     -0.00009776	     -0.22040215	     -0.00000000	     -0.00000000	     52.48887887
      2.56525220	     -0.06196970	     -0.00058551	     -0.20318320	     -0.06445685	      0.88303193	     -0.00009778	     -0.22040838	     -0.00000000	     -0.00000000	     52.84535965
      2.56705663	     -0.06200449	     -0.00058558	     -0.20321828	     -0.06445605	      0.88303140	     -0.00009814	     -0.22041555	     -0.00000000	     -0.00000000	     52.14295867
      2.56832909	     -0.06201734	     -0.00058382	     -0.20323139	     -0.06445553	      0.88303103	     -0.00009862	     -0.22042033	     -0.00000000	     -0.00000000	     52.60852317
      2.56960154	     -0.06203691	     -0.00058279	     -0.20325119	     -0.06445505	      0.88303065	     -0.00009928	     -0.22042477	     -0.00000000	     -0.00000000	     52.62219782
      2.57130100	     -0.06205938	     -0.00057998	     -0.20327402	     -0.06445445	      0.88303013	     -0.00010044	     -0.22043028	     -0.00000000	     -0.00000000	     52.26876333
      2.57300045	     -0.06207920	     -0.00057742	     -0.20329419	     -0.06445391	      0.88302961	     -0.00010193	     -0.22043524	     -0.00000000	     -0.00000000	     52.45637351
      2.57431242	     -0.06209157	     -0.00057371	     -0.20330689	     -0.06445353	      0.88302921	     -0.00010330	     -0.22043866	     -0.00000000	     -0.00000000	     52.53874953
      2.57562439	     -0.06210384	     -0.00057050	     -0.20331946	     -0.06445318	      0.88302880	     -0.00010486	     -0.22044171	     -0.00000000	     -0.00000000	     52.34101820
      2.57725933	     -0.06211488	     -0.00056514	     -0.20333093	     -0.06445280	      0.88302829	     -0.00010707	     -0.22044498	     -0.00000000	     -0.00000000	     52.35927052
      2.57889427	     -0.06212778	     -0.00056007	     -0.20334426	     -0.06445247	      0.88302776	     -0.00010958	     -0.22044762	     -0.00000000	     -0.00000000	     51.90111065
      2.58052921	     -0.06212726	     -0.00055213	     -0.20334424	     -0.06445219	      0.88302724	     -0.00011238	     -0.22044967	     -0.00000000	     -0.00000000	     52.42898659
      2.58178857	     -0.06213376	     -0.00054743	     -0.20335108	     -0.06445200	      0.88302683	     -0.00011473	     -0.22045068	     -0.00000000	     -0.00000000	     51.96667311
      2.58304793	     -0.06213423	     -0.00054111	     -0.20335194	     -0.06445185	      0.88302641	     -0.00011725	     -0.22045131	     -0.00000000	     -0.00000000	     52.04926336
      2.58475483	     -0.06213590	     -0.00053260	     -0.20335415	     -0.06445169	      0.88302584	     -0.00012094	     -0.22045155	     -0.00000000	     -0.00000000	     51.94920603
      2.58646172	     -0.06212989	     -0.00052280	     -0.20334870	     -0.06445158	      0.88302525	     -0.00012493	     -0.22045105	     -0.00000000	     -0.00000000	     51.80542999
      2.58791072	     -0.06212950	     -0.00051522	     -0.20334877	     -0.06445152	      0.88302475	     -0.00012856	     -0.22044998	     -0.00000000	     -0.00000000	     51.77643326
      2.58935971	     -0.06212034	     -0.00050616	     -0.20334012	     -0.06445150	      0.88302423	     -0.00013240	     -0.22044843	     -0.00000000	     -0.00000000	     51.54443184
      2.59058813	     -0.06211435	     -0.00049888	     -0.20333453	     -0.06445150	      0.88302378	     -0.00013582	     -0.22044666	     -0.00000000	     -0.00000000	     51.61205793
      2.59181655	     -0.06210617	     -0.00049122	     -0.20332678	     -0.06445153	      0.88302333	     -0.00013939	     -0.22044450	     -0.00000000	     -0.00000000	     51.40655183
      2.59304497	     -0.06209683	     -0.00048341	     -0.20331785	     -0.06445158	      0.88302287	     -0.00014311	     -0.22044197	     -0.00000000	     -0.00000000	     51.47545183
      2.59408914	     -0.06208792	     -0.00047668	     -0.20330931	     -0.06445164	      0.88302246	     -0.00014638	     -0.22043951	     -0.00000000	     -0.00000000	     51.28024786
      2.59513331	     -0.06207799	     -0.00046979	     -0.20329974	     -0.06445172	      0.88302206	     -0.00014976	     -0.22043678	     -0.00000000	     -0.00000000	     51.26436804
      2.59640595	     -0.06206463	     -0.00046120	     -0.20328684	     -0.06445183	      0.88302155	     -0.00015402	     -0.22043309	     -0.00000000	     -0.00000000	     51.11753343
      2.59752278	     -0.06205158	     -0.00045345	     -0.20327419	     -0.06445194	      0.88302109	     -0.00015788	     -0.22042952	     -0.00000000	     -0.00000000	     51.11751739
      2.59863961	     -0.06203749	     -0.00044555	     -0.20326050	     -0.06445207	      0.88302063	     -0.00016186	     -0.22042563	     -0.00000000	     -0.00000000	     50.96070967
      2.59975644	     -0.06202220	     -0.00043743	     -0.20324561	     -0.06445221	      0.88302015	     -0.00016595	     -0.22042144	     -0.00000000	     -0.00000000	     50.97287021
      2.60087327	     -0.06200591	     -0.00042916	     -0.20322974	     -0.06445237	      0.88301967	     -0.00017014	     -0.22041693	     -0.00000000	     -0.00000000	     50.78963558
      2.60182547	     -0.06199106	     -0.00042197	     -0.20321524	     -0.06445251	      0.88301925	     -0.00017381	     -0.22041285	     -0.00000000	     -0.00000000	     50.80932381
      2.60277766	     -0.06197550	     -0.00041468	     -0.20320003	     -0.06445267	      0.88301882	     -0.00017755	     -0.22040855	     -0.00000000	     -0.00000000	     50.70061791
      2.60395160	     -0.06195510	     -0.00040553	     -0.20318007	     -0.06445287	      0.88301828	     -0.00018227	     -0.22040294	     -0.00000000	     -0.00000000	     50.65758818
      2.60512553	     -0.06193348	     -0.00039621	     -0.20315890	     -0.06445307	      0.88301772	     -0.00018709	     -0.22039699	     -0.00000000	     -0.00000000	     50.48880743
      2.60602328	     -0.06191601	     -0.00038893	     -0.20314176	     -0.06445324	      0.88301729	     -0.00019086	     -0.22039222	     -0.00000000	     -0.00000000	     50.49655603
      2.60692103	     -0.06189786	     -0.00038155	     -0.20312396	     -0.06445341	      0.88301686	     -0.00019469	     -0.22038726	     -0.00000000	     -0.00000000	     50.39640938
      2.60812097	     -0.06187246	     -0.00037148	     -0.20309903	     -0.06445365	      0.88301626	     -0.00019989	     -0.22038031	     -0.00000000	     -0.00000000	     50.33376597
      2.60919941	     -0.06184862	     -0.00036226	     -0.20307560	     -0.06445387	      0.88301571	     -0.00020466	     -0.22037378	     -0.00000000	     -0.00000000	     50.19708257
      2.61027785	     -0.06182369	     -0.00035283	     -0.20305110	     -0.06445409	      0.88301515	     -0.00020950	     -0.22036696	     -0.00000000	     -0.00000000	     50.18896182
      2.61118540	     -0.06180205	     -0.00034476	     -0.20302981	     -0.06445427	      0.88301467	     -0.00021364	     -0.22036102	     -0.00000000	     -0.00000000	     50.05251754
      2.61209295	     -0.06177977	     -0.00033649	     -0.20300789	     -0.06445446	      0.88301418	     -0.00021782	     -0.22035488	     -0.00000000	     -0.00000000	     50.00969436
      2.61323269	     -0.06175082	     -0.00032587	     -0.20297940	     -0.06445470	      0.88301355	     -0.00022314	     -0.22034689	     -0.00000000	     -0.00000000	     49.89265469
      2.61437244	     -0.06172084	     -0.00031495	     -0.20294988	     -0.06445493	      0.88301291	     -0.00022852	     -0.22033860	     -0.00000000	     -0.00000000	     49.86495536
      2.61524105	     -0.06169746	     -0.00030645	     -0.20292685	     -0.06445511	      0.88301241	     -0.00023267	     -0.22033209	     -0.00000000	     -0.00000000	     49.74841755
      2.61610965	     -0.06167357	     -0.00029785	     -0.20290332	     -0.06445528	      0.88301190	     -0.00023686	     -0.22032541	     -0.00000000	     -0.00000000	     49.70162795
      2.61731897	     -0.06163966	     -0.00028572	     -0.20286990	     -0.06445552	      0.88301118	     -0.00024273	     -0.22031585	     -0.00000000	     -0.00000000	     49.60026375
      2.61852829	     -0.06160505	     -0.00027350	     -0.20283577	     -0.06445575	      0.88301044	     -0.00024866	     -0.22030601	     -0.00000000	     -0.00000000	     49.56112235
      2.61936185	     -0.06158088	     -0.00026505	     -0.20281194	     -0.06445590	      0.88300992	     -0.00025278	     -0.22029907	     -0.00000000	     -0.00000000	     49.46905539
      2.62019541	     -0.06155635	     -0.00025655	     -0.20278774	     -0.06445604	      0.88300939	     -0.00025692	     -0.22029200	     -0.00000000	     -0.00000000	     49.42550003
      2.62151909	     -0.06151674	     -0.00024295	     -0.20274866	     -0.06445626	      0.88300853	     -0.00026353	     -0.22028054	     -0.00000000	     -0.00000000	     49.34362842
      2.62261476	     -0.06148329	     -0.00023156	     -0.20271563	     -0.06445642	      0.88300781	     -0.00026903	     -0.22027085	     -0.00000000	     -0.00000000	     49.29479387
      2.62371043	     -0.06144931	     -0.00021986	     -0.20268209	     -0.06445657	      0.88300707	     -0.00027456	     -0.22026098	     -0.00000000	     -0.00000000	     49.22781794
      2.62480610	     -0.06141478	     -0.00020790	     -0.20264799	     -0.06445670	      0.88300632	     -0.00028010	     -0.22025094	     -0.00000000	     -0.00000000	     49.18813569
      2.62578063	     -0.06138378	     -0.00019722	     -0.20261737	     -0.06445681	      0.88300564	     -0.00028504	     -0.22024189	     -0.00000000	     -0.00000000	     49.13968136
      2.62675517	     -0.06135245	     -0.00018651	     -0.20258642	     -0.06445690	      0.88300495	     -0.00028999	     -0.22023273	     -0.00000000	     -0.00000000	     49.10514097
      2.62772970	     -0.06132092	     -0.00017581	     -0.20255525	     -0.06445697	      0.88300425	     -0.00029494	     -0.22022346	     -0.00000000	     -0.00000000	     49.07452391
      2.62908848	     -0.06127686	     -0.00016104	     -0.20251170	     -0.06445704	      0.88300325	     -0.00030185	     -0.22021040	     -0.00000000	     -0.00000001	     49.03560396
      2.63015616	     -0.06124227	     -0.00014965	     -0.20247748	     -0.06445707	      0.88300245	     -0.00030727	     -0.22020003	     -0.00000000	     -0.00000001	     49.02010758
      2.63122383	     -0.06120727	     -0.00013826	     -0.20244286	     -0.06445708	      0.88300164	     -0.00031268	     -0.22018957	     -0.00000000	     -0.00000001	     48.99232985
      2.63229151	     -0.06117198	     -0.00012692	     -0.20240794	     -0.06445707	      0.88300082	     -0.00031807	     -0.22017903	     -0.00000000	     -0.00000001	     48.98322819
      2.63360951	     -0.06112809	     -0.00011299	     -0.20236449	     -0.06445702	      0.88299980	     -0.00032471	     -0.22016592	     -0.00000000	     -0.00000001	     48.95686721
      2.63475485	     -0.06108979	     -0.00010102	     -0.20232656	     -0.06445694	      0.88299889	     -0.00033046	     -0.22015445	     -0.00000000	     -0.00000001	     48.97874933
      2.63590018	     -0.06105133	     -0.00008916	     -0.20228845	     -0.06445683	      0.88299797	     -0.00033617	     -0.22014294	     -0.00000000	     -0.00000001	     48.97311135
      2.63704551	     -0.06101278	     -0.00007746	     -0.20225024	     -0.06445669	      0.88299705	     -0.00034183	     -0.22013138	     -0.00000000	     -0.00000001	     49.01989081
      2.63819084	     -0.06097417	     -0.00006589	     -0.20221196	     -0.06445652	      0.88299611	     -0.00034745	     -0.22011979	     -0.00000000	     -0.00000001	     49.05104076
      2.63972583	     -0.06092258	     -0.00005071	     -0.20216079	     -0.06445625	      0.88299484	     -0.00035490	     -0.22010423	     -0.00000000	     -0.00000001	     49.15531539
      2.64102692	     -0.06087918	     -0.00003796	     -0.20211773	     -0.06445597	      0.88299375	     -0.00036111	     -0.22009105	     -0.00000000	     -0.00000001	     49.19705337
      2.64232801	     -0.06083638	     -0.00002536	     -0.20207525	     -0.06445565	      0.88299266	     -0.00036721	     -0.22007791	     -0.00000000	     -0.00000001	     49.32269603
      2.64362910	     -0.06079417	     -0.00001313	     -0.20203335	     -0.06445530	      0.88299156	     -0.00037321	     -0.22006483	     -0.00000000	     -0.00000001	     49.39082914
      2.64523586	     -0.06074290	      0.00000140	     -0.20198242	     -0.06445482	      0.88299019	     -0.00038044	     -0.22004883	     -0.00000000	     -0.00000001	     49.53157856
      2.64653988	     -0.06070179	      0.00001273	     -0.20194155	     -0.06445439	      0.88298908	     -0.00038615	     -0.22003598	     -0.00000000	     -0.00000001	     49.59067019
      2.64784390	     -0.06066114	      0.00002366	     -0.20190112	     -0.06445394	      0.88298797	     -0.00039172	     -0.22002327	     -0.00000000	     -0.00000001	     49.66371686
      2.65056244	     -0.06057840	      0.00004534	     -0.20181878	     -0.06445290	      0.88298568	     -0.00040283	     -0.21999730	     -0.00000000	     -0.00000001	     49.74618837
      2.65231395	     -0.06052700	      0.00005779	     -0.20176755	     -0.06445217	      0.88298422	     -0.00040960	     -0.21998101	     -0.00000000	     -0.00000001	     49.62259081
      2.65368892	     -0.06048643	      0.00006769	     -0.20172712	     -0.06445157	      0.88298309	     -0.00041470	     -0.21996845	     -0.00000000	     -0.00000001	     49.83678532
      2.65506390	     -0.06044741	      0.00007650	     -0.20168818	     -0.06445095	      0.88298199	     -0.00041959	     -0.21995613	     -0.00000000	     -0.00000001	     49.53017195
      2.65643888	     -0.06040738	      0.00008531	     -0.20164822	     -0.06445031	      0.88298091	     -0.00042429	     -0.21994404	     -0.00000000	     -0.00000001	     49.66832920
      2.65834191	     -0.06035782	      0.00009668	     -0.20159872	     -0.06444938	      0.88297946	     -0.00043044	     -0.21992766	     -0.00000000	     -0.00000001	     48.95703390
      2.65992212	     -0.06031071	      0.00010572	     -0.20155162	     -0.06444859	      0.88297831	     -0.00043524	     -0.21991448	     -0.00000000	     -0.00000000	     49.45830750
      2.66150233	     -0.06026990	      0.00011370	     -0.20151079	     -0.06444778	      0.88297720	     -0.00043976	     -0.21990154	     -0.00000000	     -0.00000000	     49.40699879
      2.66308254	     -0.06022578	      0.00012295	     -0.20146667	     -0.06444696	      0.88297616	     -0.00044400	     -0.21988893	     -0.00000000	     -0.00000000	     49.02519651
      2.66466275	     -0.06018817	      0.00012852	     -0.20142894	     -0.06444611	      0.88297517	     -0.00044795	     -0.21987658	     -0.00000000	     -0.00000000	     49.11695851
      2.66600838	     -0.06015147	      0.00013627	     -0.20139220	     -0.06444539	      0.88297439	     -0.00045108	     -0.21986633	      0.00000000	     -0.00000000	     49.08575442
      2.66735400	     -0.06011930	      0.00014123	     -0.20135994	     -0.06444465	      0.88297365	     -0.00045401	     -0.21985628	      0.00000000	     -0.00000000	     49.02794101
      2.66869963	     -0.06008620	      0.00014711	     -0.20132674	     -0.06444391	      0.88297297	     -0.00045673	     -0.21984644	      0.00000000	     -0.00000000	     48.99571308
      2.67047183	     -0.06004655	      0.00015343	     -0.20128693	     -0.06444293	      0.88297215	     -0.00045998	     -0.21983382	      0.00000000	     -0.00000000	     48.85445201
      2.67224403	     -0.06000181	      0.00016080	     -0.20124205	     -0.06444194	      0.88297142	     -0.00046286	     -0.21982153	      0.00000000	     -0.00000000	     48.39331214
      2.67360710	     -0.05997111	      0.00016379	     -0.20121116	     -0.06444117	      0.88297094	     -0.00046483	     -0.21981222	     -0.00000000	     -0.00000000	     48.71658440
      2.67497018	     -0.05994004	      0.00016861	     -0.20117994	     -0.06444041	      0.88297051	     -0.00046658	     -0.21980311	     -0.00000000	     -0.00000000	     48.76063443
      2.67684668	     -0.05990204	      0.00017285	     -0.20114167	     -0.06443935	      0.88297003	     -0.00046863	     -0.21979090	     -0.00000000	     -0.00000000	     48.65191147
      2.67811938	     -0.05987395	      0.00017747	     -0.20111345	     -0.06443864	      0.88296976	     -0.00046979	     -0.21978283	     -0.00000000	     -0.00000000	     48.72027029
      2.67939209	     -0.05984735	      0.00018051	     -0.20108667	     -0.06443792	      0.88296956	     -0.00047075	     -0.21977491	     -0.00000000	     -0.00000000	     48.56989927
      2.68106748	     -0.05981381	      0.00018496	     -0.20105290	     -0.06443699	      0.88296937	     -0.00047173	     -0.21976470	     -0.00000000	     -0.00000000	     48.70337235
      2.68274286	     -0.05978216	      0.00018869	     -0.20102101	     -0.06443605	      0.88296927	     -0.00047238	     -0.21975478	     -0.00000000	     -0.00000000	     48.32614389
      2.68441825	     -0.05974701	      0.00019346	     -0.20098564	     -0.06443513	      0.88296926	     -0.00047271	     -0.21974515	     -0.00000000	      0.00000000	     48.39686190
      2.68609363	     -0.05972363	      0.00019558	     -0.20096196	     -0.06443421	      0.88296935	     -0.00047271	     -0.21973573	     -0.00000000	      0.00000000	     48.42129982
      2.68743250	     -0.05969397	      0.00019993	     -0.20093214	     -0.06443348	      0.88296949	     -0.00047247	     -0.21972853	     -0.00000000	      0.00000000	     48.33178397
      2.68877137	     -0.05967290	      0.00020205	     -0.20091085	     -0.06443275	      0.88296968	     -0.00047203	     -0.21972144	     -0.00000000	      0.00000000	     48.34841331
      2.69011023	     -0.05965115	      0.00020493	     -0.20088889	     -0.06443203	      0.88296992	     -0.00047138	     -0.21971457	     -0.00000000	      0.00000000	     48.38702129
      2.69214982	     -0.05962363	      0.00020796	     -0.20086102	     -0.06443094	      0.88297039	     -0.00046999	     -0.21970457	     -0.00000000	      0.00000000	     48.33448224
      2.69371454	     -0.05959684	      0.00021161	     -0.20083400	     -0.06443011	      0.88297083	     -0.00046860	     -0.21969727	     -0.00000000	      0.00000000	     48.09415720
      2.69527925	     -0.05957966	      0.00021228	     -0.20081651	     -0.06442927	      0.88297134	     -0.00046693	     -0.21969022	     -0.00000000	      0.00000000	     48.10414000
      2.69663698	     -0.05955999	      0.00021516	     -0.20079662	     -0.06442856	      0.88297183	     -0.00046526	     -0.21968442	     -0.00000000	      0.00000000	     48.28223419
      2.69799471	     -0.05954601	      0.00021600	     -0.20078237	     -0.06442784	      0.88297237	     -0.00046338	     -0.21967888	     -0.00000000	      0.00000000	     48.13529686
      2.69935244	     -0.05953077	      0.00021745	     -0.20076688	     -0.06442711	      0.88297295	     -0.00046128	     -0.21967364	     -0.00000000	      0.00000000	     48.10769544
      2.70112310	     -0.05951532	      0.00021811	     -0.20075107	     -0.06442617	      0.88297376	     -0.00045824	     -0.21966726	     -0.00000000	      0.00000000	     48.21632475
      2.70289377	     -0.05950293	      0.00021939	     -0.20073833	     -0.06442521	      0.88297464	     -0.00045484	     -0.21966147	     -0.00000000	      0.00000000	     47.84209535
      2.70420502	     -0.05949545	      0.00021837	     -0.20073054	     -0.06442450	      0.88297533	     -0.00045209	     -0.21965762	     -0.00000000	      0.00000000	     47.95816625
      2.70551627	     -0.05948947	      0.00021821	     -0.20072428	     -0.06442379	      0.88297605	     -0.00044916	     -0.21965414	     -0.00000000	      0.00000000	     47.75080946
      2.70719006	     -0.05948810	      0.00021677	     -0.20072250	     -0.06442286	      0.88297701	     -0.00044515	     -0.21965029	     -0.00000000	      0.00000000	     48.08172220
      2.70886386	     -0.05948571	      0.00021593	     -0.20071973	     -0.06442193	      0.88297801	     -0.00044082	     -0.21964715	     -0.00000000	      0.00000000	     47.21732723
      2.71020784	     -0.05948671	      0.00021349	     -0.20072038	     -0.06442116	      0.88297885	     -0.00043714	     -0.21964514	     -0.00000000	      0.00000000	     47.69676633
      2.71155181	     -0.05949045	      0.00021175	     -0.20072378	     -0.06442039	      0.88297971	     -0.00043326	     -0.21964362	     -0.00000000	      0.00000000	     47.35913752
      2.71289579	     -0.05949688	      0.00020906	     -0.20072984	     -0.06441961	      0.88298059	     -0.00042919	     -0.21964259	     -0.00000000	      0.00000000	     47.47773453
      2.71455998	     -0.05950981	      0.00020566	     -0.20074234	     -0.06441863	      0.88298171	     -0.00042389	     -0.21964210	     -0.00000000	      0.00000000	     46.86864252
      2.71622417	     -0.05952164	      0.00020097	     -0.20075368	     -0.06441764	      0.88298287	     -0.00041832	     -0.21964246	     -0.00000000	      0.00000000	     47.15669308
      2.71788836	     -0.05953924	      0.00019727	     -0.20077084	     -0.06441662	      0.88298405	     -0.00041246	     -0.21964361	     -0.00000000	      0.00000000	     46.77285964
      2.71919636	     -0.05955233	      0.00019249	     -0.20078353	     -0.06441581	      0.88298499	     -0.00040766	     -0.21964508	     -0.00000000	      0.00000000	     47.08781121
      2.72050435	     -0.05956998	      0.00018850	     -0.20080080	     -0.06441499	      0.88298595	     -0.00040270	     -0.21964705	     -0.00000000	      0.00000001	     46.88494104
      2.72181235	     -0.05958839	      0.00018368	     -0.20081882	     -0.06441416	      0.88298693	     -0.00039757	     -0.21964954	     -0.00000000	      0.00000001	     46.93615788
      2.72298892	     -0.05960706	      0.00017922	     -0.20083713	     -0.06441341	      0.88298781	     -0.00039282	     -0.21965221	     -0.00000000	      0.00000001	     46.82017678
      2.72416549	     -0.05962685	      0.00017441	     -0.20085656	     -0.06441264	      0.88298871	     -0.00038794	     -0.21965530	     -0.00000000	      0.00000001	     46.79283268
      2.72534206	     -0.05964847	      0.00016928	     -0.20087782	     -0.06441187	      0.88298961	     -0.00038293	     -0.21965879	     -0.00000000	      0.00000001	     46.67920597
      2.72651864	     -0.05967111	      0.00016387	     -0.20090010	     -0.06441108	      0.88299053	     -0.00037780	     -0.21966270	     -0.00000000	      0.00000001	     46.66179409
      2.72769521	     -0.05969520	      0.00015816	     -0.20092383	     -0.06441028	      0.88299144	     -0.00037255	     -0.21966701	     -0.00000000	      0.00000001	     46.52487890
      2.72870843	     -0.05971695	      0.00015297	     -0.20094525	     -0.06440959	      0.88299224	     -0.00036794	     -0.21967104	     -0.00000000	      0.00000001	     46.51727031
      2.72972165	     -0.05973968	      0.00014755	     -0.20096766	     -0.06440889	      0.88299304	     -0.00036324	     -0.21967536	     -0.00000000	      0.00000001	     46.42626496
      2.73094724	     -0.05976815	      0.00014068	     -0.20099574	     -0.06440803	      0.88299401	     -0.00035744	     -0.21968096	     -0.00000000	      0.00000001	     46.38381100
      2.73217284	     -0.05979747	      0.00013350	     -0.20102467	     -0.06440715	      0.88299498	     -0.00035154	     -0.21968696	     -0.00000000	      0.00000001	     46.26228596
      2.73313264	     -0.05982115	      0.00012761	     -0.20104803	     -0.06440646	      0.88299575	     -0.00034684	     -0.21969192	     -0.00000000	      0.00000001	     46.25645671
      2.73409245	     -0.05984537	      0.00012153	     -0.20107195	     -0.06440575	      0.88299651	     -0.00034207	     -0.21969711	     -0.00000000	      0.00000001	     46.18377974
      2.73534295	     -0.05987784	      0.00011326	     -0.20110401	     -0.06440482	      0.88299751	     -0.00033577	     -0.21970420	     -0.00000000	      0.00000001	     46.13860417
      2.73659345	     -0.05991151	      0.00010464	     -0.20113727	     -0.06440387	      0.88299850	     -0.00032938	     -0.21971164	     -0.00000000	      0.00000001	     46.03569433
      2.73750742	     -0.05993703	      0.00009810	     -0.20116249	     -0.06440317	      0.88299923	     -0.00032464	     -0.21971731	     -0.00000000	      0.00000001	     46.03157628
      2.73842140	     -0.05996287	      0.00009140	     -0.20118803	     -0.06440245	      0.88299995	     -0.00031986	     -0.21972315	     -0.00000000	      0.00000001	     45.98298915
      2.73972186	     -0.06000028	      0.00008155	     -0.20122501	     -0.06440142	      0.88300097	     -0.00031299	     -0.21973177	     -0.00000000	      0.00000001	     45.94877537
      2.74084679	     -0.06003325	      0.00007274	     -0.20125761	     -0.06440050	      0.88300185	     -0.00030698	     -0.21973948	     -0.00000000	      0.00000001	     45.90135340
      2.74197173	     -0.06006710	      0.00006363	     -0.20129109	     -0.06439957	      0.88300272	     -0.00030092	     -0.21974743	     -0.00000000	      0.00000001	     45.89241699
      2.74309666	     -0.06010176	      0.00005425	     -0.20132538	     -0.06439862	      0.88300359	     -0.00029480	     -0.21975561	     -0.00000000	      0.00000001	     45.85598030
      2.74422160	     -0.06013723	      0.00004459	     -0.20136047	     -0.06439765	      0.88300444	     -0.00028865	     -0.21976401	     -0.00000000	      0.00000001	     45.86215043
      2.74520121	     -0.06016843	      0.00003602	     -0.20139135	     -0.06439678	      0.88300518	     -0.00028325	     -0.21977151	     -0.00000000	      0.00000001	     45.84802487
      2.74618082	     -0.06019997	      0.00002730	     -0.20142256	     -0.06439591	      0.88300590	     -0.00027783	     -0.21977916	     -0.00000000	      0.00000001	     45.85463868
      2.74741875	     -0.06024006	      0.00001609	     -0.20146225	     -0.06439478	      0.88300681	     -0.00027095	     -0.21978902	     -0.00000000	      0.00000000	     45.86836635
      2.74865668	     -0.06028057	      0.00000460	     -0.20150235	     -0.06439362	      0.88300769	     -0.00026404	     -0.21979908	     -0.00000000	      0.00000000	     45.89146916
      2.74969275	     -0.06031479	     -0.00000519	     -0.20153624	     -0.06439263	      0.88300842	     -0.00025823	     -0.21980765	     -0.00000000	      0.00000000	     45.92288538
      2.75072883	     -0.06034961	     -0.00001521	     -0.20157071	     -0.06439162	      0.88300914	     -0.00025242	     -0.21981633	     -0.00000000	      0.00000000	     45.95121013
      2.75199314	     -0.06039280	     -0.00002779	     -0.20161350	     -0.06439036	      0.88300999	     -0.00024531	     -0.21982710	     -0.00000000	      0.00000000	     46.01218219
      2.75325746	     -0.06043677	     -0.00004082	     -0.20165704	     -0.06438907	      0.88301082	     -0.00023819	     -0.21983805	      0.00000000	      0.00000000	     46.06309849
      2.75435073	     -0.06047541	     -0.00005251	     -0.20169532	     -0.06438793	      0.88301152	     -0.00023204	     -0.21984766	      0.00000000	      0.00000000	     46.14725290
      2.75544400	     -0.06051440	     -0.00006425	     -0.20173395	     -0.06438676	      0.88301220	     -0.00022590	     -0.21985738	      0.00000000	      0.00000000	     46.20267635
      2.75653727	     -0.06055361	     -0.00007613	     -0.20177280	     -0.06438557	      0.88301286	     -0.00021976	     -0.21986721	      0.00000000	      0.00000000	     46.28797516
      2.75806566	     -0.06060897	     -0.00009312	     -0.20182767	     -0.06438387	      0.88301374	     -0.00021121	     -0.21988112	      0.00000000	      0.00000000	     46.40301289
      2.75930665	     -0.06065391	     -0.00010716	     -0.20187221	     -0.06438246	      0.88301443	     -0.00020430	     -0.21989254	      0.00000000	      0.00000000	     46.56469950
      2.76054765	     -0.06069865	     -0.00012133	     -0.20191654	     -0.06438101	      0.88301509	     -0.00019743	     -0.21990405	      0.00000000	      0.00000000	     46.68811538
      2.76178864	     -0.06074313	     -0.00013562	     -0.20196063	     -0.06437955	      0.88301572	     -0.00019063	     -0.21991562	      0.00000000	      0.00000000	     46.88299004
      2.76302964	     -0.06078760	     -0.00014999	     -0.20200472	     -0.06437805	      0.88301633	     -0.00018388	     -0.21992724	      0.00000000	      0.00000000	     47.04789873
      2.76473266	     -0.06084874	     -0.00016986	     -0.20206533	     -0.06437597	      0.88301710	     -0.00017476	     -0.21994325	      0.00000000	      0.00000000	     47.34628283
      2.76618892	     -0.06090067	     -0.00018676	     -0.20211682	     -0.06437415	      0.88301772	     -0.00016709	     -0.21995696	      0.00000000	      0.00000000	     47.53567976
      2.76764518	     -0.06095202	     -0.00020354	     -0.20216775	     -0.06437232	      0.88301831	     -0.00015957	     -0.21997066	      0.00000000	      0.00000000	     47.81232845
      2.76910143	     -0.06100250	     -0.00022005	     -0.20221783	     -0.06437047	      0.88301885	     -0.00015221	     -0.21998431	      0.00000000	      0.00000000	     48.00826145
      2.77090151	     -0.06106346	     -0.00024005	     -0.20227831	     -0.06436816	      0.88301947	     -0.00014333	     -0.22000106	      0.00000000	      0.00000000	     48.29390473
      2.77270159	     -0.06112311	     -0.00025967	     -0.20233750	     -0.06436584	      0.88302003	     -0.00013474	     -0.22001759	      0.00000000	      0.00000000	     48.63992343
      2.77416781	     -0.06117061	     -0.00027512	     -0.20238466	     -0.06436395	      0.88302045	     -0.00012795	     -0.22003085	      0.00000000	      0.00000000	     48.44656220
      2.77563403	     -0.06121348	     -0.00029000	     -0.20242721	     -0.06436206	      0.88302084	     -0.00012136	     -0.22004387	      0.00000000	      0.00000000	     48.88861929
      2.77706233	     -0.06125728	     -0.00030397	     -0.20247072	     -0.06436022	      0.88302119	     -0.00011515	     -0.22005624	      0.00000000	      0.00000000	     49.10933952
      2.77849062	     -0.06129808	     -0.00031728	     -0.20251126	     -0.06435838	      0.88302151	     -0.00010913	     -0.22006834	      0.00000000	      0.00000000	     48.91931942
      2.77991891	     -0.06133665	     -0.00033004	     -0.20254958	     -0.06435656	      0.88302181	     -0.00010333	     -0.22008011	      0.00000000	      0.00000000	     49.25048377
      2.78152217	     -0.06138038	     -0.00034375	     -0.20259305	     -0.06435454	      0.88302212	     -0.00009706	     -0.22009293	      0.00000000	      0.00000000	     49.43308276
      2.78312543	     -0.06142567	     -0.00035728	     -0.20263809	     -0.06435253	      0.88302240	     -0.00009106	     -0.22010533	      0.00000000	      0.00000000	     49.46723634
      2.78472870	     -0.06146456	     -0.00036927	     -0.20267678	     -0.06435055	      0.88302266	     -0.00008533	     -0.22011741	      0.00000000	      0.00000000	     49.64760166
      2.78633196	     -0.06150677	     -0.00038222	     -0.20271877	     -0.06434861	      0.88302290	     -0.00007988	     -0.22012904	      0.00000000	      0.00000000	     49.22112021
      2.78793522	     -0.06154290	     -0.00039285	     -0.20275474	     -0.06434670	      0.88302311	     -0.00007471	     -0.22014029	      0.00000000	      0.00000000	     49.51173208
      2.78953848	     -0.06158258	     -0.00040564	     -0.20279421	     -0.06434482	      0.88302331	     -0.00006982	     -0.22015106	      0.00000000	      0.00000000	     49.47083475
      2.79088968	     -0.06160808	     -0.00041275	     -0.20281963	     -0.06434327	      0.88302346	     -0.00006592	     -0.22015982	      0.00000000	      0.00000000	     49.75240297
      2.79224088	     -0.06163848	     -0.00042221	     -0.20284989	     -0.06434176	      0.88302361	     -0.00006223	     -0.22016822	      0.00000000	      0.00000000	     49.87766579
      2.79359208	     -0.06166477	     -0.00042976	     -0.20287610	     -0.06434027	      0.88302374	     -0.00005874	     -0.22017635	      0.00000000	      0.00000000	     49.73041925
      2.79494328	     -0.06169001	     -0.00043757	     -0.20290125	     -0.06433883	      0.88302386	     -0.00005545	     -0.22018414	      0.00000000	      0.00000000	     49.94425969
      2.79689111	     -0.06172575	     -0.00044707	     -0.20293693	     -0.06433680	      0.88302403	     -0.00005108	     -0.22019483	      0.00000000	      0.00000000	     49.54055370
      2.79835835	     -0.06175135	     -0.00045562	     -0.20296243	     -0.06433533	      0.88302414	     -0.00004807	     -0.22020245	      0.00000000	      0.00000000	     50.15965080
      2.79982559	     -0.06177308	     -0.00046132	     -0.20298415	     -0.06433391	      0.88302425	     -0.00004530	     -0.22020973	      0.00000000	      0.00000000	     49.91266034
      2.80129283	     -0.06179543	     -0.00046859	     -0.20300645	     -0.06433253	      0.88302435	     -0.00004279	     -0.22021664	      0.00000000	      0.00000000	     50.18651124
      2.80276007	     -0.06181627	     -0.00047342	     -0.20302731	     -0.06433120	      0.88302444	     -0.00004052	     -0.22022318	      0.00000000	      0.00000000	     50.08417528
      2.80422731	     -0.06183651	     -0.00047973	     -0.20304754	     -0.06432993	      0.88302453	     -0.00003849	     -0.22022937	      0.00000000	      0.00000000	     50.39739787
      2.80569455	     -0.06185556	     -0.00048366	     -0.20306665	     -0.06432870	      0.88302461	     -0.00003672	     -0.22023521	     -0.00000000	      0.00000000	     50.02579146
      2.80716179	     -0.06187034	     -0.00048895	     -0.20308144	     -0.06432752	      0.88302467	     -0.00003520	     -0.22024068	     -0.00000000	      0.00000000	     50.38430697
      2.80862903	     -0.06188648	     -0.00049200	     -0.20309766	     -0.06432640	      0.88302473	     -0.00003392	     -0.22024573	     -0.00000000	      0.00000000	     50.56074697
      2.81009627	     -0.06189970	     -0.00049642	     -0.20311094	     -0.06432532	      0.88302478	     -0.00003290	     -0.22025041	     -0.00000000	      0.00000000	     50.26206009
      2.81156351	     -0.06191039	     -0.00049852	     -0.20312175	     -0.06432430	      0.88302482	     -0.00003212	     -0.22025469	     -0.00000000	      0.00000000	     50.64117869
      2.81303075	     -0.06192233	     -0.00050209	     -0.20313378	     -0.06432332	      0.88302485	     -0.00003159	     -0.22025858	     -0.00000000	      0.00000000	     50.24985441
      2.81449798	     -0.06192787	     -0.00050329	     -0.20313945	     -0.06432240	      0.88302487	     -0.00003132	     -0.22026207	     -0.00000000	      0.00000000	     50.54677159
      2.81596522	     -0.06193647	     -0.00050593	     -0.20314816	     -0.06432152	      0.88302488	     -0.00003129	     -0.22026510	     -0.00000000	     -0.00000000	     50.77757791
      2.81743246	     -0.06194053	     -0.00050629	     -0.20315241	     -0.06432070	      0.88302487	     -0.00003151	     -0.22026774	     -0.00000000	     -0.00000000	     50.38942251
      2.81889970	     -0.06194342	     -0.00050788	     -0.20315542	     -0.06431992	      0.88302485	     -0.00003198	     -0.22026995	     -0.00000000	     -0.00000000	     50.82813097
      2.82036694	     -0.06194614	     -0.00050730	     -0.20315836	     -0.06431920	      0.88302482	     -0.00003269	     -0.22027174	     -0.00000000	     -0.00000000	     50.34533579
      2.82183418	     -0.06194369	     -0.00050781	     -0.20315607	     -0.06431852	      0.88302477	     -0.00003366	     -0.22027311	     -0.00000000	     -0.00000000	     50.69650614
      2.82330142	     -0.06194261	     -0.00050608	     -0.20315523	     -0.06431789	      0.88302471	     -0.00003487	     -0.22027400	     -0.00000000	     -0.00000000	     50.82518148
      2.82476866	     -0.06193859	     -0.00050555	     -0.20315141	     -0.06431730	      0.88302464	     -0.00003632	     -0.22027446	     -0.00000000	     -0.00000000	     50.48862163
      2.82623590	     -0.06193127	     -0.00050257	     -0.20314436	     -0.06431676	      0.88302455	     -0.00003802	     -0.22027446	     -0.00000000	     -0.00000000	     50.81082637
      2.82770314	     -0.06192549	     -0.00050100	     -0.20313881	     -0.06431627	      0.88302445	     -0.00003996	     -0.22027400	     -0.00000000	     -0.00000000	     50.44137154
      2.82917038	     -0.06191357	     -0.00049695	     -0.20312719	     -0.06431583	      0.88302433	     -0.00004215	     -0.22027309	     -0.00000000	     -0.00000000	     50.66614169
      2.83063762	     -0.06190386	     -0.00049430	     -0.20311772	     -0.06431543	      0.88302419	     -0.00004457	     -0.22027166	     -0.00000000	     -0.00000000	     50.82514541
      2.83210486	     -0.06189072	     -0.00048924	     -0.20310491	     -0.06431507	      0.88302405	     -0.00004722	     -0.22026979	     -0.00000000	     -0.00000000	     50.38646102
      2.83357210	     -0.06187370	     -0.00048532	     -0.20308818	     -0.06431477	      0.88302388	     -0.00005012	     -0.22026742	     -0.00000000	     -0.00000000	     50.76663607
      2.83503934	     -0.06185825	     -0.00047906	     -0.20307307	     -0.06431450	      0.88302370	     -0.00005324	     -0.22026449	     -0.00000000	     -0.00000000	     50.55163094
      2.83650658	     -0.06183749	     -0.00047406	     -0.20305263	     -0.06431428	      0.88302351	     -0.00005659	     -0.22026108	     -0.00000000	     -0.00000000	     50.54954102
      2.83797382	     -0.06181604	     -0.00046650	     -0.20303155	     -0.06431410	      0.88302330	     -0.00006017	     -0.22025711	     -0.00000000	     -0.00000000	     50.75757636
      2.83944105	     -0.06179413	     -0.00046043	     -0.20300999	     -0.06431397	      0.88302307	     -0.00006397	     -0.22025261	     -0.00000000	     -0.00000000	     50.36724450
      2.84090829	     -0.06176652	     -0.00045160	     -0.20298279	     -0.06431387	      0.88302283	     -0.00006800	     -0.22024760	     -0.00000000	     -0.00000000	     50.64355702
      2.84237553	     -0.06174222	     -0.00044459	     -0.20295884	     -0.06431382	      0.88302257	     -0.00007224	     -0.22024199	     -0.00000000	     -0.00000000	     50.51027636
      2.84357430	     -0.06171659	     -0.00043694	     -0.20293355	     -0.06431381	      0.88302234	     -0.00007586	     -0.22023705	     -0.00000000	     -0.00000000	     50.51884175
      2.84477306	     -0.06169217	     -0.00042993	     -0.20290946	     -0.06431382	      0.88302211	     -0.00007963	     -0.22023172	     -0.00000000	     -0.00000000	     50.51665851
      2.84597182	     -0.06166611	     -0.00042245	     -0.20288373	     -0.06431386	      0.88302186	     -0.00008354	     -0.22022604	     -0.00000000	     -0.00000000	     50.55721423
      2.84695617	     -0.06164389	     -0.00041622	     -0.20286178	     -0.06431391	      0.88302165	     -0.00008685	     -0.22022110	     -0.00000000	     -0.00000000	     50.48494832
      2.84794052	     -0.06162065	     -0.00040985	     -0.20283882	     -0.06431398	      0.88302143	     -0.00009026	     -0.22021592	     -0.00000000	     -0.00000000	     50.50071559
      2.84921733	     -0.06158933	     -0.00040143	     -0.20280786	     -0.06431409	      0.88302113	     -0.00009480	     -0.22020884	     -0.00000000	     -0.00000000	     50.44415856
      2.85034107	     -0.06156056	     -0.00039385	     -0.20277940	     -0.06431422	      0.88302086	     -0.00009893	     -0.22020228	     -0.00000000	     -0.00000000	     50.48164920
      2.85146481	     -0.06153087	     -0.00038611	     -0.20275003	     -0.06431436	      0.88302057	     -0.00010317	     -0.22019539	     -0.00000000	     -0.00000000	     50.37998008
      2.85247223	     -0.06150328	     -0.00037902	     -0.20272273	     -0.06431450	      0.88302030	     -0.00010707	     -0.22018895	     -0.00000000	     -0.00000000	     50.42721948
      2.85347965	     -0.06147488	     -0.00037184	     -0.20269462	     -0.06431466	      0.88302002	     -0.00011105	     -0.22018226	     -0.00000000	     -0.00000000	     50.34956178
      2.85448707	     -0.06144560	     -0.00036453	     -0.20266563	     -0.06431483	      0.88301973	     -0.00011511	     -0.22017531	     -0.00000000	     -0.00000000	     50.35384677
      2.85570624	     -0.06140918	     -0.00035556	     -0.20262955	     -0.06431505	      0.88301937	     -0.00012013	     -0.22016657	     -0.00000000	     -0.00000000	     50.26629792
      2.85669260	     -0.06137886	     -0.00034817	     -0.20259952	     -0.06431524	      0.88301906	     -0.00012428	     -0.22015924	     -0.00000000	     -0.00000000	     50.29076105
      2.85767896	     -0.06134788	     -0.00034066	     -0.20256883	     -0.06431545	      0.88301875	     -0.00012850	     -0.22015167	     -0.00000000	     -0.00000000	     50.21708133
      2.85866531	     -0.06131617	     -0.00033300	     -0.20253740	     -0.06431566	      0.88301842	     -0.00013278	     -0.22014388	     -0.00000000	     -0.00000000	     50.20671212
      2.85990622	     -0.06127540	     -0.00032317	     -0.20249699	     -0.06431594	      0.88301799	     -0.00013827	     -0.22013376	     -0.00000000	     -0.00000000	     50.12153277
      2.86087749	     -0.06124279	     -0.00031530	     -0.20246466	     -0.06431617	      0.88301764	     -0.00014262	     -0.22012561	     -0.00000000	     -0.00000000	     50.12974024
      2.86184876	     -0.06120970	     -0.00030732	     -0.20243185	     -0.06431640	      0.88301728	     -0.00014704	     -0.22011725	     -0.00000000	     -0.00000000	     50.06368327
      2.86282003	     -0.06117607	     -0.00029916	     -0.20239850	     -0.06431664	      0.88301690	     -0.00015150	     -0.22010870	     -0.00000000	     -0.00000000	     50.04257600
      2.86410068	     -0.06113119	     -0.00028815	     -0.20235400	     -0.06431697	      0.88301639	     -0.00015746	     -0.22009714	     -0.00000000	     -0.00000000	     49.96772014
      2.86508123	     -0.06109628	     -0.00027958	     -0.20231937	     -0.06431722	      0.88301598	     -0.00016207	     -0.22008808	     -0.00000000	     -0.00000000	     49.96341840
      2.86606178	     -0.06106104	     -0.00027092	     -0.20228442	     -0.06431747	      0.88301556	     -0.00016673	     -0.22007885	     -0.00000000	     -0.00000000	     49.91031126
      2.86704233	     -0.06102539	     -0.00026215	     -0.20224905	     -0.06431773	      0.88301513	     -0.00017143	     -0.22006946	     -0.00000000	     -0.00000000	     49.88958603
      2.86834436	     -0.06097750	     -0.00025039	     -0.20220152	     -0.06431807	      0.88301453	     -0.00017771	     -0.22005677	     -0.00000000	     -0.00000000	     49.83648472
      2.86935239	     -0.06093999	     -0.00024119	     -0.20216429	     -0.06431833	      0.88301405	     -0.00018262	     -0.22004677	     -0.00000000	     -0.00000000	     49.82676141
      2.87036043	     -0.06090224	     -0.00023196	     -0.20212682	     -0.06431859	      0.88301356	     -0.00018755	     -0.22003664	     -0.00000000	     -0.00000000	     49.79204812
      2.87136847	     -0.06086422	     -0.00022267	     -0.20208906	     -0.06431885	      0.88301305	     -0.00019251	     -0.22002639	     -0.00000000	     -0.00000000	     49.77423000
      2.87268668	     -0.06081419	     -0.00021047	     -0.20203938	     -0.06431918	      0.88301236	     -0.00019902	     -0.22001281	     -0.00000000	     -0.00000000	     49.74111924
      2.87374587	     -0.06077424	     -0.00020050	     -0.20199970	     -0.06431944	      0.88301179	     -0.00020428	     -0.22000178	     -0.00000000	     -0.00000000	     49.72323822
      2.87480506	     -0.06073412	     -0.00019050	     -0.20195984	     -0.06431969	      0.88301121	     -0.00020955	     -0.21999064	     -0.00000000	     -0.00000000	     49.70205619
      2.87586425	     -0.06069385	     -0.00018045	     -0.20191983	     -0.06431994	      0.88301060	     -0.00021482	     -0.21997943	     -0.00000000	     -0.00000000	     49.68059189
      2.87718969	     -0.06064345	     -0.00016788	     -0.20186975	     -0.06432023	      0.88300983	     -0.00022143	     -0.21996529	     -0.00000000	     -0.00000000	     49.66055651
      2.87832823	     -0.06060022	     -0.00015708	     -0.20182678	     -0.06432047	      0.88300914	     -0.00022711	     -0.21995308	     -0.00000000	     -0.00000000	     49.62953399
      2.87946678	     -0.06055718	     -0.00014630	     -0.20178399	     -0.06432070	      0.88300844	     -0.00023279	     -0.21994083	     -0.00000000	     -0.00000000	     49.61784131
      2.88060533	     -0.06051430	     -0.00013552	     -0.20174134	     -0.06432092	      0.88300772	     -0.00023846	     -0.21992857	     -0.00000000	     -0.00000000	     49.59041605
      2.88174388	     -0.06047162	     -0.00012478	     -0.20169889	     -0.06432112	      0.88300699	     -0.00024411	     -0.21991630	     -0.00000000	     -0.00000000	     49.59062911
      2.88320661	     -0.06041707	     -0.00011104	     -0.20164461	     -0.06432136	      0.88300603	     -0.00025134	     -0.21990056	     -0.00000000	     -0.00000000	     49.58245435
      2.88445941	     -0.06037077	     -0.00009938	     -0.20159853	     -0.06432155	      0.88300519	     -0.00025748	     -0.21988712	     -0.00000000	     -0.00000000	     49.63623512
      2.88571221	     -0.06032487	     -0.00008785	     -0.20155284	     -0.06432172	      0.88300433	     -0.00026358	     -0.21987375	     -0.00000000	     -0.00000000	     49.65954795
      2.88696502	     -0.06027949	     -0.00007650	     -0.20150764	     -0.06432187	      0.88300346	     -0.00026962	     -0.21986046	     -0.00000000	     -0.00000000	     49.74440699
      2.88848981	     -0.06022497	     -0.00006298	     -0.20145332	     -0.06432204	      0.88300238	     -0.00027687	     -0.21984443	     -0.00000000	     -0.00000000	     49.82440418
      2.89001461	     -0.06017139	     -0.00004987	     -0.20139992	     -0.06432219	      0.88300129	     -0.00028399	     -0.21982859	     -0.00000000	     -0.00000000	     49.98063155
      2.89153941	     -0.06011893	     -0.00003717	     -0.20134760	     -0.06432233	      0.88300019	     -0.00029096	     -0.21981298	     -0.00000000	     -0.00000000	     50.06199439
      2.89306421	     -0.06006780	     -0.00002502	     -0.20129659	     -0.06432245	      0.88299908	     -0.00029777	     -0.21979763	     -0.00000000	     -0.00000000	     50.23625023
      2.89458901	     -0.06001790	     -0.00001306	     -0.20124678	     -0.06432257	      0.88299797	     -0.00030440	     -0.21978258	      0.00000000	     -0.00000000	     50.32254596
      2.89611381	     -0.05996921	     -0.00000175	     -0.20119815	     -0.06432268	      0.88299686	     -0.00031083	     -0.21976786	      0.00000000	     -0.00000000	     50.41617267
      2.89775804	     -0.05991901	      0.00000982	     -0.20114798	     -0.06432279	      0.88299566	     -0.00031754	     -0.21975236	      0.00000000	     -0.00000000	     50.64348031
      2.89940227	     -0.05987116	      0.00002056	     -0.20110012	     -0.06432291	      0.88299447	     -0.00032401	     -0.21973730	      0.00000000	     -0.00000000	     50.02962322
      2.90104650	     -0.05981943	      0.00003084	     -0.20104834	     -0.06432302	      0.88299330	     -0.00033021	     -0.21972269	      0.00000000	     -0.00000000	     50.51408610
      2.90269073	     -0.05977550	      0.00004026	     -0.20100433	     -0.06432313	      0.88299215	     -0.00033614	     -0.21970845	      0.00000000	     -0.00000000	     50.28800996
      2.90433496	     -0.05972816	      0.00004958	     -0.20095689	     -0.06432326	      0.88299103	     -0.00034180	     -0.21969474	      0.00000000	     -0.00000000	     50.28418182
      2.90564509	     -0.05969367	      0.00005602	     -0.20092228	     -0.06432336	      0.88299016	     -0.00034612	     -0.21968411	      0.00000000	     -0.00000000	     50.29649136
      2.90695522	     -0.05965829	      0.00006271	     -0.20088677	     -0.06432348	      0.88298931	     -0.00035025	     -0.21967376	      0.00000000	     -0.00000000	     50.43459130
      2.90862373	     -0.05961808	      0.00007048	     -0.20084637	     -0.06432364	      0.88298828	     -0.00035525	     -0.21966102	      0.00000000	     -0.00000000	     50.01786910
      2.91029224	     -0.05957206	      0.00007812	     -0.20080014	     -0.06432382	      0.88298729	     -0.00035995	     -0.21964878	      0.00000000	     -0.00000000	     50.52035763
      2.91166134	     -0.05954175	      0.00008366	     -0.20076963	     -0.06432398	      0.88298652	     -0.00036359	     -0.21963899	      0.00000000	     -0.00000000	     49.95843323
      2.91303044	     -0.05950853	      0.00008898	     -0.20073619	     -0.06432416	      0.88298579	     -0.00036702	     -0.21962952	      0.00000000	     -0.00000000	     50.15777396
      2.91439955	     -0.05947812	      0.00009396	     -0.20070555	     -0.06432436	      0.88298511	     -0.00037025	     -0.21962037	      0.00000000	     -0.00000000	     49.96269103
      2.91576865	     -0.05944674	      0.00009863	     -0.20067392	     -0.06432458	      0.88298447	     -0.00037327	     -0.21961151	      0.00000000	     -0.00000000	     50.02404982
      2.91757998	     -0.05940925	      0.00010447	     -0.20063609	     -0.06432490	      0.88298369	     -0.00037695	     -0.21960022	      0.00000000	     -0.00000000	     50.05896212
      2.91913924	     -0.05937672	      0.00010879	     -0.20060324	     -0.06432520	      0.88298309	     -0.00037983	     -0.21959094	      0.00000000	     -0.00000000	     49.73701984
      2.92069849	     -0.05934574	      0.00011351	     -0.20057195	     -0.06432553	      0.88298256	     -0.00038244	     -0.21958201	      0.00000000	     -0.00000000	     49.97637976
      2.92225775	     -0.05931461	      0.00011713	     -0.20054047	     -0.06432590	      0.88298209	     -0.00038477	     -0.21957342	      0.00000000	     -0.00000000	     49.88246583
      2.92352102	     -0.05929249	      0.00012061	     -0.20051808	     -0.06432621	      0.88298176	     -0.00038647	     -0.21956673	      0.00000000	     -0.00000000	     49.69664006
      2.92478430	     -0.05926931	      0.00012336	     -0.20049461	     -0.06432655	      0.88298148	     -0.00038798	     -0.21956027	      0.00000000	     -0.00000000	     49.86981105
      2.92643106	     -0.05924250	      0.00012710	     -0.20046742	     -0.06432702	      0.88298118	     -0.00038969	     -0.21955220	      0.00000000	     -0.00000000	     49.53462380
      2.92807783	     -0.05921364	      0.00013004	     -0.20043817	     -0.06432753	      0.88298096	     -0.00039110	     -0.21954454	      0.00000000	     -0.00000000	     50.02654395
      2.92972459	     -0.05919289	      0.00013409	     -0.20041705	     -0.06432808	      0.88298081	     -0.00039220	     -0.21953727	      0.00000000	     -0.00000000	     49.47617849
      2.93099382	     -0.05917011	      0.00013580	     -0.20039395	     -0.06432852	      0.88298075	     -0.00039285	     -0.21953198	      0.00000000	     -0.00000000	     49.69331961
      2.93226305	     -0.05915378	      0.00013835	     -0.20037731	     -0.06432899	      0.88298074	     -0.00039331	     -0.21952688	      0.00000000	      0.00000000	     49.67911433
      2.93385836	     -0.05913324	      0.00014100	     -0.20035638	     -0.06432960	      0.88298079	     -0.00039364	     -0.21952087	     -0.00000000	      0.00000000	     49.74830863
      2.93548730	     -0.05911703	      0.00014395	     -0.20033978	     -0.06433027	      0.88298090	     -0.00039369	     -0.21951515	     -0.00000000	      0.00000000	     49.50736739
      2.93711625	     -0.05909789	      0.00014585	     -0.20032023	     -0.06433096	      0.88298109	     -0.00039344	     -0.21950994	     -0.00000000	      0.00000000	     49.54977107
      2.93851665	     -0.05908748	      0.00014799	     -0.20030947	     -0.06433159	      0.88298130	     -0.00039299	     -0.21950583	     -0.00000000	      0.00000000	     49.55668230
      2.93991705	     -0.05907763	      0.00014924	     -0.20029925	     -0.06433223	      0.88298156	     -0.00039233	     -0.21950217	     -0.00000000	      0.00000000	     49.62549007
      2.94131745	     -0.05907251	      0.00015068	     -0.20029377	     -0.06433289	      0.88298187	     -0.00039144	     -0.21949897	     -0.00000000	      0.00000000	     49.61565621
      2.94306562	     -0.05906896	      0.00015177	     -0.20028975	     -0.06433375	      0.88298231	     -0.00039004	     -0.21949571	     -0.00000000	      0.00000000	     49.23387468
      2.94456856	     -0.05906555	      0.00015302	     -0.20028595	     -0.06433450	      0.88298274	     -0.00038856	     -0.21949351	     -0.00000000	      0.00000000	     49.48214628
      2.94607151	     -0.05906602	      0.00015335	     -0.20028600	     -0.06433527	      0.88298321	     -0.00038683	     -0.21949188	     -0.00000000	      0.00000000	     49.34799571
      2.94757446	     -0.05907444	      0.00015374	     -0.20029402	     -0.06433605	      0.88298372	     -0.00038486	     -0.21949090	     -0.00000000	      0.00000000	     49.44835345
      2.94907740	     -0.05908041	      0.00015347	     -0.20029956	     -0.06433684	      0.88298427	     -0.00038264	     -0.21949069	     -0.00000000	      0.00000000	     49.33170171
      2.95058035	     -0.05909560	      0.00015350	     -0.20031434	     -0.06433765	      0.88298486	     -0.00038017	     -0.21949115	     -0.00000000	      0.00000000	     49.13763038
      2.95208329	     -0.05910572	      0.00015264	     -0.20032404	     -0.06433846	      0.88298547	     -0.00037746	     -0.21949239	     -0.00000000	      0.00000000	     49.15334539
      2.95358624	     -0.05912553	      0.00015225	     -0.20034343	     -0.06433927	      0.88298612	     -0.00037451	     -0.21949427	     -0.00000000	      0.00000000	     49.17097596
      2.95508919	     -0.05914158	      0.00015096	     -0.20035906	     -0.06434009	      0.88298679	     -0.00037133	     -0.21949693	     -0.00000000	      0.00000000	     48.84820089
      2.95659213	     -0.05916686	      0.00014984	     -0.20038393	     -0.06434092	      0.88298749	     -0.00036791	     -0.21950025	     -0.00000000	      0.00000000	     48.93662454
      2.95809508	     -0.05918727	      0.00014790	     -0.20040391	     -0.06434174	      0.88298821	     -0.00036425	     -0.21950437	     -0.00000000	      0.00000000	     48.89783220
      2.95959802	     -0.05921895	      0.00014631	     -0.20043517	     -0.06434257	      0.88298895	     -0.00036037	     -0.21950917	     -0.00000000	      0.00000000	     48.57735342
      2.96110097	     -0.05924523	      0.00014345	     -0.20046101	     -0.06434339	      0.88298970	     -0.00035625	     -0.21951479	     -0.00000000	      0.00000000	     48.67306191
      2.96260391	     -0.05928099	      0.00014124	     -0.20049636	     -0.06434421	      0.88299047	     -0.00035192	     -0.21952110	     -0.00000000	      0.00000000	     48.56269767
      2.96395303	     -0.05931016	      0.00013818	     -0.20052514	     -0.06434495	      0.88299118	     -0.00034784	     -0.21952743	     -0.00000000	      0.00000000	     48.44708101
      2.96530214	     -0.05934388	      0.00013536	     -0.20055848	     -0.06434568	      0.88299189	     -0.00034358	     -0.21953432	     -0.00000000	      0.00000000	     48.43587402
      2.96698628	     -0.05938690	      0.00013088	     -0.20060101	     -0.06434659	      0.88299279	     -0.00033802	     -0.21954373	     -0.00000000	      0.00000000	     48.35492903
      2.96835321	     -0.05942626	      0.00012723	     -0.20063998	     -0.06434732	      0.88299353	     -0.00033332	     -0.21955200	     -0.00000000	      0.00000000	     48.39579410
      2.96972013	     -0.05946484	      0.00012286	     -0.20067816	     -0.06434805	      0.88299428	     -0.00032844	     -0.21956085	     -0.00000000	      0.00000000	     48.11221840
      2.97108706	     -0.05950559	      0.00011826	     -0.20071851	     -0.06434877	      0.88299503	     -0.00032340	     -0.21957023	     -0.00000000	      0.00000000	     48.22859998
      2.97262364	     -0.05955446	      0.00011242	     -0.20076694	     -0.06434956	      0.88299588	     -0.00031753	     -0.21958141	     -0.00000000	      0.00000000	     48.03570116
      2.97374933	     -0.05959168	      0.00010783	     -0.20080382	     -0.06435014	      0.88299650	     -0.00031311	     -0.21959004	     -0.00000000	      0.00000000	     48.11597176
      2.97487503	     -0.05962981	      0.00010293	     -0.20084162	     -0.06435071	      0.88299713	     -0.00030858	     -0.21959903	     -0.00000000	      0.00000000	     48.00733889
      2.97600072	     -0.05966895	      0.00009775	     -0.20088043	     -0.06435128	      0.88299775	     -0.00030394	     -0.21960837	     -0.00000000	      0.00000000	     47.99937114
      2.97741819	     -0.05971996	      0.00009084	     -0.20093103	     -0.06435198	      0.88299854	     -0.00029797	     -0.21962059	     -0.00000000	      0.00000000	     47.86510358
      2.97844579	     -0.05975818	      0.00008551	     -0.20096894	     -0.06435247	      0.88299910	     -0.00029354	     -0.21962978	     -0.00000000	      0.00000000	     47.88390660
      2.97947340	     -0.05979716	      0.00007994	     -0.20100762	     -0.06435296	      0.88299967	     -0.00028904	     -0.21963924	     -0.00000000	      0.00000000	     47.80313698
      2.98079753	     -0.05984847	      0.00007242	     -0.20105854	     -0.06435358	      0.88300039	     -0.00028313	     -0.21965181	     -0.00000000	      0.00000000	     47.76699471
      2.98194857	     -0.05989378	      0.00006560	     -0.20110352	     -0.06435411	      0.88300102	     -0.00027791	     -0.21966308	     -0.00000000	      0.00000000	     47.67272655
      2.98309961	     -0.05993966	      0.00005853	     -0.20114906	     -0.06435462	      0.88300164	     -0.00027260	     -0.21967463	     -0.00000000	      0.00000000	     47.65910250
      2.98425065	     -0.05998589	      0.00005123	     -0.20119496	     -0.06435512	      0.88300225	     -0.00026721	     -0.21968647	     -0.00000000	      0.00000000	     47.56976898
      2.98540169	     -0.06003283	      0.00004366	     -0.20124157	     -0.06435560	      0.88300285	     -0.00026176	     -0.21969856	     -0.00000000	      0.00000000	     47.56234095
      2.98642264	     -0.06007495	      0.00003675	     -0.20128340	     -0.06435602	      0.88300338	     -0.00025686	     -0.21970949	     -0.00000000	      0.00000000	     47.49101774
      2.98744360	     -0.06011757	      0.00002963	     -0.20132574	     -0.06435642	      0.88300390	     -0.00025192	     -0.21972062	     -0.00000000	      0.00000000	     47.46864786
      2.98868280	     -0.06016981	      0.00002075	     -0.20137762	     -0.06435689	      0.88300452	     -0.00024586	     -0.21973436	      0.00000000	      0.00000000	     47.42070625
      2.98992200	     -0.06022268	      0.00001149	     -0.20143015	     -0.06435734	      0.88300513	     -0.00023974	     -0.21974835	      0.00000000	      0.00000000	     47.40862425
      2.99095090	     -0.06026667	      0.00000365	     -0.20147386	     -0.06435769	      0.88300562	     -0.00023463	     -0.21976014	      0.00000000	      0.00000000	     47.37771198
      2.99197980	     -0.06031104	     -0.00000438	     -0.20151794	     -0.06435803	      0.88300610	     -0.00022947	     -0.21977207	      0.00000000	      0.00000000	     47.36953962
      2.99325950	     -0.06036677	     -0.00001463	     -0.20157333	     -0.06435843	      0.88300668	     -0.00022303	     -0.21978710	      0.00000000	      0.00000000	     47.35902625
      2.99453921	     -0.06042309	     -0.00002512	     -0.20162930	     -0.06435880	      0.88300725	     -0.00021654	     -0.21980234	      0.00000000	      0.00000000	     47.36202049
      2.99558247	     -0.06046910	     -0.00003380	     -0.20167503	     -0.06435908	      0.88300769	     -0.00021124	     -0.21981491	      0.00000000	      0.00000000	     47.37326114
      2.99662573	     -0.06051529	     -0.00004256	     -0.20172096	     -0.06435934	      0.88300812	     -0.00020591	     -0.21982759	      0.00000000	      0.00000000	     47.38727133
      2.99796533	     -0.06057472	     -0.00005386	     -0.20178005	     -0.06435964	      0.88300865	     -0.00019906	     -0.21984403	      0.00000000	      0.00000000	     47.42325572
      2.99930492	     -0.06063443	     -0.00006536	     -0.20183943	     -0.06435991	      0.88300915	     -0.00019220	     -0.21986062	      0.00000000	      0.00000000	     47.45086451
      3.00040942	     -0.06068361	     -0.00007493	     -0.20188834	     -0.06436011	      0.88300955	     -0.00018653	     -0.21987441	      0.00000000	      0.00000000	     47.50878038
      3.00151391	     -0.06073271	     -0.00008458	     -0.20193718	     -0.06436028	      0.88300992	     -0.00018087	     -0.21988826	      0.00000000	      0.00000000	     47.54832469
      3.00290579	     -0.06079482	     -0.00009713	     -0.20199896	     -0.06436046	      0.88301036	     -0.00017375	     -0.21990581	      0.00000000	      0.00000000	     47.63341851
      3.00429766	     -0.06085713	     -0.00010987	     -0.20206095	     -0.06436060	      0.88301078	     -0.00016665	     -0.21992343	      0.00000000	      0.00000000	     47.69679946
      3.00552194	     -0.06091185	     -0.00012112	     -0.20211539	     -0.06436068	      0.88301111	     -0.00016043	     -0.21993898	      0.00000000	      0.00000000	     47.82559933
      3.00674622	     -0.06096652	     -0.00013215	     -0.20216980	     -0.06436074	      0.88301142	     -0.00015425	     -0.21995456	      0.00000000	      0.00000000	     47.92083701
      3.00797050	     -0.06102102	     -0.00014323	     -0.20222406	     -0.06436077	      0.88301169	     -0.00014813	     -0.21997017	      0.00000000	      0.00000000	     48.06935963
      3.00965552	     -0.06109591	     -0.00015851	     -0.20229861	     -0.06436077	      0.88301203	     -0.00013980	     -0.21999168	      0.00000000	      0.00000000	     48.25529756
      3.01134054	     -0.06117046	     -0.00017371	     -0.20237284	     -0.06436072	      0.88301232	     -0.00013161	     -0.22001320	      0.00000000	      0.00000000	     48.53533287
      3.01264006	     -0.06122742	     -0.00018536	     -0.20242958	     -0.06436065	      0.88301250	     -0.00012541	     -0.22002977	      0.00000000	      0.00000000	     48.66081301
      3.01393957	     -0.06128302	     -0.00019679	     -0.20248496	     -0.06436057	      0.88301265	     -0.00011933	     -0.22004629	      0.00000000	      0.00000000	     48.84955937
      3.01580433	     -0.06136103	     -0.00021290	     -0.20256269	     -0.06436040	      0.88301281	     -0.00011081	     -0.22006981	      0.00000000	      0.00000000	     49.16256704
      3.01728437	     -0.06142239	     -0.00022548	     -0.20262385	     -0.06436025	      0.88301289	     -0.00010425	     -0.22008830	      0.00000000	      0.00000000	     49.02734706
      3.01876441	     -0.06148069	     -0.00023787	     -0.20268195	     -0.06436008	      0.88301294	     -0.00009787	     -0.22010658	      0.00000000	      0.00000000	     49.42638453
      3.02049305	     -0.06155071	     -0.00025198	     -0.20275177	     -0.06435987	      0.88301295	     -0.00009067	     -0.22012766	      0.00000000	     -0.00000000	     49.46817609
      3.02222170	     -0.06161556	     -0.00026579	     -0.20281645	     -0.06435964	      0.88301292	     -0.00008375	     -0.22014841	      0.00000000	     -0.00000000	     49.38306439
      3.02362247	     -0.06166653	     -0.00027656	     -0.20286728	     -0.06435946	      0.88301286	     -0.00007835	     -0.22016487	      0.00000000	     -0.00000000	     49.63808474
      3.02502324	     -0.06171612	     -0.00028747	     -0.20291676	     -0.06435927	      0.88301278	     -0.00007314	     -0.22018100	      0.00000000	     -0.00000000	     49.92002794
[truncated: 273,395 more chars]
