# Supplementary material for: A Neural Controller Model Considering the Vestibulospinal Tract in Human Postural Control
Source: Front Comput Neurosci. 2022 Feb 25;16:785099. doi: 10.3389/fncom.2022.785099 (PMC8913724; doi:10.3389/fncom.2022.785099)
Supplement: Supplementary file 8 [file Data_Sheet_3.zip › SimulationResults/VST-/3.941/opt_6/jiang_CoPpositon_pos.sto]

CoP
version=1
nRows=3606
nColumns=11
inDegrees=no

This file contains CoP trajectory (of origin) and orientations.

Units are S.I. units (seconds, meters, Newtons, ...)
Angles are in degrees.

endheader
time	cop-x	cop-z	cop-x-calcn-r	com-x	com-y	com-z	com-x-calcn-r	com-x-vel	com-y-vel	s_torques
      0.00052274	     -0.06146829	     -0.00023480	     -0.20272589	     -0.06602018	      0.88298412	     -0.00022969	     -0.22179353	      0.00000000	      0.00000000	     39.45029138
      0.00104547	     -0.06065101	     -0.00020316	     -0.20190892	     -0.06602020	      0.88298427	     -0.00022968	     -0.22177153	      0.00000000	      0.00000000	     42.61395919
      0.00187465	     -0.05977847	     -0.00017671	     -0.20103588	     -0.06602030	      0.88298471	     -0.00022964	     -0.22172059	      0.00000000	      0.00000000	     52.03716783
      0.00288341	     -0.05925027	     -0.00016644	     -0.20050601	     -0.06602057	      0.88298560	     -0.00022958	     -0.22164918	      0.00000000	      0.00000001	     61.90243653
      0.00459605	     -0.05912868	     -0.00017501	     -0.20038037	     -0.06602154	      0.88298793	     -0.00022943	     -0.22153973	      0.00000000	      0.00000001	     63.23449077
      0.00662207	     -0.05941424	     -0.00019239	     -0.20066102	     -0.06602355	      0.88299179	     -0.00022919	     -0.22145196	      0.00000000	      0.00000001	     49.94857170
      0.00797783	     -0.05959440	     -0.00019938	     -0.20083832	     -0.06602538	      0.88299488	     -0.00022900	     -0.22141496	      0.00000000	      0.00000002	     40.70274207
      0.00933359	     -0.05972202	     -0.00020234	     -0.20096346	     -0.06602755	      0.88299824	     -0.00022879	     -0.22138899	      0.00000000	      0.00000002	     34.16155824
      0.01097429	     -0.05980377	     -0.00020251	     -0.20104265	     -0.06603058	      0.88300256	     -0.00022852	     -0.22136617	      0.00000000	      0.00000002	     29.50176673
      0.01243421	     -0.05983901	     -0.00020071	     -0.20107594	     -0.06603360	      0.88300653	     -0.00022825	     -0.22135014	      0.00000000	      0.00000002	     27.32587346
      0.01389412	     -0.05985094	     -0.00019889	     -0.20108614	     -0.06603689	      0.88301054	     -0.00022798	     -0.22133645	      0.00000000	      0.00000002	     27.07560823
      0.01535403	     -0.05986081	     -0.00019711	     -0.20109451	     -0.06604041	      0.88301453	     -0.00022768	     -0.22132442	      0.00000000	      0.00000002	     27.59676093
      0.01681394	     -0.05986602	     -0.00019694	     -0.20109841	     -0.06604413	      0.88301843	     -0.00022738	     -0.22131390	      0.00000000	      0.00000002	     29.66831179
      0.01827385	     -0.05987444	     -0.00019735	     -0.20110573	     -0.06604802	      0.88302221	     -0.00022707	     -0.22130483	      0.00000000	      0.00000002	     31.93274214
      0.01973377	     -0.05987651	     -0.00019824	     -0.20110687	     -0.06605204	      0.88302584	     -0.00022674	     -0.22129717	      0.00000000	      0.00000002	     35.58490023
      0.02119368	     -0.05988258	     -0.00019995	     -0.20111218	     -0.06605616	      0.88302928	     -0.00022641	     -0.22129076	      0.00000000	      0.00000002	     39.19459814
      0.02265359	     -0.05988124	     -0.00020244	     -0.20111026	     -0.06606036	      0.88303251	     -0.00022607	     -0.22128552	      0.00000000	      0.00000001	     43.24065505
      0.02411350	     -0.05987886	     -0.00020522	     -0.20110746	     -0.06606461	      0.88303550	     -0.00022572	     -0.22128119	      0.00000000	      0.00000001	     47.49699727
      0.02557342	     -0.05987124	     -0.00020848	     -0.20109955	     -0.06606889	      0.88303825	     -0.00022536	     -0.22127763	      0.00000000	      0.00000001	     51.61246886
      0.02703333	     -0.05986382	     -0.00021195	     -0.20109197	     -0.06607318	      0.88304074	     -0.00022500	     -0.22127459	      0.00000000	      0.00000001	     55.09812072
      0.02849324	     -0.05984820	     -0.00021546	     -0.20107628	     -0.06607746	      0.88304297	     -0.00022462	     -0.22127200	      0.00000000	      0.00000001	     58.34673934
      0.03030986	     -0.05983217	     -0.00021989	     -0.20106028	     -0.06608277	      0.88304536	     -0.00022414	     -0.22126906	      0.00000000	      0.00000001	     60.98914486
      0.03167599	     -0.05980845	     -0.00022306	     -0.20103664	     -0.06608672	      0.88304687	     -0.00022377	     -0.22126707	      0.00000000	      0.00000001	     63.09095570
      0.03304213	     -0.05979007	     -0.00022615	     -0.20101836	     -0.06609065	      0.88304815	     -0.00022340	     -0.22126509	      0.00000000	      0.00000001	     64.17644313
      0.03440826	     -0.05976891	     -0.00022886	     -0.20099732	     -0.06609455	      0.88304920	     -0.00022301	     -0.22126320	      0.00000000	      0.00000000	     64.74856540
      0.03616717	     -0.05974352	     -0.00023212	     -0.20097209	     -0.06609952	      0.88305022	     -0.00022251	     -0.22126092	      0.00000000	      0.00000000	     64.37887260
      0.03762903	     -0.05971600	     -0.00023421	     -0.20094468	     -0.06610362	      0.88305078	     -0.00022207	     -0.22125914	      0.00000000	      0.00000000	     64.17091386
      0.03909089	     -0.05969276	     -0.00023607	     -0.20092152	     -0.06610769	      0.88305112	     -0.00022163	     -0.22125747	      0.00000000	      0.00000000	     63.60803884
      0.04055275	     -0.05966918	     -0.00023766	     -0.20089799	     -0.06611174	      0.88305123	     -0.00022118	     -0.22125602	      0.00000000	      0.00000000	     62.76659907
      0.04201461	     -0.05964755	     -0.00023873	     -0.20087637	     -0.06611578	      0.88305113	     -0.00022071	     -0.22125488	      0.00000000	     -0.00000000	     61.14330350
      0.04347647	     -0.05962316	     -0.00023962	     -0.20085192	     -0.06611981	      0.88305085	     -0.00022024	     -0.22125410	      0.00000000	     -0.00000000	     60.47701787
      0.04493833	     -0.05960251	     -0.00023994	     -0.20083118	     -0.06612385	      0.88305039	     -0.00021976	     -0.22125370	      0.00000000	     -0.00000000	     59.06039888
      0.04640019	     -0.05957873	     -0.00024016	     -0.20080726	     -0.06612790	      0.88304977	     -0.00021926	     -0.22125375	      0.00000000	     -0.00000000	     58.05931894
      0.04786205	     -0.05955983	     -0.00024003	     -0.20078815	     -0.06613197	      0.88304903	     -0.00021876	     -0.22125424	      0.00000000	     -0.00000000	     57.17995005
      0.04932391	     -0.05953926	     -0.00023989	     -0.20076733	     -0.06613608	      0.88304816	     -0.00021824	     -0.22125530	      0.00000000	     -0.00000000	     55.92238796
      0.05078576	     -0.05952129	     -0.00023954	     -0.20074905	     -0.06614022	      0.88304719	     -0.00021772	     -0.22125691	      0.00000000	     -0.00000000	     55.37261909
      0.05236592	     -0.05950253	     -0.00023926	     -0.20072991	     -0.06614475	      0.88304606	     -0.00021714	     -0.22125933	      0.00000000	     -0.00000001	     54.51573830
      0.05394608	     -0.05948504	     -0.00023855	     -0.20071198	     -0.06614935	      0.88304485	     -0.00021656	     -0.22126238	      0.00000000	     -0.00000001	     53.57375671
      0.05533554	     -0.05946553	     -0.00023802	     -0.20069205	     -0.06615346	      0.88304375	     -0.00021603	     -0.22126557	      0.00000000	     -0.00000001	     53.55026521
      0.05672500	     -0.05945204	     -0.00023735	     -0.20067811	     -0.06615763	      0.88304262	     -0.00021550	     -0.22126915	      0.00000000	     -0.00000001	     52.88177103
      0.05811447	     -0.05943536	     -0.00023686	     -0.20066094	     -0.06616186	      0.88304148	     -0.00021497	     -0.22127319	      0.00000000	     -0.00000001	     52.62223595
      0.05979821	     -0.05941973	     -0.00023644	     -0.20064468	     -0.06616710	      0.88304010	     -0.00021431	     -0.22127857	      0.00000000	     -0.00000001	     51.99648709
      0.06122591	     -0.05940362	     -0.00023640	     -0.20062799	     -0.06617162	      0.88303894	     -0.00021375	     -0.22128355	      0.00000000	     -0.00000001	     52.09686392
      0.06265361	     -0.05939331	     -0.00023657	     -0.20061708	     -0.06617623	      0.88303781	     -0.00021318	     -0.22128885	      0.00000000	     -0.00000001	     51.68918455
      0.06408131	     -0.05937945	     -0.00023671	     -0.20060260	     -0.06618092	      0.88303671	     -0.00021260	     -0.22129447	      0.00000000	     -0.00000001	     51.75123704
      0.06550901	     -0.05937034	     -0.00023709	     -0.20059285	     -0.06618571	      0.88303566	     -0.00021202	     -0.22130032	      0.00000000	     -0.00000000	     51.47885841
      0.06693670	     -0.05935845	     -0.00023744	     -0.20058030	     -0.06619059	      0.88303465	     -0.00021143	     -0.22130639	      0.00000000	     -0.00000000	     51.43676238
      0.06836440	     -0.05934971	     -0.00023780	     -0.20057090	     -0.06619557	      0.88303371	     -0.00021084	     -0.22131260	      0.00000000	     -0.00000000	     51.28978764
      0.06979210	     -0.05933911	     -0.00023807	     -0.20055963	     -0.06620064	      0.88303282	     -0.00021025	     -0.22131894	      0.00000000	     -0.00000000	     51.44446094
      0.07121980	     -0.05933187	     -0.00023830	     -0.20055170	     -0.06620581	      0.88303201	     -0.00020964	     -0.22132535	      0.00000000	     -0.00000000	     51.18279604
      0.07264749	     -0.05932145	     -0.00023855	     -0.20054059	     -0.06621109	      0.88303126	     -0.00020904	     -0.22133180	      0.00000000	     -0.00000000	     51.45908908
      0.07407519	     -0.05931496	     -0.00023879	     -0.20053340	     -0.06621646	      0.88303057	     -0.00020843	     -0.22133822	      0.00000000	     -0.00000000	     51.16649216
      0.07550289	     -0.05930619	     -0.00023900	     -0.20052394	     -0.06622193	      0.88302996	     -0.00020781	     -0.22134464	      0.00000000	     -0.00000000	     51.45326397
      0.07693059	     -0.05929985	     -0.00023889	     -0.20051690	     -0.06622751	      0.88302942	     -0.00020719	     -0.22135102	      0.00000000	     -0.00000000	     51.29089182
      0.07835828	     -0.05928994	     -0.00023853	     -0.20050630	     -0.06623319	      0.88302895	     -0.00020656	     -0.22135734	      0.00000000	     -0.00000000	     51.33517615
      0.07978598	     -0.05928155	     -0.00023792	     -0.20049722	     -0.06623897	      0.88302854	     -0.00020593	     -0.22136352	      0.00000000	     -0.00000000	     51.50588759
      0.08156560	     -0.05927830	     -0.00023719	     -0.20049310	     -0.06624632	      0.88302813	     -0.00020514	     -0.22137120	      0.00000000	     -0.00000000	     51.31743749
      0.08293271	     -0.05929995	     -0.00023696	     -0.20051406	     -0.06625207	      0.88302787	     -0.00020453	     -0.22137763	      0.00000000	     -0.00000000	     50.96085985
      0.08429982	     -0.05936215	     -0.00023746	     -0.20057555	     -0.06625792	      0.88302765	     -0.00020391	     -0.22138568	      0.00000000	     -0.00000000	     50.73310420
      0.08566694	     -0.05946596	     -0.00023801	     -0.20067865	     -0.06626387	      0.88302748	     -0.00020329	     -0.22139657	      0.00000000	     -0.00000000	     50.15327658
      0.08737390	     -0.05963355	     -0.00023809	     -0.20084537	     -0.06627143	      0.88302730	     -0.00020252	     -0.22141519	      0.00000000	     -0.00000000	     49.69464405
      0.08879792	     -0.05978985	     -0.00023716	     -0.20100098	     -0.06627785	      0.88302718	     -0.00020187	     -0.22143520	      0.00000000	     -0.00000000	     48.84636776
      0.09022193	     -0.05994888	     -0.00023546	     -0.20115936	     -0.06628437	      0.88302705	     -0.00020122	     -0.22145892	      0.00000000	     -0.00000000	     48.64226806
      0.09164595	     -0.06011059	     -0.00023284	     -0.20132046	     -0.06629099	      0.88302693	     -0.00020058	     -0.22148588	      0.00000000	     -0.00000000	     47.42658568
      0.09306997	     -0.06026367	     -0.00022991	     -0.20147296	     -0.06629771	      0.88302681	     -0.00019995	     -0.22151556	      0.00000000	     -0.00000000	     47.03372113
      0.09455248	     -0.06042388	     -0.00022657	     -0.20163258	     -0.06630481	      0.88302667	     -0.00019931	     -0.22154876	      0.00000000	     -0.00000000	     46.08257083
      0.09603498	     -0.06057855	     -0.00022361	     -0.20178670	     -0.06631200	      0.88302652	     -0.00019868	     -0.22158399	      0.00000000	     -0.00000000	     45.06104142
      0.09751749	     -0.06073102	     -0.00022084	     -0.20193861	     -0.06631930	      0.88302635	     -0.00019806	     -0.22162083	      0.00000000	     -0.00000000	     44.44109056
      0.09905636	     -0.06089067	     -0.00021882	     -0.20209771	     -0.06632697	      0.88302616	     -0.00019744	     -0.22166046	      0.00000000	     -0.00000000	     43.95163015
      0.10059522	     -0.06104828	     -0.00021705	     -0.20225481	     -0.06633474	      0.88302595	     -0.00019685	     -0.22170126	      0.00000000	     -0.00000000	     43.15766953
      0.10213409	     -0.06120632	     -0.00021653	     -0.20241235	     -0.06634260	      0.88302571	     -0.00019627	     -0.22174291	     -0.00000000	     -0.00000000	     42.99122883
      0.10367296	     -0.06136234	     -0.00021568	     -0.20256794	     -0.06635054	      0.88302543	     -0.00019573	     -0.22178517	     -0.00000000	     -0.00000000	     42.38852125
      0.10521183	     -0.06151635	     -0.00021628	     -0.20272153	     -0.06635855	      0.88302510	     -0.00019520	     -0.22182776	     -0.00000000	     -0.00000000	     42.10633836
      0.10675070	     -0.06167138	     -0.00021620	     -0.20287620	     -0.06636662	      0.88302472	     -0.00019470	     -0.22187043	     -0.00000000	     -0.00000000	     42.01198889
      0.10828956	     -0.06182501	     -0.00021781	     -0.20302950	     -0.06637476	      0.88302427	     -0.00019423	     -0.22191303	     -0.00000000	     -0.00000000	     41.75220573
      0.10963602	     -0.06195935	     -0.00021740	     -0.20316361	     -0.06638191	      0.88302381	     -0.00019383	     -0.22195014	     -0.00000000	     -0.00000000	     41.37694009
      0.11098247	     -0.06209021	     -0.00021839	     -0.20329425	     -0.06638910	      0.88302329	     -0.00019345	     -0.22198705	     -0.00000000	     -0.00000000	     41.33317075
      0.11266832	     -0.06225727	     -0.00021920	     -0.20346109	     -0.06639815	      0.88302253	     -0.00019300	     -0.22203294	     -0.00000000	     -0.00000000	     40.66526756
      0.11435416	     -0.06242326	     -0.00022087	     -0.20362687	     -0.06640723	      0.88302166	     -0.00019258	     -0.22207845	     -0.00000000	     -0.00000000	     40.78879224
      0.11577981	     -0.06256104	     -0.00022098	     -0.20376454	     -0.06641493	      0.88302082	     -0.00019224	     -0.22211665	     -0.00000000	     -0.00000000	     39.95533590
      0.11720545	     -0.06269602	     -0.00022095	     -0.20389942	     -0.06642266	      0.88301989	     -0.00019193	     -0.22215445	     -0.00000000	     -0.00000000	     39.78851223
      0.11863109	     -0.06283328	     -0.00022057	     -0.20403661	     -0.06643040	      0.88301887	     -0.00019162	     -0.22219194	     -0.00000000	     -0.00000001	     39.48148255
      0.12005674	     -0.06296979	     -0.00022038	     -0.20417307	     -0.06643816	      0.88301775	     -0.00019134	     -0.22222928	     -0.00000000	     -0.00000001	     38.71561164
      0.12148238	     -0.06310329	     -0.00021973	     -0.20430654	     -0.06644593	      0.88301654	     -0.00019107	     -0.22226646	     -0.00000000	     -0.00000001	     38.45906561
      0.12298819	     -0.06324472	     -0.00021886	     -0.20444795	     -0.06645415	      0.88301515	     -0.00019081	     -0.22230553	     -0.00000000	     -0.00000001	     38.05497007
      0.12449400	     -0.06338210	     -0.00021706	     -0.20458536	     -0.06646237	      0.88301367	     -0.00019056	     -0.22234445	     -0.00000000	     -0.00000001	     37.26850318
      0.12599981	     -0.06351102	     -0.00021526	     -0.20471431	     -0.06647060	      0.88301210	     -0.00019033	     -0.22238319	     -0.00000000	     -0.00000001	     37.03791463
      0.12754122	     -0.06364481	     -0.00021327	     -0.20484815	     -0.06647904	      0.88301039	     -0.00019011	     -0.22242282	     -0.00000000	     -0.00000001	     36.57405432
      0.12908263	     -0.06377669	     -0.00021149	     -0.20498009	     -0.06648747	      0.88300860	     -0.00018991	     -0.22246241	     -0.00000000	     -0.00000001	     36.12607195
      0.13062404	     -0.06390081	     -0.00020910	     -0.20510430	     -0.06649591	      0.88300673	     -0.00018973	     -0.22250196	     -0.00000000	     -0.00000001	     35.75391443
      0.13216545	     -0.06402521	     -0.00020732	     -0.20522879	     -0.06650434	      0.88300480	     -0.00018957	     -0.22254129	     -0.00000000	     -0.00000001	     35.41519054
      0.13370686	     -0.06414044	     -0.00020485	     -0.20534413	     -0.06651278	      0.88300280	     -0.00018942	     -0.22258045	     -0.00000000	     -0.00000001	     34.96469119
      0.13524827	     -0.06425383	     -0.00020300	     -0.20545764	     -0.06652120	      0.88300076	     -0.00018929	     -0.22261929	     -0.00000000	     -0.00000001	     34.43925444
      0.13678968	     -0.06436036	     -0.00020075	     -0.20556431	     -0.06652962	      0.88299868	     -0.00018918	     -0.22265778	     -0.00000000	     -0.00000001	     34.27307314
      0.13833109	     -0.06446453	     -0.00019905	     -0.20566862	     -0.06653803	      0.88299657	     -0.00018909	     -0.22269585	     -0.00000000	     -0.00000001	     34.07879306
      0.14021990	     -0.06458865	     -0.00019647	     -0.20579293	     -0.06654832	      0.88299396	     -0.00018900	     -0.22274199	     -0.00000000	     -0.00000001	     33.50113231
      0.14184101	     -0.06468519	     -0.00019552	     -0.20588963	     -0.06655714	      0.88299173	     -0.00018894	     -0.22278099	     -0.00000000	     -0.00000001	     33.37863819
      0.14346213	     -0.06477954	     -0.00019305	     -0.20598417	     -0.06656594	      0.88298951	     -0.00018891	     -0.22281938	     -0.00000000	     -0.00000001	     33.14378427
      0.14508325	     -0.06487421	     -0.00019291	     -0.20607900	     -0.06657471	      0.88298732	     -0.00018889	     -0.22285714	     -0.00000000	     -0.00000001	     33.26033523
      0.14670437	     -0.06496070	     -0.00019021	     -0.20616572	     -0.06658347	      0.88298516	     -0.00018889	     -0.22289431	     -0.00000000	     -0.00000001	     32.55591981
      0.14832548	     -0.06504578	     -0.00019062	     -0.20625100	     -0.06659220	      0.88298306	     -0.00018890	     -0.22293080	     -0.00000000	     -0.00000001	     32.71771592
      0.14994660	     -0.06512837	     -0.00018790	     -0.20633384	     -0.06660090	      0.88298103	     -0.00018893	     -0.22296657	     -0.00000000	     -0.00000001	     32.57824828
      0.15156772	     -0.06520824	     -0.00018856	     -0.20641394	     -0.06660957	      0.88297906	     -0.00018898	     -0.22300163	     -0.00000000	     -0.00000001	     32.39201679
      0.15295544	     -0.06527329	     -0.00018637	     -0.20647924	     -0.06661696	      0.88297744	     -0.00018903	     -0.22303105	     -0.00000000	     -0.00000001	     32.52104596
      0.15434316	     -0.06533704	     -0.00018560	     -0.20654324	     -0.06662432	      0.88297589	     -0.00018910	     -0.22305991	     -0.00000000	     -0.00000001	     32.36360833
      0.15601194	     -0.06541416	     -0.00018372	     -0.20662069	     -0.06663313	      0.88297411	     -0.00018919	     -0.22309385	     -0.00000000	     -0.00000001	     32.41075526
      0.15768072	     -0.06548481	     -0.00018268	     -0.20669168	     -0.06664189	      0.88297243	     -0.00018930	     -0.22312707	     -0.00000000	     -0.00000001	     32.16219358
      0.15948619	     -0.06556191	     -0.00018118	     -0.20676918	     -0.06665131	      0.88297073	     -0.00018943	     -0.22316228	     -0.00000000	     -0.00000001	     32.27379018
      0.16129166	     -0.06563962	     -0.00018073	     -0.20684730	     -0.06666066	      0.88296915	     -0.00018957	     -0.22319666	     -0.00000000	     -0.00000001	     31.91618958
      0.16309714	     -0.06570990	     -0.00017811	     -0.20691805	     -0.06666993	      0.88296770	     -0.00018973	     -0.22323039	     -0.00000000	     -0.00000001	     32.42810774
      0.16452878	     -0.06576956	     -0.00017859	     -0.20697806	     -0.06667722	      0.88296663	     -0.00018987	     -0.22325647	     -0.00000000	     -0.00000000	     32.13842225
      0.16596042	     -0.06582451	     -0.00017686	     -0.20703342	     -0.06668446	      0.88296565	     -0.00019002	     -0.22328209	     -0.00000000	     -0.00000000	     32.41567757
      0.16739206	     -0.06587831	     -0.00017618	     -0.20708763	     -0.06669164	      0.88296473	     -0.00019017	     -0.22330720	     -0.00000000	     -0.00000000	     32.15255089
      0.16882371	     -0.06592429	     -0.00017490	     -0.20713406	     -0.06669877	      0.88296388	     -0.00019033	     -0.22333168	     -0.00000000	     -0.00000000	     32.38871764
      0.17055863	     -0.06597786	     -0.00017371	     -0.20718818	     -0.06670731	      0.88296294	     -0.00019054	     -0.22336027	     -0.00000000	     -0.00000000	     32.34318843
      0.17229356	     -0.06601770	     -0.00017202	     -0.20722861	     -0.06671575	      0.88296210	     -0.00019076	     -0.22338761	     -0.00000000	     -0.00000000	     32.21494293
      0.17380902	     -0.06604816	     -0.00017121	     -0.20725959	     -0.06672305	      0.88296143	     -0.00019096	     -0.22341029	     -0.00000000	     -0.00000000	     32.41006384
      0.17532448	     -0.06607286	     -0.00016969	     -0.20728483	     -0.06673025	      0.88296082	     -0.00019117	     -0.22343179	     -0.00000000	     -0.00000000	     32.58243237
      0.17678737	     -0.06609388	     -0.00016861	     -0.20730639	     -0.06673713	      0.88296029	     -0.00019137	     -0.22345138	     -0.00000000	     -0.00000000	     32.80580744
      0.17825027	     -0.06610865	     -0.00016739	     -0.20732171	     -0.06674393	      0.88295980	     -0.00019158	     -0.22346985	     -0.00000000	     -0.00000000	     32.62965345
      0.17971316	     -0.06611860	     -0.00016648	     -0.20733222	     -0.06675064	      0.88295936	     -0.00019180	     -0.22348712	     -0.00000000	     -0.00000000	     32.95593194
      0.18137308	     -0.06612615	     -0.00016532	     -0.20734041	     -0.06675815	      0.88295889	     -0.00019204	     -0.22350529	     -0.00000000	     -0.00000000	     33.04333484
      0.18303299	     -0.06612704	     -0.00016455	     -0.20734195	     -0.06676555	      0.88295846	     -0.00019229	     -0.22352188	     -0.00000000	     -0.00000000	     32.96798403
      0.18469291	     -0.06612236	     -0.00016343	     -0.20733792	     -0.06677283	      0.88295806	     -0.00019255	     -0.22353688	     -0.00000000	     -0.00000000	     33.05912400
      0.18618096	     -0.06611348	     -0.00016283	     -0.20732963	     -0.06677925	      0.88295772	     -0.00019278	     -0.22354896	     -0.00000000	     -0.00000000	     33.22490276
      0.18766901	     -0.06610093	     -0.00016205	     -0.20731766	     -0.06678559	      0.88295739	     -0.00019300	     -0.22355978	     -0.00000000	     -0.00000000	     33.38839208
      0.18915706	     -0.06608676	     -0.00016150	     -0.20730407	     -0.06679183	      0.88295707	     -0.00019323	     -0.22356938	     -0.00000000	     -0.00000000	     33.60660511
      0.19064510	     -0.06606858	     -0.00016089	     -0.20728647	     -0.06679797	      0.88295674	     -0.00019345	     -0.22357784	     -0.00000000	     -0.00000000	     33.31058672
      0.19213315	     -0.06604634	     -0.00016041	     -0.20726478	     -0.06680402	      0.88295642	     -0.00019366	     -0.22358518	     -0.00000000	     -0.00000000	     33.58782699
      0.19376034	     -0.06602065	     -0.00015971	     -0.20723970	     -0.06681053	      0.88295606	     -0.00019389	     -0.22359198	     -0.00000000	     -0.00000000	     33.56382500
      0.19538753	     -0.06599210	     -0.00015932	     -0.20721173	     -0.06681693	      0.88295569	     -0.00019411	     -0.22359757	     -0.00000000	     -0.00000000	     33.51282905
      0.19689189	     -0.06596223	     -0.00015850	     -0.20718240	     -0.06682275	      0.88295534	     -0.00019429	     -0.22360177	     -0.00000000	     -0.00000000	     33.57447619
      0.19839625	     -0.06593032	     -0.00015804	     -0.20715101	     -0.06682848	      0.88295498	     -0.00019447	     -0.22360504	     -0.00000000	     -0.00000000	     33.42308059
      0.20001251	     -0.06589594	     -0.00015725	     -0.20711718	     -0.06683454	      0.88295458	     -0.00019463	     -0.22360760	     -0.00000000	     -0.00000000	     33.53826256
      0.20162878	     -0.06585597	     -0.00015636	     -0.20707774	     -0.06684051	      0.88295417	     -0.00019478	     -0.22360928	     -0.00000000	     -0.00000000	     33.29007859
      0.20324504	     -0.06581440	     -0.00015540	     -0.20703669	     -0.06684637	      0.88295374	     -0.00019489	     -0.22361010	     -0.00000000	     -0.00000000	     33.36113572
      0.20486130	     -0.06577127	     -0.00015442	     -0.20699404	     -0.06685215	      0.88295330	     -0.00019498	     -0.22361011	     -0.00000000	     -0.00000000	     33.38965013
      0.20647756	     -0.06572895	     -0.00015353	     -0.20695219	     -0.06685783	      0.88295286	     -0.00019505	     -0.22360936	     -0.00000000	     -0.00000000	     33.60285480
      0.20809382	     -0.06568096	     -0.00015233	     -0.20690467	     -0.06686344	      0.88295241	     -0.00019508	     -0.22360801	     -0.00000000	     -0.00000000	     33.34065738
      0.20968070	     -0.06563347	     -0.00015124	     -0.20685761	     -0.06686885	      0.88295197	     -0.00019507	     -0.22360605	     -0.00000000	     -0.00000000	     33.60280276
      0.21126759	     -0.06558605	     -0.00015022	     -0.20681060	     -0.06687420	      0.88295154	     -0.00019504	     -0.22360352	     -0.00000000	     -0.00000000	     33.41318428
      0.21285447	     -0.06553510	     -0.00014907	     -0.20676005	     -0.06687947	      0.88295111	     -0.00019496	     -0.22360049	     -0.00000000	     -0.00000000	     33.67241479
      0.21444135	     -0.06548391	     -0.00014783	     -0.20670925	     -0.06688466	      0.88295070	     -0.00019486	     -0.22359693	     -0.00000000	     -0.00000000	     33.76607102
      0.21624868	     -0.06542564	     -0.00014648	     -0.20665139	     -0.06689050	      0.88295024	     -0.00019469	     -0.22359226	     -0.00000000	     -0.00000000	     33.84784530
      0.21805600	     -0.06536233	     -0.00014503	     -0.20658849	     -0.06689625	      0.88294982	     -0.00019448	     -0.22358701	     -0.00000000	     -0.00000000	     33.84574441
      0.21945482	     -0.06531374	     -0.00014436	     -0.20654018	     -0.06690064	      0.88294951	     -0.00019428	     -0.22358250	     -0.00000000	     -0.00000000	     34.40982504
      0.22085364	     -0.06526232	     -0.00014314	     -0.20648906	     -0.06690498	      0.88294923	     -0.00019405	     -0.22357767	     -0.00000000	     -0.00000000	     34.43833503
      0.22264206	     -0.06519871	     -0.00014211	     -0.20642582	     -0.06691046	      0.88294891	     -0.00019371	     -0.22357101	     -0.00000000	     -0.00000000	     34.69968998
      0.22420306	     -0.06513973	     -0.00014092	     -0.20636714	     -0.06691519	      0.88294866	     -0.00019337	     -0.22356472	     -0.00000000	     -0.00000000	     34.86187354
      0.22576406	     -0.06507953	     -0.00013993	     -0.20630725	     -0.06691985	      0.88294845	     -0.00019300	     -0.22355798	     -0.00000000	     -0.00000000	     35.38708240
      0.22732506	     -0.06501994	     -0.00013886	     -0.20624796	     -0.06692445	      0.88294828	     -0.00019259	     -0.22355076	     -0.00000000	     -0.00000000	     35.48896494
      0.22888606	     -0.06495953	     -0.00013800	     -0.20618785	     -0.06692900	      0.88294815	     -0.00019215	     -0.22354309	     -0.00000000	     -0.00000000	     36.15178192
      0.23044706	     -0.06489693	     -0.00013694	     -0.20612555	     -0.06693349	      0.88294805	     -0.00019166	     -0.22353498	     -0.00000000	     -0.00000000	     36.13678004
      0.23183935	     -0.06484085	     -0.00013626	     -0.20606972	     -0.06693744	      0.88294800	     -0.00019120	     -0.22352734	     -0.00000000	     -0.00000000	     36.74248251
      0.23323163	     -0.06478523	     -0.00013558	     -0.20601437	     -0.06694135	      0.88294797	     -0.00019070	     -0.22351936	     -0.00000000	     -0.00000000	     36.79882811
      0.23462392	     -0.06472741	     -0.00013496	     -0.20595681	     -0.06694522	      0.88294797	     -0.00019018	     -0.22351101	     -0.00000000	      0.00000000	     37.30311618
      0.23627657	     -0.06466029	     -0.00013422	     -0.20588999	     -0.06694974	      0.88294801	     -0.00018952	     -0.22350063	     -0.00000000	      0.00000000	     37.78096319
      0.23775853	     -0.06459897	     -0.00013356	     -0.20582895	     -0.06695375	      0.88294807	     -0.00018890	     -0.22349092	     -0.00000000	      0.00000000	     37.83167248
      0.23924049	     -0.06453521	     -0.00013300	     -0.20576546	     -0.06695770	      0.88294816	     -0.00018824	     -0.22348081	     -0.00000000	      0.00000000	     38.39177720
      0.24072245	     -0.06447397	     -0.00013250	     -0.20570449	     -0.06696160	      0.88294827	     -0.00018755	     -0.22347029	     -0.00000000	      0.00000000	     38.91412244
      0.24220441	     -0.06441078	     -0.00013195	     -0.20564157	     -0.06696545	      0.88294840	     -0.00018682	     -0.22345944	     -0.00000000	      0.00000000	     38.92371383
      0.24368637	     -0.06434787	     -0.00013162	     -0.20557891	     -0.06696924	      0.88294855	     -0.00018607	     -0.22344823	     -0.00000000	      0.00000000	     39.57656060
      0.24549791	     -0.06427170	     -0.00013085	     -0.20550307	     -0.06697382	      0.88294875	     -0.00018510	     -0.22343413	     -0.00000000	      0.00000000	     39.83106291
      0.24730946	     -0.06419205	     -0.00013106	     -0.20542372	     -0.06697832	      0.88294898	     -0.00018409	     -0.22341960	     -0.00000000	      0.00000000	     39.89066356
      0.24883454	     -0.06412184	     -0.00013057	     -0.20535376	     -0.06698205	      0.88294917	     -0.00018321	     -0.22340701	     -0.00000000	      0.00000000	     40.60074424
      0.25035962	     -0.06405621	     -0.00013098	     -0.20528835	     -0.06698573	      0.88294938	     -0.00018229	     -0.22339416	     -0.00000000	      0.00000000	     41.10043725
      0.25190841	     -0.06398969	     -0.00013027	     -0.20522209	     -0.06698942	      0.88294959	     -0.00018133	     -0.22338096	     -0.00000000	      0.00000000	     41.11089792
      0.25345720	     -0.06392036	     -0.00013057	     -0.20515299	     -0.06699305	      0.88294981	     -0.00018033	     -0.22336755	     -0.00000000	      0.00000000	     41.71497636
      0.25513352	     -0.06384846	     -0.00012996	     -0.20508133	     -0.06699694	      0.88295003	     -0.00017922	     -0.22335276	     -0.00000000	      0.00000000	     42.05001181
      0.25661803	     -0.06378108	     -0.00013031	     -0.20501414	     -0.06700033	      0.88295023	     -0.00017821	     -0.22333950	     -0.00000000	      0.00000000	     42.35864069
      0.25810254	     -0.06371593	     -0.00013002	     -0.20494920	     -0.06700368	      0.88295043	     -0.00017717	     -0.22332603	     -0.00000000	      0.00000000	     42.48660771
      0.25949773	     -0.06365539	     -0.00013020	     -0.20488883	     -0.06700679	      0.88295060	     -0.00017616	     -0.22331325	     -0.00000000	      0.00000000	     42.93838639
      0.26089292	     -0.06359569	     -0.00013017	     -0.20482929	     -0.06700987	      0.88295077	     -0.00017514	     -0.22330039	     -0.00000000	      0.00000000	     42.90934900
      0.26228811	     -0.06353518	     -0.00013024	     -0.20476893	     -0.06701292	      0.88295093	     -0.00017409	     -0.22328745	     -0.00000000	      0.00000000	     43.34326752
      0.26407533	     -0.06346108	     -0.00013023	     -0.20469501	     -0.06701678	      0.88295112	     -0.00017271	     -0.22327079	     -0.00000000	      0.00000000	     43.26247698
      0.26586255	     -0.06338875	     -0.00013059	     -0.20462282	     -0.06702059	      0.88295130	     -0.00017130	     -0.22325411	     -0.00000000	      0.00000000	     44.02499953
      0.26764977	     -0.06331760	     -0.00013041	     -0.20455182	     -0.06702436	      0.88295145	     -0.00016985	     -0.22323749	     -0.00000000	      0.00000000	     43.31741065
      0.26906147	     -0.06325684	     -0.00013077	     -0.20449114	     -0.06702730	      0.88295157	     -0.00016868	     -0.22322440	     -0.00000000	      0.00000000	     44.23113399
      0.27047316	     -0.06320530	     -0.00013079	     -0.20443968	     -0.06703023	      0.88295168	     -0.00016750	     -0.22321138	     -0.00000000	      0.00000000	     44.40308119
      0.27227269	     -0.06313858	     -0.00013112	     -0.20437303	     -0.06703393	      0.88295180	     -0.00016596	     -0.22319506	     -0.00000000	      0.00000000	     44.87232023
      0.27368264	     -0.06309186	     -0.00013125	     -0.20432636	     -0.06703681	      0.88295189	     -0.00016473	     -0.22318244	     -0.00000000	      0.00000000	     44.77046068
      0.27509259	     -0.06304125	     -0.00013144	     -0.20427580	     -0.06703967	      0.88295198	     -0.00016348	     -0.22317007	     -0.00000000	      0.00000000	     44.84843785
      0.27650254	     -0.06299557	     -0.00013161	     -0.20423014	     -0.06704252	      0.88295207	     -0.00016222	     -0.22315788	     -0.00000000	      0.00000000	     45.19448831
      0.27824314	     -0.06294182	     -0.00013178	     -0.20417642	     -0.06704601	      0.88295217	     -0.00016065	     -0.22314323	     -0.00000000	      0.00000000	     45.13526519
      0.27998375	     -0.06288935	     -0.00013190	     -0.20412395	     -0.06704949	      0.88295227	     -0.00015905	     -0.22312902	     -0.00000000	      0.00000000	     45.22529038
      0.28142120	     -0.06284503	     -0.00013102	     -0.20407964	     -0.06705235	      0.88295236	     -0.00015772	     -0.22311758	     -0.00000000	      0.00000000	     45.85768601
      0.28285864	     -0.06280755	     -0.00013052	     -0.20404216	     -0.06705519	      0.88295245	     -0.00015637	     -0.22310644	     -0.00000000	      0.00000000	     45.81908831
      0.28455112	     -0.06276373	     -0.00012956	     -0.20399834	     -0.06705853	      0.88295257	     -0.00015477	     -0.22309381	     -0.00000000	      0.00000000	     45.99162893
      0.28624359	     -0.06272409	     -0.00013018	     -0.20395866	     -0.06706186	      0.88295270	     -0.00015316	     -0.22308172	     -0.00000000	      0.00000000	     46.35690665
      0.28793607	     -0.06268238	     -0.00013006	     -0.20391692	     -0.06706518	      0.88295285	     -0.00015154	     -0.22307035	     -0.00000000	      0.00000000	     46.32044308
      0.28935629	     -0.06265428	     -0.00013148	     -0.20388877	     -0.06706795	      0.88295299	     -0.00015017	     -0.22306129	     -0.00000000	      0.00000000	     46.73142234
      0.29077652	     -0.06262571	     -0.00013171	     -0.20386016	     -0.06707072	      0.88295313	     -0.00014879	     -0.22305270	     -0.00000000	      0.00000000	     47.13229815
      0.29219674	     -0.06260033	     -0.00013255	     -0.20383475	     -0.06707348	      0.88295330	     -0.00014741	     -0.22304452	     -0.00000000	      0.00000000	     47.19372272
      0.29361696	     -0.06257424	     -0.00013304	     -0.20380863	     -0.06707622	      0.88295347	     -0.00014603	     -0.22303672	     -0.00000000	      0.00000000	     47.40002285
      0.29503719	     -0.06255160	     -0.00013391	     -0.20378594	     -0.06707896	      0.88295365	     -0.00014465	     -0.22302926	     -0.00000000	      0.00000000	     47.73851220
      0.29674380	     -0.06252735	     -0.00013432	     -0.20376166	     -0.06708224	      0.88295389	     -0.00014298	     -0.22302082	     -0.00000000	      0.00000000	     47.83281010
      0.29845042	     -0.06250358	     -0.00013503	     -0.20373787	     -0.06708551	      0.88295415	     -0.00014132	     -0.22301286	     -0.00000000	      0.00000000	     47.86116340
      0.29993135	     -0.06248247	     -0.00013535	     -0.20371673	     -0.06708833	      0.88295438	     -0.00013989	     -0.22300633	     -0.00000000	      0.00000000	     48.25229537
      0.30141229	     -0.06246659	     -0.00013694	     -0.20370081	     -0.06709113	      0.88295462	     -0.00013845	     -0.22300018	     -0.00000000	      0.00000000	     48.54245431
      0.30289322	     -0.06245382	     -0.00013806	     -0.20368802	     -0.06709393	      0.88295487	     -0.00013703	     -0.22299449	     -0.00000000	      0.00000000	     48.96178749
      0.30437415	     -0.06244593	     -0.00013992	     -0.20368009	     -0.06709671	      0.88295512	     -0.00013561	     -0.22298933	     -0.00000000	      0.00000000	     48.67691782
      0.30585509	     -0.06243896	     -0.00014136	     -0.20367310	     -0.06709947	      0.88295537	     -0.00013421	     -0.22298475	     -0.00000000	      0.00000000	     49.20214908
      0.30733602	     -0.06244054	     -0.00014348	     -0.20367464	     -0.06710223	      0.88295562	     -0.00013281	     -0.22298075	      0.00000000	      0.00000000	     49.00250645
      0.30915761	     -0.06244422	     -0.00014534	     -0.20367830	     -0.06710560	      0.88295592	     -0.00013112	     -0.22297685	      0.00000000	      0.00000000	     49.32530842
      0.31069777	     -0.06245770	     -0.00014739	     -0.20369175	     -0.06710843	      0.88295617	     -0.00012972	     -0.22297437	      0.00000000	      0.00000000	     49.29889336
      0.31223794	     -0.06247185	     -0.00014814	     -0.20370591	     -0.06711124	      0.88295641	     -0.00012833	     -0.22297282	      0.00000000	      0.00000000	     48.95080784
      0.31377811	     -0.06249251	     -0.00015011	     -0.20372656	     -0.06711405	      0.88295662	     -0.00012697	     -0.22297214	      0.00000000	      0.00000000	     49.13547068
      0.31531828	     -0.06251489	     -0.00015039	     -0.20374896	     -0.06711684	      0.88295682	     -0.00012563	     -0.22297238	      0.00000000	      0.00000000	     49.32947553
      0.31685844	     -0.06254851	     -0.00015214	     -0.20378258	     -0.06711961	      0.88295700	     -0.00012433	     -0.22297355	      0.00000000	      0.00000000	     49.05575052
      0.31839861	     -0.06257975	     -0.00015226	     -0.20381387	     -0.06712237	      0.88295714	     -0.00012306	     -0.22297577	      0.00000000	      0.00000000	     49.03838350
      0.31993878	     -0.06262056	     -0.00015414	     -0.20385468	     -0.06712511	      0.88295725	     -0.00012182	     -0.22297891	      0.00000000	      0.00000000	     48.65403249
      0.32147895	     -0.06265851	     -0.00015434	     -0.20389268	     -0.06712784	      0.88295733	     -0.00012062	     -0.22298307	      0.00000000	      0.00000000	     48.89544145
      0.32301911	     -0.06271001	     -0.00015680	     -0.20394419	     -0.06713056	      0.88295737	     -0.00011946	     -0.22298812	      0.00000000	      0.00000000	     48.77243449
      0.32455928	     -0.06275447	     -0.00015694	     -0.20398872	     -0.06713326	      0.88295736	     -0.00011834	     -0.22299424	      0.00000000	     -0.00000000	     48.70091402
      0.32609945	     -0.06281309	     -0.00015989	     -0.20404737	     -0.06713594	      0.88295731	     -0.00011726	     -0.22300121	      0.00000000	     -0.00000000	     48.32567069
      0.32763961	     -0.06286661	     -0.00016040	     -0.20410096	     -0.06713861	      0.88295721	     -0.00011622	     -0.22300925	      0.00000000	     -0.00000000	     48.27969414
      0.32917978	     -0.06293318	     -0.00016367	     -0.20416756	     -0.06714126	      0.88295706	     -0.00011524	     -0.22301819	      0.00000000	     -0.00000000	     47.84455928
      0.33071995	     -0.06299519	     -0.00016413	     -0.20422967	     -0.06714389	      0.88295685	     -0.00011429	     -0.22302821	      0.00000000	     -0.00000000	     47.75351303
      0.33226012	     -0.06306829	     -0.00016734	     -0.20430282	     -0.06714651	      0.88295660	     -0.00011340	     -0.22303910	      0.00000000	     -0.00000000	     47.16557982
      0.33380028	     -0.06313512	     -0.00016760	     -0.20436976	     -0.06714910	      0.88295629	     -0.00011255	     -0.22305098	      0.00000000	     -0.00000000	     47.31474783
      0.33534045	     -0.06321658	     -0.00017092	     -0.20445129	     -0.06715168	      0.88295593	     -0.00011175	     -0.22306367	      0.00000000	     -0.00000000	     47.04848411
      0.33688062	     -0.06328905	     -0.00017084	     -0.20452391	     -0.06715424	      0.88295552	     -0.00011100	     -0.22307733	      0.00000000	     -0.00000000	     46.80240402
      0.33842079	     -0.06337657	     -0.00017424	     -0.20461152	     -0.06715677	      0.88295505	     -0.00011031	     -0.22309175	      0.00000000	     -0.00000000	     46.37118857
      0.33996095	     -0.06345664	     -0.00017443	     -0.20469175	     -0.06715928	      0.88295453	     -0.00010967	     -0.22310714	      0.00000000	     -0.00000000	     46.21715905
      0.34150112	     -0.06354985	     -0.00017779	     -0.20478507	     -0.06716177	      0.88295397	     -0.00010908	     -0.22312327	      0.00000000	     -0.00000000	     45.74929600
      0.34304129	     -0.06363679	     -0.00017790	     -0.20487221	     -0.06716423	      0.88295335	     -0.00010854	     -0.22314030	      0.00000000	     -0.00000000	     45.44892924
      0.34458146	     -0.06373228	     -0.00018093	     -0.20496785	     -0.06716666	      0.88295269	     -0.00010805	     -0.22315803	      0.00000000	     -0.00000000	     45.23804985
      0.34612162	     -0.06382411	     -0.00018090	     -0.20505990	     -0.06716906	      0.88295198	     -0.00010762	     -0.22317652	      0.00000000	     -0.00000000	     45.25305052
      0.34766179	     -0.06392573	     -0.00018383	     -0.20516171	     -0.06717143	      0.88295124	     -0.00010725	     -0.22319567	      0.00000000	     -0.00000000	     44.41707559
      0.34920196	     -0.06401833	     -0.00018374	     -0.20525457	     -0.06717377	      0.88295045	     -0.00010693	     -0.22321551	      0.00000000	     -0.00000000	     44.67346127
      0.35074213	     -0.06412241	     -0.00018641	     -0.20535887	     -0.06717607	      0.88294963	     -0.00010666	     -0.22323584	      0.00000000	     -0.00000000	     43.99900503
      0.35228229	     -0.06422098	     -0.00018663	     -0.20545773	     -0.06717833	      0.88294877	     -0.00010645	     -0.22325684	      0.00000000	     -0.00000000	     43.79393236
      0.35382246	     -0.06432647	     -0.00018899	     -0.20556348	     -0.06718055	      0.88294789	     -0.00010629	     -0.22327833	      0.00000000	     -0.00000000	     43.58911168
      0.35536263	     -0.06442925	     -0.00018932	     -0.20566658	     -0.06718273	      0.88294698	     -0.00010619	     -0.22330038	      0.00000000	     -0.00000000	     43.03974253
      0.35690279	     -0.06453418	     -0.00019139	     -0.20577181	     -0.06718486	      0.88294604	     -0.00010614	     -0.22332285	      0.00000000	     -0.00000000	     42.92942617
      0.35828482	     -0.06462779	     -0.00019193	     -0.20586573	     -0.06718673	      0.88294519	     -0.00010614	     -0.22334336	      0.00000000	     -0.00000000	     42.79037650
      0.35966685	     -0.06472238	     -0.00019348	     -0.20596064	     -0.06718857	      0.88294432	     -0.00010619	     -0.22336419	      0.00000000	     -0.00000000	     42.23587059
      0.36104888	     -0.06481599	     -0.00019470	     -0.20605458	     -0.06719035	      0.88294343	     -0.00010628	     -0.22338532	      0.00000000	     -0.00000000	     42.18243613
      0.36287458	     -0.06494280	     -0.00019631	     -0.20618186	     -0.06719265	      0.88294225	     -0.00010646	     -0.22341362	      0.00000000	     -0.00000000	     41.43730273
      0.36470029	     -0.06506562	     -0.00019711	     -0.20630517	     -0.06719486	      0.88294105	     -0.00010672	     -0.22344232	      0.00000000	     -0.00000000	     41.71461989
      0.36627684	     -0.06517573	     -0.00019816	     -0.20641574	     -0.06719669	      0.88294000	     -0.00010700	     -0.22346727	      0.00000000	     -0.00000000	     40.68204228
      0.36785339	     -0.06527703	     -0.00019873	     -0.20651751	     -0.06719846	      0.88293895	     -0.00010734	     -0.22349248	      0.00000000	     -0.00000000	     40.73653611
      0.36942995	     -0.06538501	     -0.00019974	     -0.20662598	     -0.06720016	      0.88293789	     -0.00010773	     -0.22351785	      0.00000000	     -0.00000000	     40.27850559
      0.37100650	     -0.06549065	     -0.00020009	     -0.20673214	     -0.06720178	      0.88293683	     -0.00010817	     -0.22354348	      0.00000000	     -0.00000000	     40.34412140
      0.37258305	     -0.06559620	     -0.00020070	     -0.20683822	     -0.06720332	      0.88293576	     -0.00010867	     -0.22356928	      0.00000000	     -0.00000000	     39.52533793
      0.37413484	     -0.06569492	     -0.00020068	     -0.20693749	     -0.06720476	      0.88293472	     -0.00010921	     -0.22359478	      0.00000000	     -0.00000000	     39.56846053
      0.37568663	     -0.06579627	     -0.00020115	     -0.20703940	     -0.06720612	      0.88293368	     -0.00010981	     -0.22362022	      0.00000000	     -0.00000000	     38.91545192
      0.37723843	     -0.06589334	     -0.00020111	     -0.20713705	     -0.06720739	      0.88293264	     -0.00011045	     -0.22364561	      0.00000000	     -0.00000000	     38.90949750
      0.37879022	     -0.06598988	     -0.00020115	     -0.20723419	     -0.06720857	      0.88293160	     -0.00011115	     -0.22367089	      0.00000000	     -0.00000000	     38.38154431
      0.38034201	     -0.06608473	     -0.00020116	     -0.20732963	     -0.06720967	      0.88293057	     -0.00011189	     -0.22369600	      0.00000000	     -0.00000000	     38.10555120
      0.38189380	     -0.06617774	     -0.00020096	     -0.20742328	     -0.06721067	      0.88292954	     -0.00011268	     -0.22372097	      0.00000000	     -0.00000000	     37.59784559
      0.38356179	     -0.06627762	     -0.00020079	     -0.20752383	     -0.06721165	      0.88292845	     -0.00011359	     -0.22374755	      0.00000000	     -0.00000000	     37.41722301
      0.38522977	     -0.06637434	     -0.00020039	     -0.20762125	     -0.06721251	      0.88292736	     -0.00011454	     -0.22377391	      0.00000000	     -0.00000000	     36.70029629
      0.38672671	     -0.06645872	     -0.00020010	     -0.20770626	     -0.06721318	      0.88292640	     -0.00011545	     -0.22379735	      0.00000000	     -0.00000000	     36.61397788
      0.38822365	     -0.06654365	     -0.00019975	     -0.20779183	     -0.06721377	      0.88292544	     -0.00011639	     -0.22382053	      0.00000000	     -0.00000000	     36.08121735
      0.38957609	     -0.06661866	     -0.00019933	     -0.20786743	     -0.06721421	      0.88292458	     -0.00011728	     -0.22384126	      0.00000000	     -0.00000000	     35.94194351
      0.39092853	     -0.06669180	     -0.00019872	     -0.20794118	     -0.06721457	      0.88292373	     -0.00011820	     -0.22386178	      0.00000000	     -0.00000000	     35.40689223
      0.39228096	     -0.06676192	     -0.00019798	     -0.20801190	     -0.06721485	      0.88292289	     -0.00011915	     -0.22388200	      0.00000000	     -0.00000000	     35.25010401
      0.39463555	     -0.06688220	     -0.00019650	     -0.20813327	     -0.06721515	      0.88292144	     -0.00012088	     -0.22391646	      0.00000000	     -0.00000000	     34.26608700
      0.39604627	     -0.06694571	     -0.00019535	     -0.20819743	     -0.06721521	      0.88292059	     -0.00012195	     -0.22393658	      0.00000000	     -0.00000000	     34.53722486
      0.39745700	     -0.06701055	     -0.00019469	     -0.20826292	     -0.06721517	      0.88291975	     -0.00012306	     -0.22395618	      0.00000000	     -0.00000000	     34.03921633
      0.39915819	     -0.06708480	     -0.00019371	     -0.20833798	     -0.06721500	      0.88291875	     -0.00012442	     -0.22397930	      0.00000000	     -0.00000000	     33.32011434
      0.40065937	     -0.06714344	     -0.00019239	     -0.20839733	     -0.06721473	      0.88291789	     -0.00012566	     -0.22399914	      0.00000000	     -0.00000000	     33.27669924
      0.40216056	     -0.06720069	     -0.00019093	     -0.20845530	     -0.06721436	      0.88291704	     -0.00012693	     -0.22401834	      0.00000000	     -0.00000000	     33.03190722
      0.40366175	     -0.06725494	     -0.00018946	     -0.20851028	     -0.06721388	      0.88291621	     -0.00012822	     -0.22403689	      0.00000000	     -0.00000000	     32.91661543
      0.40516293	     -0.06730587	     -0.00018800	     -0.20856194	     -0.06721328	      0.88291540	     -0.00012954	     -0.22405474	      0.00000000	     -0.00000000	     32.35900222
      0.40666412	     -0.06734953	     -0.00018603	     -0.20860633	     -0.06721257	      0.88291461	     -0.00013088	     -0.22407181	      0.00000000	     -0.00000000	     32.38953273
      0.40816530	     -0.06739289	     -0.00018436	     -0.20865043	     -0.06721175	      0.88291384	     -0.00013224	     -0.22408800	      0.00000000	     -0.00000000	     32.02599540
      0.40966649	     -0.06742808	     -0.00018230	     -0.20868637	     -0.06721081	      0.88291309	     -0.00013361	     -0.22410335	      0.00000000	     -0.00000000	     31.82802292
      0.41116768	     -0.06746337	     -0.00018090	     -0.20872239	     -0.06720976	      0.88291237	     -0.00013501	     -0.22411774	      0.00000000	     -0.00000000	     31.59716842
      0.41266886	     -0.06749148	     -0.00017897	     -0.20875124	     -0.06720860	      0.88291168	     -0.00013642	     -0.22413124	      0.00000000	     -0.00000000	     31.37859844
      0.41417005	     -0.06752036	     -0.00017747	     -0.20878086	     -0.06720731	      0.88291102	     -0.00013784	     -0.22414378	      0.00000000	     -0.00000000	     31.15055367
      0.41567123	     -0.06754262	     -0.00017536	     -0.20880385	     -0.06720591	      0.88291038	     -0.00013927	     -0.22415545	      0.00000000	     -0.00000000	     30.93509150
      0.41717242	     -0.06756575	     -0.00017361	     -0.20882771	     -0.06720440	      0.88290978	     -0.00014071	     -0.22416621	      0.00000000	     -0.00000000	     30.74788348
      0.41867361	     -0.06758233	     -0.00017125	     -0.20884503	     -0.06720276	      0.88290921	     -0.00014215	     -0.22417615	      0.00000000	     -0.00000000	     30.54627512
      0.42017479	     -0.06759943	     -0.00016933	     -0.20886285	     -0.06720101	      0.88290868	     -0.00014360	     -0.22418522	      0.00000000	     -0.00000000	     30.32198080
      0.42176080	     -0.06761290	     -0.00016667	     -0.20887710	     -0.06719903	      0.88290815	     -0.00014513	     -0.22419395	      0.00000000	     -0.00000000	     30.16711710
      0.42334681	     -0.06762287	     -0.00016410	     -0.20888784	     -0.06719692	      0.88290766	     -0.00014666	     -0.22420173	      0.00000000	     -0.00000000	     29.83194937
      0.42493282	     -0.06762925	     -0.00016116	     -0.20889498	     -0.06719468	      0.88290722	     -0.00014818	     -0.22420860	      0.00000000	     -0.00000000	     29.72043949
      0.42651882	     -0.06763560	     -0.00015837	     -0.20890209	     -0.06719231	      0.88290681	     -0.00014970	     -0.22421455	      0.00000000	     -0.00000000	     29.71313764
      0.42810483	     -0.06763478	     -0.00015499	     -0.20890204	     -0.06718980	      0.88290645	     -0.00015121	     -0.22421966	      0.00000000	     -0.00000000	     29.37181021
      0.42977460	     -0.06763271	     -0.00015165	     -0.20890077	     -0.06718703	      0.88290612	     -0.00015278	     -0.22422408	      0.00000000	     -0.00000000	     29.28926383
      0.43144436	     -0.06762686	     -0.00014771	     -0.20889572	     -0.06718410	      0.88290583	     -0.00015434	     -0.22422754	      0.00000000	     -0.00000000	     29.32371718
      0.43311413	     -0.06761868	     -0.00014428	     -0.20888832	     -0.06718103	      0.88290558	     -0.00015588	     -0.22423002	      0.00000000	     -0.00000000	     28.83439316
      0.43460497	     -0.06760581	     -0.00014064	     -0.20887615	     -0.06717817	      0.88290540	     -0.00015724	     -0.22423143	      0.00000000	     -0.00000000	     28.94623454
      0.43609581	     -0.06759234	     -0.00013713	     -0.20886337	     -0.06717519	      0.88290525	     -0.00015858	     -0.22423206	      0.00000000	     -0.00000000	     28.91849256
      0.43758666	     -0.06757697	     -0.00013344	     -0.20884869	     -0.06717210	      0.88290514	     -0.00015989	     -0.22423197	      0.00000000	     -0.00000000	     28.99804225
      0.43907750	     -0.06755952	     -0.00012987	     -0.20883193	     -0.06716890	      0.88290505	     -0.00016118	     -0.22423118	      0.00000000	     -0.00000000	     28.65522256
      0.44056834	     -0.06753691	     -0.00012601	     -0.20880999	     -0.06716559	      0.88290500	     -0.00016245	     -0.22422966	      0.00000000	     -0.00000000	     28.81295436
      0.44205918	     -0.06751440	     -0.00012243	     -0.20878815	     -0.06716217	      0.88290497	     -0.00016368	     -0.22422738	      0.00000000	     -0.00000000	     28.65442715
      0.44375518	     -0.06748499	     -0.00011797	     -0.20875950	     -0.06715815	      0.88290498	     -0.00016504	     -0.22422395	      0.00000000	      0.00000000	     28.60410830
      0.44545118	     -0.06745154	     -0.00011379	     -0.20872678	     -0.06715399	      0.88290502	     -0.00016636	     -0.22421955	      0.00000000	      0.00000000	     28.34804176
      0.44694187	     -0.06741794	     -0.00010968	     -0.20869382	     -0.06715022	      0.88290509	     -0.00016748	     -0.22421488	      0.00000000	      0.00000000	     28.41801974
      0.44843257	     -0.06738357	     -0.00010587	     -0.20866007	     -0.06714635	      0.88290518	     -0.00016856	     -0.22420947	      0.00000000	      0.00000000	     28.43594420
      0.44992326	     -0.06734781	     -0.00010190	     -0.20862493	     -0.06714239	      0.88290530	     -0.00016960	     -0.22420337	      0.00000000	      0.00000000	     28.54658591
      0.45141395	     -0.06731024	     -0.00009805	     -0.20858797	     -0.06713832	      0.88290544	     -0.00017059	     -0.22419661	      0.00000000	      0.00000000	     28.24140540
      0.45290465	     -0.06726814	     -0.00009405	     -0.20854646	     -0.06713416	      0.88290561	     -0.00017154	     -0.22418919	      0.00000000	      0.00000000	     28.39473854
      0.45468453	     -0.06722016	     -0.00008941	     -0.20849916	     -0.06712908	      0.88290584	     -0.00017261	     -0.22417940	      0.00000000	      0.00000000	     28.23501185
      0.45646441	     -0.06716311	     -0.00008452	     -0.20844279	     -0.06712387	      0.88290611	     -0.00017360	     -0.22416873	      0.00000000	      0.00000000	     28.11893342
      0.45796550	     -0.06711455	     -0.00008082	     -0.20839476	     -0.06711937	      0.88290637	     -0.00017439	     -0.22415901	      0.00000000	      0.00000000	     28.17182993
      0.45946658	     -0.06706385	     -0.00007705	     -0.20834460	     -0.06711480	      0.88290665	     -0.00017513	     -0.22414863	      0.00000000	      0.00000000	     28.22678912
      0.46088783	     -0.06701568	     -0.00007365	     -0.20829690	     -0.06711039	      0.88290694	     -0.00017577	     -0.22413821	      0.00000000	      0.00000000	     28.33705385
      0.46230908	     -0.06696398	     -0.00007009	     -0.20824568	     -0.06710591	      0.88290726	     -0.00017637	     -0.22412726	      0.00000000	      0.00000000	     28.11242854
      0.46373034	     -0.06691038	     -0.00006666	     -0.20819253	     -0.06710136	      0.88290760	     -0.00017691	     -0.22411574	      0.00000000	      0.00000000	     28.25632471
      0.46542173	     -0.06684542	     -0.00006236	     -0.20812809	     -0.06709587	      0.88290804	     -0.00017750	     -0.22410134	      0.00000000	      0.00000000	     28.20459724
      0.46711312	     -0.06677653	     -0.00005837	     -0.20805969	     -0.06709028	      0.88290853	     -0.00017801	     -0.22408618	      0.00000000	      0.00000000	     28.05297081
      0.46861888	     -0.06671136	     -0.00005451	     -0.20799496	     -0.06708524	      0.88290899	     -0.00017840	     -0.22407200	      0.00000000	      0.00000000	     28.13781319
      0.47012464	     -0.06664519	     -0.00005096	     -0.20792919	     -0.06708013	      0.88290949	     -0.00017874	     -0.22405720	      0.00000000	      0.00000000	     28.21183103
      0.47163040	     -0.06657753	     -0.00004730	     -0.20786191	     -0.06707497	      0.88291003	     -0.00017902	     -0.22404181	      0.00000000	      0.00000000	     28.38582368
      0.47313616	     -0.06650854	     -0.00004390	     -0.20779329	     -0.06706974	      0.88291061	     -0.00017923	     -0.22402585	      0.00000000	      0.00000000	     28.18656579
      0.47464192	     -0.06643520	     -0.00004031	     -0.20772030	     -0.06706446	      0.88291122	     -0.00017939	     -0.22400930	      0.00000000	      0.00000000	     28.45540401
      0.47614768	     -0.06636311	     -0.00003713	     -0.20764853	     -0.06705913	      0.88291188	     -0.00017949	     -0.22399214	      0.00000000	      0.00000000	     28.40062080
      0.47796870	     -0.06627058	     -0.00003281	     -0.20755638	     -0.06705262	      0.88291272	     -0.00017953	     -0.22397068	      0.00000000	      0.00000000	     28.52864977
      0.47978972	     -0.06617762	     -0.00002959	     -0.20746375	     -0.06704605	      0.88291363	     -0.00017948	     -0.22394836	      0.00000000	      0.00000000	     28.18547627
      0.48138406	     -0.06608831	     -0.00002573	     -0.20737472	     -0.06704025	      0.88291448	     -0.00017936	     -0.22392813	      0.00000000	      0.00000000	     28.60049830
      0.48297840	     -0.06600320	     -0.00002305	     -0.20728985	     -0.06703440	      0.88291538	     -0.00017919	     -0.22390722	      0.00000000	      0.00000000	     28.70135768
      0.48457274	     -0.06591372	     -0.00001953	     -0.20720060	     -0.06702852	      0.88291633	     -0.00017894	     -0.22388572	      0.00000000	      0.00000000	     28.68997822
      0.48595278	     -0.06583745	     -0.00001745	     -0.20712450	     -0.06702340	      0.88291720	     -0.00017868	     -0.22386662	      0.00000000	      0.00000000	     28.97671233
      0.48733282	     -0.06575795	     -0.00001488	     -0.20704516	     -0.06701826	      0.88291810	     -0.00017837	     -0.22384712	      0.00000000	      0.00000000	     28.85121605
      0.48871286	     -0.06567779	     -0.00001261	     -0.20696514	     -0.06701310	      0.88291904	     -0.00017801	     -0.22382716	      0.00000000	      0.00000000	     29.08576686
      0.49040824	     -0.06557961	     -0.00000989	     -0.20686712	     -0.06700673	      0.88292024	     -0.00017751	     -0.22380210	      0.00000000	      0.00000000	     28.98952361
      0.49210362	     -0.06547730	     -0.00000735	     -0.20676493	     -0.06700034	      0.88292151	     -0.00017694	     -0.22377645	      0.00000000	      0.00000001	     29.37974716
      0.49379901	     -0.06537707	     -0.00000489	     -0.20666480	     -0.06699393	      0.88292283	     -0.00017629	     -0.22375018	      0.00000000	      0.00000001	     29.15510766
      0.49549439	     -0.06527159	     -0.00000246	     -0.20655939	     -0.06698750	      0.88292421	     -0.00017559	     -0.22372339	      0.00000000	      0.00000001	     29.81134585
      0.49718977	     -0.06517066	     -0.00000051	     -0.20645851	     -0.06698107	      0.88292564	     -0.00017482	     -0.22369603	      0.00000000	      0.00000001	     29.30270846
      0.49888516	     -0.06506188	      0.00000105	     -0.20634973	     -0.06697463	      0.88292712	     -0.00017398	     -0.22366828	      0.00000000	      0.00000001	     29.95413524
      0.50031692	     -0.06497510	      0.00000269	     -0.20626294	     -0.06696919	      0.88292842	     -0.00017323	     -0.22364444	      0.00000000	      0.00000001	     30.01494025
      0.50174869	     -0.06488569	      0.00000381	     -0.20617350	     -0.06696375	      0.88292975	     -0.00017243	     -0.22362036	      0.00000000	      0.00000001	     30.10241257
      0.50344208	     -0.06478395	      0.00000497	     -0.20607171	     -0.06695733	      0.88293137	     -0.00017144	     -0.22359153	      0.00000000	      0.00000001	     30.34704694
      0.50513548	     -0.06467615	      0.00000611	     -0.20596383	     -0.06695091	      0.88293304	     -0.00017038	     -0.22356243	      0.00000000	      0.00000001	     30.31741269
      0.50659924	     -0.06458441	      0.00000675	     -0.20587198	     -0.06694537	      0.88293451	     -0.00016943	     -0.22353699	      0.00000000	      0.00000001	     30.53944627
      0.50806301	     -0.06449184	      0.00000739	     -0.20577930	     -0.06693985	      0.88293601	     -0.00016844	     -0.22351133	      0.00000000	      0.00000001	     30.76381456
      0.50945603	     -0.06440569	      0.00000790	     -0.20569303	     -0.06693461	      0.88293747	     -0.00016747	     -0.22348672	      0.00000000	      0.00000001	     31.03640659
      0.51084904	     -0.06431822	      0.00000837	     -0.20560542	     -0.06692938	      0.88293895	     -0.00016646	     -0.22346197	      0.00000000	      0.00000001	     30.97901770
      0.51224206	     -0.06423022	      0.00000873	     -0.20551727	     -0.06692417	      0.88294045	     -0.00016542	     -0.22343706	      0.00000000	      0.00000001	     31.26481368
      0.51453007	     -0.06408813	      0.00001007	     -0.20537490	     -0.06691566	      0.88294297	     -0.00016364	     -0.22339590	      0.00000000	      0.00000001	     31.48717509
      0.51619170	     -0.06398341	      0.00001011	     -0.20526993	     -0.06690952	      0.88294483	     -0.00016231	     -0.22336586	      0.00000000	      0.00000001	     31.74875014
      0.51785334	     -0.06388019	      0.00001040	     -0.20516646	     -0.06690342	      0.88294671	     -0.00016093	     -0.22333587	      0.00000000	      0.00000001	     31.70800198
      0.51911885	     -0.06380356	      0.00000974	     -0.20508960	     -0.06689880	      0.88294816	     -0.00015986	     -0.22331308	      0.00000000	      0.00000001	     32.10031420
      0.52038437	     -0.06372701	      0.00000933	     -0.20501281	     -0.06689420	      0.88294961	     -0.00015878	     -0.22329036	      0.00000000	      0.00000001	     32.08544293
      0.52164989	     -0.06365169	      0.00000856	     -0.20493724	     -0.06688963	      0.88295108	     -0.00015767	     -0.22326769	      0.00000000	      0.00000001	     32.32906196
      0.52347298	     -0.06354638	      0.00000731	     -0.20483154	     -0.06688309	      0.88295321	     -0.00015604	     -0.22323522	      0.00000000	      0.00000001	     32.24685405
      0.52508878	     -0.06345054	      0.00000590	     -0.20473533	     -0.06687735	      0.88295510	     -0.00015457	     -0.22320660	      0.00000000	      0.00000001	     32.65604989
      0.52670457	     -0.06335866	      0.00000456	     -0.20464306	     -0.06687165	      0.88295701	     -0.00015308	     -0.22317810	      0.00000000	      0.00000001	     32.81728023
      0.52832036	     -0.06326830	      0.00000275	     -0.20455229	     -0.06686601	      0.88295892	     -0.00015156	     -0.22314981	      0.00000000	      0.00000001	     32.85748369
      0.52993616	     -0.06317893	      0.00000108	     -0.20446248	     -0.06686043	      0.88296083	     -0.00015003	     -0.22312174	      0.00000000	      0.00000001	     33.10460421
      0.53155195	     -0.06309152	     -0.00000132	     -0.20437461	     -0.06685490	      0.88296274	     -0.00014847	     -0.22309392	      0.00000000	      0.00000001	     33.30092455
      0.53316774	     -0.06300578	     -0.00000306	     -0.20428840	     -0.06684944	      0.88296465	     -0.00014691	     -0.22306636	      0.00000000	      0.00000001	     33.48396486
      0.53478354	     -0.06292469	     -0.00000622	     -0.20420681	     -0.06684404	      0.88296656	     -0.00014533	     -0.22303908	      0.00000000	      0.00000001	     33.90281388
      0.53639933	     -0.06284147	     -0.00000764	     -0.20412310	     -0.06683870	      0.88296846	     -0.00014375	     -0.22301218	      0.00000000	      0.00000001	     33.72931105
      0.53801512	     -0.06276100	     -0.00001111	     -0.20404209	     -0.06683343	      0.88297035	     -0.00014216	     -0.22298558	      0.00000000	      0.00000001	     34.12341315
      0.53938963	     -0.06269403	     -0.00001138	     -0.20397470	     -0.06682900	      0.88297196	     -0.00014080	     -0.22296321	      0.00000000	      0.00000001	     34.18865279
      0.54076414	     -0.06262877	     -0.00001342	     -0.20390896	     -0.06682463	      0.88297355	     -0.00013944	     -0.22294110	      0.00000000	      0.00000001	     34.49450365
      0.54213865	     -0.06256573	     -0.00001487	     -0.20384546	     -0.06682031	      0.88297513	     -0.00013809	     -0.22291925	      0.00000000	      0.00000001	     34.51194440
      0.54351316	     -0.06250332	     -0.00001691	     -0.20378256	     -0.06681604	      0.88297670	     -0.00013674	     -0.22289770	      0.00000000	      0.00000001	     34.75810543
      0.54589830	     -0.06240402	     -0.00001991	     -0.20368242	     -0.06680877	      0.88297940	     -0.00013442	     -0.22286108	      0.00000000	      0.00000001	     34.63894904
      0.54718584	     -0.06234101	     -0.00002277	     -0.20361890	     -0.06680492	      0.88298084	     -0.00013318	     -0.22284164	      0.00000000	      0.00000001	     35.09893275
      0.54847337	     -0.06228465	     -0.00002557	     -0.20356203	     -0.06680112	      0.88298227	     -0.00013194	     -0.22282239	      0.00000000	      0.00000001	     35.25189227
      0.55046707	     -0.06220698	     -0.00003133	     -0.20348353	     -0.06679535	      0.88298446	     -0.00013007	     -0.22279340	      0.00000000	      0.00000001	     35.61153743
      0.55197452	     -0.06214682	     -0.00003460	     -0.20342276	     -0.06679107	      0.88298609	     -0.00012867	     -0.22277219	      0.00000000	      0.00000001	     35.55100221
      0.55348196	     -0.06208891	     -0.00003899	     -0.20336420	     -0.06678687	      0.88298770	     -0.00012731	     -0.22275146	      0.00000000	      0.00000001	     35.90678688
      0.55498941	     -0.06203288	     -0.00004178	     -0.20330755	     -0.06678276	      0.88298929	     -0.00012598	     -0.22273116	      0.00000000	      0.00000001	     35.87980566
      0.55649686	     -0.06197839	     -0.00004614	     -0.20325240	     -0.06677873	      0.88299086	     -0.00012469	     -0.22271126	      0.00000000	      0.00000001	     36.34943059
      0.55800430	     -0.06192371	     -0.00004908	     -0.20319708	     -0.06677479	      0.88299241	     -0.00012344	     -0.22269178	      0.00000000	      0.00000001	     36.38600357
      0.55951175	     -0.06187238	     -0.00005385	     -0.20314507	     -0.06677093	      0.88299393	     -0.00012224	     -0.22267263	      0.00000000	      0.00000001	     36.67328599
      0.56101920	     -0.06181870	     -0.00005757	     -0.20309072	     -0.06676718	      0.88299543	     -0.00012109	     -0.22265392	      0.00000000	      0.00000001	     36.80742131
      0.56252664	     -0.06177108	     -0.00006332	     -0.20304238	     -0.06676351	      0.88299690	     -0.00011999	     -0.22263558	      0.00000000	      0.00000001	     37.06852233
      0.56403409	     -0.06172091	     -0.00006754	     -0.20299153	     -0.06675995	      0.88299835	     -0.00011896	     -0.22261769	      0.00000000	      0.00000001	     37.09279734
      0.56554154	     -0.06167390	     -0.00007350	     -0.20294378	     -0.06675649	      0.88299978	     -0.00011798	     -0.22260017	      0.00000000	      0.00000001	     37.33118099
      0.56704898	     -0.06162789	     -0.00007750	     -0.20289707	     -0.06675313	      0.88300117	     -0.00011706	     -0.22258300	      0.00000000	      0.00000001	     37.56520068
      0.56855643	     -0.06158386	     -0.00008321	     -0.20285231	     -0.06674987	      0.88300254	     -0.00011622	     -0.22256619	      0.00000000	      0.00000001	     37.53866283
      0.57006388	     -0.06153738	     -0.00008719	     -0.20280512	     -0.06674673	      0.88300388	     -0.00011544	     -0.22254968	      0.00000000	      0.00000001	     37.80881928
      0.57157132	     -0.06149539	     -0.00009298	     -0.20276239	     -0.06674369	      0.88300519	     -0.00011473	     -0.22253342	      0.00000000	      0.00000001	     38.22239059
      0.57307877	     -0.06145124	     -0.00009724	     -0.20271751	     -0.06674077	      0.88300648	     -0.00011410	     -0.22251748	      0.00000000	      0.00000001	     37.99407664
      0.57458622	     -0.06140879	     -0.00010347	     -0.20267429	     -0.06673797	      0.88300774	     -0.00011355	     -0.22250184	      0.00000000	      0.00000001	     38.57527539
      0.57609366	     -0.06136916	     -0.00010783	     -0.20263393	     -0.06673528	      0.88300896	     -0.00011307	     -0.22248656	      0.00000000	      0.00000001	     38.26045022
      0.57760111	     -0.06132728	     -0.00011384	     -0.20259127	     -0.06673271	      0.88301016	     -0.00011267	     -0.22247163	      0.00000000	      0.00000001	     38.81237111
      0.57910856	     -0.06128940	     -0.00011786	     -0.20255265	     -0.06673026	      0.88301133	     -0.00011236	     -0.22245696	      0.00000000	      0.00000001	     38.72974118
      0.58061600	     -0.06125027	     -0.00012348	     -0.20251274	     -0.06672794	      0.88301247	     -0.00011213	     -0.22244263	      0.00000000	      0.00000001	     39.00164369
      0.58212345	     -0.06121228	     -0.00012712	     -0.20247400	     -0.06672574	      0.88301358	     -0.00011198	     -0.22242856	      0.00000000	      0.00000000	     38.93577635
      0.58363090	     -0.06117417	     -0.00013252	     -0.20243510	     -0.06672367	      0.88301467	     -0.00011192	     -0.22241476	      0.00000000	      0.00000000	     39.38959770
      0.58513834	     -0.06114016	     -0.00013595	     -0.20240033	     -0.06672173	      0.88301572	     -0.00011195	     -0.22240123	      0.00000000	      0.00000000	     39.19306811
      0.58664579	     -0.06110610	     -0.00014131	     -0.20236547	     -0.06671991	      0.88301675	     -0.00011207	     -0.22238802	      0.00000000	      0.00000000	     39.64736693
      0.58815324	     -0.06107317	     -0.00014435	     -0.20233177	     -0.06671823	      0.88301774	     -0.00011227	     -0.22237515	      0.00000000	      0.00000000	     39.52618960
      0.58966068	     -0.06104345	     -0.00014951	     -0.20230124	     -0.06671668	      0.88301871	     -0.00011257	     -0.22236259	      0.00000000	      0.00000000	     39.83665274
      0.59116813	     -0.06101396	     -0.00015203	     -0.20227098	     -0.06671527	      0.88301965	     -0.00011296	     -0.22235043	      0.00000000	      0.00000000	     39.65451242
      0.59250021	     -0.06098999	     -0.00015621	     -0.20224629	     -0.06671413	      0.88302046	     -0.00011337	     -0.22233998	      0.00000000	      0.00000000	     40.04440953
      0.59383229	     -0.06096774	     -0.00015868	     -0.20222336	     -0.06671311	      0.88302124	     -0.00011386	     -0.22232988	      0.00000000	      0.00000000	     39.93510960
      0.59516436	     -0.06094635	     -0.00016165	     -0.20220126	     -0.06671218	      0.88302200	     -0.00011442	     -0.22232010	      0.00000000	      0.00000000	     40.15190731
      0.59693013	     -0.06092303	     -0.00016475	     -0.20217702	     -0.06671113	      0.88302297	     -0.00011528	     -0.22230769	      0.00000000	      0.00000000	     39.88879793
      0.59869589	     -0.06089884	     -0.00016874	     -0.20215188	     -0.06671026	      0.88302390	     -0.00011626	     -0.22229599	      0.00000000	      0.00000000	     40.42780019
      0.59994470	     -0.06088909	     -0.00017034	     -0.20214148	     -0.06670977	      0.88302454	     -0.00011702	     -0.22228815	      0.00000000	      0.00000000	     40.24084378
      0.60119351	     -0.06088050	     -0.00017268	     -0.20213222	     -0.06670937	      0.88302515	     -0.00011785	     -0.22228079	      0.00000000	      0.00000000	     40.41987525
      0.60280767	     -0.06087585	     -0.00017512	     -0.20212672	     -0.06670900	      0.88302591	     -0.00011902	     -0.22227204	      0.00000000	      0.00000000	     40.20665757
      0.60442183	     -0.06087328	     -0.00017768	     -0.20212329	     -0.06670879	      0.88302663	     -0.00012029	     -0.22226426	     -0.00000000	      0.00000000	     40.53561884
      0.60577171	     -0.06088007	     -0.00017918	     -0.20212937	     -0.06670874	      0.88302720	     -0.00012143	     -0.22225851	     -0.00000000	      0.00000000	     40.52479226
      0.60712158	     -0.06088753	     -0.00018058	     -0.20213613	     -0.06670880	      0.88302775	     -0.00012264	     -0.22225357	     -0.00000000	      0.00000000	     40.37166810
      0.60847146	     -0.06089836	     -0.00018145	     -0.20214627	     -0.06670897	      0.88302826	     -0.00012393	     -0.22224940	     -0.00000000	      0.00000000	     40.50861913
      0.61031868	     -0.06092010	     -0.00018228	     -0.20216709	     -0.06670939	      0.88302890	     -0.00012580	     -0.22224500	     -0.00000000	      0.00000000	     40.22117908
      0.61186398	     -0.06093872	     -0.00018223	     -0.20218494	     -0.06670991	      0.88302940	     -0.00012747	     -0.22224247	     -0.00000000	      0.00000000	     40.59163877
      0.61340929	     -0.06096478	     -0.00018260	     -0.20221025	     -0.06671056	      0.88302984	     -0.00012924	     -0.22224093	     -0.00000000	      0.00000000	     40.27839587
      0.61508655	     -0.06099599	     -0.00018205	     -0.20224066	     -0.06671144	      0.88303026	     -0.00013126	     -0.22224050	     -0.00000000	      0.00000000	     40.34185515
      0.61655214	     -0.06102805	     -0.00018230	     -0.20227201	     -0.06671234	      0.88303057	     -0.00013311	     -0.22224115	     -0.00000000	      0.00000000	     40.18843427
      0.61801773	     -0.06105974	     -0.00018136	     -0.20230304	     -0.06671337	      0.88303084	     -0.00013505	     -0.22224274	     -0.00000000	      0.00000000	     40.26536833
      0.61948332	     -0.06109825	     -0.00018118	     -0.20234086	     -0.06671453	      0.88303105	     -0.00013707	     -0.22224520	     -0.00000000	      0.00000000	     40.35849954
      0.62094891	     -0.06113710	     -0.00018019	     -0.20237906	     -0.06671580	      0.88303120	     -0.00013917	     -0.22224861	     -0.00000000	      0.00000000	     39.95503471
      0.62241450	     -0.06117991	     -0.00017996	     -0.20242121	     -0.06671720	      0.88303129	     -0.00014135	     -0.22225290	     -0.00000000	      0.00000000	     40.14478495
      0.62424295	     -0.06124051	     -0.00017860	     -0.20248103	     -0.06671911	      0.88303133	     -0.00014418	     -0.22225954	     -0.00000000	     -0.00000000	     39.59168421
      0.62568594	     -0.06128392	     -0.00017896	     -0.20252379	     -0.06672074	      0.88303129	     -0.00014650	     -0.22226573	     -0.00000000	     -0.00000000	     39.80215871
      0.62712893	     -0.06133574	     -0.00017766	     -0.20257502	     -0.06672249	      0.88303118	     -0.00014890	     -0.22227267	     -0.00000000	     -0.00000000	     39.62171886
      0.62857192	     -0.06139024	     -0.00017799	     -0.20262889	     -0.06672434	      0.88303102	     -0.00015137	     -0.22228048	     -0.00000000	     -0.00000000	     39.52057593
      0.63001491	     -0.06144566	     -0.00017687	     -0.20268374	     -0.06672630	      0.88303079	     -0.00015392	     -0.22228910	     -0.00000000	     -0.00000000	     39.46334985
      0.63189368	     -0.06152701	     -0.00017717	     -0.20276432	     -0.06672901	      0.88303039	     -0.00015734	     -0.22230143	     -0.00000000	     -0.00000000	     38.96793446
      0.63321606	     -0.06157703	     -0.00017530	     -0.20281386	     -0.06673102	      0.88303005	     -0.00015982	     -0.22231093	     -0.00000000	     -0.00000000	     39.04452488
      0.63453845	     -0.06163494	     -0.00017515	     -0.20287125	     -0.06673311	      0.88302966	     -0.00016235	     -0.22232095	     -0.00000000	     -0.00000000	     38.97301991
      0.63620602	     -0.06171200	     -0.00017365	     -0.20294771	     -0.06673586	      0.88302908	     -0.00016563	     -0.22233443	     -0.00000000	     -0.00000000	     38.85625767
      0.63787360	     -0.06178818	     -0.00017324	     -0.20302329	     -0.06673873	      0.88302842	     -0.00016899	     -0.22234883	     -0.00000000	     -0.00000000	     38.65901779
      0.63954117	     -0.06186564	     -0.00017015	     -0.20310022	     -0.06674172	      0.88302768	     -0.00017244	     -0.22236408	     -0.00000000	     -0.00000000	     38.25955631
      0.64077072	     -0.06192688	     -0.00017033	     -0.20316102	     -0.06674401	      0.88302708	     -0.00017503	     -0.22237582	     -0.00000000	     -0.00000000	     38.35608673
      0.64200026	     -0.06198683	     -0.00016875	     -0.20322059	     -0.06674635	      0.88302643	     -0.00017766	     -0.22238802	     -0.00000000	     -0.00000000	     38.07095284
      0.64322980	     -0.06204759	     -0.00016748	     -0.20328097	     -0.06674875	      0.88302575	     -0.00018034	     -0.22240060	     -0.00000000	     -0.00000000	     38.02132071
      0.64498473	     -0.06213704	     -0.00016547	     -0.20336991	     -0.06675228	      0.88302470	     -0.00018422	     -0.22241922	     -0.00000000	     -0.00000000	     37.51365524
      0.64673966	     -0.06222406	     -0.00016346	     -0.20345642	     -0.06675592	      0.88302357	     -0.00018818	     -0.22243861	     -0.00000000	     -0.00000000	     37.59544006
      0.64849458	     -0.06231816	     -0.00016107	     -0.20355005	     -0.06675966	      0.88302236	     -0.00019221	     -0.22245864	     -0.00000000	     -0.00000000	     37.17269374
      0.64999017	     -0.06239627	     -0.00015970	     -0.20362777	     -0.06676293	      0.88302127	     -0.00019569	     -0.22247635	     -0.00000000	     -0.00000001	     37.11421511
      0.65148576	     -0.06247665	     -0.00015742	     -0.20370778	     -0.06676627	      0.88302013	     -0.00019922	     -0.22249454	     -0.00000000	     -0.00000001	     36.95806822
      0.65298135	     -0.06255776	     -0.00015603	     -0.20378853	     -0.06676968	      0.88301894	     -0.00020280	     -0.22251320	     -0.00000000	     -0.00000001	     36.80106138
      0.65447693	     -0.06263972	     -0.00015396	     -0.20387015	     -0.06677315	      0.88301771	     -0.00020640	     -0.22253235	     -0.00000000	     -0.00000001	     36.50106000
      0.65597252	     -0.06272037	     -0.00015242	     -0.20395047	     -0.06677667	      0.88301644	     -0.00021005	     -0.22255192	     -0.00000000	     -0.00000001	     36.30998448
      0.65746811	     -0.06280226	     -0.00015021	     -0.20403206	     -0.06678026	      0.88301513	     -0.00021372	     -0.22257186	     -0.00000000	     -0.00000001	     36.19491227
      0.65896370	     -0.06288431	     -0.00014862	     -0.20411380	     -0.06678389	      0.88301378	     -0.00021742	     -0.22259221	     -0.00000000	     -0.00000001	     36.01253754
      0.66045929	     -0.06296639	     -0.00014650	     -0.20419561	     -0.06678757	      0.88301240	     -0.00022114	     -0.22261291	     -0.00000000	     -0.00000001	     35.76289271
      0.66195488	     -0.06304974	     -0.00014501	     -0.20427868	     -0.06679130	      0.88301099	     -0.00022489	     -0.22263396	     -0.00000000	     -0.00000001	     35.75471770
      0.66345047	     -0.06313337	     -0.00014311	     -0.20436208	     -0.06679507	      0.88300955	     -0.00022864	     -0.22265541	     -0.00000000	     -0.00000001	     35.36248380
      0.66524605	     -0.06323282	     -0.00014143	     -0.20446123	     -0.06679964	      0.88300779	     -0.00023317	     -0.22268164	     -0.00000000	     -0.00000001	     35.16391696
      0.66679886	     -0.06332028	     -0.00013922	     -0.20454848	     -0.06680363	      0.88300624	     -0.00023709	     -0.22270466	     -0.00000000	     -0.00000001	     35.00214613
      0.66835167	     -0.06340654	     -0.00013798	     -0.20463452	     -0.06680765	      0.88300468	     -0.00024102	     -0.22272805	     -0.00000000	     -0.00000001	     34.73717443
      0.66990448	     -0.06349106	     -0.00013525	     -0.20471887	     -0.06681170	      0.88300309	     -0.00024494	     -0.22275171	     -0.00000000	     -0.00000001	     34.60859265
      0.67145729	     -0.06357477	     -0.00013386	     -0.20480239	     -0.06681578	      0.88300150	     -0.00024885	     -0.22277562	     -0.00000000	     -0.00000001	     34.62752852
      0.67301010	     -0.06366235	     -0.00013180	     -0.20488981	     -0.06681987	      0.88299989	     -0.00025275	     -0.22279978	     -0.00000000	     -0.00000001	     34.30964843
      0.67456291	     -0.06374441	     -0.00013063	     -0.20497171	     -0.06682398	      0.88299827	     -0.00025663	     -0.22282430	     -0.00000000	     -0.00000001	     34.29032390
      0.67611572	     -0.06382934	     -0.00012812	     -0.20505654	     -0.06682811	      0.88299665	     -0.00026048	     -0.22284903	     -0.00000000	     -0.00000001	     33.83164451
      0.67766854	     -0.06391378	     -0.00012635	     -0.20514087	     -0.06683225	      0.88299502	     -0.00026429	     -0.22287399	     -0.00000000	     -0.00000001	     33.92188858
      0.67922135	     -0.06399501	     -0.00012329	     -0.20522203	     -0.06683640	      0.88299340	     -0.00026806	     -0.22289913	     -0.00000000	     -0.00000001	     33.48634968
      0.68077416	     -0.06407776	     -0.00012173	     -0.20530468	     -0.06684056	      0.88299177	     -0.00027178	     -0.22292435	     -0.00000000	     -0.00000001	     33.79367065
      0.68232697	     -0.06415746	     -0.00011879	     -0.20538435	     -0.06684473	      0.88299015	     -0.00027545	     -0.22294972	     -0.00000000	     -0.00000001	     33.22855899
      0.68387978	     -0.06423706	     -0.00011757	     -0.20546389	     -0.06684890	      0.88298853	     -0.00027905	     -0.22297514	     -0.00000000	     -0.00000001	     33.11378894
      0.68543259	     -0.06431485	     -0.00011570	     -0.20554164	     -0.06685307	      0.88298693	     -0.00028259	     -0.22300064	     -0.00000000	     -0.00000001	     32.94673664
      0.68698540	     -0.06439126	     -0.00011508	     -0.20561800	     -0.06685725	      0.88298533	     -0.00028606	     -0.22302621	     -0.00000000	     -0.00000001	     32.97563474
      0.68853821	     -0.06446638	     -0.00011300	     -0.20569312	     -0.06686142	      0.88298374	     -0.00028945	     -0.22305179	     -0.00000000	     -0.00000001	     32.91484368
      0.69009102	     -0.06453796	     -0.00011282	     -0.20576468	     -0.06686560	      0.88298217	     -0.00029276	     -0.22307745	     -0.00000000	     -0.00000001	     32.50357435
      0.69164383	     -0.06460755	     -0.00011182	     -0.20583426	     -0.06686977	      0.88298061	     -0.00029599	     -0.22310315	     -0.00000000	     -0.00000001	     32.66439924
      0.69319665	     -0.06467807	     -0.00011191	     -0.20590477	     -0.06687393	      0.88297907	     -0.00029913	     -0.22312883	     -0.00000000	     -0.00000001	     32.20763148
      0.69474946	     -0.06474197	     -0.00011091	     -0.20596870	     -0.06687809	      0.88297755	     -0.00030218	     -0.22315441	     -0.00000000	     -0.00000001	     32.35109138
      0.69661335	     -0.06482116	     -0.00011039	     -0.20604791	     -0.06688307	      0.88297575	     -0.00030571	     -0.22318472	     -0.00000000	     -0.00000001	     31.97622710
      0.69829082	     -0.06488085	     -0.00010757	     -0.20610770	     -0.06688754	      0.88297417	     -0.00030877	     -0.22321171	     -0.00000000	     -0.00000001	     31.98155966
      0.69996829	     -0.06494659	     -0.00010882	     -0.20617346	     -0.06689200	      0.88297262	     -0.00031172	     -0.22323812	     -0.00000000	     -0.00000001	     31.96344103
      0.70134783	     -0.06498943	     -0.00010630	     -0.20621640	     -0.06689566	      0.88297137	     -0.00031405	     -0.22325952	     -0.00000000	     -0.00000001	     31.71663039
      0.70272737	     -0.06503486	     -0.00010667	     -0.20626188	     -0.06689931	      0.88297015	     -0.00031630	     -0.22328045	     -0.00000000	     -0.00000001	     31.71403710
      0.70410691	     -0.06507719	     -0.00010641	     -0.20630427	     -0.06690295	      0.88296895	     -0.00031846	     -0.22330095	     -0.00000000	     -0.00000001	     31.58297992
      0.70581740	     -0.06512584	     -0.00010675	     -0.20635300	     -0.06690744	      0.88296751	     -0.00032103	     -0.22332573	     -0.00000000	     -0.00000001	     31.52194506
      0.70720295	     -0.06516250	     -0.00010667	     -0.20638973	     -0.06691107	      0.88296639	     -0.00032301	     -0.22334521	     -0.00000000	     -0.00000001	     31.56189770
      0.70858850	     -0.06519679	     -0.00010670	     -0.20642411	     -0.06691469	      0.88296529	     -0.00032490	     -0.22336418	     -0.00000000	     -0.00000001	     31.29741692
      0.70997405	     -0.06522761	     -0.00010662	     -0.20645502	     -0.06691829	      0.88296424	     -0.00032670	     -0.22338259	     -0.00000000	     -0.00000001	     31.37106186
      0.71157889	     -0.06526307	     -0.00010648	     -0.20649059	     -0.06692245	      0.88296306	     -0.00032868	     -0.22340322	     -0.00000000	     -0.00000000	     31.39593407
      0.71318372	     -0.06529671	     -0.00010619	     -0.20652436	     -0.06692659	      0.88296193	     -0.00033054	     -0.22342319	     -0.00000000	     -0.00000000	     30.97139256
      0.71478856	     -0.06532484	     -0.00010604	     -0.20655261	     -0.06693070	      0.88296087	     -0.00033227	     -0.22344248	     -0.00000000	     -0.00000000	     31.12382378
      0.71639339	     -0.06535291	     -0.00010553	     -0.20658082	     -0.06693480	      0.88295985	     -0.00033388	     -0.22346106	     -0.00000000	     -0.00000000	     31.01309410
      0.71799822	     -0.06537816	     -0.00010503	     -0.20660622	     -0.06693888	      0.88295890	     -0.00033537	     -0.22347902	     -0.00000000	     -0.00000000	     31.05070131
      0.71960306	     -0.06540184	     -0.00010428	     -0.20663005	     -0.06694294	      0.88295801	     -0.00033674	     -0.22349635	     -0.00000000	     -0.00000000	     31.03657514
      0.72120789	     -0.06542324	     -0.00010361	     -0.20665161	     -0.06694697	      0.88295717	     -0.00033798	     -0.22351305	     -0.00000000	     -0.00000000	     31.12946903
      0.72281272	     -0.06544337	     -0.00010276	     -0.20667191	     -0.06695098	      0.88295640	     -0.00033910	     -0.22352918	     -0.00000000	     -0.00000000	     31.04363582
      0.72441756	     -0.06546095	     -0.00010214	     -0.20668967	     -0.06695497	      0.88295568	     -0.00034009	     -0.22354470	     -0.00000000	     -0.00000000	     31.27675818
      0.72600710	     -0.06547532	     -0.00010080	     -0.20670424	     -0.06695890	      0.88295503	     -0.00034096	     -0.22355951	     -0.00000000	     -0.00000000	     31.20578166
      0.72759664	     -0.06548755	     -0.00010012	     -0.20671666	     -0.06696280	      0.88295443	     -0.00034171	     -0.22357373	     -0.00000000	     -0.00000000	     31.18253604
      0.72918395	     -0.06549866	     -0.00009887	     -0.20672798	     -0.06696667	      0.88295389	     -0.00034233	     -0.22358739	     -0.00000000	     -0.00000000	     31.13267433
      0.73077126	     -0.06550897	     -0.00009803	     -0.20673849	     -0.06697051	      0.88295341	     -0.00034284	     -0.22360049	     -0.00000000	     -0.00000000	     31.35528497
      0.73235856	     -0.06551393	     -0.00009650	     -0.20674368	     -0.06697432	      0.88295298	     -0.00034324	     -0.22361310	     -0.00000000	     -0.00000000	     31.17718730
      0.73394587	     -0.06551947	     -0.00009593	     -0.20674943	     -0.06697811	      0.88295260	     -0.00034351	     -0.22362512	     -0.00000000	     -0.00000000	     31.54105663
      0.73553318	     -0.06552022	     -0.00009464	     -0.20675041	     -0.06698186	      0.88295228	     -0.00034367	     -0.22363667	     -0.00000000	     -0.00000000	     31.46423366
      0.73712048	     -0.06552264	     -0.00009466	     -0.20675304	     -0.06698558	      0.88295201	     -0.00034371	     -0.22364770	     -0.00000000	     -0.00000000	     31.56511974
      0.73870779	     -0.06552028	     -0.00009362	     -0.20675092	     -0.06698927	      0.88295178	     -0.00034364	     -0.22365828	     -0.00000000	     -0.00000000	     31.38684580
      0.74029510	     -0.06551947	     -0.00009376	     -0.20675032	     -0.06699292	      0.88295160	     -0.00034345	     -0.22366832	     -0.00000000	     -0.00000000	     31.82673028
      0.74188240	     -0.06551231	     -0.00009270	     -0.20674341	     -0.06699654	      0.88295147	     -0.00034315	     -0.22367793	     -0.00000000	     -0.00000000	     31.54228045
      0.74346971	     -0.06550493	     -0.00009284	     -0.20673625	     -0.06700011	      0.88295138	     -0.00034274	     -0.22368695	     -0.00000000	     -0.00000000	     31.80508716
      0.74505702	     -0.06549676	     -0.00009213	     -0.20672833	     -0.06700365	      0.88295133	     -0.00034222	     -0.22369546	     -0.00000000	     -0.00000000	     31.74423906
      0.74664433	     -0.06548575	     -0.00009236	     -0.20671756	     -0.06700715	      0.88295132	     -0.00034159	     -0.22370346	     -0.00000000	      0.00000000	     32.02138269
      0.74823163	     -0.06547456	     -0.00009194	     -0.20670661	     -0.06701060	      0.88295135	     -0.00034085	     -0.22371092	     -0.00000000	      0.00000000	     31.86145494
      0.74981894	     -0.06545974	     -0.00009236	     -0.20669203	     -0.06701402	      0.88295142	     -0.00034001	     -0.22371789	     -0.00000000	      0.00000000	     32.14683561
      0.75140625	     -0.06544731	     -0.00009242	     -0.20667983	     -0.06701739	      0.88295152	     -0.00033906	     -0.22372431	     -0.00000000	      0.00000000	     32.34539100
      0.75299355	     -0.06542872	     -0.00009277	     -0.20666149	     -0.06702071	      0.88295165	     -0.00033801	     -0.22373028	     -0.00000000	      0.00000000	     32.29332872
      0.75462070	     -0.06541022	     -0.00009301	     -0.20664324	     -0.06702407	      0.88295183	     -0.00033684	     -0.22373586	     -0.00000000	      0.00000000	     32.44357709
      0.75624784	     -0.06538945	     -0.00009343	     -0.20662272	     -0.06702738	      0.88295203	     -0.00033557	     -0.22374091	     -0.00000000	      0.00000000	     32.76241573
      0.75787498	     -0.06536826	     -0.00009386	     -0.20660178	     -0.06703064	      0.88295226	     -0.00033420	     -0.22374541	     -0.00000000	      0.00000000	     32.54057503
      0.75950213	     -0.06534360	     -0.00009449	     -0.20657737	     -0.06703385	      0.88295253	     -0.00033274	     -0.22374939	     -0.00000000	      0.00000000	     32.78444820
      0.76096433	     -0.06532033	     -0.00009487	     -0.20655432	     -0.06703669	      0.88295279	     -0.00033136	     -0.22375248	     -0.00000000	      0.00000000	     32.93761950
      0.76242653	     -0.06529525	     -0.00009554	     -0.20652947	     -0.06703949	      0.88295306	     -0.00032990	     -0.22375513	     -0.00000000	      0.00000000	     33.18006290
      0.76380728	     -0.06527217	     -0.00009616	     -0.20650660	     -0.06704209	      0.88295335	     -0.00032847	     -0.22375723	     -0.00000000	      0.00000000	     33.42928753
      0.76518803	     -0.06524683	     -0.00009689	     -0.20648147	     -0.06704465	      0.88295364	     -0.00032698	     -0.22375897	     -0.00000000	      0.00000000	     33.34261657
      0.76656879	     -0.06521962	     -0.00009774	     -0.20645447	     -0.06704717	      0.88295395	     -0.00032544	     -0.22376031	     -0.00000000	      0.00000000	     33.63366841
      0.76894097	     -0.06517261	     -0.00009934	     -0.20640782	     -0.06705142	      0.88295452	     -0.00032267	     -0.22376174	     -0.00000000	      0.00000000	     33.78331128
      0.77056129	     -0.06513755	     -0.00010107	     -0.20637298	     -0.06705425	      0.88295493	     -0.00032071	     -0.22376205	     -0.00000000	      0.00000000	     34.12595352
      0.77218161	     -0.06510124	     -0.00010238	     -0.20633691	     -0.06705702	      0.88295536	     -0.00031869	     -0.22376187	     -0.00000000	      0.00000000	     33.99372460
      0.77380193	     -0.06506495	     -0.00010468	     -0.20630082	     -0.06705974	      0.88295581	     -0.00031662	     -0.22376118	     -0.00000000	      0.00000000	     34.64236684
      0.77542224	     -0.06502520	     -0.00010604	     -0.20626130	     -0.06706240	      0.88295627	     -0.00031451	     -0.22376005	     -0.00000000	      0.00000000	     34.44532569
      0.77704256	     -0.06498562	     -0.00010894	     -0.20622192	     -0.06706501	      0.88295675	     -0.00031236	     -0.22375842	     -0.00000000	      0.00000000	     34.58516756
      0.77847666	     -0.06494848	     -0.00011071	     -0.20618495	     -0.06706727	      0.88295718	     -0.00031043	     -0.22375659	     -0.00000000	      0.00000000	     34.85508122
      0.77991075	     -0.06491096	     -0.00011345	     -0.20614759	     -0.06706948	      0.88295763	     -0.00030848	     -0.22375439	     -0.00000000	      0.00000000	     35.16150602
      0.78130922	     -0.06487507	     -0.00011595	     -0.20611186	     -0.06707160	      0.88295808	     -0.00030656	     -0.22375191	     -0.00000000	      0.00000000	     35.44683634
      0.78270769	     -0.06483776	     -0.00011885	     -0.20607470	     -0.06707367	      0.88295854	     -0.00030463	     -0.22374914	     -0.00000000	      0.00000000	     35.40682269
      0.78410616	     -0.06479857	     -0.00012181	     -0.20603565	     -0.06707570	      0.88295901	     -0.00030270	     -0.22374603	     -0.00000000	      0.00000000	     35.77303064
      0.78573385	     -0.06475425	     -0.00012545	     -0.20599149	     -0.06707801	      0.88295957	     -0.00030044	     -0.22374200	     -0.00000000	      0.00000000	     36.08990017
      0.78736154	     -0.06471040	     -0.00012919	     -0.20594780	     -0.06708026	      0.88296015	     -0.00029818	     -0.22373759	     -0.00000000	      0.00000000	     35.86743646
      0.78898923	     -0.06466180	     -0.00013300	     -0.20589934	     -0.06708245	      0.88296075	     -0.00029594	     -0.22373278	     -0.00000000	      0.00000000	     36.36846644
      0.79061692	     -0.06461444	     -0.00013718	     -0.20585212	     -0.06708459	      0.88296136	     -0.00029371	     -0.22372753	     -0.00000000	      0.00000000	     36.51666781
      0.79224461	     -0.06456601	     -0.00014178	     -0.20580382	     -0.06708668	      0.88296198	     -0.00029151	     -0.22372193	     -0.00000000	      0.00000000	     36.87644767
      0.79387231	     -0.06451839	     -0.00014647	     -0.20575631	     -0.06708871	      0.88296263	     -0.00028936	     -0.22371596	     -0.00000000	      0.00000000	     37.13682013
      0.79550000	     -0.06446919	     -0.00015141	     -0.20570723	     -0.06709070	      0.88296329	     -0.00028726	     -0.22370965	     -0.00000000	      0.00000000	     37.49914410
      0.79696413	     -0.06442466	     -0.00015583	     -0.20566280	     -0.06709244	      0.88296390	     -0.00028543	     -0.22370363	     -0.00000000	      0.00000000	     37.86299263
      0.79842826	     -0.06437955	     -0.00016042	     -0.20561779	     -0.06709415	      0.88296452	     -0.00028365	     -0.22369730	     -0.00000000	      0.00000000	     38.28639766
      0.79981492	     -0.06433854	     -0.00016477	     -0.20557687	     -0.06709574	      0.88296511	     -0.00028203	     -0.22369102	     -0.00000000	      0.00000000	     38.71575104
      0.80120158	     -0.06429631	     -0.00016919	     -0.20553473	     -0.06709730	      0.88296572	     -0.00028047	     -0.22368451	     -0.00000000	      0.00000000	     38.76246341
      0.80258824	     -0.06425278	     -0.00017366	     -0.20549129	     -0.06709883	      0.88296634	     -0.00027898	     -0.22367771	     -0.00000000	      0.00000000	     39.24334870
      0.80596946	     -0.06415646	     -0.00018478	     -0.20539520	     -0.06710247	      0.88296788	     -0.00027565	     -0.22365990	     -0.00000000	      0.00000000	     38.63195269
      0.80703202	     -0.06411322	     -0.00018806	     -0.20535201	     -0.06710358	      0.88296838	     -0.00027470	     -0.22365404	     -0.00000000	      0.00000000	     40.10104265
      0.80831419	     -0.06407159	     -0.00019227	     -0.20531046	     -0.06710491	      0.88296898	     -0.00027362	     -0.22364662	     -0.00000000	      0.00000000	     40.40852887
      0.80998882	     -0.06401828	     -0.00019779	     -0.20525725	     -0.06710663	      0.88296978	     -0.00027232	     -0.22363654	     -0.00000000	      0.00000000	     41.02680242
      0.81166346	     -0.06396498	     -0.00020341	     -0.20520405	     -0.06710832	      0.88297059	     -0.00027115	     -0.22362605	     -0.00000000	      0.00000000	     40.77758960
      0.81333810	     -0.06390631	     -0.00020880	     -0.20514547	     -0.06710999	      0.88297140	     -0.00027011	     -0.22361517	     -0.00000000	      0.00000000	     41.97341973
      0.81501274	     -0.06385638	     -0.00021465	     -0.20509564	     -0.06711164	      0.88297222	     -0.00026921	     -0.22360382	     -0.00000000	      0.00000000	     41.47612380
      0.81668737	     -0.06379914	     -0.00022011	     -0.20503848	     -0.06711328	      0.88297304	     -0.00026845	     -0.22359218	     -0.00000000	      0.00000000	     42.54578441
      0.81813015	     -0.06375338	     -0.00022509	     -0.20499279	     -0.06711468	      0.88297375	     -0.00026791	     -0.22358185	     -0.00000000	      0.00000000	     42.22166359
      0.81957292	     -0.06370360	     -0.00022984	     -0.20494308	     -0.06711607	      0.88297446	     -0.00026748	     -0.22357125	     -0.00000000	      0.00000000	     42.74766676
      0.82101569	     -0.06365753	     -0.00023471	     -0.20489707	     -0.06711746	      0.88297516	     -0.00026715	     -0.22356039	     -0.00000000	      0.00000000	     43.12300982
      0.82275213	     -0.06360444	     -0.00024060	     -0.20484405	     -0.06711913	      0.88297601	     -0.00026691	     -0.22354704	     -0.00000000	      0.00000000	     43.35598632
      0.82448856	     -0.06354725	     -0.00024622	     -0.20478692	     -0.06712080	      0.88297685	     -0.00026682	     -0.22353348	     -0.00000000	      0.00000000	     43.20237436
      0.82591562	     -0.06349682	     -0.00025092	     -0.20473653	     -0.06712218	      0.88297754	     -0.00026687	     -0.22352207	     -0.00000000	      0.00000000	     43.82852304
      0.82734268	     -0.06345168	     -0.00025541	     -0.20469143	     -0.06712356	      0.88297821	     -0.00026704	     -0.22351045	     -0.00000000	      0.00000000	     44.08943891
      0.82880805	     -0.06340496	     -0.00026003	     -0.20464474	     -0.06712498	      0.88297890	     -0.00026732	     -0.22349837	     -0.00000000	      0.00000000	     44.45967952
      0.83027341	     -0.06335861	     -0.00026450	     -0.20459842	     -0.06712641	      0.88297958	     -0.00026772	     -0.22348617	     -0.00000000	      0.00000000	     44.28256528
      0.83173878	     -0.06330771	     -0.00026954	     -0.20454752	     -0.06712785	      0.88298024	     -0.00026823	     -0.22347386	     -0.00000000	      0.00000000	     44.74672181
      0.83339178	     -0.06325579	     -0.00027529	     -0.20449558	     -0.06712949	      0.88298098	     -0.00026895	     -0.22345996	     -0.00000000	      0.00000000	     44.96610198
      0.83504478	     -0.06320528	     -0.00028123	     -0.20444504	     -0.06713115	      0.88298171	     -0.00026983	     -0.22344609	     -0.00000000	      0.00000000	     45.13804748
      0.83669778	     -0.06315379	     -0.00028627	     -0.20439353	     -0.06713283	      0.88298242	     -0.00027085	     -0.22343226	     -0.00000000	      0.00000000	     44.95533858
      0.83835079	     -0.06309977	     -0.00029121	     -0.20433947	     -0.06713454	      0.88298311	     -0.00027203	     -0.22341845	     -0.00000000	      0.00000000	     45.48529671
      0.83979376	     -0.06305910	     -0.00029445	     -0.20429878	     -0.06713605	      0.88298370	     -0.00027318	     -0.22340632	     -0.00000000	      0.00000000	     45.54295550
      0.84123674	     -0.06301338	     -0.00029811	     -0.20425302	     -0.06713759	      0.88298428	     -0.00027444	     -0.22339423	     -0.00000000	      0.00000000	     45.71546339
      0.84267971	     -0.06297252	     -0.00030137	     -0.20421212	     -0.06713915	      0.88298485	     -0.00027582	     -0.22338210	     -0.00000000	      0.00000000	     45.78404681
      0.84412268	     -0.06292968	     -0.00030477	     -0.20416923	     -0.06714073	      0.88298540	     -0.00027732	     -0.22337001	     -0.00000000	      0.00000000	     45.86756071
      0.84556566	     -0.06288839	     -0.00030781	     -0.20412788	     -0.06714234	      0.88298594	     -0.00027893	     -0.22335792	     -0.00000000	      0.00000000	     46.16987035
      0.84732221	     -0.06284060	     -0.00031164	     -0.20408001	     -0.06714433	      0.88298658	     -0.00028105	     -0.22334324	     -0.00000001	      0.00000000	     45.83432254
      0.84907876	     -0.06279218	     -0.00031554	     -0.20403148	     -0.06714636	      0.88298719	     -0.00028334	     -0.22332870	     -0.00000001	      0.00000000	     46.39076462
      0.85083531	     -0.06274660	     -0.00031978	     -0.20398578	     -0.06714844	      0.88298778	     -0.00028579	     -0.22331430	     -0.00000001	      0.00000000	     45.93447223
      0.85233444	     -0.06270661	     -0.00032188	     -0.20394570	     -0.06715025	      0.88298827	     -0.00028802	     -0.22330215	     -0.00000001	      0.00000000	     46.58792545
      0.85383357	     -0.06266906	     -0.00032438	     -0.20390805	     -0.06715210	      0.88298873	     -0.00029037	     -0.22329013	     -0.00000001	      0.00000000	     46.45843151
      0.85533269	     -0.06263269	     -0.00032558	     -0.20387160	     -0.06715397	      0.88298919	     -0.00029285	     -0.22327825	     -0.00000001	      0.00000000	     46.80896790
      0.85683182	     -0.06259805	     -0.00032753	     -0.20383686	     -0.06715589	      0.88298962	     -0.00029544	     -0.22326652	     -0.00000001	      0.00000000	     46.50402042
      0.85833095	     -0.06256144	     -0.00032850	     -0.20380015	     -0.06715784	      0.88299003	     -0.00029815	     -0.22325493	     -0.00000001	      0.00000000	     46.83325283
      0.85970011	     -0.06253132	     -0.00032949	     -0.20376994	     -0.06715965	      0.88299039	     -0.00030073	     -0.22324443	     -0.00000001	      0.00000000	     46.96842395
      0.86106928	     -0.06250143	     -0.00033003	     -0.20373996	     -0.06716149	      0.88299073	     -0.00030341	     -0.22323408	     -0.00000001	      0.00000000	     46.73681951
      0.86243844	     -0.06247086	     -0.00033068	     -0.20370928	     -0.06716337	      0.88299106	     -0.00030619	     -0.22322385	     -0.00000001	      0.00000000	     46.97353818
      0.86477234	     -0.06242706	     -0.00033130	     -0.20366530	     -0.06716663	      0.88299158	     -0.00031114	     -0.22320673	     -0.00000001	      0.00000000	     46.72503936
      0.86631865	     -0.06239228	     -0.00033159	     -0.20363040	     -0.06716885	      0.88299189	     -0.00031457	     -0.22319573	     -0.00000001	      0.00000000	     46.93613053
      0.86786497	     -0.06236606	     -0.00033088	     -0.20360406	     -0.06717110	      0.88299218	     -0.00031812	     -0.22318489	     -0.00000001	      0.00000000	     46.78621800
      0.86941128	     -0.06233791	     -0.00033018	     -0.20357580	     -0.06717340	      0.88299245	     -0.00032179	     -0.22317434	     -0.00000001	      0.00000000	     47.09956950
      0.87095760	     -0.06231814	     -0.00032880	     -0.20355591	     -0.06717573	      0.88299269	     -0.00032556	     -0.22316404	     -0.00000001	      0.00000000	     46.70894689
      0.87250391	     -0.06229705	     -0.00032777	     -0.20353469	     -0.06717811	      0.88299290	     -0.00032945	     -0.22315416	     -0.00000001	      0.00000000	     47.12008743
      0.87405023	     -0.06228715	     -0.00032603	     -0.20352469	     -0.06718052	      0.88299308	     -0.00033345	     -0.22314473	     -0.00000001	      0.00000000	     46.63628670
      0.87559654	     -0.06227298	     -0.00032444	     -0.20351040	     -0.06718297	      0.88299322	     -0.00033756	     -0.22313590	     -0.00000001	      0.00000000	     46.79886511
      0.87698604	     -0.06226906	     -0.00032225	     -0.20350637	     -0.06718520	      0.88299332	     -0.00034133	     -0.22312840	     -0.00000001	      0.00000000	     46.71832582
      0.87837555	     -0.06226583	     -0.00032035	     -0.20350304	     -0.06718745	      0.88299339	     -0.00034518	     -0.22312140	     -0.00000001	      0.00000000	     46.65866212
      0.87976505	     -0.06226549	     -0.00031794	     -0.20350262	     -0.06718974	      0.88299343	     -0.00034911	     -0.22311492	     -0.00000001	      0.00000000	     46.48703576
      0.88115455	     -0.06226667	     -0.00031548	     -0.20350371	     -0.06719204	      0.88299343	     -0.00035312	     -0.22310894	     -0.00000001	     -0.00000000	     46.47107521
      0.88254405	     -0.06227203	     -0.00031273	     -0.20350898	     -0.06719438	      0.88299339	     -0.00035719	     -0.22310347	     -0.00000001	     -0.00000000	     46.42619219
      0.88393355	     -0.06228027	     -0.00030992	     -0.20351714	     -0.06719673	      0.88299331	     -0.00036133	     -0.22309858	     -0.00000001	     -0.00000000	     46.09604627
      0.88511589	     -0.06228921	     -0.00030732	     -0.20352601	     -0.06719875	      0.88299321	     -0.00036490	     -0.22309486	     -0.00000001	     -0.00000000	     46.13937180
      0.88629822	     -0.06230011	     -0.00030451	     -0.20353684	     -0.06720078	      0.88299308	     -0.00036852	     -0.22309156	     -0.00000001	     -0.00000000	     45.97702928
      0.88772230	     -0.06231673	     -0.00030093	     -0.20355339	     -0.06720324	      0.88299287	     -0.00037292	     -0.22308816	     -0.00000001	     -0.00000000	     45.86957885
      0.88914637	     -0.06233574	     -0.00029707	     -0.20357234	     -0.06720572	      0.88299262	     -0.00037738	     -0.22308542	     -0.00000001	     -0.00000000	     45.57636999
      0.89033666	     -0.06235288	     -0.00029367	     -0.20358944	     -0.06720780	      0.88299237	     -0.00038115	     -0.22308360	     -0.00000001	     -0.00000000	     45.51448912
      0.89152694	     -0.06237258	     -0.00029010	     -0.20360910	     -0.06720989	      0.88299208	     -0.00038494	     -0.22308221	     -0.00000001	     -0.00000000	     45.39930734
      0.89271723	     -0.06239383	     -0.00028618	     -0.20363032	     -0.06721198	      0.88299175	     -0.00038876	     -0.22308127	     -0.00000001	     -0.00000000	     45.22092322
      0.89431939	     -0.06242530	     -0.00028054	     -0.20366176	     -0.06721481	      0.88299124	     -0.00039395	     -0.22308068	     -0.00000001	     -0.00000000	     45.10244486
      0.89558192	     -0.06245242	     -0.00027572	     -0.20368887	     -0.06721704	      0.88299079	     -0.00039806	     -0.22308078	     -0.00000001	     -0.00000000	     44.76802195
      0.89684445	     -0.06248174	     -0.00027080	     -0.20371819	     -0.06721928	      0.88299029	     -0.00040219	     -0.22308136	     -0.00000001	     -0.00000000	     44.70518559
      0.89810698	     -0.06251331	     -0.00026578	     -0.20374976	     -0.06722151	      0.88298975	     -0.00040634	     -0.22308245	     -0.00000001	     -0.00000000	     44.45573354
      0.89936951	     -0.06254712	     -0.00026048	     -0.20378357	     -0.06722374	      0.88298915	     -0.00041050	     -0.22308404	     -0.00000001	     -0.00000000	     44.35553322
      0.90090510	     -0.06259169	     -0.00025390	     -0.20382816	     -0.06722644	      0.88298837	     -0.00041557	     -0.22308669	     -0.00000001	     -0.00000000	     43.87070463
      0.90244069	     -0.06263652	     -0.00024718	     -0.20387301	     -0.06722914	      0.88298751	     -0.00042064	     -0.22309007	     -0.00000001	     -0.00000000	     43.89613986
      0.90362058	     -0.06267499	     -0.00024187	     -0.20391150	     -0.06723120	      0.88298680	     -0.00042454	     -0.22309315	     -0.00000001	     -0.00000000	     43.71901073
      0.90480046	     -0.06271430	     -0.00023659	     -0.20395084	     -0.06723325	      0.88298604	     -0.00042843	     -0.22309667	     -0.00000001	     -0.00000000	     43.47059855
      0.90630238	     -0.06276749	     -0.00022982	     -0.20400407	     -0.06723584	      0.88298502	     -0.00043338	     -0.22310176	     -0.00000001	     -0.00000000	     43.37010608
      0.90780430	     -0.06282380	     -0.00022298	     -0.20406044	     -0.06723842	      0.88298393	     -0.00043830	     -0.22310757	     -0.00000001	     -0.00000001	     42.73664917
      0.90930621	     -0.06287952	     -0.00021613	     -0.20411621	     -0.06724096	      0.88298278	     -0.00044320	     -0.22311406	     -0.00000001	     -0.00000001	     42.76955461
      0.91080813	     -0.06294007	     -0.00020907	     -0.20417682	     -0.06724348	      0.88298156	     -0.00044807	     -0.22312118	     -0.00000001	     -0.00000001	     42.64575267
      0.91231005	     -0.06300281	     -0.00020167	     -0.20423965	     -0.06724597	      0.88298027	     -0.00045291	     -0.22312899	     -0.00000000	     -0.00000001	     42.04710996
      0.91381196	     -0.06306456	     -0.00019414	     -0.20430148	     -0.06724842	      0.88297892	     -0.00045770	     -0.22313741	     -0.00000000	     -0.00000001	     42.04396996
      0.91531388	     -0.06312945	     -0.00018638	     -0.20436647	     -0.06725083	      0.88297750	     -0.00046244	     -0.22314639	     -0.00000000	     -0.00000001	     41.91963865
      0.91681580	     -0.06319683	     -0.00017843	     -0.20443397	     -0.06725321	      0.88297603	     -0.00046712	     -0.22315597	     -0.00000000	     -0.00000001	     41.37759464
      0.91831771	     -0.06326287	     -0.00017009	     -0.20450013	     -0.06725554	      0.88297451	     -0.00047173	     -0.22316608	     -0.00000000	     -0.00000001	     41.38979784
      0.91981963	     -0.06333176	     -0.00016155	     -0.20456916	     -0.06725784	      0.88297293	     -0.00047627	     -0.22317668	     -0.00000000	     -0.00000001	     41.22933923
      0.92132155	     -0.06340162	     -0.00015287	     -0.20463918	     -0.06726009	      0.88297131	     -0.00048072	     -0.22318779	     -0.00000000	     -0.00000001	     40.66610155
      0.92282346	     -0.06346981	     -0.00014433	     -0.20470752	     -0.06726230	      0.88296964	     -0.00048507	     -0.22319934	     -0.00000000	     -0.00000001	     40.66612444
      0.92432538	     -0.06354216	     -0.00013603	     -0.20478002	     -0.06726447	      0.88296794	     -0.00048933	     -0.22321137	     -0.00000000	     -0.00000001	     40.56489166
      0.92582730	     -0.06361674	     -0.00012780	     -0.20485476	     -0.06726659	      0.88296620	     -0.00049346	     -0.22322396	     -0.00000000	     -0.00000001	     39.96758014
      0.92732921	     -0.06368994	     -0.00011965	     -0.20492812	     -0.06726868	      0.88296444	     -0.00049748	     -0.22323707	     -0.00000000	     -0.00000001	     39.99549462
      0.92883113	     -0.06376615	     -0.00011133	     -0.20500450	     -0.06727072	      0.88296266	     -0.00050138	     -0.22325065	     -0.00000000	     -0.00000001	     39.89616297
      0.93033305	     -0.06384369	     -0.00010305	     -0.20508223	     -0.06727271	      0.88296086	     -0.00050514	     -0.22326473	     -0.00000000	     -0.00000001	     39.34679573
      0.93183496	     -0.06391928	     -0.00009478	     -0.20515801	     -0.06727467	      0.88295906	     -0.00050877	     -0.22327927	     -0.00000000	     -0.00000001	     39.38592760
      0.93343073	     -0.06400305	     -0.00008592	     -0.20524198	     -0.06727669	      0.88295714	     -0.00051247	     -0.22329515	     -0.00000000	     -0.00000001	     39.28510176
      0.93502650	     -0.06408897	     -0.00007704	     -0.20532814	     -0.06727867	      0.88295522	     -0.00051601	     -0.22331155	     -0.00000000	     -0.00000001	     38.66129176
      0.93662227	     -0.06417163	     -0.00006777	     -0.20541105	     -0.06728060	      0.88295331	     -0.00051938	     -0.22332842	     -0.00000000	     -0.00000001	     38.86696323
      0.93821804	     -0.06425543	     -0.00005867	     -0.20549511	     -0.06728247	      0.88295142	     -0.00052258	     -0.22334566	     -0.00000000	     -0.00000001	     38.27711484
      0.93981381	     -0.06433838	     -0.00005041	     -0.20557831	     -0.06728430	      0.88294955	     -0.00052561	     -0.22336342	     -0.00000000	     -0.00000001	     38.30995745
      0.94140957	     -0.06442267	     -0.00004241	     -0.20566286	     -0.06728607	      0.88294771	     -0.00052846	     -0.22338172	     -0.00000000	     -0.00000001	     38.17028424
      0.94300534	     -0.06450851	     -0.00003512	     -0.20574896	     -0.06728778	      0.88294590	     -0.00053113	     -0.22340054	     -0.00000000	     -0.00000001	     37.92242429
      0.94460111	     -0.06459248	     -0.00002742	     -0.20583321	     -0.06728944	      0.88294414	     -0.00053362	     -0.22341985	     -0.00000000	     -0.00000001	     37.63828601
      0.94630941	     -0.06468152	     -0.00001953	     -0.20592258	     -0.06729115	      0.88294229	     -0.00053609	     -0.22344090	     -0.00000000	     -0.00000001	     37.35950397
      0.94782908	     -0.06476260	     -0.00001214	     -0.20600396	     -0.06729261	      0.88294069	     -0.00053810	     -0.22345986	     -0.00000000	     -0.00000001	     37.35788213
      0.94934876	     -0.06483953	     -0.00000515	     -0.20608121	     -0.06729402	      0.88293914	     -0.00053995	     -0.22347906	     -0.00000000	     -0.00000001	     37.03339731
      0.95131233	     -0.06494041	      0.00000432	     -0.20618253	     -0.06729576	      0.88293721	     -0.00054209	     -0.22350411	     -0.00000000	     -0.00000001	     36.84951825
      0.95282887	     -0.06501714	      0.00001099	     -0.20625961	     -0.06729704	      0.88293578	     -0.00054354	     -0.22352354	     -0.00000000	     -0.00000001	     36.63344662
      0.95434541	     -0.06509202	      0.00001899	     -0.20633487	     -0.06729826	      0.88293440	     -0.00054483	     -0.22354303	     -0.00000000	     -0.00000001	     36.48741738
      0.95629098	     -0.06519077	      0.00002730	     -0.20643411	     -0.06729973	      0.88293271	     -0.00054624	     -0.22356803	     -0.00000000	     -0.00000001	     35.87893031
      0.95767076	     -0.06525562	      0.00003447	     -0.20649934	     -0.06730072	      0.88293158	     -0.00054707	     -0.22358582	     -0.00000000	     -0.00000001	     36.00318898
      0.95905053	     -0.06532218	      0.00004023	     -0.20656627	     -0.06730166	      0.88293049	     -0.00054775	     -0.22360355	     -0.00000000	     -0.00000001	     35.95485170
      0.96071001	     -0.06540105	      0.00004784	     -0.20664561	     -0.06730271	      0.88292925	     -0.00054840	     -0.22362481	     -0.00000000	     -0.00000000	     35.39785973
      0.96236949	     -0.06547907	      0.00005413	     -0.20672409	     -0.06730369	      0.88292809	     -0.00054884	     -0.22364591	     -0.00000000	     -0.00000000	     35.66430770
      0.96402896	     -0.06555137	      0.00006164	     -0.20679690	     -0.06730458	      0.88292700	     -0.00054908	     -0.22366690	     -0.00000000	     -0.00000000	     34.86247757
      0.96550464	     -0.06561433	      0.00006659	     -0.20686028	     -0.06730531	      0.88292610	     -0.00054913	     -0.22368531	     -0.00000000	     -0.00000000	     35.05077367
      0.96698031	     -0.06567659	      0.00007240	     -0.20692299	     -0.06730597	      0.88292526	     -0.00054902	     -0.22370350	     -0.00000000	     -0.00000000	     34.86753208
      0.96845599	     -0.06573761	      0.00007745	     -0.20698447	     -0.06730656	      0.88292448	     -0.00054874	     -0.22372145	     -0.00000000	     -0.00000000	     34.90357780
      0.96993167	     -0.06579531	      0.00008276	     -0.20704264	     -0.06730709	      0.88292377	     -0.00054831	     -0.22373913	     -0.00000000	     -0.00000000	     34.39760600
      0.97140734	     -0.06584925	      0.00008756	     -0.20709705	     -0.06730754	      0.88292311	     -0.00054772	     -0.22375646	     -0.00000000	     -0.00000000	     34.47446916
      0.97310707	     -0.06590965	      0.00009358	     -0.20715801	     -0.06730797	      0.88292243	     -0.00054684	     -0.22377594	     -0.00000000	     -0.00000000	     34.25535711
      0.97480680	     -0.06596785	      0.00009908	     -0.20721678	     -0.06730830	      0.88292184	     -0.00054575	     -0.22379493	     -0.00000000	     -0.00000000	     33.64856647
      0.97633195	     -0.06601288	      0.00010434	     -0.20726233	     -0.06730850	      0.88292138	     -0.00054460	     -0.22381148	     -0.00000000	     -0.00000000	     33.75103487
      0.97785710	     -0.06605663	      0.00010956	     -0.20730660	     -0.06730863	      0.88292098	     -0.00054327	     -0.22382749	     -0.00000000	     -0.00000000	     33.57635456
      0.97938225	     -0.06609726	      0.00011476	     -0.20734777	     -0.06730867	      0.88292066	     -0.00054179	     -0.22384296	     -0.00000000	     -0.00000000	     33.54291750
      0.98090740	     -0.06613636	      0.00011944	     -0.20738740	     -0.06730863	      0.88292040	     -0.00054013	     -0.22385788	     -0.00000000	     -0.00000000	     33.20075644
      0.98243457	     -0.06617037	      0.00012362	     -0.20742192	     -0.06730849	      0.88292021	     -0.00053831	     -0.22387231	     -0.00000000	     -0.00000000	     33.21193731
      0.98396175	     -0.06620585	      0.00012688	     -0.20745790	     -0.06730827	      0.88292008	     -0.00053633	     -0.22388625	     -0.00000000	     -0.00000000	     32.93706731
      0.98548892	     -0.06623609	      0.00012997	     -0.20748865	     -0.06730796	      0.88292003	     -0.00053418	     -0.22389981	     -0.00000000	     -0.00000000	     32.76515405
      0.98711933	     -0.06627140	      0.00013231	     -0.20752447	     -0.06730753	      0.88292004	     -0.00053172	     -0.22391376	     -0.00000000	      0.00000000	     32.62505639
      0.98874974	     -0.06629923	      0.00013470	     -0.20755282	     -0.06730700	      0.88292013	     -0.00052908	     -0.22392731	     -0.00000000	      0.00000000	     32.38208285
      0.99038015	     -0.06632913	      0.00013596	     -0.20758323	     -0.06730635	      0.88292029	     -0.00052627	     -0.22394035	     -0.00000000	      0.00000000	     31.97834400
      0.99201056	     -0.06635495	      0.00013700	     -0.20760953	     -0.06730561	      0.88292052	     -0.00052329	     -0.22395297	     -0.00000000	      0.00000000	     32.02065058
      0.99364096	     -0.06638101	      0.00013726	     -0.20763608	     -0.06730475	      0.88292083	     -0.00052014	     -0.22396514	     -0.00000000	      0.00000000	     31.68619023
      0.99527137	     -0.06640345	      0.00013748	     -0.20765900	     -0.06730378	      0.88292120	     -0.00051684	     -0.22397691	     -0.00000000	      0.00000000	     31.75036252
      0.99690178	     -0.06642632	      0.00013662	     -0.20768233	     -0.06730271	      0.88292165	     -0.00051337	     -0.22398825	     -0.00000000	      0.00000000	     31.22705757
      0.99853219	     -0.06644576	      0.00013574	     -0.20770223	     -0.06730152	      0.88292217	     -0.00050975	     -0.22399922	     -0.00000000	      0.00000000	     31.16262961
      0.99999017	     -0.06646194	      0.00013430	     -0.20771881	     -0.06730037	      0.88292268	     -0.00050639	     -0.22400868	     -0.00000000	      0.00000000	     31.04029238
      1.00144815	     -0.06647661	      0.00013265	     -0.20773387	     -0.06729913	      0.88292325	     -0.00050291	     -0.22401783	     -0.00000000	      0.00000000	     31.00706320
      1.00275212	     -0.06648978	      0.00013081	     -0.20774738	     -0.06729794	      0.88292380	     -0.00049971	     -0.22402576	     -0.00000000	      0.00000000	     30.93514667
      1.00405608	     -0.06650105	      0.00012871	     -0.20775900	     -0.06729668	      0.88292440	     -0.00049642	     -0.22403348	     -0.00000000	      0.00000000	     30.69460066
      1.00536005	     -0.06651099	      0.00012630	     -0.20776928	     -0.06729534	      0.88292502	     -0.00049306	     -0.22404096	     -0.00000000	      0.00000000	     30.65772897
      1.00666401	     -0.06652001	      0.00012375	     -0.20777863	     -0.06729393	      0.88292569	     -0.00048961	     -0.22404819	     -0.00000000	      0.00000000	     30.50987785
      1.00796798	     -0.06652825	      0.00012092	     -0.20778720	     -0.06729245	      0.88292639	     -0.00048609	     -0.22405518	     -0.00000000	      0.00000000	     30.44465301
      1.00927194	     -0.06653513	      0.00011781	     -0.20779440	     -0.06729090	      0.88292713	     -0.00048250	     -0.22406194	     -0.00000000	      0.00000000	     30.26024900
      1.01057591	     -0.06654113	      0.00011442	     -0.20780073	     -0.06728927	      0.88292789	     -0.00047884	     -0.22406843	     -0.00000000	      0.00000000	     30.24060520
      1.01187987	     -0.06654604	      0.00011077	     -0.20780596	     -0.06728756	      0.88292869	     -0.00047512	     -0.22407469	     -0.00000000	      0.00000000	     30.07685544
      1.01318384	     -0.06655008	      0.00010683	     -0.20781031	     -0.06728578	      0.88292952	     -0.00047135	     -0.22408069	     -0.00000000	      0.00000000	     30.07307958
      1.01448780	     -0.06655305	      0.00010262	     -0.20781358	     -0.06728392	      0.88293038	     -0.00046752	     -0.22408644	     -0.00000000	      0.00000000	     29.92539109
      1.01562992	     -0.06655476	      0.00009869	     -0.20781556	     -0.06728223	      0.88293114	     -0.00046412	     -0.22409126	     -0.00000000	      0.00000000	     29.92817444
      1.01677203	     -0.06655568	      0.00009453	     -0.20781674	     -0.06728048	      0.88293193	     -0.00046070	     -0.22409588	     -0.00000000	      0.00000000	     29.86350581
      1.01818269	     -0.06655578	      0.00008915	     -0.20781716	     -0.06727823	      0.88293292	     -0.00045642	     -0.22410129	     -0.00000000	      0.00000000	     29.84589616
      1.01959334	     -0.06655448	      0.00008358	     -0.20781617	     -0.06727590	      0.88293394	     -0.00045211	     -0.22410639	     -0.00000000	      0.00000000	     29.71420957
      1.02076052	     -0.06655249	      0.00007868	     -0.20781444	     -0.06727390	      0.88293479	     -0.00044852	     -0.22411036	     -0.00000000	      0.00000001	     29.76690825
      1.02192771	     -0.06654960	      0.00007355	     -0.20781180	     -0.06727183	      0.88293566	     -0.00044490	     -0.22411410	     -0.00000000	      0.00000001	     29.70911413
      1.02335119	     -0.06654527	      0.00006700	     -0.20780777	     -0.06726923	      0.88293673	     -0.00044048	     -0.22411835	     -0.00000000	      0.00000001	     29.75077940
      1.02477468	     -0.06653954	      0.00006015	     -0.20780234	     -0.06726653	      0.88293781	     -0.00043603	     -0.22412225	     -0.00000000	      0.00000001	     29.58604622
      1.02602191	     -0.06653243	      0.00005388	     -0.20779547	     -0.06726409	      0.88293877	     -0.00043213	     -0.22412534	     -0.00000000	      0.00000001	     29.70386078
      1.02726915	     -0.06652506	      0.00004737	     -0.20778835	     -0.06726158	      0.88293973	     -0.00042823	     -0.22412812	     -0.00000000	      0.00000001	     29.70246320
      1.02851638	     -0.06651642	      0.00004082	     -0.20777996	     -0.06725899	      0.88294070	     -0.00042432	     -0.22413060	     -0.00000000	      0.00000001	     29.72457781
      1.03009781	     -0.06650443	      0.00003213	     -0.20776828	     -0.06725560	      0.88294192	     -0.00041939	     -0.22413331	     -0.00000000	      0.00000001	     29.73171677
      1.03143197	     -0.06649327	      0.00002452	     -0.20775736	     -0.06725265	      0.88294296	     -0.00041523	     -0.22413522	     -0.00000000	      0.00000001	     29.80410677
      1.03276614	     -0.06648116	      0.00001659	     -0.20774550	     -0.06724962	      0.88294400	     -0.00041110	     -0.22413678	     -0.00000000	      0.00000001	     29.77868813
      1.03410031	     -0.06646807	      0.00000843	     -0.20773264	     -0.06724651	      0.88294504	     -0.00040699	     -0.22413799	     -0.00000000	      0.00000001	     29.91659963
      1.03543448	     -0.06645386	     -0.00000001	     -0.20771865	     -0.06724332	      0.88294607	     -0.00040291	     -0.22413886	     -0.00000000	      0.00000001	     29.85289852
      1.03676865	     -0.06643851	     -0.00000873	     -0.20770352	     -0.06724004	      0.88294710	     -0.00039887	     -0.22413935	     -0.00000000	      0.00000001	     30.03939133
      1.03853185	     -0.06641865	     -0.00002056	     -0.20768394	     -0.06723559	      0.88294845	     -0.00039361	     -0.22413951	     -0.00000000	      0.00000001	     29.84892379
      1.04029506	     -0.06639282	     -0.00003273	     -0.20765838	     -0.06723101	      0.88294979	     -0.00038845	     -0.22413907	     -0.00000000	      0.00000001	     30.35669770
      1.04170617	     -0.06637124	     -0.00004256	     -0.20763701	     -0.06722725	      0.88295086	     -0.00038441	     -0.22413819	     -0.00000000	      0.00000001	     30.27761528
      1.04311728	     -0.06634907	     -0.00005269	     -0.20761503	     -0.06722342	      0.88295192	     -0.00038045	     -0.22413688	     -0.00000000	      0.00000001	     30.61404498
      1.04452839	     -0.06632637	     -0.00006304	     -0.20759252	     -0.06721951	      0.88295298	     -0.00037660	     -0.22413519	     -0.00000000	      0.00000001	     30.59820475
      1.04593950	     -0.06630183	     -0.00007365	     -0.20756816	     -0.06721553	      0.88295403	     -0.00037286	     -0.22413309	     -0.00000000	      0.00000001	     30.91546468
      1.04785746	     -0.06627011	     -0.00008805	     -0.20753668	     -0.06721002	      0.88295545	     -0.00036796	     -0.22412965	     -0.00000000	      0.00000001	     30.89831509
      1.04977543	     -0.06622359	     -0.00010328	     -0.20749036	     -0.06720439	      0.88295686	     -0.00036330	     -0.22412534	     -0.00000000	      0.00000001	     31.46080654
      1.05113713	     -0.06619804	     -0.00011339	     -0.20746498	     -0.06720033	      0.88295787	     -0.00036014	     -0.22412161	     -0.00000000	      0.00000001	     31.59374093
      1.05249883	     -0.06616693	     -0.00012405	     -0.20743402	     -0.06719622	      0.88295887	     -0.00035711	     -0.22411752	     -0.00000000	      0.00000001	     31.77428478
      1.05412331	     -0.06613140	     -0.00013676	     -0.20739867	     -0.06719126	      0.88296007	     -0.00035367	     -0.22411201	     -0.00000000	      0.00000001	     32.17679025
      1.05574780	     -0.06609158	     -0.00014963	     -0.20735903	     -0.06718623	      0.88296127	     -0.00035043	     -0.22410587	     -0.00000000	      0.00000001	     32.20419523
      1.05717946	     -0.06605612	     -0.00016104	     -0.20732371	     -0.06718176	      0.88296232	     -0.00034775	     -0.22409984	     -0.00000000	      0.00000001	     32.62636960
      1.05861112	     -0.06601896	     -0.00017246	     -0.20728669	     -0.06717725	      0.88296338	     -0.00034523	     -0.22409326	     -0.00000000	      0.00000001	     32.65428015
      1.06004279	     -0.06597952	     -0.00018393	     -0.20724740	     -0.06717271	      0.88296445	     -0.00034288	     -0.22408609	     -0.00000000	      0.00000001	     33.06296808
      1.06166638	     -0.06593486	     -0.00019697	     -0.20720289	     -0.06716751	      0.88296566	     -0.00034041	     -0.22407724	     -0.00000000	      0.00000001	     33.07827917
      1.06328997	     -0.06588800	     -0.00021017	     -0.20715617	     -0.06716228	      0.88296688	     -0.00033817	     -0.22406761	     -0.00000000	      0.00000001	     33.61053663
      1.06491356	     -0.06583821	     -0.00022252	     -0.20710654	     -0.06715702	      0.88296811	     -0.00033615	     -0.22405721	     -0.00000000	      0.00000001	     33.55234656
      1.06653716	     -0.06578632	     -0.00023499	     -0.20705479	     -0.06715174	      0.88296935	     -0.00033436	     -0.22404603	     -0.00000000	      0.00000001	     33.92859384
      1.06816075	     -0.06573428	     -0.00024730	     -0.20700290	     -0.06714644	      0.88297060	     -0.00033280	     -0.22403406	     -0.00000000	      0.00000001	     34.14615154
      1.06978434	     -0.06567885	     -0.00025971	     -0.20694760	     -0.06714112	      0.88297186	     -0.00033147	     -0.22402131	     -0.00000000	      0.00000001	     34.52306982
      1.07140793	     -0.06562563	     -0.00027196	     -0.20689450	     -0.06713579	      0.88297313	     -0.00033037	     -0.22400776	     -0.00000000	      0.00000001	     34.82573374
      1.07303152	     -0.06556423	     -0.00028450	     -0.20683321	     -0.06713045	      0.88297440	     -0.00032952	     -0.22399351	     -0.00000000	      0.00000001	     34.92210796
      1.07465512	     -0.06550441	     -0.00029695	     -0.20677349	     -0.06712510	      0.88297569	     -0.00032891	     -0.22397856	     -0.00000000	      0.00000001	     35.27890651
      1.07627871	     -0.06544481	     -0.00030953	     -0.20671397	     -0.06711976	      0.88297699	     -0.00032854	     -0.22396295	     -0.00000000	      0.00000001	     35.68689669
      1.07790230	     -0.06538200	     -0.00032142	     -0.20665124	     -0.06711441	      0.88297829	     -0.00032842	     -0.22394670	     -0.00000000	      0.00000001	     35.58678943
      1.07931145	     -0.06532509	     -0.00033180	     -0.20659439	     -0.06710977	      0.88297943	     -0.00032851	     -0.22393204	     -0.00000000	      0.00000001	     36.12102752
      1.08072060	     -0.06526939	     -0.00034194	     -0.20653875	     -0.06710514	      0.88298057	     -0.00032879	     -0.22391687	     -0.00000000	      0.00000001	     36.03302810
      1.08212974	     -0.06520980	     -0.00035165	     -0.20647921	     -0.06710051	      0.88298171	     -0.00032925	     -0.22390119	     -0.00000000	      0.00000001	     36.44181357
      1.08400830	     -0.06513472	     -0.00036429	     -0.20640419	     -0.06709436	      0.88298324	     -0.00033017	     -0.22387944	     -0.00000000	      0.00000001	     36.30575092
      1.08588685	     -0.06504530	     -0.00037604	     -0.20631482	     -0.06708823	      0.88298477	     -0.00033141	     -0.22385689	     -0.00000000	      0.00000001	     37.05258603
      1.08715352	     -0.06499402	     -0.00038436	     -0.20626356	     -0.06708411	      0.88298580	     -0.00033244	     -0.22384109	     -0.00000000	      0.00000001	     37.09646309
      1.08842019	     -0.06493607	     -0.00039163	     -0.20620564	     -0.06708001	      0.88298683	     -0.00033361	     -0.22382497	     -0.00000000	      0.00000001	     37.15877670
      1.09004898	     -0.06486367	     -0.00040091	     -0.20613326	     -0.06707475	      0.88298815	     -0.00033535	     -0.22380368	     -0.00000000	      0.00000001	     37.63198287
      1.09167777	     -0.06478927	     -0.00040971	     -0.20605888	     -0.06706952	      0.88298947	     -0.00033734	     -0.22378182	     -0.00000000	      0.00000001	     37.36479995
      1.09306385	     -0.06472377	     -0.00041674	     -0.20599339	     -0.06706509	      0.88299058	     -0.00033922	     -0.22376276	     -0.00000000	      0.00000001	     37.95797421
      1.09444992	     -0.06465940	     -0.00042352	     -0.20592902	     -0.06706069	      0.88299169	     -0.00034129	     -0.22374330	     -0.00000000	      0.00000001	     37.84784061
      1.09583600	     -0.06459244	     -0.00042978	     -0.20586206	     -0.06705632	      0.88299279	     -0.00034354	     -0.22372345	     -0.00000000	      0.00000001	     38.22115156
      1.09775364	     -0.06450098	     -0.00043863	     -0.20577058	     -0.06705031	      0.88299429	     -0.00034695	     -0.22369537	     -0.00000000	      0.00000001	     38.04790391
      1.09967128	     -0.06440046	     -0.00044734	     -0.20567000	     -0.06704436	      0.88299577	     -0.00035071	     -0.22366690	     -0.00000000	      0.00000001	     38.77512753
      1.10097950	     -0.06433966	     -0.00045351	     -0.20560914	     -0.06704034	      0.88299677	     -0.00035347	     -0.22364714	     -0.00000000	      0.00000001	     38.78972787
      1.10228771	     -0.06427446	     -0.00045842	     -0.20554390	     -0.06703635	      0.88299776	     -0.00035639	     -0.22362723	     -0.00000000	      0.00000001	     38.86950745
      1.10393758	     -0.06419307	     -0.00046449	     -0.20546244	     -0.06703137	      0.88299898	     -0.00036031	     -0.22360177	     -0.00000000	      0.00000001	     39.25812049
      1.10558744	     -0.06410960	     -0.00046946	     -0.20537892	     -0.06702643	      0.88300019	     -0.00036447	     -0.22357593	     -0.00000000	      0.00000000	     38.93611028
      1.10723731	     -0.06402245	     -0.00047443	     -0.20529168	     -0.06702156	      0.88300136	     -0.00036890	     -0.22354964	     -0.00000000	      0.00000000	     39.51436499
      1.10888718	     -0.06393796	     -0.00047796	     -0.20520713	     -0.06701674	      0.88300252	     -0.00037357	     -0.22352286	     -0.00000000	      0.00000000	     39.45845733
      1.11053704	     -0.06385285	     -0.00048144	     -0.20512193	     -0.06701198	      0.88300364	     -0.00037849	     -0.22349568	     -0.00000000	      0.00000000	     39.75385558
      1.11198015	     -0.06377608	     -0.00048258	     -0.20504512	     -0.06700787	      0.88300461	     -0.00038299	     -0.22347158	     -0.00000000	      0.00000000	     39.77438380
      1.11342327	     -0.06369884	     -0.00048496	     -0.20496778	     -0.06700381	      0.88300555	     -0.00038769	     -0.22344718	     -0.00000000	      0.00000000	     40.03622228
      1.11481126	     -0.06362574	     -0.00048592	     -0.20489462	     -0.06699995	      0.88300643	     -0.00039237	     -0.22342348	     -0.00000000	      0.00000000	     40.28800537
      1.11619925	     -0.06355296	     -0.00048707	     -0.20482175	     -0.06699615	      0.88300730	     -0.00039722	     -0.22339962	     -0.00000000	      0.00000000	     40.14950651
      1.11758725	     -0.06347823	     -0.00048733	     -0.20474693	     -0.06699239	      0.88300814	     -0.00040224	     -0.22337556	     -0.00000000	      0.00000000	     40.44566926
      1.12044181	     -0.06333383	     -0.00048785	     -0.20460234	     -0.06698481	      0.88300980	     -0.00041307	     -0.22332537	     -0.00000000	      0.00000000	     40.07263611
      1.12138353	     -0.06327586	     -0.00048542	     -0.20454433	     -0.06698236	      0.88301033	     -0.00041678	     -0.22330871	     -0.00000000	      0.00000000	     40.65445476
      1.12260695	     -0.06320899	     -0.00048389	     -0.20447739	     -0.06697922	      0.88301100	     -0.00042171	     -0.22328684	     -0.00000000	      0.00000000	     40.79840867
      1.12436271	     -0.06311272	     -0.00048121	     -0.20438101	     -0.06697477	      0.88301193	     -0.00042900	     -0.22325518	     -0.00000000	      0.00000000	     41.05126144
      1.12560223	     -0.06304521	     -0.00047933	     -0.20431340	     -0.06697169	      0.88301257	     -0.00043428	     -0.22323268	     -0.00000000	      0.00000000	     41.00882744
      1.12684175	     -0.06297799	     -0.00047710	     -0.20424609	     -0.06696864	      0.88301318	     -0.00043967	     -0.22321010	     -0.00000000	      0.00000000	     41.06388809
      1.12808126	     -0.06291072	     -0.00047447	     -0.20417872	     -0.06696564	      0.88301378	     -0.00044517	     -0.22318744	     -0.00000000	      0.00000000	     41.22420863
      1.12932078	     -0.06284372	     -0.00047158	     -0.20411163	     -0.06696268	      0.88301436	     -0.00045078	     -0.22316469	     -0.00000000	      0.00000000	     41.20987949
      1.13042039	     -0.06278389	     -0.00046868	     -0.20405170	     -0.06696009	      0.88301485	     -0.00045584	     -0.22314444	     -0.00000000	      0.00000000	     41.35439972
      1.13152000	     -0.06272429	     -0.00046559	     -0.20399201	     -0.06695754	      0.88301533	     -0.00046097	     -0.22312411	     -0.00000000	      0.00000000	     41.37663869
      1.13261962	     -0.06266459	     -0.00046224	     -0.20393221	     -0.06695502	      0.88301579	     -0.00046618	     -0.22310372	     -0.00000000	      0.00000000	     41.46698573
      1.13403929	     -0.06258773	     -0.00045758	     -0.20385522	     -0.06695181	      0.88301636	     -0.00047301	     -0.22307731	     -0.00000000	      0.00000000	     41.51048888
      1.13514140	     -0.06252824	     -0.00045370	     -0.20379562	     -0.06694935	      0.88301679	     -0.00047839	     -0.22305674	     -0.00000000	      0.00000000	     41.61839182
      1.13624351	     -0.06246907	     -0.00044943	     -0.20373635	     -0.06694693	      0.88301719	     -0.00048383	     -0.22303611	     -0.00000000	      0.00000000	     41.64779082
      1.13734562	     -0.06240998	     -0.00044488	     -0.20367716	     -0.06694455	      0.88301758	     -0.00048934	     -0.22301545	     -0.00000000	      0.00000000	     41.72359236
      1.13876057	     -0.06233458	     -0.00043874	     -0.20360162	     -0.06694153	      0.88301805	     -0.00049648	     -0.22298886	     -0.00000000	      0.00000000	     41.77108007
      1.13985590	     -0.06227650	     -0.00043377	     -0.20354342	     -0.06693922	      0.88301839	     -0.00050208	     -0.22296826	     -0.00000000	      0.00000000	     41.86133463
      1.14095123	     -0.06221887	     -0.00042866	     -0.20348567	     -0.06693695	      0.88301871	     -0.00050772	     -0.22294765	     -0.00000000	      0.00000000	     41.89947471
      1.14204656	     -0.06216163	     -0.00042339	     -0.20342831	     -0.06693471	      0.88301901	     -0.00051340	     -0.22292705	     -0.00000000	      0.00000000	     41.96765538
      1.14350953	     -0.06208591	     -0.00041613	     -0.20335241	     -0.06693176	      0.88301939	     -0.00052105	     -0.22289955	     -0.00000000	      0.00000000	     42.02820169
      1.14463448	     -0.06202816	     -0.00041028	     -0.20329452	     -0.06692953	      0.88301965	     -0.00052698	     -0.22287845	     -0.00000000	      0.00000000	     42.09992654
      1.14575942	     -0.06197099	     -0.00040419	     -0.20323720	     -0.06692733	      0.88301988	     -0.00053294	     -0.22285740	     -0.00000000	      0.00000000	     42.13598191
      1.14688437	     -0.06191438	     -0.00039788	     -0.20318044	     -0.06692515	      0.88302010	     -0.00053893	     -0.22283641	     -0.00000000	      0.00000000	     42.18823811
      1.14836155	     -0.06184113	     -0.00038934	     -0.20310699	     -0.06692234	      0.88302035	     -0.00054684	     -0.22280897	     -0.00000000	      0.00000000	     42.23846240
      1.14953922	     -0.06178357	     -0.00038234	     -0.20304926	     -0.06692014	      0.88302051	     -0.00055317	     -0.22278722	     -0.00000000	      0.00000000	     42.28848296
      1.15071690	     -0.06172691	     -0.00037520	     -0.20299242	     -0.06691796	      0.88302065	     -0.00055951	     -0.22276559	     -0.00000000	      0.00000000	     42.32044847
      1.15189457	     -0.06167119	     -0.00036789	     -0.20293651	     -0.06691582	      0.88302077	     -0.00056587	     -0.22274411	     -0.00000000	      0.00000000	     42.35290741
      1.15338570	     -0.06160240	     -0.00035852	     -0.20286747	     -0.06691314	      0.88302087	     -0.00057394	     -0.22271717	     -0.00000000	      0.00000000	     42.38733555
      1.15465237	     -0.06154529	     -0.00035030	     -0.20281013	     -0.06691091	      0.88302092	     -0.00058079	     -0.22269452	     -0.00000000	      0.00000000	     42.41455086
      1.15591903	     -0.06148957	     -0.00034196	     -0.20275417	     -0.06690870	      0.88302094	     -0.00058764	     -0.22267213	     -0.00000000	      0.00000000	     42.43372387
      1.15718570	     -0.06143527	     -0.00033361	     -0.20269963	     -0.06690653	      0.88302092	     -0.00059449	     -0.22265003	     -0.00000000	     -0.00000000	     42.45106412
      1.15845237	     -0.06138267	     -0.00032534	     -0.20264677	     -0.06690438	      0.88302087	     -0.00060132	     -0.22262825	     -0.00000000	     -0.00000000	     42.45852926
      1.16009598	     -0.06131619	     -0.00031461	     -0.20257992	     -0.06690165	      0.88302075	     -0.00061017	     -0.22260048	     -0.00000000	     -0.00000000	     42.51764490
      1.16147294	     -0.06126430	     -0.00030553	     -0.20252772	     -0.06689939	      0.88302061	     -0.00061754	     -0.22257767	     -0.00000000	     -0.00000000	     42.49572117
      1.16284989	     -0.06121352	     -0.00029643	     -0.20247661	     -0.06689717	      0.88302043	     -0.00062487	     -0.22255536	     -0.00000000	     -0.00000000	     42.48319517
      1.16422685	     -0.06116644	     -0.00028771	     -0.20242917	     -0.06689499	      0.88302021	     -0.00063214	     -0.22253358	     -0.00000000	     -0.00000000	     42.55580275
      1.16591200	     -0.06111408	     -0.00027743	     -0.20237635	     -0.06689237	      0.88301988	     -0.00064095	     -0.22250774	     -0.00000000	     -0.00000000	     42.82387138
      1.16759715	     -0.06107100	     -0.00026835	     -0.20233278	     -0.06688981	      0.88301949	     -0.00064964	     -0.22248295	     -0.00000000	     -0.00000000	     42.34502754
      1.16909698	     -0.06103195	     -0.00026030	     -0.20229325	     -0.06688758	      0.88301910	     -0.00065725	     -0.22246186	     -0.00000000	     -0.00000000	     42.72461455
      1.17059680	     -0.06100179	     -0.00025320	     -0.20226259	     -0.06688540	      0.88301867	     -0.00066473	     -0.22244169	     -0.00000000	     -0.00000000	     42.80090691
      1.17241587	     -0.06097231	     -0.00024449	     -0.20223250	     -0.06688283	      0.88301809	     -0.00067361	     -0.22241864	     -0.00000000	     -0.00000000	     42.85479396
      1.17390442	     -0.06095256	     -0.00023866	     -0.20221221	     -0.06688079	      0.88301757	     -0.00068071	     -0.22240101	     -0.00000000	     -0.00000000	     42.74305464
      1.17539297	     -0.06093550	     -0.00023203	     -0.20219461	     -0.06687881	      0.88301701	     -0.00068764	     -0.22238450	     -0.00000000	     -0.00000000	     42.95681091
      1.17688153	     -0.06092783	     -0.00022644	     -0.20218639	     -0.06687688	      0.88301642	     -0.00069441	     -0.22236916	      0.00000000	     -0.00000000	     42.90319462
      1.17837008	     -0.06092244	     -0.00022037	     -0.20218045	     -0.06687501	      0.88301579	     -0.00070099	     -0.22235508	      0.00000000	     -0.00000000	     42.78284987
      1.17985864	     -0.06092304	     -0.00021506	     -0.20218047	     -0.06687321	      0.88301513	     -0.00070739	     -0.22234224	      0.00000000	     -0.00000000	     42.70318474
      1.18134719	     -0.06092707	     -0.00020941	     -0.20218393	     -0.06687146	      0.88301444	     -0.00071359	     -0.22233067	      0.00000000	     -0.00000000	     42.87346801
      1.18283575	     -0.06093655	     -0.00020394	     -0.20219283	     -0.06686979	      0.88301373	     -0.00071960	     -0.22232037	      0.00000000	     -0.00000000	     42.34698496
      1.18432430	     -0.06094840	     -0.00019821	     -0.20220411	     -0.06686817	      0.88301298	     -0.00072541	     -0.22231134	      0.00000000	     -0.00000000	     42.58124990
      1.18581286	     -0.06096639	     -0.00019242	     -0.20222153	     -0.06686663	      0.88301222	     -0.00073101	     -0.22230358	      0.00000000	     -0.00000000	     42.25744542
      1.18730141	     -0.06098504	     -0.00018664	     -0.20223961	     -0.06686515	      0.88301144	     -0.00073640	     -0.22229705	      0.00000000	     -0.00000000	     42.12281436
      1.18878997	     -0.06101022	     -0.00018087	     -0.20226422	     -0.06686374	      0.88301064	     -0.00074158	     -0.22229168	      0.00000000	     -0.00000000	     42.15551781
      1.19027852	     -0.06103758	     -0.00017515	     -0.20229102	     -0.06686240	      0.88300983	     -0.00074654	     -0.22228754	      0.00000000	     -0.00000000	     41.72714050
      1.19176707	     -0.06106969	     -0.00016967	     -0.20232255	     -0.06686113	      0.88300901	     -0.00075129	     -0.22228458	      0.00000000	     -0.00000000	     41.78569321
      1.19342350	     -0.06111145	     -0.00016355	     -0.20236369	     -0.06685980	      0.88300808	     -0.00075630	     -0.22228271	      0.00000000	     -0.00000000	     41.50460692
      1.19507993	     -0.06115633	     -0.00015751	     -0.20240795	     -0.06685855	      0.88300715	     -0.00076104	     -0.22228228	      0.00000000	     -0.00000000	     41.12871974
      1.19673636	     -0.06120380	     -0.00015154	     -0.20245480	     -0.06685738	      0.88300622	     -0.00076550	     -0.22228324	      0.00000000	     -0.00000000	     41.15036537
      1.19839279	     -0.06125753	     -0.00014544	     -0.20250794	     -0.06685629	      0.88300528	     -0.00076968	     -0.22228550	     -0.00000000	     -0.00000000	     40.90321728
      1.20004922	     -0.06131119	     -0.00013965	     -0.20256101	     -0.06685529	      0.88300436	     -0.00077357	     -0.22228904	     -0.00000000	     -0.00000000	     40.65905735
      1.20138875	     -0.06135954	     -0.00013512	     -0.20260889	     -0.06685453	      0.88300361	     -0.00077651	     -0.22229277	     -0.00000000	     -0.00000000	     40.50154116
      1.20272828	     -0.06140916	     -0.00013076	     -0.20265804	     -0.06685383	      0.88300287	     -0.00077927	     -0.22229729	     -0.00000000	     -0.00000000	     40.51579530
      1.20457274	     -0.06148402	     -0.00012471	     -0.20273228	     -0.06685294	      0.88300187	     -0.00078276	     -0.22230478	     -0.00000000	     -0.00000000	     39.95844118
      1.20599105	     -0.06154235	     -0.00012062	     -0.20279013	     -0.06685231	      0.88300111	     -0.00078520	     -0.22231151	     -0.00000000	     -0.00000000	     40.23187819
      1.20740935	     -0.06160279	     -0.00011602	     -0.20285012	     -0.06685173	      0.88300036	     -0.00078742	     -0.22231906	     -0.00000000	     -0.00000000	     39.86552702
      1.20908009	     -0.06168096	     -0.00011138	     -0.20292775	     -0.06685111	      0.88299950	     -0.00078978	     -0.22232895	     -0.00000000	     -0.00000000	     39.76309340
      1.21075083	     -0.06175911	     -0.00010603	     -0.20300542	     -0.06685056	      0.88299866	     -0.00079183	     -0.22233997	     -0.00000000	     -0.00000000	     39.21606399
      1.21218940	     -0.06182724	     -0.00010268	     -0.20307310	     -0.06685012	      0.88299795	     -0.00079336	     -0.22235031	     -0.00000000	     -0.00000000	     39.33845605
      1.21362796	     -0.06189936	     -0.00009814	     -0.20314484	     -0.06684972	      0.88299726	     -0.00079468	     -0.22236137	     -0.00000000	     -0.00000000	     39.15470335
      1.21506653	     -0.06197356	     -0.00009441	     -0.20321863	     -0.06684936	      0.88299659	     -0.00079577	     -0.22237317	     -0.00000000	     -0.00000000	     39.17927376
      1.21650510	     -0.06204945	     -0.00009019	     -0.20329416	     -0.06684903	      0.88299594	     -0.00079663	     -0.22238570	     -0.00000000	     -0.00000000	     38.68694399
      1.21794367	     -0.06212494	     -0.00008642	     -0.20336929	     -0.06684873	      0.88299530	     -0.00079728	     -0.22239892	     -0.00000000	     -0.00000000	     38.74262432
      1.21958864	     -0.06221732	     -0.00008178	     -0.20346129	     -0.06684842	      0.88299460	     -0.00079774	     -0.22241482	     -0.00000000	     -0.00000000	     38.50454093
      1.22123361	     -0.06230609	     -0.00007746	     -0.20354969	     -0.06684814	      0.88299392	     -0.00079791	     -0.22243162	     -0.00000000	     -0.00000000	     38.28388378
      1.22283802	     -0.06239738	     -0.00007291	     -0.20364066	     -0.06684789	      0.88299329	     -0.00079779	     -0.22244877	     -0.00000000	     -0.00000000	     37.90253058
      1.22444243	     -0.06249042	     -0.00006908	     -0.20373338	     -0.06684766	      0.88299269	     -0.00079739	     -0.22246669	     -0.00000000	     -0.00000000	     38.05064755
      1.22604684	     -0.06258333	     -0.00006400	     -0.20382602	     -0.06684745	      0.88299211	     -0.00079671	     -0.22248539	     -0.00000000	     -0.00000000	     37.54164759
      1.22765125	     -0.06268087	     -0.00006057	     -0.20392327	     -0.06684724	      0.88299157	     -0.00079575	     -0.22250477	     -0.00000000	     -0.00000000	     37.64712204
      1.22925565	     -0.06277541	     -0.00005516	     -0.20401760	     -0.06684705	      0.88299105	     -0.00079451	     -0.22252496	     -0.00000000	     -0.00000000	     37.01256297
      1.23067779	     -0.06286065	     -0.00005254	     -0.20410262	     -0.06684688	      0.88299062	     -0.00079318	     -0.22254336	     -0.00000000	     -0.00000000	     36.97314617
      1.23209992	     -0.06294818	     -0.00004861	     -0.20418997	     -0.06684670	      0.88299021	     -0.00079163	     -0.22256228	     -0.00000000	     -0.00000000	     36.79799397
      1.23386665	     -0.06305871	     -0.00004541	     -0.20430028	     -0.06684649	      0.88298974	     -0.00078941	     -0.22258651	     -0.00000000	     -0.00000000	     36.78035273
      1.23530088	     -0.06314762	     -0.00004158	     -0.20438905	     -0.06684630	      0.88298939	     -0.00078736	     -0.22260675	     -0.00000000	     -0.00000000	     36.17335372
      1.23673512	     -0.06323651	     -0.00003932	     -0.20447779	     -0.06684611	      0.88298906	     -0.00078510	     -0.22262742	     -0.00000000	     -0.00000000	     36.27246689
      1.23816935	     -0.06332634	     -0.00003650	     -0.20456751	     -0.06684590	      0.88298876	     -0.00078263	     -0.22264852	     -0.00000000	     -0.00000000	     35.79094042
      1.23960358	     -0.06341485	     -0.00003492	     -0.20465589	     -0.06684568	      0.88298849	     -0.00077994	     -0.22267007	     -0.00000000	     -0.00000000	     35.77240892
      1.24131747	     -0.06352495	     -0.00003299	     -0.20476586	     -0.06684539	      0.88298820	     -0.00077647	     -0.22269638	     -0.00000000	     -0.00000000	     35.55881341
      1.24303135	     -0.06363267	     -0.00003158	     -0.20487347	     -0.06684508	      0.88298795	     -0.00077270	     -0.22272334	     -0.00000000	     -0.00000000	     35.08950932
      1.24443061	     -0.06372159	     -0.00003007	     -0.20496233	     -0.06684479	      0.88298778	     -0.00076941	     -0.22274572	     -0.00000000	     -0.00000000	     35.16683537
      1.24582988	     -0.06381030	     -0.00002906	     -0.20505099	     -0.06684449	      0.88298763	     -0.00076594	     -0.22276843	     -0.00000000	     -0.00000000	     34.72897023
      1.24722914	     -0.06389784	     -0.00002821	     -0.20513849	     -0.06684415	      0.88298751	     -0.00076228	     -0.22279141	     -0.00000000	     -0.00000000	     34.71814725
      1.24923318	     -0.06402210	     -0.00002812	     -0.20526271	     -0.06684363	      0.88298738	     -0.00075673	     -0.22282485	     -0.00000000	     -0.00000000	     34.24426838
      1.25084402	     -0.06411837	     -0.00002881	     -0.20535894	     -0.06684315	      0.88298732	     -0.00075201	     -0.22285212	     -0.00000000	     -0.00000000	     34.09521615
      1.25245486	     -0.06421382	     -0.00002943	     -0.20545439	     -0.06684264	      0.88298729	     -0.00074708	     -0.22287965	     -0.00000000	     -0.00000000	     33.97155130
      1.25348428	     -0.06427377	     -0.00003053	     -0.20551434	     -0.06684228	      0.88298728	     -0.00074381	     -0.22289733	     -0.00000000	      0.00000000	     33.84299440
      1.25451370	     -0.06433383	     -0.00003160	     -0.20557441	     -0.06684190	      0.88298729	     -0.00074046	     -0.22291509	     -0.00000000	      0.00000000	     33.72779168
      1.25605501	     -0.06442217	     -0.00003340	     -0.20566276	     -0.06684130	      0.88298733	     -0.00073529	     -0.22294176	     -0.00000000	      0.00000000	     33.55637533
      1.25733381	     -0.06449404	     -0.00003508	     -0.20573466	     -0.06684076	      0.88298739	     -0.00073086	     -0.22296390	     -0.00000000	      0.00000000	     33.38067185
      1.25861261	     -0.06456404	     -0.00003685	     -0.20580471	     -0.06684018	      0.88298746	     -0.00072633	     -0.22298599	     -0.00000000	      0.00000000	     33.26259655
      1.25968913	     -0.06462196	     -0.00003847	     -0.20586268	     -0.06683966	      0.88298753	     -0.00072242	     -0.22300450	     -0.00000000	      0.00000000	     33.11007285
      1.26076566	     -0.06467841	     -0.00004022	     -0.20591918	     -0.06683912	      0.88298761	     -0.00071844	     -0.22302292	     -0.00000000	      0.00000000	     33.00388987
      1.26209849	     -0.06474671	     -0.00004264	     -0.20598755	     -0.06683840	      0.88298773	     -0.00071342	     -0.22304555	     -0.00000000	      0.00000000	     32.85078696
      1.26343133	     -0.06481275	     -0.00004533	     -0.20605366	     -0.06683764	      0.88298786	     -0.00070830	     -0.22306795	     -0.00000000	      0.00000000	     32.74083510
      1.26445571	     -0.06486235	     -0.00004763	     -0.20610333	     -0.06683702	      0.88298797	     -0.00070430	     -0.22308499	     -0.00000000	      0.00000000	     32.62199712
      1.26548009	     -0.06491069	     -0.00005013	     -0.20615173	     -0.06683637	      0.88298809	     -0.00070026	     -0.22310185	     -0.00000000	      0.00000000	     32.53527494
      1.26689567	     -0.06497559	     -0.00005380	     -0.20621674	     -0.06683543	      0.88298827	     -0.00069458	     -0.22312485	     -0.00000000	      0.00000000	     32.41105121
      1.26831126	     -0.06503821	     -0.00005763	     -0.20627946	     -0.06683442	      0.88298845	     -0.00068883	     -0.22314749	     -0.00000000	      0.00000000	     32.31254388
      1.26930336	     -0.06508110	     -0.00006048	     -0.20632243	     -0.06683367	      0.88298859	     -0.00068476	     -0.22316312	     -0.00000000	      0.00000000	     32.23423956
      1.27029547	     -0.06512282	     -0.00006335	     -0.20636424	     -0.06683290	      0.88298872	     -0.00068065	     -0.22317856	     -0.00000000	      0.00000000	     32.16788868
      1.27183629	     -0.06518534	     -0.00006807	     -0.20642690	     -0.06683163	      0.88298895	     -0.00067421	     -0.22320210	     -0.00000000	      0.00000000	     32.08044418
      1.27313631	     -0.06523588	     -0.00007237	     -0.20647756	     -0.06683049	      0.88298914	     -0.00066873	     -0.22322154	      0.00000000	      0.00000000	     32.01820184
      1.27443633	     -0.06528470	     -0.00007699	     -0.20652651	     -0.06682930	      0.88298933	     -0.00066322	     -0.22324055	      0.00000000	      0.00000000	     31.97718664
      1.27573636	     -0.06533169	     -0.00008194	     -0.20657362	     -0.06682804	      0.88298953	     -0.00065768	     -0.22325915	      0.00000000	      0.00000000	     31.92721641
      1.27703638	     -0.06537746	     -0.00008724	     -0.20661952	     -0.06682672	      0.88298972	     -0.00065212	     -0.22327730	      0.00000000	      0.00000000	     31.92123711
      1.27818255	     -0.06541611	     -0.00009212	     -0.20665829	     -0.06682551	      0.88298990	     -0.00064720	     -0.22329296	      0.00000000	      0.00000000	     31.88611436
      1.27932872	     -0.06545394	     -0.00009724	     -0.20669624	     -0.06682425	      0.88299007	     -0.00064228	     -0.22330826	      0.00000000	      0.00000000	     31.89140798
      1.28075494	     -0.06549899	     -0.00010384	     -0.20674143	     -0.06682260	      0.88299028	     -0.00063615	     -0.22332684	      0.00000000	      0.00000000	     31.88864274
      1.28218115	     -0.06554334	     -0.00011080	     -0.20678593	     -0.06682088	      0.88299048	     -0.00063003	     -0.22334488	      0.00000000	      0.00000000	     31.93429398
      1.28360737	     -0.06558466	     -0.00011794	     -0.20682741	     -0.06681908	      0.88299067	     -0.00062394	     -0.22336241	      0.00000000	      0.00000000	     31.92788513
      1.28503359	     -0.06562425	     -0.00012533	     -0.20686716	     -0.06681720	      0.88299086	     -0.00061788	     -0.22337940	      0.00000000	      0.00000000	     32.00142223
      1.28645980	     -0.06566274	     -0.00013293	     -0.20690581	     -0.06681525	      0.88299104	     -0.00061188	     -0.22339585	      0.00000000	      0.00000000	     32.17279903
      1.28788602	     -0.06569881	     -0.00014048	     -0.20694206	     -0.06681322	      0.88299120	     -0.00060595	     -0.22341179	      0.00000000	      0.00000000	     32.30424053
      1.28931224	     -0.06573263	     -0.00014823	     -0.20697606	     -0.06681113	      0.88299135	     -0.00060010	     -0.22342719	      0.00000000	      0.00000000	     32.37471979
      1.29073845	     -0.06576528	     -0.00015604	     -0.20700890	     -0.06680896	      0.88299149	     -0.00059436	     -0.22344204	      0.00000000	      0.00000000	     32.69654695
      1.29216467	     -0.06579496	     -0.00016374	     -0.20703878	     -0.06680673	      0.88299162	     -0.00058874	     -0.22345637	      0.00000000	      0.00000000	     32.75315329
      1.29395924	     -0.06582875	     -0.00017354	     -0.20707283	     -0.06680384	      0.88299175	     -0.00058184	     -0.22347358	      0.00000000	      0.00000000	     33.01524282
      1.29556789	     -0.06585877	     -0.00018249	     -0.20710308	     -0.06680116	      0.88299185	     -0.00057585	     -0.22348822	      0.00000000	      0.00000000	     33.36238642
      1.29717653	     -0.06588240	     -0.00019122	     -0.20712697	     -0.06679842	      0.88299194	     -0.00057005	     -0.22350214	      0.00000000	      0.00000000	     33.35064412
      1.29915117	     -0.06590980	     -0.00020167	     -0.20715470	     -0.06679496	      0.88299202	     -0.00056321	     -0.22351814	      0.00000000	      0.00000000	     33.63867034
      1.30071594	     -0.06592726	     -0.00020986	     -0.20717243	     -0.06679216	      0.88299207	     -0.00055802	     -0.22352998	      0.00000000	      0.00000000	     33.62439914
      1.30228070	     -0.06594298	     -0.00021772	     -0.20718843	     -0.06678930	      0.88299211	     -0.00055304	     -0.22354104	      0.00000000	      0.00000000	     34.02970115
      1.30384546	     -0.06595362	     -0.00022519	     -0.20719938	     -0.06678640	      0.88299214	     -0.00054828	     -0.22355132	      0.00000000	      0.00000000	     33.95892948
      1.30555599	     -0.06596155	     -0.00023304	     -0.20720764	     -0.06678317	      0.88299216	     -0.00054333	     -0.22356164	      0.00000000	      0.00000000	     34.44510944
      1.30705494	     -0.06597026	     -0.00023997	     -0.20721665	     -0.06678030	      0.88299218	     -0.00053921	     -0.22356985	      0.00000000	      0.00000000	     34.37207342
      1.30855389	     -0.06597104	     -0.00024656	     -0.20721775	     -0.06677740	      0.88299220	     -0.00053531	     -0.22357736	      0.00000000	      0.00000000	     34.39218103
      1.31047502	     -0.06597027	     -0.00025483	     -0.20721738	     -0.06677364	      0.88299223	     -0.00053062	     -0.22358585	      0.00000000	      0.00000000	     34.81579751
      1.31239616	     -0.06596954	     -0.00026326	     -0.20721706	     -0.06676983	      0.88299227	     -0.00052629	     -0.22359298	      0.00000000	      0.00000000	     34.56605057
      1.31394283	     -0.06595907	     -0.00026920	     -0.20720693	     -0.06676673	      0.88299231	     -0.00052307	     -0.22359787	      0.00000000	      0.00000000	     35.06263538
      1.31548950	     -0.06595054	     -0.00027581	     -0.20719874	     -0.06676361	      0.88299236	     -0.00052009	     -0.22360184	      0.00000000	      0.00000000	     34.94199732
      1.31703616	     -0.06593814	     -0.00028147	     -0.20718668	     -0.06676048	      0.88299242	     -0.00051735	     -0.22360496	      0.00000000	      0.00000000	     35.35821221
      1.31858283	     -0.06592327	     -0.00028741	     -0.20717217	     -0.06675732	      0.88299250	     -0.00051485	     -0.22360723	      0.00000000	      0.00000000	     35.19278445
      1.32012950	     -0.06590365	     -0.00029251	     -0.20715291	     -0.06675416	      0.88299260	     -0.00051259	     -0.22360864	      0.00000000	      0.00000000	     35.62835544
      1.32167617	     -0.06588455	     -0.00029763	     -0.20713418	     -0.06675098	      0.88299271	     -0.00051058	     -0.22360919	      0.00000000	      0.00000000	     35.48392199
      1.32322284	     -0.06585916	     -0.00030196	     -0.20710917	     -0.06674779	      0.88299284	     -0.00050881	     -0.22360889	      0.00000000	      0.00000000	     35.85185788
      1.32476950	     -0.06583334	     -0.00030633	     -0.20708374	     -0.06674459	      0.88299299	     -0.00050729	     -0.22360769	      0.00000000	      0.00000000	     36.09973499
      1.32631617	     -0.06580397	     -0.00031029	     -0.20705475	     -0.06674139	      0.88299316	     -0.00050602	     -0.22360563	      0.00000000	      0.00000000	     36.04706305
      1.32762286	     -0.06577711	     -0.00031356	     -0.20702822	     -0.06673868	      0.88299333	     -0.00050513	     -0.22360319	      0.00000000	      0.00000000	     36.40980075
      1.32892954	     -0.06574794	     -0.00031654	     -0.20699938	     -0.06673597	      0.88299350	     -0.00050442	     -0.22360013	      0.00000000	      0.00000000	     36.37813919
      1.33023623	     -0.06571630	     -0.00031929	     -0.20696807	     -0.06673326	      0.88299370	     -0.00050389	     -0.22359642	     -0.00000000	      0.00000000	     36.66266133
      1.33221648	     -0.06566716	     -0.00032298	     -0.20691946	     -0.06672915	      0.88299402	     -0.00050342	     -0.22358958	     -0.00000000	      0.00000000	     36.45330685
      1.33379492	     -0.06561921	     -0.00032556	     -0.20687192	     -0.06672587	      0.88299430	     -0.00050334	     -0.22358307	     -0.00000000	      0.00000000	     37.06586022
      1.33537336	     -0.06557488	     -0.00032791	     -0.20682800	     -0.06672259	      0.88299461	     -0.00050351	     -0.22357552	     -0.00000000	      0.00000000	     37.25566822
      1.33695180	     -0.06552174	     -0.00032955	     -0.20677529	     -0.06671931	      0.88299493	     -0.00050395	     -0.22356706	     -0.00000000	      0.00000000	     37.30331643
      1.33853025	     -0.06546793	     -0.00033099	     -0.20672192	     -0.06671604	      0.88299527	     -0.00050464	     -0.22355760	     -0.00000000	      0.00000000	     37.53311881
      1.34010869	     -0.06540966	     -0.00033182	     -0.20666407	     -0.06671276	      0.88299564	     -0.00050560	     -0.22354713	     -0.00000000	      0.00000000	     37.94101933
      1.34168713	     -0.06534992	     -0.00033259	     -0.20660477	     -0.06670949	      0.88299601	     -0.00050680	     -0.22353563	     -0.00000000	      0.00000000	     37.93696625
      1.34309533	     -0.06529327	     -0.00033276	     -0.20654851	     -0.06670657	      0.88299636	     -0.00050810	     -0.22352452	     -0.00000000	      0.00000000	     38.35017515
      1.34450353	     -0.06523530	     -0.00033286	     -0.20649092	     -0.06670366	      0.88299673	     -0.00050960	     -0.22351262	     -0.00000000	      0.00000000	     38.24216948
      1.34591174	     -0.06517300	     -0.00033256	     -0.20642900	     -0.06670074	      0.88299710	     -0.00051130	     -0.22349990	     -0.00000000	      0.00000000	     38.63082697
      1.34781093	     -0.06509361	     -0.00033209	     -0.20635012	     -0.06669682	      0.88299761	     -0.00051392	     -0.22348142	     -0.00000000	      0.00000000	     38.53838391
      1.34946465	     -0.06500937	     -0.00033120	     -0.20626633	     -0.06669341	      0.88299807	     -0.00051649	     -0.22346429	     -0.00000000	      0.00000000	     38.93255672
      1.35083064	     -0.06494295	     -0.00033038	     -0.20620026	     -0.06669059	      0.88299846	     -0.00051882	     -0.22344916	     -0.00000000	      0.00000000	     39.22073282
      1.35219664	     -0.06487704	     -0.00032938	     -0.20613471	     -0.06668778	      0.88299885	     -0.00052134	     -0.22343330	     -0.00000000	      0.00000000	     39.32331855
      1.35393860	     -0.06479156	     -0.00032777	     -0.20604969	     -0.06668419	      0.88299936	     -0.00052482	     -0.22341216	     -0.00000000	      0.00000000	     39.46676427
      1.35549213	     -0.06470794	     -0.00032608	     -0.20596646	     -0.06668101	      0.88299982	     -0.00052818	     -0.22339231	     -0.00000000	      0.00000000	     39.57586835
      1.35704567	     -0.06462471	     -0.00032397	     -0.20588362	     -0.06667782	      0.88300027	     -0.00053176	     -0.22337150	     -0.00000000	      0.00000000	     39.78549870
      1.35859920	     -0.06454066	     -0.00032165	     -0.20579996	     -0.06667465	      0.88300073	     -0.00053558	     -0.22334981	     -0.00000000	      0.00000000	     40.15452186
      1.35981039	     -0.06447166	     -0.00031914	     -0.20573127	     -0.06667217	      0.88300109	     -0.00053871	     -0.22333231	     -0.00000000	      0.00000000	     40.17303148
      1.36102158	     -0.06440287	     -0.00031651	     -0.20566278	     -0.06666970	      0.88300145	     -0.00054198	     -0.22331427	     -0.00000000	      0.00000000	     40.41531315
      1.36223276	     -0.06433267	     -0.00031369	     -0.20559289	     -0.06666724	      0.88300180	     -0.00054538	     -0.22329572	     -0.00000000	      0.00000000	     40.47721011
      1.36374997	     -0.06424341	     -0.00030989	     -0.20550400	     -0.06666416	      0.88300225	     -0.00054983	     -0.22327177	     -0.00000000	      0.00000000	     40.82765047
      1.36482645	     -0.06417829	     -0.00030705	     -0.20543914	     -0.06666198	      0.88300256	     -0.00055311	     -0.22325432	     -0.00000000	      0.00000000	     40.75931457
      1.36590294	     -0.06411282	     -0.00030406	     -0.20537393	     -0.06665980	      0.88300287	     -0.00055649	     -0.22323647	     -0.00000000	      0.00000000	     40.95250997
      1.36732019	     -0.06402547	     -0.00029991	     -0.20528691	     -0.06665695	      0.88300327	     -0.00056110	     -0.22321243	     -0.00000000	      0.00000000	     41.04718481
      1.36845786	     -0.06395444	     -0.00029636	     -0.20521614	     -0.06665466	      0.88300359	     -0.00056492	     -0.22319268	     -0.00000000	      0.00000000	     41.26982933
      1.36959552	     -0.06388230	     -0.00029253	     -0.20514427	     -0.06665237	      0.88300391	     -0.00056885	     -0.22317254	     -0.00000000	      0.00000000	     41.31708358
      1.37073319	     -0.06380945	     -0.00028845	     -0.20507168	     -0.06665009	      0.88300422	     -0.00057289	     -0.22315204	     -0.00000000	      0.00000000	     41.51517011
      1.37187086	     -0.06373417	     -0.00028449	     -0.20499664	     -0.06664782	      0.88300453	     -0.00057704	     -0.22313118	     -0.00000000	      0.00000000	     41.56428483
      1.37300852	     -0.06365943	     -0.00028049	     -0.20492214	     -0.06664555	      0.88300483	     -0.00058128	     -0.22311003	     -0.00000000	      0.00000000	     41.75519434
      1.37414619	     -0.06358464	     -0.00027633	     -0.20484758	     -0.06664328	      0.88300513	     -0.00058562	     -0.22308861	     -0.00000000	      0.00000000	     41.78161106
      1.37515577	     -0.06351786	     -0.00027245	     -0.20478101	     -0.06664128	      0.88300539	     -0.00058956	     -0.22306939	     -0.00000000	      0.00000000	     41.96190722
      1.37616535	     -0.06345072	     -0.00026840	     -0.20471407	     -0.06663928	      0.88300565	     -0.00059357	     -0.22304996	     -0.00000000	      0.00000000	     42.01692714
      1.37717493	     -0.06338309	     -0.00026416	     -0.20464664	     -0.06663728	      0.88300590	     -0.00059765	     -0.22303032	     -0.00000000	      0.00000000	     42.14777326
      1.37846035	     -0.06329638	     -0.00025830	     -0.20456019	     -0.06663474	      0.88300621	     -0.00060295	     -0.22300501	     -0.00000000	      0.00000000	     42.22806498
      1.37945109	     -0.06322887	     -0.00025333	     -0.20449287	     -0.06663279	      0.88300644	     -0.00060711	     -0.22298529	     -0.00000000	      0.00000000	     42.37680768
      1.38044184	     -0.06316127	     -0.00024825	     -0.20442547	     -0.06663084	      0.88300667	     -0.00061132	     -0.22296538	     -0.00000000	      0.00000000	     42.43236369
      1.38143259	     -0.06309348	     -0.00024302	     -0.20435787	     -0.06662889	      0.88300689	     -0.00061560	     -0.22294529	     -0.00000000	      0.00000000	     42.54755846
      1.38273000	     -0.06300450	     -0.00023601	     -0.20426913	     -0.06662634	      0.88300717	     -0.00062128	     -0.22291872	     -0.00000000	      0.00000000	     42.63194163
      1.38369846	     -0.06293787	     -0.00023062	     -0.20420268	     -0.06662444	      0.88300737	     -0.00062557	     -0.22289871	     -0.00000000	      0.00000000	     42.76946684
      1.38466692	     -0.06287118	     -0.00022514	     -0.20413616	     -0.06662253	      0.88300756	     -0.00062992	     -0.22287855	     -0.00000000	      0.00000000	     42.83474976
      1.38584815	     -0.06278907	     -0.00021878	     -0.20405425	     -0.06662022	      0.88300778	     -0.00063527	     -0.22285379	     -0.00000000	      0.00000000	     42.97509557
      1.38702939	     -0.06270764	     -0.00021249	     -0.20397300	     -0.06661790	      0.88300798	     -0.00064068	     -0.22282886	     -0.00000000	      0.00000000	     43.03536875
      1.38792544	     -0.06264614	     -0.00020772	     -0.20391163	     -0.06661614	      0.88300813	     -0.00064482	     -0.22280985	     -0.00000000	      0.00000000	     43.16454612
      1.38882149	     -0.06258470	     -0.00020288	     -0.20385031	     -0.06661437	      0.88300827	     -0.00064899	     -0.22279077	     -0.00000000	      0.00000000	     43.24065183
      1.39007976	     -0.06249841	     -0.00019569	     -0.20376419	     -0.06661190	      0.88300845	     -0.00065488	     -0.22276385	     -0.00000000	      0.00000000	     43.38153561
      1.39120464	     -0.06242134	     -0.00018919	     -0.20368726	     -0.06660968	      0.88300859	     -0.00066019	     -0.22273967	     -0.00000000	      0.00000000	     43.48310630
      1.39232952	     -0.06234431	     -0.00018244	     -0.20361037	     -0.06660746	      0.88300871	     -0.00066552	     -0.22271541	     -0.00000000	      0.00000000	     43.62484660
      1.39345441	     -0.06226749	     -0.00017563	     -0.20353368	     -0.06660523	      0.88300882	     -0.00067088	     -0.22269106	     -0.00000000	      0.00000000	     43.72614820
      1.39444628	     -0.06219985	     -0.00016955	     -0.20346614	     -0.06660326	      0.88300891	     -0.00067563	     -0.22266953	     -0.00000000	      0.00000000	     43.85205640
      1.39543814	     -0.06213243	     -0.00016342	     -0.20339881	     -0.06660129	      0.88300897	     -0.00068038	     -0.22264796	     -0.00000000	      0.00000000	     43.95680457
      1.39662903	     -0.06205174	     -0.00015601	     -0.20331823	     -0.06659892	      0.88300904	     -0.00068610	     -0.22262201	     -0.00000000	      0.00000000	     44.09670573
      1.39781991	     -0.06197147	     -0.00014856	     -0.20323806	     -0.06659653	      0.88300908	     -0.00069183	     -0.22259603	     -0.00000000	      0.00000000	     44.23237022
      1.39901079	     -0.06189168	     -0.00014105	     -0.20315834	     -0.06659414	      0.88300910	     -0.00069756	     -0.22257004	     -0.00000000	      0.00000000	     44.37029774
      1.40004639	     -0.06182320	     -0.00013432	     -0.20308993	     -0.06659205	      0.88300910	     -0.00070254	     -0.22254744	     -0.00000000	     -0.00000000	     44.49440590
      1.40108199	     -0.06175503	     -0.00012750	     -0.20302181	     -0.06658995	      0.88300908	     -0.00070751	     -0.22252485	     -0.00000000	     -0.00000000	     44.60907199
      1.40237412	     -0.06166996	     -0.00011921	     -0.20293679	     -0.06658732	      0.88300903	     -0.00071370	     -0.22249670	     -0.00000000	     -0.00000000	     44.76516874
      1.40366624	     -0.06158611	     -0.00011116	     -0.20285296	     -0.06658468	      0.88300895	     -0.00071987	     -0.22246863	     -0.00000000	     -0.00000000	     44.89865479
      1.40495837	     -0.06150355	     -0.00010323	     -0.20277041	     -0.06658202	      0.88300884	     -0.00072601	     -0.22244069	     -0.00000000	     -0.00000000	     45.08195860
      1.40606343	     -0.06143369	     -0.00009646	     -0.20270054	     -0.06657973	      0.88300873	     -0.00073123	     -0.22241692	     -0.00000000	     -0.00000000	     45.20303664
      1.40716850	     -0.06136453	     -0.00008972	     -0.20263135	     -0.06657744	      0.88300860	     -0.00073641	     -0.22239327	     -0.00000000	     -0.00000000	     45.37304897
      1.40857975	     -0.06127712	     -0.00008114	     -0.20254390	     -0.06657450	      0.88300840	     -0.00074297	     -0.22236325	     -0.00000000	     -0.00000000	     45.57565912
      1.41005686	     -0.06118689	     -0.00007222	     -0.20245359	     -0.06657140	      0.88300815	     -0.00074973	     -0.22233208	     -0.00000000	     -0.00000000	     45.84065708
      1.41153398	     -0.06109800	     -0.00006338	     -0.20236460	     -0.06656830	      0.88300787	     -0.00075639	     -0.22230118	     -0.00000000	     -0.00000000	     46.03940922
      1.41282219	     -0.06102174	     -0.00005578	     -0.20228823	     -0.06656558	      0.88300759	     -0.00076209	     -0.22227449	     -0.00000000	     -0.00000000	     46.30269869
      1.41411041	     -0.06094666	     -0.00004804	     -0.20221303	     -0.06656286	      0.88300729	     -0.00076768	     -0.22224805	     -0.00000000	     -0.00000000	     46.49370223
      1.41581179	     -0.06084954	     -0.00003785	     -0.20211571	     -0.06655927	      0.88300686	     -0.00077487	     -0.22221355	     -0.00000000	     -0.00000000	     46.78470639
      1.41790441	     -0.06073341	     -0.00002543	     -0.20199930	     -0.06655486	      0.88300629	     -0.00078339	     -0.22217184	     -0.00000000	     -0.00000000	     47.03436550
      1.41930715	     -0.06065784	     -0.00001722	     -0.20192351	     -0.06655191	      0.88300589	     -0.00078889	     -0.22214440	     -0.00000000	     -0.00000000	     47.24391892
      1.42070990	     -0.06058527	     -0.00000927	     -0.20185069	     -0.06654897	      0.88300547	     -0.00079421	     -0.22211741	     -0.00000000	     -0.00000000	     47.51721574
      1.42211265	     -0.06051475	     -0.00000154	     -0.20177991	     -0.06654604	      0.88300505	     -0.00079935	     -0.22209093	     -0.00000000	     -0.00000000	     47.42154051
      1.42351539	     -0.06044531	      0.00000579	     -0.20171017	     -0.06654313	      0.88300462	     -0.00080429	     -0.22206496	     -0.00000000	     -0.00000000	     47.75327387
      1.42518589	     -0.06036915	      0.00001408	     -0.20163363	     -0.06653970	      0.88300411	     -0.00080992	     -0.22203472	     -0.00000000	     -0.00000000	     47.99804793
      1.42685638	     -0.06029339	      0.00002193	     -0.20155745	     -0.06653629	      0.88300360	     -0.00081527	     -0.22200535	      0.00000000	     -0.00000000	     47.92995153
      1.42844313	     -0.06022842	      0.00002871	     -0.20149205	     -0.06653308	      0.88300313	     -0.00082008	     -0.22197820	      0.00000000	     -0.00000000	     48.18141995
      1.43002989	     -0.06016258	      0.00003529	     -0.20142576	     -0.06652991	      0.88300267	     -0.00082463	     -0.22195190	      0.00000000	     -0.00000000	     48.09806133
      1.43161664	     -0.06010268	      0.00004092	     -0.20136537	     -0.06652677	      0.88300223	     -0.00082891	     -0.22192641	      0.00000000	     -0.00000000	     48.25026048
      1.43320340	     -0.06004458	      0.00004682	     -0.20130678	     -0.06652368	      0.88300181	     -0.00083293	     -0.22190177	      0.00000000	     -0.00000000	     48.43029591
      1.43479015	     -0.05999133	      0.00005153	     -0.20125300	     -0.06652062	      0.88300142	     -0.00083668	     -0.22187797	      0.00000000	     -0.00000000	     48.70572079
      1.43637691	     -0.05994251	      0.00005695	     -0.20120366	     -0.06651761	      0.88300105	     -0.00084015	     -0.22185503	      0.00000000	     -0.00000000	     48.66013019
      1.43796366	     -0.05989561	      0.00006046	     -0.20115620	     -0.06651464	      0.88300071	     -0.00084336	     -0.22183299	      0.00000000	     -0.00000000	     48.63913644
      1.43955042	     -0.05985352	      0.00006585	     -0.20111357	     -0.06651172	      0.88300041	     -0.00084629	     -0.22181186	      0.00000000	     -0.00000000	     48.97724769
      1.44113717	     -0.05981970	      0.00006771	     -0.20107914	     -0.06650884	      0.88300013	     -0.00084895	     -0.22179171	      0.00000000	     -0.00000000	     48.71970370
      1.44242158	     -0.05979381	      0.00007155	     -0.20105280	     -0.06650655	      0.88299994	     -0.00085090	     -0.22177620	      0.00000000	     -0.00000000	     48.93835699
      1.44370598	     -0.05977470	      0.00007330	     -0.20103320	     -0.06650428	      0.88299977	     -0.00085267	     -0.22176144	      0.00000000	     -0.00000000	     48.76576236
      1.44499038	     -0.05975942	      0.00007529	     -0.20101743	     -0.06650205	      0.88299962	     -0.00085426	     -0.22174749	     -0.00000000	     -0.00000000	     48.89435815
      1.44695825	     -0.05974880	      0.00007749	     -0.20100605	     -0.06649869	      0.88299943	     -0.00085635	     -0.22172783	     -0.00000000	     -0.00000000	     48.35537333
      1.44851946	     -0.05974265	      0.00007914	     -0.20099928	     -0.06649608	      0.88299932	     -0.00085771	     -0.22171377	     -0.00000000	     -0.00000000	     48.79440532
      1.45008067	     -0.05974801	      0.00008017	     -0.20100404	     -0.06649352	      0.88299925	     -0.00085880	     -0.22170107	     -0.00000000	     -0.00000000	     48.65077822
      1.45164188	     -0.05975946	      0.00008167	     -0.20101489	     -0.06649101	      0.88299920	     -0.00085962	     -0.22168986	     -0.00000000	     -0.00000000	     49.03412134
      1.45320309	     -0.05977852	      0.00008235	     -0.20103335	     -0.06648854	      0.88299919	     -0.00086019	     -0.22168016	     -0.00000000	     -0.00000000	     48.36000225
      1.45449021	     -0.05979757	      0.00008330	     -0.20105193	     -0.06648653	      0.88299920	     -0.00086045	     -0.22167332	     -0.00000000	      0.00000000	     48.74993896
      1.45577734	     -0.05982234	      0.00008401	     -0.20107623	     -0.06648457	      0.88299922	     -0.00086053	     -0.22166755	     -0.00000000	      0.00000000	     48.44082952
      1.45706447	     -0.05985058	      0.00008477	     -0.20110400	     -0.06648263	      0.88299926	     -0.00086043	     -0.22166282	     -0.00000000	      0.00000000	     48.52900581
      1.45897667	     -0.05990151	      0.00008622	     -0.20115428	     -0.06647980	      0.88299935	     -0.00085996	     -0.22165775	     -0.00000000	      0.00000000	     47.88463061
      1.46056372	     -0.05994419	      0.00008715	     -0.20119643	     -0.06647750	      0.88299945	     -0.00085927	     -0.22165523	     -0.00000000	      0.00000000	     48.28981190
      1.46215077	     -0.05999654	      0.00008880	     -0.20124828	     -0.06647525	      0.88299956	     -0.00085831	     -0.22165416	     -0.00000000	      0.00000000	     47.95985164
      1.46373782	     -0.06005272	      0.00008958	     -0.20130397	     -0.06647303	      0.88299968	     -0.00085707	     -0.22165462	     -0.00000000	      0.00000000	     47.97068552
      1.46532487	     -0.06011713	      0.00009138	     -0.20136791	     -0.06647084	      0.88299982	     -0.00085557	     -0.22165656	     -0.00000000	      0.00000000	     47.82825072
      1.46691192	     -0.06018492	      0.00009142	     -0.20143522	     -0.06646868	      0.88299996	     -0.00085379	     -0.22166005	     -0.00000000	      0.00000000	     47.69065516
      1.46821044	     -0.06024437	      0.00009291	     -0.20149433	     -0.06646693	      0.88300009	     -0.00085214	     -0.22166398	     -0.00000000	      0.00000000	     47.38970225
      1.46950896	     -0.06030760	      0.00009293	     -0.20155719	     -0.06646520	      0.88300021	     -0.00085031	     -0.22166888	     -0.00000000	      0.00000000	     47.45269688
      1.47119541	     -0.06039640	      0.00009345	     -0.20164555	     -0.06646297	      0.88300038	     -0.00084767	     -0.22167672	     -0.00000000	      0.00000000	     46.85751652
      1.47288185	     -0.06048687	      0.00009260	     -0.20173557	     -0.06646076	      0.88300054	     -0.00084473	     -0.22168618	     -0.00000000	      0.00000000	     47.17244739
      1.47430592	     -0.06056949	      0.00009322	     -0.20181785	     -0.06645890	      0.88300068	     -0.00084202	     -0.22169533	     -0.00000000	      0.00000000	     46.49059041
      1.47573000	     -0.06065454	      0.00009199	     -0.20190254	     -0.06645704	      0.88300082	     -0.00083910	     -0.22170559	     -0.00000000	      0.00000000	     46.67529143
      1.47715407	     -0.06074469	      0.00009153	     -0.20199236	     -0.06645519	      0.88300095	     -0.00083598	     -0.22171693	     -0.00000000	      0.00000000	     46.08201837
      1.47857814	     -0.06083748	      0.00008975	     -0.20208481	     -0.06645334	      0.88300108	     -0.00083266	     -0.22172934	     -0.00000000	      0.00000000	     46.17974887
      1.48000221	     -0.06093427	      0.00008830	     -0.20218129	     -0.06645149	      0.88300121	     -0.00082913	     -0.22174282	     -0.00000000	      0.00000000	     45.65994973
      1.48142628	     -0.06103241	      0.00008604	     -0.20227911	     -0.06644963	      0.88300134	     -0.00082541	     -0.22175733	     -0.00000000	      0.00000000	     45.65140939
      1.48314351	     -0.06115942	      0.00008340	     -0.20240577	     -0.06644738	      0.88300149	     -0.00082067	     -0.22177611	     -0.00000000	      0.00000000	     45.05205722
      1.48486074	     -0.06128417	      0.00007930	     -0.20253016	     -0.06644512	      0.88300163	     -0.00081564	     -0.22179636	     -0.00000000	      0.00000000	     44.84812345
      1.48624981	     -0.06139014	      0.00007667	     -0.20263587	     -0.06644327	      0.88300175	     -0.00081138	     -0.22181372	     -0.00000000	      0.00000000	     44.54821989
      1.48763888	     -0.06149914	      0.00007282	     -0.20274461	     -0.06644142	      0.88300186	     -0.00080693	     -0.22183198	     -0.00000000	      0.00000000	     44.54158849
      1.48910221	     -0.06161701	      0.00006912	     -0.20286223	     -0.06643944	      0.88300198	     -0.00080207	     -0.22185219	     -0.00000000	      0.00000000	     44.15131797
      1.49024995	     -0.06171037	      0.00006570	     -0.20295539	     -0.06643788	      0.88300208	     -0.00079812	     -0.22186869	     -0.00000000	      0.00000000	     44.03779220
      1.49139769	     -0.06180468	      0.00006225	     -0.20304952	     -0.06643631	      0.88300218	     -0.00079405	     -0.22188575	     -0.00000000	      0.00000000	     43.76787418
      1.49254543	     -0.06189995	      0.00005857	     -0.20314462	     -0.06643472	      0.88300228	     -0.00078987	     -0.22190333	     -0.00000000	      0.00000000	     43.59115170
      1.49369317	     -0.06199608	      0.00005468	     -0.20324060	     -0.06643312	      0.88300238	     -0.00078558	     -0.22192142	     -0.00000000	      0.00000000	     43.33001173
      1.49484091	     -0.06209314	      0.00005056	     -0.20333750	     -0.06643150	      0.88300248	     -0.00078118	     -0.22193999	     -0.00000000	      0.00000000	     43.13913347
      1.49598865	     -0.06219148	      0.00004632	     -0.20343570	     -0.06642986	      0.88300259	     -0.00077668	     -0.22195904	     -0.00000000	      0.00000000	     42.86748072
      1.49713639	     -0.06229065	      0.00004187	     -0.20353475	     -0.06642820	      0.88300270	     -0.00077207	     -0.22197855	     -0.00000000	      0.00000000	     42.67671107
      1.49828413	     -0.06239038	      0.00003724	     -0.20363435	     -0.06642652	      0.88300281	     -0.00076736	     -0.22199850	     -0.00000000	      0.00000000	     42.38961089
      1.49943186	     -0.06249060	      0.00003238	     -0.20373447	     -0.06642482	      0.88300293	     -0.00076255	     -0.22201887	     -0.00000000	      0.00000000	     42.22760598
      1.50039079	     -0.06257461	      0.00002819	     -0.20381840	     -0.06642338	      0.88300303	     -0.00075847	     -0.22203620	     -0.00000000	      0.00000000	     41.97258705
      1.50134972	     -0.06265902	      0.00002384	     -0.20390273	     -0.06642192	      0.88300313	     -0.00075431	     -0.22205380	     -0.00000000	      0.00000000	     41.80101043
      1.50257627	     -0.06276749	      0.00001805	     -0.20401112	     -0.06642003	      0.88300327	     -0.00074892	     -0.22207669	     -0.00000000	      0.00000000	     41.52945962
      1.50380282	     -0.06287649	      0.00001196	     -0.20412004	     -0.06641811	      0.88300341	     -0.00074342	     -0.22209999	     -0.00000000	      0.00000000	     41.34654827
      1.50467850	     -0.06295452	      0.00000745	     -0.20419803	     -0.06641672	      0.88300352	     -0.00073945	     -0.22211687	     -0.00000000	      0.00000000	     41.12307283
      1.50555417	     -0.06303280	      0.00000280	     -0.20427627	     -0.06641531	      0.88300362	     -0.00073543	     -0.22213394	     -0.00000000	      0.00000000	     40.96613320
      1.50689094	     -0.06315258	     -0.00000460	     -0.20439600	     -0.06641312	      0.88300379	     -0.00072922	     -0.22216037	     -0.00000000	      0.00000000	     40.70395644
      1.50798042	     -0.06325050	     -0.00001092	     -0.20449389	     -0.06641131	      0.88300392	     -0.00072409	     -0.22218221	     -0.00000000	      0.00000000	     40.52462791
      1.50906990	     -0.06334848	     -0.00001743	     -0.20459186	     -0.06640946	      0.88300406	     -0.00071891	     -0.22220432	     -0.00000000	      0.00000000	     40.30653301
      1.51015938	     -0.06344643	     -0.00002414	     -0.20468980	     -0.06640757	      0.88300419	     -0.00071368	     -0.22222667	     -0.00000000	      0.00000000	     40.14267102
      1.51124886	     -0.06354406	     -0.00003097	     -0.20478743	     -0.06640565	      0.88300433	     -0.00070841	     -0.22224924	     -0.00000000	      0.00000000	     39.93016410
      1.51220788	     -0.06362974	     -0.00003709	     -0.20487312	     -0.06640393	      0.88300445	     -0.00070374	     -0.22226928	     -0.00000000	      0.00000000	     39.79234218
      1.51316691	     -0.06371416	     -0.00004347	     -0.20495756	     -0.06640219	      0.88300456	     -0.00069903	     -0.22228946	     -0.00000000	      0.00000000	     39.62943142
      1.51412593	     -0.06379840	     -0.00005000	     -0.20504182	     -0.06640041	      0.88300468	     -0.00069431	     -0.22230977	     -0.00000000	      0.00000000	     39.48135970
      1.51547718	     -0.06391665	     -0.00005933	     -0.20516012	     -0.06639785	      0.88300483	     -0.00068762	     -0.22233859	     -0.00000000	      0.00000000	     39.27251145
      1.51650431	     -0.06400614	     -0.00006653	     -0.20524966	     -0.06639586	      0.88300494	     -0.00068251	     -0.22236063	     -0.00000000	      0.00000000	     39.12634575
      1.51753143	     -0.06409515	     -0.00007380	     -0.20533872	     -0.06639383	      0.88300505	     -0.00067738	     -0.22238278	     -0.00000000	      0.00000000	     38.98231438
      1.51855855	     -0.06418385	     -0.00008117	     -0.20542750	     -0.06639176	      0.88300515	     -0.00067225	     -0.22240500	     -0.00000000	      0.00000000	     38.84178052
      1.51983639	     -0.06429383	     -0.00009055	     -0.20553757	     -0.06638913	      0.88300527	     -0.00066585	     -0.22243276	     -0.00000000	      0.00000000	     38.68472217
      1.52089059	     -0.06438444	     -0.00009853	     -0.20562826	     -0.06638692	      0.88300535	     -0.00066057	     -0.22245571	     -0.00000000	      0.00000000	     38.54647195
      1.52194479	     -0.06447471	     -0.00010661	     -0.20571863	     -0.06638465	      0.88300543	     -0.00065528	     -0.22247872	     -0.00000000	      0.00000000	     38.43401166
      1.52299899	     -0.06456455	     -0.00011478	     -0.20580858	     -0.06638234	      0.88300550	     -0.00065001	     -0.22250177	     -0.00000000	      0.00000000	     38.31106004
      1.52431884	     -0.06467624	     -0.00012492	     -0.20592042	     -0.06637938	      0.88300557	     -0.00064342	     -0.22253064	     -0.00000000	      0.00000000	     38.19571840
      1.52544913	     -0.06477054	     -0.00013349	     -0.20601486	     -0.06637679	      0.88300562	     -0.00063779	     -0.22255533	     -0.00000000	      0.00000000	     38.07724278
      1.52657943	     -0.06486309	     -0.00014205	     -0.20610757	     -0.06637414	      0.88300565	     -0.00063218	     -0.22257996	     -0.00000000	      0.00000000	     38.01975874
      1.52770973	     -0.06495298	     -0.00015077	     -0.20619763	     -0.06637144	      0.88300567	     -0.00062661	     -0.22260447	      0.00000000	      0.00000000	     37.93738307
      1.52884002	     -0.06504160	     -0.00015974	     -0.20628642	     -0.06636868	      0.88300568	     -0.00062108	     -0.22262888	      0.00000000	     -0.00000000	     37.90217996
      1.53028791	     -0.06515290	     -0.00017178	     -0.20639795	     -0.06636506	      0.88300566	     -0.00061407	     -0.22265998	      0.00000000	     -0.00000000	     37.84730311
      1.53153507	     -0.06524745	     -0.00018265	     -0.20649269	     -0.06636187	      0.88300562	     -0.00060810	     -0.22268660	      0.00000000	     -0.00000000	     37.88516594
      1.53278224	     -0.06534033	     -0.00019356	     -0.20658578	     -0.06635862	      0.88300557	     -0.00060223	     -0.22271304	      0.00000000	     -0.00000000	     37.87064578
      1.53402940	     -0.06543075	     -0.00020441	     -0.20667643	     -0.06635530	      0.88300550	     -0.00059645	     -0.22273923	      0.00000000	     -0.00000000	     37.94291773
      1.53554472	     -0.06553673	     -0.00021745	     -0.20678269	     -0.06635119	      0.88300538	     -0.00058957	     -0.22277064	      0.00000000	     -0.00000000	     37.98292553
      1.53706003	     -0.06563779	     -0.00023029	     -0.20688407	     -0.06634698	      0.88300524	     -0.00058287	     -0.22280147	      0.00000000	     -0.00000000	     38.11555661
      1.53857535	     -0.06573425	     -0.00024280	     -0.20698088	     -0.06634270	      0.88300507	     -0.00057636	     -0.22283159	      0.00000000	     -0.00000000	     38.13316273
      1.54009067	     -0.06582586	     -0.00025509	     -0.20707285	     -0.06633833	      0.88300487	     -0.00057006	     -0.22286092	      0.00000000	     -0.00000000	     38.25711062
      1.54160598	     -0.06591323	     -0.00026753	     -0.20716060	     -0.06633388	      0.88300465	     -0.00056398	     -0.22288934	      0.00000000	     -0.00000000	     38.27727158
      1.54312130	     -0.06599413	     -0.00027932	     -0.20724191	     -0.06632935	      0.88300441	     -0.00055813	     -0.22291675	      0.00000000	     -0.00000000	     38.33017667
      1.54491338	     -0.06608364	     -0.00029281	     -0.20733193	     -0.06632391	      0.88300410	     -0.00055151	     -0.22294774	      0.00000000	     -0.00000000	     38.47836899
      1.54646167	     -0.06615610	     -0.00030409	     -0.20740486	     -0.06631912	      0.88300381	     -0.00054606	     -0.22297323	      0.00000000	     -0.00000000	     38.07183930
      1.54800997	     -0.06622072	     -0.00031520	     -0.20746995	     -0.06631427	      0.88300350	     -0.00054088	     -0.22299745	      0.00000000	     -0.00000000	     38.39744696
      1.54959639	     -0.06628565	     -0.00032646	     -0.20753539	     -0.06630924	      0.88300318	     -0.00053584	     -0.22302090	      0.00000000	     -0.00000000	     38.10579788
      1.55118281	     -0.06634672	     -0.00033792	     -0.20759696	     -0.06630414	      0.88300284	     -0.00053108	     -0.22304301	      0.00000000	     -0.00000000	     38.35413309
      1.55276923	     -0.06640230	     -0.00034896	     -0.20765306	     -0.06629898	      0.88300250	     -0.00052661	     -0.22306384	      0.00000000	     -0.00000000	     37.97006009
      1.55435565	     -0.06645392	     -0.00036013	     -0.20770519	     -0.06629377	      0.88300215	     -0.00052243	     -0.22308340	      0.00000000	     -0.00000000	     38.02890817
      1.55594206	     -0.06650288	     -0.00037081	     -0.20775468	     -0.06628850	      0.88300181	     -0.00051854	     -0.22310168	      0.00000000	     -0.00000000	     38.00211094
      1.55752848	     -0.06654750	     -0.00038156	     -0.20779984	     -0.06628319	      0.88300146	     -0.00051495	     -0.22311873	      0.00000000	     -0.00000000	     37.89402473
      1.55911490	     -0.06659051	     -0.00039179	     -0.20784339	     -0.06627783	      0.88300113	     -0.00051165	     -0.22313456	      0.00000000	     -0.00000000	     38.02777859
      1.56070132	     -0.06662693	     -0.00040185	     -0.20788036	     -0.06627244	      0.88300080	     -0.00050865	     -0.22314927	      0.00000000	     -0.00000000	     37.69921672
      1.56245673	     -0.06666361	     -0.00041164	     -0.20791767	     -0.06626642	      0.88300045	     -0.00050568	     -0.22316422	      0.00000000	     -0.00000000	     37.60253700
      1.56402226	     -0.06669176	     -0.00042080	     -0.20794638	     -0.06626103	      0.88300015	     -0.00050334	     -0.22317638	      0.00000000	     -0.00000000	     37.76285463
      1.56558780	     -0.06671951	     -0.00042869	     -0.20797472	     -0.06625560	      0.88299987	     -0.00050129	     -0.22318744	      0.00000000	     -0.00000000	     37.54400779
      1.56715333	     -0.06673840	     -0.00043669	     -0.20799419	     -0.06625015	      0.88299961	     -0.00049954	     -0.22319750	      0.00000000	     -0.00000000	     37.59363535
      1.56871887	     -0.06675641	     -0.00044341	     -0.20801282	     -0.06624468	      0.88299937	     -0.00049807	     -0.22320648	     -0.00000000	     -0.00000000	     37.28929674
      1.57028441	     -0.06676960	     -0.00045045	     -0.20802661	     -0.06623919	      0.88299915	     -0.00049690	     -0.22321443	     -0.00000000	     -0.00000000	     37.44629006
      1.57184994	     -0.06678049	     -0.00045612	     -0.20803813	     -0.06623368	      0.88299895	     -0.00049602	     -0.22322136	     -0.00000000	     -0.00000000	     37.26067536
      1.57341548	     -0.06678515	     -0.00046227	     -0.20804341	     -0.06622815	      0.88299878	     -0.00049543	     -0.22322725	     -0.00000000	     -0.00000000	     37.18701949
      1.57498101	     -0.06678587	     -0.00046688	     -0.20804479	     -0.06622261	      0.88299863	     -0.00049513	     -0.22323208	     -0.00000000	     -0.00000000	     37.33594235
      1.57654655	     -0.06678484	     -0.00047215	     -0.20804439	     -0.06621706	      0.88299851	     -0.00049513	     -0.22323582	     -0.00000000	     -0.00000000	     37.17693025
      1.57811208	     -0.06677863	     -0.00047581	     -0.20803884	     -0.06621149	      0.88299841	     -0.00049541	     -0.22323854	     -0.00000000	     -0.00000000	     37.16894132
      1.57967762	     -0.06676996	     -0.00048039	     -0.20803082	     -0.06620591	      0.88299833	     -0.00049599	     -0.22324017	     -0.00000000	     -0.00000000	     37.33271426
      1.58124315	     -0.06675623	     -0.00048298	     -0.20801777	     -0.06620033	      0.88299828	     -0.00049686	     -0.22324076	     -0.00000000	     -0.00000000	     37.23492562
      1.58280869	     -0.06673908	     -0.00048671	     -0.20800128	     -0.06619473	      0.88299825	     -0.00049801	     -0.22324025	     -0.00000000	     -0.00000000	     37.23943829
      1.58437423	     -0.06671785	     -0.00048820	     -0.20798075	     -0.06618912	      0.88299824	     -0.00049946	     -0.22323868	     -0.00000000	      0.00000000	     37.41763217
      1.58575795	     -0.06669798	     -0.00049078	     -0.20796146	     -0.06618416	      0.88299825	     -0.00050097	     -0.22323637	     -0.00000000	      0.00000000	     37.27538678
      1.58714167	     -0.06667272	     -0.00049188	     -0.20793681	     -0.06617919	      0.88299828	     -0.00050271	     -0.22323322	     -0.00000000	      0.00000000	     37.18245113
      1.58852539	     -0.06664482	     -0.00049305	     -0.20790952	     -0.06617421	      0.88299831	     -0.00050467	     -0.22322918	     -0.00000000	      0.00000000	     37.34536569
      1.59057592	     -0.06660092	     -0.00049361	     -0.20786655	     -0.06616682	      0.88299839	     -0.00050799	     -0.22322161	     -0.00000000	      0.00000000	     37.14528958
      1.59192542	     -0.06656284	     -0.00049395	     -0.20782907	     -0.06616195	      0.88299846	     -0.00051044	     -0.22321552	     -0.00000000	      0.00000000	     37.29876509
      1.59327492	     -0.06652539	     -0.00049350	     -0.20779222	     -0.06615707	      0.88299853	     -0.00051310	     -0.22320849	     -0.00000000	      0.00000000	     37.34598644
      1.59495103	     -0.06647454	     -0.00049259	     -0.20774213	     -0.06615101	      0.88299864	     -0.00051669	     -0.22319857	     -0.00000000	      0.00000000	     37.41464122
      1.59654180	     -0.06642357	     -0.00049103	     -0.20769189	     -0.06614524	      0.88299875	     -0.00052039	     -0.22318785	     -0.00000000	      0.00000000	     37.37545774
      1.59813256	     -0.06636462	     -0.00048895	     -0.20763368	     -0.06613946	      0.88299887	     -0.00052437	     -0.22317589	     -0.00000000	      0.00000000	     37.29971117
      1.59954702	     -0.06631078	     -0.00048674	     -0.20758047	     -0.06613432	      0.88299898	     -0.00052815	     -0.22316414	     -0.00000000	      0.00000000	     37.49749291
      1.60096147	     -0.06625174	     -0.00048387	     -0.20752210	     -0.06612917	      0.88299910	     -0.00053214	     -0.22315139	     -0.00000000	      0.00000000	     37.50239218
      1.60218948	     -0.06619919	     -0.00048114	     -0.20747011	     -0.06612469	      0.88299921	     -0.00053578	     -0.22313946	     -0.00000000	      0.00000000	     37.49730427
      1.60341749	     -0.06614332	     -0.00047796	     -0.20741481	     -0.06612021	      0.88299932	     -0.00053959	     -0.22312677	     -0.00000000	      0.00000000	     37.57598053
      1.60464550	     -0.06608547	     -0.00047453	     -0.20735753	     -0.06611572	      0.88299943	     -0.00054355	     -0.22311328	     -0.00000000	      0.00000000	     37.54263810
      1.60587351	     -0.06602434	     -0.00047067	     -0.20729698	     -0.06611123	      0.88299955	     -0.00054767	     -0.22309901	     -0.00000000	      0.00000000	     37.64997367
      1.60710152	     -0.06596145	     -0.00046657	     -0.20723466	     -0.06610674	      0.88299967	     -0.00055194	     -0.22308394	     -0.00000000	      0.00000000	     37.58759428
      1.60818885	     -0.06590304	     -0.00046259	     -0.20717675	     -0.06610275	      0.88299977	     -0.00055585	     -0.22306995	     -0.00000000	      0.00000000	     37.70806688
      1.60927619	     -0.06584313	     -0.00045839	     -0.20711734	     -0.06609876	      0.88299988	     -0.00055988	     -0.22305534	     -0.00000000	      0.00000000	     37.68464797
      1.61036352	     -0.06578103	     -0.00045389	     -0.20705574	     -0.06609477	      0.88299999	     -0.00056402	     -0.22304011	     -0.00000000	      0.00000000	     37.76757872
      1.61167164	     -0.06570394	     -0.00044818	     -0.20697926	     -0.06608996	      0.88300011	     -0.00056916	     -0.22302097	     -0.00000000	      0.00000000	     37.75344509
      1.61268161	     -0.06564236	     -0.00044350	     -0.20691814	     -0.06608624	      0.88300022	     -0.00057324	     -0.22300559	     -0.00000000	      0.00000000	     37.87278424
      1.61369159	     -0.06557923	     -0.00043864	     -0.20685547	     -0.06608252	      0.88300032	     -0.00057741	     -0.22298968	     -0.00000000	      0.00000000	     37.87388795
      1.61491373	     -0.06550077	     -0.00043239	     -0.20677757	     -0.06607802	      0.88300044	     -0.00058259	     -0.22296972	     -0.00000000	      0.00000000	     37.98430999
      1.61597772	     -0.06543067	     -0.00042673	     -0.20670796	     -0.06607409	      0.88300055	     -0.00058720	     -0.22295172	     -0.00000000	      0.00000000	     37.96739105
      1.61704171	     -0.06535873	     -0.00042083	     -0.20663650	     -0.06607016	      0.88300066	     -0.00059192	     -0.22293315	     -0.00000000	      0.00000000	     38.08836695
      1.61810569	     -0.06528508	     -0.00041474	     -0.20656332	     -0.06606622	      0.88300076	     -0.00059674	     -0.22291400	     -0.00000000	      0.00000000	     38.07078941
      1.61916968	     -0.06520962	     -0.00040841	     -0.20648834	     -0.06606229	      0.88300087	     -0.00060165	     -0.22289427	     -0.00000000	      0.00000000	     38.20090716
      1.62023367	     -0.06513259	     -0.00040191	     -0.20641178	     -0.06605834	      0.88300098	     -0.00060666	     -0.22287398	     -0.00000000	      0.00000000	     38.16373721
      1.62129765	     -0.06505389	     -0.00039520	     -0.20633354	     -0.06605440	      0.88300109	     -0.00061176	     -0.22285313	     -0.00000000	      0.00000000	     38.32138096
      1.62219320	     -0.06498593	     -0.00038951	     -0.20626597	     -0.06605107	      0.88300118	     -0.00061613	     -0.22283514	     -0.00000000	      0.00000000	     38.27919851
      1.62308874	     -0.06491670	     -0.00038385	     -0.20619712	     -0.06604774	      0.88300128	     -0.00062055	     -0.22281678	     -0.00000000	      0.00000000	     38.34733751
      1.62426049	     -0.06482550	     -0.00037639	     -0.20610640	     -0.06604338	      0.88300140	     -0.00062643	     -0.22279223	     -0.00000000	      0.00000000	     38.36293601
      1.62543224	     -0.06473316	     -0.00036878	     -0.20601454	     -0.06603902	      0.88300152	     -0.00063240	     -0.22276710	     -0.00000000	      0.00000000	     38.49134661
      1.62627455	     -0.06466604	     -0.00036317	     -0.20594776	     -0.06603587	      0.88300160	     -0.00063675	     -0.22274868	     -0.00000000	      0.00000000	     38.45474919
      1.62711686	     -0.06459828	     -0.00035742	     -0.20588033	     -0.06603273	      0.88300169	     -0.00064115	     -0.22272998	     -0.00000000	      0.00000000	     38.50869447
      1.62837204	     -0.06449647	     -0.00034874	     -0.20577901	     -0.06602803	      0.88300182	     -0.00064778	     -0.22270162	     -0.00000000	      0.00000000	     38.54313307
      1.62940853	     -0.06441165	     -0.00034146	     -0.20569458	     -0.06602414	      0.88300192	     -0.00065333	     -0.22267775	     -0.00000000	      0.00000000	     38.62129474
      1.63044502	     -0.06432627	     -0.00033409	     -0.20560959	     -0.06602025	      0.88300202	     -0.00065893	     -0.22265351	     -0.00000000	      0.00000000	     38.62859213
      1.63148151	     -0.06424033	     -0.00032661	     -0.20552403	     -0.06601634	      0.88300212	     -0.00066458	     -0.22262891	     -0.00000000	      0.00000000	     38.71993401
      1.63251801	     -0.06415402	     -0.00031907	     -0.20543807	     -0.06601243	      0.88300222	     -0.00067028	     -0.22260396	     -0.00000000	      0.00000000	     38.71848152
      1.63344713	     -0.06407628	     -0.00031222	     -0.20536065	     -0.06600892	      0.88300231	     -0.00067543	     -0.22258132	     -0.00000000	      0.00000000	     38.80200845
      1.63437626	     -0.06399835	     -0.00030533	     -0.20528304	     -0.06600540	      0.88300240	     -0.00068061	     -0.22255844	     -0.00000000	      0.00000000	     38.82527577
      1.63530538	     -0.06392021	     -0.00029837	     -0.20520520	     -0.06600187	      0.88300248	     -0.00068582	     -0.22253533	     -0.00000000	      0.00000000	     38.88315270
      1.63655248	     -0.06381511	     -0.00028896	     -0.20510050	     -0.06599712	      0.88300259	     -0.00069286	     -0.22250398	     -0.00000000	      0.00000000	     38.93401816
      1.63754060	     -0.06373166	     -0.00028142	     -0.20501734	     -0.06599334	      0.88300268	     -0.00069846	     -0.22247889	     -0.00000000	      0.00000000	     39.00560367
      1.63852872	     -0.06364837	     -0.00027394	     -0.20493434	     -0.06598956	      0.88300276	     -0.00070409	     -0.22245361	     -0.00000000	      0.00000000	     39.04883428
      1.63951684	     -0.06356497	     -0.00026662	     -0.20485121	     -0.06598576	      0.88300283	     -0.00070973	     -0.22242814	     -0.00000000	      0.00000000	     39.11418814
      1.64071056	     -0.06346370	     -0.00025795	     -0.20475025	     -0.06598116	      0.88300293	     -0.00071657	     -0.22239717	     -0.00000000	      0.00000000	     39.17910627
      1.64172696	     -0.06337777	     -0.00025054	     -0.20466456	     -0.06597722	      0.88300300	     -0.00072240	     -0.22237065	     -0.00000000	      0.00000000	     39.24641853
      1.64274337	     -0.06329201	     -0.00024309	     -0.20457903	     -0.06597328	      0.88300307	     -0.00072824	     -0.22234402	     -0.00000000	      0.00000000	     39.31230623
      1.64375977	     -0.06320630	     -0.00023559	     -0.20449354	     -0.06596932	      0.88300314	     -0.00073408	     -0.22231728	     -0.00000000	      0.00000000	     39.38241709
      1.64498562	     -0.06310301	     -0.00022646	     -0.20439050	     -0.06596453	      0.88300321	     -0.00074112	     -0.22228493	     -0.00000000	      0.00000000	     39.47839697
      1.64607156	     -0.06301156	     -0.00021830	     -0.20429926	     -0.06596026	      0.88300328	     -0.00074735	     -0.22225619	     -0.00000000	      0.00000000	     39.55388634
      1.64715749	     -0.06292029	     -0.00020989	     -0.20420819	     -0.06595598	      0.88300333	     -0.00075358	     -0.22222738	     -0.00000000	      0.00000000	     39.65322563
      1.64824343	     -0.06282921	     -0.00020117	     -0.20411731	     -0.06595169	      0.88300339	     -0.00075978	     -0.22219853	     -0.00000000	      0.00000000	     39.73312006
      1.64932937	     -0.06273848	     -0.00019247	     -0.20402675	     -0.06594737	      0.88300344	     -0.00076597	     -0.22216964	     -0.00000000	      0.00000000	     39.83731803
      1.65064863	     -0.06262879	     -0.00018192	     -0.20391725	     -0.06594211	      0.88300350	     -0.00077345	     -0.22213452	     -0.00000000	      0.00000000	     39.94257727
      1.65182629	     -0.06253151	     -0.00017250	     -0.20382011	     -0.06593739	      0.88300354	     -0.00078010	     -0.22210318	     -0.00000000	      0.00000000	     40.08808557
      1.65300395	     -0.06243485	     -0.00016303	     -0.20372359	     -0.06593265	      0.88300358	     -0.00078669	     -0.22207188	     -0.00000000	      0.00000000	     40.19659047
      1.65418161	     -0.06233927	     -0.00015384	     -0.20362811	     -0.06592789	      0.88300362	     -0.00079324	     -0.22204062	     -0.00000000	      0.00000000	     40.36873606
      1.65535927	     -0.06224476	     -0.00014494	     -0.20353369	     -0.06592312	      0.88300365	     -0.00079973	     -0.22200945	     -0.00000000	      0.00000000	     40.51951271
      1.65688195	     -0.06212314	     -0.00013391	     -0.20341213	     -0.06591692	      0.88300369	     -0.00080800	     -0.22196930	     -0.00000000	      0.00000000	     40.78471289
      1.65840464	     -0.06200399	     -0.00012349	     -0.20329299	     -0.06591070	      0.88300372	     -0.00081614	     -0.22192940	     -0.00000000	      0.00000000	     40.96754435
      1.65960187	     -0.06191198	     -0.00011561	     -0.20320097	     -0.06590580	      0.88300374	     -0.00082243	     -0.22189826	     -0.00000000	      0.00000000	     41.22893090
      1.66079910	     -0.06182142	     -0.00010781	     -0.20311038	     -0.06590089	      0.88300377	     -0.00082861	     -0.22186733	     -0.00000000	      0.00000000	     41.41526602
      1.66259897	     -0.06168700	     -0.00009642	     -0.20297587	     -0.06589349	      0.88300380	     -0.00083768	     -0.22182126	     -0.00000000	      0.00000000	     41.72374317
      1.66447309	     -0.06154957	     -0.00008511	     -0.20283827	     -0.06588578	      0.88300384	     -0.00084683	     -0.22177385	     -0.00000000	      0.00000000	     41.96514948
      1.66613771	     -0.06142985	     -0.00007552	     -0.20271837	     -0.06587893	      0.88300389	     -0.00085467	     -0.22173227	     -0.00000000	      0.00000000	     42.21451174
      1.66780232	     -0.06131317	     -0.00006625	     -0.20260146	     -0.06587209	      0.88300395	     -0.00086223	     -0.22169123	     -0.00000000	      0.00000000	     42.48671658
      1.66929388	     -0.06121045	     -0.00005803	     -0.20249850	     -0.06586598	      0.88300402	     -0.00086876	     -0.22165496	     -0.00000000	      0.00000000	     42.30720695
      1.67078544	     -0.06110758	     -0.00005035	     -0.20239536	     -0.06585987	      0.88300411	     -0.00087505	     -0.22161916	     -0.00000000	      0.00000000	     42.64322949
      1.67223190	     -0.06101278	     -0.00004313	     -0.20230025	     -0.06585398	      0.88300421	     -0.00088092	     -0.22158489	     -0.00000000	      0.00000000	     42.87963136
      1.67367837	     -0.06091761	     -0.00003606	     -0.20220476	     -0.06584810	      0.88300434	     -0.00088656	     -0.22155113	      0.00000000	      0.00000000	     42.67529145
      1.67512483	     -0.06082473	     -0.00002937	     -0.20211153	     -0.06584225	      0.88300450	     -0.00089196	     -0.22151784	      0.00000000	      0.00000000	     42.99975209
      1.67677585	     -0.06072276	     -0.00002188	     -0.20200913	     -0.06583561	      0.88300471	     -0.00089783	     -0.22148051	      0.00000000	      0.00000000	     42.97883875
      1.67842687	     -0.06062091	     -0.00001505	     -0.20190681	     -0.06582901	      0.88300496	     -0.00090338	     -0.22144383	      0.00000000	      0.00000000	     42.91560028
      1.67990233	     -0.06053128	     -0.00000883	     -0.20181674	     -0.06582315	      0.88300523	     -0.00090807	     -0.22141158	      0.00000000	      0.00000000	     43.05981573
      1.68137780	     -0.06044408	     -0.00000338	     -0.20172906	     -0.06581734	      0.88300553	     -0.00091250	     -0.22137983	      0.00000000	      0.00000000	     43.23744964
      1.68280684	     -0.06036280	      0.00000206	     -0.20164731	     -0.06581175	      0.88300587	     -0.00091655	     -0.22134956	      0.00000000	      0.00000000	     43.46372089
      1.68423587	     -0.06028287	      0.00000689	     -0.20156688	     -0.06580620	      0.88300624	     -0.00092036	     -0.22131981	      0.00000000	      0.00000000	     43.25517477
      1.68566491	     -0.06020279	      0.00001171	     -0.20148628	     -0.06580070	      0.88300665	     -0.00092391	     -0.22129054	      0.00000000	      0.00000000	     43.52075863
      1.68737396	     -0.06011393	      0.00001688	     -0.20139677	     -0.06579419	      0.88300720	     -0.00092785	     -0.22125611	      0.00000000	      0.00000000	     43.55423442
      1.68908301	     -0.06002156	      0.00002225	     -0.20130375	     -0.06578775	      0.88300780	     -0.00093143	     -0.22122241	      0.00000000	      0.00000000	     43.47525588
      1.69079206	     -0.05993529	      0.00002580	     -0.20121677	     -0.06578139	      0.88300847	     -0.00093465	     -0.22118937	      0.00000000	      0.00000000	     43.59119311
      1.69217687	     -0.05986374	      0.00003044	     -0.20114467	     -0.06577629	      0.88300905	     -0.00093700	     -0.22116309	      0.00000000	      0.00000000	     43.70562847
      1.69356168	     -0.05979748	      0.00003291	     -0.20107780	     -0.06577124	      0.88300968	     -0.00093912	     -0.22113722	      0.00000000	      0.00000000	     43.94990731
      1.69538566	     -0.05971260	      0.00003816	     -0.20099215	     -0.06576468	      0.88301056	     -0.00094156	     -0.22110392	     -0.00000000	      0.00000000	     43.70776107
      1.69671377	     -0.05964868	      0.00003938	     -0.20092761	     -0.06575997	      0.88301124	     -0.00094308	     -0.22108013	     -0.00000000	      0.00000000	     44.01015827
      1.69804188	     -0.05958886	      0.00004262	     -0.20086720	     -0.06575530	      0.88301196	     -0.00094439	     -0.22105672	     -0.00000000	      0.00000000	     44.16194285
      1.69936999	     -0.05953155	      0.00004463	     -0.20080927	     -0.06575070	      0.88301271	     -0.00094548	     -0.22103374	     -0.00000000	      0.00000000	     44.08696533
      1.70069810	     -0.05947495	      0.00004683	     -0.20075205	     -0.06574614	      0.88301350	     -0.00094635	     -0.22101119	     -0.00000000	      0.00000000	     44.27933523
      1.70256763	     -0.05940091	      0.00004924	     -0.20067712	     -0.06573982	      0.88301466	     -0.00094723	     -0.22098021	     -0.00000000	      0.00000000	     43.87663257
      1.70401434	     -0.05933914	      0.00005110	     -0.20061464	     -0.06573501	      0.88301561	     -0.00094761	     -0.22095680	     -0.00000000	      0.00000000	     44.33430208
      1.70546104	     -0.05928293	      0.00005241	     -0.20055771	     -0.06573027	      0.88301659	     -0.00094774	     -0.22093384	     -0.00000000	      0.00000000	     44.42816894
      1.70702624	     -0.05922593	      0.00005370	     -0.20049991	     -0.06572521	      0.88301769	     -0.00094760	     -0.22090957	     -0.00000000	      0.00000000	     44.63148766
      1.70859144	     -0.05916809	      0.00005453	     -0.20044127	     -0.06572023	      0.88301882	     -0.00094716	     -0.22088594	     -0.00000000	      0.00000001	     44.56912960
      1.71015663	     -0.05911590	      0.00005499	     -0.20038825	     -0.06571532	      0.88301999	     -0.00094642	     -0.22086289	     -0.00000000	      0.00000001	     44.74644734
      1.71172183	     -0.05906220	      0.00005516	     -0.20033373	     -0.06571049	      0.88302120	     -0.00094538	     -0.22084051	     -0.00000000	      0.00000001	     44.73281269
      1.71328703	     -0.05901231	      0.00005488	     -0.20028300	     -0.06570572	      0.88302244	     -0.00094405	     -0.22081874	     -0.00000000	      0.00000001	     44.55665878
      1.71485223	     -0.05896523	      0.00005420	     -0.20023505	     -0.06570103	      0.88302370	     -0.00094241	     -0.22079763	     -0.00000000	      0.00000001	     44.74527151
      1.71641743	     -0.05891936	      0.00005313	     -0.20018831	     -0.06569640	      0.88302499	     -0.00094048	     -0.22077717	     -0.00000000	      0.00000001	     44.67706570
      1.71798263	     -0.05887964	      0.00005170	     -0.20014770	     -0.06569184	      0.88302630	     -0.00093825	     -0.22075738	     -0.00000000	      0.00000001	     44.89098708
      1.71954783	     -0.05883784	      0.00004946	     -0.20010499	     -0.06568735	      0.88302764	     -0.00093573	     -0.22073836	     -0.00000000	      0.00000001	     44.74170947
      1.72111303	     -0.05880650	      0.00004741	     -0.20007273	     -0.06568291	      0.88302900	     -0.00093292	     -0.22072004	     -0.00000000	      0.00000001	     44.81518653
      1.72244721	     -0.05877541	      0.00004442	     -0.20004084	     -0.06567919	      0.88303017	     -0.00093029	     -0.22070516	     -0.00000000	      0.00000001	     44.79778107
      1.72378138	     -0.05875152	      0.00004181	     -0.20001614	     -0.06567550	      0.88303135	     -0.00092746	     -0.22069082	     -0.00000000	      0.00000001	     44.60132317
      1.72511556	     -0.05872968	      0.00003827	     -0.19999348	     -0.06567186	      0.88303254	     -0.00092441	     -0.22067714	     -0.00000000	      0.00000001	     44.77647576
      1.72705492	     -0.05870591	      0.00003330	     -0.19996850	     -0.06566665	      0.88303429	     -0.00091962	     -0.22065852	     -0.00000000	      0.00000001	     44.38294099
      1.72834120	     -0.05869105	      0.00002864	     -0.19995282	     -0.06566324	      0.88303546	     -0.00091621	     -0.22064702	     -0.00000000	      0.00000001	     44.79498419
      1.72962748	     -0.05868198	      0.00002449	     -0.19994293	     -0.06565987	      0.88303663	     -0.00091260	     -0.22063623	     -0.00000000	      0.00000001	     44.59146936
      1.73091376	     -0.05867669	      0.00001955	     -0.19993680	     -0.06565654	      0.88303781	     -0.00090881	     -0.22062619	     -0.00000000	      0.00000001	     44.71800531
      1.73259569	     -0.05867819	      0.00001283	     -0.19993721	     -0.06565224	      0.88303935	     -0.00090357	     -0.22061435	     -0.00000000	      0.00000001	     44.31081693
      1.73427762	     -0.05868432	      0.00000478	     -0.19994222	     -0.06564801	      0.88304090	     -0.00089802	     -0.22060405	     -0.00000000	      0.00000001	     44.64342501
      1.73595955	     -0.05870303	     -0.00000235	     -0.19995983	     -0.06564384	      0.88304245	     -0.00089216	     -0.22059538	     -0.00000000	      0.00000001	     44.42739209
      1.73727467	     -0.05871972	     -0.00001010	     -0.19997563	     -0.06564062	      0.88304365	     -0.00088737	     -0.22058982	     -0.00000000	      0.00000001	     44.52601384
      1.73858978	     -0.05874426	     -0.00001663	     -0.19999930	     -0.06563744	      0.88304485	     -0.00088239	     -0.22058535	     -0.00000000	      0.00000001	     44.48341476
      1.73990490	     -0.05877215	     -0.00002394	     -0.20002632	     -0.06563430	      0.88304605	     -0.00087722	     -0.22058202	     -0.00000000	      0.00000001	     44.54431777
      1.74157329	     -0.05881583	     -0.00003302	     -0.20006891	     -0.06563037	      0.88304755	     -0.00087041	     -0.22057941	     -0.00000000	      0.00000001	     44.44002247
      1.74272102	     -0.05884641	     -0.00003968	     -0.20009874	     -0.06562769	      0.88304857	     -0.00086556	     -0.22057869	     -0.00000000	      0.00000001	     44.44506902
      1.74386876	     -0.05888234	     -0.00004634	     -0.20013394	     -0.06562504	      0.88304959	     -0.00086058	     -0.22057880	     -0.00000000	      0.00000001	     44.38573160
      1.74501650	     -0.05892150	     -0.00005315	     -0.20017236	     -0.06562242	      0.88305059	     -0.00085548	     -0.22057978	     -0.00000000	      0.00000001	     44.36748865
      1.74644955	     -0.05897418	     -0.00006179	     -0.20022413	     -0.06561918	      0.88305182	     -0.00084892	     -0.22058222	     -0.00000000	      0.00000001	     44.24515525
      1.74748214	     -0.05901486	     -0.00006813	     -0.20026417	     -0.06561687	      0.88305269	     -0.00084408	     -0.22058480	     -0.00000000	      0.00000001	     44.24882680
      1.74851472	     -0.05905766	     -0.00007456	     -0.20030633	     -0.06561457	      0.88305356	     -0.00083915	     -0.22058805	     -0.00000000	      0.00000001	     44.16654705
      1.74986748	     -0.05911710	     -0.00008313	     -0.20036494	     -0.06561159	      0.88305466	     -0.00083255	     -0.22059333	     -0.00000000	      0.00000001	     44.11424005
      1.75104514	     -0.05917170	     -0.00009071	     -0.20041883	     -0.06560902	      0.88305560	     -0.00082668	     -0.22059885	     -0.00000000	      0.00000001	     44.00640481
      1.75222279	     -0.05922896	     -0.00009843	     -0.20047540	     -0.06560647	      0.88305652	     -0.00082070	     -0.22060522	     -0.00000000	      0.00000001	     43.97960529
      1.75340045	     -0.05928852	     -0.00010627	     -0.20053426	     -0.06560394	      0.88305742	     -0.00081462	     -0.22061241	     -0.00000000	      0.00000001	     43.86784149
      1.75445919	     -0.05934392	     -0.00011344	     -0.20058905	     -0.06560168	      0.88305820	     -0.00080907	     -0.22061955	     -0.00000000	      0.00000000	     43.84769826
      1.75551792	     -0.05940092	     -0.00012069	     -0.20064544	     -0.06559943	      0.88305896	     -0.00080345	     -0.22062732	     -0.00000000	      0.00000000	     43.77211610
      1.75657666	     -0.05945982	     -0.00012808	     -0.20070374	     -0.06559720	      0.88305970	     -0.00079775	     -0.22063570	     -0.00000000	      0.00000000	     43.73020205
      1.75795950	     -0.05953951	     -0.00013791	     -0.20078266	     -0.06559430	      0.88306063	     -0.00079022	     -0.22064755	     -0.00000000	      0.00000000	     43.65151539
      1.75906491	     -0.05960552	     -0.00014594	     -0.20084806	     -0.06559199	      0.88306134	     -0.00078412	     -0.22065774	     -0.00000000	      0.00000000	     43.62013865
      1.76017031	     -0.05967343	     -0.00015408	     -0.20091537	     -0.06558969	      0.88306202	     -0.00077796	     -0.22066855	     -0.00000000	      0.00000000	     43.56466735
      1.76127571	     -0.05974321	     -0.00016234	     -0.20098457	     -0.06558740	      0.88306268	     -0.00077174	     -0.22067997	     -0.00000000	      0.00000000	     43.53084583
      1.76263719	     -0.05983126	     -0.00017263	     -0.20107191	     -0.06558459	      0.88306343	     -0.00076402	     -0.22069485	     -0.00000000	      0.00000000	     43.48357829
      1.76374031	     -0.05990411	     -0.00018105	     -0.20114420	     -0.06558232	      0.88306401	     -0.00075770	     -0.22070754	     -0.00000000	      0.00000000	     43.46078693
      1.76484344	     -0.05997809	     -0.00018951	     -0.20121762	     -0.06558006	      0.88306456	     -0.00075135	     -0.22072076	      0.00000000	      0.00000000	     43.43758011
      1.76594657	     -0.06005341	     -0.00019805	     -0.20129241	     -0.06557781	      0.88306507	     -0.00074496	     -0.22073450	      0.00000000	      0.00000000	     43.41845989
      1.76743923	     -0.06015742	     -0.00020959	     -0.20139571	     -0.06557476	      0.88306570	     -0.00073626	     -0.22075387	      0.00000000	      0.00000000	     43.40486929
      1.76862326	     -0.06024153	     -0.00021887	     -0.20147927	     -0.06557234	      0.88306615	     -0.00072933	     -0.22076986	      0.00000000	      0.00000000	     43.38882181
      1.76980730	     -0.06032671	     -0.00022828	     -0.20156391	     -0.06556993	      0.88306656	     -0.00072238	     -0.22078638	      0.00000000	      0.00000000	     43.39563703
      1.77099133	     -0.06041360	     -0.00023764	     -0.20165028	     -0.06556751	      0.88306693	     -0.00071541	     -0.22080339	      0.00000000	      0.00000000	     43.39028351
      1.77246719	     -0.06052321	     -0.00024932	     -0.20175927	     -0.06556450	      0.88306732	     -0.00070670	     -0.22082526	      0.00000000	      0.00000000	     43.41549299
      1.77375562	     -0.06062011	     -0.00025953	     -0.20185564	     -0.06556187	      0.88306761	     -0.00069910	     -0.22084492	      0.00000000	      0.00000000	     43.41291893
      1.77504406	     -0.06071776	     -0.00026966	     -0.20195278	     -0.06555924	      0.88306784	     -0.00069151	     -0.22086507	      0.00000000	      0.00000000	     43.46853045
      1.77633250	     -0.06081621	     -0.00027974	     -0.20205074	     -0.06555660	      0.88306802	     -0.00068394	     -0.22088570	      0.00000000	      0.00000000	     43.49659851
      1.77762093	     -0.06091563	     -0.00028992	     -0.20214969	     -0.06555396	      0.88306814	     -0.00067641	     -0.22090677	      0.00000000	      0.00000000	     43.57129012
      1.77931785	     -0.06104680	     -0.00030307	     -0.20228026	     -0.06555048	      0.88306822	     -0.00066656	     -0.22093512	      0.00000000	      0.00000000	     43.65782681
      1.78101477	     -0.06117699	     -0.00031573	     -0.20240990	     -0.06554701	      0.88306821	     -0.00065683	     -0.22096406	      0.00000000	     -0.00000000	     43.78808122
      1.78231503	     -0.06127646	     -0.00032501	     -0.20250898	     -0.06554435	      0.88306814	     -0.00064946	     -0.22098657	      0.00000000	     -0.00000000	     43.93513580
      1.78361529	     -0.06137529	     -0.00033385	     -0.20260745	     -0.06554170	      0.88306802	     -0.00064219	     -0.22100932	      0.00000000	     -0.00000000	     43.88906424
      1.78491555	     -0.06147370	     -0.00034244	     -0.20270553	     -0.06553906	      0.88306785	     -0.00063502	     -0.22103227	      0.00000000	     -0.00000000	     44.10688085
      1.78672882	     -0.06161341	     -0.00035383	     -0.20284481	     -0.06553539	      0.88306753	     -0.00062521	     -0.22106461	      0.00000000	     -0.00000000	     43.73740575
      1.78854210	     -0.06174648	     -0.00036511	     -0.20297748	     -0.06553174	      0.88306713	     -0.00061564	     -0.22109728	      0.00000000	     -0.00000000	     44.37154792
      1.79009187	     -0.06186213	     -0.00037343	     -0.20309286	     -0.06552865	      0.88306672	     -0.00060766	     -0.22112520	      0.00000000	     -0.00000000	     44.17424608
      1.79164164	     -0.06197485	     -0.00038218	     -0.20320530	     -0.06552557	      0.88306627	     -0.00059988	     -0.22115318	      0.00000000	     -0.00000000	     44.62756468
      1.79298050	     -0.06207393	     -0.00038821	     -0.20330422	     -0.06552294	      0.88306583	     -0.00059333	     -0.22117735	      0.00000000	     -0.00000000	     44.30982960
      1.79431936	     -0.06216844	     -0.00039437	     -0.20339858	     -0.06552033	      0.88306537	     -0.00058692	     -0.22120148	      0.00000000	     -0.00000000	     44.57742317
      1.79595159	     -0.06228429	     -0.00040043	     -0.20351430	     -0.06551717	      0.88306476	     -0.00057934	     -0.22123073	      0.00000000	     -0.00000000	     44.28649068
      1.79758383	     -0.06239666	     -0.00040668	     -0.20362655	     -0.06551405	      0.88306411	     -0.00057200	     -0.22125975	      0.00000000	     -0.00000000	     44.70068976
      1.79898316	     -0.06249039	     -0.00041014	     -0.20372026	     -0.06551141	      0.88306353	     -0.00056590	     -0.22128442	      0.00000000	     -0.00000000	     44.32691186
      1.80038250	     -0.06258230	     -0.00041427	     -0.20381214	     -0.06550879	      0.88306292	     -0.00056000	     -0.22130883	      0.00000000	     -0.00000000	     44.51374902
      1.80178184	     -0.06267450	     -0.00041712	     -0.20390436	     -0.06550621	      0.88306229	     -0.00055428	     -0.22133298	      0.00000000	     -0.00000000	     44.49394171
      1.80362445	     -0.06279344	     -0.00042133	     -0.20402334	     -0.06550285	      0.88306143	     -0.00054705	     -0.22136439	      0.00000000	     -0.00000000	     44.70064501
      1.80492228	     -0.06287568	     -0.00042262	     -0.20410567	     -0.06550051	      0.88306080	     -0.00054216	     -0.22138623	      0.00000000	     -0.00000000	     44.31905003
      1.80622010	     -0.06295565	     -0.00042462	     -0.20418572	     -0.06549820	      0.88306017	     -0.00053744	     -0.22140779	      0.00000000	     -0.00000000	     44.47830323
      1.80782927	     -0.06305459	     -0.00042595	     -0.20428481	     -0.06549538	      0.88305936	     -0.00053183	     -0.22143414	      0.00000000	     -0.00000000	     44.09712046
      1.80943844	     -0.06314867	     -0.00042734	     -0.20437905	     -0.06549260	      0.88305853	     -0.00052648	     -0.22146001	      0.00000000	     -0.00000000	     44.36419039
      1.81104762	     -0.06324393	     -0.00042694	     -0.20447454	     -0.06548987	      0.88305768	     -0.00052141	     -0.22148538	      0.00000000	     -0.00000000	     43.84975783
      1.81247134	     -0.06332021	     -0.00042750	     -0.20455101	     -0.06548749	      0.88305692	     -0.00051715	     -0.22150739	      0.00000000	     -0.00000000	     44.20435076
      1.81389506	     -0.06339763	     -0.00042612	     -0.20462868	     -0.06548515	      0.88305615	     -0.00051310	     -0.22152890	      0.00000000	     -0.00000000	     44.04928564
      1.81531878	     -0.06347253	     -0.00042554	     -0.20470383	     -0.06548284	      0.88305536	     -0.00050927	     -0.22154996	      0.00000000	     -0.00000000	     44.14827235
      1.81674250	     -0.06354496	     -0.00042358	     -0.20477656	     -0.06548056	      0.88305457	     -0.00050566	     -0.22157055	      0.00000000	     -0.00000000	     43.74377550
      1.81816622	     -0.06361207	     -0.00042201	     -0.20484396	     -0.06547833	      0.88305376	     -0.00050227	     -0.22159061	      0.00000000	     -0.00000000	     43.92184169
      1.81959744	     -0.06367923	     -0.00041949	     -0.20491145	     -0.06547611	      0.88305294	     -0.00049909	     -0.22161020	      0.00000000	     -0.00000000	     43.90916160
      1.82102867	     -0.06374219	     -0.00041702	     -0.20497477	     -0.06547393	      0.88305210	     -0.00049612	     -0.22162922	      0.00000000	     -0.00000000	     43.53681941
      1.82245989	     -0.06379996	     -0.00041383	     -0.20503291	     -0.06547179	      0.88305126	     -0.00049339	     -0.22164761	     -0.00000000	     -0.00000000	     43.66300705
      1.82396821	     -0.06385945	     -0.00041042	     -0.20509280	     -0.06546957	      0.88305035	     -0.00049075	     -0.22166624	     -0.00000000	     -0.00000000	     43.62615679
      1.82547653	     -0.06391487	     -0.00040646	     -0.20514865	     -0.06546738	      0.88304944	     -0.00048837	     -0.22168412	     -0.00000000	     -0.00000000	     43.12605506
      1.82698485	     -0.06396307	     -0.00040248	     -0.20519728	     -0.06546523	      0.88304851	     -0.00048623	     -0.22170118	     -0.00000000	     -0.00000000	     43.26567299
      1.82849316	     -0.06400911	     -0.00039788	     -0.20524379	     -0.06546311	      0.88304756	     -0.00048436	     -0.22171735	     -0.00000000	     -0.00000000	     43.23422338
      1.83007746	     -0.06405397	     -0.00039326	     -0.20528914	     -0.06546092	      0.88304656	     -0.00048266	     -0.22173339	     -0.00000000	     -0.00000000	     42.82201971
      1.83166176	     -0.06409244	     -0.00038804	     -0.20532810	     -0.06545877	      0.88304554	     -0.00048125	     -0.22174845	     -0.00000000	     -0.00000000	     42.92295288
      1.83324606	     -0.06412964	     -0.00038355	     -0.20536580	     -0.06545665	      0.88304451	     -0.00048011	     -0.22176251	     -0.00000000	     -0.00000000	     42.60314748
      1.83483036	     -0.06416002	     -0.00037768	     -0.20539671	     -0.06545456	      0.88304347	     -0.00047927	     -0.22177560	     -0.00000000	     -0.00000000	     42.68721639
      1.83640713	     -0.06418990	     -0.00037330	     -0.20542708	     -0.06545251	      0.88304242	     -0.00047870	     -0.22178762	     -0.00000000	     -0.00000000	     42.35615466
      1.83798390	     -0.06421631	     -0.00036700	     -0.20545404	     -0.06545049	      0.88304136	     -0.00047842	     -0.22179870	     -0.00000000	     -0.00000000	     42.50504498
      1.83956067	     -0.06423881	     -0.00036307	     -0.20547703	     -0.06544849	      0.88304030	     -0.00047842	     -0.22180887	     -0.00000000	     -0.00000000	     42.21136283
      1.84113743	     -0.06425681	     -0.00035536	     -0.20549562	     -0.06544652	      0.88303922	     -0.00047869	     -0.22181815	     -0.00000000	     -0.00000000	     42.21513612
      1.84246918	     -0.06427169	     -0.00035234	     -0.20551091	     -0.06544488	      0.88303831	     -0.00047914	     -0.22182524	     -0.00000000	     -0.00000000	     42.04446799
      1.84380094	     -0.06428385	     -0.00034674	     -0.20552355	     -0.06544325	      0.88303739	     -0.00047979	     -0.22183168	     -0.00000000	     -0.00000000	     41.94937182
      1.84513269	     -0.06429322	     -0.00034197	     -0.20553339	     -0.06544163	      0.88303647	     -0.00048063	     -0.22183751	     -0.00000000	     -0.00000000	     41.85576660
      1.84686906	     -0.06430219	     -0.00033469	     -0.20554299	     -0.06543955	      0.88303526	     -0.00048202	     -0.22184410	     -0.00000000	     -0.00000000	     41.66948608
      1.84839568	     -0.06430598	     -0.00032872	     -0.20554734	     -0.06543773	      0.88303419	     -0.00048351	     -0.22184899	     -0.00000000	     -0.00000000	     41.48134472
      1.84992231	     -0.06430429	     -0.00032152	     -0.20554623	     -0.06543593	      0.88303312	     -0.00048525	     -0.22185300	     -0.00000000	     -0.00000000	     41.51426911
      1.85144893	     -0.06430056	     -0.00031486	     -0.20554307	     -0.06543415	      0.88303205	     -0.00048724	     -0.22185609	     -0.00000000	     -0.00000000	     41.56448648
      1.85297555	     -0.06429467	     -0.00030709	     -0.20553778	     -0.06543237	      0.88303097	     -0.00048947	     -0.22185832	     -0.00000000	     -0.00000000	     41.23348980
      1.85450218	     -0.06428345	     -0.00029987	     -0.20552715	     -0.06543061	      0.88302990	     -0.00049194	     -0.22185967	     -0.00000000	     -0.00000000	     41.33588081
      1.85598289	     -0.06427055	     -0.00029150	     -0.20551487	     -0.06542891	      0.88302886	     -0.00049456	     -0.22186008	     -0.00000000	     -0.00000000	     41.35080844
      1.85746360	     -0.06425391	     -0.00028352	     -0.20549882	     -0.06542721	      0.88302783	     -0.00049741	     -0.22185964	     -0.00000000	     -0.00000000	     41.00966433
      1.85894431	     -0.06423127	     -0.00027436	     -0.20547682	     -0.06542552	      0.88302679	     -0.00050046	     -0.22185829	     -0.00000000	     -0.00000000	     41.09812269
      1.85997815	     -0.06421500	     -0.00026817	     -0.20546099	     -0.06542435	      0.88302607	     -0.00050273	     -0.22185678	     -0.00000000	     -0.00000000	     41.18004187
      1.86101199	     -0.06419671	     -0.00026172	     -0.20544314	     -0.06542317	      0.88302535	     -0.00050509	     -0.22185483	     -0.00000000	     -0.00000000	     41.11125040
      1.86244727	     -0.06416853	     -0.00025269	     -0.20541557	     -0.06542154	      0.88302436	     -0.00050854	     -0.22185137	     -0.00000000	     -0.00000000	     41.14258287
      1.86363961	     -0.06414251	     -0.00024503	     -0.20539007	     -0.06542018	      0.88302353	     -0.00051155	     -0.22184783	     -0.00000000	     -0.00000000	     41.03780089
      1.86483195	     -0.06411429	     -0.00023715	     -0.20536237	     -0.06541882	      0.88302271	     -0.00051469	     -0.22184368	     -0.00000000	     -0.00000000	     41.11704734
      1.86602429	     -0.06408383	     -0.00022905	     -0.20533243	     -0.06541746	      0.88302190	     -0.00051796	     -0.22183892	     -0.00000000	     -0.00000000	     40.98100239
      1.86702103	     -0.06405668	     -0.00022211	     -0.20530572	     -0.06541633	      0.88302121	     -0.00052079	     -0.22183447	     -0.00000000	     -0.00000000	     41.05794285
      1.86801776	     -0.06402801	     -0.00021494	     -0.20527750	     -0.06541518	      0.88302054	     -0.00052370	     -0.22182959	     -0.00000000	     -0.00000000	     41.00108420
      1.86926447	     -0.06398994	     -0.00020568	     -0.20523999	     -0.06541375	      0.88301969	     -0.00052746	     -0.22182289	     -0.00000000	     -0.00000000	     41.02087177
      1.87051118	     -0.06394959	     -0.00019626	     -0.20520020	     -0.06541231	      0.88301885	     -0.00053134	     -0.22181551	     -0.00000000	     -0.00000000	     40.92456122
      1.87144564	     -0.06391804	     -0.00018919	     -0.20516907	     -0.06541122	      0.88301822	     -0.00053433	     -0.22180954	     -0.00000000	     -0.00000000	     40.98272671
      1.87238010	     -0.06388521	     -0.00018203	     -0.20513666	     -0.06541013	      0.88301759	     -0.00053739	     -0.22180319	     -0.00000000	     -0.00000000	     40.94425455
      1.87366388	     -0.06383796	     -0.00017198	     -0.20509000	     -0.06540862	      0.88301673	     -0.00054169	     -0.22179384	     -0.00000000	     -0.00000000	     40.95218097
      1.87481575	     -0.06379358	     -0.00016274	     -0.20504613	     -0.06540725	      0.88301596	     -0.00054564	     -0.22178486	     -0.00000000	     -0.00000000	     40.89032958
      1.87596761	     -0.06374723	     -0.00015330	     -0.20500031	     -0.06540587	      0.88301519	     -0.00054967	     -0.22177531	     -0.00000000	     -0.00000000	     40.94347329
      1.87691130	     -0.06370800	     -0.00014545	     -0.20496150	     -0.06540473	      0.88301456	     -0.00055304	     -0.22176707	     -0.00000000	     -0.00000000	     40.87536685
      1.87785499	     -0.06366760	     -0.00013746	     -0.20492153	     -0.06540358	      0.88301393	     -0.00055645	     -0.22175846	     -0.00000000	     -0.00000000	     40.88839741
      1.87909401	     -0.06361299	     -0.00012685	     -0.20486747	     -0.06540206	      0.88301311	     -0.00056101	     -0.22174662	     -0.00000000	     -0.00000000	     40.86110692
      1.88033302	     -0.06355661	     -0.00011608	     -0.20481164	     -0.06540051	      0.88301229	     -0.00056564	     -0.22173418	     -0.00000000	     -0.00000000	     40.90241405
      1.88125399	     -0.06351372	     -0.00010800	     -0.20476916	     -0.06539934	      0.88301168	     -0.00056913	     -0.22172455	     -0.00000000	     -0.00000000	     40.85900096
      1.88217496	     -0.06346993	     -0.00009985	     -0.20472577	     -0.06539817	      0.88301107	     -0.00057265	     -0.22171462	     -0.00000000	     -0.00000000	     40.87158955
      1.88349176	     -0.06340593	     -0.00008816	     -0.20466234	     -0.06539646	      0.88301019	     -0.00057774	     -0.22169991	     -0.00000000	     -0.00000000	     40.86677947
      1.88463345	     -0.06334914	     -0.00007798	     -0.20460604	     -0.06539495	      0.88300943	     -0.00058220	     -0.22168669	     -0.00000000	     -0.00000000	     40.89177365
      1.88577514	     -0.06329124	     -0.00006778	     -0.20454861	     -0.06539342	      0.88300867	     -0.00058670	     -0.22167305	     -0.00000000	     -0.00000000	     40.88633928
      1.88691683	     -0.06323214	     -0.00005753	     -0.20448998	     -0.06539186	      0.88300791	     -0.00059123	     -0.22165902	     -0.00000000	     -0.00000000	     40.91891098
      1.88805851	     -0.06317202	     -0.00004728	     -0.20443031	     -0.06539028	      0.88300715	     -0.00059579	     -0.22164462	     -0.00000000	     -0.00000000	     40.92299043
      1.88920020	     -0.06311120	     -0.00003728	     -0.20436994	     -0.06538867	      0.88300638	     -0.00060037	     -0.22162987	     -0.00000000	     -0.00000000	     40.95963524
      1.89034189	     -0.06304962	     -0.00002739	     -0.20430879	     -0.06538703	      0.88300562	     -0.00060497	     -0.22161478	     -0.00000000	     -0.00000000	     40.98300790
      1.89148358	     -0.06298708	     -0.00001753	     -0.20424666	     -0.06538536	      0.88300485	     -0.00060959	     -0.22159938	     -0.00000000	     -0.00000000	     41.01977453
      1.89262527	     -0.06292381	     -0.00000775	     -0.20418380	     -0.06538366	      0.88300408	     -0.00061421	     -0.22158369	     -0.00000000	     -0.00000000	     41.06343784
      1.89376695	     -0.06285978	      0.00000197	     -0.20412015	     -0.06538192	      0.88300331	     -0.00061883	     -0.22156773	     -0.00000000	     -0.00000000	     41.10470233
      1.89490864	     -0.06279538	      0.00001147	     -0.20405612	     -0.06538016	      0.88300254	     -0.00062345	     -0.22155152	     -0.00000000	     -0.00000000	     41.16605819
      1.89605033	     -0.06273026	      0.00002108	     -0.20399137	     -0.06537836	      0.88300177	     -0.00062806	     -0.22153507	     -0.00000000	     -0.00000000	     41.22648680
      1.89746026	     -0.06264897	      0.00003284	     -0.20391051	     -0.06537609	      0.88300082	     -0.00063374	     -0.22151446	     -0.00000000	     -0.00000000	     41.34099696
      1.89887019	     -0.06256662	      0.00004453	     -0.20382857	     -0.06537377	      0.88299987	     -0.00063938	     -0.22149354	     -0.00000000	     -0.00000000	     41.44272830
      1.90000774	     -0.06249945	      0.00005389	     -0.20376172	     -0.06537186	      0.88299911	     -0.00064389	     -0.22147645	     -0.00000000	     -0.00000000	     41.59621511
      1.90114528	     -0.06243182	      0.00006322	     -0.20369439	     -0.06536991	      0.88299834	     -0.00064836	     -0.22145918	     -0.00000000	     -0.00000000	     41.72675050
      1.90273424	     -0.06233659	      0.00007612	     -0.20359956	     -0.06536715	      0.88299729	     -0.00065452	     -0.22143478	     -0.00000000	     -0.00000000	     41.96328896
      1.90434247	     -0.06223926	      0.00008894	     -0.20350260	     -0.06536429	      0.88299623	     -0.00066063	     -0.22140976	     -0.00000000	     -0.00000000	     42.18186771
      1.90595070	     -0.06214151	      0.00010135	     -0.20340519	     -0.06536137	      0.88299519	     -0.00066658	     -0.22138446	     -0.00000000	     -0.00000000	     42.48824717
      1.90739019	     -0.06205402	      0.00011207	     -0.20331797	     -0.06535871	      0.88299427	     -0.00067177	     -0.22136163	     -0.00000000	     -0.00000000	     42.66828403
      1.90882967	     -0.06196705	      0.00012229	     -0.20323123	     -0.06535602	      0.88299338	     -0.00067680	     -0.22133866	     -0.00000000	     -0.00000000	     42.91491265
      1.91062400	     -0.06185997	      0.00013436	     -0.20312440	     -0.06535261	      0.88299230	     -0.00068285	     -0.22130991	     -0.00000000	     -0.00000000	     43.21273181
      1.91226010	     -0.06176459	      0.00014463	     -0.20302920	     -0.06534946	      0.88299136	     -0.00068812	     -0.22128368	     -0.00000000	     -0.00000000	     43.20834428
      1.91389620	     -0.06166792	      0.00015415	     -0.20293265	     -0.06534627	      0.88299046	     -0.00069315	     -0.22125750	     -0.00000000	     -0.00000000	     43.71214395
      1.91550639	     -0.06157715	      0.00016308	     -0.20284198	     -0.06534310	      0.88298964	     -0.00069787	     -0.22123179	     -0.00000000	     -0.00000000	     43.57283837
      1.91711658	     -0.06148762	      0.00017069	     -0.20275248	     -0.06533991	      0.88298887	     -0.00070233	     -0.22120625	     -0.00000000	     -0.00000000	     44.19358556
      1.91872676	     -0.06139825	      0.00017827	     -0.20266314	     -0.06533668	      0.88298817	     -0.00070654	     -0.22118093	     -0.00000000	     -0.00000000	     43.93411418
      1.92033695	     -0.06131049	      0.00018421	     -0.20257534	     -0.06533344	      0.88298753	     -0.00071050	     -0.22115587	     -0.00000000	     -0.00000000	     44.62239808
      1.92177393	     -0.06123517	      0.00019029	     -0.20249999	     -0.06533053	      0.88298703	     -0.00071381	     -0.22113376	     -0.00000000	     -0.00000000	     44.42268780
      1.92321091	     -0.06115924	      0.00019489	     -0.20242398	     -0.06532761	      0.88298659	     -0.00071690	     -0.22111189	     -0.00000000	     -0.00000000	     44.94659692
      1.92464788	     -0.06108659	      0.00019999	     -0.20235125	     -0.06532468	      0.88298621	     -0.00071979	     -0.22109026	     -0.00000000	     -0.00000000	     44.75448383
      1.92608486	     -0.06101275	      0.00020396	     -0.20227729	     -0.06532174	      0.88298589	     -0.00072246	     -0.22106887	     -0.00000000	     -0.00000000	     45.22672479
      1.92792593	     -0.06092343	      0.00020991	     -0.20218784	     -0.06531796	      0.88298559	     -0.00072556	     -0.22104183	     -0.00000000	     -0.00000000	     44.90807025
      1.92935229	     -0.06085126	      0.00021244	     -0.20211550	     -0.06531503	      0.88298543	     -0.00072772	     -0.22102115	     -0.00000000	     -0.00000000	     45.64622133
      1.93077865	     -0.06078359	      0.00021654	     -0.20204770	     -0.06531208	      0.88298534	     -0.00072966	     -0.22100069	     -0.00000000	     -0.00000000	     45.64616423
      1.93220500	     -0.06071709	      0.00021896	     -0.20198101	     -0.06530914	      0.88298531	     -0.00073139	     -0.22098048	     -0.00000000	      0.00000000	     45.84622713
      1.93377102	     -0.06064532	      0.00022237	     -0.20190906	     -0.06530590	      0.88298536	     -0.00073303	     -0.22095860	     -0.00000000	      0.00000000	     45.85247280
      1.93533705	     -0.06057301	      0.00022420	     -0.20183651	     -0.06530265	      0.88298550	     -0.00073441	     -0.22093701	     -0.00000000	      0.00000000	     46.28241859
      1.93690307	     -0.06050398	      0.00022737	     -0.20176728	     -0.06529941	      0.88298571	     -0.00073553	     -0.22091567	     -0.00000000	      0.00000000	     46.06484350
      1.93846909	     -0.06043471	      0.00022754	     -0.20169772	     -0.06529616	      0.88298601	     -0.00073638	     -0.22089462	     -0.00000000	      0.00000000	     46.79269669
      1.93987674	     -0.06037577	      0.00023008	     -0.20163859	     -0.06529324	      0.88298634	     -0.00073692	     -0.22087595	     -0.00000000	      0.00000000	     46.54861447
      1.94128439	     -0.06031778	      0.00022993	     -0.20158033	     -0.06529032	      0.88298674	     -0.00073725	     -0.22085751	     -0.00000000	      0.00000000	     46.96676142
      1.94269204	     -0.06026031	      0.00023102	     -0.20152262	     -0.06528740	      0.88298719	     -0.00073737	     -0.22083934	     -0.00000000	      0.00000000	     46.85201065
      1.94409969	     -0.06020380	      0.00023065	     -0.20146584	     -0.06528448	      0.88298771	     -0.00073728	     -0.22082139	     -0.00000000	      0.00000000	     47.11087446
      1.94570658	     -0.06014173	      0.00023072	     -0.20140346	     -0.06528115	      0.88298837	     -0.00073692	     -0.22080120	     -0.00000000	      0.00000000	     47.37526446
      1.94731347	     -0.06008217	      0.00022918	     -0.20134356	     -0.06527783	      0.88298910	     -0.00073629	     -0.22078136	     -0.00000000	      0.00000000	     47.22837338
      1.94892035	     -0.06002230	      0.00022892	     -0.20128336	     -0.06527451	      0.88298991	     -0.00073538	     -0.22076187	     -0.00000000	      0.00000000	     47.79968008
      1.95052724	     -0.05996859	      0.00022554	     -0.20122925	     -0.06527121	      0.88299078	     -0.00073421	     -0.22074275	     -0.00000000	      0.00000000	     47.43185571
      1.95184870	     -0.05992088	      0.00022501	     -0.20118126	     -0.06526849	      0.88299154	     -0.00073304	     -0.22072732	     -0.00000000	      0.00000000	     47.70173744
      1.95317015	     -0.05987769	      0.00022224	     -0.20113774	     -0.06526578	      0.88299235	     -0.00073169	     -0.22071211	     -0.00000000	      0.00000000	     47.99050345
      1.95480938	     -0.05982662	      0.00021961	     -0.20108627	     -0.06526243	      0.88299341	     -0.00072977	     -0.22069366	     -0.00000000	      0.00000000	     47.72815057
      1.95644861	     -0.05977500	      0.00021495	     -0.20103420	     -0.06525908	      0.88299452	     -0.00072757	     -0.22067564	     -0.00000000	      0.00000000	     48.27228045
      1.95808783	     -0.05972638	      0.00021272	     -0.20098518	     -0.06525575	      0.88299570	     -0.00072510	     -0.22065802	     -0.00000000	      0.00000000	     48.31245454
      1.95938222	     -0.05969170	      0.00020750	     -0.20095011	     -0.06525312	      0.88299666	     -0.00072295	     -0.22064443	     -0.00000000	      0.00000001	     48.41271276
      1.96067660	     -0.05965696	      0.00020420	     -0.20091501	     -0.06525049	      0.88299765	     -0.00072064	     -0.22063118	     -0.00000000	      0.00000001	     48.35434256
      1.96197099	     -0.05962424	      0.00019986	     -0.20088191	     -0.06524787	      0.88299868	     -0.00071815	     -0.22061823	     -0.00000000	      0.00000001	     48.60510775
      1.96388336	     -0.05958078	      0.00019363	     -0.20083789	     -0.06524400	      0.88300024	     -0.00071417	     -0.22059974	     -0.00000000	      0.00000001	     48.22991515
      1.96551725	     -0.05954207	      0.00018646	     -0.20079865	     -0.06524070	      0.88300162	     -0.00071048	     -0.22058455	     -0.00000000	      0.00000001	     48.90826174
      1.96715113	     -0.05951030	      0.00018145	     -0.20076640	     -0.06523740	      0.88300304	     -0.00070652	     -0.22056987	     -0.00000000	      0.00000001	     48.76360748
      1.96844988	     -0.05948501	      0.00017446	     -0.20074065	     -0.06523478	      0.88300420	     -0.00070319	     -0.22055867	     -0.00000000	      0.00000001	     48.83856015
      1.96974863	     -0.05946205	      0.00016905	     -0.20071727	     -0.06523216	      0.88300537	     -0.00069970	     -0.22054785	     -0.00000000	      0.00000001	     48.96074700
      1.97148730	     -0.05943504	      0.00016023	     -0.20068965	     -0.06522866	      0.88300697	     -0.00069477	     -0.22053402	     -0.00000000	      0.00000001	     48.79901070
      1.97322598	     -0.05940737	      0.00015261	     -0.20066140	     -0.06522515	      0.88300861	     -0.00068955	     -0.22052092	     -0.00000000	      0.00000001	     49.13998666
      1.97454883	     -0.05939246	      0.00014421	     -0.20064598	     -0.06522248	      0.88300988	     -0.00068539	     -0.22051142	     -0.00000000	      0.00000001	     49.21677618
      1.97587169	     -0.05937639	      0.00013749	     -0.20062945	     -0.06521981	      0.88301116	     -0.00068107	     -0.22050241	     -0.00000000	      0.00000001	     49.10119159
      1.97763282	     -0.05936149	      0.00012639	     -0.20061388	     -0.06521626	      0.88301289	     -0.00067508	     -0.22049110	     -0.00000000	      0.00000001	     49.13711941
      1.97899861	     -0.05934835	      0.00011884	     -0.20060024	     -0.06521350	      0.88301425	     -0.00067024	     -0.22048294	     -0.00000000	      0.00000001	     49.11580770
      1.98036441	     -0.05934066	      0.00010951	     -0.20059200	     -0.06521075	      0.88301562	     -0.00066523	     -0.22047526	     -0.00000000	      0.00000001	     49.40908721
      1.98202761	     -0.05933546	      0.00009911	     -0.20058618	     -0.06520739	      0.88301731	     -0.00065892	     -0.22046670	     -0.00000000	      0.00000001	     49.03381815
      1.98338210	     -0.05932977	      0.00008911	     -0.20057992	     -0.06520466	      0.88301870	     -0.00065360	     -0.22046031	     -0.00000000	      0.00000001	     49.42420052
      1.98473660	     -0.05932944	      0.00007971	     -0.20057905	     -0.06520193	      0.88302010	     -0.00064813	     -0.22045444	     -0.00000000	      0.00000001	     49.38434135
      1.98582103	     -0.05933067	      0.00007142	     -0.20057983	     -0.06519974	      0.88302123	     -0.00064364	     -0.22045015	     -0.00000000	      0.00000001	     49.45003739
      1.98690545	     -0.05933371	      0.00006304	     -0.20058242	     -0.06519756	      0.88302236	     -0.00063905	     -0.22044624	     -0.00000000	      0.00000001	     49.51231744
      1.98821965	     -0.05933936	      0.00005255	     -0.20058752	     -0.06519491	      0.88302374	     -0.00063337	     -0.22044200	     -0.00000000	      0.00000001	     49.50353076
      1.98933904	     -0.05934606	      0.00004331	     -0.20059375	     -0.06519265	      0.88302491	     -0.00062843	     -0.22043882	     -0.00000000	      0.00000001	     49.57598985
      1.99045844	     -0.05935443	      0.00003379	     -0.20060164	     -0.06519040	      0.88302609	     -0.00062339	     -0.22043605	     -0.00000000	      0.00000001	     49.55070203
      1.99157783	     -0.05936461	      0.00002397	     -0.20061134	     -0.06518814	      0.88302727	     -0.00061826	     -0.22043369	     -0.00000000	      0.00000001	     49.61370880
      1.99269723	     -0.05937653	      0.00001391	     -0.20062278	     -0.06518588	      0.88302845	     -0.00061305	     -0.22043174	     -0.00000000	      0.00000001	     49.58715125
      1.99381662	     -0.05939079	      0.00000357	     -0.20063655	     -0.06518362	      0.88302963	     -0.00060774	     -0.22043022	     -0.00000000	      0.00000001	     49.64904981
      1.99493602	     -0.05940790	     -0.00000711	     -0.20065317	     -0.06518136	      0.88303080	     -0.00060236	     -0.22042914	     -0.00000000	      0.00000001	     49.60709857
      1.99605541	     -0.05942801	     -0.00001817	     -0.20067278	     -0.06517910	      0.88303197	     -0.00059690	     -0.22042854	     -0.00000000	      0.00000001	     49.67713158
      1.99701898	     -0.05944746	     -0.00002793	     -0.20069180	     -0.06517715	      0.88303297	     -0.00059215	     -0.22042843	     -0.00000000	      0.00000001	     49.63745063
      1.99798255	     -0.05946888	     -0.00003792	     -0.20071279	     -0.06517519	      0.88303397	     -0.00058734	     -0.22042871	     -0.00000000	      0.00000001	     49.66771512
      1.99919388	     -0.05949854	     -0.00005074	     -0.20074191	     -0.06517273	      0.88303521	     -0.00058123	     -0.22042962	     -0.00000000	      0.00000001	     49.66224303
      2.00040521	     -0.05953134	     -0.00006386	     -0.20077416	     -0.06517026	      0.88303644	     -0.00057505	     -0.22043116	     -0.00000000	      0.00000001	     49.71533257
      2.00132785	     -0.05955825	     -0.00007401	     -0.20080066	     -0.06516838	      0.88303737	     -0.00057030	     -0.22043278	     -0.00000000	      0.00000001	     49.69360940
      2.00225049	     -0.05958684	     -0.00008429	     -0.20082884	     -0.06516649	      0.88303828	     -0.00056552	     -0.22043477	     -0.00000000	      0.00000001	     49.71805437
      2.00353122	     -0.05962906	     -0.00009871	     -0.20087049	     -0.06516386	      0.88303953	     -0.00055882	     -0.22043816	     -0.00000000	      0.00000001	     49.73195311
      2.00481195	     -0.05967441	     -0.00011334	     -0.20091529	     -0.06516121	      0.88304075	     -0.00055208	     -0.22044229	     -0.00000000	      0.00000001	     49.78011719
      2.00568949	     -0.05970721	     -0.00012343	     -0.20094770	     -0.06515939	      0.88304158	     -0.00054743	     -0.22044554	     -0.00000000	      0.00000001	     49.77776726
      2.00656704	     -0.05974142	     -0.00013360	     -0.20098154	     -0.06515757	      0.88304238	     -0.00054276	     -0.22044913	     -0.00000000	      0.00000001	     49.80062793
      2.00797895	     -0.05979931	     -0.00015005	     -0.20103883	     -0.06515462	      0.88304365	     -0.00053521	     -0.22045564	     -0.00000000	      0.00000001	     49.83264113
      2.00914081	     -0.05984980	     -0.00016369	     -0.20108883	     -0.06515218	      0.88304465	     -0.00052897	     -0.22046166	     -0.00000000	      0.00000001	     49.86280727
      2.01030268	     -0.05990269	     -0.00017743	     -0.20114125	     -0.06514972	      0.88304563	     -0.00052271	     -0.22046829	     -0.00000000	      0.00000001	     49.89457428
      2.01146454	     -0.05995766	     -0.00019123	     -0.20119575	     -0.06514725	      0.88304657	     -0.00051644	     -0.22047551	     -0.00000000	      0.00000001	     49.92438666
      2.01249106	     -0.06000751	     -0.00020316	     -0.20124520	     -0.06514505	      0.88304737	     -0.00051090	     -0.22048237	     -0.00000000	      0.00000001	     49.96662576
      2.01351757	     -0.06005857	     -0.00021507	     -0.20129587	     -0.06514284	      0.88304814	     -0.00050535	     -0.22048967	     -0.00000000	      0.00000001	     49.99827221
      2.01475781	     -0.06012167	     -0.00022944	     -0.20135851	     -0.06514015	      0.88304902	     -0.00049865	     -0.22049903	     -0.00000000	      0.00000000	     50.05408680
      2.01599805	     -0.06018656	     -0.00024379	     -0.20142295	     -0.06513744	      0.88304986	     -0.00049195	     -0.22050897	     -0.00000000	      0.00000000	     50.08504365
      2.01723829	     -0.06025364	     -0.00025832	     -0.20148959	     -0.06513471	      0.88305065	     -0.00048528	     -0.22051947	     -0.00000000	      0.00000000	     50.16629723
      2.01828433	     -0.06031173	     -0.00027059	     -0.20154731	     -0.06513239	      0.88305127	     -0.00047966	     -0.22052875	     -0.00000000	      0.00000000	     50.18612931
      2.01933037	     -0.06037099	     -0.00028280	     -0.20160621	     -0.06513006	      0.88305186	     -0.00047407	     -0.22053840	     -0.00000000	      0.00000000	     50.25929458
      2.02068698	     -0.06044961	     -0.00029859	     -0.20168438	     -0.06512700	      0.88305256	     -0.00046686	     -0.22055146	      0.00000000	      0.00000000	     50.33928694
      2.02205646	     -0.06053055	     -0.00031441	     -0.20176489	     -0.06512390	      0.88305320	     -0.00045965	     -0.22056525	      0.00000000	      0.00000000	     50.48499819
      2.02342594	     -0.06061307	     -0.00033029	     -0.20184698	     -0.06512077	      0.88305377	     -0.00045251	     -0.22057959	      0.00000000	      0.00000000	     50.56842022
      2.02462905	     -0.06068665	     -0.00034427	     -0.20192020	     -0.06511800	      0.88305421	     -0.00044633	     -0.22059261	      0.00000000	      0.00000000	     50.74677841
      2.02583216	     -0.06076127	     -0.00035812	     -0.20199446	     -0.06511523	      0.88305460	     -0.00044022	     -0.22060601	      0.00000000	      0.00000000	     50.84989794
      2.02735716	     -0.06085676	     -0.00037537	     -0.20208953	     -0.06511168	      0.88305501	     -0.00043262	     -0.22062349	      0.00000000	      0.00000000	     51.03730576
      2.02888216	     -0.06095288	     -0.00039225	     -0.20218525	     -0.06510813	      0.88305534	     -0.00042519	     -0.22064146	      0.00000000	      0.00000000	     51.15777933
      2.03040716	     -0.06104931	     -0.00040848	     -0.20228133	     -0.06510455	      0.88305557	     -0.00041795	     -0.22065985	      0.00000000	      0.00000000	     51.33647517
      2.03193216	     -0.06114598	     -0.00042398	     -0.20237767	     -0.06510097	      0.88305572	     -0.00041090	     -0.22067860	      0.00000000	      0.00000000	     51.42094802
      2.03345716	     -0.06124226	     -0.00043894	     -0.20247366	     -0.06509739	      0.88305580	     -0.00040406	     -0.22069763	      0.00000000	      0.00000000	     51.53442455
      2.03552311	     -0.06137294	     -0.00045840	     -0.20260398	     -0.06509253	      0.88305577	     -0.00039515	     -0.22072373	      0.00000000	     -0.00000000	     51.75321532
      2.03699990	     -0.06146641	     -0.00047166	     -0.20269723	     -0.06508906	      0.88305566	     -0.00038904	     -0.22074255	      0.00000000	     -0.00000000	     51.36936027
      2.03847669	     -0.06155602	     -0.00048414	     -0.20278666	     -0.06508560	      0.88305549	     -0.00038315	     -0.22076143	      0.00000000	     -0.00000000	     51.75565606
      2.04016871	     -0.06166421	     -0.00049789	     -0.20289468	     -0.06508165	      0.88305522	     -0.00037668	     -0.22078299	      0.00000000	     -0.00000000	     51.56657151
      2.04186073	     -0.06176473	     -0.00051091	     -0.20299505	     -0.06507771	      0.88305488	     -0.00037051	     -0.22080451	      0.00000000	     -0.00000000	     51.37287977
      2.04327287	     -0.06185014	     -0.00052142	     -0.20308037	     -0.06507444	      0.88305454	     -0.00036560	     -0.22082232	      0.00000000	     -0.00000000	     51.47630215
      2.04468501	     -0.06193411	     -0.00053098	     -0.20316427	     -0.06507119	      0.88305415	     -0.00036090	     -0.22084001	      0.00000000	     -0.00000000	     51.64844942
      2.04638217	     -0.06203768	     -0.00054198	     -0.20326780	     -0.06506731	      0.88305364	     -0.00035554	     -0.22086111	      0.00000000	     -0.00000000	     51.62547233
      2.04807933	     -0.06213661	     -0.00055149	     -0.20336674	     -0.06506346	      0.88305306	     -0.00035051	     -0.22088206	      0.00000000	     -0.00000000	     51.15704245
      2.04941952	     -0.06221461	     -0.00055910	     -0.20344474	     -0.06506044	      0.88305257	     -0.00034676	     -0.22089839	      0.00000000	     -0.00000000	     51.37608164
      2.05075971	     -0.06229017	     -0.00056548	     -0.20352035	     -0.06505745	      0.88305206	     -0.00034321	     -0.22091454	      0.00000000	     -0.00000000	     51.28367254
      2.05241331	     -0.06238565	     -0.00057299	     -0.20361591	     -0.06505379	      0.88305138	     -0.00033912	     -0.22093421	      0.00000000	     -0.00000000	     51.03804387
      2.05406690	     -0.06247439	     -0.00057888	     -0.20370479	     -0.06505017	      0.88305067	     -0.00033533	     -0.22095363	      0.00000000	     -0.00000000	     50.99538062
      2.05551859	     -0.06255750	     -0.00058409	     -0.20378802	     -0.06504703	      0.88305002	     -0.00033226	     -0.22097038	      0.00000000	     -0.00000000	     50.80969984
      2.05697028	     -0.06263254	     -0.00058773	     -0.20386323	     -0.06504393	      0.88304934	     -0.00032944	     -0.22098695	     -0.00000000	     -0.00000000	     50.73063368
      2.05842197	     -0.06271061	     -0.00059093	     -0.20394149	     -0.06504086	      0.88304865	     -0.00032685	     -0.22100325	     -0.00000000	     -0.00000000	     50.54255823
      2.05987367	     -0.06278497	     -0.00059309	     -0.20401607	     -0.06503783	      0.88304793	     -0.00032451	     -0.22101934	     -0.00000000	     -0.00000000	     50.50156153
      2.06132536	     -0.06286085	     -0.00059478	     -0.20409219	     -0.06503484	      0.88304720	     -0.00032242	     -0.22103521	     -0.00000000	     -0.00000000	     50.08851538
      2.06277705	     -0.06293167	     -0.00059554	     -0.20416328	     -0.06503190	      0.88304645	     -0.00032056	     -0.22105084	     -0.00000000	     -0.00000000	     50.21896327
      2.06422874	     -0.06300500	     -0.00059597	     -0.20423690	     -0.06502899	      0.88304569	     -0.00031895	     -0.22106622	     -0.00000000	     -0.00000000	     49.59100423
      2.06568043	     -0.06307174	     -0.00059574	     -0.20430395	     -0.06502613	      0.88304491	     -0.00031759	     -0.22108136	     -0.00000000	     -0.00000000	     49.76902865
      2.06720913	     -0.06314543	     -0.00059516	     -0.20437799	     -0.06502316	      0.88304408	     -0.00031641	     -0.22109697	     -0.00000000	     -0.00000000	     49.57493734
      2.06873782	     -0.06321420	     -0.00059412	     -0.20444713	     -0.06502025	      0.88304324	     -0.00031551	     -0.22111231	     -0.00000000	     -0.00000000	     49.02957702
      2.07026651	     -0.06327965	     -0.00059255	     -0.20451296	     -0.06501738	      0.88304238	     -0.00031488	     -0.22112728	     -0.00000000	     -0.00000000	     49.08443109
      2.07179521	     -0.06334505	     -0.00059099	     -0.20457875	     -0.06501456	      0.88304150	     -0.00031452	     -0.22114184	     -0.00000000	     -0.00000000	     49.15614660
      2.07332390	     -0.06340912	     -0.00058874	     -0.20464325	     -0.06501179	      0.88304062	     -0.00031444	     -0.22115604	     -0.00000000	     -0.00000000	     48.37867471
      2.07485260	     -0.06346839	     -0.00058670	     -0.20470292	     -0.06500906	      0.88303972	     -0.00031463	     -0.22116984	     -0.00000000	     -0.00000000	     48.78680834
      2.07638129	     -0.06352788	     -0.00058365	     -0.20476288	     -0.06500638	      0.88303880	     -0.00031509	     -0.22118321	     -0.00000000	     -0.00000000	     48.12470755
      2.07790998	     -0.06358120	     -0.00058113	     -0.20481665	     -0.06500374	      0.88303787	     -0.00031583	     -0.22119614	     -0.00000000	     -0.00000000	     48.26711594
      2.07943868	     -0.06363736	     -0.00057717	     -0.20487330	     -0.06500115	      0.88303692	     -0.00031683	     -0.22120858	     -0.00000000	     -0.00000000	     47.84235226
      2.08096737	     -0.06368704	     -0.00057464	     -0.20492345	     -0.06499859	      0.88303596	     -0.00031811	     -0.22122052	     -0.00000000	     -0.00000000	     47.88719980
      2.08233125	     -0.06372924	     -0.00057012	     -0.20496614	     -0.06499635	      0.88303508	     -0.00031948	     -0.22123072	     -0.00000000	     -0.00000000	     47.43807817
      2.08369513	     -0.06376853	     -0.00056682	     -0.20500589	     -0.06499413	      0.88303420	     -0.00032107	     -0.22124040	     -0.00000000	     -0.00000000	     47.33175278
      2.08505901	     -0.06380521	     -0.00056229	     -0.20504306	     -0.06499194	      0.88303330	     -0.00032287	     -0.22124958	     -0.00000000	     -0.00000000	     47.03704483
      2.08642289	     -0.06383825	     -0.00055797	     -0.20507659	     -0.06498978	      0.88303238	     -0.00032488	     -0.22125819	     -0.00000000	     -0.00000000	     46.96261721
      2.08851611	     -0.06388532	     -0.00054998	     -0.20512447	     -0.06498651	      0.88303095	     -0.00032837	     -0.22127025	     -0.00000000	     -0.00000000	     46.40736211
      2.08967013	     -0.06390642	     -0.00054634	     -0.20514600	     -0.06498473	      0.88303015	     -0.00033051	     -0.22127628	     -0.00000000	     -0.00000000	     46.52096500
      2.09082414	     -0.06392608	     -0.00054172	     -0.20516612	     -0.06498297	      0.88302933	     -0.00033280	     -0.22128182	     -0.00000000	     -0.00000000	     46.25551720
      2.09240236	     -0.06394960	     -0.00053519	     -0.20519028	     -0.06498058	      0.88302820	     -0.00033616	     -0.22128859	     -0.00000000	     -0.00000000	     46.19438897
      2.09398058	     -0.06397101	     -0.00052835	     -0.20521234	     -0.06497822	      0.88302706	     -0.00033979	     -0.22129443	     -0.00000000	     -0.00000000	     45.40881380
      2.09555880	     -0.06398319	     -0.00052106	     -0.20522518	     -0.06497588	      0.88302590	     -0.00034369	     -0.22129932	     -0.00000000	     -0.00000001	     45.56812275
      2.09686762	     -0.06399304	     -0.00051478	     -0.20523559	     -0.06497396	      0.88302493	     -0.00034712	     -0.22130256	     -0.00000000	     -0.00000001	     45.33923628
      2.09817645	     -0.06400052	     -0.00050830	     -0.20524364	     -0.06497205	      0.88302394	     -0.00035072	     -0.22130511	     -0.00000000	     -0.00000001	     45.36628894
      2.09915307	     -0.06400427	     -0.00050332	     -0.20524781	     -0.06497063	      0.88302321	     -0.00035353	     -0.22130659	     -0.00000000	     -0.00000001	     45.08427713
      2.10012969	     -0.06400673	     -0.00049824	     -0.20525071	     -0.06496922	      0.88302246	     -0.00035643	     -0.22130768	     -0.00000000	     -0.00000001	     44.99635010
      2.10153395	     -0.06400773	     -0.00049075	     -0.20525234	     -0.06496720	      0.88302139	     -0.00036077	     -0.22130859	     -0.00000000	     -0.00000001	     44.77877674
      2.10269491	     -0.06400624	     -0.00048436	     -0.20525136	     -0.06496553	      0.88302049	     -0.00036450	     -0.22130874	     -0.00000000	     -0.00000001	     44.70441315
      2.10385587	     -0.06400272	     -0.00047778	     -0.20524837	     -0.06496387	      0.88301959	     -0.00036836	     -0.22130835	     -0.00000000	     -0.00000001	     44.46939663
      2.10486805	     -0.06399792	     -0.00047185	     -0.20524403	     -0.06496242	      0.88301880	     -0.00037183	     -0.22130757	     -0.00000000	     -0.00000001	     44.43380737
      2.10588024	     -0.06399163	     -0.00046576	     -0.20523821	     -0.06496098	      0.88301801	     -0.00037540	     -0.22130637	     -0.00000000	     -0.00000001	     44.25924898
      2.10689242	     -0.06398374	     -0.00045949	     -0.20523079	     -0.06495954	      0.88301722	     -0.00037906	     -0.22130476	     -0.00000000	     -0.00000001	     44.18143751
      2.10815333	     -0.06397173	     -0.00045146	     -0.20521937	     -0.06495774	      0.88301624	     -0.00038375	     -0.22130218	     -0.00000000	     -0.00000001	     43.98036172
      2.10911653	     -0.06396077	     -0.00044515	     -0.20520887	     -0.06495637	      0.88301548	     -0.00038742	     -0.22129978	     -0.00000000	     -0.00000001	     43.94758805
      2.11007972	     -0.06394837	     -0.00043870	     -0.20519693	     -0.06495500	      0.88301473	     -0.00039118	     -0.22129700	     -0.00000001	     -0.00000001	     43.79878046
      2.11124042	     -0.06393139	     -0.00043071	     -0.20518051	     -0.06495334	      0.88301382	     -0.00039581	     -0.22129314	     -0.00000001	     -0.00000001	     43.72435399
      2.11225833	     -0.06391478	     -0.00042352	     -0.20516440	     -0.06495189	      0.88301302	     -0.00039997	     -0.22128931	     -0.00000001	     -0.00000001	     43.54592227
      2.11327625	     -0.06389647	     -0.00041612	     -0.20514658	     -0.06495043	      0.88301222	     -0.00040421	     -0.22128505	     -0.00000001	     -0.00000001	     43.49926200
      2.11429416	     -0.06387661	     -0.00040856	     -0.20512722	     -0.06494896	      0.88301143	     -0.00040853	     -0.22128037	     -0.00000001	     -0.00000001	     43.32364018
      2.11531208	     -0.06385511	     -0.00040080	     -0.20510622	     -0.06494749	      0.88301063	     -0.00041292	     -0.22127527	     -0.00000001	     -0.00000001	     43.28224036
      2.11633000	     -0.06383211	     -0.00039288	     -0.20508373	     -0.06494602	      0.88300984	     -0.00041739	     -0.22126974	     -0.00000001	     -0.00000001	     43.10259390
      2.11734791	     -0.06380747	     -0.00038476	     -0.20505960	     -0.06494453	      0.88300905	     -0.00042194	     -0.22126379	     -0.00000001	     -0.00000001	     43.07414992
      2.11836583	     -0.06378138	     -0.00037649	     -0.20503402	     -0.06494304	      0.88300826	     -0.00042655	     -0.22125742	     -0.00000001	     -0.00000001	     42.88607706
      2.11926817	     -0.06375692	     -0.00036890	     -0.20501002	     -0.06494171	      0.88300756	     -0.00043069	     -0.22125142	     -0.00000001	     -0.00000001	     42.86197529
      2.12017052	     -0.06373138	     -0.00036122	     -0.20498493	     -0.06494037	      0.88300687	     -0.00043488	     -0.22124510	     -0.00000001	     -0.00000001	     42.74027622
      2.12107287	     -0.06370468	     -0.00035342	     -0.20495869	     -0.06493902	      0.88300617	     -0.00043912	     -0.22123845	     -0.00000001	     -0.00000001	     42.67235242
      2.12233500	     -0.06366552	     -0.00034234	     -0.20492017	     -0.06493711	      0.88300521	     -0.00044511	     -0.22122863	     -0.00000001	     -0.00000001	     42.52911847
      2.12327487	     -0.06363496	     -0.00033394	     -0.20489009	     -0.06493567	      0.88300449	     -0.00044963	     -0.22122092	     -0.00000001	     -0.00000001	     42.48510863
      2.12421475	     -0.06360336	     -0.00032546	     -0.20485896	     -0.06493422	      0.88300377	     -0.00045418	     -0.22121287	     -0.00000001	     -0.00000001	     42.38021764
      2.12515462	     -0.06357078	     -0.00031698	     -0.20482685	     -0.06493276	      0.88300305	     -0.00045877	     -0.22120449	     -0.00000001	     -0.00000001	     42.32030426
      2.12636163	     -0.06352746	     -0.00030597	     -0.20478413	     -0.06493086	      0.88300213	     -0.00046472	     -0.22119327	     -0.00000001	     -0.00000001	     42.20494376
      2.12729974	     -0.06349266	     -0.00029731	     -0.20474980	     -0.06492936	      0.88300142	     -0.00046937	     -0.22118420	     -0.00000000	     -0.00000001	     42.16305319
      2.12823785	     -0.06345702	     -0.00028843	     -0.20471462	     -0.06492784	      0.88300071	     -0.00047405	     -0.22117482	     -0.00000000	     -0.00000001	     42.08143897
      2.12917596	     -0.06342047	     -0.00027939	     -0.20467854	     -0.06492631	      0.88300000	     -0.00047875	     -0.22116516	     -0.00000000	     -0.00000001	     42.02801839
      2.13043058	     -0.06337029	     -0.00026727	     -0.20462897	     -0.06492422	      0.88299905	     -0.00048507	     -0.22115181	     -0.00000000	     -0.00000001	     41.94172372
      2.13140311	     -0.06333037	     -0.00025785	     -0.20458951	     -0.06492258	      0.88299832	     -0.00048999	     -0.22114113	     -0.00000000	     -0.00000001	     41.89871962
      2.13237563	     -0.06328964	     -0.00024843	     -0.20454925	     -0.06492092	      0.88299759	     -0.00049492	     -0.22113018	     -0.00000000	     -0.00000001	     41.83953979
      2.13334816	     -0.06324808	     -0.00023898	     -0.20450813	     -0.06491923	      0.88299686	     -0.00049987	     -0.22111897	     -0.00000000	     -0.00000001	     41.79160306
      2.13460601	     -0.06319318	     -0.00022676	     -0.20445382	     -0.06491701	      0.88299592	     -0.00050627	     -0.22110410	     -0.00000000	     -0.00000001	     41.73118561
      2.13562545	     -0.06314772	     -0.00021687	     -0.20440881	     -0.06491517	      0.88299515	     -0.00051146	     -0.22109176	     -0.00000000	     -0.00000001	     41.68618224
      2.13664489	     -0.06310147	     -0.00020703	     -0.20436301	     -0.06491331	      0.88299439	     -0.00051666	     -0.22107917	     -0.00000000	     -0.00000001	     41.65053841
      2.13766433	     -0.06305444	     -0.00019723	     -0.20431641	     -0.06491142	      0.88299364	     -0.00052184	     -0.22106634	     -0.00000000	     -0.00000001	     41.61101041
      2.13893259	     -0.06299499	     -0.00018516	     -0.20425749	     -0.06490902	      0.88299270	     -0.00052829	     -0.22105007	     -0.00000000	     -0.00000001	     41.58200235
      2.14002685	     -0.06294281	     -0.00017489	     -0.20420576	     -0.06490691	      0.88299189	     -0.00053383	     -0.22103577	     -0.00000000	     -0.00000001	     41.53839002
      2.14112111	     -0.06288985	     -0.00016470	     -0.20415322	     -0.06490475	      0.88299109	     -0.00053935	     -0.22102124	     -0.00000000	     -0.00000000	     41.52919109
      2.14221537	     -0.06283664	     -0.00015483	     -0.20410042	     -0.06490256	      0.88299029	     -0.00054485	     -0.22100649	     -0.00000000	     -0.00000000	     41.49892921
      2.14330963	     -0.06278255	     -0.00014505	     -0.20404672	     -0.06490033	      0.88298950	     -0.00055032	     -0.22099152	     -0.00000000	     -0.00000000	     41.50896567
      2.14470130	     -0.06271265	     -0.00013279	     -0.20397730	     -0.06489744	      0.88298850	     -0.00055723	     -0.22097218	     -0.00000000	     -0.00000000	     41.50846341
      2.14589816	     -0.06265180	     -0.00012223	     -0.20391685	     -0.06489490	      0.88298764	     -0.00056311	     -0.22095530	     -0.00000000	     -0.00000000	     41.57913357
      2.14709502	     -0.06259059	     -0.00011186	     -0.20385601	     -0.06489231	      0.88298680	     -0.00056893	     -0.22093822	     -0.00000000	     -0.00000000	     41.61257672
      2.14829188	     -0.06252892	     -0.00010174	     -0.20379470	     -0.06488968	      0.88298596	     -0.00057468	     -0.22092094	     -0.00000000	     -0.00000000	     41.71399186
      2.14973999	     -0.06245358	     -0.00008989	     -0.20371976	     -0.06488643	      0.88298497	     -0.00058152	     -0.22089982	     -0.00000000	     -0.00000000	     41.79754077
      2.15118810	     -0.06237760	     -0.00007846	     -0.20364415	     -0.06488312	      0.88298399	     -0.00058822	     -0.22087848	     -0.00000000	     -0.00000000	     41.96411495
      2.15263621	     -0.06230093	     -0.00006728	     -0.20356782	     -0.06487974	      0.88298303	     -0.00059477	     -0.22085695	     -0.00000000	     -0.00000000	     42.02885878
      2.15408432	     -0.06222374	     -0.00005641	     -0.20349094	     -0.06487631	      0.88298210	     -0.00060115	     -0.22083527	     -0.00000000	     -0.00000000	     42.20480402
      2.15553243	     -0.06214600	     -0.00004576	     -0.20341349	     -0.06487283	      0.88298120	     -0.00060735	     -0.22081346	     -0.00000000	     -0.00000000	     42.26614297
      2.15698054	     -0.06206822	     -0.00003559	     -0.20333596	     -0.06486929	      0.88298033	     -0.00061336	     -0.22079156	     -0.00000000	     -0.00000000	     42.37778178
      2.15887751	     -0.06196624	     -0.00002281	     -0.20323426	     -0.06486459	      0.88297924	     -0.00062092	     -0.22076276	     -0.00000000	     -0.00000000	     42.46105077
      2.16075056	     -0.06186578	     -0.00001060	     -0.20313402	     -0.06485987	      0.88297824	     -0.00062802	     -0.22073428	     -0.00000000	     -0.00000000	     42.34502038
      2.16223965	     -0.06178342	     -0.00000103	     -0.20305181	     -0.06485607	      0.88297750	     -0.00063341	     -0.22071161	     -0.00000000	     -0.00000000	     42.71600618
      2.16372874	     -0.06170329	      0.00000820	     -0.20297180	     -0.06485224	      0.88297682	     -0.00063855	     -0.22068893	     -0.00000000	     -0.00000000	     42.42605091
      2.16521783	     -0.06162204	      0.00001722	     -0.20289064	     -0.06484837	      0.88297620	     -0.00064345	     -0.22066627	     -0.00000000	     -0.00000000	     42.84113330
      2.16670691	     -0.06154095	      0.00002607	     -0.20280961	     -0.06484447	      0.88297565	     -0.00064809	     -0.22064364	     -0.00000000	     -0.00000000	     42.42173162
      2.16819600	     -0.06145840	      0.00003449	     -0.20272709	     -0.06484055	      0.88297516	     -0.00065249	     -0.22062104	     -0.00000000	     -0.00000000	     42.84077354
      2.16968509	     -0.06137838	      0.00004276	     -0.20264708	     -0.06483660	      0.88297475	     -0.00065663	     -0.22059848	     -0.00000000	     -0.00000000	     42.49100077
      2.17117417	     -0.06129583	      0.00005067	     -0.20256452	     -0.06483263	      0.88297441	     -0.00066051	     -0.22057595	     -0.00000000	     -0.00000000	     42.89599931
      2.17266326	     -0.06121582	      0.00005846	     -0.20248447	     -0.06482865	      0.88297415	     -0.00066414	     -0.22055346	     -0.00000000	     -0.00000000	     42.52678260
      2.17415235	     -0.06113252	      0.00006590	     -0.20240111	     -0.06482465	      0.88297397	     -0.00066750	     -0.22053103	     -0.00000000	     -0.00000000	     42.90718968
      2.17564144	     -0.06105363	      0.00007312	     -0.20232213	     -0.06482064	      0.88297387	     -0.00067060	     -0.22050860	     -0.00000000	     -0.00000000	     42.76298566
      2.17721624	     -0.06096677	      0.00008044	     -0.20223516	     -0.06481639	      0.88297386	     -0.00067359	     -0.22048499	     -0.00000000	      0.00000000	     42.92602576
      2.17879104	     -0.06088209	      0.00008746	     -0.20215035	     -0.06481213	      0.88297395	     -0.00067629	     -0.22046141	     -0.00000000	      0.00000000	     42.72888931
      2.18030940	     -0.06080178	      0.00009368	     -0.20206988	     -0.06480802	      0.88297412	     -0.00067861	     -0.22043874	     -0.00000000	      0.00000000	     43.05195365
      2.18182777	     -0.06072059	      0.00009991	     -0.20198852	     -0.06480391	      0.88297438	     -0.00068065	     -0.22041619	     -0.00000000	      0.00000000	     42.85527603
      2.18334614	     -0.06064145	      0.00010543	     -0.20190917	     -0.06479981	      0.88297473	     -0.00068242	     -0.22039373	     -0.00000000	      0.00000000	     43.36431207
      2.18486451	     -0.06056319	      0.00011109	     -0.20183071	     -0.06479571	      0.88297517	     -0.00068391	     -0.22037141	     -0.00000000	      0.00000000	     42.89367350
      2.18638288	     -0.06048544	      0.00011572	     -0.20175270	     -0.06479161	      0.88297569	     -0.00068513	     -0.22034923	     -0.00000000	      0.00000000	     43.53689783
      2.18790125	     -0.06041007	      0.00012089	     -0.20167710	     -0.06478752	      0.88297630	     -0.00068607	     -0.22032721	     -0.00000000	      0.00000000	     43.00452645
      2.18941962	     -0.06033478	      0.00012468	     -0.20160153	     -0.06478344	      0.88297698	     -0.00068673	     -0.22030537	     -0.00000000	      0.00000000	     43.70635196
      2.19093799	     -0.06026190	      0.00012948	     -0.20152838	     -0.06477937	      0.88297775	     -0.00068711	     -0.22028372	     -0.00000000	      0.00000000	     43.11616205
      2.19245635	     -0.06018722	      0.00013251	     -0.20145337	     -0.06477531	      0.88297860	     -0.00068722	     -0.22026230	     -0.00000000	      0.00000000	     43.64414710
      2.19397472	     -0.06011807	      0.00013673	     -0.20138393	     -0.06477126	      0.88297952	     -0.00068705	     -0.22024110	     -0.00000000	      0.00000000	     43.48563481
      2.19549309	     -0.06004870	      0.00013910	     -0.20131420	     -0.06476723	      0.88298051	     -0.00068660	     -0.22022017	     -0.00000000	      0.00000000	     43.76567969
      2.19701146	     -0.05998046	      0.00014290	     -0.20124564	     -0.06476321	      0.88298157	     -0.00068589	     -0.22019953	     -0.00000000	      0.00000000	     43.53064828
      2.19830585	     -0.05992291	      0.00014444	     -0.20118777	     -0.06475979	      0.88298253	     -0.00068506	     -0.22018214	     -0.00000000	      0.00000001	     43.92316776
      2.19960025	     -0.05986774	      0.00014668	     -0.20113228	     -0.06475639	      0.88298353	     -0.00068403	     -0.22016500	     -0.00000000	      0.00000001	     43.75428391
      2.20089464	     -0.05981312	      0.00014828	     -0.20107733	     -0.06475299	      0.88298457	     -0.00068280	     -0.22014809	     -0.00000000	      0.00000001	     43.97531322
      2.20281692	     -0.05973722	      0.00015067	     -0.20100093	     -0.06474797	      0.88298620	     -0.00068061	     -0.22012348	     -0.00000000	      0.00000001	     43.62301883
      2.20443945	     -0.05967095	      0.00015148	     -0.20093419	     -0.06474375	      0.88298764	     -0.00067842	     -0.22010319	     -0.00000000	      0.00000001	     44.18339894
      2.20606198	     -0.05961105	      0.00015336	     -0.20087385	     -0.06473955	      0.88298913	     -0.00067592	     -0.22008330	     -0.00000000	      0.00000001	     43.99332059
      2.20733525	     -0.05956457	      0.00015311	     -0.20082697	     -0.06473626	      0.88299034	     -0.00067374	     -0.22006804	     -0.00000000	      0.00000001	     44.34096905
      2.20860853	     -0.05952008	      0.00015351	     -0.20078209	     -0.06473298	      0.88299158	     -0.00067137	     -0.22005310	     -0.00000000	      0.00000001	     44.18222720
      2.20988181	     -0.05947669	      0.00015326	     -0.20073829	     -0.06472970	      0.88299284	     -0.00066881	     -0.22003848	     -0.00000000	      0.00000001	     44.36497567
      2.21168318	     -0.05941992	      0.00015267	     -0.20068094	     -0.06472508	      0.88299468	     -0.00066486	     -0.22001840	     -0.00000000	      0.00000001	     44.01661975
      2.21348455	     -0.05936180	      0.00015068	     -0.20062219	     -0.06472048	      0.88299656	     -0.00066054	     -0.21999905	     -0.00000000	      0.00000001	     44.50135345
      2.21490120	     -0.05932220	      0.00014967	     -0.20058210	     -0.06471686	      0.88299807	     -0.00065688	     -0.21998429	     -0.00000000	      0.00000001	     44.32518405
      2.21631785	     -0.05928268	      0.00014719	     -0.20054204	     -0.06471326	      0.88299961	     -0.00065300	     -0.21997004	     -0.00000000	      0.00000001	     44.52966653
      2.21786361	     -0.05924510	      0.00014491	     -0.20050388	     -0.06470934	      0.88300131	     -0.00064850	     -0.21995506	     -0.00000000	      0.00000001	     44.64044025
      2.21940938	     -0.05920705	      0.00014145	     -0.20046523	     -0.06470543	      0.88300304	     -0.00064374	     -0.21994074	     -0.00000000	      0.00000001	     44.36405133
      2.22095514	     -0.05917358	      0.00013821	     -0.20043115	     -0.06470152	      0.88300479	     -0.00063872	     -0.21992702	     -0.00000000	      0.00000001	     44.66905563
      2.22250090	     -0.05914091	      0.00013347	     -0.20039784	     -0.06469763	      0.88300656	     -0.00063344	     -0.21991399	     -0.00000000	      0.00000001	     44.61180802
      2.22404667	     -0.05911290	      0.00012969	     -0.20036920	     -0.06469375	      0.88300835	     -0.00062790	     -0.21990160	     -0.00000000	      0.00000001	     44.88519089
      2.22559243	     -0.05908785	      0.00012340	     -0.20034346	     -0.06468987	      0.88301015	     -0.00062212	     -0.21988994	     -0.00000000	      0.00000001	     44.65747915
      2.22683876	     -0.05906782	      0.00011954	     -0.20032290	     -0.06468676	      0.88301162	     -0.00061727	     -0.21988105	     -0.00000000	      0.00000001	     44.79941592
      2.22808508	     -0.05905139	      0.00011419	     -0.20030590	     -0.06468365	      0.88301309	     -0.00061227	     -0.21987260	     -0.00000000	      0.00000001	     44.93087418
      2.22933140	     -0.05903607	      0.00010842	     -0.20029000	     -0.06468055	      0.88301457	     -0.00060711	     -0.21986464	     -0.00000000	      0.00000001	     44.94044856
      2.23057773	     -0.05902326	      0.00010157	     -0.20027659	     -0.06467745	      0.88301605	     -0.00060179	     -0.21985714	     -0.00000000	      0.00000001	     45.07712760
      2.23182405	     -0.05901136	      0.00009396	     -0.20026406	     -0.06467437	      0.88301754	     -0.00059632	     -0.21985012	     -0.00000000	      0.00000001	     45.07822296
      2.23292794	     -0.05900290	      0.00008641	     -0.20025503	     -0.06467164	      0.88301886	     -0.00059136	     -0.21984429	     -0.00000000	      0.00000001	     45.21100920
      2.23403182	     -0.05899537	      0.00007828	     -0.20024691	     -0.06466892	      0.88302019	     -0.00058628	     -0.21983884	     -0.00000000	      0.00000001	     45.23301362
      2.23513571	     -0.05898946	      0.00006963	     -0.20024040	     -0.06466620	      0.88302151	     -0.00058108	     -0.21983376	     -0.00000000	      0.00000001	     45.31996366
      2.23647897	     -0.05898392	      0.00005851	     -0.20023412	     -0.06466290	      0.88302313	     -0.00057462	     -0.21982807	     -0.00000000	      0.00000001	     45.34179118
      2.23752706	     -0.05898121	      0.00004936	     -0.20023082	     -0.06466034	      0.88302439	     -0.00056947	     -0.21982402	     -0.00000000	      0.00000001	     45.44265760
      2.23857514	     -0.05897958	      0.00003986	     -0.20022859	     -0.06465777	      0.88302565	     -0.00056422	     -0.21982029	     -0.00000000	      0.00000001	     45.46214575
      2.23962323	     -0.05897925	      0.00003002	     -0.20022766	     -0.06465522	      0.88302692	     -0.00055888	     -0.21981690	     -0.00000000	      0.00000001	     45.53010638
      2.24101795	     -0.05898070	      0.00001645	     -0.20022831	     -0.06465183	      0.88302859	     -0.00055165	     -0.21981289	     -0.00000000	      0.00000001	     45.56687653
      2.24203001	     -0.05898322	      0.00000629	     -0.20023023	     -0.06464937	      0.88302981	     -0.00054631	     -0.21981034	     -0.00000000	      0.00000001	     45.65573076
      2.24304207	     -0.05898682	     -0.00000407	     -0.20023323	     -0.06464692	      0.88303102	     -0.00054090	     -0.21980810	     -0.00000000	      0.00000001	     45.68767950
      2.24430218	     -0.05899285	     -0.00001733	     -0.20023852	     -0.06464388	      0.88303253	     -0.00053407	     -0.21980573	     -0.00000000	      0.00000001	     45.78522085
      2.24541336	     -0.05899944	     -0.00002926	     -0.20024445	     -0.06464120	      0.88303386	     -0.00052796	     -0.21980403	     -0.00000000	      0.00000001	     45.82434830
      2.24652453	     -0.05900730	     -0.00004144	     -0.20025165	     -0.06463852	      0.88303517	     -0.00052177	     -0.21980267	     -0.00000000	      0.00000001	     45.92891423
      2.24763570	     -0.05901627	     -0.00005376	     -0.20025995	     -0.06463585	      0.88303649	     -0.00051552	     -0.21980166	     -0.00000000	      0.00000001	     45.98609118
      2.24874688	     -0.05902648	     -0.00006640	     -0.20026950	     -0.06463319	      0.88303779	     -0.00050920	     -0.21980098	     -0.00000000	      0.00000001	     46.10554181
      2.24985805	     -0.05903774	     -0.00007921	     -0.20028010	     -0.06463053	      0.88303908	     -0.00050282	     -0.21980063	     -0.00000000	      0.00000001	     46.17724555
      2.25096922	     -0.05905019	     -0.00009217	     -0.20029189	     -0.06462787	      0.88304037	     -0.00049638	     -0.21980060	     -0.00000000	      0.00000001	     46.29569657
      2.25208039	     -0.05906362	     -0.00010523	     -0.20030466	     -0.06462522	      0.88304164	     -0.00048990	     -0.21980089	     -0.00000000	      0.00000001	     46.38583903
      2.25319157	     -0.05907823	     -0.00011843	     -0.20031861	     -0.06462257	      0.88304289	     -0.00048337	     -0.21980149	     -0.00000000	      0.00000001	     46.50796610
      2.25430274	     -0.05909384	     -0.00013170	     -0.20033356	     -0.06461993	      0.88304413	     -0.00047680	     -0.21980238	     -0.00000000	      0.00000001	     46.61738432
      2.25541391	     -0.05911064	     -0.00014510	     -0.20034971	     -0.06461728	      0.88304536	     -0.00047019	     -0.21980357	     -0.00000000	      0.00000001	     46.74582557
      2.25652508	     -0.05912877	     -0.00015866	     -0.20036718	     -0.06461464	      0.88304657	     -0.00046356	     -0.21980505	     -0.00000000	      0.00000001	     46.88180605
      2.25763626	     -0.05914804	     -0.00017241	     -0.20038580	     -0.06461200	      0.88304775	     -0.00045689	     -0.21980680	     -0.00000000	      0.00000001	     47.02156960
      2.25874743	     -0.05916831	     -0.00018633	     -0.20040542	     -0.06460936	      0.88304892	     -0.00045021	     -0.21980884	     -0.00000000	      0.00000001	     47.17268652
      2.26016823	     -0.05919575	     -0.00020440	     -0.20043203	     -0.06460599	      0.88305038	     -0.00044164	     -0.21981184	     -0.00000000	      0.00000001	     47.36317937
      2.26129821	     -0.05921867	     -0.00021866	     -0.20045429	     -0.06460331	      0.88305151	     -0.00043480	     -0.21981453	     -0.00000000	      0.00000001	     47.53608612
      2.26242819	     -0.05924281	     -0.00023293	     -0.20047778	     -0.06460063	      0.88305261	     -0.00042797	     -0.21981749	     -0.00000000	      0.00000001	     47.68886029
      2.26355817	     -0.05926808	     -0.00024727	     -0.20050241	     -0.06459795	      0.88305369	     -0.00042113	     -0.21982071	     -0.00000000	      0.00000001	     47.85858113
      2.26517967	     -0.05930675	     -0.00026779	     -0.20054017	     -0.06459411	      0.88305518	     -0.00041132	     -0.21982580	     -0.00000000	      0.00000001	     48.07468543
      2.26634728	     -0.05933651	     -0.00028241	     -0.20056928	     -0.06459134	      0.88305622	     -0.00040427	     -0.21982982	      0.00000000	      0.00000001	     48.27298144
      2.26751489	     -0.05936826	     -0.00029694	     -0.20060038	     -0.06458858	      0.88305722	     -0.00039724	     -0.21983415	      0.00000000	      0.00000001	     48.43912822
      2.26905233	     -0.05941284	     -0.00031593	     -0.20064414	     -0.06458496	      0.88305848	     -0.00038804	     -0.21984035	      0.00000000	      0.00000001	     48.71434278
      2.27058978	     -0.05946016	     -0.00033492	     -0.20069063	     -0.06458134	      0.88305967	     -0.00037891	     -0.21984713	      0.00000000	      0.00000001	     48.95384658
      2.27188543	     -0.05950180	     -0.00035079	     -0.20073160	     -0.06457830	      0.88306062	     -0.00037130	     -0.21985329	      0.00000000	      0.00000000	     49.24109877
      2.27318108	     -0.05954539	     -0.00036662	     -0.20077452	     -0.06457528	      0.88306152	     -0.00036377	     -0.21985987	      0.00000000	      0.00000000	     49.46119118
      2.27485305	     -0.05960401	     -0.00038671	     -0.20083229	     -0.06457140	      0.88306260	     -0.00035419	     -0.21986893	      0.00000000	      0.00000000	     49.78086582
      2.27652501	     -0.05966435	     -0.00040635	     -0.20089182	     -0.06456755	      0.88306359	     -0.00034478	     -0.21987863	      0.00000000	      0.00000000	     50.05392536
      2.27819697	     -0.05972597	     -0.00042502	     -0.20095266	     -0.06456374	      0.88306449	     -0.00033558	     -0.21988890	      0.00000000	      0.00000000	     50.31144556
      2.27967443	     -0.05978314	     -0.00044103	     -0.20100916	     -0.06456040	      0.88306522	     -0.00032762	     -0.21989842	      0.00000000	      0.00000000	     50.69582502
      2.28115189	     -0.05984129	     -0.00045615	     -0.20106669	     -0.06455711	      0.88306587	     -0.00031984	     -0.21990836	      0.00000000	      0.00000000	     50.50042994
      2.28262934	     -0.05989757	     -0.00047080	     -0.20112235	     -0.06455385	      0.88306645	     -0.00031225	     -0.21991865	      0.00000000	      0.00000000	     51.02731735
      2.28420598	     -0.05996126	     -0.00048518	     -0.20118545	     -0.06455042	      0.88306700	     -0.00030435	     -0.21992992	      0.00000000	      0.00000000	     51.22977029
      2.28578261	     -0.06002503	     -0.00049913	     -0.20124864	     -0.06454704	      0.88306747	     -0.00029669	     -0.21994152	      0.00000000	      0.00000000	     50.92574162
      2.28735924	     -0.06008534	     -0.00051147	     -0.20130843	     -0.06454372	      0.88306788	     -0.00028925	     -0.21995335	      0.00000000	      0.00000000	     51.33768140
      2.28893587	     -0.06014752	     -0.00052430	     -0.20137008	     -0.06454046	      0.88306821	     -0.00028206	     -0.21996533	      0.00000000	      0.00000000	     51.51031000
      2.29051251	     -0.06020986	     -0.00053409	     -0.20143200	     -0.06453727	      0.88306847	     -0.00027510	     -0.21997745	      0.00000000	      0.00000000	     51.82818176
      2.29183631	     -0.06026412	     -0.00054433	     -0.20148585	     -0.06453463	      0.88306864	     -0.00026946	     -0.21998774	      0.00000000	      0.00000000	     51.81328603
      2.29316011	     -0.06031696	     -0.00055180	     -0.20153837	     -0.06453205	      0.88306876	     -0.00026398	     -0.21999814	      0.00000000	      0.00000000	     51.85555932
      2.29477335	     -0.06038161	     -0.00056173	     -0.20160262	     -0.06452897	      0.88306885	     -0.00025756	     -0.22001088	      0.00000000	      0.00000000	     51.85934938
      2.29613583	     -0.06043481	     -0.00056799	     -0.20165554	     -0.06452643	      0.88306888	     -0.00025234	     -0.22002168	      0.00000000	      0.00000000	     51.91321727
      2.29749830	     -0.06048740	     -0.00057493	     -0.20170784	     -0.06452394	      0.88306887	     -0.00024732	     -0.22003247	      0.00000000	     -0.00000000	     52.14918813
      2.29886077	     -0.06053949	     -0.00058020	     -0.20175970	     -0.06452151	      0.88306881	     -0.00024249	     -0.22004323	      0.00000000	     -0.00000000	     52.02608707
      2.30022325	     -0.06059042	     -0.00058554	     -0.20181041	     -0.06451914	      0.88306871	     -0.00023786	     -0.22005393	      0.00000000	     -0.00000000	     52.25320106
      2.30158572	     -0.06064237	     -0.00058998	     -0.20186216	     -0.06451684	      0.88306858	     -0.00023343	     -0.22006458	      0.00000000	     -0.00000000	     52.06445879
      2.30294819	     -0.06069369	     -0.00059417	     -0.20191330	     -0.06451459	      0.88306840	     -0.00022920	     -0.22007519	      0.00000000	     -0.00000000	     52.26890353
      2.30471363	     -0.06076370	     -0.00059861	     -0.20198311	     -0.06451178	      0.88306812	     -0.00022402	     -0.22008891	      0.00000000	     -0.00000000	     51.74320089
      2.30630003	     -0.06081638	     -0.00060213	     -0.20203562	     -0.06450934	      0.88306782	     -0.00021966	     -0.22010115	     -0.00000000	     -0.00000000	     52.36604880
      2.30771233	     -0.06086984	     -0.00060384	     -0.20208899	     -0.06450724	      0.88306751	     -0.00021601	     -0.22011186	     -0.00000000	     -0.00000000	     52.13307981
      2.30912464	     -0.06092018	     -0.00060603	     -0.20213924	     -0.06450522	      0.88306717	     -0.00021258	     -0.22012249	     -0.00000000	     -0.00000000	     52.45820832
      2.31053694	     -0.06097142	     -0.00060658	     -0.20219043	     -0.06450326	      0.88306679	     -0.00020937	     -0.22013302	     -0.00000000	     -0.00000000	     52.01378943
      2.31194925	     -0.06101837	     -0.00060736	     -0.20223734	     -0.06450138	      0.88306638	     -0.00020639	     -0.22014343	     -0.00000000	     -0.00000000	     52.35290008
      2.31336155	     -0.06106778	     -0.00060678	     -0.20228674	     -0.06449957	      0.88306594	     -0.00020364	     -0.22015369	     -0.00000000	     -0.00000000	     52.22144826
      2.31508927	     -0.06112399	     -0.00060646	     -0.20234295	     -0.06449745	      0.88306535	     -0.00020057	     -0.22016606	     -0.00000000	     -0.00000000	     52.28500857
      2.31634743	     -0.06116613	     -0.00060441	     -0.20238514	     -0.06449597	      0.88306490	     -0.00019856	     -0.22017489	     -0.00000000	     -0.00000000	     52.22307364
      2.31760559	     -0.06120507	     -0.00060300	     -0.20242412	     -0.06449455	      0.88306442	     -0.00019672	     -0.22018359	     -0.00000000	     -0.00000000	     52.07635645
      2.31911697	     -0.06125122	     -0.00060015	     -0.20247036	     -0.06449292	      0.88306381	     -0.00019475	     -0.22019381	     -0.00000000	     -0.00000000	     52.22613834
      2.32062836	     -0.06129744	     -0.00059729	     -0.20251668	     -0.06449136	      0.88306317	     -0.00019305	     -0.22020379	     -0.00000000	     -0.00000000	     51.71120728
      2.32213975	     -0.06133793	     -0.00059308	     -0.20255731	     -0.06448989	      0.88306250	     -0.00019161	     -0.22021353	     -0.00000000	     -0.00000000	     51.93254883
      2.32365114	     -0.06137975	     -0.00058923	     -0.20259926	     -0.06448849	      0.88306180	     -0.00019043	     -0.22022293	     -0.00000000	     -0.00000000	     52.04234659
      2.32516253	     -0.06142046	     -0.00058371	     -0.20264016	     -0.06448717	      0.88306107	     -0.00018952	     -0.22023208	     -0.00000000	     -0.00000000	     51.58863145
      2.32667392	     -0.06145817	     -0.00057918	     -0.20267802	     -0.06448593	      0.88306031	     -0.00018886	     -0.22024094	     -0.00000000	     -0.00000000	     51.93581909
      2.32802899	     -0.06149262	     -0.00057306	     -0.20271268	     -0.06448488	      0.88305961	     -0.00018850	     -0.22024865	     -0.00000000	     -0.00000000	     51.47526407
      2.32938406	     -0.06152400	     -0.00056784	     -0.20274425	     -0.06448389	      0.88305889	     -0.00018835	     -0.22025614	     -0.00000000	     -0.00000000	     51.63639062
      2.33108635	     -0.06156247	     -0.00055896	     -0.20278303	     -0.06448273	      0.88305796	     -0.00018847	     -0.22026519	     -0.00000000	     -0.00000000	     51.32478818
      2.33230290	     -0.06158777	     -0.00055342	     -0.20280852	     -0.06448196	      0.88305727	     -0.00018875	     -0.22027139	     -0.00000000	     -0.00000000	     51.47462493
      2.33351944	     -0.06161181	     -0.00054639	     -0.20283280	     -0.06448124	      0.88305657	     -0.00018921	     -0.22027736	     -0.00000000	     -0.00000000	     51.21921891
      2.33499610	     -0.06163939	     -0.00053768	     -0.20286068	     -0.06448043	      0.88305571	     -0.00018999	     -0.22028429	     -0.00000000	     -0.00000000	     51.31707664
      2.33647275	     -0.06166646	     -0.00052807	     -0.20288809	     -0.06447968	      0.88305482	     -0.00019102	     -0.22029086	     -0.00000000	     -0.00000000	     50.76539839
      2.33794940	     -0.06168786	     -0.00051819	     -0.20290984	     -0.06447900	      0.88305392	     -0.00019230	     -0.22029706	     -0.00000000	     -0.00000000	     50.95524480
      2.33942605	     -0.06171087	     -0.00050741	     -0.20293322	     -0.06447839	      0.88305300	     -0.00019382	     -0.22030282	     -0.00000000	     -0.00000000	     50.97693167
      2.34090271	     -0.06173103	     -0.00049674	     -0.20295375	     -0.06447784	      0.88305207	     -0.00019559	     -0.22030821	     -0.00000000	     -0.00000000	     50.50585282
      2.34237936	     -0.06174678	     -0.00048495	     -0.20296991	     -0.06447736	      0.88305111	     -0.00019760	     -0.22031317	     -0.00000000	     -0.00000000	     50.67777261
      2.34402517	     -0.06176611	     -0.00047260	     -0.20298968	     -0.06447689	      0.88305003	     -0.00020012	     -0.22031812	     -0.00000000	     -0.00000000	     50.61238456
      2.34567097	     -0.06177728	     -0.00045750	     -0.20300137	     -0.06447650	      0.88304893	     -0.00020294	     -0.22032251	     -0.00000000	     -0.00000000	     50.37075076
      2.34687605	     -0.06178563	     -0.00044894	     -0.20301004	     -0.06447626	      0.88304811	     -0.00020519	     -0.22032529	     -0.00000000	     -0.00000000	     50.34029898
      2.34808113	     -0.06179107	     -0.00043832	     -0.20301585	     -0.06447606	      0.88304728	     -0.00020759	     -0.22032773	     -0.00000000	     -0.00000000	     50.15899928
      2.34928621	     -0.06179518	     -0.00042808	     -0.20302033	     -0.06447589	      0.88304644	     -0.00021015	     -0.22032979	     -0.00000000	     -0.00000000	     50.18877233
      2.35104868	     -0.06179939	     -0.00041273	     -0.20302510	     -0.06447571	      0.88304519	     -0.00021417	     -0.22033213	     -0.00000000	     -0.00000000	     49.74760245
      2.35240137	     -0.06179739	     -0.00040109	     -0.20302353	     -0.06447563	      0.88304421	     -0.00021746	     -0.22033336	     -0.00000000	     -0.00000000	     49.93644823
      2.35355806	     -0.06179597	     -0.00039082	     -0.20302247	     -0.06447559	      0.88304336	     -0.00022043	     -0.22033401	     -0.00000000	     -0.00000001	     49.90107687
      2.35471475	     -0.06179236	     -0.00038055	     -0.20301924	     -0.06447558	      0.88304250	     -0.00022353	     -0.22033430	     -0.00000000	     -0.00000001	     49.73663147
      2.35587144	     -0.06178680	     -0.00037017	     -0.20301406	     -0.06447560	      0.88304163	     -0.00022677	     -0.22033422	     -0.00000000	     -0.00000001	     49.74615187
      2.35702812	     -0.06177950	     -0.00035975	     -0.20300714	     -0.06447564	      0.88304074	     -0.00023013	     -0.22033374	     -0.00000000	     -0.00000001	     49.57228755
      2.35818481	     -0.06177036	     -0.00034922	     -0.20299839	     -0.06447572	      0.88303985	     -0.00023362	     -0.22033287	     -0.00000000	     -0.00000001	     49.60115667
      2.35916382	     -0.06176143	     -0.00034025	     -0.20298978	     -0.06447580	      0.88303908	     -0.00023667	     -0.22033182	     -0.00000000	     -0.00000001	     49.44111427
      2.36014283	     -0.06175129	     -0.00033119	     -0.20297997	     -0.06447589	      0.88303831	     -0.00023981	     -0.22033048	     -0.00000000	     -0.00000001	     49.40343238
      2.36138899	     -0.06173680	     -0.00031953	     -0.20296591	     -0.06447604	      0.88303731	     -0.00024393	     -0.22032837	     -0.00000000	     -0.00000001	     49.26947822
      2.36263515	     -0.06172049	     -0.00030768	     -0.20295004	     -0.06447621	      0.88303630	     -0.00024818	     -0.22032580	     -0.00000000	     -0.00000001	     49.25785009
      2.36352580	     -0.06170789	     -0.00029912	     -0.20293774	     -0.06447635	      0.88303556	     -0.00025129	     -0.22032368	     -0.00000000	     -0.00000001	     49.10453848
      2.36441645	     -0.06169442	     -0.00029037	     -0.20292459	     -0.06447650	      0.88303482	     -0.00025447	     -0.22032134	     -0.00000000	     -0.00000001	     49.04844542
      2.36577216	     -0.06167248	     -0.00027684	     -0.20290314	     -0.06447674	      0.88303368	     -0.00025942	     -0.22031734	     -0.00000000	     -0.00000001	     48.91434318
      2.36687371	     -0.06165341	     -0.00026569	     -0.20288446	     -0.06447695	      0.88303274	     -0.00026354	     -0.22031372	     -0.00000000	     -0.00000001	     48.85491559
      2.36797527	     -0.06163336	     -0.00025440	     -0.20286482	     -0.06447717	      0.88303179	     -0.00026774	     -0.22030977	     -0.00000000	     -0.00000001	     48.71501746
      2.36907682	     -0.06161227	     -0.00024289	     -0.20284413	     -0.06447741	      0.88303083	     -0.00027202	     -0.22030551	     -0.00000000	     -0.00000001	     48.66431220
      2.37017837	     -0.06159031	     -0.00023123	     -0.20282257	     -0.06447765	      0.88302985	     -0.00027637	     -0.22030096	     -0.00000000	     -0.00000001	     48.50474143
      2.37115037	     -0.06157010	     -0.00022079	     -0.20280272	     -0.06447787	      0.88302898	     -0.00028027	     -0.22029670	     -0.00000000	     -0.00000001	     48.46246679
      2.37212237	     -0.06154945	     -0.00021033	     -0.20278243	     -0.06447809	      0.88302810	     -0.00028422	     -0.22029222	     -0.00000000	     -0.00000001	     48.34861850
      2.37309438	     -0.06152833	     -0.00019986	     -0.20276165	     -0.06447832	      0.88302721	     -0.00028821	     -0.22028753	     -0.00000000	     -0.00000001	     48.27329996
      2.37444491	     -0.06149796	     -0.00018490	     -0.20273179	     -0.06447863	      0.88302596	     -0.00029383	     -0.22028069	     -0.00000000	     -0.00000001	     48.13686618
      2.37547981	     -0.06147394	     -0.00017330	     -0.20270815	     -0.06447888	      0.88302499	     -0.00029819	     -0.22027521	     -0.00000000	     -0.00000001	     48.07233593
      2.37651471	     -0.06144938	     -0.00016167	     -0.20268396	     -0.06447912	      0.88302400	     -0.00030259	     -0.22026953	     -0.00000000	     -0.00000001	     47.97107723
      2.37754960	     -0.06142423	     -0.00015001	     -0.20265918	     -0.06447936	      0.88302301	     -0.00030702	     -0.22026367	     -0.00000000	     -0.00000001	     47.89861502
      2.37883593	     -0.06139229	     -0.00013552	     -0.20262770	     -0.06447965	      0.88302176	     -0.00031258	     -0.22025614	     -0.00000000	     -0.00000001	     47.79010205
      2.37989923	     -0.06136537	     -0.00012355	     -0.20260114	     -0.06447989	      0.88302072	     -0.00031720	     -0.22024974	     -0.00000000	     -0.00000001	     47.72492412
      2.38096254	     -0.06133813	     -0.00011165	     -0.20257427	     -0.06448012	      0.88301967	     -0.00032185	     -0.22024320	     -0.00000000	     -0.00000001	     47.64679671
      2.38202584	     -0.06131059	     -0.00009982	     -0.20254708	     -0.06448034	      0.88301861	     -0.00032652	     -0.22023652	     -0.00000000	     -0.00000001	     47.58189675
      2.38335136	     -0.06127589	     -0.00008523	     -0.20251282	     -0.06448061	      0.88301727	     -0.00033236	     -0.22022805	     -0.00000000	     -0.00000001	     47.50603666
      2.38449187	     -0.06124565	     -0.00007283	     -0.20248294	     -0.06448082	      0.88301611	     -0.00033740	     -0.22022063	     -0.00000000	     -0.00000001	     47.44558908
      2.38563239	     -0.06121518	     -0.00006062	     -0.20245281	     -0.06448102	      0.88301494	     -0.00034244	     -0.22021311	     -0.00000000	     -0.00000001	     47.39825825
      2.38677290	     -0.06118444	     -0.00004861	     -0.20242241	     -0.06448120	      0.88301376	     -0.00034749	     -0.22020551	     -0.00000000	     -0.00000001	     47.34604466
      2.38791342	     -0.06115352	     -0.00003681	     -0.20239181	     -0.06448137	      0.88301258	     -0.00035254	     -0.22019784	     -0.00000000	     -0.00000001	     47.31153454
      2.38935754	     -0.06111412	     -0.00002216	     -0.20235280	     -0.06448156	      0.88301107	     -0.00035892	     -0.22018804	     -0.00000000	     -0.00000001	     47.26367962
      2.39059722	     -0.06108022	     -0.00000989	     -0.20231923	     -0.06448169	      0.88300977	     -0.00036437	     -0.22017957	     -0.00000000	     -0.00000001	     47.26974434
      2.39183690	     -0.06104625	      0.00000212	     -0.20228555	     -0.06448181	      0.88300846	     -0.00036980	     -0.22017106	     -0.00000000	     -0.00000001	     47.25798089
      2.39307658	     -0.06101233	      0.00001379	     -0.20225193	     -0.06448190	      0.88300715	     -0.00037518	     -0.22016252	     -0.00000000	     -0.00000001	     47.30313799
      2.39457971	     -0.06097152	      0.00002736	     -0.20221144	     -0.06448198	      0.88300556	     -0.00038163	     -0.22015216	     -0.00000000	     -0.00000001	     47.34733672
      2.39608285	     -0.06093133	      0.00004049	     -0.20217154	     -0.06448202	      0.88300396	     -0.00038799	     -0.22014181	     -0.00000000	     -0.00000001	     47.47375393
      2.39758598	     -0.06089126	      0.00005298	     -0.20213174	     -0.06448204	      0.88300237	     -0.00039423	     -0.22013150	     -0.00000000	     -0.00000001	     47.53177542
      2.39908912	     -0.06085130	      0.00006480	     -0.20209202	     -0.06448203	      0.88300079	     -0.00040033	     -0.22012124	     -0.00000000	     -0.00000001	     47.68745356
      2.40059226	     -0.06081139	      0.00007605	     -0.20205232	     -0.06448199	      0.88299922	     -0.00040628	     -0.22011105	     -0.00000000	     -0.00000001	     47.74655830
      2.40209539	     -0.06077180	      0.00008662	     -0.20201290	     -0.06448193	      0.88299766	     -0.00041206	     -0.22010095	     -0.00000000	     -0.00000001	     47.83306191
      2.40403018	     -0.06072235	      0.00009919	     -0.20196363	     -0.06448181	      0.88299568	     -0.00041923	     -0.22008808	     -0.00000000	     -0.00000001	     48.09104514
      2.40557706	     -0.06068247	      0.00010869	     -0.20192387	     -0.06448170	      0.88299414	     -0.00042474	     -0.22007797	     -0.00000000	     -0.00000001	     47.61114005
      2.40712395	     -0.06064295	      0.00011719	     -0.20188442	     -0.06448157	      0.88299263	     -0.00043003	     -0.22006799	     -0.00000000	     -0.00000001	     48.13379895
      2.40867083	     -0.06060382	      0.00012571	     -0.20184536	     -0.06448142	      0.88299116	     -0.00043510	     -0.22005819	     -0.00000000	     -0.00000001	     47.77453688
      2.41010777	     -0.06056916	      0.00013235	     -0.20181070	     -0.06448127	      0.88298984	     -0.00043961	     -0.22004923	     -0.00000000	     -0.00000001	     48.11136778
      2.41154470	     -0.06053350	      0.00013926	     -0.20177505	     -0.06448112	      0.88298857	     -0.00044391	     -0.22004045	     -0.00000000	     -0.00000001	     47.80002512
      2.41311608	     -0.06049706	      0.00014539	     -0.20173856	     -0.06448094	      0.88298723	     -0.00044839	     -0.22003101	     -0.00000000	     -0.00000001	     48.07893241
      2.41468745	     -0.06045833	      0.00015229	     -0.20169980	     -0.06448075	      0.88298597	     -0.00045261	     -0.22002177	     -0.00000000	     -0.00000001	     47.79525306
      2.41625883	     -0.06042052	      0.00015686	     -0.20166189	     -0.06448056	      0.88298477	     -0.00045659	     -0.22001269	     -0.00000000	     -0.00000001	     47.88499803
      2.41783020	     -0.06038415	      0.00016363	     -0.20162547	     -0.06448036	      0.88298366	     -0.00046031	     -0.22000378	     -0.00000000	     -0.00000000	     47.90177634
      2.41914374	     -0.06035357	      0.00016612	     -0.20159475	     -0.06448019	      0.88298278	     -0.00046322	     -0.21999647	     -0.00000000	     -0.00000000	     47.80322736
      2.42045729	     -0.06032320	      0.00017025	     -0.20156429	     -0.06448003	      0.88298197	     -0.00046595	     -0.21998925	     -0.00000000	     -0.00000000	     47.74439787
      2.42177083	     -0.06029272	      0.00017322	     -0.20153368	     -0.06447986	      0.88298122	     -0.00046851	     -0.21998213	     -0.00000000	     -0.00000000	     47.85570405
      2.42375583	     -0.06024827	      0.00017809	     -0.20148904	     -0.06447961	      0.88298020	     -0.00047201	     -0.21997154	     -0.00000000	     -0.00000000	     47.57377149
      2.42520042	     -0.06021421	      0.00017973	     -0.20145479	     -0.06447944	      0.88297955	     -0.00047431	     -0.21996397	     -0.00000000	     -0.00000000	     47.88527604
      2.42664500	     -0.06018241	      0.00018276	     -0.20142283	     -0.06447926	      0.88297898	     -0.00047637	     -0.21995646	     -0.00000000	     -0.00000000	     47.96426906
      2.42808959	     -0.06015056	      0.00018421	     -0.20139078	     -0.06447909	      0.88297849	     -0.00047822	     -0.21994906	     -0.00000000	     -0.00000000	     47.73358811
      2.42953418	     -0.06011727	      0.00018641	     -0.20135730	     -0.06447893	      0.88297808	     -0.00047984	     -0.21994174	     -0.00000000	     -0.00000000	     47.93361518
      2.43121066	     -0.06008372	      0.00018751	     -0.20132350	     -0.06447874	      0.88297770	     -0.00048144	     -0.21993330	     -0.00000000	     -0.00000000	     48.06215987
      2.43288714	     -0.06004546	      0.00019041	     -0.20128504	     -0.06447856	      0.88297743	     -0.00048273	     -0.21992502	     -0.00000000	     -0.00000000	     47.78771814
      2.43417648	     -0.06001725	      0.00019015	     -0.20125660	     -0.06447842	      0.88297729	     -0.00048352	     -0.21991870	     -0.00000000	     -0.00000000	     48.04933513
      2.43546582	     -0.05999076	      0.00019142	     -0.20122993	     -0.06447829	      0.88297722	     -0.00048412	     -0.21991243	     -0.00000000	     -0.00000000	     48.00207627
      2.43709631	     -0.05995760	      0.00019185	     -0.20119651	     -0.06447812	      0.88297721	     -0.00048463	     -0.21990464	     -0.00000000	      0.00000000	     48.08357940
      2.43872680	     -0.05992464	      0.00019299	     -0.20116331	     -0.06447796	      0.88297730	     -0.00048486	     -0.21989696	     -0.00000000	      0.00000000	     47.82208925
      2.44035729	     -0.05989486	      0.00019193	     -0.20113322	     -0.06447780	      0.88297748	     -0.00048480	     -0.21988940	     -0.00000000	      0.00000000	     48.46354535
      2.44198778	     -0.05986298	      0.00019367	     -0.20110112	     -0.06447765	      0.88297776	     -0.00048445	     -0.21988205	     -0.00000000	      0.00000000	     47.80127710
      2.44325895	     -0.05983820	      0.00019190	     -0.20107608	     -0.06447753	      0.88297803	     -0.00048398	     -0.21987641	     -0.00000000	      0.00000000	     48.18412283
      2.44453012	     -0.05981661	      0.00019180	     -0.20105428	     -0.06447742	      0.88297836	     -0.00048334	     -0.21987088	     -0.00000000	      0.00000000	     48.21581075
      2.44625982	     -0.05978893	      0.00019031	     -0.20102628	     -0.06447726	      0.88297888	     -0.00048220	     -0.21986362	     -0.00000000	      0.00000000	     47.98451508
      2.44798952	     -0.05975898	      0.00018965	     -0.20099601	     -0.06447710	      0.88297950	     -0.00048073	     -0.21985663	     -0.00000000	      0.00000000	     48.26199792
      2.44932456	     -0.05974056	      0.00018729	     -0.20097731	     -0.06447698	      0.88298003	     -0.00047939	     -0.21985140	     -0.00000000	      0.00000000	     48.39303012
      2.45065960	     -0.05972073	      0.00018617	     -0.20095724	     -0.06447685	      0.88298061	     -0.00047785	     -0.21984639	     -0.00000000	      0.00000000	     48.17596368
      2.45199464	     -0.05970258	      0.00018408	     -0.20093881	     -0.06447672	      0.88298123	     -0.00047613	     -0.21984156	     -0.00000000	      0.00000000	     48.37107902
      2.45362985	     -0.05968361	      0.00018173	     -0.20091951	     -0.06447655	      0.88298205	     -0.00047376	     -0.21983597	     -0.00000000	      0.00000000	     47.90667092
      2.45526507	     -0.05966234	      0.00017822	     -0.20089788	     -0.06447637	      0.88298294	     -0.00047112	     -0.21983073	     -0.00000000	      0.00000000	     48.26611349
      2.45690028	     -0.05964808	      0.00017544	     -0.20088327	     -0.06447617	      0.88298388	     -0.00046819	     -0.21982579	     -0.00000000	      0.00000000	     48.16465686
      2.45853549	     -0.05963055	      0.00017038	     -0.20086535	     -0.06447597	      0.88298488	     -0.00046499	     -0.21982131	     -0.00000000	      0.00000000	     48.16824341
      2.45981597	     -0.05962183	      0.00016785	     -0.20085635	     -0.06447579	      0.88298569	     -0.00046229	     -0.21981807	     -0.00000000	      0.00000000	     48.27039645
      2.46109644	     -0.05961241	      0.00016390	     -0.20084661	     -0.06447561	      0.88298654	     -0.00045943	     -0.21981514	     -0.00000000	      0.00000000	     48.25862072
      2.46281190	     -0.05960539	      0.00015867	     -0.20083917	     -0.06447535	      0.88298772	     -0.00045534	     -0.21981167	     -0.00000000	      0.00000000	     48.26366578
      2.46452736	     -0.05959710	      0.00015220	     -0.20083044	     -0.06447506	      0.88298894	     -0.00045096	     -0.21980880	     -0.00000000	      0.00000000	     48.18606566
      2.46587526	     -0.05959409	      0.00014768	     -0.20082709	     -0.06447482	      0.88298993	     -0.00044731	     -0.21980692	     -0.00000000	      0.00000001	     48.37006282
      2.46722316	     -0.05959205	      0.00014213	     -0.20082469	     -0.06447456	      0.88299094	     -0.00044350	     -0.21980543	     -0.00000000	      0.00000001	     48.14161418
      2.46857107	     -0.05959122	      0.00013652	     -0.20082350	     -0.06447429	      0.88299198	     -0.00043950	     -0.21980431	     -0.00000000	      0.00000001	     48.31585137
      2.47040539	     -0.05959428	      0.00012821	     -0.20082606	     -0.06447389	      0.88299343	     -0.00043380	     -0.21980341	     -0.00000000	      0.00000001	     47.94339101
      2.47196156	     -0.05959882	      0.00012061	     -0.20083017	     -0.06447353	      0.88299469	     -0.00042871	     -0.21980320	     -0.00000000	      0.00000001	     48.45405729
      2.47351772	     -0.05960396	      0.00011249	     -0.20083486	     -0.06447314	      0.88299597	     -0.00042341	     -0.21980353	     -0.00000000	      0.00000001	     48.13552136
      2.47526051	     -0.05961255	      0.00010322	     -0.20084296	     -0.06447269	      0.88299743	     -0.00041721	     -0.21980457	     -0.00000000	      0.00000001	     48.30251775
      2.47654239	     -0.05962057	      0.00009559	     -0.20085058	     -0.06447233	      0.88299852	     -0.00041249	     -0.21980572	     -0.00000000	      0.00000001	     48.40333883
      2.47782426	     -0.05963064	      0.00008794	     -0.20086027	     -0.06447196	      0.88299962	     -0.00040762	     -0.21980722	     -0.00000000	      0.00000001	     48.36174148
      2.47910613	     -0.05964174	      0.00007975	     -0.20087099	     -0.06447158	      0.88300073	     -0.00040261	     -0.21980911	     -0.00000000	      0.00000001	     48.46572699
      2.48021283	     -0.05965281	      0.00007243	     -0.20088172	     -0.06447123	      0.88300170	     -0.00039818	     -0.21981103	     -0.00000000	      0.00000001	     48.44074193
      2.48131952	     -0.05966454	      0.00006484	     -0.20089310	     -0.06447087	      0.88300267	     -0.00039364	     -0.21981322	     -0.00000000	      0.00000001	     48.48007406
      2.48242622	     -0.05967743	      0.00005696	     -0.20090565	     -0.06447050	      0.88300365	     -0.00038902	     -0.21981567	     -0.00000000	      0.00000001	     48.47306883
      2.48381446	     -0.05969486	      0.00004670	     -0.20092265	     -0.06447002	      0.88300489	     -0.00038308	     -0.21981913	     -0.00000000	      0.00000001	     48.52349529
      2.48484324	     -0.05970883	      0.00003883	     -0.20093629	     -0.06446964	      0.88300581	     -0.00037859	     -0.21982196	     -0.00000000	      0.00000001	     48.49334971
      2.48587201	     -0.05972357	      0.00003077	     -0.20095071	     -0.06446926	      0.88300673	     -0.00037402	     -0.21982501	     -0.00000000	      0.00000001	     48.52586643
      2.48717757	     -0.05974351	      0.00002029	     -0.20097023	     -0.06446875	      0.88300790	     -0.00036813	     -0.21982921	     -0.00000000	      0.00000001	     48.51704261
      2.48828998	     -0.05976152	      0.00001107	     -0.20098789	     -0.06446831	      0.88300890	     -0.00036302	     -0.21983306	     -0.00000000	      0.00000001	     48.56795579
      2.48940240	     -0.05978042	      0.00000161	     -0.20100643	     -0.06446784	      0.88300990	     -0.00035783	     -0.21983716	     -0.00000000	      0.00000001	     48.55049074
      2.49051481	     -0.05980027	     -0.00000814	     -0.20102592	     -0.06446736	      0.88301089	     -0.00035258	     -0.21984151	     -0.00000000	      0.00000001	     48.60238450
      2.49162722	     -0.05982096	     -0.00001809	     -0.20104625	     -0.06446687	      0.88301188	     -0.00034726	     -0.21984611	     -0.00000000	      0.00000001	     48.59108183
      2.49273963	     -0.05984258	     -0.00002827	     -0.20106751	     -0.06446635	      0.88301287	     -0.00034188	     -0.21985094	     -0.00000000	      0.00000001	     48.64839310
      2.49385204	     -0.05986497	     -0.00003865	     -0.20108954	     -0.06446582	      0.88301384	     -0.00033644	     -0.21985601	     -0.00000000	      0.00000001	     48.64717357
      2.49496446	     -0.05988827	     -0.00004926	     -0.20111248	     -0.06446526	      0.88301481	     -0.00033095	     -0.21986130	     -0.00000000	      0.00000001	     48.71067923
      2.49607687	     -0.05991226	     -0.00006004	     -0.20113611	     -0.06446469	      0.88301578	     -0.00032541	     -0.21986682	     -0.00000000	      0.00000001	     48.72318159
      2.49718928	     -0.05993707	     -0.00007105	     -0.20116056	     -0.06446410	      0.88301672	     -0.00031983	     -0.21987256	     -0.00000000	      0.00000001	     48.79194872
      2.49830169	     -0.05996241	     -0.00008221	     -0.20118554	     -0.06446348	      0.88301766	     -0.00031422	     -0.21987849	     -0.00000000	      0.00000001	     48.82322065
      2.49941410	     -0.05998841	     -0.00009359	     -0.20121119	     -0.06446285	      0.88301858	     -0.00030857	     -0.21988463	     -0.00000000	      0.00000001	     48.89668167
      2.50052652	     -0.06001480	     -0.00010519	     -0.20123722	     -0.06446219	      0.88301949	     -0.00030289	     -0.21989095	     -0.00000000	      0.00000001	     48.95559718
      2.50163893	     -0.06004178	     -0.00011709	     -0.20126384	     -0.06446151	      0.88302038	     -0.00029719	     -0.21989743	     -0.00000000	      0.00000001	     49.03532580
      2.50275134	     -0.06006912	     -0.00012910	     -0.20129081	     -0.06446080	      0.88302125	     -0.00029148	     -0.21990408	     -0.00000000	      0.00000001	     49.11858082
      2.50386375	     -0.06009705	     -0.00014112	     -0.20131840	     -0.06446007	      0.88302210	     -0.00028575	     -0.21991088	     -0.00000000	      0.00000001	     49.19703772
      2.50497616	     -0.06012557	     -0.00015330	     -0.20134657	     -0.06445931	      0.88302293	     -0.00028001	     -0.21991783	     -0.00000000	      0.00000001	     49.29155917
      2.50608858	     -0.06015531	     -0.00016586	     -0.20137595	     -0.06445853	      0.88302374	     -0.00027426	     -0.21992492	     -0.00000000	      0.00000000	     49.37714551
      2.50720099	     -0.06018588	     -0.00017870	     -0.20140616	     -0.06445773	      0.88302452	     -0.00026852	     -0.21993216	     -0.00000000	      0.00000000	     49.48982339
      2.50831340	     -0.06021735	     -0.00019187	     -0.20143727	     -0.06445690	      0.88302528	     -0.00026278	     -0.21993955	     -0.00000000	      0.00000000	     49.59710320
      2.50977792	     -0.06026040	     -0.00020965	     -0.20147984	     -0.06445576	      0.88302624	     -0.00025524	     -0.21994951	     -0.00000000	      0.00000000	     49.76922565
      2.51094504	     -0.06029630	     -0.00022403	     -0.20151536	     -0.06445482	      0.88302697	     -0.00024925	     -0.21995766	      0.00000000	      0.00000000	     49.87297753
      2.51211216	     -0.06033328	     -0.00023838	     -0.20155196	     -0.06445386	      0.88302767	     -0.00024329	     -0.21996600	      0.00000000	      0.00000000	     50.02769708
      2.51327928	     -0.06037138	     -0.00025291	     -0.20158968	     -0.06445287	      0.88302833	     -0.00023737	     -0.21997453	      0.00000000	      0.00000000	     50.17038929
      2.51481840	     -0.06042266	     -0.00027210	     -0.20164048	     -0.06445151	      0.88302916	     -0.00022962	     -0.21998604	      0.00000000	      0.00000000	     50.42384601
      2.51616114	     -0.06046838	     -0.00028880	     -0.20168579	     -0.06445030	      0.88302983	     -0.00022295	     -0.21999633	      0.00000000	      0.00000000	     50.60724694
      2.51750389	     -0.06051474	     -0.00030529	     -0.20173175	     -0.06444906	      0.88303046	     -0.00021637	     -0.22000682	      0.00000000	      0.00000000	     50.87552804
      2.51884663	     -0.06056155	     -0.00032154	     -0.20177818	     -0.06444779	      0.88303103	     -0.00020989	     -0.22001750	      0.00000000	      0.00000000	     51.07837833
      2.52018937	     -0.06060839	     -0.00033744	     -0.20182465	     -0.06444649	      0.88303156	     -0.00020353	     -0.22002834	      0.00000000	      0.00000000	     51.33306666
      2.52194241	     -0.06066982	     -0.00035716	     -0.20188564	     -0.06444477	      0.88303218	     -0.00019542	     -0.22004268	      0.00000000	      0.00000000	     51.60186325
      2.52369546	     -0.06073128	     -0.00037623	     -0.20194670	     -0.06444302	      0.88303271	     -0.00018755	     -0.22005719	      0.00000000	      0.00000000	     51.92136280
      2.52544850	     -0.06079292	     -0.00039450	     -0.20200797	     -0.06444125	      0.88303316	     -0.00017995	     -0.22007181	      0.00000000	      0.00000000	     52.13851142
      2.52699283	     -0.06084630	     -0.00040968	     -0.20206106	     -0.06443967	      0.88303349	     -0.00017348	     -0.22008472	      0.00000000	      0.00000000	     52.13922824
      2.52853715	     -0.06089851	     -0.00042418	     -0.20211301	     -0.06443808	      0.88303376	     -0.00016723	     -0.22009757	      0.00000000	      0.00000000	     52.55707775
      2.53047239	     -0.06096625	     -0.00044127	     -0.20218048	     -0.06443609	      0.88303401	     -0.00015974	     -0.22011357	      0.00000000	      0.00000000	     52.31120464
      2.53200228	     -0.06101072	     -0.00045430	     -0.20222473	     -0.06443452	      0.88303415	     -0.00015408	     -0.22012605	      0.00000000	      0.00000000	     52.64933233
      2.53353218	     -0.06106024	     -0.00046633	     -0.20227407	     -0.06443295	      0.88303423	     -0.00014866	     -0.22013831	      0.00000000	      0.00000000	     52.97394734
      2.53506208	     -0.06111556	     -0.00047911	     -0.20232921	     -0.06443139	      0.88303427	     -0.00014348	     -0.22015048	      0.00000000	      0.00000000	     52.83968545
      2.53659197	     -0.06116204	     -0.00048946	     -0.20237557	     -0.06442984	      0.88303425	     -0.00013855	     -0.22016260	      0.00000000	     -0.00000000	     53.03726306
      2.53794734	     -0.06121082	     -0.00050050	     -0.20242420	     -0.06442847	      0.88303420	     -0.00013440	     -0.22017316	      0.00000000	     -0.00000000	     53.08877505
      2.53930270	     -0.06125314	     -0.00050918	     -0.20246644	     -0.06442713	      0.88303412	     -0.00013045	     -0.22018363	      0.00000000	     -0.00000000	     53.03211568
      2.54065806	     -0.06129802	     -0.00051852	     -0.20251122	     -0.06442580	      0.88303400	     -0.00012669	     -0.22019394	      0.00000000	     -0.00000000	     53.13839926
      2.54243729	     -0.06135521	     -0.00052891	     -0.20256835	     -0.06442407	      0.88303380	     -0.00012207	     -0.22020731	      0.00000000	     -0.00000000	     52.68960434
      2.54385799	     -0.06139578	     -0.00053764	     -0.20260884	     -0.06442273	      0.88303361	     -0.00011863	     -0.22021772	      0.00000000	     -0.00000000	     53.12117598
      2.54527868	     -0.06143726	     -0.00054445	     -0.20265032	     -0.06442140	      0.88303339	     -0.00011542	     -0.22022786	      0.00000000	     -0.00000000	     53.11284131
      2.54669937	     -0.06148072	     -0.00055228	     -0.20269375	     -0.06442010	      0.88303315	     -0.00011244	     -0.22023782	      0.00000000	     -0.00000000	     53.01131615
      2.54812007	     -0.06151953	     -0.00055834	     -0.20273257	     -0.06441884	      0.88303288	     -0.00010968	     -0.22024758	      0.00000000	     -0.00000000	     53.19748038
      2.54998623	     -0.06157681	     -0.00056755	     -0.20278985	     -0.06441722	      0.88303249	     -0.00010640	     -0.22026001	      0.00000000	     -0.00000000	     52.74880984
      2.55114350	     -0.06160498	     -0.00057079	     -0.20281808	     -0.06441624	      0.88303224	     -0.00010457	     -0.22026758	      0.00000000	     -0.00000000	     53.15566733
      2.55230077	     -0.06163671	     -0.00057507	     -0.20284985	     -0.06441529	      0.88303197	     -0.00010288	     -0.22027497	     -0.00000000	     -0.00000000	     53.05021543
      2.55392132	     -0.06167897	     -0.00057998	     -0.20289220	     -0.06441399	      0.88303158	     -0.00010078	     -0.22028503	     -0.00000000	     -0.00000000	     53.22492914
      2.55554188	     -0.06172129	     -0.00058445	     -0.20293464	     -0.06441275	      0.88303118	     -0.00009897	     -0.22029474	     -0.00000000	     -0.00000000	     52.54562078
      2.55716243	     -0.06175379	     -0.00058751	     -0.20296729	     -0.06441155	      0.88303075	     -0.00009747	     -0.22030410	     -0.00000000	     -0.00000000	     53.11060569
      2.55878299	     -0.06179688	     -0.00059135	     -0.20301051	     -0.06441040	      0.88303032	     -0.00009625	     -0.22031292	     -0.00000000	     -0.00000000	     52.85429005
      2.56015557	     -0.06182017	     -0.00059247	     -0.20303398	     -0.06440947	      0.88302994	     -0.00009546	     -0.22032017	     -0.00000000	     -0.00000000	     52.97832051
      2.56152815	     -0.06185044	     -0.00059451	     -0.20306441	     -0.06440858	      0.88302955	     -0.00009488	     -0.22032704	     -0.00000000	     -0.00000000	     52.94036746
      2.56290072	     -0.06187681	     -0.00059527	     -0.20309097	     -0.06440773	      0.88302916	     -0.00009451	     -0.22033363	     -0.00000000	     -0.00000000	     53.02772305
      2.56427330	     -0.06190321	     -0.00059609	     -0.20311756	     -0.06440692	      0.88302876	     -0.00009436	     -0.22033991	     -0.00000000	     -0.00000000	     52.87731487
      2.56596078	     -0.06193162	     -0.00059592	     -0.20314625	     -0.06440597	      0.88302827	     -0.00009446	     -0.22034718	     -0.00000000	     -0.00000000	     52.70217500
      2.56764825	     -0.06196257	     -0.00059618	     -0.20317745	     -0.06440508	      0.88302777	     -0.00009489	     -0.22035392	     -0.00000000	     -0.00000000	     52.71073077
      2.56905836	     -0.06197967	     -0.00059470	     -0.20319483	     -0.06440439	      0.88302734	     -0.00009549	     -0.22035921	     -0.00000000	     -0.00000000	     52.72416850
      2.57046847	     -0.06200180	     -0.00059375	     -0.20321722	     -0.06440373	      0.88302692	     -0.00009631	     -0.22036406	     -0.00000000	     -0.00000000	     52.77852434
      2.57187858	     -0.06201880	     -0.00059144	     -0.20323451	     -0.06440311	      0.88302649	     -0.00009736	     -0.22036859	     -0.00000000	     -0.00000000	     52.70171550
      2.57341832	     -0.06203831	     -0.00058907	     -0.20325435	     -0.06440249	      0.88302601	     -0.00009876	     -0.22037306	     -0.00000000	     -0.00000000	     52.47647955
      2.57495806	     -0.06205357	     -0.00058540	     -0.20326997	     -0.06440191	      0.88302554	     -0.00010043	     -0.22037706	     -0.00000000	     -0.00000000	     52.77698979
      2.57649780	     -0.06207016	     -0.00058231	     -0.20328691	     -0.06440137	      0.88302505	     -0.00010235	     -0.22038056	     -0.00000000	     -0.00000000	     52.32895040
      2.57776560	     -0.06207773	     -0.00057804	     -0.20329482	     -0.06440097	      0.88302466	     -0.00010413	     -0.22038308	     -0.00000000	     -0.00000000	     52.66208445
      2.57903339	     -0.06208732	     -0.00057417	     -0.20330473	     -0.06440059	      0.88302425	     -0.00010609	     -0.22038522	     -0.00000000	     -0.00000000	     52.35883144
      2.58030119	     -0.06209342	     -0.00056946	     -0.20331118	     -0.06440025	      0.88302385	     -0.00010823	     -0.22038699	     -0.00000000	     -0.00000000	     52.46936128
      2.58208112	     -0.06210216	     -0.00056222	     -0.20332044	     -0.06439982	      0.88302327	     -0.00011151	     -0.22038881	     -0.00000000	     -0.00000000	     51.89563891
      2.58386105	     -0.06209908	     -0.00055346	     -0.20331791	     -0.06439944	      0.88302269	     -0.00011514	     -0.22038985	     -0.00000000	     -0.00000000	     52.37834560
      2.58526585	     -0.06210501	     -0.00054709	     -0.20332427	     -0.06439918	      0.88302223	     -0.00011824	     -0.22038996	     -0.00000000	     -0.00000000	     52.00828294
      2.58667064	     -0.06210038	     -0.00053918	     -0.20332011	     -0.06439896	      0.88302175	     -0.00012154	     -0.22038965	     -0.00000000	     -0.00000000	     52.02335499
      2.58807543	     -0.06209857	     -0.00053143	     -0.20331876	     -0.06439877	      0.88302127	     -0.00012505	     -0.22038878	     -0.00000000	     -0.00000000	     51.98059812
      2.58948022	     -0.06209296	     -0.00052301	     -0.20331363	     -0.06439861	      0.88302079	     -0.00012876	     -0.22038743	     -0.00000000	     -0.00000000	     51.79295986
      2.59069933	     -0.06208759	     -0.00051571	     -0.20330868	     -0.06439850	      0.88302036	     -0.00013214	     -0.22038584	     -0.00000000	     -0.00000000	     51.76997275
      2.59191844	     -0.06208034	     -0.00050804	     -0.20330185	     -0.06439841	      0.88301992	     -0.00013567	     -0.22038387	     -0.00000000	     -0.00000000	     51.72965846
      2.59313754	     -0.06207245	     -0.00050025	     -0.20329439	     -0.06439834	      0.88301948	     -0.00013934	     -0.22038152	     -0.00000000	     -0.00000000	     51.59064583
      2.59421293	     -0.06206391	     -0.00049319	     -0.20328624	     -0.06439830	      0.88301908	     -0.00014270	     -0.22037914	     -0.00000000	     -0.00000000	     51.57740294
      2.59528832	     -0.06205473	     -0.00048604	     -0.20327743	     -0.06439827	      0.88301867	     -0.00014617	     -0.22037646	     -0.00000000	     -0.00000000	     51.46118371
      2.59636371	     -0.06204434	     -0.00047877	     -0.20326743	     -0.06439826	      0.88301825	     -0.00014975	     -0.22037350	     -0.00000000	     -0.00000000	     51.42471195
      2.59768861	     -0.06203022	     -0.00046967	     -0.20325379	     -0.06439827	      0.88301773	     -0.00015431	     -0.22036946	     -0.00000000	     -0.00000000	     51.28110851
      2.59869253	     -0.06201832	     -0.00046261	     -0.20324225	     -0.06439829	      0.88301733	     -0.00015787	     -0.22036611	     -0.00000000	     -0.00000000	     51.28475733
      2.59969645	     -0.06200559	     -0.00045542	     -0.20322989	     -0.06439832	      0.88301692	     -0.00016152	     -0.22036251	     -0.00000000	     -0.00000000	     51.17548830
      2.60092201	     -0.06198865	     -0.00044643	     -0.20321341	     -0.06439837	      0.88301641	     -0.00016610	     -0.22035777	     -0.00000000	     -0.00000000	     51.14352629
      2.60198123	     -0.06197287	     -0.00043851	     -0.20319802	     -0.06439842	      0.88301596	     -0.00017016	     -0.22035338	     -0.00000000	     -0.00000000	     51.00488760
      2.60304046	     -0.06195591	     -0.00043040	     -0.20318146	     -0.06439849	      0.88301550	     -0.00017432	     -0.22034870	     -0.00000000	     -0.00000000	     50.99580183
      2.60409968	     -0.06193797	     -0.00042212	     -0.20316392	     -0.06439856	      0.88301503	     -0.00017857	     -0.22034374	     -0.00000000	     -0.00000000	     50.85073313
      2.60515891	     -0.06191891	     -0.00041365	     -0.20314527	     -0.06439865	      0.88301455	     -0.00018291	     -0.22033850	     -0.00000000	     -0.00000000	     50.84405693
      2.60621813	     -0.06189886	     -0.00040505	     -0.20312563	     -0.06439874	      0.88301406	     -0.00018735	     -0.22033298	     -0.00000000	     -0.00000000	     50.68306058
      2.60727736	     -0.06187760	     -0.00039624	     -0.20310479	     -0.06439884	      0.88301356	     -0.00019186	     -0.22032718	     -0.00000000	     -0.00000000	     50.69753280
      2.60819246	     -0.06185845	     -0.00038849	     -0.20308600	     -0.06439893	      0.88301312	     -0.00019583	     -0.22032193	     -0.00000000	     -0.00000000	     50.54878103
      2.60910757	     -0.06183847	     -0.00038059	     -0.20306638	     -0.06439903	      0.88301268	     -0.00019986	     -0.22031648	     -0.00000000	     -0.00000000	     50.51049640
      2.61025055	     -0.06181250	     -0.00037053	     -0.20304087	     -0.06439915	      0.88301211	     -0.00020497	     -0.22030938	     -0.00000000	     -0.00000000	     50.38556916
      2.61139353	     -0.06178545	     -0.00036022	     -0.20301427	     -0.06439927	      0.88301152	     -0.00021017	     -0.22030195	     -0.00000000	     -0.00000000	     50.36622874
      2.61226129	     -0.06176438	     -0.00035227	     -0.20299356	     -0.06439937	      0.88301107	     -0.00021416	     -0.22029610	     -0.00000000	     -0.00000000	     50.23298134
      2.61312905	     -0.06174268	     -0.00034421	     -0.20297221	     -0.06439946	      0.88301061	     -0.00021821	     -0.22029007	     -0.00000000	     -0.00000000	     50.18626956
      2.61433798	     -0.06171153	     -0.00033282	     -0.20294156	     -0.06439960	      0.88300996	     -0.00022390	     -0.22028136	     -0.00000000	     -0.00000000	     50.07367011
      2.61541794	     -0.06168281	     -0.00032242	     -0.20291327	     -0.06439971	      0.88300936	     -0.00022906	     -0.22027330	     -0.00000000	     -0.00000000	     50.03170376
      2.61649791	     -0.06165343	     -0.00031181	     -0.20288433	     -0.06439982	      0.88300875	     -0.00023426	     -0.22026499	     -0.00000000	     -0.00000000	     49.90092958
      2.61739216	     -0.06162853	     -0.00030292	     -0.20285980	     -0.06439991	      0.88300824	     -0.00023861	     -0.22025791	     -0.00000000	     -0.00000000	     49.87962854
      2.61828642	     -0.06160325	     -0.00029394	     -0.20283489	     -0.06439999	      0.88300771	     -0.00024299	     -0.22025068	     -0.00000000	     -0.00000000	     49.79697941
      2.61942655	     -0.06157043	     -0.00028238	     -0.20280254	     -0.06440009	      0.88300703	     -0.00024862	     -0.22024123	     -0.00000000	     -0.00000000	     49.73345946
      2.62056669	     -0.06153712	     -0.00027081	     -0.20276969	     -0.06440018	      0.88300633	     -0.00025429	     -0.22023154	     -0.00000000	     -0.00000000	     49.63544223
      2.62149986	     -0.06150930	     -0.00026125	     -0.20274224	     -0.06440024	      0.88300574	     -0.00025895	     -0.22022345	     -0.00000000	     -0.00000000	     49.60480378
      2.62243304	     -0.06148108	     -0.00025166	     -0.20271439	     -0.06440029	      0.88300515	     -0.00026364	     -0.22021521	     -0.00000000	     -0.00000000	     49.54266694
      2.62357284	     -0.06144600	     -0.00023986	     -0.20267976	     -0.06440034	      0.88300441	     -0.00026939	     -0.22020496	     -0.00000000	     -0.00000000	     49.49419933
      2.62471263	     -0.06141041	     -0.00022779	     -0.20264461	     -0.06440037	      0.88300365	     -0.00027516	     -0.22019453	     -0.00000000	     -0.00000000	     49.43107544
      2.62568841	     -0.06137947	     -0.00021723	     -0.20261406	     -0.06440038	      0.88300300	     -0.00028011	     -0.22018546	     -0.00000000	     -0.00000000	     49.39621758
      2.62666419	     -0.06134824	     -0.00020661	     -0.20258321	     -0.06440038	      0.88300233	     -0.00028507	     -0.22017626	     -0.00000000	     -0.00000000	     49.35314521
      2.62763997	     -0.06131666	     -0.00019592	     -0.20255201	     -0.06440036	      0.88300164	     -0.00029004	     -0.22016696	     -0.00000000	     -0.00000000	     49.31765282
      2.62896775	     -0.06127323	     -0.00018134	     -0.20250909	     -0.06440031	      0.88300070	     -0.00029680	     -0.22015414	     -0.00000000	     -0.00000000	     49.27991052
      2.63003632	     -0.06123817	     -0.00016971	     -0.20247442	     -0.06440025	      0.88299993	     -0.00030223	     -0.22014370	     -0.00000000	     -0.00000000	     49.24709795
      2.63110489	     -0.06120298	     -0.00015821	     -0.20243962	     -0.06440016	      0.88299914	     -0.00030767	     -0.22013316	     -0.00000000	     -0.00000001	     49.23470408
      2.63217347	     -0.06116744	     -0.00014675	     -0.20240445	     -0.06440005	      0.88299834	     -0.00031308	     -0.22012253	     -0.00000000	     -0.00000001	     49.21055544
      2.63324204	     -0.06113167	     -0.00013535	     -0.20236905	     -0.06439992	      0.88299753	     -0.00031849	     -0.22011181	     -0.00000000	     -0.00000001	     49.20499043
      2.63463133	     -0.06108482	     -0.00012062	     -0.20232267	     -0.06439970	      0.88299646	     -0.00032549	     -0.22009777	     -0.00000000	     -0.00000001	     49.18292881
      2.63575537	     -0.06104675	     -0.00010881	     -0.20228497	     -0.06439950	      0.88299559	     -0.00033111	     -0.22008634	     -0.00000000	     -0.00000001	     49.21233060
      2.63687942	     -0.06100852	     -0.00009708	     -0.20224708	     -0.06439926	      0.88299470	     -0.00033671	     -0.22007485	     -0.00000000	     -0.00000001	     49.21566029
      2.63800346	     -0.06097023	     -0.00008551	     -0.20220914	     -0.06439899	      0.88299380	     -0.00034226	     -0.22006332	     -0.00000000	     -0.00000001	     49.26610435
      2.63948908	     -0.06091964	     -0.00007047	     -0.20215897	     -0.06439859	      0.88299259	     -0.00034951	     -0.22004804	     -0.00000000	     -0.00000001	     49.31605659
      2.64079524	     -0.06087538	     -0.00005757	     -0.20211508	     -0.06439820	      0.88299152	     -0.00035580	     -0.22003459	     -0.00000000	     -0.00000001	     49.43201812
      2.64210140	     -0.06083146	     -0.00004483	     -0.20207150	     -0.06439777	      0.88299044	     -0.00036200	     -0.22002116	     -0.00000000	     -0.00000001	     49.48506226
      2.64340756	     -0.06078808	     -0.00003221	     -0.20202844	     -0.06439730	      0.88298936	     -0.00036808	     -0.22000776	     -0.00000000	     -0.00000001	     49.61347297
      2.64471372	     -0.06074517	     -0.00001998	     -0.20198584	     -0.06439679	      0.88298826	     -0.00037404	     -0.21999444	     -0.00000000	     -0.00000001	     49.69456717
      2.64601989	     -0.06070278	     -0.00000816	     -0.20194371	     -0.06439626	      0.88298716	     -0.00037987	     -0.21998122	     -0.00000000	     -0.00000001	     49.79850096
      2.64815553	     -0.06063455	      0.00001038	     -0.20187589	     -0.06439531	      0.88298537	     -0.00038910	     -0.21995987	     -0.00000000	     -0.00000001	     49.89975933
      2.64981801	     -0.06058233	      0.00002418	     -0.20182394	     -0.06439452	      0.88298397	     -0.00039600	     -0.21994351	     -0.00000000	     -0.00000001	     49.99709903
      2.65148049	     -0.06053135	      0.00003734	     -0.20177319	     -0.06439369	      0.88298259	     -0.00040263	     -0.21992743	     -0.00000000	     -0.00000001	     50.02210561
      2.65314296	     -0.06048218	      0.00004966	     -0.20172421	     -0.06439282	      0.88298122	     -0.00040899	     -0.21991166	     -0.00000000	     -0.00000001	     49.77843607
      2.65480544	     -0.06043037	      0.00006158	     -0.20167255	     -0.06439190	      0.88297987	     -0.00041506	     -0.21989620	     -0.00000000	     -0.00000001	     50.12334536
      2.65643931	     -0.06038714	      0.00007240	     -0.20162943	     -0.06439098	      0.88297858	     -0.00042073	     -0.21988125	     -0.00000000	     -0.00000001	     49.84519800
      2.65807318	     -0.06033640	      0.00008310	     -0.20157877	     -0.06439002	      0.88297733	     -0.00042612	     -0.21986671	     -0.00000000	     -0.00000001	     49.90444336
      2.65952867	     -0.06029717	      0.00009173	     -0.20153959	     -0.06438914	      0.88297625	     -0.00043066	     -0.21985399	     -0.00000000	     -0.00000000	     49.52751847
      2.66098417	     -0.06025468	      0.00010050	     -0.20149712	     -0.06438825	      0.88297521	     -0.00043497	     -0.21984155	     -0.00000000	     -0.00000000	     49.73246577
      2.66262397	     -0.06021456	      0.00010920	     -0.20145699	     -0.06438722	      0.88297409	     -0.00043954	     -0.21982780	     -0.00000000	     -0.00000000	     49.67170915
      2.66406650	     -0.06017169	      0.00011738	     -0.20141411	     -0.06438631	      0.88297315	     -0.00044330	     -0.21981604	     -0.00000000	     -0.00000000	     49.57784222
      2.66550902	     -0.06013531	      0.00012417	     -0.20137767	     -0.06438538	      0.88297227	     -0.00044682	     -0.21980446	     -0.00000000	     -0.00000000	     49.26230262
      2.66695155	     -0.06009594	      0.00013127	     -0.20133825	     -0.06438444	      0.88297144	     -0.00045010	     -0.21979313	     -0.00000000	     -0.00000000	     49.48948769
      2.66839408	     -0.06006158	      0.00013745	     -0.20130380	     -0.06438349	      0.88297067	     -0.00045314	     -0.21978202	     -0.00000000	     -0.00000000	     49.22512627
      2.67028763	     -0.06001496	      0.00014563	     -0.20125707	     -0.06438223	      0.88296974	     -0.00045677	     -0.21976790	     -0.00000000	     -0.00000000	     49.21989081
      2.67164896	     -0.05997953	      0.00015043	     -0.20122150	     -0.06438132	      0.88296915	     -0.00045911	     -0.21975790	     -0.00000000	     -0.00000000	     49.00204578
      2.67301029	     -0.05994688	      0.00015551	     -0.20118872	     -0.06438041	      0.88296861	     -0.00046124	     -0.21974805	     -0.00000000	     -0.00000000	     49.14950471
      2.67437162	     -0.05991642	      0.00015992	     -0.20115812	     -0.06437950	      0.88296812	     -0.00046315	     -0.21973844	     -0.00000000	     -0.00000000	     49.01769558
      2.67601641	     -0.05987789	      0.00016534	     -0.20111941	     -0.06437839	      0.88296762	     -0.00046516	     -0.21972710	     -0.00000000	     -0.00000000	     49.11147433
      2.67782531	     -0.05984024	      0.00017060	     -0.20108155	     -0.06437717	      0.88296717	     -0.00046701	     -0.21971493	     -0.00000000	     -0.00000000	     48.88222199
      2.67922017	     -0.05980780	      0.00017491	     -0.20104894	     -0.06437623	      0.88296690	     -0.00046818	     -0.21970578	     -0.00000000	     -0.00000000	     48.98886511
      2.68061502	     -0.05977920	      0.00017870	     -0.20102016	     -0.06437529	      0.88296669	     -0.00046911	     -0.21969681	     -0.00000000	     -0.00000000	     48.80281246
      2.68200987	     -0.05974838	      0.00018259	     -0.20098916	     -0.06437435	      0.88296655	     -0.00046982	     -0.21968803	     -0.00000000	     -0.00000000	     48.91799741
      2.68392318	     -0.05971498	      0.00018750	     -0.20095550	     -0.06437308	      0.88296645	     -0.00047042	     -0.21967625	     -0.00000000	     -0.00000000	     48.74176542
      2.68529371	     -0.05968310	      0.00019097	     -0.20092343	     -0.06437216	      0.88296646	     -0.00047059	     -0.21966815	     -0.00000000	      0.00000000	     48.81680094
      2.68666425	     -0.05965878	      0.00019432	     -0.20089892	     -0.06437126	      0.88296652	     -0.00047054	     -0.21966015	     -0.00000000	      0.00000000	     48.70154310
      2.68803478	     -0.05963383	      0.00019743	     -0.20087377	     -0.06437035	      0.88296665	     -0.00047027	     -0.21965238	     -0.00000000	      0.00000000	     48.71248462
      2.68981958	     -0.05960433	      0.00020134	     -0.20084400	     -0.06436918	      0.88296689	     -0.00046959	     -0.21964260	     -0.00000000	      0.00000000	     48.80984284
      2.69160438	     -0.05957490	      0.00020471	     -0.20081429	     -0.06436802	      0.88296723	     -0.00046855	     -0.21963322	     -0.00000000	      0.00000000	     48.49524121
      2.69286137	     -0.05955632	      0.00020726	     -0.20079552	     -0.06436720	      0.88296753	     -0.00046760	     -0.21962686	     -0.00000000	      0.00000000	     48.57702733
      2.69411837	     -0.05953744	      0.00020933	     -0.20077643	     -0.06436639	      0.88296787	     -0.00046646	     -0.21962070	     -0.00000000	      0.00000000	     48.66922263
      2.69581439	     -0.05951545	      0.00021215	     -0.20075417	     -0.06436529	      0.88296839	     -0.00046464	     -0.21961274	     -0.00000000	      0.00000000	     48.32912320
      2.69731116	     -0.05949366	      0.00021405	     -0.20073210	     -0.06436433	      0.88296891	     -0.00046276	     -0.21960606	     -0.00000000	      0.00000000	     48.69808146
      2.69880793	     -0.05947764	      0.00021599	     -0.20071582	     -0.06436336	      0.88296948	     -0.00046063	     -0.21959966	     -0.00000000	      0.00000000	     48.36607632
      2.70045285	     -0.05946000	      0.00021704	     -0.20069786	     -0.06436229	      0.88297017	     -0.00045799	     -0.21959311	     -0.00000000	      0.00000000	     48.47080592
      2.70185447	     -0.05944724	      0.00021843	     -0.20068484	     -0.06436138	      0.88297080	     -0.00045549	     -0.21958788	     -0.00000000	      0.00000000	     48.16118670
      2.70325609	     -0.05943473	      0.00021870	     -0.20067204	     -0.06436046	      0.88297147	     -0.00045278	     -0.21958299	     -0.00000000	      0.00000000	     48.39027137
      2.70465771	     -0.05942657	      0.00021909	     -0.20066358	     -0.06435953	      0.88297217	     -0.00044985	     -0.21957849	     -0.00000000	      0.00000000	     48.09196892
      2.70605933	     -0.05941935	      0.00021864	     -0.20065605	     -0.06435860	      0.88297291	     -0.00044670	     -0.21957442	     -0.00000000	      0.00000000	     48.19569831
      2.70804853	     -0.05941816	      0.00021791	     -0.20065442	     -0.06435727	      0.88297402	     -0.00044186	     -0.21956950	     -0.00000000	      0.00000000	     47.49908125
      2.70937013	     -0.05941158	      0.00021632	     -0.20064750	     -0.06435637	      0.88297479	     -0.00043840	     -0.21956677	     -0.00000000	      0.00000000	     47.97691945
      2.71069174	     -0.05941333	      0.00021507	     -0.20064894	     -0.06435546	      0.88297558	     -0.00043476	     -0.21956443	     -0.00000000	      0.00000000	     47.81921418
      2.71239730	     -0.05941648	      0.00021239	     -0.20065165	     -0.06435428	      0.88297664	     -0.00042979	     -0.21956214	     -0.00000000	      0.00000000	     47.88271305
      2.71410286	     -0.05942399	      0.00021002	     -0.20065873	     -0.06435308	      0.88297774	     -0.00042451	     -0.21956060	     -0.00000000	      0.00000000	     47.29662563
      2.71548437	     -0.05943043	      0.00020628	     -0.20066478	     -0.06435210	      0.88297865	     -0.00042002	     -0.21955996	     -0.00000000	      0.00000000	     47.70139667
      2.71686588	     -0.05944208	      0.00020338	     -0.20067605	     -0.06435110	      0.88297958	     -0.00041533	     -0.21955989	     -0.00000000	      0.00000000	     47.40580994
      2.71824739	     -0.05945424	      0.00019935	     -0.20068782	     -0.06435009	      0.88298053	     -0.00041045	     -0.21956040	     -0.00000000	      0.00000000	     47.47545922
      2.71983068	     -0.05947286	      0.00019486	     -0.20070599	     -0.06434892	      0.88298164	     -0.00040463	     -0.21956172	     -0.00000000	      0.00000000	     47.41004191
      2.72105975	     -0.05948894	      0.00019045	     -0.20072170	     -0.06434800	      0.88298251	     -0.00039994	     -0.21956330	     -0.00000000	      0.00000000	     47.27887167
      2.72228881	     -0.05950735	      0.00018606	     -0.20073974	     -0.06434707	      0.88298340	     -0.00039510	     -0.21956537	     -0.00000000	      0.00000000	     47.22895969
      2.72351788	     -0.05952726	      0.00018129	     -0.20075928	     -0.06434613	      0.88298429	     -0.00039012	     -0.21956793	     -0.00000000	      0.00000000	     47.16290519
      2.72474694	     -0.05954875	      0.00017624	     -0.20078039	     -0.06434518	      0.88298520	     -0.00038500	     -0.21957097	     -0.00000000	      0.00000001	     47.07985510
      2.72579609	     -0.05956775	      0.00017170	     -0.20079908	     -0.06434436	      0.88298598	     -0.00038052	     -0.21957394	     -0.00000000	      0.00000001	     47.04074837
      2.72684523	     -0.05958744	      0.00016698	     -0.20081845	     -0.06434353	      0.88298676	     -0.00037594	     -0.21957722	     -0.00000000	      0.00000001	     46.96269593
      2.72810583	     -0.05961207	      0.00016100	     -0.20084269	     -0.06434252	      0.88298771	     -0.00037032	     -0.21958157	     -0.00000000	      0.00000001	     46.91356682
      2.72936643	     -0.05963794	      0.00015467	     -0.20086816	     -0.06434151	      0.88298867	     -0.00036455	     -0.21958635	     -0.00000000	      0.00000001	     46.78599379
      2.73031967	     -0.05965840	      0.00014962	     -0.20088831	     -0.06434073	      0.88298940	     -0.00036011	     -0.21959024	     -0.00000000	      0.00000001	     46.77754382
      2.73127291	     -0.05967959	      0.00014436	     -0.20090920	     -0.06433994	      0.88299013	     -0.00035560	     -0.21959437	     -0.00000000	      0.00000001	     46.70085513
      2.73258062	     -0.05971002	      0.00013676	     -0.20093922	     -0.06433884	      0.88299113	     -0.00034929	     -0.21960042	     -0.00000000	      0.00000001	     46.64285237
      2.73374535	     -0.05973859	      0.00012961	     -0.20096740	     -0.06433786	      0.88299202	     -0.00034357	     -0.21960618	     -0.00000000	      0.00000001	     46.53813564
      2.73491008	     -0.05976846	      0.00012208	     -0.20099690	     -0.06433685	      0.88299292	     -0.00033775	     -0.21961230	     -0.00000000	      0.00000001	     46.52573897
      2.73586799	     -0.05979362	      0.00011567	     -0.20102174	     -0.06433602	      0.88299365	     -0.00033291	     -0.21961758	     -0.00000000	      0.00000001	     46.43065378
      2.73682590	     -0.05981933	      0.00010904	     -0.20104713	     -0.06433517	      0.88299438	     -0.00032800	     -0.21962309	     -0.00000000	      0.00000001	     46.40066788
      2.73806802	     -0.05985333	      0.00010015	     -0.20108073	     -0.06433406	      0.88299533	     -0.00032156	     -0.21963055	     -0.00000000	      0.00000001	     46.32824594
      2.73931014	     -0.05988856	      0.00009095	     -0.20111554	     -0.06433293	      0.88299627	     -0.00031504	     -0.21963835	     -0.00000000	      0.00000001	     46.31439722
      2.74022161	     -0.05991506	      0.00008398	     -0.20114175	     -0.06433208	      0.88299696	     -0.00031020	     -0.21964427	     -0.00000000	      0.00000001	     46.24815633
      2.74113308	     -0.05994234	      0.00007681	     -0.20116872	     -0.06433123	      0.88299764	     -0.00030533	     -0.21965037	     -0.00000000	      0.00000001	     46.22510276
      2.74246602	     -0.05998348	      0.00006598	     -0.20120942	     -0.06432996	      0.88299863	     -0.00029813	     -0.21965961	     -0.00000000	      0.00000001	     46.18127175
      2.74359868	     -0.06001940	      0.00005649	     -0.20124495	     -0.06432885	      0.88299946	     -0.00029196	     -0.21966775	     -0.00000000	      0.00000000	     46.16961092
      2.74473134	     -0.06005596	      0.00004678	     -0.20128113	     -0.06432773	      0.88300028	     -0.00028575	     -0.21967614	     -0.00000000	      0.00000000	     46.14660305
      2.74586400	     -0.06009321	      0.00003683	     -0.20131801	     -0.06432659	      0.88300109	     -0.00027950	     -0.21968476	     -0.00000000	      0.00000000	     46.15070469
      2.74699666	     -0.06013093	      0.00002671	     -0.20135536	     -0.06432543	      0.88300189	     -0.00027321	     -0.21969361	     -0.00000000	      0.00000000	     46.14891132
      2.74812933	     -0.06016941	      0.00001631	     -0.20139346	     -0.06432424	      0.88300267	     -0.00026690	     -0.21970267	     -0.00000000	      0.00000000	     46.16373718
      2.74912024	     -0.06020351	      0.00000698	     -0.20142724	     -0.06432319	      0.88300334	     -0.00026135	     -0.21971077	     -0.00000000	      0.00000000	     46.18697204
      2.75011115	     -0.06023814	     -0.00000256	     -0.20146153	     -0.06432211	      0.88300400	     -0.00025579	     -0.21971901	     -0.00000000	      0.00000000	     46.20987719
      2.75139034	     -0.06028326	     -0.00001508	     -0.20150624	     -0.06432070	      0.88300484	     -0.00024859	     -0.21972986	     -0.00000000	      0.00000000	     46.25570640
      2.75266953	     -0.06032886	     -0.00002795	     -0.20155142	     -0.06431926	      0.88300565	     -0.00024139	     -0.21974092	     -0.00000000	      0.00000000	     46.30020550
      2.75376067	     -0.06036796	     -0.00003924	     -0.20159016	     -0.06431800	      0.88300632	     -0.00023523	     -0.21975051	     -0.00000000	      0.00000000	     46.37646013
      2.75485182	     -0.06040750	     -0.00005096	     -0.20162933	     -0.06431672	      0.88300697	     -0.00022908	     -0.21976022	      0.00000000	      0.00000000	     46.43361389
      2.75594296	     -0.06044709	     -0.00006287	     -0.20166856	     -0.06431542	      0.88300761	     -0.00022294	     -0.21977004	      0.00000000	      0.00000000	     46.51712873
      2.75742641	     -0.06050084	     -0.00007931	     -0.20172182	     -0.06431360	      0.88300844	     -0.00021460	     -0.21978354	      0.00000000	      0.00000000	     46.61419147
      2.75864513	     -0.06054482	     -0.00009308	     -0.20176540	     -0.06431208	      0.88300909	     -0.00020777	     -0.21979473	      0.00000000	      0.00000000	     46.75444304
      2.75986385	     -0.06058885	     -0.00010715	     -0.20180903	     -0.06431053	      0.88300972	     -0.00020098	     -0.21980599	      0.00000000	      0.00000000	     46.86252323
      2.76108257	     -0.06063284	     -0.00012134	     -0.20185262	     -0.06430896	      0.88301032	     -0.00019423	     -0.21981732	      0.00000000	      0.00000000	     47.02948793
      2.76230130	     -0.06067688	     -0.00013557	     -0.20189627	     -0.06430735	      0.88301089	     -0.00018753	     -0.21982869	      0.00000000	      0.00000000	     47.17455714
      2.76395399	     -0.06073638	     -0.00015495	     -0.20195524	     -0.06430514	      0.88301163	     -0.00017856	     -0.21984418	      0.00000000	      0.00000000	     47.44985143
      2.76535762	     -0.06078696	     -0.00017157	     -0.20200539	     -0.06430324	      0.88301221	     -0.00017105	     -0.21985737	      0.00000000	      0.00000000	     47.63094077
      2.76676124	     -0.06083687	     -0.00018812	     -0.20205488	     -0.06430130	      0.88301276	     -0.00016367	     -0.21987054	      0.00000000	      0.00000000	     47.90740733
      2.76816486	     -0.06088665	     -0.00020455	     -0.20210424	     -0.06429935	      0.88301327	     -0.00015642	     -0.21988368	      0.00000000	      0.00000000	     48.09951392
      2.76991072	     -0.06094751	     -0.00022456	     -0.20216461	     -0.06429690	      0.88301386	     -0.00014760	     -0.21989996	      0.00000000	      0.00000000	     48.40054512
      2.77165658	     -0.06100667	     -0.00024405	     -0.20222331	     -0.06429444	      0.88301440	     -0.00013903	     -0.21991607	      0.00000000	      0.00000000	     48.62631967
      2.77340243	     -0.06106367	     -0.00026279	     -0.20227988	     -0.06429196	      0.88301489	     -0.00013072	     -0.21993195	      0.00000000	      0.00000000	     48.70998291
      2.77489292	     -0.06111140	     -0.00027849	     -0.20232726	     -0.06428985	      0.88301527	     -0.00012385	     -0.21994523	      0.00000000	      0.00000000	     49.21297300
      2.77638341	     -0.06115703	     -0.00029362	     -0.20237257	     -0.06428773	      0.88301563	     -0.00011719	     -0.21995827	      0.00000000	      0.00000000	     48.98818754
      2.77787390	     -0.06120228	     -0.00030860	     -0.20241750	     -0.06428562	      0.88301595	     -0.00011074	     -0.21997101	      0.00000000	      0.00000000	     49.49269644
      2.77936438	     -0.06124537	     -0.00032273	     -0.20246031	     -0.06428352	      0.88301625	     -0.00010452	     -0.21998347	      0.00000000	      0.00000000	     49.44180886
      2.78096070	     -0.06129297	     -0.00033774	     -0.20250761	     -0.06428129	      0.88301655	     -0.00009810	     -0.21999644	      0.00000000	      0.00000000	     49.63806282
      2.78255702	     -0.06133643	     -0.00035177	     -0.20255081	     -0.06427907	      0.88301681	     -0.00009195	     -0.22000908	      0.00000000	      0.00000000	     49.46345381
      2.78415334	     -0.06137846	     -0.00036589	     -0.20259257	     -0.06427688	      0.88301706	     -0.00008606	     -0.22002137	      0.00000000	      0.00000000	     49.90309938
      2.78574966	     -0.06142312	     -0.00037805	     -0.20263703	     -0.06427472	      0.88301728	     -0.00008045	     -0.22003325	      0.00000000	      0.00000000	     49.51226780
      2.78707131	     -0.06145450	     -0.00038951	     -0.20266821	     -0.06427295	      0.88301746	     -0.00007601	     -0.22004282	      0.00000000	      0.00000000	     49.90998938
      2.78839297	     -0.06148817	     -0.00039907	     -0.20270173	     -0.06427121	      0.88301762	     -0.00007176	     -0.22005208	      0.00000000	      0.00000000	     50.01167707
      2.78971462	     -0.06151920	     -0.00040881	     -0.20273261	     -0.06426949	      0.88301777	     -0.00006770	     -0.22006107	      0.00000000	      0.00000000	     49.91498907
      2.79103627	     -0.06154878	     -0.00041777	     -0.20276206	     -0.06426780	      0.88301791	     -0.00006384	     -0.22006974	      0.00000000	      0.00000000	     50.10939648
      2.79292201	     -0.06159281	     -0.00043036	     -0.20280593	     -0.06426545	      0.88301810	     -0.00005866	     -0.22008163	      0.00000000	      0.00000000	     49.55177327
      2.79436674	     -0.06161856	     -0.00043889	     -0.20283158	     -0.06426368	      0.88301823	     -0.00005497	     -0.22009034	      0.00000000	      0.00000000	     50.10367543
      2.79581147	     -0.06164741	     -0.00044762	     -0.20286033	     -0.06426196	      0.88301836	     -0.00005150	     -0.22009865	      0.00000000	      0.00000000	     50.20266958
      2.79723073	     -0.06167450	     -0.00045513	     -0.20288736	     -0.06426031	      0.88301848	     -0.00004833	     -0.22010650	      0.00000000	      0.00000000	     50.42004691
      2.79864999	     -0.06170102	     -0.00046281	     -0.20291381	     -0.06425870	      0.88301859	     -0.00004539	     -0.22011403	      0.00000000	      0.00000000	     50.13613384
      2.80006925	     -0.06172327	     -0.00046965	     -0.20293602	     -0.06425714	      0.88301870	     -0.00004268	     -0.22012123	      0.00000000	      0.00000000	     50.46081983
      2.80174307	     -0.06175309	     -0.00047778	     -0.20296580	     -0.06425535	      0.88301882	     -0.00003977	     -0.22012923	      0.00000000	      0.00000000	     50.53086291
      2.80341689	     -0.06177467	     -0.00048406	     -0.20298740	     -0.06425363	      0.88301893	     -0.00003719	     -0.22013681	      0.00000000	      0.00000000	     50.70629568
      2.80491864	     -0.06179939	     -0.00049112	     -0.20301209	     -0.06425213	      0.88301902	     -0.00003515	     -0.22014314	     -0.00000000	      0.00000000	     50.61265105
      2.80642040	     -0.06181519	     -0.00049515	     -0.20302796	     -0.06425069	      0.88301911	     -0.00003336	     -0.22014914	     -0.00000000	      0.00000000	     50.53730468
      2.80792216	     -0.06183589	     -0.00050141	     -0.20304867	     -0.06424931	      0.88301918	     -0.00003184	     -0.22015471	     -0.00000000	      0.00000000	     50.72216551
      2.80942392	     -0.06184976	     -0.00050402	     -0.20306265	     -0.06424797	      0.88301925	     -0.00003058	     -0.22015993	     -0.00000000	      0.00000000	     50.74275244
      2.81092567	     -0.06186707	     -0.00050966	     -0.20308000	     -0.06424668	      0.88301931	     -0.00002958	     -0.22016469	     -0.00000000	      0.00000000	     50.59909605
      2.81242743	     -0.06187529	     -0.00051075	     -0.20308838	     -0.06424545	      0.88301936	     -0.00002884	     -0.22016906	     -0.00000000	      0.00000000	     50.95351705
      2.81374107	     -0.06188787	     -0.00051505	     -0.20310102	     -0.06424442	      0.88301939	     -0.00002841	     -0.22017249	     -0.00000000	      0.00000000	     50.79420142
      2.81505470	     -0.06189430	     -0.00051636	     -0.20310757	     -0.06424342	      0.88301941	     -0.00002818	     -0.22017561	     -0.00000000	      0.00000000	     50.88421297
      2.81664970	     -0.06190341	     -0.00051914	     -0.20311682	     -0.06424226	      0.88301943	     -0.00002816	     -0.22017894	     -0.00000000	      0.00000000	     50.96051410
      2.81824470	     -0.06190931	     -0.00051972	     -0.20312292	     -0.06424116	      0.88301943	     -0.00002844	     -0.22018176	     -0.00000000	     -0.00000000	     50.98484232
      2.81983969	     -0.06191433	     -0.00052245	     -0.20312808	     -0.06424012	      0.88301942	     -0.00002901	     -0.22018407	     -0.00000000	     -0.00000000	     50.95274921
      2.82114513	     -0.06191406	     -0.00052133	     -0.20312802	     -0.06423931	      0.88301940	     -0.00002969	     -0.22018559	     -0.00000000	     -0.00000000	     51.03054102
      2.82245057	     -0.06191511	     -0.00052194	     -0.20312922	     -0.06423853	      0.88301937	     -0.00003057	     -0.22018676	     -0.00000000	     -0.00000000	     50.98045870
      2.82403930	     -0.06191320	     -0.00052070	     -0.20312757	     -0.06423764	      0.88301931	     -0.00003191	     -0.22018770	     -0.00000000	     -0.00000000	     50.95481164
      2.82562804	     -0.06191157	     -0.00052033	     -0.20312617	     -0.06423680	      0.88301924	     -0.00003353	     -0.22018812	     -0.00000000	     -0.00000000	     50.72404308
      2.82721677	     -0.06190125	     -0.00051689	     -0.20311615	     -0.06423602	      0.88301915	     -0.00003543	     -0.22018802	     -0.00000000	     -0.00000000	     50.97618968
      2.82858554	     -0.06189566	     -0.00051585	     -0.20311078	     -0.06423538	      0.88301906	     -0.00003730	     -0.22018741	     -0.00000000	     -0.00000000	     51.03098101
      2.82995431	     -0.06188603	     -0.00051228	     -0.20310144	     -0.06423478	      0.88301895	     -0.00003937	     -0.22018638	     -0.00000000	     -0.00000000	     50.97516683
      2.83132308	     -0.06187586	     -0.00050948	     -0.20309153	     -0.06423423	      0.88301884	     -0.00004166	     -0.22018494	     -0.00000000	     -0.00000000	     50.98964536
      2.83305901	     -0.06186062	     -0.00050381	     -0.20307667	     -0.06423357	      0.88301867	     -0.00004485	     -0.22018245	     -0.00000000	     -0.00000000	     51.06403720
      2.83479495	     -0.06184343	     -0.00050001	     -0.20305982	     -0.06423298	      0.88301848	     -0.00004836	     -0.22017921	     -0.00000000	     -0.00000000	     50.71846440
      2.83608801	     -0.06182309	     -0.00049301	     -0.20303984	     -0.06423257	      0.88301832	     -0.00005119	     -0.22017634	     -0.00000000	     -0.00000000	     51.05068031
      2.83738108	     -0.06180728	     -0.00048853	     -0.20302433	     -0.06423220	      0.88301815	     -0.00005420	     -0.22017302	     -0.00000000	     -0.00000000	     50.93585559
      2.83902023	     -0.06178251	     -0.00048031	     -0.20299999	     -0.06423178	      0.88301792	     -0.00005825	     -0.22016823	     -0.00000000	     -0.00000000	     51.19338492
      2.84039676	     -0.06176156	     -0.00047451	     -0.20297937	     -0.06423146	      0.88301771	     -0.00006188	     -0.22016368	     -0.00000000	     -0.00000000	     50.80854346
      2.84177329	     -0.06173632	     -0.00046676	     -0.20295452	     -0.06423118	      0.88301749	     -0.00006569	     -0.22015866	     -0.00000000	     -0.00000000	     50.92445624
      2.84276182	     -0.06171847	     -0.00046160	     -0.20293693	     -0.06423100	      0.88301732	     -0.00006855	     -0.22015475	     -0.00000000	     -0.00000000	     50.93014164
      2.84375034	     -0.06169952	     -0.00045607	     -0.20291825	     -0.06423083	      0.88301714	     -0.00007151	     -0.22015060	     -0.00000000	     -0.00000000	     50.89726755
      2.84516834	     -0.06167076	     -0.00044787	     -0.20288989	     -0.06423063	      0.88301687	     -0.00007592	     -0.22014422	     -0.00000000	     -0.00000000	     50.90416591
      2.84636318	     -0.06164520	     -0.00044075	     -0.20286466	     -0.06423048	      0.88301663	     -0.00007978	     -0.22013845	     -0.00000000	     -0.00000000	     50.83862245
      2.84755801	     -0.06161817	     -0.00043339	     -0.20283797	     -0.06423036	      0.88301638	     -0.00008378	     -0.22013233	     -0.00000000	     -0.00000000	     50.90216510
      2.84856109	     -0.06159462	     -0.00042706	     -0.20281471	     -0.06423028	      0.88301616	     -0.00008725	     -0.22012691	     -0.00000000	     -0.00000000	     50.81186975
      2.84956416	     -0.06157010	     -0.00042055	     -0.20279048	     -0.06423021	      0.88301593	     -0.00009081	     -0.22012124	     -0.00000000	     -0.00000000	     50.83412281
      2.85079355	     -0.06153887	     -0.00041237	     -0.20275960	     -0.06423015	      0.88301564	     -0.00009529	     -0.22011395	     -0.00000000	     -0.00000000	     50.76737711
      2.85188819	     -0.06150997	     -0.00040486	     -0.20273102	     -0.06423012	      0.88301537	     -0.00009940	     -0.22010714	     -0.00000000	     -0.00000000	     50.80641149
      2.85298282	     -0.06148010	     -0.00039715	     -0.20270148	     -0.06423010	      0.88301509	     -0.00010361	     -0.22010002	     -0.00000000	     -0.00000000	     50.70867414
      2.85407745	     -0.06144911	     -0.00038923	     -0.20267081	     -0.06423010	      0.88301480	     -0.00010792	     -0.22009261	     -0.00000000	     -0.00000000	     50.76008984
      2.85505848	     -0.06142055	     -0.00038202	     -0.20264255	     -0.06423011	      0.88301452	     -0.00011187	     -0.22008571	     -0.00000000	     -0.00000000	     50.65935513
      2.85603950	     -0.06139110	     -0.00037465	     -0.20261339	     -0.06423013	      0.88301424	     -0.00011589	     -0.22007857	     -0.00000000	     -0.00000000	     50.66918048
      2.85702052	     -0.06136090	     -0.00036719	     -0.20258349	     -0.06423016	      0.88301395	     -0.00011998	     -0.22007119	     -0.00000000	     -0.00000000	     50.60945554
      2.85828930	     -0.06132079	     -0.00035736	     -0.20254376	     -0.06423022	      0.88301355	     -0.00012538	     -0.22006129	     -0.00000000	     -0.00000000	     50.60668361
      2.85926038	     -0.06128940	     -0.00034974	     -0.20251266	     -0.06423028	      0.88301324	     -0.00012958	     -0.22005346	     -0.00000000	     -0.00000000	     50.51994143
      2.86023147	     -0.06125732	     -0.00034198	     -0.20248087	     -0.06423034	      0.88301291	     -0.00013385	     -0.22004542	     -0.00000000	     -0.00000000	     50.51271000
      2.86140053	     -0.06121793	     -0.00033249	     -0.20244184	     -0.06423042	      0.88301251	     -0.00013907	     -0.22003545	     -0.00000000	     -0.00000000	     50.43490825
      2.86244040	     -0.06118220	     -0.00032389	     -0.20240642	     -0.06423050	      0.88301213	     -0.00014377	     -0.22002633	     -0.00000000	     -0.00000000	     50.43633888
      2.86348027	     -0.06114596	     -0.00031517	     -0.20237049	     -0.06423059	      0.88301174	     -0.00014854	     -0.22001699	     -0.00000000	     -0.00000000	     50.35804166
      2.86452015	     -0.06110913	     -0.00030631	     -0.20233397	     -0.06423068	      0.88301134	     -0.00015335	     -0.22000743	     -0.00000000	     -0.00000000	     50.35498008
      2.86556002	     -0.06107197	     -0.00029730	     -0.20229711	     -0.06423078	      0.88301092	     -0.00015822	     -0.21999767	     -0.00000000	     -0.00000000	     50.28830154
      2.86659989	     -0.06103427	     -0.00028817	     -0.20225972	     -0.06423088	      0.88301049	     -0.00016314	     -0.21998771	     -0.00000000	     -0.00000000	     50.28099216
      2.86763977	     -0.06099620	     -0.00027896	     -0.20222196	     -0.06423097	      0.88301004	     -0.00016809	     -0.21997757	     -0.00000000	     -0.00000000	     50.22701665
      2.86867964	     -0.06095772	     -0.00026964	     -0.20218378	     -0.06423107	      0.88300958	     -0.00017309	     -0.21996726	     -0.00000000	     -0.00000000	     50.21221965
      2.86971951	     -0.06091892	     -0.00026022	     -0.20214527	     -0.06423117	      0.88300910	     -0.00017812	     -0.21995678	     -0.00000000	     -0.00000000	     50.17017062
      2.87075939	     -0.06087969	     -0.00025066	     -0.20210634	     -0.06423126	      0.88300861	     -0.00018318	     -0.21994616	     -0.00000000	     -0.00000000	     50.15029982
      2.87201423	     -0.06083192	     -0.00023897	     -0.20205892	     -0.06423137	      0.88300800	     -0.00018932	     -0.21993316	     -0.00000000	     -0.00000000	     50.11013226
      2.87303969	     -0.06079254	     -0.00022929	     -0.20201982	     -0.06423146	      0.88300748	     -0.00019436	     -0.21992239	     -0.00000000	     -0.00000000	     50.09411952
      2.87406515	     -0.06075306	     -0.00021958	     -0.20198061	     -0.06423154	      0.88300695	     -0.00019942	     -0.21991152	     -0.00000000	     -0.00000000	     50.06849159
      2.87509060	     -0.06071382	     -0.00020975	     -0.20194165	     -0.06423161	      0.88300640	     -0.00020449	     -0.21990054	     -0.00000000	     -0.00000000	     50.04846980
      2.87646453	     -0.06066101	     -0.00019643	     -0.20188920	     -0.06423169	      0.88300564	     -0.00021130	     -0.21988569	     -0.00000000	     -0.00000000	     50.02652479
      2.87758182	     -0.06061795	     -0.00018559	     -0.20184641	     -0.06423175	      0.88300500	     -0.00021684	     -0.21987352	     -0.00000000	     -0.00000000	     50.00175789
      2.87869912	     -0.06057494	     -0.00017478	     -0.20180367	     -0.06423180	      0.88300435	     -0.00022238	     -0.21986128	     -0.00000000	     -0.00000000	     49.98980315
      2.87981641	     -0.06053197	     -0.00016399	     -0.20176096	     -0.06423183	      0.88300368	     -0.00022792	     -0.21984898	     -0.00000000	     -0.00000000	     49.96359194
      2.88093370	     -0.06048912	     -0.00015323	     -0.20171836	     -0.06423185	      0.88300299	     -0.00023346	     -0.21983665	     -0.00000000	     -0.00000000	     49.95342122
      2.88241374	     -0.06043251	     -0.00013904	     -0.20166207	     -0.06423186	      0.88300206	     -0.00024076	     -0.21982029	     -0.00000000	     -0.00000000	     49.92977362
      2.88361259	     -0.06038693	     -0.00012766	     -0.20161672	     -0.06423185	      0.88300129	     -0.00024665	     -0.21980705	     -0.00000000	     -0.00000000	     49.96052121
      2.88481144	     -0.06034153	     -0.00011641	     -0.20157154	     -0.06423182	      0.88300050	     -0.00025250	     -0.21979382	     -0.00000000	     -0.00000000	     49.96966692
      2.88601029	     -0.06029639	     -0.00010532	     -0.20152661	     -0.06423177	      0.88299970	     -0.00025831	     -0.21978063	     -0.00000000	     -0.00000000	     50.02718839
      2.88758299	     -0.06023767	     -0.00009101	     -0.20146814	     -0.06423169	      0.88299862	     -0.00026584	     -0.21976341	     -0.00000000	     -0.00000000	     50.08913619
      2.88912477	     -0.06018089	     -0.00007734	     -0.20141157	     -0.06423159	      0.88299755	     -0.00027311	     -0.21974666	     -0.00000000	     -0.00000000	     50.24239701
      2.89044735	     -0.06013288	     -0.00006590	     -0.20136373	     -0.06423149	      0.88299661	     -0.00027924	     -0.21973243	     -0.00000000	     -0.00000000	     50.29631266
      2.89176993	     -0.06008582	     -0.00005484	     -0.20131680	     -0.06423138	      0.88299567	     -0.00028526	     -0.21971835	     -0.00000000	     -0.00000000	     50.43606060
      2.89339563	     -0.06002934	     -0.00004175	     -0.20126046	     -0.06423123	      0.88299449	     -0.00029249	     -0.21970131	     -0.00000000	     -0.00000000	     50.55197343
      2.89546323	     -0.05995983	     -0.00002590	     -0.20119108	     -0.06423102	      0.88299299	     -0.00030139	     -0.21968010	     -0.00000000	     -0.00000000	     50.74335854
      2.89692485	     -0.05991231	     -0.00001486	     -0.20114362	     -0.06423086	      0.88299193	     -0.00030747	     -0.21966548	     -0.00000000	     -0.00000000	     50.83227752
      2.89838648	     -0.05986618	     -0.00000438	     -0.20109753	     -0.06423070	      0.88299087	     -0.00031335	     -0.21965119	      0.00000000	     -0.00000000	     50.67208277
      2.89984811	     -0.05981938	      0.00000555	     -0.20105073	     -0.06423054	      0.88298982	     -0.00031903	     -0.21963722	      0.00000000	     -0.00000000	     50.91428573
      2.90154377	     -0.05977185	      0.00001640	     -0.20100318	     -0.06423035	      0.88298861	     -0.00032537	     -0.21962140	      0.00000000	     -0.00000000	     50.73581002
      2.90323943	     -0.05971890	      0.00002707	     -0.20095017	     -0.06423017	      0.88298743	     -0.00033142	     -0.21960612	      0.00000000	     -0.00000000	     50.60121595
      2.90470928	     -0.05967675	      0.00003544	     -0.20090793	     -0.06423002	      0.88298642	     -0.00033643	     -0.21959322	      0.00000000	     -0.00000000	     50.65937621
      2.90617912	     -0.05963409	      0.00004410	     -0.20086518	     -0.06422987	      0.88298545	     -0.00034121	     -0.21958069	      0.00000000	     -0.00000000	     50.78901980
      2.90771628	     -0.05959366	      0.00005216	     -0.20082462	     -0.06422973	      0.88298446	     -0.00034598	     -0.21956796	      0.00000000	     -0.00000000	     50.81761630
      2.90925343	     -0.05955143	      0.00006057	     -0.20078225	     -0.06422961	      0.88298351	     -0.00035049	     -0.21955565	      0.00000000	     -0.00000000	     50.51502361
      2.91062484	     -0.05951725	      0.00006697	     -0.20074791	     -0.06422951	      0.88298270	     -0.00035430	     -0.21954498	      0.00000000	     -0.00000000	     50.76121302
      2.91199624	     -0.05948149	      0.00007377	     -0.20071199	     -0.06422942	      0.88298192	     -0.00035791	     -0.21953463	      0.00000000	     -0.00000000	     50.39754371
      2.91336765	     -0.05944706	      0.00007988	     -0.20067737	     -0.06422936	      0.88298118	     -0.00036131	     -0.21952456	      0.00000000	     -0.00000000	     50.56245360
      2.91498929	     -0.05940846	      0.00008710	     -0.20063854	     -0.06422930	      0.88298037	     -0.00036507	     -0.21951304	      0.00000000	     -0.00000000	     50.14175736
      2.91661094	     -0.05937148	      0.00009317	     -0.20060128	     -0.06422927	      0.88297961	     -0.00036854	     -0.21950190	      0.00000000	     -0.00000000	     50.54800967
      2.91823259	     -0.05933342	      0.00010012	     -0.20056297	     -0.06422927	      0.88297892	     -0.00037172	     -0.21949117	      0.00000000	     -0.00000000	     49.99723805
      2.91985423	     -0.05929713	      0.00010480	     -0.20052636	     -0.06422930	      0.88297830	     -0.00037461	     -0.21948083	      0.00000000	     -0.00000000	     50.29780969
      2.92124046	     -0.05926709	      0.00011080	     -0.20049610	     -0.06422934	      0.88297783	     -0.00037684	     -0.21947228	      0.00000000	     -0.00000000	     50.15555103
      2.92262669	     -0.05923929	      0.00011446	     -0.20046800	     -0.06422942	      0.88297740	     -0.00037887	     -0.21946401	      0.00000000	     -0.00000000	     50.35370430
      2.92401291	     -0.05921201	      0.00011924	     -0.20044046	     -0.06422951	      0.88297703	     -0.00038068	     -0.21945605	      0.00000000	     -0.00000000	     50.07698147
      2.92539914	     -0.05918520	      0.00012276	     -0.20041335	     -0.06422963	      0.88297672	     -0.00038227	     -0.21944836	      0.00000000	     -0.00000000	     50.30694440
      2.92706445	     -0.05915647	      0.00012771	     -0.20038428	     -0.06422981	      0.88297641	     -0.00038390	     -0.21943951	      0.00000000	     -0.00000000	     49.72665467
      2.92872976	     -0.05912477	      0.00013062	     -0.20035218	     -0.06423002	      0.88297618	     -0.00038522	     -0.21943107	      0.00000000	     -0.00000000	     50.18251576
      2.93000501	     -0.05910296	      0.00013470	     -0.20033010	     -0.06423021	      0.88297605	     -0.00038603	     -0.21942483	      0.00000000	     -0.00000000	     50.01922733
      2.93128025	     -0.05908285	      0.00013720	     -0.20030970	     -0.06423042	      0.88297598	     -0.00038665	     -0.21941883	     -0.00000000	     -0.00000000	     50.20528481
      2.93291414	     -0.05905978	      0.00014108	     -0.20028626	     -0.06423073	      0.88297594	     -0.00038718	     -0.21941155	     -0.00000000	      0.00000000	     49.85076233
      2.93454803	     -0.05903470	      0.00014380	     -0.20026079	     -0.06423106	      0.88297598	     -0.00038741	     -0.21940471	     -0.00000000	      0.00000000	     50.29748859
      2.93598117	     -0.05901760	      0.00014736	     -0.20024336	     -0.06423138	      0.88297607	     -0.00038737	     -0.21939903	     -0.00000000	      0.00000000	     49.89678475
      2.93741430	     -0.05900187	      0.00014913	     -0.20022726	     -0.06423173	      0.88297622	     -0.00038711	     -0.21939374	     -0.00000000	      0.00000000	     50.27227671
      2.93884744	     -0.05898924	      0.00015200	     -0.20021431	     -0.06423210	      0.88297641	     -0.00038661	     -0.21938889	     -0.00000000	      0.00000000	     49.84683485
      2.94028057	     -0.05897622	      0.00015367	     -0.20020092	     -0.06423249	      0.88297665	     -0.00038589	     -0.21938448	     -0.00000000	      0.00000000	     50.15902364
      2.94171370	     -0.05896861	      0.00015598	     -0.20019297	     -0.06423290	      0.88297694	     -0.00038494	     -0.21938051	     -0.00000000	      0.00000000	     49.90804072
      2.94314684	     -0.05896135	      0.00015732	     -0.20018534	     -0.06423333	      0.88297728	     -0.00038376	     -0.21937706	     -0.00000000	      0.00000000	     49.94908410
      2.94457997	     -0.05895718	      0.00015909	     -0.20018081	     -0.06423377	      0.88297765	     -0.00038235	     -0.21937412	     -0.00000000	      0.00000000	     49.98507809
      2.94643052	     -0.05895729	      0.00016037	     -0.20018044	     -0.06423437	      0.88297820	     -0.00038020	     -0.21937111	     -0.00000000	      0.00000000	     49.41307340
      2.94784926	     -0.05895684	      0.00016161	     -0.20017962	     -0.06423484	      0.88297865	     -0.00037830	     -0.21936946	     -0.00000000	      0.00000000	     49.79187245
      2.94926801	     -0.05896197	      0.00016181	     -0.20018437	     -0.06423531	      0.88297915	     -0.00037617	     -0.21936836	     -0.00000000	      0.00000000	     49.95368471
      2.95068676	     -0.05896968	      0.00016270	     -0.20019172	     -0.06423580	      0.88297967	     -0.00037383	     -0.21936789	     -0.00000000	      0.00000000	     49.47729431
      2.95210551	     -0.05897845	      0.00016241	     -0.20020010	     -0.06423629	      0.88298022	     -0.00037127	     -0.21936805	     -0.00000000	      0.00000000	     49.73270680
      2.95393108	     -0.05899704	      0.00016296	     -0.20021822	     -0.06423693	      0.88298096	     -0.00036767	     -0.21936919	     -0.00000000	      0.00000000	     49.20101835
      2.95528015	     -0.05901071	      0.00016134	     -0.20023148	     -0.06423741	      0.88298154	     -0.00036477	     -0.21937076	     -0.00000000	      0.00000000	     49.58495916
      2.95662923	     -0.05902783	      0.00016118	     -0.20024826	     -0.06423789	      0.88298214	     -0.00036169	     -0.21937290	     -0.00000000	      0.00000000	     49.33948231
      2.95831480	     -0.05905343	      0.00015926	     -0.20027337	     -0.06423848	      0.88298291	     -0.00035758	     -0.21937638	     -0.00000000	      0.00000000	     49.36607994
      2.95971687	     -0.05907430	      0.00015859	     -0.20029388	     -0.06423898	      0.88298357	     -0.00035393	     -0.21938000	     -0.00000000	      0.00000000	     49.05450101
      2.96111894	     -0.05909870	      0.00015622	     -0.20031787	     -0.06423948	      0.88298424	     -0.00035009	     -0.21938424	     -0.00000000	      0.00000000	     49.15824082
      2.96252101	     -0.05912718	      0.00015442	     -0.20034595	     -0.06423997	      0.88298493	     -0.00034605	     -0.21938912	     -0.00000000	      0.00000000	     49.06373868
      2.96435513	     -0.05916809	      0.00015018	     -0.20038632	     -0.06424061	      0.88298585	     -0.00034047	     -0.21939658	     -0.00000000	      0.00000000	     49.07131340
      2.96571629	     -0.05920043	      0.00014806	     -0.20041830	     -0.06424108	      0.88298654	     -0.00033613	     -0.21940284	     -0.00000000	      0.00000000	     48.80175958
      2.96707745	     -0.05923487	      0.00014421	     -0.20045233	     -0.06424155	      0.88298724	     -0.00033160	     -0.21940970	     -0.00000000	      0.00000000	     48.99260500
      2.96843861	     -0.05927148	      0.00014091	     -0.20048856	     -0.06424201	      0.88298795	     -0.00032690	     -0.21941718	     -0.00000000	      0.00000000	     48.64652072
      2.96979977	     -0.05930879	      0.00013671	     -0.20052546	     -0.06424247	      0.88298866	     -0.00032203	     -0.21942524	     -0.00000000	      0.00000000	     48.80343272
      2.97185513	     -0.05937335	      0.00013045	     -0.20058945	     -0.06424314	      0.88298975	     -0.00031437	     -0.21943853	     -0.00000000	      0.00000000	     48.19076486
      2.97305818	     -0.05940816	      0.00012546	     -0.20062389	     -0.06424352	      0.88299038	     -0.00030970	     -0.21944693	     -0.00000000	      0.00000000	     48.64304118
      2.97426123	     -0.05944845	      0.00012082	     -0.20066382	     -0.06424390	      0.88299103	     -0.00030492	     -0.21945573	     -0.00000000	      0.00000000	     48.52019294
      2.97598083	     -0.05950744	      0.00011342	     -0.20072231	     -0.06424442	      0.88299194	     -0.00029787	     -0.21946911	     -0.00000000	      0.00000000	     48.48748665
      2.97725848	     -0.05955236	      0.00010757	     -0.20076686	     -0.06424480	      0.88299262	     -0.00029248	     -0.21947959	     -0.00000000	      0.00000000	     48.37566994
      2.97853613	     -0.05959858	      0.00010138	     -0.20081270	     -0.06424517	      0.88299330	     -0.00028697	     -0.21949051	     -0.00000000	      0.00000000	     48.33925798
      2.97953652	     -0.05963572	      0.00009630	     -0.20084955	     -0.06424545	      0.88299383	     -0.00028257	     -0.21949937	     -0.00000000	      0.00000000	     48.30791519
      2.98053691	     -0.05967353	      0.00009105	     -0.20088708	     -0.06424572	      0.88299435	     -0.00027810	     -0.21950848	     -0.00000000	      0.00000000	     48.24417817
      2.98185300	     -0.05972419	      0.00008381	     -0.20093736	     -0.06424606	      0.88299504	     -0.00027211	     -0.21952083	     -0.00000000	      0.00000000	     48.19184294
      2.98316909	     -0.05977580	      0.00007622	     -0.20098859	     -0.06424639	      0.88299571	     -0.00026602	     -0.21953358	     -0.00000000	      0.00000000	     48.08905169
      2.98411033	     -0.05981349	      0.00007054	     -0.20102602	     -0.06424661	      0.88299619	     -0.00026160	     -0.21954294	     -0.00000000	      0.00000000	     48.07542552
      2.98505158	     -0.05985173	      0.00006467	     -0.20106399	     -0.06424682	      0.88299667	     -0.00025713	     -0.21955249	     -0.00000000	      0.00000000	     48.02048368
      2.98642814	     -0.05990852	      0.00005577	     -0.20112038	     -0.06424711	      0.88299735	     -0.00025051	     -0.21956680	     -0.00000000	      0.00000000	     47.97106410
      2.98759872	     -0.05995736	      0.00004793	     -0.20116889	     -0.06424734	      0.88299792	     -0.00024481	     -0.21957926	     -0.00000000	      0.00000000	     47.91259286
      2.98876930	     -0.06000677	      0.00003984	     -0.20121798	     -0.06424755	      0.88299848	     -0.00023905	     -0.21959198	     -0.00000000	      0.00000000	     47.89138012
      2.98993989	     -0.06005670	      0.00003151	     -0.20126758	     -0.06424774	      0.88299903	     -0.00023324	     -0.21960494	     -0.00000000	      0.00000000	     47.84219085
      2.99111047	     -0.06010727	      0.00002292	     -0.20131783	     -0.06424792	      0.88299956	     -0.00022737	     -0.21961813	     -0.00000000	      0.00000000	     47.83453750
      2.99212521	     -0.06015154	      0.00001522	     -0.20136182	     -0.06424805	      0.88300001	     -0.00022225	     -0.21962974	      0.00000000	      0.00000000	     47.80688783
      2.99313995	     -0.06019618	      0.00000729	     -0.20140619	     -0.06424816	      0.88300045	     -0.00021711	     -0.21964151	      0.00000000	      0.00000000	     47.80103239
      2.99442890	     -0.06025312	     -0.00000299	     -0.20146278	     -0.06424829	      0.88300100	     -0.00021054	     -0.21965665	      0.00000000	      0.00000000	     47.79774984
      2.99571786	     -0.06031023	     -0.00001347	     -0.20151955	     -0.06424838	      0.88300152	     -0.00020393	     -0.21967199	      0.00000000	      0.00000000	     47.80372715
      2.99679117	     -0.06035775	     -0.00002232	     -0.20156679	     -0.06424843	      0.88300193	     -0.00019841	     -0.21968490	      0.00000000	      0.00000000	     47.82180202
      2.99786449	     -0.06040532	     -0.00003127	     -0.20161408	     -0.06424847	      0.88300234	     -0.00019287	     -0.21969792	      0.00000000	      0.00000000	     47.83814764
      2.99918325	     -0.06046364	     -0.00004227	     -0.20167208	     -0.06424848	      0.88300281	     -0.00018606	     -0.21971403	      0.00000000	      0.00000000	     47.87933262
      3.00050201	     -0.06052217	     -0.00005345	     -0.20173028	     -0.06424845	      0.88300325	     -0.00017924	     -0.21973026	      0.00000000	      0.00000000	     47.90637564
      3.00164088	     -0.06057284	     -0.00006323	     -0.20178068	     -0.06424841	      0.88300361	     -0.00017335	     -0.21974436	      0.00000000	      0.00000000	     47.96792633
      3.00277974	     -0.06062368	     -0.00007315	     -0.20183125	     -0.06424833	      0.88300395	     -0.00016747	     -0.21975853	      0.00000000	      0.00000000	     48.00777935
      3.00414745	     -0.06068465	     -0.00008526	     -0.20189191	     -0.06424820	      0.88300434	     -0.00016042	     -0.21977561	      0.00000000	      0.00000000	     48.10194727
      3.00551516	     -0.06074594	     -0.00009777	     -0.20195288	     -0.06424804	      0.88300468	     -0.00015340	     -0.21979275	      0.00000000	      0.00000000	     48.17542365
      3.00688287	     -0.06080707	     -0.00011030	     -0.20201370	     -0.06424783	      0.88300500	     -0.00014643	     -0.21980992	      0.00000000	      0.00000000	     48.34215271
      3.00825058	     -0.06086833	     -0.00012281	     -0.20207467	     -0.06424759	      0.88300528	     -0.00013951	     -0.21982712	      0.00000000	      0.00000000	     48.43918700
      3.00961829	     -0.06092914	     -0.00013537	     -0.20213520	     -0.06424732	      0.88300553	     -0.00013267	     -0.21984434	      0.00000000	      0.00000000	     48.66735639
      3.01098600	     -0.06098988	     -0.00014798	     -0.20219567	     -0.06424701	      0.88300574	     -0.00012592	     -0.21986154	      0.00000000	      0.00000000	     48.79547551
      3.01235371	     -0.06105014	     -0.00016051	     -0.20225567	     -0.06424668	      0.88300592	     -0.00011928	     -0.21987873	      0.00000000	      0.00000000	     49.01688483
      3.01372142	     -0.06110987	     -0.00017298	     -0.20231515	     -0.06424632	      0.88300606	     -0.00011275	     -0.21989588	      0.00000000	      0.00000000	     49.18063478
      3.01563943	     -0.06119234	     -0.00019036	     -0.20239728	     -0.06424578	      0.88300620	     -0.00010383	     -0.21991982	      0.00000000	      0.00000000	     49.48878518
      3.01733227	     -0.06126482	     -0.00020569	     -0.20246950	     -0.06424526	      0.88300627	     -0.00009619	     -0.21994079	      0.00000000	      0.00000000	     49.40807614
      3.01902511	     -0.06133622	     -0.00022105	     -0.20254063	     -0.06424473	      0.88300630	     -0.00008879	     -0.21996158	      0.00000000	      0.00000000	     50.06491085
      3.02071796	     -0.06140577	     -0.00023611	     -0.20260994	     -0.06424418	      0.88300628	     -0.00008164	     -0.21998214	      0.00000000	     -0.00000000	     49.44087118
      3.02221149	     -0.06145951	     -0.00024837	     -0.20266350	     -0.06424369	      0.88300623	     -0.00007556	     -0.22000004	      0.00000000	     -0.00000000	     50.10302253
      3.02370502	     -0.06151937	     -0.00026082	     -0.20272319	     -0.06424319	      0.88300615	     -0.00006969	     -0.22001760	      0.00000000	     -0.00000000	     50.13316453
[truncated: 274,704 more chars]
