# Supplementary material for: A Neural Controller Model Considering the Vestibulospinal Tract in Human Postural Control
Source: Front Comput Neurosci. 2022 Feb 25;16:785099. doi: 10.3389/fncom.2022.785099 (PMC8913724; doi:10.3389/fncom.2022.785099)
Supplement: Supplementary file 8 [file Data_Sheet_3.zip › SimulationResults/VST-/3.941/opt_7/jiang_CoPpositon_pos.sto]

CoP
version=1
nRows=3608
nColumns=11
inDegrees=no

This file contains CoP trajectory (of origin) and orientations.

Units are S.I. units (seconds, meters, Newtons, ...)
Angles are in degrees.

endheader
time	cop-x	cop-z	cop-x-calcn-r	com-x	com-y	com-z	com-x-calcn-r	com-x-vel	com-y-vel	s_torques
      0.00052273	     -0.06146830	     -0.00023480	     -0.20272590	     -0.06602018	      0.88298412	     -0.00022969	     -0.22179353	      0.00000000	      0.00000000	     39.45033959
      0.00104546	     -0.06065100	     -0.00020317	     -0.20190891	     -0.06602020	      0.88298427	     -0.00022968	     -0.22177153	      0.00000000	      0.00000000	     42.61339819
      0.00187464	     -0.05977833	     -0.00017674	     -0.20103575	     -0.06602030	      0.88298471	     -0.00022964	     -0.22172059	      0.00000000	      0.00000000	     52.04230738
      0.00288340	     -0.05924987	     -0.00016653	     -0.20050561	     -0.06602057	      0.88298560	     -0.00022958	     -0.22164917	      0.00000000	      0.00000001	     61.92870549
      0.00459614	     -0.05912759	     -0.00017529	     -0.20037927	     -0.06602154	      0.88298793	     -0.00022943	     -0.22153971	      0.00000000	      0.00000001	     63.30541576
      0.00662267	     -0.05941222	     -0.00019297	     -0.20065899	     -0.06602355	      0.88299179	     -0.00022919	     -0.22145190	      0.00000000	      0.00000001	     50.03855522
      0.00797788	     -0.05959158	     -0.00020019	     -0.20083549	     -0.06602538	      0.88299488	     -0.00022900	     -0.22141491	      0.00000000	      0.00000002	     40.79518666
      0.00933308	     -0.05971845	     -0.00020340	     -0.20095988	     -0.06602755	      0.88299824	     -0.00022879	     -0.22138893	      0.00000000	      0.00000002	     34.24242493
      0.01097436	     -0.05979943	     -0.00020389	     -0.20103829	     -0.06603058	      0.88300256	     -0.00022852	     -0.22136609	      0.00000000	      0.00000002	     29.56658399
      0.01243445	     -0.05983404	     -0.00020240	     -0.20107094	     -0.06603360	      0.88300653	     -0.00022826	     -0.22135005	      0.00000000	      0.00000002	     27.37602347
      0.01389454	     -0.05984535	     -0.00020087	     -0.20108053	     -0.06603689	      0.88301054	     -0.00022798	     -0.22133637	      0.00000000	      0.00000002	     27.12302185
      0.01535463	     -0.05985471	     -0.00019943	     -0.20108839	     -0.06604042	      0.88301452	     -0.00022769	     -0.22132434	      0.00000000	      0.00000002	     27.64411692
      0.01681472	     -0.05985944	     -0.00019952	     -0.20109181	     -0.06604414	      0.88301842	     -0.00022739	     -0.22131384	      0.00000000	      0.00000002	     29.72697360
      0.01827481	     -0.05986746	     -0.00020008	     -0.20109871	     -0.06604802	      0.88302220	     -0.00022708	     -0.22130479	      0.00000000	      0.00000002	     32.00713273
      0.01973490	     -0.05986915	     -0.00020123	     -0.20109947	     -0.06605204	      0.88302582	     -0.00022676	     -0.22129716	      0.00000000	      0.00000002	     35.68283722
      0.02119499	     -0.05987493	     -0.00020312	     -0.20110451	     -0.06605616	      0.88302925	     -0.00022643	     -0.22129078	      0.00000000	      0.00000002	     39.31865967
      0.02265507	     -0.05987327	     -0.00020582	     -0.20110226	     -0.06606036	      0.88303247	     -0.00022610	     -0.22128559	      0.00000000	      0.00000001	     43.38816166
      0.02411516	     -0.05987073	     -0.00020879	     -0.20109931	     -0.06606460	      0.88303546	     -0.00022575	     -0.22128130	      0.00000000	      0.00000001	     47.66564191
      0.02557525	     -0.05986292	     -0.00021221	     -0.20109121	     -0.06606888	      0.88303820	     -0.00022539	     -0.22127778	      0.00000000	      0.00000001	     51.78443321
      0.02703534	     -0.05985519	     -0.00021582	     -0.20108332	     -0.06607316	      0.88304068	     -0.00022503	     -0.22127478	      0.00000000	      0.00000001	     55.29460663
      0.02849543	     -0.05983962	     -0.00021947	     -0.20106768	     -0.06607744	      0.88304289	     -0.00022466	     -0.22127223	      0.00000000	      0.00000001	     58.54358709
      0.03030564	     -0.05982246	     -0.00022398	     -0.20105056	     -0.06608272	      0.88304525	     -0.00022419	     -0.22126935	      0.00000000	      0.00000001	     61.13590873
      0.03166437	     -0.05979992	     -0.00022723	     -0.20102809	     -0.06608665	      0.88304675	     -0.00022382	     -0.22126739	      0.00000000	      0.00000001	     63.31261529
      0.03302309	     -0.05978208	     -0.00023040	     -0.20101036	     -0.06609055	      0.88304802	     -0.00022345	     -0.22126546	      0.00000000	      0.00000001	     64.41645342
      0.03466808	     -0.05975699	     -0.00023362	     -0.20098542	     -0.06609523	      0.88304924	     -0.00022299	     -0.22126328	      0.00000000	      0.00000000	     64.47767866
      0.03611580	     -0.05973332	     -0.00023638	     -0.20096187	     -0.06609931	      0.88305005	     -0.00022258	     -0.22126141	      0.00000000	      0.00000000	     64.89643376
      0.03756352	     -0.05970746	     -0.00023841	     -0.20093614	     -0.06610336	      0.88305061	     -0.00022215	     -0.22125964	      0.00000000	      0.00000000	     64.68735393
      0.03901123	     -0.05968695	     -0.00024053	     -0.20091571	     -0.06610739	      0.88305094	     -0.00022171	     -0.22125800	      0.00000000	      0.00000000	     63.68599962
      0.04045895	     -0.05966169	     -0.00024192	     -0.20089050	     -0.06611139	      0.88305105	     -0.00022127	     -0.22125663	      0.00000000	      0.00000000	     62.78682746
      0.04224885	     -0.05963571	     -0.00024360	     -0.20086452	     -0.06611632	      0.88305090	     -0.00022070	     -0.22125527	      0.00000000	     -0.00000000	     61.30554950
      0.04361091	     -0.05961144	     -0.00024384	     -0.20084021	     -0.06612007	      0.88305061	     -0.00022026	     -0.22125460	      0.00000000	     -0.00000000	     60.47124402
      0.04497296	     -0.05959275	     -0.00024458	     -0.20082142	     -0.06612382	      0.88305016	     -0.00021981	     -0.22125422	      0.00000000	     -0.00000000	     59.30714382
      0.04633502	     -0.05957123	     -0.00024457	     -0.20079977	     -0.06612758	      0.88304958	     -0.00021935	     -0.22125424	      0.00000000	     -0.00000000	     58.13104750
      0.04769707	     -0.05955200	     -0.00024476	     -0.20078034	     -0.06613137	      0.88304888	     -0.00021889	     -0.22125464	      0.00000000	     -0.00000000	     57.32669005
      0.04963700	     -0.05952695	     -0.00024431	     -0.20075496	     -0.06613680	      0.88304771	     -0.00021821	     -0.22125601	      0.00000000	     -0.00000000	     55.43302727
      0.05108788	     -0.05951121	     -0.00024502	     -0.20073888	     -0.06614092	      0.88304672	     -0.00021769	     -0.22125767	      0.00000000	     -0.00000000	     55.40235055
      0.05253877	     -0.05949155	     -0.00024422	     -0.20071887	     -0.06614508	      0.88304566	     -0.00021716	     -0.22125995	      0.00000000	     -0.00000001	     54.57067568
      0.05398965	     -0.05947803	     -0.00024436	     -0.20070493	     -0.06614930	      0.88304453	     -0.00021662	     -0.22126274	      0.00000000	     -0.00000001	     53.80310657
      0.05544054	     -0.05946044	     -0.00024358	     -0.20068689	     -0.06615358	      0.88304337	     -0.00021608	     -0.22126611	      0.00000000	     -0.00000001	     53.56492485
      0.05689143	     -0.05944704	     -0.00024361	     -0.20067301	     -0.06615793	      0.88304218	     -0.00021552	     -0.22126994	      0.00000000	     -0.00000001	     52.94891603
      0.05834231	     -0.05943050	     -0.00024283	     -0.20065596	     -0.06616236	      0.88304098	     -0.00021496	     -0.22127422	      0.00000000	     -0.00000001	     52.61417668
      0.05979320	     -0.05941808	     -0.00024308	     -0.20064297	     -0.06616687	      0.88303978	     -0.00021439	     -0.22127891	      0.00000000	     -0.00000001	     52.21571640
      0.06124408	     -0.05940234	     -0.00024254	     -0.20062666	     -0.06617146	      0.88303859	     -0.00021382	     -0.22128399	      0.00000000	     -0.00000001	     52.25876427
      0.06269497	     -0.05939219	     -0.00024292	     -0.20061589	     -0.06617614	      0.88303743	     -0.00021324	     -0.22128938	      0.00000000	     -0.00000001	     51.68978815
      0.06414585	     -0.05937859	     -0.00024262	     -0.20060166	     -0.06618091	      0.88303631	     -0.00021265	     -0.22129511	      0.00000000	     -0.00000001	     51.92287810
      0.06559674	     -0.05936917	     -0.00024313	     -0.20059159	     -0.06618577	      0.88303523	     -0.00021206	     -0.22130108	      0.00000000	     -0.00000000	     51.40300832
      0.06704763	     -0.05935562	     -0.00024293	     -0.20057738	     -0.06619073	      0.88303421	     -0.00021146	     -0.22130727	      0.00000000	     -0.00000000	     51.73542565
      0.06849851	     -0.05934883	     -0.00024358	     -0.20056991	     -0.06619579	      0.88303325	     -0.00021086	     -0.22131359	      0.00000000	     -0.00000000	     51.19982908
      0.06994940	     -0.05933560	     -0.00024329	     -0.20055599	     -0.06620096	      0.88303235	     -0.00021025	     -0.22132007	      0.00000000	     -0.00000000	     51.56625360
      0.07140028	     -0.05932938	     -0.00024377	     -0.20054907	     -0.06620622	      0.88303152	     -0.00020963	     -0.22132657	      0.00000000	     -0.00000000	     51.23804548
      0.07285117	     -0.05931845	     -0.00024345	     -0.20053745	     -0.06621159	      0.88303076	     -0.00020901	     -0.22133314	      0.00000000	     -0.00000000	     51.61971354
      0.07430206	     -0.05931325	     -0.00024403	     -0.20053154	     -0.06621706	      0.88303008	     -0.00020839	     -0.22133970	      0.00000000	     -0.00000000	     51.09247032
      0.07575294	     -0.05930140	     -0.00024364	     -0.20051898	     -0.06622264	      0.88302946	     -0.00020776	     -0.22134627	      0.00000000	     -0.00000000	     51.52072893
      0.07720383	     -0.05929778	     -0.00024406	     -0.20051464	     -0.06622832	      0.88302892	     -0.00020712	     -0.22135276	      0.00000000	     -0.00000000	     51.43774361
      0.07865471	     -0.05928858	     -0.00024339	     -0.20050474	     -0.06623411	      0.88302845	     -0.00020648	     -0.22135924	      0.00000000	     -0.00000000	     51.44516467
      0.08010560	     -0.05928428	     -0.00024353	     -0.20049973	     -0.06624001	      0.88302805	     -0.00020584	     -0.22136561	      0.00000000	     -0.00000000	     51.37815962
      0.08155648	     -0.05928210	     -0.00024275	     -0.20049684	     -0.06624601	      0.88302772	     -0.00020519	     -0.22137201	      0.00000000	     -0.00000000	     51.41909945
      0.08300737	     -0.05931157	     -0.00024333	     -0.20052557	     -0.06625212	      0.88302744	     -0.00020453	     -0.22137899	      0.00000000	     -0.00000000	     51.00333663
      0.08445826	     -0.05937960	     -0.00024350	     -0.20059286	     -0.06625833	      0.88302722	     -0.00020387	     -0.22138785	      0.00000000	     -0.00000000	     50.68280683
      0.08590914	     -0.05949489	     -0.00024456	     -0.20070737	     -0.06626466	      0.88302704	     -0.00020321	     -0.22139988	      0.00000000	     -0.00000000	     49.85812793
      0.08736003	     -0.05963419	     -0.00024425	     -0.20084594	     -0.06627109	      0.88302689	     -0.00020254	     -0.22141593	      0.00000000	     -0.00000000	     49.59951621
      0.08881091	     -0.05979698	     -0.00024392	     -0.20100801	     -0.06627763	      0.88302676	     -0.00020188	     -0.22143611	      0.00000000	     -0.00000000	     48.94612362
      0.09026180	     -0.05995951	     -0.00024197	     -0.20116988	     -0.06628428	      0.88302664	     -0.00020122	     -0.22146025	      0.00000000	     -0.00000000	     48.22411466
      0.09171268	     -0.06012318	     -0.00023974	     -0.20133291	     -0.06629103	      0.88302652	     -0.00020056	     -0.22148772	      0.00000000	     -0.00000000	     47.52119974
      0.09316357	     -0.06028173	     -0.00023638	     -0.20149087	     -0.06629788	      0.88302640	     -0.00019991	     -0.22151801	      0.00000000	     -0.00000000	     46.99739274
      0.09461446	     -0.06043906	     -0.00023321	     -0.20164763	     -0.06630483	      0.88302627	     -0.00019927	     -0.22155061	      0.00000000	     -0.00000000	     45.63941990
      0.09606534	     -0.06058833	     -0.00022976	     -0.20179635	     -0.06631188	      0.88302612	     -0.00019864	     -0.22158513	      0.00000000	     -0.00000000	     45.26890548
      0.09751623	     -0.06074084	     -0.00022692	     -0.20194832	     -0.06631903	      0.88302597	     -0.00019803	     -0.22162119	      0.00000000	     -0.00000000	     44.36537272
      0.09896711	     -0.06089065	     -0.00022435	     -0.20209762	     -0.06632627	      0.88302580	     -0.00019743	     -0.22165856	      0.00000000	     -0.00000000	     43.78630098
      0.10041800	     -0.06104035	     -0.00022242	     -0.20224684	     -0.06633359	      0.88302561	     -0.00019686	     -0.22169701	      0.00000000	     -0.00000000	     43.11516419
      0.10186889	     -0.06118783	     -0.00022090	     -0.20239386	     -0.06634099	      0.88302539	     -0.00019630	     -0.22173625	      0.00000000	     -0.00000000	     42.74688087
      0.10331977	     -0.06133639	     -0.00022000	     -0.20254199	     -0.06634847	      0.88302514	     -0.00019576	     -0.22177606	     -0.00000000	     -0.00000000	     42.44040457
      0.10501296	     -0.06150754	     -0.00021935	     -0.20271270	     -0.06635728	      0.88302480	     -0.00019516	     -0.22182298	     -0.00000000	     -0.00000000	     42.10426466
      0.10670614	     -0.06167823	     -0.00021939	     -0.20288299	     -0.06636617	      0.88302440	     -0.00019459	     -0.22187002	     -0.00000000	     -0.00000000	     41.50769542
      0.10839933	     -0.06184182	     -0.00021941	     -0.20304623	     -0.06637513	      0.88302391	     -0.00019405	     -0.22191697	     -0.00000000	     -0.00000000	     41.73843174
      0.10963658	     -0.06196522	     -0.00021934	     -0.20316941	     -0.06638171	      0.88302349	     -0.00019367	     -0.22195100	     -0.00000000	     -0.00000000	     41.30202400
      0.11087383	     -0.06208554	     -0.00021956	     -0.20328954	     -0.06638833	      0.88302302	     -0.00019331	     -0.22198486	     -0.00000000	     -0.00000000	     41.23067808
      0.11255402	     -0.06225256	     -0.00022008	     -0.20345633	     -0.06639735	      0.88302229	     -0.00019284	     -0.22203060	     -0.00000000	     -0.00000000	     40.61050884
      0.11423420	     -0.06241472	     -0.00022049	     -0.20361831	     -0.06640642	      0.88302144	     -0.00019239	     -0.22207598	     -0.00000000	     -0.00000000	     40.62462988
      0.11575287	     -0.06256443	     -0.00022065	     -0.20376788	     -0.06641464	      0.88302057	     -0.00019202	     -0.22211660	     -0.00000000	     -0.00000000	     40.11978044
      0.11727155	     -0.06270981	     -0.00022014	     -0.20391317	     -0.06642288	      0.88301959	     -0.00019166	     -0.22215685	     -0.00000000	     -0.00000000	     39.69046594
      0.11892168	     -0.06286725	     -0.00021950	     -0.20407053	     -0.06643187	      0.88301841	     -0.00019129	     -0.22220020	     -0.00000000	     -0.00000001	     39.11369143
      0.12057181	     -0.06301998	     -0.00021898	     -0.20422321	     -0.06644087	      0.88301709	     -0.00019095	     -0.22224324	     -0.00000000	     -0.00000001	     38.43310493
      0.12197984	     -0.06315045	     -0.00021787	     -0.20435366	     -0.06644856	      0.88301588	     -0.00019068	     -0.22227968	     -0.00000000	     -0.00000001	     38.07649961
      0.12338787	     -0.06327837	     -0.00021694	     -0.20448157	     -0.06645626	      0.88301457	     -0.00019042	     -0.22231593	     -0.00000000	     -0.00000001	     37.78707844
      0.12528685	     -0.06345205	     -0.00021476	     -0.20465527	     -0.06646666	      0.88301267	     -0.00019010	     -0.22236449	     -0.00000000	     -0.00000001	     37.04456909
      0.12688031	     -0.06358437	     -0.00021311	     -0.20478762	     -0.06647540	      0.88301097	     -0.00018985	     -0.22240530	     -0.00000000	     -0.00000001	     36.45034015
      0.12847377	     -0.06372092	     -0.00021098	     -0.20492423	     -0.06648414	      0.88300917	     -0.00018962	     -0.22244597	     -0.00000000	     -0.00000001	     36.02418510
      0.13006723	     -0.06385299	     -0.00020937	     -0.20505636	     -0.06649288	      0.88300729	     -0.00018941	     -0.22248664	     -0.00000000	     -0.00000001	     35.92720494
      0.13166070	     -0.06398623	     -0.00020721	     -0.20518969	     -0.06650163	      0.88300533	     -0.00018921	     -0.22252727	     -0.00000000	     -0.00000001	     35.18934782
      0.13325416	     -0.06410702	     -0.00020559	     -0.20531058	     -0.06651037	      0.88300330	     -0.00018904	     -0.22256780	     -0.00000000	     -0.00000001	     34.94599520
      0.13484762	     -0.06422867	     -0.00020310	     -0.20543235	     -0.06651910	      0.88300121	     -0.00018889	     -0.22260804	     -0.00000000	     -0.00000001	     34.62873082
      0.13644109	     -0.06434056	     -0.00020155	     -0.20554436	     -0.06652784	      0.88299909	     -0.00018875	     -0.22264801	     -0.00000000	     -0.00000001	     34.27374887
      0.13787007	     -0.06443960	     -0.00019919	     -0.20564354	     -0.06653566	      0.88299715	     -0.00018865	     -0.22268349	     -0.00000000	     -0.00000001	     33.94854878
      0.13929904	     -0.06453329	     -0.00019757	     -0.20573736	     -0.06654347	      0.88299520	     -0.00018856	     -0.22271863	     -0.00000000	     -0.00000001	     33.88907921
      0.14072802	     -0.06462463	     -0.00019569	     -0.20582885	     -0.06655128	      0.88299324	     -0.00018849	     -0.22275340	     -0.00000000	     -0.00000001	     33.35644632
      0.14215700	     -0.06470997	     -0.00019413	     -0.20591434	     -0.06655907	      0.88299129	     -0.00018843	     -0.22278776	     -0.00000000	     -0.00000001	     33.31967217
      0.14356866	     -0.06479340	     -0.00019257	     -0.20599793	     -0.06656675	      0.88298937	     -0.00018838	     -0.22282123	     -0.00000000	     -0.00000001	     33.20528388
      0.14498033	     -0.06487297	     -0.00019112	     -0.20607768	     -0.06657442	      0.88298747	     -0.00018835	     -0.22285425	     -0.00000000	     -0.00000001	     32.79656389
      0.14639200	     -0.06494840	     -0.00018974	     -0.20615328	     -0.06658207	      0.88298561	     -0.00018833	     -0.22288676	     -0.00000000	     -0.00000001	     32.79742829
      0.14786979	     -0.06502700	     -0.00018841	     -0.20623208	     -0.06659006	      0.88298370	     -0.00018832	     -0.22292023	     -0.00000000	     -0.00000001	     32.75131521
      0.14934759	     -0.06510269	     -0.00018707	     -0.20630799	     -0.06659803	      0.88298183	     -0.00018833	     -0.22295314	     -0.00000000	     -0.00000001	     32.35709466
      0.15082539	     -0.06517326	     -0.00018572	     -0.20637878	     -0.06660597	      0.88298003	     -0.00018836	     -0.22298543	     -0.00000000	     -0.00000001	     32.43162114
      0.15230319	     -0.06524442	     -0.00018437	     -0.20645018	     -0.06661389	      0.88297829	     -0.00018839	     -0.22301705	     -0.00000000	     -0.00000001	     32.51844869
      0.15378099	     -0.06531332	     -0.00018307	     -0.20651934	     -0.06662177	      0.88297662	     -0.00018844	     -0.22304806	     -0.00000000	     -0.00000001	     32.15767335
      0.15525879	     -0.06537964	     -0.00018145	     -0.20658595	     -0.06662962	      0.88297503	     -0.00018850	     -0.22307845	     -0.00000000	     -0.00000001	     32.33144166
      0.15682839	     -0.06544865	     -0.00017970	     -0.20665528	     -0.06663792	      0.88297342	     -0.00018858	     -0.22311007	     -0.00000000	     -0.00000001	     32.31323423
      0.15839799	     -0.06551862	     -0.00017859	     -0.20672557	     -0.06664617	      0.88297191	     -0.00018867	     -0.22314107	     -0.00000000	     -0.00000001	     32.25233082
      0.15996759	     -0.06558437	     -0.00017700	     -0.20679169	     -0.06665437	      0.88297048	     -0.00018877	     -0.22317155	     -0.00000000	     -0.00000001	     32.30392737
      0.16153719	     -0.06565383	     -0.00017614	     -0.20686150	     -0.06666251	      0.88296916	     -0.00018888	     -0.22320143	     -0.00000000	     -0.00000001	     32.28860893
      0.16310678	     -0.06571802	     -0.00017465	     -0.20692610	     -0.06667060	      0.88296792	     -0.00018901	     -0.22323083	     -0.00000000	     -0.00000001	     32.03351199
      0.16467638	     -0.06578252	     -0.00017378	     -0.20699101	     -0.06667863	      0.88296678	     -0.00018914	     -0.22325968	     -0.00000000	     -0.00000000	     32.09718965
      0.16624598	     -0.06584364	     -0.00017244	     -0.20705258	     -0.06668659	      0.88296572	     -0.00018929	     -0.22328795	     -0.00000000	     -0.00000000	     32.14873934
      0.16781558	     -0.06589986	     -0.00017129	     -0.20710926	     -0.06669448	      0.88296475	     -0.00018945	     -0.22331555	     -0.00000000	     -0.00000000	     32.31899131
      0.16976502	     -0.06596709	     -0.00016951	     -0.20717711	     -0.06670418	      0.88296366	     -0.00018965	     -0.22334861	     -0.00000000	     -0.00000000	     32.06080366
      0.17171447	     -0.06601244	     -0.00016854	     -0.20722310	     -0.06671375	      0.88296269	     -0.00018987	     -0.22338027	     -0.00000000	     -0.00000000	     32.46372801
      0.17329004	     -0.06604731	     -0.00016665	     -0.20725851	     -0.06672140	      0.88296199	     -0.00019006	     -0.22340441	     -0.00000000	     -0.00000000	     32.32376209
      0.17486562	     -0.06607606	     -0.00016530	     -0.20728783	     -0.06672895	      0.88296135	     -0.00019026	     -0.22342735	     -0.00000000	     -0.00000000	     32.47673582
      0.17644119	     -0.06610014	     -0.00016389	     -0.20731249	     -0.06673641	      0.88296078	     -0.00019046	     -0.22344900	     -0.00000000	     -0.00000000	     32.62952629
      0.17801677	     -0.06611690	     -0.00016247	     -0.20732985	     -0.06674378	      0.88296026	     -0.00019067	     -0.22346934	     -0.00000000	     -0.00000000	     32.79188624
      0.17964536	     -0.06613261	     -0.00016132	     -0.20734618	     -0.06675130	      0.88295977	     -0.00019089	     -0.22348888	     -0.00000000	     -0.00000000	     32.92301211
      0.18127395	     -0.06613680	     -0.00015985	     -0.20735101	     -0.06675870	      0.88295933	     -0.00019111	     -0.22350699	     -0.00000000	     -0.00000000	     32.90306269
      0.18299938	     -0.06613943	     -0.00015887	     -0.20735432	     -0.06676643	      0.88295889	     -0.00019135	     -0.22352448	     -0.00000000	     -0.00000000	     33.06202288
      0.18446677	     -0.06613446	     -0.00015763	     -0.20734993	     -0.06677290	      0.88295854	     -0.00019155	     -0.22353798	     -0.00000000	     -0.00000000	     33.08014491
      0.18593416	     -0.06612641	     -0.00015687	     -0.20734246	     -0.06677928	      0.88295821	     -0.00019176	     -0.22355022	     -0.00000000	     -0.00000000	     33.29839224
      0.18740155	     -0.06611600	     -0.00015598	     -0.20733263	     -0.06678557	      0.88295789	     -0.00019196	     -0.22356122	     -0.00000000	     -0.00000000	     33.52171120
      0.18886894	     -0.06610158	     -0.00015520	     -0.20731880	     -0.06679176	      0.88295758	     -0.00019216	     -0.22357105	     -0.00000000	     -0.00000000	     33.26470570
      0.19033633	     -0.06608299	     -0.00015449	     -0.20730077	     -0.06679787	      0.88295727	     -0.00019236	     -0.22357971	     -0.00000000	     -0.00000000	     33.54493420
      0.19218370	     -0.06605879	     -0.00015367	     -0.20727728	     -0.06680542	      0.88295688	     -0.00019260	     -0.22358907	     -0.00000000	     -0.00000000	     33.21181952
      0.19376542	     -0.06603015	     -0.00015285	     -0.20724924	     -0.06681177	      0.88295653	     -0.00019280	     -0.22359577	     -0.00000000	     -0.00000000	     33.66391988
      0.19534713	     -0.06600217	     -0.00015224	     -0.20722183	     -0.06681802	      0.88295618	     -0.00019299	     -0.22360126	     -0.00000000	     -0.00000000	     33.32558066
      0.19713792	     -0.06596685	     -0.00015145	     -0.20718714	     -0.06682498	      0.88295577	     -0.00019318	     -0.22360618	     -0.00000000	     -0.00000000	     33.51884594
      0.19874071	     -0.06593175	     -0.00015071	     -0.20715260	     -0.06683109	      0.88295539	     -0.00019334	     -0.22360950	     -0.00000000	     -0.00000000	     33.25720098
      0.20034351	     -0.06589643	     -0.00015018	     -0.20711781	     -0.06683711	      0.88295500	     -0.00019348	     -0.22361185	     -0.00000000	     -0.00000000	     33.69051462
      0.20194630	     -0.06585661	     -0.00014908	     -0.20707852	     -0.06684303	      0.88295460	     -0.00019359	     -0.22361339	     -0.00000000	     -0.00000000	     33.22181427
      0.20354909	     -0.06581427	     -0.00014834	     -0.20703668	     -0.06684886	      0.88295418	     -0.00019368	     -0.22361406	     -0.00000000	     -0.00000000	     33.47163578
      0.20515188	     -0.06577351	     -0.00014722	     -0.20699641	     -0.06685460	      0.88295375	     -0.00019374	     -0.22361396	     -0.00000000	     -0.00000000	     33.16597559
      0.20675467	     -0.06572761	     -0.00014640	     -0.20695098	     -0.06686025	      0.88295332	     -0.00019377	     -0.22361319	     -0.00000000	     -0.00000000	     33.35197627
      0.20835746	     -0.06568210	     -0.00014523	     -0.20690592	     -0.06686581	      0.88295288	     -0.00019376	     -0.22361174	     -0.00000000	     -0.00000000	     33.29850605
      0.20996026	     -0.06563323	     -0.00014425	     -0.20685748	     -0.06687130	      0.88295244	     -0.00019373	     -0.22360969	     -0.00000000	     -0.00000000	     33.43573969
      0.21156305	     -0.06558425	     -0.00014304	     -0.20680891	     -0.06687671	      0.88295201	     -0.00019366	     -0.22360707	     -0.00000000	     -0.00000000	     33.52228964
      0.21316584	     -0.06553365	     -0.00014206	     -0.20675871	     -0.06688204	      0.88295158	     -0.00019355	     -0.22360392	     -0.00000000	     -0.00000000	     33.67075451
      0.21523260	     -0.06547116	     -0.00014040	     -0.20669671	     -0.06688881	      0.88295105	     -0.00019336	     -0.22359925	     -0.00000000	     -0.00000000	     33.53681869
      0.21675328	     -0.06541320	     -0.00013958	     -0.20663908	     -0.06689372	      0.88295068	     -0.00019318	     -0.22359527	     -0.00000000	     -0.00000000	     33.95857860
      0.21811104	     -0.06536900	     -0.00013832	     -0.20659518	     -0.06689805	      0.88295037	     -0.00019299	     -0.22359127	     -0.00000000	     -0.00000000	     34.19926551
      0.21946881	     -0.06532146	     -0.00013744	     -0.20654793	     -0.06690233	      0.88295008	     -0.00019277	     -0.22358700	     -0.00000000	     -0.00000000	     34.15469261
      0.22082658	     -0.06527299	     -0.00013642	     -0.20649974	     -0.06690657	      0.88294980	     -0.00019252	     -0.22358238	     -0.00000000	     -0.00000000	     34.49256148
      0.22242907	     -0.06521561	     -0.00013531	     -0.20644270	     -0.06691152	      0.88294951	     -0.00019219	     -0.22357653	     -0.00000000	     -0.00000000	     34.47546677
      0.22403157	     -0.06515441	     -0.00013417	     -0.20638181	     -0.06691640	      0.88294926	     -0.00019182	     -0.22357023	     -0.00000000	     -0.00000000	     34.93020104
      0.22563406	     -0.06509547	     -0.00013314	     -0.20632318	     -0.06692122	      0.88294904	     -0.00019141	     -0.22356341	     -0.00000000	     -0.00000000	     35.28696333
      0.22723655	     -0.06503221	     -0.00013177	     -0.20626023	     -0.06692598	      0.88294886	     -0.00019096	     -0.22355617	     -0.00000000	     -0.00000000	     35.59490747
      0.22883904	     -0.06497165	     -0.00013092	     -0.20619997	     -0.06693067	      0.88294871	     -0.00019047	     -0.22354840	     -0.00000000	     -0.00000000	     35.95175375
      0.23044154	     -0.06490670	     -0.00012950	     -0.20613534	     -0.06693531	      0.88294861	     -0.00018994	     -0.22354019	     -0.00000000	     -0.00000000	     36.04786291
      0.23204403	     -0.06484212	     -0.00012867	     -0.20607105	     -0.06693989	      0.88294855	     -0.00018937	     -0.22353149	     -0.00000000	     -0.00000000	     36.51039748
      0.23364652	     -0.06477666	     -0.00012741	     -0.20600590	     -0.06694440	      0.88294852	     -0.00018876	     -0.22352228	     -0.00000000	     -0.00000000	     36.94590787
      0.23524901	     -0.06471117	     -0.00012673	     -0.20594070	     -0.06694886	      0.88294853	     -0.00018810	     -0.22351261	     -0.00000000	      0.00000000	     37.33829630
      0.23655609	     -0.06465709	     -0.00012581	     -0.20588687	     -0.06695245	      0.88294856	     -0.00018754	     -0.22350435	     -0.00000000	      0.00000000	     37.77046907
      0.23786317	     -0.06460225	     -0.00012514	     -0.20583227	     -0.06695600	      0.88294860	     -0.00018696	     -0.22349580	     -0.00000000	      0.00000000	     37.90402237
      0.23917025	     -0.06454655	     -0.00012447	     -0.20577682	     -0.06695951	      0.88294867	     -0.00018635	     -0.22348692	     -0.00000000	      0.00000000	     38.34997197
      0.24130643	     -0.06445865	     -0.00012353	     -0.20568931	     -0.06696516	      0.88294882	     -0.00018529	     -0.22347179	     -0.00000000	      0.00000000	     38.27903599
      0.24278061	     -0.06439156	     -0.00012302	     -0.20562247	     -0.06696900	      0.88294895	     -0.00018453	     -0.22346090	     -0.00000000	      0.00000000	     39.13837262
      0.24425478	     -0.06432790	     -0.00012252	     -0.20555907	     -0.06697279	      0.88294909	     -0.00018373	     -0.22344960	     -0.00000000	      0.00000000	     39.49675762
      0.24561997	     -0.06426935	     -0.00012213	     -0.20550075	     -0.06697626	      0.88294923	     -0.00018297	     -0.22343884	     -0.00000000	      0.00000000	     39.96150688
      0.24698515	     -0.06421027	     -0.00012179	     -0.20544191	     -0.06697968	      0.88294939	     -0.00018217	     -0.22342783	     -0.00000000	      0.00000000	     40.03492225
      0.24835034	     -0.06414838	     -0.00012182	     -0.20538023	     -0.06698306	      0.88294955	     -0.00018136	     -0.22341656	     -0.00000000	      0.00000000	     40.51715988
      0.25144767	     -0.06401887	     -0.00012181	     -0.20525121	     -0.06699059	      0.88294993	     -0.00017941	     -0.22339025	     -0.00000000	      0.00000000	     40.25388799
      0.25268889	     -0.06395630	     -0.00012179	     -0.20518881	     -0.06699355	      0.88295008	     -0.00017859	     -0.22337957	     -0.00000000	      0.00000000	     41.34913324
      0.25393011	     -0.06390233	     -0.00012176	     -0.20513502	     -0.06699648	      0.88295024	     -0.00017775	     -0.22336866	     -0.00000000	      0.00000000	     41.68398334
      0.25572553	     -0.06382535	     -0.00012174	     -0.20505829	     -0.06700066	      0.88295046	     -0.00017650	     -0.22335273	     -0.00000000	      0.00000000	     41.66164226
      0.25752094	     -0.06374563	     -0.00012188	     -0.20497879	     -0.06700479	      0.88295067	     -0.00017522	     -0.22333663	     -0.00000000	      0.00000000	     42.27956800
      0.25931636	     -0.06366881	     -0.00012189	     -0.20490219	     -0.06700885	      0.88295088	     -0.00017389	     -0.22332028	     -0.00000000	      0.00000000	     42.33304063
      0.26082197	     -0.06360035	     -0.00012181	     -0.20483390	     -0.06701222	      0.88295104	     -0.00017275	     -0.22330642	     -0.00000000	      0.00000000	     43.09593765
      0.26232759	     -0.06353714	     -0.00012200	     -0.20477084	     -0.06701555	      0.88295119	     -0.00017158	     -0.22329243	     -0.00000000	      0.00000000	     43.11307106
      0.26391854	     -0.06347080	     -0.00012214	     -0.20470465	     -0.06701904	      0.88295134	     -0.00017032	     -0.22327764	     -0.00000000	      0.00000000	     43.26833895
      0.26550949	     -0.06340507	     -0.00012226	     -0.20463905	     -0.06702248	      0.88295148	     -0.00016903	     -0.22326283	     -0.00000000	      0.00000000	     43.70011072
      0.26709999	     -0.06334147	     -0.00012234	     -0.20457558	     -0.06702590	      0.88295160	     -0.00016771	     -0.22324807	     -0.00000000	      0.00000000	     43.65979080
      0.26869050	     -0.06327676	     -0.00012232	     -0.20451098	     -0.06702928	      0.88295171	     -0.00016636	     -0.22323338	     -0.00000000	      0.00000000	     44.20846599
      0.27028100	     -0.06321630	     -0.00012231	     -0.20445061	     -0.06703263	      0.88295181	     -0.00016500	     -0.22321875	     -0.00000000	      0.00000000	     44.07634367
      0.27187151	     -0.06315522	     -0.00012236	     -0.20438960	     -0.06703596	      0.88295190	     -0.00016360	     -0.22320430	     -0.00000000	      0.00000000	     44.71362990
      0.27346201	     -0.06310196	     -0.00012251	     -0.20433639	     -0.06703926	      0.88295199	     -0.00016219	     -0.22319001	     -0.00000000	      0.00000000	     44.65124445
      0.27505251	     -0.06304377	     -0.00012243	     -0.20427825	     -0.06704255	      0.88295206	     -0.00016075	     -0.22317604	     -0.00000000	      0.00000000	     45.01178780
      0.27664302	     -0.06299251	     -0.00012260	     -0.20422702	     -0.06704581	      0.88295213	     -0.00015929	     -0.22316232	     -0.00000000	      0.00000000	     44.80991794
      0.27823352	     -0.06294018	     -0.00012257	     -0.20417470	     -0.06704906	      0.88295220	     -0.00015782	     -0.22314892	     -0.00000000	      0.00000000	     45.23361043
      0.27982403	     -0.06289459	     -0.00012259	     -0.20412913	     -0.06705230	      0.88295227	     -0.00015632	     -0.22313587	     -0.00000000	      0.00000000	     45.13661123
      0.28141453	     -0.06284499	     -0.00012169	     -0.20407953	     -0.06705552	      0.88295234	     -0.00015481	     -0.22312322	     -0.00000000	      0.00000000	     45.64842234
      0.28300504	     -0.06280679	     -0.00012113	     -0.20404132	     -0.06705873	      0.88295242	     -0.00015329	     -0.22311089	     -0.00000000	      0.00000000	     45.88008860
      0.28441431	     -0.06276605	     -0.00012026	     -0.20400059	     -0.06706156	      0.88295250	     -0.00015192	     -0.22310042	     -0.00000000	      0.00000000	     46.03899404
      0.28582357	     -0.06273079	     -0.00012031	     -0.20396530	     -0.06706439	      0.88295259	     -0.00015055	     -0.22309022	     -0.00000000	      0.00000000	     46.02738541
      0.28723284	     -0.06269661	     -0.00012080	     -0.20393108	     -0.06706721	      0.88295269	     -0.00014917	     -0.22308049	     -0.00000000	      0.00000000	     46.46231029
      0.28924475	     -0.06265970	     -0.00012184	     -0.20389412	     -0.06707122	      0.88295284	     -0.00014719	     -0.22306743	     -0.00000000	      0.00000000	     46.32115169
      0.29066212	     -0.06262558	     -0.00012251	     -0.20385995	     -0.06707404	      0.88295297	     -0.00014579	     -0.22305887	     -0.00000000	      0.00000000	     46.91243589
      0.29207949	     -0.06260041	     -0.00012324	     -0.20383473	     -0.06707686	      0.88295311	     -0.00014438	     -0.22305065	     -0.00000000	      0.00000000	     47.09166425
      0.29349685	     -0.06257515	     -0.00012383	     -0.20380944	     -0.06707966	      0.88295326	     -0.00014297	     -0.22304284	     -0.00000000	      0.00000000	     47.43081464
      0.29531341	     -0.06254973	     -0.00012455	     -0.20378398	     -0.06708324	      0.88295347	     -0.00014116	     -0.22303343	     -0.00000000	      0.00000000	     47.41500862
      0.29692318	     -0.06251861	     -0.00012483	     -0.20375282	     -0.06708640	      0.88295367	     -0.00013956	     -0.22302557	     -0.00000000	      0.00000000	     47.79222981
      0.29853295	     -0.06250076	     -0.00012501	     -0.20373495	     -0.06708955	      0.88295389	     -0.00013796	     -0.22301804	     -0.00000000	      0.00000000	     47.94437707
      0.29994020	     -0.06248135	     -0.00012584	     -0.20371551	     -0.06709229	      0.88295409	     -0.00013656	     -0.22301192	     -0.00000000	      0.00000000	     48.28174583
      0.30134744	     -0.06246695	     -0.00012682	     -0.20370108	     -0.06709503	      0.88295430	     -0.00013517	     -0.22300614	     -0.00000000	      0.00000000	     48.51519224
      0.30304198	     -0.06245502	     -0.00012877	     -0.20368911	     -0.06709830	      0.88295456	     -0.00013350	     -0.22299977	     -0.00000000	      0.00000000	     48.56277671
      0.30446981	     -0.06244585	     -0.00012998	     -0.20367992	     -0.06710105	      0.88295478	     -0.00013210	     -0.22299497	     -0.00000000	      0.00000000	     48.65508032
      0.30589765	     -0.06244095	     -0.00013167	     -0.20367498	     -0.06710378	      0.88295501	     -0.00013071	     -0.22299067	     -0.00000000	      0.00000000	     49.06103662
      0.30761322	     -0.06244291	     -0.00013328	     -0.20367692	     -0.06710705	      0.88295528	     -0.00012906	     -0.22298625	     -0.00000000	      0.00000000	     48.80544828
      0.30913086	     -0.06244204	     -0.00013522	     -0.20367601	     -0.06710993	      0.88295551	     -0.00012762	     -0.22298304	      0.00000000	      0.00000000	     49.08422404
      0.31064850	     -0.06245100	     -0.00013601	     -0.20368498	     -0.06711279	      0.88295574	     -0.00012620	     -0.22298048	      0.00000000	      0.00000000	     48.99202916
      0.31216614	     -0.06246369	     -0.00013802	     -0.20369764	     -0.06711564	      0.88295595	     -0.00012480	     -0.22297872	      0.00000000	      0.00000000	     49.36756368
      0.31368378	     -0.06248384	     -0.00013877	     -0.20371780	     -0.06711847	      0.88295615	     -0.00012342	     -0.22297784	      0.00000000	      0.00000000	     49.10456451
      0.31520142	     -0.06250474	     -0.00014058	     -0.20373870	     -0.06712129	      0.88295633	     -0.00012207	     -0.22297784	      0.00000000	      0.00000000	     49.16085222
      0.31671906	     -0.06253126	     -0.00014106	     -0.20376524	     -0.06712410	      0.88295648	     -0.00012075	     -0.22297870	      0.00000000	      0.00000000	     49.31349810
      0.31823671	     -0.06256243	     -0.00014301	     -0.20379641	     -0.06712689	      0.88295661	     -0.00011946	     -0.22298046	      0.00000000	      0.00000000	     49.03168314
      0.31975435	     -0.06259921	     -0.00014377	     -0.20383322	     -0.06712967	      0.88295671	     -0.00011821	     -0.22298315	      0.00000000	      0.00000000	     49.06551311
      0.32127199	     -0.06263780	     -0.00014563	     -0.20387183	     -0.06713243	      0.88295677	     -0.00011699	     -0.22298684	      0.00000000	      0.00000000	     48.95824716
      0.32278963	     -0.06268457	     -0.00014669	     -0.20391864	     -0.06713518	      0.88295680	     -0.00011581	     -0.22299148	      0.00000000	      0.00000000	     48.77435022
      0.32430727	     -0.06273143	     -0.00014862	     -0.20396552	     -0.06713791	      0.88295678	     -0.00011466	     -0.22299716	      0.00000000	     -0.00000000	     48.72337764
      0.32582491	     -0.06278509	     -0.00014994	     -0.20401923	     -0.06714063	      0.88295673	     -0.00011356	     -0.22300380	      0.00000000	     -0.00000000	     48.33520264
      0.32776700	     -0.06285868	     -0.00015310	     -0.20409286	     -0.06714409	      0.88295659	     -0.00011221	     -0.22301383	      0.00000000	     -0.00000000	     48.27729943
      0.32899874	     -0.06290697	     -0.00015353	     -0.20414122	     -0.06714626	      0.88295646	     -0.00011140	     -0.22302096	      0.00000000	     -0.00000000	     47.90120578
      0.33023048	     -0.06295820	     -0.00015506	     -0.20419250	     -0.06714843	      0.88295630	     -0.00011061	     -0.22302869	      0.00000000	     -0.00000000	     47.87826700
      0.33193706	     -0.06303490	     -0.00015694	     -0.20426929	     -0.06715142	      0.88295602	     -0.00010957	     -0.22304046	      0.00000000	     -0.00000000	     47.26763029
      0.33364364	     -0.06311202	     -0.00015908	     -0.20434649	     -0.06715438	      0.88295567	     -0.00010858	     -0.22305341	      0.00000000	     -0.00000000	     47.46395343
      0.33535429	     -0.06319833	     -0.00016077	     -0.20443292	     -0.06715732	      0.88295527	     -0.00010766	     -0.22306751	      0.00000000	     -0.00000000	     46.94939248
      0.33684044	     -0.06327409	     -0.00016296	     -0.20450876	     -0.06715986	      0.88295486	     -0.00010691	     -0.22308069	      0.00000000	     -0.00000000	     46.87271868
      0.33832659	     -0.06335235	     -0.00016426	     -0.20458715	     -0.06716238	      0.88295441	     -0.00010621	     -0.22309470	      0.00000000	     -0.00000000	     46.44042617
      0.33981274	     -0.06343427	     -0.00016629	     -0.20466919	     -0.06716487	      0.88295391	     -0.00010556	     -0.22310947	      0.00000000	     -0.00000000	     46.28180257
      0.34129888	     -0.06351697	     -0.00016771	     -0.20475204	     -0.06716734	      0.88295336	     -0.00010495	     -0.22312501	      0.00000000	     -0.00000000	     45.87842497
      0.34280715	     -0.06360487	     -0.00016949	     -0.20484009	     -0.06716983	      0.88295277	     -0.00010439	     -0.22314150	      0.00000000	     -0.00000000	     45.87216019
      0.34431543	     -0.06369433	     -0.00017073	     -0.20492973	     -0.06717229	      0.88295212	     -0.00010388	     -0.22315873	      0.00000000	     -0.00000000	     45.22439923
      0.34582370	     -0.06378734	     -0.00017257	     -0.20502292	     -0.06717472	      0.88295144	     -0.00010343	     -0.22317664	      0.00000000	     -0.00000000	     45.39593545
      0.34733197	     -0.06388245	     -0.00017407	     -0.20511823	     -0.06717712	      0.88295072	     -0.00010302	     -0.22319528	      0.00000000	     -0.00000000	     44.57806350
      0.34884024	     -0.06397960	     -0.00017607	     -0.20521559	     -0.06717948	      0.88294996	     -0.00010267	     -0.22321458	      0.00000000	     -0.00000000	     44.75468449
      0.35034852	     -0.06407955	     -0.00017772	     -0.20531577	     -0.06718182	      0.88294916	     -0.00010237	     -0.22323456	      0.00000000	     -0.00000000	     44.04963690
      0.35185679	     -0.06418038	     -0.00017962	     -0.20541684	     -0.06718411	      0.88294834	     -0.00010213	     -0.22325516	      0.00000000	     -0.00000000	     44.18802668
      0.35336506	     -0.06428348	     -0.00018118	     -0.20552020	     -0.06718637	      0.88294749	     -0.00010194	     -0.22327634	      0.00000000	     -0.00000000	     43.38180662
      0.35487333	     -0.06438571	     -0.00018284	     -0.20562271	     -0.06718859	      0.88294661	     -0.00010180	     -0.22329804	      0.00000000	     -0.00000000	     43.52171391
      0.35638161	     -0.06448994	     -0.00018413	     -0.20572725	     -0.06719076	      0.88294571	     -0.00010171	     -0.22332022	      0.00000000	     -0.00000000	     43.03673609
      0.35788988	     -0.06459384	     -0.00018569	     -0.20583147	     -0.06719289	      0.88294478	     -0.00010168	     -0.22334282	      0.00000000	     -0.00000000	     42.78061355
      0.35943856	     -0.06470073	     -0.00018726	     -0.20593871	     -0.06719503	      0.88294382	     -0.00010169	     -0.22336646	      0.00000000	     -0.00000000	     42.56227854
      0.36098724	     -0.06480774	     -0.00018915	     -0.20604609	     -0.06719711	      0.88294284	     -0.00010177	     -0.22339046	      0.00000000	     -0.00000000	     42.12021730
      0.36269221	     -0.06492556	     -0.00019044	     -0.20616435	     -0.06719933	      0.88294174	     -0.00010191	     -0.22341727	      0.00000000	     -0.00000000	     41.68549564
      0.36439718	     -0.06504570	     -0.00019190	     -0.20628494	     -0.06720148	      0.88294063	     -0.00010212	     -0.22344438	      0.00000000	     -0.00000000	     41.65051526
      0.36610215	     -0.06516075	     -0.00019186	     -0.20640052	     -0.06720356	      0.88293951	     -0.00010239	     -0.22347180	      0.00000000	     -0.00000000	     40.57391217
      0.36757191	     -0.06525608	     -0.00019348	     -0.20649626	     -0.06720528	      0.88293854	     -0.00010268	     -0.22349552	      0.00000000	     -0.00000000	     40.80568474
      0.36904167	     -0.06535546	     -0.00019388	     -0.20659611	     -0.06720694	      0.88293756	     -0.00010301	     -0.22351939	      0.00000000	     -0.00000000	     40.51525044
      0.37051142	     -0.06545615	     -0.00019478	     -0.20669726	     -0.06720853	      0.88293659	     -0.00010339	     -0.22354350	      0.00000000	     -0.00000000	     40.41467422
      0.37198118	     -0.06555454	     -0.00019523	     -0.20679616	     -0.06721006	      0.88293561	     -0.00010382	     -0.22356779	      0.00000000	     -0.00000000	     39.76220728
      0.37345093	     -0.06565179	     -0.00019587	     -0.20689391	     -0.06721152	      0.88293463	     -0.00010430	     -0.22359216	      0.00000000	     -0.00000000	     39.77721801
      0.37492069	     -0.06574987	     -0.00019642	     -0.20699252	     -0.06721290	      0.88293365	     -0.00010482	     -0.22361659	      0.00000000	     -0.00000000	     39.06182486
      0.37639044	     -0.06584330	     -0.00019691	     -0.20708648	     -0.06721421	      0.88293268	     -0.00010539	     -0.22364103	      0.00000000	     -0.00000000	     39.01634204
      0.37778136	     -0.06593257	     -0.00019717	     -0.20717628	     -0.06721537	      0.88293176	     -0.00010597	     -0.22366406	      0.00000000	     -0.00000000	     38.77540272
      0.37917228	     -0.06601938	     -0.00019726	     -0.20726363	     -0.06721646	      0.88293084	     -0.00010659	     -0.22368701	      0.00000000	     -0.00000000	     38.21083978
      0.38056320	     -0.06610369	     -0.00019722	     -0.20734849	     -0.06721748	      0.88292993	     -0.00010725	     -0.22370980	      0.00000000	     -0.00000000	     38.08542227
      0.38270350	     -0.06623636	     -0.00019724	     -0.20748203	     -0.06721891	      0.88292854	     -0.00010834	     -0.22374454	      0.00000000	     -0.00000000	     37.46691901
      0.38484380	     -0.06636028	     -0.00019671	     -0.20760685	     -0.06722014	      0.88292716	     -0.00010953	     -0.22377898	      0.00000000	     -0.00000000	     37.22299060
      0.38619840	     -0.06644172	     -0.00019706	     -0.20768885	     -0.06722083	      0.88292630	     -0.00011032	     -0.22380050	      0.00000000	     -0.00000000	     36.69115714
      0.38755301	     -0.06651681	     -0.00019663	     -0.20776453	     -0.06722144	      0.88292544	     -0.00011115	     -0.22382186	      0.00000000	     -0.00000000	     36.34188547
      0.38925421	     -0.06661208	     -0.00019618	     -0.20786054	     -0.06722209	      0.88292438	     -0.00011224	     -0.22384834	      0.00000000	     -0.00000000	     36.13346805
      0.39095540	     -0.06670449	     -0.00019563	     -0.20795372	     -0.06722261	      0.88292333	     -0.00011338	     -0.22387438	      0.00000000	     -0.00000000	     35.48171010
      0.39253105	     -0.06678710	     -0.00019517	     -0.20803704	     -0.06722298	      0.88292236	     -0.00011448	     -0.22389811	      0.00000000	     -0.00000000	     35.12561925
      0.39410669	     -0.06686828	     -0.00019462	     -0.20811894	     -0.06722324	      0.88292141	     -0.00011562	     -0.22392137	      0.00000000	     -0.00000000	     34.93079591
      0.39568233	     -0.06694447	     -0.00019391	     -0.20819586	     -0.06722338	      0.88292047	     -0.00011680	     -0.22394419	      0.00000000	     -0.00000000	     34.38480600
      0.39725798	     -0.06701847	     -0.00019345	     -0.20827058	     -0.06722340	      0.88291955	     -0.00011801	     -0.22396646	      0.00000000	     -0.00000000	     34.41030825
      0.39883362	     -0.06708817	     -0.00019283	     -0.20834103	     -0.06722331	      0.88291864	     -0.00011927	     -0.22398825	      0.00000000	     -0.00000000	     33.52897902
      0.40040926	     -0.06715382	     -0.00019193	     -0.20840743	     -0.06722309	      0.88291774	     -0.00012055	     -0.22400951	      0.00000000	     -0.00000000	     33.36546482
      0.40198491	     -0.06721696	     -0.00019074	     -0.20847133	     -0.06722276	      0.88291687	     -0.00012187	     -0.22403013	      0.00000000	     -0.00000000	     33.03472107
      0.40356055	     -0.06727465	     -0.00018942	     -0.20852979	     -0.06722230	      0.88291601	     -0.00012322	     -0.22405006	      0.00000000	     -0.00000000	     32.87919708
      0.40491376	     -0.06732216	     -0.00018815	     -0.20857796	     -0.06722181	      0.88291530	     -0.00012440	     -0.22406653	      0.00000000	     -0.00000000	     32.69261848
      0.40626698	     -0.06736520	     -0.00018666	     -0.20862168	     -0.06722122	      0.88291459	     -0.00012560	     -0.22408240	      0.00000000	     -0.00000000	     32.26451453
      0.40762019	     -0.06740443	     -0.00018513	     -0.20866158	     -0.06722054	      0.88291391	     -0.00012681	     -0.22409760	      0.00000000	     -0.00000000	     32.16854319
      0.41018820	     -0.06747340	     -0.00018204	     -0.20873184	     -0.06721900	      0.88291267	     -0.00012916	     -0.22412453	      0.00000000	     -0.00000000	     31.26893223
      0.41155738	     -0.06750086	     -0.00018037	     -0.20875997	     -0.06721804	      0.88291203	     -0.00013043	     -0.22413781	      0.00000000	     -0.00000000	     31.61491584
      0.41292656	     -0.06752940	     -0.00017871	     -0.20878920	     -0.06721698	      0.88291142	     -0.00013171	     -0.22415027	      0.00000000	     -0.00000000	     31.20479639
      0.41429574	     -0.06755453	     -0.00017697	     -0.20881500	     -0.06721582	      0.88291084	     -0.00013301	     -0.22416197	      0.00000000	     -0.00000000	     31.15271264
      0.41600116	     -0.06758413	     -0.00017474	     -0.20884546	     -0.06721424	      0.88291015	     -0.00013463	     -0.22417551	      0.00000000	     -0.00000000	     30.51532387
      0.41770658	     -0.06760514	     -0.00017239	     -0.20886730	     -0.06721251	      0.88290949	     -0.00013626	     -0.22418791	      0.00000000	     -0.00000000	     30.58824889
      0.41941200	     -0.06762644	     -0.00016983	     -0.20888945	     -0.06721062	      0.88290889	     -0.00013790	     -0.22419913	      0.00000000	     -0.00000000	     30.36791161
      0.42111742	     -0.06764286	     -0.00016758	     -0.20890670	     -0.06720859	      0.88290833	     -0.00013955	     -0.22420924	      0.00000000	     -0.00000000	     29.98103342
      0.42259026	     -0.06765312	     -0.00016506	     -0.20891769	     -0.06720670	      0.88290788	     -0.00014097	     -0.22421708	      0.00000000	     -0.00000000	     29.94369294
      0.42406310	     -0.06766161	     -0.00016267	     -0.20892689	     -0.06720470	      0.88290747	     -0.00014238	     -0.22422411	      0.00000000	     -0.00000000	     29.87970168
      0.42546803	     -0.06766869	     -0.00016031	     -0.20893466	     -0.06720269	      0.88290711	     -0.00014373	     -0.22423008	      0.00000000	     -0.00000000	     29.86281366
      0.42687296	     -0.06767259	     -0.00015783	     -0.20893924	     -0.06720057	      0.88290678	     -0.00014507	     -0.22423537	      0.00000000	     -0.00000000	     29.51299748
      0.42827788	     -0.06767289	     -0.00015521	     -0.20894022	     -0.06719835	      0.88290648	     -0.00014641	     -0.22423995	      0.00000000	     -0.00000000	     29.54409775
      0.43030119	     -0.06767242	     -0.00015136	     -0.20894072	     -0.06719497	      0.88290611	     -0.00014831	     -0.22424530	      0.00000000	     -0.00000000	     29.37123246
      0.43170998	     -0.06766536	     -0.00014824	     -0.20893434	     -0.06719248	      0.88290589	     -0.00014963	     -0.22424822	      0.00000000	     -0.00000000	     29.31168436
      0.43311878	     -0.06765919	     -0.00014541	     -0.20892884	     -0.06718989	      0.88290570	     -0.00015093	     -0.22425039	      0.00000000	     -0.00000000	     29.15147952
      0.43488628	     -0.06764843	     -0.00014139	     -0.20891893	     -0.06718650	      0.88290551	     -0.00015254	     -0.22425223	      0.00000000	     -0.00000000	     28.76252737
      0.43647662	     -0.06763046	     -0.00013749	     -0.20890170	     -0.06718331	      0.88290537	     -0.00015397	     -0.22425296	      0.00000000	     -0.00000000	     29.06682787
      0.43806697	     -0.06761369	     -0.00013367	     -0.20888568	     -0.06717999	      0.88290527	     -0.00015537	     -0.22425275	      0.00000000	     -0.00000000	     28.69075221
      0.43971822	     -0.06759141	     -0.00012959	     -0.20886415	     -0.06717640	      0.88290521	     -0.00015680	     -0.22425166	      0.00000000	     -0.00000000	     28.70851853
      0.44136947	     -0.06757012	     -0.00012554	     -0.20884361	     -0.06717268	      0.88290518	     -0.00015819	     -0.22424962	      0.00000000	     -0.00000000	     28.77569971
      0.44302071	     -0.06754037	     -0.00012132	     -0.20881462	     -0.06716882	      0.88290518	     -0.00015954	     -0.22424677	      0.00000000	      0.00000000	     28.40742302
      0.44449642	     -0.06751207	     -0.00011772	     -0.20878697	     -0.06716526	      0.88290522	     -0.00016071	     -0.22424337	      0.00000000	      0.00000000	     28.51236112
      0.44597212	     -0.06748237	     -0.00011405	     -0.20875792	     -0.06716160	      0.88290527	     -0.00016185	     -0.22423925	      0.00000000	      0.00000000	     28.53235573
      0.44744783	     -0.06745152	     -0.00011035	     -0.20872771	     -0.06715784	      0.88290536	     -0.00016295	     -0.22423443	      0.00000000	      0.00000000	     28.63688744
      0.44892353	     -0.06741782	     -0.00010661	     -0.20869464	     -0.06715397	      0.88290546	     -0.00016401	     -0.22422894	      0.00000000	      0.00000000	     28.33554059
      0.45039924	     -0.06738029	     -0.00010288	     -0.20865772	     -0.06715001	      0.88290559	     -0.00016503	     -0.22422277	      0.00000000	      0.00000000	     28.47918608
      0.45182836	     -0.06734377	     -0.00009921	     -0.20862179	     -0.06714608	      0.88290574	     -0.00016598	     -0.22421614	      0.00000000	      0.00000000	     28.48959968
      0.45325748	     -0.06730477	     -0.00009554	     -0.20858336	     -0.06714207	      0.88290591	     -0.00016688	     -0.22420891	      0.00000000	      0.00000000	     28.25889295
      0.45468660	     -0.06726215	     -0.00009185	     -0.20854130	     -0.06713796	      0.88290610	     -0.00016775	     -0.22420107	      0.00000000	      0.00000000	     28.35991907
      0.45611815	     -0.06721959	     -0.00008815	     -0.20849928	     -0.06713377	      0.88290631	     -0.00016856	     -0.22419259	      0.00000000	      0.00000000	     28.40629600
      0.45754971	     -0.06717411	     -0.00008442	     -0.20845435	     -0.06712950	      0.88290654	     -0.00016934	     -0.22418355	      0.00000000	      0.00000000	     28.17228591
      0.45898127	     -0.06712591	     -0.00008085	     -0.20840666	     -0.06712515	      0.88290680	     -0.00017006	     -0.22417391	      0.00000000	      0.00000000	     28.28865929
      0.46048435	     -0.06707488	     -0.00007725	     -0.20835615	     -0.06712049	      0.88290709	     -0.00017077	     -0.22416317	      0.00000000	      0.00000000	     28.34090560
      0.46198742	     -0.06702188	     -0.00007378	     -0.20830366	     -0.06711576	      0.88290741	     -0.00017143	     -0.22415182	      0.00000000	      0.00000000	     28.12946558
      0.46349050	     -0.06696526	     -0.00007016	     -0.20824753	     -0.06711095	      0.88290776	     -0.00017203	     -0.22413986	      0.00000000	      0.00000000	     28.32962500
      0.46499358	     -0.06690796	     -0.00006662	     -0.20819070	     -0.06710607	      0.88290813	     -0.00017257	     -0.22412727	      0.00000000	      0.00000000	     28.10909961
      0.46649666	     -0.06684794	     -0.00006317	     -0.20813113	     -0.06710111	      0.88290854	     -0.00017306	     -0.22411407	      0.00000000	      0.00000000	     28.33233051
      0.46799974	     -0.06678475	     -0.00005953	     -0.20806839	     -0.06709609	      0.88290898	     -0.00017349	     -0.22410028	      0.00000000	      0.00000000	     28.20922391
      0.46999283	     -0.06670343	     -0.00005515	     -0.20798761	     -0.06708933	      0.88290961	     -0.00017397	     -0.22408099	      0.00000000	      0.00000000	     28.14464492
      0.47198591	     -0.06660732	     -0.00004984	     -0.20789204	     -0.06708245	      0.88291031	     -0.00017435	     -0.22406077	      0.00000000	      0.00000000	     28.27204487
      0.47323704	     -0.06654732	     -0.00004770	     -0.20783232	     -0.06707809	      0.88291078	     -0.00017453	     -0.22404741	      0.00000000	      0.00000000	     28.35098114
      0.47448818	     -0.06648890	     -0.00004486	     -0.20777421	     -0.06707369	      0.88291128	     -0.00017468	     -0.22403362	      0.00000000	      0.00000000	     28.35612100
      0.47632523	     -0.06640079	     -0.00004085	     -0.20768650	     -0.06706716	      0.88291205	     -0.00017481	     -0.22401277	      0.00000000	      0.00000000	     28.44426367
      0.47816227	     -0.06630979	     -0.00003716	     -0.20759588	     -0.06706056	      0.88291289	     -0.00017486	     -0.22399108	      0.00000000	      0.00000000	     28.18795887
      0.47972681	     -0.06622388	     -0.00003364	     -0.20751028	     -0.06705488	      0.88291366	     -0.00017484	     -0.22397188	      0.00000000	      0.00000000	     28.50086738
      0.48129135	     -0.06614236	     -0.00003073	     -0.20742902	     -0.06704917	      0.88291447	     -0.00017475	     -0.22395197	      0.00000000	      0.00000000	     28.61663009
      0.48295202	     -0.06605158	     -0.00002734	     -0.20733852	     -0.06704305	      0.88291538	     -0.00017458	     -0.22393025	      0.00000000	      0.00000000	     28.53013668
      0.48461268	     -0.06595823	     -0.00002445	     -0.20724541	     -0.06703690	      0.88291635	     -0.00017434	     -0.22390784	      0.00000000	      0.00000000	     28.78884749
      0.48607228	     -0.06587581	     -0.00002151	     -0.20716319	     -0.06703146	      0.88291724	     -0.00017408	     -0.22388758	      0.00000000	      0.00000000	     28.96512590
      0.48753188	     -0.06579259	     -0.00001920	     -0.20708014	     -0.06702599	      0.88291818	     -0.00017376	     -0.22386684	      0.00000000	      0.00000000	     28.84388456
      0.48899148	     -0.06570620	     -0.00001662	     -0.20699391	     -0.06702050	      0.88291916	     -0.00017339	     -0.22384562	      0.00000000	      0.00000000	     29.12446472
      0.49045108	     -0.06562175	     -0.00001443	     -0.20690959	     -0.06701499	      0.88292018	     -0.00017297	     -0.22382390	      0.00000000	      0.00000000	     29.16285202
      0.49231717	     -0.06551124	     -0.00001121	     -0.20679923	     -0.06700792	      0.88292155	     -0.00017235	     -0.22379557	      0.00000000	      0.00000001	     29.34940999
      0.49394367	     -0.06541179	     -0.00000928	     -0.20669987	     -0.06700174	      0.88292281	     -0.00017175	     -0.22377027	      0.00000000	      0.00000001	     29.21375718
      0.49557018	     -0.06531093	     -0.00000664	     -0.20659909	     -0.06699555	      0.88292411	     -0.00017108	     -0.22374443	      0.00000000	      0.00000001	     29.53875113
      0.49719668	     -0.06521327	     -0.00000498	     -0.20650147	     -0.06698935	      0.88292546	     -0.00017036	     -0.22371812	      0.00000000	      0.00000001	     29.53088863
      0.49882319	     -0.06511077	     -0.00000235	     -0.20639901	     -0.06698314	      0.88292687	     -0.00016958	     -0.22369141	      0.00000000	      0.00000001	     29.75650672
      0.50044969	     -0.06501140	     -0.00000156	     -0.20629963	     -0.06697693	      0.88292832	     -0.00016874	     -0.22366427	      0.00000000	      0.00000001	     29.88492918
      0.50207620	     -0.06490779	      0.00000079	     -0.20619600	     -0.06697072	      0.88292981	     -0.00016785	     -0.22363680	      0.00000000	      0.00000001	     30.07936627
      0.50370270	     -0.06481089	      0.00000082	     -0.20609902	     -0.06696451	      0.88293136	     -0.00016690	     -0.22360893	      0.00000000	      0.00000001	     30.41531712
      0.50532920	     -0.06470506	      0.00000327	     -0.20599315	     -0.06695832	      0.88293294	     -0.00016590	     -0.22358086	      0.00000000	      0.00000001	     30.30385107
      0.50678250	     -0.06461474	      0.00000300	     -0.20590272	     -0.06695279	      0.88293439	     -0.00016497	     -0.22355546	      0.00000000	      0.00000001	     30.57536295
      0.50823579	     -0.06452238	      0.00000427	     -0.20581027	     -0.06694728	      0.88293586	     -0.00016400	     -0.22352986	      0.00000000	      0.00000001	     30.77448288
      0.50962114	     -0.06443688	      0.00000455	     -0.20572464	     -0.06694204	      0.88293730	     -0.00016304	     -0.22350527	      0.00000000	      0.00000001	     31.05793473
      0.51100649	     -0.06434965	      0.00000517	     -0.20563729	     -0.06693682	      0.88293876	     -0.00016205	     -0.22348055	      0.00000000	      0.00000001	     30.99975697
      0.51239184	     -0.06426186	      0.00000553	     -0.20554934	     -0.06693161	      0.88294024	     -0.00016103	     -0.22345567	      0.00000000	      0.00000001	     31.28413490
      0.51513813	     -0.06409228	      0.00000732	     -0.20537945	     -0.06692135	      0.88294323	     -0.00015891	     -0.22340600	      0.00000000	      0.00000001	     31.25148247
      0.51640230	     -0.06400873	      0.00000726	     -0.20529570	     -0.06691665	      0.88294463	     -0.00015791	     -0.22338304	      0.00000000	      0.00000001	     31.75397654
      0.51766646	     -0.06393080	      0.00000725	     -0.20521757	     -0.06691198	      0.88294605	     -0.00015688	     -0.22336005	      0.00000000	      0.00000001	     31.79929455
      0.51943541	     -0.06382224	      0.00000684	     -0.20510871	     -0.06690548	      0.88294805	     -0.00015540	     -0.22332800	      0.00000000	      0.00000001	     32.14033192
      0.52093898	     -0.06373431	      0.00000593	     -0.20502048	     -0.06690000	      0.88294976	     -0.00015412	     -0.22330084	      0.00000000	      0.00000001	     32.25659368
      0.52244255	     -0.06364252	      0.00000518	     -0.20492839	     -0.06689455	      0.88295149	     -0.00015281	     -0.22327382	      0.00000000	      0.00000001	     32.31442899
      0.52405996	     -0.06354737	      0.00000407	     -0.20483289	     -0.06688873	      0.88295336	     -0.00015137	     -0.22324486	      0.00000000	      0.00000001	     32.63725822
      0.52567736	     -0.06345362	      0.00000271	     -0.20473877	     -0.06688296	      0.88295525	     -0.00014991	     -0.22321604	      0.00000000	      0.00000001	     32.63781909
      0.52737517	     -0.06335878	      0.00000096	     -0.20464351	     -0.06687696	      0.88295723	     -0.00014835	     -0.22318597	      0.00000000	      0.00000001	     33.05493934
      0.52907297	     -0.06326287	     -0.00000063	     -0.20454717	     -0.06687101	      0.88295922	     -0.00014677	     -0.22315615	      0.00000000	      0.00000001	     32.93702148
      0.53077078	     -0.06316956	     -0.00000295	     -0.20445340	     -0.06686513	      0.88296120	     -0.00014517	     -0.22312662	      0.00000000	      0.00000001	     33.25986805
      0.53246858	     -0.06307893	     -0.00000466	     -0.20436230	     -0.06685932	      0.88296319	     -0.00014355	     -0.22309737	      0.00000000	      0.00000001	     33.34284088
      0.53416638	     -0.06298940	     -0.00000771	     -0.20427225	     -0.06685357	      0.88296518	     -0.00014192	     -0.22306843	      0.00000000	      0.00000001	     33.78614968
      0.53586419	     -0.06290259	     -0.00000868	     -0.20418494	     -0.06684789	      0.88296716	     -0.00014027	     -0.22303981	      0.00000000	      0.00000001	     33.57250248
      0.53723502	     -0.06283200	     -0.00001216	     -0.20411389	     -0.06684336	      0.88296875	     -0.00013894	     -0.22301696	      0.00000000	      0.00000001	     34.02803696
      0.53860585	     -0.06276446	     -0.00001306	     -0.20404592	     -0.06683888	      0.88297034	     -0.00013761	     -0.22299433	      0.00000000	      0.00000001	     34.21257746
      0.54035697	     -0.06268241	     -0.00001556	     -0.20396329	     -0.06683323	      0.88297235	     -0.00013590	     -0.22296581	      0.00000000	      0.00000001	     34.15839547
      0.54183859	     -0.06261098	     -0.00001659	     -0.20389137	     -0.06682852	      0.88297404	     -0.00013446	     -0.22294206	      0.00000000	      0.00000001	     34.44909300
      0.54332021	     -0.06254446	     -0.00001930	     -0.20382431	     -0.06682387	      0.88297573	     -0.00013302	     -0.22291859	      0.00000000	      0.00000001	     34.78095608
      0.54480183	     -0.06247688	     -0.00002071	     -0.20375622	     -0.06681928	      0.88297740	     -0.00013159	     -0.22289548	      0.00000000	      0.00000001	     34.77651558
      0.54671421	     -0.06239766	     -0.00002522	     -0.20367626	     -0.06681347	      0.88297953	     -0.00012976	     -0.22286608	      0.00000000	      0.00000001	     35.13288358
      0.54797626	     -0.06233764	     -0.00002627	     -0.20361579	     -0.06680969	      0.88298093	     -0.00012856	     -0.22284710	      0.00000000	      0.00000001	     35.09979064
      0.54923832	     -0.06228234	     -0.00002971	     -0.20355997	     -0.06680596	      0.88298231	     -0.00012738	     -0.22282831	      0.00000000	      0.00000001	     35.31700480
      0.55099788	     -0.06221452	     -0.00003417	     -0.20349143	     -0.06680086	      0.88298422	     -0.00012575	     -0.22280275	      0.00000000	      0.00000001	     35.50084861
      0.55275744	     -0.06214499	     -0.00003929	     -0.20342116	     -0.06679586	      0.88298611	     -0.00012416	     -0.22277797	      0.00000000	      0.00000001	     35.49848515
      0.55412187	     -0.06209339	     -0.00004205	     -0.20336899	     -0.06679206	      0.88298755	     -0.00012296	     -0.22275918	      0.00000000	      0.00000001	     35.94631572
      0.55548630	     -0.06204078	     -0.00004530	     -0.20331580	     -0.06678833	      0.88298898	     -0.00012178	     -0.22274075	      0.00000000	      0.00000001	     36.01191851
      0.55792447	     -0.06195250	     -0.00005001	     -0.20322649	     -0.06678184	      0.88299149	     -0.00011976	     -0.22270868	      0.00000000	      0.00000001	     36.23738209
      0.55915994	     -0.06190810	     -0.00005420	     -0.20318153	     -0.06677864	      0.88299274	     -0.00011878	     -0.22269274	      0.00000000	      0.00000001	     36.46545232
      0.56039541	     -0.06186469	     -0.00005742	     -0.20313757	     -0.06677550	      0.88299397	     -0.00011784	     -0.22267704	      0.00000000	      0.00000001	     36.66147657
      0.56223655	     -0.06180445	     -0.00006335	     -0.20307649	     -0.06677095	      0.88299579	     -0.00011649	     -0.22265421	      0.00000000	      0.00000001	     36.61448895
      0.56407770	     -0.06174208	     -0.00006888	     -0.20301326	     -0.06676654	      0.88299756	     -0.00011524	     -0.22263205	      0.00000000	      0.00000001	     37.10660981
      0.56556230	     -0.06169666	     -0.00007484	     -0.20296712	     -0.06676309	      0.88299897	     -0.00011429	     -0.22261452	      0.00000000	      0.00000001	     37.21410954
      0.56704691	     -0.06164968	     -0.00007868	     -0.20291945	     -0.06675974	      0.88300035	     -0.00011340	     -0.22259738	      0.00000000	      0.00000001	     37.31138079
      0.56853152	     -0.06160654	     -0.00008435	     -0.20287558	     -0.06675650	      0.88300171	     -0.00011258	     -0.22258054	      0.00000000	      0.00000001	     37.66936115
      0.57001613	     -0.06156105	     -0.00008833	     -0.20282939	     -0.06675336	      0.88300304	     -0.00011183	     -0.22256406	      0.00000000	      0.00000001	     37.73201589
      0.57194313	     -0.06151239	     -0.00009669	     -0.20277975	     -0.06674945	      0.88300473	     -0.00011095	     -0.22254304	      0.00000000	      0.00000001	     37.97012797
      0.57310317	     -0.06147296	     -0.00009890	     -0.20273978	     -0.06674719	      0.88300572	     -0.00011048	     -0.22253078	      0.00000000	      0.00000001	     38.01467757
      0.57426321	     -0.06143739	     -0.00010325	     -0.20270363	     -0.06674499	      0.88300671	     -0.00011006	     -0.22251856	      0.00000000	      0.00000001	     38.17883691
      0.57616472	     -0.06138961	     -0.00010969	     -0.20265490	     -0.06674154	      0.88300828	     -0.00010947	     -0.22249899	      0.00000000	      0.00000001	     38.32312349
      0.57806624	     -0.06133530	     -0.00011725	     -0.20259961	     -0.06673829	      0.88300981	     -0.00010900	     -0.22247996	      0.00000000	      0.00000001	     38.59242212
      0.57929447	     -0.06130382	     -0.00012019	     -0.20256753	     -0.06673628	      0.88301077	     -0.00010877	     -0.22246788	      0.00000000	      0.00000001	     38.77905950
      0.58052271	     -0.06127290	     -0.00012443	     -0.20253598	     -0.06673436	      0.88301171	     -0.00010860	     -0.22245604	      0.00000000	      0.00000001	     38.89659668
      0.58222201	     -0.06123200	     -0.00012955	     -0.20249422	     -0.06673185	      0.88301299	     -0.00010845	     -0.22243998	      0.00000000	      0.00000001	     39.09570919
      0.58392131	     -0.06118956	     -0.00013505	     -0.20245091	     -0.06672949	      0.88301423	     -0.00010841	     -0.22242432	      0.00000000	      0.00000000	     39.09596163
      0.58529933	     -0.06115681	     -0.00013876	     -0.20241745	     -0.06672769	      0.88301520	     -0.00010847	     -0.22241186	      0.00000000	      0.00000000	     39.42618755
      0.58667735	     -0.06112483	     -0.00014287	     -0.20238476	     -0.06672601	      0.88301616	     -0.00010859	     -0.22239967	      0.00000000	      0.00000000	     39.36739143
      0.58814960	     -0.06109311	     -0.00014690	     -0.20235227	     -0.06672433	      0.88301715	     -0.00010881	     -0.22238691	      0.00000000	      0.00000000	     39.69008703
      0.58962185	     -0.06106321	     -0.00015094	     -0.20232161	     -0.06672278	      0.88301811	     -0.00010911	     -0.22237451	      0.00000000	      0.00000000	     39.45858734
      0.59109410	     -0.06103291	     -0.00015463	     -0.20229053	     -0.06672136	      0.88301905	     -0.00010950	     -0.22236245	      0.00000000	      0.00000000	     39.78953409
      0.59272197	     -0.06100382	     -0.00015852	     -0.20226058	     -0.06671994	      0.88302006	     -0.00011003	     -0.22234953	      0.00000000	      0.00000000	     39.95244294
      0.59434984	     -0.06097854	     -0.00016217	     -0.20223444	     -0.06671867	      0.88302103	     -0.00011067	     -0.22233707	      0.00000000	      0.00000000	     40.09289327
      0.59597771	     -0.06095179	     -0.00016539	     -0.20220685	     -0.06671757	      0.88302198	     -0.00011141	     -0.22232518	      0.00000000	      0.00000000	     39.91660965
      0.59745522	     -0.06092919	     -0.00016809	     -0.20218347	     -0.06671671	      0.88302280	     -0.00011218	     -0.22231482	      0.00000000	      0.00000000	     40.09462223
      0.59893272	     -0.06091278	     -0.00017073	     -0.20216628	     -0.06671599	      0.88302360	     -0.00011304	     -0.22230493	      0.00000000	      0.00000000	     40.22439327
      0.60041023	     -0.06089885	     -0.00017335	     -0.20215157	     -0.06671539	      0.88302436	     -0.00011398	     -0.22229562	      0.00000000	      0.00000000	     40.28077330
      0.60188773	     -0.06088977	     -0.00017583	     -0.20214172	     -0.06671494	      0.88302510	     -0.00011501	     -0.22228694	      0.00000000	      0.00000000	     40.17308205
      0.60336524	     -0.06088103	     -0.00017809	     -0.20213219	     -0.06671462	      0.88302580	     -0.00011613	     -0.22227894	      0.00000000	      0.00000000	     40.48941528
      0.60484275	     -0.06088200	     -0.00018006	     -0.20213239	     -0.06671443	      0.88302648	     -0.00011734	     -0.22227165	     -0.00000000	      0.00000000	     40.31902357
      0.60632025	     -0.06088344	     -0.00018172	     -0.20213305	     -0.06671438	      0.88302712	     -0.00011863	     -0.22226525	     -0.00000000	      0.00000000	     40.38358705
      0.60779776	     -0.06089077	     -0.00018284	     -0.20213962	     -0.06671447	      0.88302772	     -0.00012001	     -0.22225968	     -0.00000000	      0.00000000	     40.38418379
      0.60927526	     -0.06090233	     -0.00018368	     -0.20215043	     -0.06671469	      0.88302829	     -0.00012147	     -0.22225503	     -0.00000000	      0.00000000	     40.50336474
      0.61075277	     -0.06091869	     -0.00018415	     -0.20216605	     -0.06671505	      0.88302882	     -0.00012302	     -0.22225135	     -0.00000000	      0.00000000	     40.37250359
      0.61223027	     -0.06093711	     -0.00018453	     -0.20218374	     -0.06671554	      0.88302931	     -0.00012466	     -0.22224865	     -0.00000000	      0.00000000	     40.39055659
      0.61374411	     -0.06096275	     -0.00018459	     -0.20220863	     -0.06671618	      0.88302976	     -0.00012642	     -0.22224689	     -0.00000000	      0.00000000	     40.46862207
      0.61525794	     -0.06099119	     -0.00018472	     -0.20223635	     -0.06671695	      0.88303016	     -0.00012828	     -0.22224623	     -0.00000000	      0.00000000	     40.18771807
      0.61677177	     -0.06102227	     -0.00018429	     -0.20226670	     -0.06671787	      0.88303051	     -0.00013022	     -0.22224661	     -0.00000000	      0.00000000	     40.35746882
      0.61828560	     -0.06105863	     -0.00018431	     -0.20230235	     -0.06671892	      0.88303081	     -0.00013225	     -0.22224800	     -0.00000000	      0.00000000	     40.24507430
      0.61979944	     -0.06109797	     -0.00018357	     -0.20234099	     -0.06672010	      0.88303104	     -0.00013437	     -0.22225047	     -0.00000000	      0.00000000	     40.12783552
      0.62131327	     -0.06113855	     -0.00018343	     -0.20238088	     -0.06672141	      0.88303122	     -0.00013657	     -0.22225394	     -0.00000000	      0.00000000	     40.04256148
      0.62282710	     -0.06118566	     -0.00018248	     -0.20242732	     -0.06672285	      0.88303133	     -0.00013886	     -0.22225838	     -0.00000000	      0.00000000	     39.96506070
      0.62434093	     -0.06123130	     -0.00018214	     -0.20247229	     -0.06672442	      0.88303138	     -0.00014124	     -0.22226382	     -0.00000000	      0.00000000	     39.89283074
      0.62585477	     -0.06128400	     -0.00018097	     -0.20252435	     -0.06672611	      0.88303136	     -0.00014369	     -0.22227014	     -0.00000000	     -0.00000000	     39.64571197
      0.62736860	     -0.06133528	     -0.00018077	     -0.20257498	     -0.06672792	      0.88303128	     -0.00014624	     -0.22227742	     -0.00000000	     -0.00000000	     39.56038931
      0.62888243	     -0.06139180	     -0.00017966	     -0.20263088	     -0.06672986	      0.88303112	     -0.00014886	     -0.22228554	     -0.00000000	     -0.00000000	     39.49635505
      0.63039626	     -0.06145006	     -0.00017939	     -0.20268852	     -0.06673191	      0.88303089	     -0.00015156	     -0.22229455	     -0.00000000	     -0.00000000	     39.26384052
      0.63191010	     -0.06151086	     -0.00017799	     -0.20274873	     -0.06673407	      0.88303060	     -0.00015434	     -0.22230439	     -0.00000000	     -0.00000000	     39.14575539
      0.63342393	     -0.06157411	     -0.00017769	     -0.20281138	     -0.06673634	      0.88303023	     -0.00015720	     -0.22231505	     -0.00000000	     -0.00000000	     38.99578818
      0.63493776	     -0.06164147	     -0.00017626	     -0.20287818	     -0.06673873	      0.88302979	     -0.00016013	     -0.22232652	     -0.00000000	     -0.00000000	     38.84772038
      0.63645159	     -0.06170929	     -0.00017582	     -0.20294543	     -0.06674121	      0.88302927	     -0.00016314	     -0.22233880	     -0.00000000	     -0.00000000	     38.71796623
      0.63796542	     -0.06177947	     -0.00017404	     -0.20301509	     -0.06674380	      0.88302869	     -0.00016622	     -0.22235181	     -0.00000000	     -0.00000000	     38.32394041
      0.63947926	     -0.06184872	     -0.00017339	     -0.20308381	     -0.06674649	      0.88302804	     -0.00016936	     -0.22236552	     -0.00000000	     -0.00000000	     38.51626303
      0.64099309	     -0.06192461	     -0.00017140	     -0.20315921	     -0.06674928	      0.88302732	     -0.00017257	     -0.22237986	     -0.00000000	     -0.00000000	     38.00878045
      0.64250692	     -0.06199770	     -0.00017056	     -0.20323181	     -0.06675215	      0.88302654	     -0.00017584	     -0.22239492	     -0.00000000	     -0.00000000	     37.93525840
      0.64402075	     -0.06207350	     -0.00016831	     -0.20330716	     -0.06675512	      0.88302569	     -0.00017918	     -0.22241056	     -0.00000000	     -0.00000000	     37.70866120
      0.64553459	     -0.06214930	     -0.00016720	     -0.20338249	     -0.06675817	      0.88302478	     -0.00018257	     -0.22242679	     -0.00000000	     -0.00000000	     37.74729936
      0.64704842	     -0.06223028	     -0.00016486	     -0.20346306	     -0.06676131	      0.88302380	     -0.00018602	     -0.22244359	     -0.00000000	     -0.00000000	     37.33377112
      0.64856225	     -0.06230872	     -0.00016374	     -0.20354107	     -0.06676452	      0.88302277	     -0.00018952	     -0.22246100	     -0.00000000	     -0.00000000	     37.24823070
      0.65007608	     -0.06238916	     -0.00016119	     -0.20362113	     -0.06676781	      0.88302169	     -0.00019307	     -0.22247891	     -0.00000000	     -0.00000001	     36.99014611
      0.65158992	     -0.06246906	     -0.00015985	     -0.20370064	     -0.06677117	      0.88302055	     -0.00019666	     -0.22249732	     -0.00000000	     -0.00000001	     36.88011572
      0.65310375	     -0.06255163	     -0.00015742	     -0.20378285	     -0.06677459	      0.88301937	     -0.00020030	     -0.22251618	     -0.00000000	     -0.00000001	     36.66125895
      0.65461758	     -0.06263296	     -0.00015615	     -0.20386382	     -0.06677809	      0.88301813	     -0.00020397	     -0.22253553	     -0.00000000	     -0.00000001	     36.54053974
      0.65613141	     -0.06271579	     -0.00015371	     -0.20394633	     -0.06678164	      0.88301686	     -0.00020769	     -0.22255530	     -0.00000000	     -0.00000001	     36.13707532
      0.65764525	     -0.06279759	     -0.00015232	     -0.20402781	     -0.06678525	      0.88301554	     -0.00021143	     -0.22257549	     -0.00000000	     -0.00000001	     36.26135621
      0.65915908	     -0.06288345	     -0.00015001	     -0.20411337	     -0.06678891	      0.88301419	     -0.00021520	     -0.22259610	     -0.00000000	     -0.00000001	     35.86090880
      0.66067291	     -0.06296681	     -0.00014855	     -0.20419643	     -0.06679262	      0.88301280	     -0.00021899	     -0.22261716	     -0.00000000	     -0.00000001	     35.80407343
      0.66218674	     -0.06305121	     -0.00014613	     -0.20428058	     -0.06679638	      0.88301139	     -0.00022280	     -0.22263857	     -0.00000000	     -0.00000001	     35.41235906
      0.66370058	     -0.06313532	     -0.00014441	     -0.20436444	     -0.06680018	      0.88300994	     -0.00022663	     -0.22266033	     -0.00000000	     -0.00000001	     35.51744554
      0.66521441	     -0.06321771	     -0.00014172	     -0.20444661	     -0.06680402	      0.88300847	     -0.00023046	     -0.22268243	     -0.00000000	     -0.00000001	     35.10900479
      0.66667232	     -0.06329880	     -0.00013982	     -0.20452748	     -0.06680774	      0.88300704	     -0.00023417	     -0.22270397	     -0.00000000	     -0.00000001	     35.17607060
      0.66813024	     -0.06337787	     -0.00013720	     -0.20460638	     -0.06681150	      0.88300558	     -0.00023787	     -0.22272581	     -0.00000000	     -0.00000001	     34.81804491
      0.66975739	     -0.06347098	     -0.00013514	     -0.20469928	     -0.06681572	      0.88300394	     -0.00024201	     -0.22275046	     -0.00000000	     -0.00000001	     34.68836283
      0.67138454	     -0.06355975	     -0.00013232	     -0.20478789	     -0.06681997	      0.88300228	     -0.00024613	     -0.22277553	     -0.00000000	     -0.00000001	     34.21758381
      0.67301169	     -0.06364967	     -0.00013127	     -0.20487762	     -0.06682425	      0.88300061	     -0.00025025	     -0.22280096	     -0.00000000	     -0.00000001	     34.15013715
      0.67439496	     -0.06372503	     -0.00012894	     -0.20495286	     -0.06682789	      0.88299918	     -0.00025372	     -0.22282285	     -0.00000000	     -0.00000001	     34.00649514
      0.67577824	     -0.06379993	     -0.00012728	     -0.20502765	     -0.06683156	      0.88299775	     -0.00025718	     -0.22284494	     -0.00000000	     -0.00000001	     34.01008795
      0.67756694	     -0.06389662	     -0.00012381	     -0.20512423	     -0.06683631	      0.88299589	     -0.00026160	     -0.22287374	     -0.00000000	     -0.00000001	     33.88339680
      0.67909560	     -0.06397837	     -0.00012169	     -0.20520590	     -0.06684038	      0.88299430	     -0.00026535	     -0.22289854	     -0.00000000	     -0.00000001	     33.46539823
      0.68062426	     -0.06405643	     -0.00011861	     -0.20528389	     -0.06684446	      0.88299271	     -0.00026904	     -0.22292345	     -0.00000000	     -0.00000001	     33.54819605
      0.68246031	     -0.06415313	     -0.00011652	     -0.20538052	     -0.06684937	      0.88299080	     -0.00027341	     -0.22295343	     -0.00000000	     -0.00000001	     33.07599309
      0.68392534	     -0.06422644	     -0.00011362	     -0.20545380	     -0.06685330	      0.88298928	     -0.00027683	     -0.22297742	     -0.00000000	     -0.00000001	     33.29647252
      0.68539038	     -0.06430012	     -0.00011277	     -0.20552743	     -0.06685722	      0.88298777	     -0.00028020	     -0.22300147	     -0.00000000	     -0.00000001	     32.97358427
      0.68685542	     -0.06437185	     -0.00011103	     -0.20559913	     -0.06686115	      0.88298626	     -0.00028350	     -0.22302559	     -0.00000000	     -0.00000001	     32.96968145
      0.68855456	     -0.06445567	     -0.00010967	     -0.20568293	     -0.06686571	      0.88298453	     -0.00028725	     -0.22305360	     -0.00000000	     -0.00000001	     32.55826877
      0.69007416	     -0.06452479	     -0.00010848	     -0.20575204	     -0.06686978	      0.88298299	     -0.00029052	     -0.22307876	     -0.00000000	     -0.00000001	     32.52380293
      0.69159377	     -0.06459607	     -0.00010842	     -0.20582329	     -0.06687385	      0.88298147	     -0.00029371	     -0.22310399	     -0.00000000	     -0.00000001	     32.49648260
      0.69341594	     -0.06467976	     -0.00010733	     -0.20590701	     -0.06687873	      0.88297966	     -0.00029743	     -0.22313434	     -0.00000000	     -0.00000001	     32.14177355
      0.69488252	     -0.06474063	     -0.00010746	     -0.20596787	     -0.06688265	      0.88297822	     -0.00030033	     -0.22315862	     -0.00000000	     -0.00000001	     32.12784569
      0.69634911	     -0.06480017	     -0.00010587	     -0.20602745	     -0.06688656	      0.88297681	     -0.00030314	     -0.22318266	     -0.00000000	     -0.00000001	     32.11150890
      0.69790633	     -0.06486192	     -0.00010485	     -0.20608925	     -0.06689070	      0.88297533	     -0.00030604	     -0.22320790	     -0.00000000	     -0.00000001	     32.05026232
      0.69946355	     -0.06492211	     -0.00010364	     -0.20614950	     -0.06689484	      0.88297387	     -0.00030883	     -0.22323276	     -0.00000000	     -0.00000001	     31.92014873
      0.70102077	     -0.06497533	     -0.00010267	     -0.20620279	     -0.06689896	      0.88297245	     -0.00031152	     -0.22325722	     -0.00000000	     -0.00000001	     31.83365067
      0.70257799	     -0.06502752	     -0.00010185	     -0.20625507	     -0.06690307	      0.88297106	     -0.00031411	     -0.22328117	     -0.00000000	     -0.00000001	     31.59270581
      0.70394159	     -0.06507129	     -0.00010143	     -0.20629891	     -0.06690666	      0.88296986	     -0.00031629	     -0.22330169	     -0.00000000	     -0.00000001	     31.69475165
      0.70530518	     -0.06511159	     -0.00010115	     -0.20633928	     -0.06691024	      0.88296870	     -0.00031838	     -0.22332180	     -0.00000000	     -0.00000001	     31.43649782
      0.70666878	     -0.06514886	     -0.00010099	     -0.20637662	     -0.06691381	      0.88296757	     -0.00032039	     -0.22334142	     -0.00000000	     -0.00000001	     31.50429481
      0.70846247	     -0.06519593	     -0.00010084	     -0.20642380	     -0.06691848	      0.88296612	     -0.00032291	     -0.22336647	     -0.00000000	     -0.00000001	     31.16865400
      0.71025615	     -0.06523708	     -0.00010092	     -0.20646506	     -0.06692314	      0.88296473	     -0.00032528	     -0.22339062	     -0.00000000	     -0.00000001	     31.47650664
      0.71181960	     -0.06527164	     -0.00010068	     -0.20649973	     -0.06692717	      0.88296358	     -0.00032722	     -0.22341092	     -0.00000000	     -0.00000000	     31.03237845
      0.71338305	     -0.06530386	     -0.00010077	     -0.20653207	     -0.06693119	      0.88296247	     -0.00032904	     -0.22343055	     -0.00000000	     -0.00000000	     31.34613190
      0.71494650	     -0.06533273	     -0.00010029	     -0.20656106	     -0.06693520	      0.88296141	     -0.00033075	     -0.22344955	     -0.00000000	     -0.00000000	     31.05574544
      0.71639971	     -0.06535784	     -0.00010004	     -0.20658630	     -0.06693890	      0.88296048	     -0.00033224	     -0.22346664	     -0.00000000	     -0.00000000	     31.25524138
      0.71785292	     -0.06538307	     -0.00009965	     -0.20661166	     -0.06694259	      0.88295959	     -0.00033363	     -0.22348322	     -0.00000000	     -0.00000000	     31.05002804
      0.71932358	     -0.06540568	     -0.00009914	     -0.20663441	     -0.06694630	      0.88295874	     -0.00033493	     -0.22349950	     -0.00000000	     -0.00000000	     31.22519939
      0.72079424	     -0.06542725	     -0.00009859	     -0.20665613	     -0.06694999	      0.88295793	     -0.00033612	     -0.22351526	     -0.00000000	     -0.00000000	     30.97196720
      0.72226491	     -0.06544484	     -0.00009788	     -0.20667387	     -0.06695367	      0.88295718	     -0.00033722	     -0.22353049	     -0.00000000	     -0.00000000	     31.19004363
      0.72373557	     -0.06546265	     -0.00009725	     -0.20669185	     -0.06695733	      0.88295648	     -0.00033821	     -0.22354518	     -0.00000000	     -0.00000000	     31.02914707
      0.72559904	     -0.06548019	     -0.00009611	     -0.20670960	     -0.06696193	      0.88295565	     -0.00033931	     -0.22356309	     -0.00000000	     -0.00000000	     31.17426772
      0.72726915	     -0.06549611	     -0.00009517	     -0.20672572	     -0.06696603	      0.88295498	     -0.00034017	     -0.22357841	     -0.00000000	     -0.00000000	     30.95215756
      0.72893926	     -0.06550723	     -0.00009392	     -0.20673706	     -0.06697009	      0.88295438	     -0.00034089	     -0.22359316	     -0.00000000	     -0.00000000	     31.01038274
      0.73044209	     -0.06551612	     -0.00009305	     -0.20674615	     -0.06697373	      0.88295388	     -0.00034143	     -0.22360587	     -0.00000000	     -0.00000000	     31.08301651
      0.73194492	     -0.06552241	     -0.00009170	     -0.20675264	     -0.06697734	      0.88295344	     -0.00034186	     -0.22361807	     -0.00000000	     -0.00000000	     31.23362243
      0.73383229	     -0.06552963	     -0.00009073	     -0.20676012	     -0.06698184	      0.88295295	     -0.00034226	     -0.22363273	     -0.00000000	     -0.00000000	     31.29396086
      0.73571966	     -0.06553194	     -0.00008921	     -0.20676270	     -0.06698630	      0.88295254	     -0.00034249	     -0.22364666	     -0.00000000	     -0.00000000	     31.18706914
      0.73709817	     -0.06553405	     -0.00008942	     -0.20676500	     -0.06698952	      0.88295228	     -0.00034255	     -0.22365639	     -0.00000000	     -0.00000000	     31.34123057
      0.73847668	     -0.06553262	     -0.00008883	     -0.20676376	     -0.06699272	      0.88295206	     -0.00034253	     -0.22366575	     -0.00000000	     -0.00000000	     31.51643292
      0.74038509	     -0.06553236	     -0.00008844	     -0.20676378	     -0.06699711	      0.88295182	     -0.00034236	     -0.22367805	     -0.00000000	     -0.00000000	     31.69371209
      0.74229351	     -0.06552545	     -0.00008749	     -0.20675716	     -0.06700144	      0.88295164	     -0.00034202	     -0.22368966	     -0.00000000	     -0.00000000	     31.35868280
      0.74387106	     -0.06551979	     -0.00008784	     -0.20675172	     -0.06700498	      0.88295154	     -0.00034162	     -0.22369864	     -0.00000000	     -0.00000000	     32.01814078
      0.74544862	     -0.06550942	     -0.00008685	     -0.20674161	     -0.06700848	      0.88295148	     -0.00034111	     -0.22370713	     -0.00000000	     -0.00000000	     31.85666867
      0.74702617	     -0.06550069	     -0.00008727	     -0.20673311	     -0.06701194	      0.88295146	     -0.00034050	     -0.22371508	     -0.00000000	      0.00000000	     31.85295075
      0.74860373	     -0.06548681	     -0.00008656	     -0.20671948	     -0.06701536	      0.88295148	     -0.00033978	     -0.22372253	     -0.00000000	      0.00000000	     32.27516300
      0.75018128	     -0.06547644	     -0.00008713	     -0.20670934	     -0.06701873	      0.88295154	     -0.00033895	     -0.22372942	     -0.00000000	      0.00000000	     32.10166585
      0.75175884	     -0.06546037	     -0.00008677	     -0.20669353	     -0.06702207	      0.88295162	     -0.00033803	     -0.22373589	     -0.00000000	      0.00000000	     32.09741508
      0.75333640	     -0.06544338	     -0.00008727	     -0.20667678	     -0.06702535	      0.88295175	     -0.00033701	     -0.22374181	     -0.00000000	      0.00000000	     32.28575546
      0.75491395	     -0.06542369	     -0.00008719	     -0.20665735	     -0.06702859	      0.88295190	     -0.00033589	     -0.22374720	     -0.00000000	      0.00000000	     32.43600497
      0.75649151	     -0.06540410	     -0.00008790	     -0.20663799	     -0.06703178	      0.88295208	     -0.00033468	     -0.22375207	     -0.00000000	      0.00000000	     32.67237363
      0.75807884	     -0.06538256	     -0.00008805	     -0.20661671	     -0.06703495	      0.88295229	     -0.00033338	     -0.22375647	     -0.00000000	      0.00000000	     32.85235868
      0.75966617	     -0.06536067	     -0.00008896	     -0.20659506	     -0.06703807	      0.88295253	     -0.00033198	     -0.22376039	     -0.00000000	      0.00000000	     32.76495959
      0.76125350	     -0.06533639	     -0.00008945	     -0.20657103	     -0.06704113	      0.88295279	     -0.00033051	     -0.22376380	     -0.00000000	      0.00000000	     33.31062280
      0.76284083	     -0.06530988	     -0.00009023	     -0.20654476	     -0.06704415	      0.88295308	     -0.00032895	     -0.22376669	     -0.00000000	      0.00000000	     32.93193177
      0.76442816	     -0.06527981	     -0.00009092	     -0.20651495	     -0.06704711	      0.88295339	     -0.00032732	     -0.22376907	     -0.00000000	      0.00000000	     33.28214419
      0.76601549	     -0.06525049	     -0.00009201	     -0.20648586	     -0.06705002	      0.88295373	     -0.00032561	     -0.22377089	     -0.00000000	      0.00000000	     33.42436369
      0.76760282	     -0.06521775	     -0.00009276	     -0.20645337	     -0.06705288	      0.88295408	     -0.00032384	     -0.22377220	     -0.00000000	      0.00000000	     33.75515782
      0.76919015	     -0.06518604	     -0.00009426	     -0.20642189	     -0.06705569	      0.88295445	     -0.00032200	     -0.22377295	     -0.00000000	      0.00000000	     33.76085336
      0.77063556	     -0.06515402	     -0.00009529	     -0.20639008	     -0.06705820	      0.88295481	     -0.00032028	     -0.22377324	     -0.00000000	      0.00000000	     34.11277541
      0.77208096	     -0.06512345	     -0.00009693	     -0.20635972	     -0.06706066	      0.88295517	     -0.00031852	     -0.22377310	     -0.00000000	      0.00000000	     34.15909955
      0.77371673	     -0.06508606	     -0.00009841	     -0.20632257	     -0.06706340	      0.88295561	     -0.00031647	     -0.22377253	     -0.00000000	      0.00000000	     34.36418322
      0.77535251	     -0.06504736	     -0.00010064	     -0.20628408	     -0.06706608	      0.88295606	     -0.00031438	     -0.22377144	     -0.00000000	      0.00000000	     34.33436892
      0.77698828	     -0.06500620	     -0.00010250	     -0.20624315	     -0.06706870	      0.88295653	     -0.00031225	     -0.22376987	     -0.00000000	      0.00000000	     34.55369217
      0.77845591	     -0.06496885	     -0.00010498	     -0.20620598	     -0.06707100	      0.88295696	     -0.00031032	     -0.22376802	     -0.00000000	      0.00000000	     34.81101361
      0.77992355	     -0.06493008	     -0.00010727	     -0.20616738	     -0.06707325	      0.88295741	     -0.00030836	     -0.22376581	     -0.00000000	      0.00000000	     35.09855034
      0.78132986	     -0.06489410	     -0.00010995	     -0.20613155	     -0.06707536	      0.88295785	     -0.00030646	     -0.22376334	     -0.00000000	      0.00000000	     35.43098533
      0.78273618	     -0.06485648	     -0.00011268	     -0.20609410	     -0.06707743	      0.88295830	     -0.00030456	     -0.22376057	     -0.00000000	      0.00000000	     35.37170205
      0.78414249	     -0.06481693	     -0.00011553	     -0.20605469	     -0.06707946	      0.88295877	     -0.00030265	     -0.22375746	     -0.00000000	      0.00000000	     35.75092880
      0.78597453	     -0.06476761	     -0.00011954	     -0.20600555	     -0.06708204	      0.88295939	     -0.00030015	     -0.22375288	     -0.00000000	      0.00000000	     36.04651860
      0.78744456	     -0.06472362	     -0.00012269	     -0.20596171	     -0.06708405	      0.88295991	     -0.00029815	     -0.22374885	     -0.00000000	      0.00000000	     36.29942802
      0.78891459	     -0.06468297	     -0.00012627	     -0.20592120	     -0.06708602	      0.88296044	     -0.00029616	     -0.22374440	     -0.00000000	      0.00000000	     36.50695784
      0.79038462	     -0.06463857	     -0.00012960	     -0.20587693	     -0.06708794	      0.88296098	     -0.00029418	     -0.22373964	     -0.00000000	      0.00000000	     36.61356549
      0.79185465	     -0.06459536	     -0.00013357	     -0.20583384	     -0.06708982	      0.88296154	     -0.00029223	     -0.22373450	     -0.00000000	      0.00000000	     37.13723502
      0.79332468	     -0.06455080	     -0.00013756	     -0.20578940	     -0.06709165	      0.88296211	     -0.00029031	     -0.22372908	     -0.00000000	      0.00000000	     37.05958817
      0.79479471	     -0.06450701	     -0.00014200	     -0.20574572	     -0.06709344	      0.88296269	     -0.00028843	     -0.22372335	     -0.00000000	      0.00000000	     37.62332526
      0.79626474	     -0.06446139	     -0.00014625	     -0.20570021	     -0.06709520	      0.88296328	     -0.00028659	     -0.22371733	     -0.00000000	      0.00000000	     37.82174402
      0.79809261	     -0.06441029	     -0.00015227	     -0.20564923	     -0.06709732	      0.88296404	     -0.00028439	     -0.22370936	     -0.00000000	      0.00000000	     38.26379294
      0.79967070	     -0.06435812	     -0.00015679	     -0.20559718	     -0.06709912	      0.88296471	     -0.00028257	     -0.22370226	     -0.00000000	      0.00000000	     38.23509415
      0.80124878	     -0.06430539	     -0.00016220	     -0.20554454	     -0.06710087	      0.88296540	     -0.00028083	     -0.22369459	     -0.00000000	      0.00000000	     38.83004092
      0.80282687	     -0.06425760	     -0.00016696	     -0.20549686	     -0.06710259	      0.88296610	     -0.00027918	     -0.22368655	     -0.00000000	      0.00000000	     39.04785563
      0.80440495	     -0.06420788	     -0.00017286	     -0.20544722	     -0.06710428	      0.88296681	     -0.00027763	     -0.22367820	     -0.00000000	      0.00000000	     39.57109753
      0.80598304	     -0.06415852	     -0.00017743	     -0.20539798	     -0.06710594	      0.88296754	     -0.00027617	     -0.22366948	     -0.00000000	      0.00000000	     40.15403376
      0.80756112	     -0.06410899	     -0.00018349	     -0.20534854	     -0.06710757	      0.88296827	     -0.00027483	     -0.22366041	     -0.00000000	      0.00000000	     40.03676981
      0.80913921	     -0.06405576	     -0.00018795	     -0.20529541	     -0.06710917	      0.88296902	     -0.00027359	     -0.22365097	     -0.00000000	      0.00000000	     40.65133573
      0.81071729	     -0.06400605	     -0.00019396	     -0.20524579	     -0.06711076	      0.88296977	     -0.00027247	     -0.22364113	     -0.00000000	      0.00000000	     40.83644435
      0.81229538	     -0.06395161	     -0.00019827	     -0.20519146	     -0.06711232	      0.88297053	     -0.00027146	     -0.22363094	     -0.00000000	      0.00000000	     41.34099564
      0.81392202	     -0.06390220	     -0.00020461	     -0.20514212	     -0.06711391	      0.88297132	     -0.00027055	     -0.22361998	     -0.00000000	      0.00000000	     41.62584427
      0.81554866	     -0.06384373	     -0.00020859	     -0.20508378	     -0.06711548	      0.88297211	     -0.00026977	     -0.22360873	     -0.00000000	      0.00000000	     41.70586257
      0.81699312	     -0.06379600	     -0.00021451	     -0.20503610	     -0.06711687	      0.88297282	     -0.00026919	     -0.22359835	     -0.00000000	      0.00000000	     42.12953512
      0.81843758	     -0.06374623	     -0.00021854	     -0.20498642	     -0.06711825	      0.88297353	     -0.00026871	     -0.22358770	     -0.00000000	      0.00000000	     42.55296591
      0.81999543	     -0.06369672	     -0.00022429	     -0.20493696	     -0.06711973	      0.88297430	     -0.00026832	     -0.22357591	     -0.00000000	      0.00000000	     42.97014233
      0.82155328	     -0.06364279	     -0.00022874	     -0.20488312	     -0.06712120	      0.88297507	     -0.00026806	     -0.22356387	     -0.00000000	      0.00000000	     42.96448478
      0.82311113	     -0.06359271	     -0.00023458	     -0.20483308	     -0.06712267	      0.88297583	     -0.00026793	     -0.22355152	     -0.00000000	      0.00000000	     43.72266298
      0.82466898	     -0.06353977	     -0.00023888	     -0.20478023	     -0.06712415	      0.88297659	     -0.00026793	     -0.22353897	     -0.00000000	      0.00000000	     43.33387047
      0.82622683	     -0.06348750	     -0.00024465	     -0.20472798	     -0.06712562	      0.88297734	     -0.00026805	     -0.22352617	     -0.00000000	      0.00000000	     43.80234066
      0.82778468	     -0.06343550	     -0.00024893	     -0.20467604	     -0.06712710	      0.88297809	     -0.00026831	     -0.22351316	     -0.00000000	      0.00000000	     44.03235547
      0.82934253	     -0.06338396	     -0.00025448	     -0.20462451	     -0.06712859	      0.88297882	     -0.00026871	     -0.22349995	     -0.00000000	      0.00000000	     44.46700831
      0.83090038	     -0.06333472	     -0.00025870	     -0.20457530	     -0.06713009	      0.88297955	     -0.00026923	     -0.22348656	     -0.00000000	      0.00000000	     44.55292719
      0.83245823	     -0.06328016	     -0.00026486	     -0.20452073	     -0.06713160	      0.88298027	     -0.00026989	     -0.22347312	     -0.00000000	      0.00000000	     44.66890120
      0.83401608	     -0.06323104	     -0.00026983	     -0.20447160	     -0.06713313	      0.88298097	     -0.00027069	     -0.22345964	     -0.00000000	      0.00000000	     45.15213798
      0.83557393	     -0.06318074	     -0.00027582	     -0.20442126	     -0.06713467	      0.88298166	     -0.00027161	     -0.22344625	     -0.00000000	      0.00000000	     45.16499307
      0.83713178	     -0.06313167	     -0.00028028	     -0.20437217	     -0.06713624	      0.88298234	     -0.00027267	     -0.22343287	     -0.00000000	      0.00000000	     45.12046380
      0.83868963	     -0.06308239	     -0.00028523	     -0.20432285	     -0.06713782	      0.88298300	     -0.00027387	     -0.22341950	     -0.00000000	      0.00000000	     45.71031452
      0.84024748	     -0.06303452	     -0.00028861	     -0.20427496	     -0.06713943	      0.88298365	     -0.00027520	     -0.22340610	     -0.00000000	      0.00000000	     45.49638521
      0.84185165	     -0.06298769	     -0.00029340	     -0.20422806	     -0.06714112	      0.88298430	     -0.00027672	     -0.22339229	     -0.00000000	      0.00000000	     45.92607749
      0.84345581	     -0.06293850	     -0.00029603	     -0.20417886	     -0.06714284	      0.88298494	     -0.00027837	     -0.22337853	     -0.00000000	      0.00000000	     45.64102818
      0.84505998	     -0.06289082	     -0.00030110	     -0.20413108	     -0.06714458	      0.88298556	     -0.00028018	     -0.22336478	     -0.00000000	      0.00000000	     45.97303920
      0.84640607	     -0.06285127	     -0.00030286	     -0.20409149	     -0.06714607	      0.88298606	     -0.00028180	     -0.22335324	     -0.00000000	      0.00000000	     46.10122740
      0.84775215	     -0.06281251	     -0.00030633	     -0.20405265	     -0.06714758	      0.88298656	     -0.00028352	     -0.22334174	     -0.00000001	      0.00000000	     46.37568624
      0.84938845	     -0.06276874	     -0.00030973	     -0.20400879	     -0.06714946	      0.88298714	     -0.00028575	     -0.22332790	     -0.00000001	      0.00000000	     46.06463903
      0.85102474	     -0.06272237	     -0.00031372	     -0.20396230	     -0.06715137	      0.88298770	     -0.00028813	     -0.22331423	     -0.00000001	      0.00000000	     46.50577539
      0.85266104	     -0.06268352	     -0.00031624	     -0.20392335	     -0.06715332	      0.88298824	     -0.00029065	     -0.22330065	     -0.00000001	      0.00000000	     46.60388611
      0.85429733	     -0.06263843	     -0.00031941	     -0.20387813	     -0.06715531	      0.88298877	     -0.00029332	     -0.22328733	     -0.00000001	      0.00000000	     46.44028405
      0.85561753	     -0.06260482	     -0.00032018	     -0.20384445	     -0.06715695	      0.88298917	     -0.00029558	     -0.22327665	     -0.00000001	      0.00000000	     46.63007378
      0.85693773	     -0.06257306	     -0.00032205	     -0.20381259	     -0.06715862	      0.88298956	     -0.00029793	     -0.22326607	     -0.00000001	      0.00000000	     46.86437794
      0.85864992	     -0.06253454	     -0.00032353	     -0.20377395	     -0.06716082	      0.88299005	     -0.00030112	     -0.22325257	     -0.00000001	      0.00000000	     46.57528214
      0.86036210	     -0.06249651	     -0.00032530	     -0.20373577	     -0.06716307	      0.88299051	     -0.00030447	     -0.22323925	     -0.00000001	      0.00000000	     47.24579315
      0.86177244	     -0.06246471	     -0.00032565	     -0.20370388	     -0.06716496	      0.88299087	     -0.00030734	     -0.22322852	     -0.00000001	      0.00000000	     46.67399983
      0.86318278	     -0.06243034	     -0.00032684	     -0.20366939	     -0.06716689	      0.88299122	     -0.00031032	     -0.22321783	     -0.00000001	      0.00000000	     47.03697603
      0.86465713	     -0.06240301	     -0.00032747	     -0.20364193	     -0.06716894	      0.88299156	     -0.00031354	     -0.22320684	     -0.00000001	      0.00000000	     47.16278067
      0.86613149	     -0.06237467	     -0.00032791	     -0.20361347	     -0.06717102	      0.88299188	     -0.00031687	     -0.22319613	     -0.00000001	      0.00000000	     46.83917660
      0.86760584	     -0.06234648	     -0.00032757	     -0.20358516	     -0.06717314	      0.88299218	     -0.00032030	     -0.22318563	     -0.00000001	      0.00000000	     47.10141593
      0.86920963	     -0.06231910	     -0.00032691	     -0.20355766	     -0.06717549	      0.88299247	     -0.00032416	     -0.22317446	     -0.00000001	      0.00000000	     47.09108859
      0.87081342	     -0.06229373	     -0.00032578	     -0.20353216	     -0.06717789	      0.88299274	     -0.00032815	     -0.22316356	     -0.00000001	      0.00000000	     46.88853286
      0.87237671	     -0.06227406	     -0.00032479	     -0.20351236	     -0.06718026	      0.88299298	     -0.00033215	     -0.22315327	     -0.00000001	      0.00000000	     47.14758873
      0.87393999	     -0.06225662	     -0.00032309	     -0.20349480	     -0.06718267	      0.88299318	     -0.00033626	     -0.22314343	     -0.00000001	      0.00000000	     46.93281788
      0.87550327	     -0.06224556	     -0.00032174	     -0.20348361	     -0.06718512	      0.88299334	     -0.00034048	     -0.22313406	     -0.00000001	      0.00000000	     47.05543880
      0.87706656	     -0.06223581	     -0.00031923	     -0.20347376	     -0.06718761	      0.88299347	     -0.00034481	     -0.22312529	     -0.00000001	      0.00000000	     46.84536193
      0.87862984	     -0.06223032	     -0.00031753	     -0.20346814	     -0.06719013	      0.88299356	     -0.00034923	     -0.22311708	     -0.00000001	      0.00000000	     46.53539674
      0.88019312	     -0.06222945	     -0.00031449	     -0.20346716	     -0.06719269	      0.88299361	     -0.00035376	     -0.22310949	     -0.00000001	      0.00000000	     46.39700552
      0.88156516	     -0.06223033	     -0.00031276	     -0.20346793	     -0.06719496	      0.88299362	     -0.00035781	     -0.22310338	     -0.00000001	     -0.00000000	     46.51665499
      0.88293720	     -0.06223698	     -0.00031020	     -0.20347448	     -0.06719725	      0.88299358	     -0.00036192	     -0.22309779	     -0.00000001	     -0.00000000	     46.48712238
      0.88430924	     -0.06224573	     -0.00030783	     -0.20348314	     -0.06719956	      0.88299351	     -0.00036610	     -0.22309282	     -0.00000001	     -0.00000000	     46.15137660
      0.88549627	     -0.06225501	     -0.00030543	     -0.20349234	     -0.06720158	      0.88299341	     -0.00036977	     -0.22308899	     -0.00000001	     -0.00000000	     46.20057281
      0.88668330	     -0.06226764	     -0.00030302	     -0.20350489	     -0.06720361	      0.88299328	     -0.00037348	     -0.22308561	     -0.00000001	     -0.00000000	     46.03053309
      0.88787033	     -0.06228215	     -0.00030040	     -0.20351933	     -0.06720565	      0.88299311	     -0.00037723	     -0.22308272	     -0.00000001	     -0.00000000	     45.92871857
      0.88949006	     -0.06230561	     -0.00029658	     -0.20354270	     -0.06720845	      0.88299283	     -0.00038240	     -0.22307953	     -0.00000001	     -0.00000000	     45.64686306
      0.89072426	     -0.06232497	     -0.00029336	     -0.20356200	     -0.06721060	      0.88299257	     -0.00038639	     -0.22307769	     -0.00000001	     -0.00000000	     45.59427345
      0.89195846	     -0.06234688	     -0.00028986	     -0.20358387	     -0.06721276	      0.88299226	     -0.00039040	     -0.22307635	     -0.00000001	     -0.00000000	     45.39121447
      0.89319266	     -0.06236981	     -0.00028594	     -0.20360676	     -0.06721492	      0.88299192	     -0.00039445	     -0.22307551	     -0.00000001	     -0.00000000	     45.26734011
      0.89472186	     -0.06240186	     -0.00028078	     -0.20363877	     -0.06721761	      0.88299143	     -0.00039950	     -0.22307511	     -0.00000001	     -0.00000000	     44.99264299
      0.89595900	     -0.06242806	     -0.00027616	     -0.20366496	     -0.06721978	      0.88299098	     -0.00040361	     -0.22307534	     -0.00000001	     -0.00000000	     44.85483256
      0.89719614	     -0.06245715	     -0.00027140	     -0.20369404	     -0.06722196	      0.88299049	     -0.00040773	     -0.22307601	     -0.00000001	     -0.00000000	     44.71827106
      0.89843327	     -0.06248807	     -0.00026634	     -0.20372496	     -0.06722414	      0.88298995	     -0.00041188	     -0.22307717	     -0.00000001	     -0.00000000	     44.52937132
      0.90000756	     -0.06253235	     -0.00025979	     -0.20376924	     -0.06722691	      0.88298920	     -0.00041716	     -0.22307934	     -0.00000001	     -0.00000000	     44.33917945
      0.90129606	     -0.06256971	     -0.00025422	     -0.20380661	     -0.06722916	      0.88298853	     -0.00042149	     -0.22308176	     -0.00000001	     -0.00000000	     44.09657780
      0.90258457	     -0.06261073	     -0.00024868	     -0.20384765	     -0.06723142	      0.88298781	     -0.00042583	     -0.22308472	     -0.00000001	     -0.00000000	     43.88530001
      0.90387307	     -0.06265262	     -0.00024289	     -0.20388957	     -0.06723366	      0.88298704	     -0.00043016	     -0.22308825	     -0.00000001	     -0.00000000	     43.70685669
      0.90543721	     -0.06270763	     -0.00023586	     -0.20394460	     -0.06723636	      0.88298603	     -0.00043541	     -0.22309321	     -0.00000001	     -0.00000000	     43.51359849
      0.90683436	     -0.06275649	     -0.00022927	     -0.20399351	     -0.06723876	      0.88298507	     -0.00044009	     -0.22309830	     -0.00000001	     -0.00000000	     43.24392732
      0.90823151	     -0.06281005	     -0.00022285	     -0.20404711	     -0.06724114	      0.88298405	     -0.00044476	     -0.22310395	     -0.00000001	     -0.00000001	     43.00663621
      0.90962867	     -0.06286448	     -0.00021628	     -0.20410160	     -0.06724350	      0.88298297	     -0.00044940	     -0.22311023	     -0.00000001	     -0.00000001	     42.74007866
      0.91102582	     -0.06292069	     -0.00020967	     -0.20415787	     -0.06724583	      0.88298183	     -0.00045401	     -0.22311707	     -0.00000001	     -0.00000001	     42.63655013
      0.91242298	     -0.06298001	     -0.00020282	     -0.20421726	     -0.06724814	      0.88298064	     -0.00045859	     -0.22312448	     -0.00000000	     -0.00000001	     42.33762107
      0.91410568	     -0.06305304	     -0.00019442	     -0.20429039	     -0.06725087	      0.88297912	     -0.00046406	     -0.22313417	     -0.00000000	     -0.00000001	     42.01061731
      0.91552835	     -0.06311453	     -0.00018708	     -0.20435197	     -0.06725315	      0.88297779	     -0.00046864	     -0.22314293	     -0.00000000	     -0.00000001	     41.72290506
      0.91695103	     -0.06317745	     -0.00017961	     -0.20441500	     -0.06725540	      0.88297639	     -0.00047316	     -0.22315217	     -0.00000000	     -0.00000001	     41.67826889
      0.91857668	     -0.06325223	     -0.00017063	     -0.20448991	     -0.06725791	      0.88297474	     -0.00047825	     -0.22316331	     -0.00000000	     -0.00000001	     41.51446896
      0.92020234	     -0.06332917	     -0.00016161	     -0.20456699	     -0.06726039	      0.88297303	     -0.00048325	     -0.22317508	     -0.00000000	     -0.00000001	     40.80142646
      0.92182799	     -0.06340313	     -0.00015248	     -0.20464111	     -0.06726281	      0.88297126	     -0.00048815	     -0.22318743	     -0.00000000	     -0.00000001	     40.99159203
      0.92345364	     -0.06348206	     -0.00014324	     -0.20472021	     -0.06726518	      0.88296944	     -0.00049294	     -0.22320027	     -0.00000000	     -0.00000001	     40.29655299
      0.92507930	     -0.06355914	     -0.00013463	     -0.20479744	     -0.06726750	      0.88296758	     -0.00049760	     -0.22321371	     -0.00000000	     -0.00000001	     40.51684948
      0.92670495	     -0.06364258	     -0.00012587	     -0.20488105	     -0.06726978	      0.88296569	     -0.00050213	     -0.22322772	     -0.00000000	     -0.00000001	     39.77830222
      0.92833061	     -0.06372279	     -0.00011753	     -0.20496142	     -0.06727200	      0.88296376	     -0.00050651	     -0.22324239	     -0.00000000	     -0.00000001	     40.05294751
      0.92976149	     -0.06379799	     -0.00010976	     -0.20503679	     -0.06727392	      0.88296205	     -0.00051024	     -0.22325573	     -0.00000000	     -0.00000001	     39.49787324
      0.93119237	     -0.06387096	     -0.00010230	     -0.20510992	     -0.06727579	      0.88296032	     -0.00051385	     -0.22326951	     -0.00000000	     -0.00000001	     39.55946634
      0.93281535	     -0.06395858	     -0.00009366	     -0.20519774	     -0.06727787	      0.88295836	     -0.00051780	     -0.22328561	     -0.00000000	     -0.00000001	     39.36649332
      0.93443834	     -0.06404218	     -0.00008494	     -0.20528156	     -0.06727990	      0.88295640	     -0.00052158	     -0.22330224	     -0.00000000	     -0.00000001	     38.95792018
      0.93570769	     -0.06411038	     -0.00007781	     -0.20534995	     -0.06728145	      0.88295486	     -0.00052441	     -0.22331553	     -0.00000000	     -0.00000001	     38.95981358
      0.93697703	     -0.06417787	     -0.00007063	     -0.20541764	     -0.06728297	      0.88295334	     -0.00052714	     -0.22332910	     -0.00000000	     -0.00000001	     38.63627020
      0.93824637	     -0.06424549	     -0.00006361	     -0.20548546	     -0.06728446	      0.88295183	     -0.00052976	     -0.22334293	     -0.00000000	     -0.00000001	     38.57821316
      0.94004532	     -0.06434238	     -0.00005437	     -0.20558263	     -0.06728650	      0.88294970	     -0.00053328	     -0.22336309	     -0.00000000	     -0.00000001	     37.95822006
      0.94163268	     -0.06442544	     -0.00004683	     -0.20566595	     -0.06728825	      0.88294786	     -0.00053620	     -0.22338146	     -0.00000000	     -0.00000001	     38.03240933
      0.94322005	     -0.06451073	     -0.00003919	     -0.20575150	     -0.06728995	      0.88294605	     -0.00053895	     -0.22340033	     -0.00000000	     -0.00000001	     37.77855605
      0.94480742	     -0.06459543	     -0.00003168	     -0.20583648	     -0.06729159	      0.88294428	     -0.00054151	     -0.22341966	     -0.00000000	     -0.00000001	     37.85303773
      0.94639478	     -0.06468106	     -0.00002388	     -0.20592242	     -0.06729318	      0.88294255	     -0.00054390	     -0.22343938	     -0.00000000	     -0.00000001	     37.29602183
      0.94778412	     -0.06475342	     -0.00001720	     -0.20599506	     -0.06729452	      0.88294108	     -0.00054583	     -0.22345687	     -0.00000000	     -0.00000001	     37.48070854
      0.94917345	     -0.06482591	     -0.00001038	     -0.20606785	     -0.06729581	      0.88293964	     -0.00054763	     -0.22347453	     -0.00000000	     -0.00000001	     37.04319002
      0.95056278	     -0.06489621	     -0.00000376	     -0.20613846	     -0.06729705	      0.88293824	     -0.00054928	     -0.22349229	     -0.00000000	     -0.00000001	     37.05331735
      0.95237017	     -0.06499139	      0.00000508	     -0.20623406	     -0.06729860	      0.88293649	     -0.00055122	     -0.22351548	     -0.00000000	     -0.00000001	     36.45252453
      0.95417756	     -0.06508009	      0.00001375	     -0.20632321	     -0.06730007	      0.88293482	     -0.00055292	     -0.22353886	     -0.00000000	     -0.00000001	     36.49041572
      0.95598494	     -0.06517241	      0.00002270	     -0.20641599	     -0.06730146	      0.88293322	     -0.00055438	     -0.22356226	     -0.00000000	     -0.00000001	     36.01732264
      0.95779233	     -0.06526245	      0.00003080	     -0.20650651	     -0.06730275	      0.88293171	     -0.00055559	     -0.22358579	     -0.00000000	     -0.00000001	     36.08251554
      0.95924626	     -0.06533652	      0.00003695	     -0.20658096	     -0.06730373	      0.88293056	     -0.00055640	     -0.22360475	     -0.00000000	     -0.00000001	     35.73006898
      0.96070019	     -0.06540719	      0.00004305	     -0.20665203	     -0.06730465	      0.88292946	     -0.00055705	     -0.22362370	     -0.00000000	     -0.00000001	     35.84347445
      0.96215411	     -0.06547755	      0.00004915	     -0.20672281	     -0.06730552	      0.88292843	     -0.00055754	     -0.22364261	     -0.00000000	     -0.00000000	     35.30988102
      0.96360804	     -0.06554434	      0.00005481	     -0.20679003	     -0.06730631	      0.88292744	     -0.00055788	     -0.22366142	     -0.00000000	     -0.00000000	     35.38230316
      0.96517803	     -0.06561536	      0.00006114	     -0.20686152	     -0.06730711	      0.88292645	     -0.00055808	     -0.22368155	     -0.00000000	     -0.00000000	     35.21551118
      0.96674802	     -0.06568500	      0.00006690	     -0.20693164	     -0.06730782	      0.88292553	     -0.00055809	     -0.22370142	     -0.00000000	     -0.00000000	     34.96269064
      0.96831801	     -0.06574856	      0.00007311	     -0.20699570	     -0.06730846	      0.88292468	     -0.00055792	     -0.22372103	     -0.00000000	     -0.00000000	     34.81834414
      0.96988800	     -0.06581171	      0.00007866	     -0.20705935	     -0.06730902	      0.88292389	     -0.00055757	     -0.22374022	     -0.00000000	     -0.00000000	     34.56971153
      0.97145799	     -0.06587061	      0.00008455	     -0.20711877	     -0.06730950	      0.88292318	     -0.00055704	     -0.22375903	     -0.00000000	     -0.00000000	     34.19971031
      0.97302798	     -0.06592560	      0.00008991	     -0.20717428	     -0.06730990	      0.88292254	     -0.00055632	     -0.22377738	     -0.00000000	     -0.00000000	     34.21573487
      0.97444096	     -0.06597482	      0.00009503	     -0.20722398	     -0.06731018	      0.88292202	     -0.00055553	     -0.22379347	     -0.00000000	     -0.00000000	     34.11505150
      0.97585394	     -0.06602041	      0.00009996	     -0.20727006	     -0.06731039	      0.88292156	     -0.00055459	     -0.22380921	     -0.00000000	     -0.00000000	     33.72147027
      0.97726692	     -0.06606374	      0.00010483	     -0.20731388	     -0.06731053	      0.88292116	     -0.00055350	     -0.22382452	     -0.00000000	     -0.00000000	     33.72587220
      0.97904248	     -0.06611660	      0.00011096	     -0.20736737	     -0.06731061	      0.88292073	     -0.00055193	     -0.22384320	     -0.00000000	     -0.00000000	     33.40403507
      0.98081804	     -0.06616440	      0.00011632	     -0.20741578	     -0.06731057	      0.88292040	     -0.00055014	     -0.22386120	     -0.00000000	     -0.00000000	     32.98726205
      0.98236135	     -0.06619840	      0.00012083	     -0.20745032	     -0.06731043	      0.88292019	     -0.00054840	     -0.22387622	     -0.00000000	     -0.00000000	     32.98590384
      0.98390466	     -0.06623392	      0.00012425	     -0.20748635	     -0.06731021	      0.88292004	     -0.00054649	     -0.22389070	     -0.00000000	     -0.00000000	     32.87530695
      0.98584778	     -0.06627775	      0.00012831	     -0.20753083	     -0.06730979	      0.88291995	     -0.00054386	     -0.22390833	     -0.00000000	     -0.00000000	     32.92520955
      0.98779091	     -0.06631873	      0.00013092	     -0.20757245	     -0.06730923	      0.88291997	     -0.00054097	     -0.22392526	     -0.00000000	      0.00000000	     31.75899804
      0.98906757	     -0.06634060	      0.00013287	     -0.20759473	     -0.06730878	      0.88292004	     -0.00053894	     -0.22393602	     -0.00000000	      0.00000000	     32.42199203
      0.99034423	     -0.06636236	      0.00013424	     -0.20761689	     -0.06730827	      0.88292016	     -0.00053679	     -0.22394648	     -0.00000000	      0.00000000	     32.13657118
      0.99219272	     -0.06639535	      0.00013530	     -0.20765044	     -0.06730740	      0.88292040	     -0.00053351	     -0.22396106	     -0.00000000	      0.00000000	     32.13504993
      0.99404121	     -0.06642372	      0.00013626	     -0.20767939	     -0.06730640	      0.88292074	     -0.00053000	     -0.22397509	     -0.00000000	      0.00000000	     31.34423205
      0.99541118	     -0.06644354	      0.00013578	     -0.20769960	     -0.06730557	      0.88292105	     -0.00052727	     -0.22398510	     -0.00000000	      0.00000000	     31.74934547
      0.99678116	     -0.06646063	      0.00013574	     -0.20771710	     -0.06730465	      0.88292141	     -0.00052443	     -0.22399483	     -0.00000000	      0.00000000	     31.41134540
      0.99846498	     -0.06648227	      0.00013481	     -0.20773922	     -0.06730342	      0.88292192	     -0.00052079	     -0.22400635	     -0.00000000	      0.00000000	     31.08233203
      1.00014879	     -0.06650434	      0.00013332	     -0.20776176	     -0.06730208	      0.88292250	     -0.00051699	     -0.22401743	     -0.00000000	      0.00000000	     31.19965565
      1.00183261	     -0.06651893	      0.00013174	     -0.20777683	     -0.06730061	      0.88292315	     -0.00051304	     -0.22402817	     -0.00000000	      0.00000000	     30.58132294
      1.00307898	     -0.06652742	      0.00013003	     -0.20778565	     -0.06729944	      0.88292367	     -0.00051002	     -0.22403575	     -0.00000000	      0.00000000	     30.72117293
      1.00432534	     -0.06653877	      0.00012810	     -0.20779734	     -0.06729821	      0.88292423	     -0.00050692	     -0.22404309	     -0.00000000	      0.00000000	     30.70288635
      1.00557171	     -0.06654888	      0.00012593	     -0.20780777	     -0.06729691	      0.88292483	     -0.00050374	     -0.22405024	     -0.00000000	      0.00000000	     30.52784032
      1.00710264	     -0.06656054	      0.00012297	     -0.20781983	     -0.06729523	      0.88292561	     -0.00049975	     -0.22405873	     -0.00000000	      0.00000000	     30.54295287
      1.00832557	     -0.06656716	      0.00012041	     -0.20782677	     -0.06729381	      0.88292626	     -0.00049648	     -0.22406529	     -0.00000000	      0.00000000	     30.26180234
      1.00954851	     -0.06657358	      0.00011755	     -0.20783350	     -0.06729232	      0.88292695	     -0.00049315	     -0.22407161	     -0.00000000	      0.00000000	     30.25332199
      1.01077144	     -0.06657878	      0.00011449	     -0.20783901	     -0.06729077	      0.88292767	     -0.00048976	     -0.22407771	     -0.00000000	      0.00000000	     30.10777135
      1.01224664	     -0.06658435	      0.00011044	     -0.20784495	     -0.06728880	      0.88292857	     -0.00048561	     -0.22408475	     -0.00000000	      0.00000000	     30.11041333
      1.01343998	     -0.06658706	      0.00010695	     -0.20784795	     -0.06728715	      0.88292933	     -0.00048219	     -0.22409021	     -0.00000000	      0.00000000	     29.90478161
      1.01463332	     -0.06658944	      0.00010317	     -0.20785061	     -0.06728542	      0.88293011	     -0.00047873	     -0.22409543	     -0.00000000	      0.00000000	     29.90985083
      1.01582667	     -0.06659085	      0.00009917	     -0.20785230	     -0.06728364	      0.88293091	     -0.00047522	     -0.22410043	     -0.00000000	      0.00000000	     29.81438381
      1.01735046	     -0.06659186	      0.00009368	     -0.20785367	     -0.06728126	      0.88293196	     -0.00047070	     -0.22410646	     -0.00000000	      0.00000000	     29.83383903
      1.01854287	     -0.06659069	      0.00008925	     -0.20785277	     -0.06727932	      0.88293280	     -0.00046712	     -0.22411093	     -0.00000000	      0.00000000	     29.67950000
      1.01973528	     -0.06658905	      0.00008461	     -0.20785141	     -0.06727732	      0.88293366	     -0.00046351	     -0.22411515	     -0.00000000	      0.00000000	     29.70823163
      1.02092769	     -0.06658656	      0.00007971	     -0.20784918	     -0.06727526	      0.88293453	     -0.00045988	     -0.22411913	     -0.00000000	      0.00000001	     29.64475353
      1.02248563	     -0.06658274	      0.00007289	     -0.20784570	     -0.06727246	      0.88293570	     -0.00045510	     -0.22412397	     -0.00000000	      0.00000001	     29.70371332
      1.02371272	     -0.06657794	      0.00006727	     -0.20784116	     -0.06727017	      0.88293662	     -0.00045132	     -0.22412750	     -0.00000000	      0.00000001	     29.56138959
      1.02493981	     -0.06657252	      0.00006138	     -0.20783599	     -0.06726782	      0.88293756	     -0.00044753	     -0.22413074	     -0.00000000	      0.00000001	     29.62769066
      1.02616690	     -0.06656598	      0.00005531	     -0.20782971	     -0.06726539	      0.88293850	     -0.00044373	     -0.22413371	     -0.00000000	      0.00000001	     29.59005217
      1.02772684	     -0.06655696	      0.00004727	     -0.20782100	     -0.06726221	      0.88293971	     -0.00043890	     -0.22413706	     -0.00000000	      0.00000001	     29.71008628
      1.02902289	     -0.06654709	      0.00004054	     -0.20781139	     -0.06725947	      0.88294072	     -0.00043489	     -0.22413950	     -0.00000000	      0.00000001	     29.56345116
      1.03031894	     -0.06653678	      0.00003349	     -0.20780134	     -0.06725666	      0.88294174	     -0.00043088	     -0.22414160	     -0.00000000	      0.00000001	     29.68716667
      1.03161498	     -0.06652556	      0.00002622	     -0.20779037	     -0.06725377	      0.88294275	     -0.00042689	     -0.22414338	     -0.00000000	      0.00000001	     29.66385448
      1.03291103	     -0.06651361	      0.00001869	     -0.20777866	     -0.06725079	      0.88294377	     -0.00042291	     -0.22414482	     -0.00000000	      0.00000001	     29.77797507
      1.03420708	     -0.06650016	      0.00001095	     -0.20776544	     -0.06724774	      0.88294478	     -0.00041896	     -0.22414594	     -0.00000000	      0.00000001	     29.72809970
      1.03550312	     -0.06648576	      0.00000294	     -0.20775126	     -0.06724462	      0.88294579	     -0.00041503	     -0.22414670	     -0.00000000	      0.00000001	     29.87697019
      1.03725086	     -0.06646653	     -0.00000819	     -0.20773234	     -0.06724028	      0.88294715	     -0.00040980	     -0.22414721	     -0.00000000	      0.00000001	     29.66760408
      1.03878417	     -0.06644485	     -0.00001840	     -0.20771090	     -0.06723636	      0.88294833	     -0.00040528	     -0.22414717	     -0.00000000	      0.00000001	     29.96909662
      1.04031748	     -0.06642308	     -0.00002878	     -0.20768937	     -0.06723234	      0.88294951	     -0.00040083	     -0.22414660	     -0.00000000	      0.00000001	     30.12109462
      1.04185078	     -0.06640109	     -0.00003945	     -0.20766760	     -0.06722823	      0.88295068	     -0.00039648	     -0.22414555	     -0.00000000	      0.00000001	     30.47245505
      1.04338409	     -0.06637669	     -0.00005031	     -0.20764343	     -0.06722402	      0.88295184	     -0.00039223	     -0.22414404	     -0.00000000	      0.00000001	     30.31451223
      1.04491740	     -0.06635014	     -0.00006137	     -0.20761708	     -0.06721973	      0.88295300	     -0.00038811	     -0.22414204	     -0.00000000	      0.00000001	     30.85722888
      1.04645071	     -0.06632392	     -0.00007275	     -0.20759107	     -0.06721535	      0.88295415	     -0.00038411	     -0.22413955	     -0.00000000	      0.00000001	     30.65046005
      1.04798402	     -0.06629325	     -0.00008427	     -0.20756059	     -0.06721090	      0.88295529	     -0.00038025	     -0.22413657	     -0.00000000	      0.00000001	     30.99260857
      1.04951733	     -0.06626197	     -0.00009586	     -0.20752949	     -0.06720637	      0.88295643	     -0.00037654	     -0.22413304	     -0.00000000	      0.00000001	     31.27832284
      1.05126378	     -0.06622685	     -0.00010950	     -0.20749458	     -0.06720113	      0.88295773	     -0.00037251	     -0.22412833	     -0.00000000	      0.00000001	     31.50031331
      1.05301024	     -0.06618513	     -0.00012256	     -0.20745307	     -0.06719581	      0.88295902	     -0.00036870	     -0.22412291	     -0.00000000	      0.00000001	     31.59659238
      1.05444330	     -0.06615210	     -0.00013397	     -0.20742018	     -0.06719139	      0.88296008	     -0.00036573	     -0.22411784	     -0.00000000	      0.00000001	     32.10789756
      1.05587637	     -0.06611539	     -0.00014486	     -0.20738364	     -0.06718692	      0.88296115	     -0.00036293	     -0.22411227	     -0.00000000	      0.00000001	     32.22010794
      1.05730943	     -0.06607913	     -0.00015625	     -0.20734752	     -0.06718241	      0.88296221	     -0.00036028	     -0.22410611	     -0.00000000	      0.00000001	     32.33907502
      1.05874249	     -0.06604058	     -0.00016751	     -0.20730913	     -0.06717785	      0.88296328	     -0.00035780	     -0.22409938	     -0.00000000	      0.00000001	     32.71402543
      1.06094986	     -0.06598127	     -0.00018517	     -0.20725003	     -0.06717078	      0.88296494	     -0.00035430	     -0.22408787	     -0.00000000	      0.00000001	     32.69556131
      1.06315723	     -0.06590434	     -0.00020170	     -0.20717331	     -0.06716362	      0.88296660	     -0.00035120	     -0.22407501	     -0.00000000	      0.00000001	     34.76151435
      1.06447224	     -0.06587457	     -0.00021320	     -0.20714366	     -0.06715934	      0.88296760	     -0.00034956	     -0.22406646	     -0.00000000	      0.00000001	     33.48902835
      1.06578724	     -0.06583183	     -0.00022289	     -0.20710105	     -0.06715503	      0.88296861	     -0.00034806	     -0.22405751	     -0.00000000	      0.00000001	     33.84140605
      1.06756508	     -0.06577591	     -0.00023655	     -0.20704529	     -0.06714918	      0.88296998	     -0.00034627	     -0.22404461	     -0.00000000	      0.00000001	     33.99754915
      1.06912508	     -0.06572184	     -0.00024824	     -0.20699135	     -0.06714404	      0.88297119	     -0.00034493	     -0.22403251	     -0.00000000	      0.00000001	     34.21521441
      1.07068509	     -0.06566749	     -0.00026014	     -0.20693713	     -0.06713888	      0.88297241	     -0.00034381	     -0.22401965	     -0.00000000	      0.00000001	     34.55656554
      1.07224509	     -0.06561131	     -0.00027169	     -0.20688106	     -0.06713371	      0.88297364	     -0.00034290	     -0.22400607	     -0.00000000	      0.00000001	     35.01759570
      1.07380510	     -0.06555384	     -0.00028382	     -0.20682369	     -0.06712854	      0.88297488	     -0.00034222	     -0.22399180	     -0.00000000	      0.00000001	     34.95167343
      1.07555748	     -0.06548715	     -0.00029717	     -0.20675710	     -0.06712272	      0.88297628	     -0.00034172	     -0.22397502	     -0.00000000	      0.00000001	     35.53911550
      1.07730986	     -0.06542024	     -0.00031034	     -0.20669028	     -0.06711691	      0.88297769	     -0.00034151	     -0.22395745	     -0.00000000	      0.00000001	     35.42163774
      1.07906225	     -0.06534602	     -0.00032289	     -0.20661615	     -0.06711109	      0.88297911	     -0.00034159	     -0.22393917	     -0.00000000	      0.00000001	     35.78500975
      1.08041806	     -0.06529215	     -0.00033277	     -0.20656233	     -0.06710660	      0.88298021	     -0.00034184	     -0.22392440	     -0.00000000	      0.00000001	     35.95755107
      1.08177387	     -0.06523422	     -0.00034217	     -0.20650445	     -0.06710211	      0.88298132	     -0.00034227	     -0.22390916	     -0.00000000	      0.00000001	     36.30908013
      1.08348256	     -0.06516321	     -0.00035373	     -0.20643350	     -0.06709646	      0.88298272	     -0.00034305	     -0.22388927	     -0.00000000	      0.00000001	     36.17634221
      1.08519126	     -0.06508461	     -0.00036472	     -0.20635495	     -0.06709084	      0.88298412	     -0.00034411	     -0.22386867	     -0.00000000	      0.00000001	     36.70465156
      1.08689995	     -0.06501201	     -0.00037569	     -0.20628237	     -0.06708523	      0.88298553	     -0.00034544	     -0.22384724	     -0.00000000	      0.00000001	     36.74106951
      1.08833669	     -0.06494376	     -0.00038414	     -0.20621416	     -0.06708053	      0.88298671	     -0.00034678	     -0.22382875	     -0.00000000	      0.00000001	     37.05026987
      1.08977343	     -0.06487843	     -0.00039248	     -0.20614885	     -0.06707585	      0.88298789	     -0.00034831	     -0.22380974	     -0.00000000	      0.00000001	     37.28614021
      1.09121017	     -0.06481182	     -0.00040023	     -0.20608225	     -0.06707120	      0.88298906	     -0.00035003	     -0.22379027	     -0.00000000	      0.00000001	     37.64222489
      1.09264691	     -0.06474472	     -0.00040777	     -0.20601516	     -0.06706656	      0.88299023	     -0.00035194	     -0.22377037	     -0.00000000	      0.00000001	     37.53305750
      1.09408364	     -0.06467467	     -0.00041478	     -0.20594512	     -0.06706196	      0.88299139	     -0.00035405	     -0.22375001	     -0.00000000	      0.00000001	     37.93410570
      1.09604909	     -0.06458149	     -0.00042384	     -0.20585193	     -0.06705570	      0.88299297	     -0.00035726	     -0.22372146	     -0.00000000	      0.00000001	     38.10558305
      1.09801453	     -0.06447813	     -0.00043225	     -0.20574854	     -0.06704950	      0.88299453	     -0.00036082	     -0.22369217	     -0.00000000	      0.00000001	     38.57637024
      1.09931824	     -0.06441575	     -0.00043862	     -0.20568612	     -0.06704542	      0.88299555	     -0.00036339	     -0.22367241	     -0.00000000	      0.00000001	     38.48524157
      1.10062196	     -0.06435012	     -0.00044432	     -0.20562045	     -0.06704137	      0.88299656	     -0.00036611	     -0.22365249	     -0.00000000	      0.00000001	     38.67469171
      1.10240232	     -0.06426173	     -0.00045151	     -0.20553199	     -0.06703589	      0.88299793	     -0.00037009	     -0.22362500	     -0.00000000	      0.00000001	     38.91545276
      1.10418268	     -0.06416885	     -0.00045799	     -0.20543902	     -0.06703047	      0.88299927	     -0.00037437	     -0.22359709	     -0.00000000	      0.00000001	     39.03399798
      1.10545725	     -0.06410474	     -0.00046208	     -0.20537485	     -0.06702663	      0.88300021	     -0.00037761	     -0.22357679	     -0.00000000	      0.00000001	     39.34613975
      1.10673182	     -0.06403807	     -0.00046590	     -0.20530813	     -0.06702282	      0.88300114	     -0.00038101	     -0.22355626	     -0.00000000	      0.00000000	     39.32895525
      1.10800639	     -0.06397127	     -0.00046930	     -0.20524126	     -0.06701905	      0.88300205	     -0.00038455	     -0.22353547	     -0.00000000	      0.00000000	     39.58073405
      1.10989041	     -0.06387450	     -0.00047306	     -0.20514441	     -0.06701354	      0.88300338	     -0.00039006	     -0.22350430	     -0.00000000	      0.00000000	     39.37680905
      1.11145194	     -0.06378894	     -0.00047527	     -0.20505878	     -0.06700903	      0.88300445	     -0.00039487	     -0.22347807	     -0.00000000	      0.00000000	     39.83575826
      1.11301346	     -0.06370569	     -0.00047761	     -0.20497544	     -0.06700458	      0.88300549	     -0.00039990	     -0.22345143	     -0.00000000	      0.00000000	     39.95731428
      1.11457499	     -0.06362160	     -0.00047942	     -0.20489125	     -0.06700019	      0.88300651	     -0.00040515	     -0.22342452	     -0.00000000	      0.00000000	     40.20010941
      1.11613762	     -0.06353941	     -0.00048087	     -0.20480896	     -0.06699586	      0.88300751	     -0.00041061	     -0.22339738	     -0.00000000	      0.00000000	     40.29730163
      1.11770025	     -0.06345429	     -0.00048138	     -0.20472374	     -0.06699159	      0.88300847	     -0.00041628	     -0.22337002	     -0.00000000	      0.00000000	     40.35118238
      1.11926287	     -0.06336988	     -0.00048122	     -0.20463923	     -0.06698739	      0.88300941	     -0.00042216	     -0.22334238	     -0.00000000	      0.00000000	     40.51960834
      1.12044987	     -0.06330580	     -0.00048058	     -0.20457506	     -0.06698424	      0.88301011	     -0.00042675	     -0.22332122	     -0.00000000	      0.00000000	     40.73909234
      1.12163687	     -0.06324129	     -0.00047970	     -0.20451047	     -0.06698113	      0.88301079	     -0.00043147	     -0.22329992	     -0.00000000	      0.00000000	     40.71391687
      1.12282387	     -0.06317648	     -0.00047837	     -0.20444558	     -0.06697806	      0.88301145	     -0.00043629	     -0.22327847	     -0.00000000	      0.00000000	     40.88873058
      1.12435608	     -0.06309194	     -0.00047624	     -0.20436094	     -0.06697415	      0.88301228	     -0.00044268	     -0.22325059	     -0.00000000	      0.00000000	     40.83129655
      1.12549057	     -0.06302887	     -0.00047460	     -0.20429777	     -0.06697130	      0.88301287	     -0.00044752	     -0.22322983	     -0.00000000	      0.00000000	     41.07846323
      1.12662505	     -0.06296642	     -0.00047276	     -0.20423522	     -0.06696848	      0.88301345	     -0.00045246	     -0.22320899	     -0.00000000	      0.00000000	     41.08493570
      1.12775954	     -0.06290418	     -0.00047063	     -0.20417289	     -0.06696570	      0.88301402	     -0.00045749	     -0.22318808	     -0.00000000	      0.00000000	     41.20691810
      1.12926146	     -0.06282159	     -0.00046738	     -0.20409016	     -0.06696208	      0.88301474	     -0.00046428	     -0.22316028	     -0.00000000	      0.00000000	     41.21601940
      1.13033060	     -0.06276281	     -0.00046472	     -0.20403129	     -0.06695954	      0.88301523	     -0.00046921	     -0.22314041	     -0.00000000	      0.00000000	     41.38469800
      1.13139973	     -0.06270393	     -0.00046183	     -0.20397232	     -0.06695703	      0.88301571	     -0.00047421	     -0.22312047	     -0.00000000	      0.00000000	     41.40296540
      1.13276723	     -0.06262885	     -0.00045776	     -0.20389711	     -0.06695387	      0.88301630	     -0.00048071	     -0.22309487	     -0.00000000	      0.00000000	     41.53831043
      1.13395473	     -0.06256384	     -0.00045398	     -0.20383198	     -0.06695116	      0.88301679	     -0.00048644	     -0.22307256	     -0.00000000	      0.00000000	     41.53822710
      1.13514222	     -0.06249921	     -0.00044981	     -0.20376723	     -0.06694850	      0.88301726	     -0.00049226	     -0.22305018	     -0.00000000	      0.00000000	     41.67701551
      1.13632971	     -0.06243461	     -0.00044519	     -0.20370252	     -0.06694587	      0.88301771	     -0.00049814	     -0.22302775	     -0.00000000	      0.00000000	     41.67533533
      1.13751720	     -0.06237026	     -0.00044027	     -0.20363805	     -0.06694328	      0.88301814	     -0.00050410	     -0.22300526	     -0.00000000	      0.00000000	     41.80777221
      1.13870469	     -0.06230619	     -0.00043515	     -0.20357385	     -0.06694073	      0.88301854	     -0.00051011	     -0.22298273	     -0.00000000	      0.00000000	     41.80905883
      1.13989218	     -0.06224253	     -0.00042981	     -0.20351006	     -0.06693821	      0.88301893	     -0.00051620	     -0.22296018	     -0.00000000	      0.00000000	     41.93944227
      1.14094769	     -0.06218627	     -0.00042492	     -0.20345368	     -0.06693601	      0.88301925	     -0.00052165	     -0.22294012	     -0.00000000	      0.00000000	     41.95099327
      1.14200320	     -0.06213035	     -0.00041988	     -0.20339763	     -0.06693383	      0.88301955	     -0.00052714	     -0.22292007	     -0.00000000	      0.00000000	     42.02827700
      1.14331288	     -0.06206147	     -0.00041343	     -0.20332859	     -0.06693117	      0.88301990	     -0.00053401	     -0.22289520	     -0.00000000	      0.00000000	     42.08269489
      1.14462255	     -0.06199326	     -0.00040672	     -0.20326021	     -0.06692855	      0.88302022	     -0.00054093	     -0.22287038	     -0.00000000	      0.00000000	     42.17394711
      1.14572284	     -0.06193661	     -0.00040088	     -0.20320341	     -0.06692638	      0.88302047	     -0.00054678	     -0.22284958	     -0.00000000	      0.00000000	     42.19835221
      1.14682313	     -0.06188058	     -0.00039480	     -0.20314722	     -0.06692424	      0.88302069	     -0.00055266	     -0.22282883	     -0.00000000	      0.00000000	     42.25538901
      1.14816017	     -0.06181342	     -0.00038713	     -0.20307987	     -0.06692168	      0.88302093	     -0.00055983	     -0.22280373	     -0.00000000	      0.00000000	     42.29523262
      1.14949721	     -0.06174734	     -0.00037916	     -0.20301359	     -0.06691915	      0.88302114	     -0.00056704	     -0.22277878	     -0.00000000	      0.00000000	     42.35517232
      1.15063596	     -0.06169197	     -0.00037222	     -0.20295804	     -0.06691704	      0.88302129	     -0.00057320	     -0.22275765	     -0.00000000	      0.00000000	     42.37612071
      1.15177470	     -0.06163750	     -0.00036513	     -0.20290338	     -0.06691495	      0.88302141	     -0.00057937	     -0.22273668	     -0.00000000	      0.00000000	     42.41318115
      1.15316337	     -0.06157271	     -0.00035639	     -0.20283835	     -0.06691244	      0.88302152	     -0.00058690	     -0.22271132	     -0.00000000	      0.00000000	     42.44029035
      1.15455203	     -0.06150939	     -0.00034741	     -0.20277478	     -0.06690997	      0.88302159	     -0.00059445	     -0.22268623	     -0.00000000	      0.00000000	     42.48350671
      1.15579287	     -0.06145410	     -0.00033931	     -0.20271925	     -0.06690780	      0.88302162	     -0.00060118	     -0.22266408	     -0.00000000	      0.00000000	     42.48303353
      1.15703370	     -0.06140043	     -0.00033127	     -0.20266533	     -0.06690565	      0.88302162	     -0.00060792	     -0.22264221	     -0.00000000	     -0.00000000	     42.52442196
      1.15827454	     -0.06134800	     -0.00032334	     -0.20261263	     -0.06690354	      0.88302158	     -0.00061464	     -0.22262064	     -0.00000000	     -0.00000000	     42.50677863
      1.15985177	     -0.06128402	     -0.00031342	     -0.20254829	     -0.06690090	      0.88302149	     -0.00062317	     -0.22259368	     -0.00000000	     -0.00000000	     42.64585205
      1.16121624	     -0.06123006	     -0.00030460	     -0.20249402	     -0.06689865	      0.88302136	     -0.00063051	     -0.22257080	     -0.00000000	     -0.00000000	     42.43584440
      1.16258071	     -0.06117758	     -0.00029589	     -0.20244120	     -0.06689643	      0.88302119	     -0.00063781	     -0.22254836	     -0.00000000	     -0.00000000	     42.62983088
      1.16424962	     -0.06111878	     -0.00028559	     -0.20238195	     -0.06689377	      0.88302093	     -0.00064668	     -0.22252157	     -0.00000000	     -0.00000000	     42.61841470
      1.16567520	     -0.06107383	     -0.00027740	     -0.20233660	     -0.06689154	      0.88302066	     -0.00065417	     -0.22249935	     -0.00000000	     -0.00000000	     42.79323114
      1.16710078	     -0.06103112	     -0.00026962	     -0.20229346	     -0.06688936	      0.88302035	     -0.00066158	     -0.22247786	     -0.00000000	     -0.00000000	     42.73684295
      1.16884472	     -0.06099113	     -0.00026101	     -0.20225290	     -0.06688674	      0.88301991	     -0.00067051	     -0.22245259	     -0.00000000	     -0.00000000	     42.80588679
      1.17058866	     -0.06095217	     -0.00025228	     -0.20221337	     -0.06688420	      0.88301942	     -0.00067927	     -0.22242876	     -0.00000000	     -0.00000000	     42.52670626
      1.17199967	     -0.06092644	     -0.00024669	     -0.20218713	     -0.06688219	      0.88301897	     -0.00068622	     -0.22241048	     -0.00000000	     -0.00000000	     42.89193958
      1.17341069	     -0.06090786	     -0.00024011	     -0.20216805	     -0.06688024	      0.88301849	     -0.00069303	     -0.22239322	     -0.00000000	     -0.00000000	     42.94972016
      1.17492988	     -0.06089399	     -0.00023431	     -0.20215361	     -0.06687819	      0.88301794	     -0.00070021	     -0.22237585	     -0.00000000	     -0.00000000	     43.14097705
      1.17644906	     -0.06088493	     -0.00022769	     -0.20214399	     -0.06687620	      0.88301734	     -0.00070721	     -0.22235981	     -0.00000000	     -0.00000000	     42.68571068
      1.17796825	     -0.06087777	     -0.00022243	     -0.20213624	     -0.06687427	      0.88301671	     -0.00071402	     -0.22234506	      0.00000000	     -0.00000000	     42.98860364
      1.17948744	     -0.06087727	     -0.00021588	     -0.20213517	     -0.06687241	      0.88301604	     -0.00072064	     -0.22233160	      0.00000000	     -0.00000000	     42.93584906
      1.18100662	     -0.06088202	     -0.00021090	     -0.20213931	     -0.06687061	      0.88301534	     -0.00072706	     -0.22231950	      0.00000000	     -0.00000000	     42.72234446
      1.18252581	     -0.06089139	     -0.00020433	     -0.20214811	     -0.06686888	      0.88301461	     -0.00073328	     -0.22230874	      0.00000000	     -0.00000000	     42.88503696
      1.18404499	     -0.06090336	     -0.00019901	     -0.20215949	     -0.06686722	      0.88301386	     -0.00073929	     -0.22229933	      0.00000000	     -0.00000000	     42.43427966
      1.18556418	     -0.06092009	     -0.00019223	     -0.20217564	     -0.06686563	      0.88301308	     -0.00074508	     -0.22229119	      0.00000000	     -0.00000000	     42.64394705
      1.18708336	     -0.06093969	     -0.00018709	     -0.20219463	     -0.06686411	      0.88301227	     -0.00075066	     -0.22228434	      0.00000000	     -0.00000000	     42.14134029
      1.18860255	     -0.06096189	     -0.00018046	     -0.20221626	     -0.06686266	      0.88301145	     -0.00075601	     -0.22227873	      0.00000000	     -0.00000000	     42.22513304
      1.19012174	     -0.06099153	     -0.00017565	     -0.20224530	     -0.06686128	      0.88301062	     -0.00076114	     -0.22227435	      0.00000000	     -0.00000000	     41.85196609
      1.19164092	     -0.06102131	     -0.00016911	     -0.20227450	     -0.06685998	      0.88300977	     -0.00076605	     -0.22227121	      0.00000000	     -0.00000000	     41.82836671
      1.19316011	     -0.06105905	     -0.00016456	     -0.20231164	     -0.06685875	      0.88300891	     -0.00077072	     -0.22226925	      0.00000000	     -0.00000000	     41.71939027
      1.19467929	     -0.06109840	     -0.00015815	     -0.20235043	     -0.06685759	      0.88300805	     -0.00077516	     -0.22226854	      0.00000000	     -0.00000000	     41.26286122
      1.19619848	     -0.06114098	     -0.00015394	     -0.20239241	     -0.06685650	      0.88300718	     -0.00077936	     -0.22226896	      0.00000000	     -0.00000000	     41.36387140
      1.19771767	     -0.06118803	     -0.00014775	     -0.20243891	     -0.06685548	      0.88300632	     -0.00078333	     -0.22227050	     -0.00000000	     -0.00000000	     40.96796147
      1.19923685	     -0.06123914	     -0.00014390	     -0.20248943	     -0.06685453	      0.88300545	     -0.00078705	     -0.22227317	     -0.00000000	     -0.00000000	     40.86915981
      1.20075604	     -0.06129156	     -0.00013804	     -0.20254132	     -0.06685364	      0.88300460	     -0.00079054	     -0.22227694	     -0.00000000	     -0.00000000	     40.70387688
      1.20227522	     -0.06135175	     -0.00013436	     -0.20260093	     -0.06685282	      0.88300374	     -0.00079379	     -0.22228174	     -0.00000000	     -0.00000000	     40.65110211
      1.20379441	     -0.06141070	     -0.00012863	     -0.20265937	     -0.06685207	      0.88300290	     -0.00079680	     -0.22228765	     -0.00000000	     -0.00000000	     40.31385350
      1.20531359	     -0.06147643	     -0.00012511	     -0.20272455	     -0.06685138	      0.88300207	     -0.00079957	     -0.22229453	     -0.00000000	     -0.00000000	     40.24170298
      1.20683278	     -0.06154109	     -0.00011960	     -0.20278873	     -0.06685074	      0.88300126	     -0.00080209	     -0.22230243	     -0.00000000	     -0.00000000	     39.87958302
      1.20835197	     -0.06161189	     -0.00011640	     -0.20285900	     -0.06685016	      0.88300046	     -0.00080438	     -0.22231125	     -0.00000000	     -0.00000000	     40.08051649
      1.20987115	     -0.06168324	     -0.00011103	     -0.20292990	     -0.06684964	      0.88299967	     -0.00080641	     -0.22232103	     -0.00000000	     -0.00000000	     39.39804020
      1.21139034	     -0.06175754	     -0.00010805	     -0.20300371	     -0.06684916	      0.88299890	     -0.00080820	     -0.22233167	     -0.00000000	     -0.00000000	     39.67225059
      1.21290952	     -0.06183208	     -0.00010255	     -0.20307784	     -0.06684872	      0.88299815	     -0.00080975	     -0.22234318	     -0.00000000	     -0.00000000	     39.18184584
      1.21442871	     -0.06190925	     -0.00009921	     -0.20315456	     -0.06684833	      0.88299742	     -0.00081104	     -0.22235546	     -0.00000000	     -0.00000000	     39.30317011
      1.21594789	     -0.06198830	     -0.00009372	     -0.20323325	     -0.06684798	      0.88299671	     -0.00081209	     -0.22236854	     -0.00000000	     -0.00000000	     38.80195054
      1.21746708	     -0.06206811	     -0.00009031	     -0.20331265	     -0.06684766	      0.88299602	     -0.00081289	     -0.22238236	     -0.00000000	     -0.00000000	     38.75643660
      1.21898627	     -0.06215026	     -0.00008512	     -0.20339445	     -0.06684737	      0.88299535	     -0.00081344	     -0.22239690	     -0.00000000	     -0.00000000	     38.58056371
      1.22050545	     -0.06223574	     -0.00008189	     -0.20347956	     -0.06684711	      0.88299471	     -0.00081374	     -0.22241221	     -0.00000000	     -0.00000000	     38.37873522
      1.22202464	     -0.06232321	     -0.00007724	     -0.20356670	     -0.06684688	      0.88299408	     -0.00081379	     -0.22242826	     -0.00000000	     -0.00000000	     38.32530831
      1.22354382	     -0.06241125	     -0.00007405	     -0.20365443	     -0.06684666	      0.88299349	     -0.00081359	     -0.22244508	     -0.00000000	     -0.00000000	     37.84350497
      1.22506301	     -0.06250089	     -0.00006961	     -0.20374378	     -0.06684646	      0.88299291	     -0.00081313	     -0.22246258	     -0.00000000	     -0.00000000	     37.92319500
      1.22658220	     -0.06259166	     -0.00006596	     -0.20383427	     -0.06684627	      0.88299237	     -0.00081242	     -0.22248080	     -0.00000000	     -0.00000000	     37.56740216
      1.22810138	     -0.06268443	     -0.00006171	     -0.20392680	     -0.06684608	      0.88299185	     -0.00081147	     -0.22249967	     -0.00000000	     -0.00000000	     37.32800976
      1.22962057	     -0.06277772	     -0.00005824	     -0.20401985	     -0.06684591	      0.88299135	     -0.00081026	     -0.22251921	     -0.00000000	     -0.00000000	     37.07354671
      1.23113975	     -0.06287031	     -0.00005425	     -0.20411223	     -0.06684574	      0.88299089	     -0.00080880	     -0.22253937	     -0.00000000	     -0.00000000	     36.99262091
      1.23314218	     -0.06300030	     -0.00004993	     -0.20424196	     -0.06684550	      0.88299031	     -0.00080650	     -0.22256676	     -0.00000000	     -0.00000000	     36.26027222
      1.23468532	     -0.06308963	     -0.00004588	     -0.20433114	     -0.06684532	      0.88298991	     -0.00080444	     -0.22258862	     -0.00000000	     -0.00000000	     36.48547971
      1.23622846	     -0.06318800	     -0.00004340	     -0.20442933	     -0.06684512	      0.88298953	     -0.00080213	     -0.22261086	     -0.00000000	     -0.00000000	     36.15730058
      1.23777160	     -0.06328542	     -0.00003952	     -0.20452663	     -0.06684491	      0.88298919	     -0.00079957	     -0.22263366	     -0.00000000	     -0.00000000	     35.85854928
      1.23931474	     -0.06338317	     -0.00003825	     -0.20462423	     -0.06684469	      0.88298888	     -0.00079676	     -0.22265697	     -0.00000000	     -0.00000000	     35.82558895
      1.24085788	     -0.06348228	     -0.00003573	     -0.20472323	     -0.06684444	      0.88298860	     -0.00079372	     -0.22268081	     -0.00000000	     -0.00000000	     35.69552201
      1.24240102	     -0.06358077	     -0.00003473	     -0.20482161	     -0.06684417	      0.88298835	     -0.00079044	     -0.22270516	     -0.00000000	     -0.00000000	     35.18698888
      1.24394416	     -0.06367637	     -0.00003235	     -0.20491715	     -0.06684388	      0.88298813	     -0.00078692	     -0.22272991	     -0.00000000	     -0.00000000	     35.33105007
      1.24548730	     -0.06377480	     -0.00003148	     -0.20501551	     -0.06684355	      0.88298795	     -0.00078318	     -0.22275498	     -0.00000000	     -0.00000000	     34.76006473
      1.24703044	     -0.06387218	     -0.00003005	     -0.20511286	     -0.06684320	      0.88298779	     -0.00077921	     -0.22278035	     -0.00000000	     -0.00000000	     34.78577312
      1.24821080	     -0.06394153	     -0.00002979	     -0.20518217	     -0.06684290	      0.88298770	     -0.00077603	     -0.22279996	     -0.00000000	     -0.00000000	     34.50962534
      1.24939115	     -0.06401322	     -0.00002990	     -0.20525384	     -0.06684258	      0.88298762	     -0.00077272	     -0.22281973	     -0.00000000	     -0.00000000	     34.39198524
      1.25083265	     -0.06410269	     -0.00003043	     -0.20534329	     -0.06684216	      0.88298756	     -0.00076851	     -0.22284414	     -0.00000000	     -0.00000000	     34.17794507
      1.25205682	     -0.06417696	     -0.00003103	     -0.20541754	     -0.06684178	      0.88298752	     -0.00076480	     -0.22286512	     -0.00000000	     -0.00000000	     34.03603652
      1.25328100	     -0.06425028	     -0.00003225	     -0.20549085	     -0.06684136	      0.88298751	     -0.00076096	     -0.22288624	     -0.00000000	     -0.00000000	     33.83869178
      1.25450518	     -0.06432282	     -0.00003361	     -0.20556339	     -0.06684092	      0.88298751	     -0.00075700	     -0.22290752	     -0.00000000	      0.00000000	     33.72306983
      1.25572936	     -0.06439514	     -0.00003515	     -0.20563572	     -0.06684045	      0.88298753	     -0.00075292	     -0.22292889	     -0.00000000	      0.00000000	     33.53407106
      1.25695354	     -0.06446567	     -0.00003677	     -0.20570627	     -0.06683994	      0.88298758	     -0.00074874	     -0.22295033	     -0.00000000	      0.00000000	     33.41975795
      1.25817772	     -0.06453553	     -0.00003853	     -0.20577616	     -0.06683940	      0.88298763	     -0.00074444	     -0.22297177	     -0.00000000	      0.00000000	     33.24005362
      1.25940190	     -0.06460328	     -0.00004031	     -0.20584396	     -0.06683883	      0.88298771	     -0.00074005	     -0.22299316	     -0.00000000	      0.00000000	     33.13896839
      1.26062608	     -0.06466994	     -0.00004227	     -0.20591067	     -0.06683822	      0.88298780	     -0.00073555	     -0.22301446	     -0.00000000	      0.00000000	     32.96342217
      1.26170058	     -0.06472671	     -0.00004413	     -0.20596750	     -0.06683765	      0.88298789	     -0.00073153	     -0.22303305	     -0.00000000	      0.00000000	     32.87942343
      1.26277509	     -0.06478259	     -0.00004616	     -0.20602345	     -0.06683705	      0.88298799	     -0.00072745	     -0.22305151	     -0.00000000	      0.00000000	     32.75384150
      1.26407140	     -0.06484824	     -0.00004883	     -0.20608918	     -0.06683629	      0.88298812	     -0.00072244	     -0.22307360	     -0.00000000	      0.00000000	     32.63870700
      1.26536772	     -0.06491221	     -0.00005175	     -0.20615324	     -0.06683548	      0.88298827	     -0.00071734	     -0.22309544	     -0.00000000	      0.00000000	     32.50024977
      1.26647019	     -0.06496494	     -0.00005445	     -0.20620604	     -0.06683475	      0.88298840	     -0.00071294	     -0.22311382	     -0.00000000	      0.00000000	     32.42097434
      1.26757267	     -0.06501604	     -0.00005725	     -0.20625723	     -0.06683398	      0.88298854	     -0.00070850	     -0.22313197	     -0.00000000	      0.00000000	     32.32354472
      1.26867515	     -0.06506543	     -0.00006007	     -0.20630672	     -0.06683318	      0.88298869	     -0.00070400	     -0.22314990	     -0.00000000	      0.00000000	     32.24518092
      1.27014933	     -0.06512902	     -0.00006386	     -0.20637045	     -0.06683204	      0.88298889	     -0.00069793	     -0.22317348	     -0.00000000	      0.00000000	     32.13848467
      1.27131090	     -0.06517690	     -0.00006701	     -0.20641844	     -0.06683109	      0.88298906	     -0.00069309	     -0.22319171	     -0.00000000	      0.00000000	     32.06931079
      1.27247246	     -0.06522316	     -0.00007040	     -0.20646482	     -0.06683010	      0.88298923	     -0.00068822	     -0.22320960	     -0.00000000	      0.00000000	     32.00667106
      1.27363403	     -0.06526786	     -0.00007407	     -0.20650964	     -0.06682906	      0.88298940	     -0.00068332	     -0.22322714	      0.00000000	      0.00000000	     31.95411916
      1.27507510	     -0.06532158	     -0.00007904	     -0.20656351	     -0.06682770	      0.88298962	     -0.00067720	     -0.22324841	      0.00000000	      0.00000000	     31.90489957
      1.27628894	     -0.06536523	     -0.00008358	     -0.20660729	     -0.06682649	      0.88298980	     -0.00067202	     -0.22326590	      0.00000000	      0.00000000	     31.86573544
      1.27750279	     -0.06540778	     -0.00008844	     -0.20664996	     -0.06682524	      0.88298999	     -0.00066683	     -0.22328300	      0.00000000	      0.00000000	     31.84795712
      1.27871664	     -0.06544877	     -0.00009358	     -0.20669109	     -0.06682392	      0.88299017	     -0.00066162	     -0.22329971	      0.00000000	      0.00000000	     31.83136060
      1.28018556	     -0.06549707	     -0.00010020	     -0.20673954	     -0.06682226	      0.88299039	     -0.00065532	     -0.22331939	      0.00000000	      0.00000000	     31.83440524
      1.28149780	     -0.06553796	     -0.00010634	     -0.20678057	     -0.06682070	      0.88299058	     -0.00064968	     -0.22333650	      0.00000000	      0.00000000	     31.84251018
      1.28281005	     -0.06557828	     -0.00011286	     -0.20682103	     -0.06681907	      0.88299077	     -0.00064406	     -0.22335313	      0.00000000	      0.00000000	     31.86531143
      1.28412229	     -0.06561633	     -0.00011958	     -0.20685924	     -0.06681738	      0.88299095	     -0.00063847	     -0.22336932	      0.00000000	      0.00000000	     31.90458953
      1.28543453	     -0.06565348	     -0.00012652	     -0.20689653	     -0.06681562	      0.88299112	     -0.00063291	     -0.22338504	      0.00000000	      0.00000000	     32.02887284
      1.28709574	     -0.06569843	     -0.00013537	     -0.20694168	     -0.06681330	      0.88299133	     -0.00062595	     -0.22340431	      0.00000000	      0.00000000	     32.12982559
      1.28875695	     -0.06573970	     -0.00014449	     -0.20698315	     -0.06681088	      0.88299152	     -0.00061909	     -0.22342284	      0.00000000	      0.00000000	     32.20731711
      1.29013383	     -0.06577166	     -0.00015196	     -0.20701530	     -0.06680880	      0.88299167	     -0.00061350	     -0.22343760	      0.00000000	      0.00000000	     32.53491266
      1.29151070	     -0.06580234	     -0.00015948	     -0.20704617	     -0.06680666	      0.88299180	     -0.00060801	     -0.22345186	      0.00000000	      0.00000000	     32.56507780
      1.29288758	     -0.06583018	     -0.00016697	     -0.20707420	     -0.06680446	      0.88299192	     -0.00060264	     -0.22346558	      0.00000000	      0.00000000	     32.86615034
      1.29470408	     -0.06586574	     -0.00017684	     -0.20711004	     -0.06680147	      0.88299206	     -0.00059574	     -0.22348287	      0.00000000	      0.00000000	     32.82493656
      1.29652058	     -0.06589402	     -0.00018680	     -0.20713860	     -0.06679838	      0.88299217	     -0.00058908	     -0.22349923	      0.00000000	      0.00000000	     33.49244028
      1.29815538	     -0.06592039	     -0.00019555	     -0.20716524	     -0.06679553	      0.88299225	     -0.00058330	     -0.22351303	      0.00000000	      0.00000000	     33.14843263
      1.29979017	     -0.06593931	     -0.00020428	     -0.20718444	     -0.06679261	      0.88299232	     -0.00057774	     -0.22352605	      0.00000000	      0.00000000	     33.54172407
      1.30125934	     -0.06595549	     -0.00021144	     -0.20720090	     -0.06678994	      0.88299237	     -0.00057293	     -0.22353698	      0.00000000	      0.00000000	     33.65451318
      1.30272851	     -0.06596774	     -0.00021873	     -0.20721342	     -0.06678721	      0.88299241	     -0.00056831	     -0.22354721	      0.00000000	      0.00000000	     33.93845710
      1.30423008	     -0.06597984	     -0.00022576	     -0.20722582	     -0.06678439	      0.88299245	     -0.00056378	     -0.22355692	      0.00000000	      0.00000000	     34.16101626
      1.30573166	     -0.06598751	     -0.00023258	     -0.20723380	     -0.06678152	      0.88299248	     -0.00055946	     -0.22356590	      0.00000000	      0.00000000	     34.02212285
      1.30723323	     -0.06599241	     -0.00023938	     -0.20723900	     -0.06677862	      0.88299250	     -0.00055535	     -0.22357411	      0.00000000	      0.00000000	     34.33869974
      1.30899507	     -0.06599769	     -0.00024713	     -0.20724467	     -0.06677516	      0.88299253	     -0.00055080	     -0.22358281	      0.00000000	      0.00000000	     34.27183282
      1.31054777	     -0.06599416	     -0.00025372	     -0.20724146	     -0.06677208	      0.88299256	     -0.00054704	     -0.22358957	      0.00000000	      0.00000000	     34.46212027
      1.31210048	     -0.06598982	     -0.00026008	     -0.20723746	     -0.06676897	      0.88299259	     -0.00054351	     -0.22359542	      0.00000000	      0.00000000	     34.71501172
      1.31343981	     -0.06598544	     -0.00026560	     -0.20723337	     -0.06676627	      0.88299263	     -0.00054066	     -0.22359978	      0.00000000	      0.00000000	     34.92544244
      1.31477914	     -0.06597810	     -0.00027087	     -0.20722634	     -0.06676354	      0.88299267	     -0.00053799	     -0.22360352	      0.00000000	      0.00000000	     34.85673121
      1.31611846	     -0.06596796	     -0.00027603	     -0.20721651	     -0.06676081	      0.88299272	     -0.00053550	     -0.22360662	      0.00000000	      0.00000000	     35.10926833
      1.31831269	     -0.06594896	     -0.00028392	     -0.20719802	     -0.06675629	      0.88299282	     -0.00053180	     -0.22361030	      0.00000000	      0.00000000	     34.97929436
      1.31981166	     -0.06593074	     -0.00028923	     -0.20718014	     -0.06675318	      0.88299291	     -0.00052956	     -0.22361181	      0.00000000	      0.00000000	     35.56348070
      1.32131063	     -0.06590986	     -0.00029387	     -0.20715964	     -0.06675007	      0.88299302	     -0.00052754	     -0.22361251	      0.00000000	      0.00000000	     35.58786910
      1.32280960	     -0.06588884	     -0.00029845	     -0.20713898	     -0.06674694	      0.88299314	     -0.00052576	     -0.22361236	      0.00000000	      0.00000000	     35.76925305
      1.32430857	     -0.06586180	     -0.00030235	     -0.20711232	     -0.06674381	      0.88299328	     -0.00052421	     -0.22361143	      0.00000000	      0.00000000	     35.92197214
      1.32616974	     -0.06583172	     -0.00030767	     -0.20708270	     -0.06673991	      0.88299349	     -0.00052260	     -0.22360905	      0.00000000	      0.00000000	     36.09650304
      1.32769222	     -0.06579588	     -0.00031069	     -0.20704727	     -0.06673671	      0.88299367	     -0.00052155	     -0.22360631	      0.00000000	      0.00000000	     36.06424877
      1.32921471	     -0.06575797	     -0.00031441	     -0.20700974	     -0.06673351	      0.88299389	     -0.00052074	     -0.22360251	      0.00000000	      0.00000000	     36.42927371
      1.33111521	     -0.06571162	     -0.00031726	     -0.20696391	     -0.06672951	      0.88299418	     -0.00052006	     -0.22359654	     -0.00000000	      0.00000000	     36.65062889
      1.33253054	     -0.06567429	     -0.00032091	     -0.20692693	     -0.06672654	      0.88299442	     -0.00051981	     -0.22359122	     -0.00000000	      0.00000000	     36.94442090
      1.33394586	     -0.06563387	     -0.00032247	     -0.20688691	     -0.06672356	      0.88299467	     -0.00051976	     -0.22358515	     -0.00000000	      0.00000000	     36.98030998
      1.33536118	     -0.06559034	     -0.00032463	     -0.20684375	     -0.06672058	      0.88299494	     -0.00051991	     -0.22357829	     -0.00000000	      0.00000000	     37.23604634
      1.33709697	     -0.06553308	     -0.00032603	     -0.20678697	     -0.06671692	      0.88299530	     -0.00052039	     -0.22356881	     -0.00000000	      0.00000000	     37.55936607
      1.33883277	     -0.06547592	     -0.00032822	     -0.20673027	     -0.06671327	      0.88299567	     -0.00052118	     -0.22355807	     -0.00000000	      0.00000000	     37.67208263
      1.34023787	     -0.06542028	     -0.00032811	     -0.20667504	     -0.06671032	      0.88299600	     -0.00052204	     -0.22354859	     -0.00000000	      0.00000000	     37.87043669
      1.34164297	     -0.06536611	     -0.00032907	     -0.20662126	     -0.06670736	      0.88299633	     -0.00052311	     -0.22353821	     -0.00000000	      0.00000000	     37.89629314
      1.34304807	     -0.06530926	     -0.00032919	     -0.20656479	     -0.06670441	      0.88299668	     -0.00052439	     -0.22352703	     -0.00000000	      0.00000000	     38.19210666
      1.34459086	     -0.06524594	     -0.00032939	     -0.20650189	     -0.06670117	      0.88299707	     -0.00052602	     -0.22351385	     -0.00000000	      0.00000000	     38.47121308
      1.34613365	     -0.06517952	     -0.00032907	     -0.20643591	     -0.06669793	      0.88299748	     -0.00052789	     -0.22349974	     -0.00000000	      0.00000000	     38.28245209
      1.34767645	     -0.06510745	     -0.00032867	     -0.20636425	     -0.06669469	      0.88299790	     -0.00053001	     -0.22348465	     -0.00000000	      0.00000000	     38.69343357
      1.34921924	     -0.06503474	     -0.00032789	     -0.20629196	     -0.06669146	      0.88299832	     -0.00053237	     -0.22346853	     -0.00000000	      0.00000000	     38.92498491
      1.35075627	     -0.06495980	     -0.00032693	     -0.20621742	     -0.06668824	      0.88299876	     -0.00053496	     -0.22345152	     -0.00000000	      0.00000000	     39.24857034
      1.35229330	     -0.06488447	     -0.00032585	     -0.20614249	     -0.06668503	      0.88299920	     -0.00053778	     -0.22343356	     -0.00000000	      0.00000000	     39.27116913
      1.35382872	     -0.06480431	     -0.00032423	     -0.20606274	     -0.06668182	      0.88299964	     -0.00054083	     -0.22341472	     -0.00000000	      0.00000000	     39.56618295
      1.35536414	     -0.06472270	     -0.00032259	     -0.20598152	     -0.06667862	      0.88300009	     -0.00054412	     -0.22339492	     -0.00000000	      0.00000000	     39.60703752
      1.35691143	     -0.06464022	     -0.00032053	     -0.20589943	     -0.06667540	      0.88300054	     -0.00054766	     -0.22337404	     -0.00000000	      0.00000000	     39.92926919
      1.35845872	     -0.06455270	     -0.00031783	     -0.20581231	     -0.06667219	      0.88300100	     -0.00055142	     -0.22335228	     -0.00000000	      0.00000000	     39.92780738
      1.36033476	     -0.06444444	     -0.00031380	     -0.20570453	     -0.06666830	      0.88300155	     -0.00055629	     -0.22332469	     -0.00000000	      0.00000000	     40.66915865
      1.36184878	     -0.06435816	     -0.00031036	     -0.20561864	     -0.06666517	      0.88300200	     -0.00056046	     -0.22330148	     -0.00000000	      0.00000000	     40.21329723
      1.36310467	     -0.06428218	     -0.00030724	     -0.20554297	     -0.06666258	      0.88300237	     -0.00056407	     -0.22328164	     -0.00000000	      0.00000000	     40.65510187
      1.36436056	     -0.06420638	     -0.00030392	     -0.20546748	     -0.06665999	      0.88300273	     -0.00056783	     -0.22326125	     -0.00000000	      0.00000000	     40.71217068
      1.36561645	     -0.06412918	     -0.00030042	     -0.20539058	     -0.06665741	      0.88300309	     -0.00057172	     -0.22324034	     -0.00000000	      0.00000000	     40.90121926
      1.36687234	     -0.06405083	     -0.00029669	     -0.20531253	     -0.06665483	      0.88300345	     -0.00057575	     -0.22321892	     -0.00000000	      0.00000000	     41.06912938
      1.36791756	     -0.06398498	     -0.00029343	     -0.20524692	     -0.06665270	      0.88300375	     -0.00057921	     -0.22320070	     -0.00000000	      0.00000000	     41.15659055
      1.36896277	     -0.06391830	     -0.00029001	     -0.20518048	     -0.06665056	      0.88300404	     -0.00058276	     -0.22318216	     -0.00000000	      0.00000000	     41.29784276
      1.37027140	     -0.06383392	     -0.00028537	     -0.20509641	     -0.06664789	      0.88300440	     -0.00058734	     -0.22315847	     -0.00000000	      0.00000000	     41.41275296
      1.37141487	     -0.06375949	     -0.00028108	     -0.20502223	     -0.06664557	      0.88300471	     -0.00059145	     -0.22313739	     -0.00000000	      0.00000000	     41.58775891
      1.37255833	     -0.06368291	     -0.00027693	     -0.20494590	     -0.06664325	      0.88300502	     -0.00059566	     -0.22311597	     -0.00000000	      0.00000000	     41.64493707
      1.37370180	     -0.06360694	     -0.00027278	     -0.20487016	     -0.06664094	      0.88300532	     -0.00059998	     -0.22309427	     -0.00000000	      0.00000000	     41.83816504
      1.37470524	     -0.06354044	     -0.00026905	     -0.20480387	     -0.06663891	      0.88300558	     -0.00060385	     -0.22307501	     -0.00000000	      0.00000000	     41.86505070
      1.37570868	     -0.06347363	     -0.00026517	     -0.20473725	     -0.06663689	      0.88300584	     -0.00060780	     -0.22305558	     -0.00000000	      0.00000000	     42.00757170
      1.37671212	     -0.06340649	     -0.00026115	     -0.20467031	     -0.06663487	      0.88300609	     -0.00061182	     -0.22303595	     -0.00000000	      0.00000000	     42.08376953
      1.37805375	     -0.06331605	     -0.00025534	     -0.20458013	     -0.06663218	      0.88300642	     -0.00061730	     -0.22300942	     -0.00000000	      0.00000000	     42.26646155
      1.37902688	     -0.06324989	     -0.00025077	     -0.20451416	     -0.06663023	      0.88300665	     -0.00062135	     -0.22298996	     -0.00000000	      0.00000000	     42.30141248
      1.38000000	     -0.06318339	     -0.00024595	     -0.20444785	     -0.06662828	      0.88300687	     -0.00062546	     -0.22297033	     -0.00000000	      0.00000000	     42.42310001
      1.38122372	     -0.06309958	     -0.00023973	     -0.20436428	     -0.06662584	      0.88300715	     -0.00063070	     -0.22294541	     -0.00000000	      0.00000000	     42.50396559
      1.38227373	     -0.06302740	     -0.00023422	     -0.20429229	     -0.06662375	      0.88300737	     -0.00063528	     -0.22292383	     -0.00000000	      0.00000000	     42.65377780
      1.38332375	     -0.06295510	     -0.00022858	     -0.20422018	     -0.06662165	      0.88300759	     -0.00063991	     -0.22290207	     -0.00000000	      0.00000000	     42.70841082
      1.38437376	     -0.06288261	     -0.00022281	     -0.20414787	     -0.06661956	      0.88300780	     -0.00064460	     -0.22288014	     -0.00000000	      0.00000000	     42.85319024
      1.38542377	     -0.06281002	     -0.00021723	     -0.20407546	     -0.06661747	      0.88300800	     -0.00064933	     -0.22285804	     -0.00000000	      0.00000000	     42.91478981
      1.38647379	     -0.06273715	     -0.00021178	     -0.20400274	     -0.06661538	      0.88300818	     -0.00065412	     -0.22283581	     -0.00000000	      0.00000000	     43.05224107
      1.38752380	     -0.06266489	     -0.00020638	     -0.20393063	     -0.06661329	      0.88300836	     -0.00065895	     -0.22281346	     -0.00000000	      0.00000000	     43.11851549
      1.38857381	     -0.06259272	     -0.00020081	     -0.20385861	     -0.06661119	      0.88300852	     -0.00066382	     -0.22279101	     -0.00000000	      0.00000000	     43.25344178
      1.38962383	     -0.06252065	     -0.00019496	     -0.20378667	     -0.06660910	      0.88300868	     -0.00066873	     -0.22276847	     -0.00000000	      0.00000000	     43.33363003
      1.39067384	     -0.06244855	     -0.00018898	     -0.20371471	     -0.06660700	      0.88300881	     -0.00067367	     -0.22274584	     -0.00000000	      0.00000000	     43.46542957
      1.39172385	     -0.06237654	     -0.00018282	     -0.20364283	     -0.06660490	      0.88300894	     -0.00067863	     -0.22272313	     -0.00000000	      0.00000000	     43.55940880
      1.39277387	     -0.06230460	     -0.00017655	     -0.20357101	     -0.06660280	      0.88300905	     -0.00068362	     -0.22270035	     -0.00000000	      0.00000000	     43.68754193
      1.39382388	     -0.06223285	     -0.00017024	     -0.20349938	     -0.06660069	      0.88300914	     -0.00068863	     -0.22267751	     -0.00000000	      0.00000000	     43.79421494
      1.39487389	     -0.06216128	     -0.00016386	     -0.20342791	     -0.06659858	      0.88300922	     -0.00069366	     -0.22265461	     -0.00000000	      0.00000000	     43.91862063
      1.39618468	     -0.06207231	     -0.00015584	     -0.20333905	     -0.06659593	      0.88300930	     -0.00069995	     -0.22262597	     -0.00000000	      0.00000000	     44.06277774
      1.39720894	     -0.06200307	     -0.00014952	     -0.20326989	     -0.06659386	      0.88300934	     -0.00070488	     -0.22260356	     -0.00000000	      0.00000000	     44.18760273
      1.39823320	     -0.06193419	     -0.00014319	     -0.20320109	     -0.06659178	      0.88300937	     -0.00070981	     -0.22258114	     -0.00000000	      0.00000000	     44.30707524
      1.39948038	     -0.06185120	     -0.00013528	     -0.20311818	     -0.06658924	      0.88300938	     -0.00071581	     -0.22255384	     -0.00000000	     -0.00000000	     44.45502064
      1.40072757	     -0.06176894	     -0.00012722	     -0.20303599	     -0.06658669	      0.88300936	     -0.00072181	     -0.22252655	     -0.00000000	     -0.00000000	     44.60501747
      1.40182138	     -0.06169716	     -0.00012017	     -0.20296426	     -0.06658444	      0.88300933	     -0.00072706	     -0.22250264	     -0.00000000	     -0.00000000	     44.72409728
      1.40291518	     -0.06162539	     -0.00011344	     -0.20289251	     -0.06658218	      0.88300927	     -0.00073230	     -0.22247878	     -0.00000000	     -0.00000000	     44.85838085
      1.40400899	     -0.06155476	     -0.00010682	     -0.20282190	     -0.06657991	      0.88300920	     -0.00073752	     -0.22245500	     -0.00000000	     -0.00000000	     44.98002369
      1.40547709	     -0.06146137	     -0.00009804	     -0.20272850	     -0.06657685	      0.88300906	     -0.00074449	     -0.22242324	     -0.00000000	     -0.00000000	     45.17538818
      1.40673188	     -0.06138255	     -0.00009059	     -0.20264965	     -0.06657422	      0.88300892	     -0.00075040	     -0.22239626	     -0.00000000	     -0.00000000	     45.32629099
      1.40798667	     -0.06130464	     -0.00008321	     -0.20257170	     -0.06657158	      0.88300875	     -0.00075627	     -0.22236945	     -0.00000000	     -0.00000000	     45.53541367
      1.40924146	     -0.06122758	     -0.00007585	     -0.20249458	     -0.06656893	      0.88300855	     -0.00076207	     -0.22234282	     -0.00000000	     -0.00000000	     45.71131780
      1.41049624	     -0.06115147	     -0.00006854	     -0.20241840	     -0.06656627	      0.88300833	     -0.00076780	     -0.22231638	     -0.00000000	     -0.00000000	     45.93621091
      1.41205296	     -0.06105842	     -0.00005953	     -0.20232522	     -0.06656296	      0.88300801	     -0.00077479	     -0.22228388	     -0.00000000	     -0.00000000	     46.17625028
      1.41360967	     -0.06096709	     -0.00005055	     -0.20223375	     -0.06655963	      0.88300766	     -0.00078163	     -0.22225172	     -0.00000000	     -0.00000000	     46.47887394
      1.41516638	     -0.06087758	     -0.00004139	     -0.20214407	     -0.06655631	      0.88300727	     -0.00078830	     -0.22221996	     -0.00000000	     -0.00000000	     46.67425235
      1.41672309	     -0.06079014	     -0.00003242	     -0.20205643	     -0.06655299	      0.88300685	     -0.00079478	     -0.22218862	     -0.00000000	     -0.00000000	     46.97022424
      1.41827981	     -0.06070449	     -0.00002336	     -0.20197056	     -0.06654967	      0.88300641	     -0.00080107	     -0.22215774	     -0.00000000	     -0.00000000	     47.15670470
      1.41983652	     -0.06062126	     -0.00001454	     -0.20188708	     -0.06654637	      0.88300595	     -0.00080713	     -0.22212738	     -0.00000000	     -0.00000000	     47.32542905
      1.42124034	     -0.06054931	     -0.00000680	     -0.20181487	     -0.06654339	      0.88300552	     -0.00081241	     -0.22210047	     -0.00000000	     -0.00000000	     47.63878966
      1.42264416	     -0.06047877	      0.00000071	     -0.20174405	     -0.06654044	      0.88300508	     -0.00081751	     -0.22207407	     -0.00000000	     -0.00000000	     47.49068193
      1.42404798	     -0.06041004	      0.00000771	     -0.20167501	     -0.06653750	      0.88300464	     -0.00082240	     -0.22204817	     -0.00000000	     -0.00000000	     47.85491272
      1.42578858	     -0.06032960	      0.00001612	     -0.20159416	     -0.06653389	      0.88300409	     -0.00082820	     -0.22201683	     -0.00000000	     -0.00000000	     47.99300414
      1.42752918	     -0.06025550	      0.00002337	     -0.20151959	     -0.06653030	      0.88300355	     -0.00083369	     -0.22198633	      0.00000000	     -0.00000000	     48.24955350
      1.42891320	     -0.06019419	      0.00002955	     -0.20145791	     -0.06652748	      0.88300312	     -0.00083784	     -0.22196282	      0.00000000	     -0.00000000	     48.27515212
      1.43029721	     -0.06013783	      0.00003454	     -0.20140114	     -0.06652469	      0.88300272	     -0.00084178	     -0.22193982	      0.00000000	     -0.00000000	     48.24462217
      1.43200325	     -0.06007326	      0.00004083	     -0.20133604	     -0.06652129	      0.88300223	     -0.00084636	     -0.22191232	      0.00000000	     -0.00000000	     48.49236010
      1.43370928	     -0.06001413	      0.00004561	     -0.20127634	     -0.06651793	      0.88300177	     -0.00085063	     -0.22188585	      0.00000000	     -0.00000000	     48.59259221
      1.43522527	     -0.05996181	      0.00005125	     -0.20122355	     -0.06651498	      0.88300139	     -0.00085416	     -0.22186315	      0.00000000	     -0.00000000	     48.41548364
      1.43674125	     -0.05991352	      0.00005425	     -0.20117471	     -0.06651208	      0.88300103	     -0.00085745	     -0.22184121	      0.00000000	     -0.00000000	     48.80357295
      1.43825724	     -0.05986991	      0.00005968	     -0.20113060	     -0.06650922	      0.88300070	     -0.00086048	     -0.22182007	      0.00000000	     -0.00000000	     48.86778574
      1.43977322	     -0.05983164	      0.00006188	     -0.20109176	     -0.06650639	      0.88300040	     -0.00086327	     -0.22179980	      0.00000000	     -0.00000000	     48.73339292
      1.44128921	     -0.05979477	      0.00006686	     -0.20105436	     -0.06650361	      0.88300013	     -0.00086581	     -0.22178043	      0.00000000	     -0.00000000	     48.90938616
      1.44280519	     -0.05976716	      0.00006792	     -0.20102615	     -0.06650088	      0.88299990	     -0.00086810	     -0.22176197	      0.00000000	     -0.00000000	     48.97300825
      1.44432118	     -0.05974431	      0.00007223	     -0.20100276	     -0.06649818	      0.88299969	     -0.00087013	     -0.22174463	      0.00000000	     -0.00000000	     48.70252074
      1.44562646	     -0.05973047	      0.00007250	     -0.20098838	     -0.06649590	      0.88299955	     -0.00087168	     -0.22173060	     -0.00000000	     -0.00000000	     49.00768198
      1.44693174	     -0.05972220	      0.00007450	     -0.20097962	     -0.06649365	      0.88299942	     -0.00087305	     -0.22171748	     -0.00000000	     -0.00000000	     48.81887668
      1.44823703	     -0.05971843	      0.00007544	     -0.20097532	     -0.06649144	      0.88299932	     -0.00087423	     -0.22170533	     -0.00000000	     -0.00000000	     48.88921090
      1.45029236	     -0.05972705	      0.00007746	     -0.20098315	     -0.06648801	      0.88299921	     -0.00087571	     -0.22168820	     -0.00000000	     -0.00000000	     48.65814728
      1.45189386	     -0.05973591	      0.00007728	     -0.20099136	     -0.06648540	      0.88299917	     -0.00087655	     -0.22167673	     -0.00000000	     -0.00000000	     48.66208288
      1.45325941	     -0.05975047	      0.00007891	     -0.20100542	     -0.06648322	      0.88299915	     -0.00087704	     -0.22166812	     -0.00000000	     -0.00000000	     48.55395307
      1.45462496	     -0.05977125	      0.00007901	     -0.20102567	     -0.06648106	      0.88299916	     -0.00087732	     -0.22166068	     -0.00000000	      0.00000000	     48.72853470
      1.45630532	     -0.05980454	      0.00008043	     -0.20105835	     -0.06647847	      0.88299920	     -0.00087740	     -0.22165316	     -0.00000000	      0.00000000	     48.38441324
      1.45798569	     -0.05984239	      0.00008009	     -0.20109557	     -0.06647592	      0.88299926	     -0.00087717	     -0.22164746	     -0.00000000	      0.00000000	     48.71602638
      1.45931991	     -0.05987885	      0.00008210	     -0.20113160	     -0.06647393	      0.88299933	     -0.00087677	     -0.22164417	     -0.00000000	      0.00000000	     48.37137224
      1.46065413	     -0.05991665	      0.00008254	     -0.20116895	     -0.06647198	      0.88299941	     -0.00087618	     -0.22164198	     -0.00000000	      0.00000000	     48.28808023
      1.46230452	     -0.05997080	      0.00008409	     -0.20122257	     -0.06646960	      0.88299953	     -0.00087519	     -0.22164072	     -0.00000000	      0.00000000	     48.05873707
      1.46395490	     -0.06003168	      0.00008427	     -0.20128292	     -0.06646726	      0.88299966	     -0.00087390	     -0.22164115	     -0.00000000	      0.00000000	     47.88199145
      1.46560529	     -0.06009694	      0.00008645	     -0.20134770	     -0.06646495	      0.88299981	     -0.00087232	     -0.22164325	     -0.00000000	      0.00000000	     47.76533437
      1.46698438	     -0.06015633	      0.00008585	     -0.20140666	     -0.06646305	      0.88299993	     -0.00087078	     -0.22164622	     -0.00000000	      0.00000000	     47.67966339
      1.46836347	     -0.06022040	      0.00008694	     -0.20147035	     -0.06646117	      0.88300007	     -0.00086903	     -0.22165032	     -0.00000000	      0.00000000	     47.55886446
      1.47011257	     -0.06030848	      0.00008635	     -0.20155793	     -0.06645881	      0.88300024	     -0.00086652	     -0.22165715	     -0.00000000	      0.00000000	     47.47724546
      1.47163069	     -0.06038830	      0.00008778	     -0.20163737	     -0.06645677	      0.88300039	     -0.00086409	     -0.22166453	     -0.00000000	      0.00000000	     47.08642749
      1.47314881	     -0.06047144	      0.00008616	     -0.20172009	     -0.06645475	      0.88300055	     -0.00086141	     -0.22167317	     -0.00000000	      0.00000000	     46.93397336
      1.47466692	     -0.06055872	      0.00008721	     -0.20180702	     -0.06645274	      0.88300070	     -0.00085850	     -0.22168304	     -0.00000000	      0.00000000	     46.59600971
      1.47618504	     -0.06065098	      0.00008482	     -0.20189886	     -0.06645073	      0.88300085	     -0.00085535	     -0.22169414	     -0.00000000	      0.00000000	     46.65092358
      1.47770316	     -0.06074903	      0.00008514	     -0.20199659	     -0.06644873	      0.88300099	     -0.00085197	     -0.22170647	     -0.00000000	      0.00000000	     46.11107608
      1.47922127	     -0.06084847	      0.00008176	     -0.20209564	     -0.06644673	      0.88300114	     -0.00084836	     -0.22172005	     -0.00000000	      0.00000000	     46.08277952
      1.48073939	     -0.06095287	      0.00008129	     -0.20219974	     -0.06644472	      0.88300128	     -0.00084452	     -0.22173479	     -0.00000000	      0.00000000	     45.68345443
      1.48225750	     -0.06106093	      0.00007713	     -0.20230743	     -0.06644271	      0.88300142	     -0.00084047	     -0.22175072	     -0.00000000	      0.00000000	     45.50540789
      1.48377562	     -0.06117066	      0.00007593	     -0.20241688	     -0.06644068	      0.88300155	     -0.00083619	     -0.22176777	     -0.00000000	      0.00000000	     44.97796498
      1.48529374	     -0.06128468	      0.00007101	     -0.20253055	     -0.06643865	      0.88300168	     -0.00083170	     -0.22178589	     -0.00000000	      0.00000000	     45.21295684
      1.48665812	     -0.06138869	      0.00006923	     -0.20263434	     -0.06643681	      0.88300180	     -0.00082748	     -0.22180310	     -0.00000000	      0.00000000	     44.51359747
      1.48802251	     -0.06149470	      0.00006515	     -0.20274009	     -0.06643495	      0.88300191	     -0.00082309	     -0.22182112	     -0.00000000	      0.00000000	     44.53828418
      1.48938690	     -0.06160354	      0.00006169	     -0.20284869	     -0.06643308	      0.88300203	     -0.00081853	     -0.22183995	     -0.00000000	      0.00000000	     44.09211664
      1.49075129	     -0.06171419	      0.00005724	     -0.20295911	     -0.06643119	      0.88300214	     -0.00081381	     -0.22185957	     -0.00000000	      0.00000000	     43.99866267
      1.49194637	     -0.06181188	      0.00005339	     -0.20305661	     -0.06642952	      0.88300225	     -0.00080955	     -0.22187739	     -0.00000000	      0.00000000	     43.73190860
      1.49314146	     -0.06191120	      0.00004919	     -0.20315575	     -0.06642784	      0.88300235	     -0.00080516	     -0.22189576	     -0.00000000	      0.00000000	     43.49155497
      1.49433655	     -0.06201141	      0.00004482	     -0.20325579	     -0.06642613	      0.88300246	     -0.00080065	     -0.22191469	     -0.00000000	      0.00000000	     43.30392505
      1.49536142	     -0.06209851	      0.00004090	     -0.20334275	     -0.06642466	      0.88300256	     -0.00079669	     -0.22193134	     -0.00000000	      0.00000000	     43.04906591
      1.49638629	     -0.06218686	      0.00003685	     -0.20343098	     -0.06642316	      0.88300265	     -0.00079265	     -0.22194838	     -0.00000000	      0.00000000	     42.86557222
      1.49763416	     -0.06229558	      0.00003171	     -0.20353954	     -0.06642133	      0.88300278	     -0.00078762	     -0.22196965	     -0.00000000	      0.00000000	     42.57525531
      1.49874683	     -0.06239324	      0.00002694	     -0.20363708	     -0.06641967	      0.88300289	     -0.00078303	     -0.22198908	     -0.00000000	      0.00000000	     42.39066198
      1.49985950	     -0.06249138	      0.00002203	     -0.20373512	     -0.06641799	      0.88300301	     -0.00077835	     -0.22200892	     -0.00000000	      0.00000000	     42.11072268
      1.50097216	     -0.06259007	      0.00001692	     -0.20383371	     -0.06641629	      0.88300313	     -0.00077359	     -0.22202915	     -0.00000000	      0.00000000	     41.94540993
      1.50196385	     -0.06267832	      0.00001223	     -0.20392188	     -0.06641475	      0.88300324	     -0.00076927	     -0.22204751	     -0.00000000	      0.00000000	     41.69461374
      1.50295553	     -0.06276682	      0.00000739	     -0.20401032	     -0.06641319	      0.88300336	     -0.00076489	     -0.22206615	     -0.00000000	      0.00000000	     41.52747590
      1.50394721	     -0.06285538	      0.00000245	     -0.20409882	     -0.06641161	      0.88300348	     -0.00076045	     -0.22208507	     -0.00000000	      0.00000000	     41.31521836
      1.50524056	     -0.06297091	     -0.00000419	     -0.20421429	     -0.06640952	      0.88300364	     -0.00075457	     -0.22211013	     -0.00000000	      0.00000000	     41.09653437
      1.50621693	     -0.06305810	     -0.00000933	     -0.20430144	     -0.06640792	      0.88300376	     -0.00075007	     -0.22212931	     -0.00000000	      0.00000000	     40.87670960
      1.50719330	     -0.06314538	     -0.00001463	     -0.20438869	     -0.06640629	      0.88300388	     -0.00074552	     -0.22214871	     -0.00000000	      0.00000000	     40.71355740
      1.50838179	     -0.06325149	     -0.00002122	     -0.20449478	     -0.06640427	      0.88300404	     -0.00073992	     -0.22217260	     -0.00000000	      0.00000000	     40.47649369
      1.50942940	     -0.06334488	     -0.00002716	     -0.20458816	     -0.06640246	      0.88300417	     -0.00073494	     -0.22219389	     -0.00000000	      0.00000000	     40.31486176
      1.51047702	     -0.06343801	     -0.00003319	     -0.20468131	     -0.06640062	      0.88300431	     -0.00072991	     -0.22221539	     -0.00000000	      0.00000000	     40.10883495
      1.51152464	     -0.06353104	     -0.00003935	     -0.20477435	     -0.06639874	      0.88300444	     -0.00072484	     -0.22223707	     -0.00000000	      0.00000000	     39.94885237
      1.51257226	     -0.06362393	     -0.00004562	     -0.20486726	     -0.06639683	      0.88300458	     -0.00071973	     -0.22225892	     -0.00000000	      0.00000000	     39.75793081
      1.51361987	     -0.06371653	     -0.00005211	     -0.20495989	     -0.06639489	      0.88300471	     -0.00071459	     -0.22228093	     -0.00000000	      0.00000000	     39.60078181
      1.51466749	     -0.06380859	     -0.00005899	     -0.20505200	     -0.06639291	      0.88300484	     -0.00070942	     -0.22230311	     -0.00000000	      0.00000000	     39.42718428
      1.51571511	     -0.06390098	     -0.00006609	     -0.20514443	     -0.06639089	      0.88300496	     -0.00070423	     -0.22232544	     -0.00000000	      0.00000000	     39.27237423
      1.51676273	     -0.06399317	     -0.00007332	     -0.20523667	     -0.06638883	      0.88300508	     -0.00069903	     -0.22234794	     -0.00000000	      0.00000000	     39.11825478
      1.51781034	     -0.06408498	     -0.00008067	     -0.20532854	     -0.06638673	      0.88300519	     -0.00069380	     -0.22237056	     -0.00000000	      0.00000000	     38.97371262
      1.51885796	     -0.06417612	     -0.00008811	     -0.20541976	     -0.06638459	      0.88300530	     -0.00068856	     -0.22239329	     -0.00000000	      0.00000000	     38.83778048
      1.52014676	     -0.06428760	     -0.00009752	     -0.20553134	     -0.06638190	      0.88300542	     -0.00068211	     -0.22242135	     -0.00000000	      0.00000000	     38.67003404
      1.52116411	     -0.06437492	     -0.00010508	     -0.20561874	     -0.06637973	      0.88300551	     -0.00067702	     -0.22244357	     -0.00000000	      0.00000000	     38.55951046
      1.52218146	     -0.06446181	     -0.00011274	     -0.20570573	     -0.06637751	      0.88300559	     -0.00067192	     -0.22246581	     -0.00000000	      0.00000000	     38.43548735
      1.52343467	     -0.06456783	     -0.00012227	     -0.20581188	     -0.06637472	      0.88300567	     -0.00066566	     -0.22249323	     -0.00000000	      0.00000000	     38.31327491
      1.52468789	     -0.06467287	     -0.00013171	     -0.20591708	     -0.06637187	      0.88300574	     -0.00065940	     -0.22252064	     -0.00000000	      0.00000000	     38.16805009
      1.52572689	     -0.06475880	     -0.00013948	     -0.20600314	     -0.06636945	      0.88300578	     -0.00065423	     -0.22254331	     -0.00000000	      0.00000000	     38.10760446
      1.52676589	     -0.06484378	     -0.00014733	     -0.20608827	     -0.06636698	      0.88300582	     -0.00064909	     -0.22256591	     -0.00000000	      0.00000000	     38.01724799
      1.52809435	     -0.06495066	     -0.00015749	     -0.20619536	     -0.06636376	      0.88300584	     -0.00064255	     -0.22259469	      0.00000000	      0.00000000	     37.95799626
      1.52942281	     -0.06505499	     -0.00016811	     -0.20629989	     -0.06636045	      0.88300584	     -0.00063606	     -0.22262333	      0.00000000	     -0.00000000	     37.87073404
      1.53060041	     -0.06514652	     -0.00017798	     -0.20639160	     -0.06635746	      0.88300583	     -0.00063038	     -0.22264860	      0.00000000	     -0.00000000	     37.89002121
      1.53177801	     -0.06523685	     -0.00018834	     -0.20648212	     -0.06635441	      0.88300579	     -0.00062476	     -0.22267377	      0.00000000	     -0.00000000	     37.85815439
      1.53295561	     -0.06532568	     -0.00019870	     -0.20657114	     -0.06635130	      0.88300574	     -0.00061921	     -0.22269880	      0.00000000	     -0.00000000	     37.89854829
      1.53453798	     -0.06544159	     -0.00021252	     -0.20668733	     -0.06634704	      0.88300565	     -0.00061190	     -0.22273213	      0.00000000	     -0.00000000	     37.92841721
      1.53612035	     -0.06555279	     -0.00022610	     -0.20679884	     -0.06634267	      0.88300552	     -0.00060477	     -0.22276498	      0.00000000	     -0.00000000	     38.06802096
      1.53740747	     -0.06563954	     -0.00023684	     -0.20688587	     -0.06633905	      0.88300540	     -0.00059912	     -0.22279125	      0.00000000	     -0.00000000	     38.06836487
      1.53869459	     -0.06572241	     -0.00024732	     -0.20696904	     -0.06633536	      0.88300525	     -0.00059360	     -0.22281702	      0.00000000	     -0.00000000	     38.16177276
      1.54041436	     -0.06582682	     -0.00026100	     -0.20707387	     -0.06633035	      0.88300503	     -0.00058646	     -0.22285053	      0.00000000	     -0.00000000	     38.22429546
      1.54236844	     -0.06593750	     -0.00027657	     -0.20718506	     -0.06632452	      0.88300473	     -0.00057869	     -0.22288710	      0.00000000	     -0.00000000	     38.32598813
      1.54404560	     -0.06602499	     -0.00028928	     -0.20727302	     -0.06631943	      0.88300446	     -0.00057233	     -0.22291707	      0.00000000	     -0.00000000	     38.38136610
      1.54554476	     -0.06609894	     -0.00030022	     -0.20734742	     -0.06631479	      0.88300418	     -0.00056689	     -0.22294268	      0.00000000	     -0.00000000	     38.12966718
      1.54704391	     -0.06616588	     -0.00031096	     -0.20741482	     -0.06631009	      0.88300390	     -0.00056169	     -0.22296713	      0.00000000	     -0.00000000	     38.32987160
      1.54857340	     -0.06623294	     -0.00032188	     -0.20748235	     -0.06630524	      0.88300359	     -0.00055663	     -0.22299081	      0.00000000	     -0.00000000	     38.43923813
      1.55010288	     -0.06629403	     -0.00033262	     -0.20754393	     -0.06630032	      0.88300327	     -0.00055184	     -0.22301328	      0.00000000	     -0.00000000	     38.08079382
      1.55163237	     -0.06635238	     -0.00034354	     -0.20760277	     -0.06629534	      0.88300294	     -0.00054731	     -0.22303449	      0.00000000	     -0.00000000	     38.33714236
      1.55316186	     -0.06640563	     -0.00035413	     -0.20765653	     -0.06629030	      0.88300261	     -0.00054304	     -0.22305449	      0.00000000	     -0.00000000	     38.11289753
      1.55464395	     -0.06645613	     -0.00036454	     -0.20770751	     -0.06628537	      0.88300228	     -0.00053917	     -0.22307270	      0.00000000	     -0.00000000	     38.22166619
      1.55612604	     -0.06650091	     -0.00037449	     -0.20775280	     -0.06628040	      0.88300196	     -0.00053555	     -0.22308984	      0.00000000	     -0.00000000	     38.04957824
      1.55775938	     -0.06655061	     -0.00038571	     -0.20780304	     -0.06627487	      0.88300160	     -0.00053186	     -0.22310745	      0.00000000	     -0.00000000	     37.97951420
      1.55939273	     -0.06659151	     -0.00039609	     -0.20784451	     -0.06626929	      0.88300125	     -0.00052849	     -0.22312384	      0.00000000	     -0.00000000	     37.64318276
      1.56102607	     -0.06663016	     -0.00040669	     -0.20788373	     -0.06626367	      0.88300090	     -0.00052543	     -0.22313897	      0.00000000	     -0.00000000	     37.60692897
      1.56265942	     -0.06666470	     -0.00041567	     -0.20791887	     -0.06625801	      0.88300057	     -0.00052269	     -0.22315287	      0.00000000	     -0.00000000	     37.47732656
      1.56429277	     -0.06669514	     -0.00042540	     -0.20794989	     -0.06625232	      0.88300026	     -0.00052026	     -0.22316559	      0.00000000	     -0.00000000	     37.43889804
      1.56575527	     -0.06671780	     -0.00043243	     -0.20797312	     -0.06624719	      0.88299999	     -0.00051836	     -0.22317597	      0.00000000	     -0.00000000	     37.42534349
      1.56721778	     -0.06673773	     -0.00044014	     -0.20799358	     -0.06624205	      0.88299974	     -0.00051672	     -0.22318541	      0.00000000	     -0.00000000	     37.49712961
      1.56868788	     -0.06675612	     -0.00044663	     -0.20801254	     -0.06623685	      0.88299950	     -0.00051532	     -0.22319398	      0.00000000	     -0.00000000	     37.52831273
      1.57015798	     -0.06676957	     -0.00045308	     -0.20802657	     -0.06623164	      0.88299928	     -0.00051418	     -0.22320167	     -0.00000000	     -0.00000000	     37.22559198
      1.57162807	     -0.06677941	     -0.00045895	     -0.20803699	     -0.06622640	      0.88299908	     -0.00051330	     -0.22320842	     -0.00000000	     -0.00000000	     37.39531581
      1.57327745	     -0.06678819	     -0.00046507	     -0.20804644	     -0.06622052	      0.88299889	     -0.00051262	     -0.22321494	     -0.00000000	     -0.00000000	     37.25840221
      1.57492684	     -0.06679040	     -0.00047066	     -0.20804932	     -0.06621461	      0.88299872	     -0.00051226	     -0.22322030	     -0.00000000	     -0.00000000	     37.09405076
      1.57657622	     -0.06678928	     -0.00047553	     -0.20804890	     -0.06620870	      0.88299857	     -0.00051222	     -0.22322448	     -0.00000000	     -0.00000000	     37.03807653
      1.57805636	     -0.06678357	     -0.00047949	     -0.20804380	     -0.06620337	      0.88299847	     -0.00051247	     -0.22322722	     -0.00000000	     -0.00000000	     37.13523099
      1.57953650	     -0.06677509	     -0.00048297	     -0.20803596	     -0.06619804	      0.88299838	     -0.00051297	     -0.22322899	     -0.00000000	     -0.00000000	     37.21346637
      1.58101664	     -0.06676467	     -0.00048614	     -0.20802617	     -0.06619270	      0.88299832	     -0.00051373	     -0.22322980	     -0.00000000	     -0.00000000	     37.38221923
      1.58249678	     -0.06675088	     -0.00048891	     -0.20801303	     -0.06618735	      0.88299827	     -0.00051476	     -0.22322968	     -0.00000000	     -0.00000000	     37.05511846
      1.58397692	     -0.06673107	     -0.00049114	     -0.20799387	     -0.06618198	      0.88299825	     -0.00051603	     -0.22322860	     -0.00000000	     -0.00000000	     37.30351380
      1.58550227	     -0.06671079	     -0.00049308	     -0.20797426	     -0.06617645	      0.88299824	     -0.00051762	     -0.22322642	     -0.00000000	      0.00000000	     37.34634964
      1.58702762	     -0.06668318	     -0.00049439	     -0.20794733	     -0.06617090	      0.88299825	     -0.00051948	     -0.22322323	     -0.00000000	      0.00000000	     37.20751652
      1.58846800	     -0.06665582	     -0.00049537	     -0.20792061	     -0.06616566	      0.88299827	     -0.00052149	     -0.22321920	     -0.00000000	      0.00000000	     37.40425174
      1.58990838	     -0.06662327	     -0.00049582	     -0.20788872	     -0.06616041	      0.88299831	     -0.00052373	     -0.22321421	     -0.00000000	      0.00000000	     37.22643727
      1.59128286	     -0.06659031	     -0.00049596	     -0.20785638	     -0.06615539	      0.88299836	     -0.00052610	     -0.22320851	     -0.00000000	      0.00000000	     37.43799229
      1.59265734	     -0.06655416	     -0.00049573	     -0.20782086	     -0.06615036	      0.88299842	     -0.00052868	     -0.22320193	     -0.00000000	      0.00000000	     37.21445845
      1.59403182	     -0.06651394	     -0.00049510	     -0.20778126	     -0.06614533	      0.88299849	     -0.00053148	     -0.22319442	     -0.00000000	      0.00000000	     37.39120518
      1.59645180	     -0.06644071	     -0.00049314	     -0.20770915	     -0.06613645	      0.88299863	     -0.00053694	     -0.22317900	     -0.00000000	      0.00000000	     36.95326615
      1.59795380	     -0.06638271	     -0.00049108	     -0.20765184	     -0.06613093	      0.88299874	     -0.00054065	     -0.22316799	     -0.00000000	      0.00000000	     37.41490767
      1.59945579	     -0.06632665	     -0.00048855	     -0.20759648	     -0.06612540	      0.88299884	     -0.00054462	     -0.22315576	     -0.00000000	      0.00000000	     37.44147208
      1.60095779	     -0.06626628	     -0.00048586	     -0.20753680	     -0.06611987	      0.88299896	     -0.00054883	     -0.22314239	     -0.00000000	      0.00000000	     37.45114826
      1.60245978	     -0.06620245	     -0.00048235	     -0.20747367	     -0.06611432	      0.88299908	     -0.00055328	     -0.22312790	     -0.00000000	      0.00000000	     37.35409673
      1.60348578	     -0.06615543	     -0.00047979	     -0.20742713	     -0.06611053	      0.88299917	     -0.00055646	     -0.22311733	     -0.00000000	      0.00000000	     37.51940106
      1.60451178	     -0.06610749	     -0.00047695	     -0.20737966	     -0.06610674	      0.88299926	     -0.00055976	     -0.22310621	     -0.00000000	      0.00000000	     37.54060474
      1.60603171	     -0.06603291	     -0.00047229	     -0.20730579	     -0.06610111	      0.88299939	     -0.00056483	     -0.22308873	     -0.00000000	      0.00000000	     37.59722170
      1.60726368	     -0.06596956	     -0.00046812	     -0.20724301	     -0.06609654	      0.88299951	     -0.00056912	     -0.22307366	     -0.00000000	      0.00000000	     37.59771045
      1.60849565	     -0.06590336	     -0.00046359	     -0.20717739	     -0.06609197	      0.88299962	     -0.00057357	     -0.22305780	     -0.00000000	      0.00000000	     37.68929870
      1.60955293	     -0.06584468	     -0.00045944	     -0.20711920	     -0.06608804	      0.88299972	     -0.00057750	     -0.22304355	     -0.00000000	      0.00000000	     37.66629049
      1.61061021	     -0.06578397	     -0.00045504	     -0.20705898	     -0.06608411	      0.88299982	     -0.00058154	     -0.22302871	     -0.00000000	      0.00000000	     37.74466754
      1.61166749	     -0.06572145	     -0.00045040	     -0.20699696	     -0.06608017	      0.88299992	     -0.00058569	     -0.22301327	     -0.00000000	      0.00000000	     37.75733890
      1.61302149	     -0.06563857	     -0.00044410	     -0.20691470	     -0.06607513	      0.88300005	     -0.00059116	     -0.22299264	     -0.00000000	      0.00000000	     37.87745189
      1.61400095	     -0.06557683	     -0.00043932	     -0.20685341	     -0.06607148	      0.88300015	     -0.00059522	     -0.22297711	     -0.00000000	      0.00000000	     37.85236740
      1.61498041	     -0.06551362	     -0.00043427	     -0.20679065	     -0.06606782	      0.88300025	     -0.00059938	     -0.22296108	     -0.00000000	      0.00000000	     37.93462325
      1.61624250	     -0.06543000	     -0.00042751	     -0.20670760	     -0.06606310	      0.88300037	     -0.00060486	     -0.22293969	     -0.00000000	      0.00000000	     37.95300688
      1.61729327	     -0.06535844	     -0.00042164	     -0.20663652	     -0.06605917	      0.88300048	     -0.00060953	     -0.22292125	     -0.00000000	      0.00000000	     38.07320813
      1.61834403	     -0.06528524	     -0.00041558	     -0.20656380	     -0.06605524	      0.88300058	     -0.00061429	     -0.22290224	     -0.00000000	      0.00000000	     38.06272161
      1.61939480	     -0.06521033	     -0.00040930	     -0.20648935	     -0.06605130	      0.88300069	     -0.00061916	     -0.22288267	     -0.00000000	      0.00000000	     38.18267816
      1.62044557	     -0.06513386	     -0.00040284	     -0.20641335	     -0.06604736	      0.88300080	     -0.00062411	     -0.22286253	     -0.00000000	      0.00000000	     38.16574352
      1.62149633	     -0.06505576	     -0.00039617	     -0.20633571	     -0.06604342	      0.88300091	     -0.00062915	     -0.22284185	     -0.00000000	      0.00000000	     38.29615371
      1.62254710	     -0.06497623	     -0.00038934	     -0.20625663	     -0.06603947	      0.88300101	     -0.00063428	     -0.22282061	     -0.00000000	      0.00000000	     38.25793013
      1.62348206	     -0.06490300	     -0.00038328	     -0.20618381	     -0.06603595	      0.88300111	     -0.00063892	     -0.22280126	     -0.00000000	      0.00000000	     38.37314312
      1.62441702	     -0.06482958	     -0.00037721	     -0.20611077	     -0.06603243	      0.88300121	     -0.00064362	     -0.22278152	     -0.00000000	      0.00000000	     38.36615442
      1.62535199	     -0.06475558	     -0.00037104	     -0.20603716	     -0.06602890	      0.88300130	     -0.00064838	     -0.22276141	     -0.00000000	      0.00000000	     38.42844687
      1.62659046	     -0.06465645	     -0.00036265	     -0.20593854	     -0.06602422	      0.88300143	     -0.00065477	     -0.22273421	     -0.00000000	      0.00000000	     38.44149510
      1.62753460	     -0.06458008	     -0.00035608	     -0.20586254	     -0.06602065	      0.88300153	     -0.00065971	     -0.22271307	     -0.00000000	      0.00000000	     38.53248011
      1.62847873	     -0.06450319	     -0.00034944	     -0.20578602	     -0.06601707	      0.88300162	     -0.00066471	     -0.22269158	     -0.00000000	      0.00000000	     38.54002640
      1.62942287	     -0.06442575	     -0.00034272	     -0.20570894	     -0.06601349	      0.88300171	     -0.00066975	     -0.22266977	     -0.00000000	      0.00000000	     38.60317998
      1.63064079	     -0.06432517	     -0.00033394	     -0.20560882	     -0.06600886	      0.88300183	     -0.00067633	     -0.22264117	     -0.00000000	      0.00000000	     38.62482089
      1.63157192	     -0.06424778	     -0.00032714	     -0.20553177	     -0.06600531	      0.88300192	     -0.00068141	     -0.22261897	     -0.00000000	      0.00000000	     38.70751212
      1.63250306	     -0.06417009	     -0.00032028	     -0.20545442	     -0.06600176	      0.88300201	     -0.00068653	     -0.22259650	     -0.00000000	      0.00000000	     38.72693349
      1.63343419	     -0.06409209	     -0.00031335	     -0.20537674	     -0.06599820	      0.88300210	     -0.00069168	     -0.22257376	     -0.00000000	      0.00000000	     38.78411777
      1.63469937	     -0.06398572	     -0.00030384	     -0.20527080	     -0.06599335	      0.88300222	     -0.00069873	     -0.22254248	     -0.00000000	      0.00000000	     38.82588141
      1.63564777	     -0.06390570	     -0.00029663	     -0.20519109	     -0.06598970	      0.88300230	     -0.00070406	     -0.22251876	     -0.00000000	      0.00000000	     38.89894805
      1.63659616	     -0.06382555	     -0.00028937	     -0.20511125	     -0.06598604	      0.88300238	     -0.00070941	     -0.22249482	     -0.00000000	      0.00000000	     38.93339362
      1.63754456	     -0.06374526	     -0.00028205	     -0.20503124	     -0.06598238	      0.88300246	     -0.00071478	     -0.22247068	     -0.00000000	      0.00000000	     38.99212821
      1.63882143	     -0.06363748	     -0.00027230	     -0.20492384	     -0.06597743	      0.88300256	     -0.00072205	     -0.22243790	     -0.00000000	      0.00000000	     39.05411680
      1.63979942	     -0.06355476	     -0.00026489	     -0.20484139	     -0.06597363	      0.88300263	     -0.00072764	     -0.22241259	     -0.00000000	      0.00000000	     39.12448408
      1.64077741	     -0.06347140	     -0.00025765	     -0.20475828	     -0.06596981	      0.88300271	     -0.00073324	     -0.22238712	     -0.00000000	      0.00000000	     39.17793847
      1.64175540	     -0.06338839	     -0.00025040	     -0.20467552	     -0.06596598	      0.88300277	     -0.00073885	     -0.22236153	     -0.00000000	      0.00000000	     39.24044151
      1.64304756	     -0.06327902	     -0.00024077	     -0.20456645	     -0.06596091	      0.88300286	     -0.00074627	     -0.22232755	     -0.00000000	      0.00000000	     39.32723647
      1.64407792	     -0.06319189	     -0.00023304	     -0.20447954	     -0.06595685	      0.88300292	     -0.00075219	     -0.22230036	     -0.00000000	      0.00000000	     39.39901158
      1.64510828	     -0.06310486	     -0.00022528	     -0.20439272	     -0.06595278	      0.88300298	     -0.00075811	     -0.22227307	     -0.00000000	      0.00000000	     39.48107780
      1.64613864	     -0.06301789	     -0.00021746	     -0.20430595	     -0.06594869	      0.88300304	     -0.00076403	     -0.22224573	     -0.00000000	      0.00000000	     39.55800849
      1.64743592	     -0.06290861	     -0.00020725	     -0.20419692	     -0.06594352	      0.88300310	     -0.00077146	     -0.22221121	     -0.00000000	      0.00000000	     39.67363994
      1.64854530	     -0.06281543	     -0.00019826	     -0.20410393	     -0.06593908	      0.88300315	     -0.00077780	     -0.22218164	     -0.00000000	      0.00000000	     39.75144589
      1.64965468	     -0.06272267	     -0.00018930	     -0.20401135	     -0.06593462	      0.88300320	     -0.00078411	     -0.22215205	     -0.00000000	      0.00000000	     39.86369474
      1.65076406	     -0.06263035	     -0.00018036	     -0.20391918	     -0.06593014	      0.88300324	     -0.00079041	     -0.22212244	     -0.00000000	      0.00000000	     39.95231481
      1.65187345	     -0.06253857	     -0.00017135	     -0.20382756	     -0.06592565	      0.88300328	     -0.00079666	     -0.22209285	     -0.00000000	      0.00000000	     40.07538680
      1.65330668	     -0.06242084	     -0.00015974	     -0.20370999	     -0.06591982	      0.88300332	     -0.00080469	     -0.22205466	     -0.00000000	      0.00000000	     40.21650454
      1.65452700	     -0.06232200	     -0.00015031	     -0.20361126	     -0.06591483	      0.88300335	     -0.00081147	     -0.22202221	     -0.00000000	      0.00000000	     40.40506310
      1.65574733	     -0.06222405	     -0.00014104	     -0.20351339	     -0.06590983	      0.88300338	     -0.00081817	     -0.22198985	     -0.00000000	      0.00000000	     40.55201181
      1.65696765	     -0.06212645	     -0.00013208	     -0.20341584	     -0.06590481	      0.88300341	     -0.00082480	     -0.22195761	     -0.00000000	      0.00000000	     40.76502841
      1.65846132	     -0.06200901	     -0.00012173	     -0.20329842	     -0.06589865	      0.88300343	     -0.00083280	     -0.22191837	     -0.00000000	      0.00000000	     40.98156645
      1.65995499	     -0.06189392	     -0.00011174	     -0.20318332	     -0.06589247	      0.88300345	     -0.00084063	     -0.22187943	     -0.00000000	      0.00000000	     41.28117958
      1.66144866	     -0.06178082	     -0.00010190	     -0.20307017	     -0.06588627	      0.88300348	     -0.00084831	     -0.22184082	     -0.00000000	      0.00000000	     41.47645058
      1.66294233	     -0.06166926	     -0.00009243	     -0.20295853	     -0.06588007	      0.88300350	     -0.00085579	     -0.22180255	     -0.00000000	      0.00000000	     41.77586577
      1.66443601	     -0.06155935	     -0.00008322	     -0.20284849	     -0.06587387	      0.88300353	     -0.00086308	     -0.22176466	     -0.00000000	      0.00000000	     41.95576496
      1.66592968	     -0.06145119	     -0.00007435	     -0.20274018	     -0.06586766	      0.88300356	     -0.00087015	     -0.22172716	     -0.00000000	      0.00000000	     42.16998028
      1.66793288	     -0.06130967	     -0.00006283	     -0.20259840	     -0.06585935	      0.88300363	     -0.00087929	     -0.22167752	     -0.00000000	      0.00000000	     42.48529578
      1.66938142	     -0.06120933	     -0.00005466	     -0.20249784	     -0.06585335	      0.88300369	     -0.00088564	     -0.22164216	     -0.00000000	      0.00000000	     42.34430697
      1.67082996	     -0.06110907	     -0.00004692	     -0.20239731	     -0.06584736	      0.88300378	     -0.00089176	     -0.22160723	     -0.00000000	      0.00000000	     42.65003781
      1.67221912	     -0.06101704	     -0.00003976	     -0.20230501	     -0.06584164	      0.88300387	     -0.00089742	     -0.22157414	     -0.00000000	      0.00000000	     42.85295876
      1.67360827	     -0.06092579	     -0.00003284	     -0.20221346	     -0.06583594	      0.88300399	     -0.00090286	     -0.22154151	      0.00000000	      0.00000000	     42.69522971
      1.67499742	     -0.06083510	     -0.00002615	     -0.20212244	     -0.06583026	      0.88300414	     -0.00090808	     -0.22150933	      0.00000000	      0.00000000	     42.94588000
      1.67681689	     -0.06072201	     -0.00001785	     -0.20200887	     -0.06582286	      0.88300437	     -0.00091459	     -0.22146786	      0.00000000	      0.00000000	     43.12045497
      1.67863637	     -0.06061105	     -0.00001001	     -0.20189741	     -0.06581552	      0.88300465	     -0.00092071	     -0.22142725	      0.00000000	      0.00000000	     42.71441483
      1.68021588	     -0.06051350	     -0.00000372	     -0.20179936	     -0.06580919	      0.88300495	     -0.00092571	     -0.22139263	      0.00000000	      0.00000000	     43.20310895
      1.68179539	     -0.06042059	      0.00000242	     -0.20170595	     -0.06580291	      0.88300528	     -0.00093041	     -0.22135856	      0.00000000	      0.00000000	     43.22327130
      1.68341901	     -0.06032948	      0.00000813	     -0.20161428	     -0.06579651	      0.88300568	     -0.00093494	     -0.22132415	      0.00000000	      0.00000000	     43.56079981
      1.68504262	     -0.06023743	      0.00001396	     -0.20152168	     -0.06579017	      0.88300613	     -0.00093915	     -0.22129042	      0.00000000	      0.00000000	     43.15719431
      1.68666624	     -0.06015074	      0.00001878	     -0.20143437	     -0.06578389	      0.88300663	     -0.00094304	     -0.22125725	      0.00000000	      0.00000000	     43.73409350
      1.68828986	     -0.06006143	      0.00002409	     -0.20134445	     -0.06577767	      0.88300719	     -0.00094661	     -0.22122474	      0.00000000	      0.00000000	     43.39660867
      1.68972282	     -0.05998705	      0.00002783	     -0.20126950	     -0.06577224	      0.88300773	     -0.00094950	     -0.22119652	      0.00000000	      0.00000000	     43.62798730
      1.69115578	     -0.05991284	      0.00003173	     -0.20119471	     -0.06576686	      0.88300830	     -0.00095214	     -0.22116878	      0.00000000	      0.00000000	     43.81778611
      1.69266080	     -0.05984008	      0.00003541	     -0.20112132	     -0.06576128	      0.88300896	     -0.00095465	     -0.22114015	      0.00000000	      0.00000000	     43.99408149
      1.69416583	     -0.05976646	      0.00003900	     -0.20104707	     -0.06575576	      0.88300966	     -0.00095688	     -0.22111209	     -0.00000000	      0.00000000	     43.73995495
      1.69567085	     -0.05969424	      0.00004207	     -0.20097418	     -0.06575030	      0.88301041	     -0.00095883	     -0.22108454	     -0.00000000	      0.00000000	     44.02837133
      1.69727691	     -0.05962052	      0.00004534	     -0.20089974	     -0.06574455	      0.88301126	     -0.00096061	     -0.22105570	     -0.00000000	      0.00000000	     44.26185167
      1.69888298	     -0.05955132	      0.00004844	     -0.20082982	     -0.06573888	      0.88301215	     -0.00096208	     -0.22102749	     -0.00000000	      0.00000000	     43.79770599
      1.70048904	     -0.05947843	      0.00005083	     -0.20075617	     -0.06573328	      0.88301310	     -0.00096323	     -0.22099993	     -0.00000000	      0.00000000	     44.31824360
      1.70209510	     -0.05941352	      0.00005364	     -0.20069051	     -0.06572777	      0.88301410	     -0.00096407	     -0.22097291	     -0.00000000	      0.00000000	     44.09853882
      1.70338732	     -0.05935856	      0.00005490	     -0.20063491	     -0.06572340	      0.88301494	     -0.00096452	     -0.22095164	     -0.00000000	      0.00000000	     44.48154687
      1.70467954	     -0.05930861	      0.00005651	     -0.20058434	     -0.06571907	      0.88301581	     -0.00096477	     -0.22093076	     -0.00000000	      0.00000000	     44.38165284
      1.70597175	     -0.05925840	      0.00005762	     -0.20053348	     -0.06571480	      0.88301671	     -0.00096481	     -0.22091030	     -0.00000000	      0.00000000	     44.52396843
      1.70809775	     -0.05918437	      0.00005936	     -0.20045837	     -0.06570790	      0.88301824	     -0.00096445	     -0.22087751	     -0.00000000	      0.00000001	     44.43983567
      1.70959859	     -0.05912582	      0.00005959	     -0.20039904	     -0.06570310	      0.88301936	     -0.00096386	     -0.22085514	     -0.00000000	      0.00000001	     44.58448842
      1.71109943	     -0.05907448	      0.00006044	     -0.20034692	     -0.06569838	      0.88302052	     -0.00096300	     -0.22083320	     -0.00000000	      0.00000001	     44.52299903
      1.71260027	     -0.05902408	      0.00005983	     -0.20029570	     -0.06569372	      0.88302170	     -0.00096186	     -0.22081184	     -0.00000000	      0.00000001	     44.88786875
      1.71410111	     -0.05898017	      0.00006008	     -0.20025099	     -0.06568913	      0.88302291	     -0.00096044	     -0.22079108	     -0.00000000	      0.00000001	     44.60157487
      1.71560196	     -0.05893424	      0.00005839	     -0.20020421	     -0.06568460	      0.88302415	     -0.00095876	     -0.22077098	     -0.00000000	      0.00000001	     44.79865889
      1.71710280	     -0.05889190	      0.00005820	     -0.20016105	     -0.06568013	      0.88302541	     -0.00095680	     -0.22075148	     -0.00000000	      0.00000001	     44.76386145
      1.71860364	     -0.05885224	      0.00005548	     -0.20012050	     -0.06567572	      0.88302669	     -0.00095457	     -0.22073259	     -0.00000000	      0.00000001	     44.90116766
      1.72010448	     -0.05881586	      0.00005468	     -0.20008329	     -0.06567137	      0.88302799	     -0.00095207	     -0.22071441	     -0.00000000	      0.00000001	     44.66098826
      1.72160532	     -0.05878091	      0.00005070	     -0.20004741	     -0.06566708	      0.88302930	     -0.00094930	     -0.22069693	     -0.00000000	      0.00000001	     44.80719937
      1.72291639	     -0.05875537	      0.00004919	     -0.20002111	     -0.06566338	      0.88303047	     -0.00094666	     -0.22068226	     -0.00000000	      0.00000001	     44.74164937
      1.72422746	     -0.05873094	      0.00004574	     -0.19999586	     -0.06565972	      0.88303164	     -0.00094382	     -0.22066823	     -0.00000000	      0.00000001	     44.78252633
      1.72553853	     -0.05871015	      0.00004272	     -0.19997427	     -0.06565611	      0.88303283	     -0.00094079	     -0.22065480	     -0.00000000	      0.00000001	     44.71613187
      1.72725283	     -0.05868707	      0.00003764	     -0.19995012	     -0.06565144	      0.88303439	     -0.00093651	     -0.22063827	     -0.00000000	      0.00000001	     44.75239303
      1.72896714	     -0.05866977	      0.00003288	     -0.19993175	     -0.06564685	      0.88303596	     -0.00093190	     -0.22062291	     -0.00000000	      0.00000001	     44.31777538
      1.73047236	     -0.05865725	      0.00002637	     -0.19991823	     -0.06564287	      0.88303735	     -0.00092758	     -0.22061045	     -0.00000000	      0.00000001	     44.79232347
      1.73197759	     -0.05865510	      0.00002139	     -0.19991512	     -0.06563895	      0.88303875	     -0.00092300	     -0.22059902	     -0.00000000	      0.00000001	     44.68524018
      1.73348281	     -0.05865500	      0.00001376	     -0.19991401	     -0.06563507	      0.88304014	     -0.00091817	     -0.22058878	     -0.00000000	      0.00000001	     44.68471023
      1.73498804	     -0.05866454	      0.00000800	     -0.19992258	     -0.06563125	      0.88304154	     -0.00091309	     -0.22057974	     -0.00000000	      0.00000001	     44.72343150
      1.73649326	     -0.05867855	     -0.00000100	     -0.19993555	     -0.06562748	      0.88304294	     -0.00090776	     -0.22057204	     -0.00000000	      0.00000001	     44.54875853
      1.73799849	     -0.05869908	     -0.00000724	     -0.19995512	     -0.06562376	      0.88304433	     -0.00090219	     -0.22056570	     -0.00000000	      0.00000001	     44.57489536
      1.73932004	     -0.05872228	     -0.00001581	     -0.19997740	     -0.06562053	      0.88304554	     -0.00089710	     -0.22056128	     -0.00000000	      0.00000001	     44.61288924
      1.74064159	     -0.05875048	     -0.00002259	     -0.20000474	     -0.06561734	      0.88304675	     -0.00089182	     -0.22055797	     -0.00000000	      0.00000001	     44.57417393
      1.74196313	     -0.05878321	     -0.00003063	     -0.20003659	     -0.06561419	      0.88304795	     -0.00088637	     -0.22055580	     -0.00000000	      0.00000001	     44.44996930
      1.74328468	     -0.05882085	     -0.00003848	     -0.20007336	     -0.06561107	      0.88304914	     -0.00088074	     -0.22055478	     -0.00000000	      0.00000001	     44.48586291
      1.74445678	     -0.05885779	     -0.00004576	     -0.20010953	     -0.06560834	      0.88305018	     -0.00087560	     -0.22055486	     -0.00000000	      0.00000001	     44.41872558
      1.74562888	     -0.05889816	     -0.00005309	     -0.20014914	     -0.06560563	      0.88305122	     -0.00087033	     -0.22055585	     -0.00000000	      0.00000001	     44.37611106
      1.74680098	     -0.05894143	     -0.00006053	     -0.20019166	     -0.06560294	      0.88305223	     -0.00086493	     -0.22055775	     -0.00000000	      0.00000001	     44.32589074
      1.74797307	     -0.05898780	     -0.00006806	     -0.20023729	     -0.06560028	      0.88305324	     -0.00085941	     -0.22056055	     -0.00000000	      0.00000001	     44.25724529
      1.74914517	     -0.05903669	     -0.00007569	     -0.20028545	     -0.06559764	      0.88305422	     -0.00085376	     -0.22056425	     -0.00000000	      0.00000001	     44.21283611
      1.75031727	     -0.05908820	     -0.00008339	     -0.20033623	     -0.06559503	      0.88305519	     -0.00084800	     -0.22056880	     -0.00000000	      0.00000001	     44.12670055
      1.75148936	     -0.05914223	     -0.00009120	     -0.20038954	     -0.06559244	      0.88305613	     -0.00084213	     -0.22057420	     -0.00000000	      0.00000001	     44.09105245
      1.75266146	     -0.05919867	     -0.00009911	     -0.20044528	     -0.06558986	      0.88305706	     -0.00083615	     -0.22058042	     -0.00000000	      0.00000001	     43.99142571
      1.75371313	     -0.05925137	     -0.00010631	     -0.20049735	     -0.06558757	      0.88305787	     -0.00083070	     -0.22058670	     -0.00000000	      0.00000001	     43.96354774
      1.75476479	     -0.05930593	     -0.00011359	     -0.20055130	     -0.06558529	      0.88305866	     -0.00082517	     -0.22059362	     -0.00000000	      0.00000001	     43.88971037
      1.75581646	     -0.05936236	     -0.00012099	     -0.20060712	     -0.06558303	      0.88305942	     -0.00081957	     -0.22060115	     -0.00000000	      0.00000000	     43.84575471
      1.75722123	     -0.05944046	     -0.00013101	     -0.20068442	     -0.06558002	      0.88306041	     -0.00081198	     -0.22061218	     -0.00000000	      0.00000000	     43.76471176
      1.75831847	     -0.05950339	     -0.00013896	     -0.20074674	     -0.06557769	      0.88306116	     -0.00080598	     -0.22062151	     -0.00000000	      0.00000000	     43.73498941
      1.75941570	     -0.05956771	     -0.00014699	     -0.20081045	     -0.06557536	      0.88306187	     -0.00079991	     -0.22063147	     -0.00000000	      0.00000000	     43.68136195
      1.76051293	     -0.05963357	     -0.00015513	     -0.20087572	     -0.06557305	      0.88306256	     -0.00079378	     -0.22064201	     -0.00000000	      0.00000000	     43.64949912
      1.76187765	     -0.05971777	     -0.00016544	     -0.20095919	     -0.06557018	      0.88306337	     -0.00078607	     -0.22065591	     -0.00000000	      0.00000000	     43.59946856
      1.76298078	     -0.05978772	     -0.00017392	     -0.20102856	     -0.06556787	      0.88306399	     -0.00077979	     -0.22066778	     -0.00000000	      0.00000000	     43.57451514
      1.76408390	     -0.05985907	     -0.00018248	     -0.20109934	     -0.06556557	      0.88306458	     -0.00077347	     -0.22068019	     -0.00000000	      0.00000000	     43.54562568
      1.76518703	     -0.05993195	     -0.00019116	     -0.20117166	     -0.06556328	      0.88306513	     -0.00076710	     -0.22069313	      0.00000000	      0.00000000	     43.52398850
      1.76665116	     -0.06003090	     -0.00020281	     -0.20126990	     -0.06556024	      0.88306581	     -0.00075859	     -0.22071109	      0.00000000	      0.00000000	     43.50743233
      1.76782098	     -0.06011157	     -0.00021213	     -0.20135000	     -0.06555781	      0.88306631	     -0.00075176	     -0.22072606	      0.00000000	      0.00000000	     43.49285341
      1.76899080	     -0.06019314	     -0.00022156	     -0.20143102	     -0.06555539	      0.88306676	     -0.00074490	     -0.22074156	      0.00000000	      0.00000000	     43.49880794
      1.77016062	     -0.06027578	     -0.00023108	     -0.20151312	     -0.06555297	      0.88306717	     -0.00073802	     -0.22075754	      0.00000000	      0.00000000	     43.49394576
      1.77162265	     -0.06038114	     -0.00024295	     -0.20161783	     -0.06554995	      0.88306763	     -0.00072939	     -0.22077818	      0.00000000	      0.00000000	     43.51387849
      1.77289264	     -0.06047458	     -0.00025333	     -0.20171072	     -0.06554732	      0.88306797	     -0.00072189	     -0.22079667	      0.00000000	      0.00000000	     43.50411840
      1.77416264	     -0.06056956	     -0.00026374	     -0.20180517	     -0.06554469	      0.88306825	     -0.00071439	     -0.22081570	      0.00000000	      0.00000000	     43.54611870
      1.77543263	     -0.06066601	     -0.00027419	     -0.20190110	     -0.06554205	      0.88306849	     -0.00070690	     -0.22083523	      0.00000000	      0.00000000	     43.56113004
      1.77670263	     -0.06076324	     -0.00028453	     -0.20199783	     -0.06553942	      0.88306867	     -0.00069943	     -0.22085526	      0.00000000	      0.00000000	     43.62776695
      1.77834671	     -0.06089013	     -0.00029796	     -0.20212410	     -0.06553600	      0.88306882	     -0.00068982	     -0.22088186	      0.00000000	      0.00000000	     43.68321454
      1.77999079	     -0.06101722	     -0.00031096	     -0.20225061	     -0.06553259	      0.88306888	     -0.00068029	     -0.22090913	      0.00000000	      0.00000000	     43.90336697
      1.78127422	     -0.06111650	     -0.00032085	     -0.20234947	     -0.06552993	      0.88306887	     -0.00067293	     -0.22093084	      0.00000000	     -0.00000000	     43.81320024
      1.78255766	     -0.06121551	     -0.00033033	     -0.20244808	     -0.06552727	      0.88306881	     -0.00066565	     -0.22095286	      0.00000000	     -0.00000000	     44.04349115
      1.78418205	     -0.06134171	     -0.00034163	     -0.20257382	     -0.06552392	      0.88306866	     -0.00065657	     -0.22098117	      0.00000000	     -0.00000000	     43.81504305
      1.78580644	     -0.06146316	     -0.00035240	     -0.20269485	     -0.06552057	      0.88306843	     -0.00064765	     -0.22100985	      0.00000000	     -0.00000000	     44.19790181
      1.78743082	     -0.06158592	     -0.00036236	     -0.20281723	     -0.06551725	      0.88306813	     -0.00063892	     -0.22103876	      0.00000000	     -0.00000000	     44.29851992
      1.78881259	     -0.06168940	     -0.00037084	     -0.20292041	     -0.06551444	      0.88306782	     -0.00063164	     -0.22106351	      0.00000000	     -0.00000000	     44.51952154
      1.79019436	     -0.06179253	     -0.00037868	     -0.20302328	     -0.06551164	      0.88306747	     -0.00062451	     -0.22108836	      0.00000000	     -0.00000000	     44.34767523
      1.79157613	     -0.06189352	     -0.00038611	     -0.20312403	     -0.06550887	      0.88306707	     -0.00061754	     -0.22111325	      0.00000000	     -0.00000000	     44.59908834
      1.79331963	     -0.06202291	     -0.00039454	     -0.20325318	     -0.06550540	      0.88306651	     -0.00060897	     -0.22114466	      0.00000000	     -0.00000000	     44.08973225
      1.79506314	     -0.06214093	     -0.00040239	     -0.20337100	     -0.06550196	      0.88306590	     -0.00060067	     -0.22117600	      0.00000000	     -0.00000000	     44.84116346
      1.79634428	     -0.06223198	     -0.00040690	     -0.20346196	     -0.06549946	      0.88306541	     -0.00059474	     -0.22119881	      0.00000000	     -0.00000000	     44.49845882
      1.79762543	     -0.06232009	     -0.00041163	     -0.20354997	     -0.06549698	      0.88306490	     -0.00058897	     -0.22122151	      0.00000000	     -0.00000000	     44.68903041
      1.79937891	     -0.06244099	     -0.00041691	     -0.20367081	     -0.06549363	      0.88306417	     -0.00058131	     -0.22125236	      0.00000000	     -0.00000000	     44.37227239
      1.80113239	     -0.06255413	     -0.00042221	     -0.20378391	     -0.06549032	      0.88306340	     -0.00057395	     -0.22128289	      0.00000000	     -0.00000000	     44.97197598
      1.80246778	     -0.06264417	     -0.00042440	     -0.20387398	     -0.06548784	      0.88306279	     -0.00056854	     -0.22130584	      0.00000000	     -0.00000000	     44.53007005
      1.80380318	     -0.06272979	     -0.00042733	     -0.20395963	     -0.06548538	      0.88306216	     -0.00056331	     -0.22132858	      0.00000000	     -0.00000000	     44.63234319
      1.80541681	     -0.06283327	     -0.00042943	     -0.20406320	     -0.06548245	      0.88306138	     -0.00055723	     -0.22135573	      0.00000000	     -0.00000000	     44.31586366
      1.80703044	     -0.06293152	     -0.00043219	     -0.20416154	     -0.06547956	      0.88306058	     -0.00055142	     -0.22138247	      0.00000000	     -0.00000000	     44.35496270
      1.80842744	     -0.06301563	     -0.00043282	     -0.20424578	     -0.06547709	      0.88305987	     -0.00054660	     -0.22140522	      0.00000000	     -0.00000000	     44.34775869
      1.80982445	     -0.06309819	     -0.00043442	     -0.20432847	     -0.06547466	      0.88305915	     -0.00054198	     -0.22142761	      0.00000000	     -0.00000000	     44.50090918
      1.81122145	     -0.06318077	     -0.00043462	     -0.20441123	     -0.06547226	      0.88305841	     -0.00053757	     -0.22144964	      0.00000000	     -0.00000000	     44.24642350
      1.81261845	     -0.06325930	     -0.00043505	     -0.20448994	     -0.06546990	      0.88305766	     -0.00053336	     -0.22147131	      0.00000000	     -0.00000000	     44.30156304
      1.81415473	     -0.06334437	     -0.00043443	     -0.20457527	     -0.06546734	      0.88305682	     -0.00052897	     -0.22149464	      0.00000000	     -0.00000000	     44.31666052
      1.81569101	     -0.06342547	     -0.00043366	     -0.20465664	     -0.06546483	      0.88305596	     -0.00052483	     -0.22151744	      0.00000000	     -0.00000000	     43.86466742
      1.81722730	     -0.06350171	     -0.00043192	     -0.20473317	     -0.06546235	      0.88305509	     -0.00052095	     -0.22153965	      0.00000000	     -0.00000000	     44.06367209
      1.81876358	     -0.06357705	     -0.00043048	     -0.20480883	     -0.06545992	      0.88305421	     -0.00051732	     -0.22156126	      0.00000000	     -0.00000000	     43.94608151
      1.82009663	     -0.06363920	     -0.00042810	     -0.20487128	     -0.06545785	      0.88305343	     -0.00051438	     -0.22157950	      0.00000000	     -0.00000000	     43.99133979
      1.82142968	     -0.06369795	     -0.00042580	     -0.20493036	     -0.06545580	      0.88305265	     -0.00051163	     -0.22159723	      0.00000000	     -0.00000000	     43.69661184
      1.82276274	     -0.06375282	     -0.00042298	     -0.20498557	     -0.06545379	      0.88305185	     -0.00050908	     -0.22161440	     -0.00000000	     -0.00000000	     43.76804632
      1.82488581	     -0.06383755	     -0.00041817	     -0.20507086	     -0.06545064	      0.88305056	     -0.00050542	     -0.22164055	     -0.00000000	     -0.00000000	     43.18428195
      1.82660572	     -0.06389528	     -0.00041340	     -0.20512907	     -0.06544814	      0.88304949	     -0.00050283	     -0.22166063	     -0.00000000	     -0.00000000	     43.81164365
      1.82813862	     -0.06394734	     -0.00040955	     -0.20518159	     -0.06544595	      0.88304852	     -0.00050079	     -0.22167756	     -0.00000000	     -0.00000000	     43.24513746
      1.82967153	     -0.06399174	     -0.00040471	     -0.20522646	     -0.06544380	      0.88304754	     -0.00049901	     -0.22169361	     -0.00000000	     -0.00000000	     43.33733591
      1.83120443	     -0.06403301	     -0.00040031	     -0.20526819	     -0.06544167	      0.88304655	     -0.00049750	     -0.22170874	     -0.00000000	     -0.00000000	     42.97372402
      1.83317450	     -0.06407498	     -0.00039348	     -0.20531079	     -0.06543899	      0.88304525	     -0.00049595	     -0.22172685	     -0.00000000	     -0.00000000	     43.16169759
      1.83442809	     -0.06410702	     -0.00039019	     -0.20534322	     -0.06543731	      0.88304442	     -0.00049518	     -0.22173751	     -0.00000000	     -0.00000000	     42.77716243
      1.83568169	     -0.06413132	     -0.00038618	     -0.20536793	     -0.06543565	      0.88304358	     -0.00049460	     -0.22174760	     -0.00000000	     -0.00000000	     42.72901277
      1.83761388	     -0.06416731	     -0.00037970	     -0.20540455	     -0.06543313	      0.88304226	     -0.00049404	     -0.22176200	     -0.00000000	     -0.00000000	     42.44193434
      1.83926212	     -0.06419055	     -0.00037443	     -0.20542832	     -0.06543101	      0.88304113	     -0.00049390	     -0.22177318	     -0.00000000	     -0.00000000	     42.32531625
      1.84071977	     -0.06421084	     -0.00036866	     -0.20544912	     -0.06542916	      0.88304012	     -0.00049402	     -0.22178218	     -0.00000000	     -0.00000000	     42.38712327
      1.84217742	     -0.06422806	     -0.00036402	     -0.20546682	     -0.06542733	      0.88303910	     -0.00049439	     -0.22179041	     -0.00000000	     -0.00000000	     42.12069069
      1.84363507	     -0.06424297	     -0.00035800	     -0.20548224	     -0.06542551	      0.88303807	     -0.00049499	     -0.22179788	     -0.00000000	     -0.00000000	     42.12610526
      1.84509272	     -0.06425539	     -0.00035279	     -0.20549517	     -0.06542372	      0.88303704	     -0.00049582	     -0.22180460	     -0.00000000	     -0.00000000	     41.75449572
      1.84655037	     -0.06426239	     -0.00034652	     -0.20550270	     -0.06542195	      0.88303601	     -0.00049689	     -0.22181053	     -0.00000000	     -0.00000000	     41.81362532
      1.84800802	     -0.06426907	     -0.00034070	     -0.20550990	     -0.06542018	      0.88303497	     -0.00049818	     -0.22181564	     -0.00000000	     -0.00000000	     41.91073642
      1.84946567	     -0.06427087	     -0.00033385	     -0.20551226	     -0.06541844	      0.88303393	     -0.00049971	     -0.22181997	     -0.00000000	     -0.00000000	     41.46448162
      1.85092332	     -0.06426956	     -0.00032722	     -0.20551149	     -0.06541670	      0.88303288	     -0.00050146	     -0.22182347	     -0.00000000	     -0.00000000	     41.69343704
      1.85238097	     -0.06426626	     -0.00032001	     -0.20550877	     -0.06541498	      0.88303183	     -0.00050343	     -0.22182618	     -0.00000000	     -0.00000000	     41.25774473
      1.85383863	     -0.06425712	     -0.00031298	     -0.20550019	     -0.06541327	      0.88303078	     -0.00050562	     -0.22182808	     -0.00000000	     -0.00000000	     41.40446627
      1.85522885	     -0.06424813	     -0.00030573	     -0.20549175	     -0.06541165	      0.88302978	     -0.00050792	     -0.22182910	     -0.00000000	     -0.00000000	     41.44717786
      1.85661907	     -0.06423533	     -0.00029842	     -0.20547951	     -0.06541003	      0.88302879	     -0.00051041	     -0.22182939	     -0.00000000	     -0.00000000	     41.13420859
      1.85800929	     -0.06421852	     -0.00029067	     -0.20546327	     -0.06540842	      0.88302779	     -0.00051309	     -0.22182891	     -0.00000000	     -0.00000000	     41.26548021
      1.85996618	     -0.06419244	     -0.00027935	     -0.20543800	     -0.06540616	      0.88302639	     -0.00051718	     -0.22182690	     -0.00000000	     -0.00000000	     41.15499256
      1.86099149	     -0.06417478	     -0.00027307	     -0.20542077	     -0.06540498	      0.88302565	     -0.00051948	     -0.22182524	     -0.00000000	     -0.00000000	     41.13780657
      1.86201680	     -0.06415641	     -0.00026669	     -0.20540284	     -0.06540379	      0.88302492	     -0.00052187	     -0.22182314	     -0.00000000	     -0.00000000	     41.12752078
      1.86356462	     -0.06412517	     -0.00025662	     -0.20537227	     -0.06540201	      0.88302383	     -0.00052566	     -0.22181915	     -0.00000000	     -0.00000000	     41.08295659
      1.86468920	     -0.06410029	     -0.00024907	     -0.20534788	     -0.06540071	      0.88302303	     -0.00052856	     -0.22181561	     -0.00000000	     -0.00000000	     41.09679113
      1.86581379	     -0.06407303	     -0.00024130	     -0.20532111	     -0.06539941	      0.88302224	     -0.00053157	     -0.22181154	     -0.00000000	     -0.00000000	     41.04320548
      1.86693837	     -0.06404386	     -0.00023335	     -0.20529245	     -0.06539811	      0.88302145	     -0.00053469	     -0.22180692	     -0.00000000	     -0.00000000	     41.07305890
      1.86806295	     -0.06401264	     -0.00022508	     -0.20526173	     -0.06539681	      0.88302066	     -0.00053791	     -0.22180176	     -0.00000000	     -0.00000000	     41.01373802
      1.86918754	     -0.06397952	     -0.00021655	     -0.20522912	     -0.06539550	      0.88301988	     -0.00054125	     -0.22179605	     -0.00000000	     -0.00000000	     41.04920779
      1.87031212	     -0.06394457	     -0.00020784	     -0.20519468	     -0.06539418	      0.88301910	     -0.00054468	     -0.22178978	     -0.00000000	     -0.00000000	     40.97727575
      1.87143670	     -0.06390802	     -0.00019905	     -0.20515865	     -0.06539286	      0.88301833	     -0.00054821	     -0.22178297	     -0.00000000	     -0.00000000	     41.02793876
      1.87256129	     -0.06386954	     -0.00019002	     -0.20512068	     -0.06539153	      0.88301755	     -0.00055184	     -0.22177561	     -0.00000000	     -0.00000000	     40.93293215
      1.87354529	     -0.06383422	     -0.00018191	     -0.20508582	     -0.06539036	      0.88301688	     -0.00055509	     -0.22176872	     -0.00000000	     -0.00000000	     40.98307991
      1.87452929	     -0.06379754	     -0.00017365	     -0.20504959	     -0.06538918	      0.88301620	     -0.00055840	     -0.22176141	     -0.00000000	     -0.00000000	     40.93378746
      1.87551330	     -0.06375944	     -0.00016528	     -0.20501195	     -0.06538799	      0.88301553	     -0.00056177	     -0.22175368	     -0.00000000	     -0.00000000	     40.94016070
      1.87687248	     -0.06370464	     -0.00015355	     -0.20495778	     -0.06538634	      0.88301461	     -0.00056653	     -0.22174232	     -0.00000000	     -0.00000000	     40.89732445
      1.87788145	     -0.06366234	     -0.00014473	     -0.20491594	     -0.06538509	      0.88301392	     -0.00057014	     -0.22173340	     -0.00000000	     -0.00000000	     40.93069467
      1.87889042	     -0.06361880	     -0.00013582	     -0.20487286	     -0.06538384	      0.88301324	     -0.00057379	     -0.22172405	     -0.00000000	     -0.00000000	     40.89768882
      1.87989939	     -0.06357403	     -0.00012683	     -0.20482855	     -0.06538257	      0.88301255	     -0.00057750	     -0.22171429	     -0.00000000	     -0.00000000	     40.90868613
      1.88122124	     -0.06351372	     -0.00011498	     -0.20476884	     -0.06538088	      0.88301166	     -0.00058243	     -0.22170091	     -0.00000000	     -0.00000000	     40.88110321
      1.88222901	     -0.06346646	     -0.00010590	     -0.20472203	     -0.06537958	      0.88301098	     -0.00058624	     -0.22169028	     -0.00000000	     -0.00000000	     40.91085074
      1.88323679	     -0.06341826	     -0.00009679	     -0.20467427	     -0.06537826	      0.88301029	     -0.00059008	     -0.22167927	     -0.00000000	     -0.00000000	     40.89434551
      1.88424457	     -0.06336910	     -0.00008763	     -0.20462554	     -0.06537693	      0.88300961	     -0.00059396	     -0.22166792	     -0.00000000	     -0.00000000	     40.90545965
      1.88561663	     -0.06330073	     -0.00007514	     -0.20455776	     -0.06537508	      0.88300868	     -0.00059930	     -0.22165192	     -0.00000000	     -0.00000000	     40.90101565
      1.88666431	     -0.06324740	     -0.00006562	     -0.20450486	     -0.06537364	      0.88300797	     -0.00060340	     -0.22163932	     -0.00000000	     -0.00000000	     40.92858369
      1.88771198	     -0.06319320	     -0.00005617	     -0.20445108	     -0.06537218	      0.88300725	     -0.00060754	     -0.22162638	     -0.00000000	     -0.00000000	     40.93704600
      1.88875966	     -0.06313840	     -0.00004696	     -0.20439670	     -0.06537070	      0.88300654	     -0.00061169	     -0.22161314	     -0.00000000	     -0.00000000	     40.96228972
      1.89013676	     -0.06306542	     -0.00003507	     -0.20432424	     -0.06536871	      0.88300560	     -0.00061717	     -0.22159530	     -0.00000000	     -0.00000000	     40.99217520
      1.89124470	     -0.06300574	     -0.00002555	     -0.20426496	     -0.06536708	      0.88300484	     -0.00062160	     -0.22158061	     -0.00000000	     -0.00000000	     41.02564088
      1.89235264	     -0.06294527	     -0.00001609	     -0.20420489	     -0.06536542	      0.88300408	     -0.00062604	     -0.22156564	     -0.00000000	     -0.00000000	     41.06243712
      1.89346058	     -0.06288405	     -0.00000667	     -0.20414405	     -0.06536374	      0.88300332	     -0.00063048	     -0.22155040	     -0.00000000	     -0.00000000	     41.10277621
      1.89484849	     -0.06280670	      0.00000490	     -0.20406716	     -0.06536158	      0.88300237	     -0.00063604	     -0.22153096	     -0.00000000	     -0.00000000	     41.17271227
      1.89605567	     -0.06273854	      0.00001503	     -0.20399939	     -0.06535966	      0.88300154	     -0.00064087	     -0.22151377	     -0.00000000	     -0.00000000	     41.23167885
      1.89726285	     -0.06266962	      0.00002505	     -0.20393084	     -0.06535771	      0.88300071	     -0.00064568	     -0.22149632	     -0.00000000	     -0.00000000	     41.33109602
      1.89847003	     -0.06259993	      0.00003501	     -0.20386151	     -0.06535571	      0.88299988	     -0.00065047	     -0.22147864	     -0.00000000	     -0.00000000	     41.42410557
      1.89967721	     -0.06252955	      0.00004490	     -0.20379147	     -0.06535368	      0.88299906	     -0.00065523	     -0.22146074	     -0.00000000	     -0.00000000	     41.56166566
      1.90121227	     -0.06243932	      0.00005742	     -0.20370165	     -0.06535104	      0.88299801	     -0.00066121	     -0.22143768	     -0.00000000	     -0.00000000	     41.73354453
      1.90274734	     -0.06234813	      0.00006981	     -0.20361086	     -0.06534834	      0.88299697	     -0.00066711	     -0.22141430	     -0.00000000	     -0.00000000	     41.99451587
      1.90399372	     -0.06227337	      0.00007976	     -0.20353639	     -0.06534611	      0.88299613	     -0.00067181	     -0.22139511	     -0.00000000	     -0.00000000	     42.14191830
      1.90524010	     -0.06219821	      0.00008950	     -0.20346151	     -0.06534385	      0.88299531	     -0.00067642	     -0.22137574	     -0.00000000	     -0.00000000	     42.35680177
      1.90693949	     -0.06209542	      0.00010242	     -0.20335906	     -0.06534071	      0.88299420	     -0.00068256	     -0.22134908	     -0.00000000	     -0.00000000	     42.61817812
      1.90885009	     -0.06198019	      0.00011625	     -0.20324416	     -0.06533711	      0.88299298	     -0.00068921	     -0.22131884	     -0.00000000	     -0.00000000	     42.94440884
      1.91054627	     -0.06187898	      0.00012788	     -0.20314320	     -0.06533386	      0.88299194	     -0.00069487	     -0.22129185	     -0.00000000	     -0.00000000	     43.20315328
      1.91224245	     -0.06178043	      0.00013875	     -0.20304485	     -0.06533056	      0.88299094	     -0.00070030	     -0.22126483	     -0.00000000	     -0.00000000	     43.15873672
      1.91393862	     -0.06168008	      0.00014884	     -0.20294464	     -0.06532723	      0.88299000	     -0.00070546	     -0.22123785	     -0.00000000	     -0.00000000	     43.65917067
      1.91563480	     -0.06158421	      0.00015864	     -0.20284889	     -0.06532385	      0.88298911	     -0.00071037	     -0.22121092	     -0.00000000	     -0.00000000	     43.80575566
      1.91733098	     -0.06148818	      0.00016706	     -0.20275292	     -0.06532045	      0.88298829	     -0.00071499	     -0.22118415	     -0.00000000	     -0.00000000	     43.85589778
      1.91873606	     -0.06140942	      0.00017391	     -0.20267418	     -0.06531761	      0.88298766	     -0.00071861	     -0.22116212	     -0.00000000	     -0.00000000	     44.12653376
      1.92014114	     -0.06133281	      0.00017972	     -0.20259755	     -0.06531475	      0.88298709	     -0.00072203	     -0.22114027	     -0.00000000	     -0.00000000	     44.45383611
      1.92154623	     -0.06125914	      0.00018547	     -0.20252386	     -0.06531188	      0.88298657	     -0.00072526	     -0.22111865	     -0.00000000	     -0.00000000	     44.66177391
      1.92310534	     -0.06117849	      0.00019116	     -0.20244315	     -0.06530868	      0.88298607	     -0.00072860	     -0.22109496	     -0.00000000	     -0.00000000	     44.59766114
      1.92466445	     -0.06109653	      0.00019665	     -0.20236111	     -0.06530547	      0.88298564	     -0.00073169	     -0.22107154	     -0.00000000	     -0.00000000	     44.97278297
      1.92622356	     -0.06101677	      0.00020159	     -0.20228124	     -0.06530225	      0.88298529	     -0.00073453	     -0.22104835	     -0.00000000	     -0.00000000	     45.23898103
      1.92778267	     -0.06094164	      0.00020628	     -0.20220599	     -0.06529901	      0.88298501	     -0.00073711	     -0.22102542	     -0.00000000	     -0.00000000	     45.39449063
      1.92934178	     -0.06086293	      0.00021040	     -0.20212714	     -0.06529577	      0.88298482	     -0.00073943	     -0.22100281	     -0.00000000	     -0.00000000	     45.60916008
      1.93090089	     -0.06078850	      0.00021447	     -0.20205256	     -0.06529252	      0.88298471	     -0.00074149	     -0.22098045	     -0.00000000	     -0.00000000	     45.54591568
      1.93246000	     -0.06071609	      0.00021742	     -0.20197996	     -0.06528926	      0.88298468	     -0.00074330	     -0.22095837	     -0.00000000	      0.00000000	     46.20092203
      1.93401911	     -0.06064341	      0.00022100	     -0.20190711	     -0.06528599	      0.88298473	     -0.00074484	     -0.22093660	     -0.00000000	      0.00000000	     45.86726958
      1.93542091	     -0.06057964	      0.00022287	     -0.20184314	     -0.06528305	      0.88298485	     -0.00074601	     -0.22091725	     -0.00000000	      0.00000000	     46.45587629
      1.93682271	     -0.06051800	      0.00022519	     -0.20178132	     -0.06528011	      0.88298503	     -0.00074696	     -0.22089814	     -0.00000000	      0.00000000	     46.21714298
      1.93822451	     -0.06045572	      0.00022662	     -0.20171883	     -0.06527716	      0.88298528	     -0.00074770	     -0.22087926	     -0.00000000	      0.00000000	     46.61827695
      1.94038035	     -0.06036768	      0.00022938	     -0.20163046	     -0.06527263	      0.88298578	     -0.00074843	     -0.22085064	     -0.00000000	      0.00000000	     46.76996181
      1.94165144	     -0.06031150	      0.00022922	     -0.20157404	     -0.06526996	      0.88298615	     -0.00074863	     -0.22083410	     -0.00000000	      0.00000000	     46.90405934
      1.94292253	     -0.06025922	      0.00023005	     -0.20152155	     -0.06526729	      0.88298657	     -0.00074865	     -0.22081768	     -0.00000000	      0.00000000	     47.00827343
      1.94469050	     -0.06019106	      0.00022985	     -0.20145305	     -0.06526357	      0.88298723	     -0.00074840	     -0.22079516	     -0.00000000	      0.00000000	     47.15012426
      1.94615765	     -0.06013299	      0.00022997	     -0.20139471	     -0.06526050	      0.88298785	     -0.00074794	     -0.22077682	     -0.00000000	      0.00000000	     47.17033089
      1.94762479	     -0.06007858	      0.00022874	     -0.20133999	     -0.06525742	      0.88298853	     -0.00074726	     -0.22075872	     -0.00000000	      0.00000000	     47.62465565
      1.94909194	     -0.06002443	      0.00022828	     -0.20128555	     -0.06525435	      0.88298927	     -0.00074634	     -0.22074095	     -0.00000000	      0.00000000	     47.56656318
      1.95092157	     -0.05996233	      0.00022530	     -0.20122302	     -0.06525053	      0.88299028	     -0.00074489	     -0.22071917	     -0.00000000	      0.00000000	     47.76014373
      1.95219192	     -0.05991639	      0.00022469	     -0.20117682	     -0.06524789	      0.88299102	     -0.00074367	     -0.22070438	     -0.00000000	      0.00000000	     47.79533790
      1.95346228	     -0.05987402	      0.00022234	     -0.20113414	     -0.06524524	      0.88299181	     -0.00074229	     -0.22068978	     -0.00000000	      0.00000000	     48.00422282
      1.95517570	     -0.05982183	      0.00021946	     -0.20108154	     -0.06524169	      0.88299293	     -0.00074016	     -0.22067047	     -0.00000000	      0.00000000	     48.16721333
      1.95688913	     -0.05976788	      0.00021520	     -0.20102714	     -0.06523814	      0.88299412	     -0.00073773	     -0.22065168	     -0.00000000	      0.00000000	     48.23373274
      1.95817080	     -0.05973117	      0.00021267	     -0.20099011	     -0.06523549	      0.88299505	     -0.00073572	     -0.22063792	     -0.00000000	      0.00000001	     48.49842796
      1.95945248	     -0.05969481	      0.00020922	     -0.20095341	     -0.06523285	      0.88299601	     -0.00073354	     -0.22062447	     -0.00000000	      0.00000001	     48.40357351
      1.96073415	     -0.05966074	      0.00020563	     -0.20091899	     -0.06523021	      0.88299700	     -0.00073119	     -0.22061130	     -0.00000000	      0.00000001	     48.63308687
      1.96254208	     -0.05961750	      0.00020008	     -0.20087525	     -0.06522648	      0.88299844	     -0.00072760	     -0.22059328	     -0.00000000	      0.00000001	     48.27079908
      1.96415369	     -0.05957666	      0.00019454	     -0.20083392	     -0.06522317	      0.88299978	     -0.00072412	     -0.22057778	     -0.00000000	      0.00000001	     48.77908529
      1.96576529	     -0.05954162	      0.00018893	     -0.20079841	     -0.06521986	      0.88300115	     -0.00072038	     -0.22056275	     -0.00000000	      0.00000001	     48.82019408
      1.96737689	     -0.05950805	      0.00018239	     -0.20076433	     -0.06521655	      0.88300256	     -0.00071638	     -0.22054829	     -0.00000000	      0.00000001	     48.75366675
      1.96898850	     -0.05947817	      0.00017579	     -0.20073394	     -0.06521325	      0.88300401	     -0.00071213	     -0.22053442	     -0.00000000	      0.00000001	     48.92373190
      1.97060010	     -0.05944873	      0.00016820	     -0.20070396	     -0.06520994	      0.88300549	     -0.00070763	     -0.22052116	     -0.00000000	      0.00000001	     49.17976779
      1.97198739	     -0.05942807	      0.00016208	     -0.20068285	     -0.06520709	      0.88300679	     -0.00070355	     -0.22051021	     -0.00000000	      0.00000001	     48.98521784
      1.97337468	     -0.05940788	      0.00015476	     -0.20066217	     -0.06520425	      0.88300811	     -0.00069930	     -0.22049975	     -0.00000000	      0.00000001	     49.36389520
      1.97476197	     -0.05939092	      0.00014777	     -0.20064474	     -0.06520140	      0.88300944	     -0.00069486	     -0.22048979	     -0.00000000	      0.00000001	     49.03500823
      1.97614926	     -0.05937355	      0.00013998	     -0.20062687	     -0.06519855	      0.88301080	     -0.00069025	     -0.22048031	     -0.00000000	      0.00000001	     49.34344580
      1.97819907	     -0.05935676	      0.00012879	     -0.20060935	     -0.06519434	      0.88301283	     -0.00068312	     -0.22046718	     -0.00000000	      0.00000001	     49.45719640
      1.97949187	     -0.05934325	      0.00012026	     -0.20059534	     -0.06519168	      0.88301413	     -0.00067843	     -0.22045953	     -0.00000000	      0.00000001	     49.38233600
      1.98078468	     -0.05933504	      0.00011241	     -0.20058664	     -0.06518902	      0.88301545	     -0.00067360	     -0.22045228	     -0.00000000	      0.00000001	     49.42287000
      1.98254123	     -0.05932973	      0.00010044	     -0.20058065	     -0.06518541	      0.88301725	     -0.00066680	     -0.22044317	     -0.00000000	      0.00000001	     49.48239809
      1.98389949	     -0.05932465	      0.00009137	     -0.20057504	     -0.06518262	      0.88301865	     -0.00066135	     -0.22043679	     -0.00000000	      0.00000001	     49.40557418
      1.98525776	     -0.05932341	      0.00008127	     -0.20057325	     -0.06517983	      0.88302007	     -0.00065576	     -0.22043092	     -0.00000000	      0.00000001	     49.62223789
      1.98632857	     -0.05932518	      0.00007334	     -0.20057459	     -0.06517763	      0.88302119	     -0.00065124	     -0.22042669	     -0.00000000	      0.00000001	     49.61235916
      1.98739937	     -0.05932820	      0.00006501	     -0.20057718	     -0.06517543	      0.88302231	     -0.00064663	     -0.22042283	     -0.00000000	      0.00000001	     49.65503617
      1.98872123	     -0.05933422	      0.00005437	     -0.20058264	     -0.06517271	      0.88302371	     -0.00064082	     -0.22041857	     -0.00000000	      0.00000001	     49.65673180
      1.98984327	     -0.05934110	      0.00004501	     -0.20058906	     -0.06517041	      0.88302490	     -0.00063578	     -0.22041540	     -0.00000000	      0.00000001	     49.71356719
      1.99096530	     -0.05934980	      0.00003535	     -0.20059728	     -0.06516810	      0.88302608	     -0.00063065	     -0.22041264	     -0.00000000	      0.00000001	     49.69262397
      1.99208734	     -0.05936024	      0.00002540	     -0.20060724	     -0.06516579	      0.88302727	     -0.00062543	     -0.22041030	     -0.00000000	      0.00000001	     49.75188955
      1.99320938	     -0.05937262	      0.00001517	     -0.20061913	     -0.06516348	      0.88302846	     -0.00062012	     -0.22040838	     -0.00000000	      0.00000001	     49.72248177
      1.99433142	     -0.05938723	      0.00000467	     -0.20063326	     -0.06516117	      0.88302965	     -0.00061472	     -0.22040689	     -0.00000000	      0.00000001	     49.78858554
      1.99545345	     -0.05940433	     -0.00000611	     -0.20064988	     -0.06515885	      0.88303083	     -0.00060925	     -0.22040586	     -0.00000000	      0.00000001	     49.74347270
      1.99643802	     -0.05942141	     -0.00001585	     -0.20066652	     -0.06515682	      0.88303187	     -0.00060439	     -0.22040534	     -0.00000000	      0.00000001	     49.80172227
      1.99742259	     -0.05944036	     -0.00002581	     -0.20068503	     -0.06515478	      0.88303289	     -0.00059947	     -0.22040519	     -0.00000000	      0.00000001	     49.78795013
      1.99840716	     -0.05946124	     -0.00003598	     -0.20070548	     -0.06515275	      0.88303392	     -0.00059450	     -0.22040542	     -0.00000000	      0.00000001	     49.81313093
      1.99976400	     -0.05949306	     -0.00005033	     -0.20073670	     -0.06514993	      0.88303531	     -0.00058758	     -0.22040637	     -0.00000000	      0.00000001	     49.81020949
      2.00076702	     -0.05951908	     -0.00006118	     -0.20076227	     -0.06514784	      0.88303633	     -0.00058240	     -0.22040757	     -0.00000000	      0.00000001	     49.85048368
      2.00177003	     -0.05954715	     -0.00007221	     -0.20078990	     -0.06514575	      0.88303734	     -0.00057718	     -0.22040919	     -0.00000000	      0.00000001	     49.84796909
      2.00277304	     -0.05957725	     -0.00008341	     -0.20081956	     -0.06514365	      0.88303834	     -0.00057193	     -0.22041124	     -0.00000000	      0.00000001	     49.87380941
      2.00409636	     -0.05961979	     -0.00009837	     -0.20086152	     -0.06514087	      0.88303963	     -0.00056493	     -0.22041462	     -0.00000000	      0.00000001	     49.88511375
      2.00509199	     -0.05965398	     -0.00010977	     -0.20089528	     -0.06513877	      0.88304059	     -0.00055964	     -0.22041766	     -0.00000000	      0.00000001	     49.92112992
      2.00608761	     -0.05969007	     -0.00012126	     -0.20093094	     -0.06513666	      0.88304152	     -0.00055431	     -0.22042114	     -0.00000000	      0.00000001	     49.93372344
      2.00729236	     -0.05973653	     -0.00013531	     -0.20097688	     -0.06513410	      0.88304263	     -0.00054784	     -0.22042593	     -0.00000000	      0.00000001	     49.96588860
      2.00849711	     -0.05978562	     -0.00014945	     -0.20102546	     -0.06513153	      0.88304371	     -0.00054134	     -0.22043138	     -0.00000000	      0.00000001	     49.99008270
      2.00945539	     -0.05982648	     -0.00016075	     -0.20106592	     -0.06512947	      0.88304454	     -0.00053615	     -0.22043617	     -0.00000000	      0.00000001	     50.01921450
      2.01041366	     -0.05986881	     -0.00017216	     -0.20110787	     -0.06512740	      0.88304535	     -0.00053094	     -0.22044136	     -0.00000000	      0.00000001	     50.04709556
      2.01167786	     -0.05992693	     -0.00018721	     -0.20116547	     -0.06512465	      0.88304638	     -0.00052407	     -0.22044882	     -0.00000000	      0.00000001	     50.08285233
      2.01294206	     -0.05998732	     -0.00020199	     -0.20122537	     -0.06512189	      0.88304737	     -0.00051719	     -0.22045696	     -0.00000000	      0.00000001	     50.13449206
      2.01397927	     -0.06003844	     -0.00021416	     -0.20127610	     -0.06511961	      0.88304815	     -0.00051154	     -0.22046412	     -0.00000000	      0.00000001	     50.16160616
      2.01501647	     -0.06009064	     -0.00022629	     -0.20132791	     -0.06511731	      0.88304890	     -0.00050589	     -0.22047171	     -0.00000000	      0.00000000	     50.21242360
      2.01627639	     -0.06015563	     -0.00024098	     -0.20139244	     -0.06511450	      0.88304976	     -0.00049904	     -0.22048148	     -0.00000000	      0.00000000	     50.25475655
      2.01753632	     -0.06022278	     -0.00025584	     -0.20145913	     -0.06511167	      0.88305056	     -0.00049220	     -0.22049182	     -0.00000000	      0.00000000	     50.33107737
      2.01879624	     -0.06029183	     -0.00027070	     -0.20152775	     -0.06510882	      0.88305132	     -0.00048539	     -0.22050272	     -0.00000000	      0.00000000	     50.36014144
      2.01985792	     -0.06035122	     -0.00028315	     -0.20158677	     -0.06510639	      0.88305191	     -0.00047968	     -0.22051231	     -0.00000000	      0.00000000	     50.46186029
      2.02091960	     -0.06041184	     -0.00029558	     -0.20164705	     -0.06510396	      0.88305246	     -0.00047400	     -0.22052228	      0.00000000	      0.00000000	     50.52538401
      2.02234180	     -0.06049493	     -0.00031215	     -0.20172968	     -0.06510067	      0.88305314	     -0.00046646	     -0.22053620	      0.00000000	      0.00000000	     50.66356647
      2.02374878	     -0.06057944	     -0.00032866	     -0.20181374	     -0.06509739	      0.88305373	     -0.00045908	     -0.22055059	      0.00000000	      0.00000000	     50.76967897
      2.02515576	     -0.06066550	     -0.00034520	     -0.20189937	     -0.06509409	      0.88305425	     -0.00045181	     -0.22056555	      0.00000000	      0.00000000	     50.97821121
      2.02656274	     -0.06075277	     -0.00036151	     -0.20198623	     -0.06509077	      0.88305470	     -0.00044466	     -0.22058104	      0.00000000	      0.00000000	     51.05612413
      2.02796972	     -0.06084085	     -0.00037749	     -0.20207393	     -0.06508744	      0.88305506	     -0.00043764	     -0.22059702	      0.00000000	      0.00000000	     51.28910555
      2.02937670	     -0.06092995	     -0.00039318	     -0.20216266	     -0.06508409	      0.88305536	     -0.00043077	     -0.22061344	      0.00000000	      0.00000000	     51.35889014
      2.03078368	     -0.06101926	     -0.00040818	     -0.20225164	     -0.06508073	      0.88305557	     -0.00042406	     -0.22063025	      0.00000000	      0.00000000	     51.53059914
      2.03219066	     -0.06110875	     -0.00042260	     -0.20234083	     -0.06507736	      0.88305572	     -0.00041752	     -0.22064738	      0.00000000	      0.00000000	     51.61629149
      2.03417546	     -0.06123445	     -0.00044210	     -0.20246615	     -0.06507261	      0.88305581	     -0.00040861	     -0.22067199	      0.00000000	      0.00000000	     51.74152918
      2.03581820	     -0.06133826	     -0.00045753	     -0.20256968	     -0.06506868	      0.88305578	     -0.00040151	     -0.22069263	      0.00000000	     -0.00000000	     51.93221462
      2.03746093	     -0.06144340	     -0.00047223	     -0.20267459	     -0.06506475	      0.88305566	     -0.00039468	     -0.22071343	      0.00000000	     -0.00000000	     51.28048793
      2.03910366	     -0.06154120	     -0.00048603	     -0.20277218	     -0.06506082	      0.88305547	     -0.00038813	     -0.22073433	      0.00000000	     -0.00000000	     51.80741830
      2.04074639	     -0.06164490	     -0.00049922	     -0.20287572	     -0.06505692	      0.88305520	     -0.00038186	     -0.22075514	      0.00000000	     -0.00000000	     51.55854054
      2.04238912	     -0.06174257	     -0.00051202	     -0.20297325	     -0.06505303	      0.88305485	     -0.00037588	     -0.22077592	      0.00000000	     -0.00000000	     51.75408221
      2.04376826	     -0.06182747	     -0.00052168	     -0.20305806	     -0.06504978	      0.88305452	     -0.00037108	     -0.22079321	      0.00000000	     -0.00000000	     51.75171263
      2.04514741	     -0.06190912	     -0.00053127	     -0.20313965	     -0.06504654	      0.88305414	     -0.00036649	     -0.22081039	      0.00000000	     -0.00000000	     51.73244604
      2.04652656	     -0.06199200	     -0.00053998	     -0.20322250	     -0.06504333	      0.88305372	     -0.00036211	     -0.22082744	      0.00000000	     -0.00000000	     51.72779090
      2.04837699	     -0.06210074	     -0.00055108	     -0.20333123	     -0.06503905	      0.88305309	     -0.00035657	     -0.22085012	      0.00000000	     -0.00000000	     51.26601675
      2.04975167	     -0.06217963	     -0.00055830	     -0.20341014	     -0.06503590	      0.88305259	     -0.00035269	     -0.22086673	      0.00000000	     -0.00000000	     51.47281580
      2.05112635	     -0.06225711	     -0.00056537	     -0.20348766	     -0.06503277	      0.88305206	     -0.00034904	     -0.22088316	      0.00000000	     -0.00000000	     51.44280011
      2.05283683	     -0.06235583	     -0.00057264	     -0.20358647	     -0.06502892	      0.88305135	     -0.00034478	     -0.22090328	      0.00000000	     -0.00000000	     51.51426801
      2.05454732	     -0.06244873	     -0.00057970	     -0.20367950	     -0.06502511	      0.88305061	     -0.00034086	     -0.22092310	      0.00000000	     -0.00000000	     50.74054761
      2.05575398	     -0.06251235	     -0.00058295	     -0.20374324	     -0.06502245	      0.88305007	     -0.00033830	     -0.22093688	      0.00000000	     -0.00000000	     50.95545401
      2.05696064	     -0.06257657	     -0.00058638	     -0.20380759	     -0.06501982	      0.88304950	     -0.00033590	     -0.22095045	     -0.00000000	     -0.00000000	     50.97560939
      2.05863726	     -0.06266569	     -0.00058996	     -0.20389693	     -0.06501620	      0.88304870	     -0.00033285	     -0.22096905	     -0.00000000	     -0.00000000	     50.49098058
      2.06031389	     -0.06274890	     -0.00059278	     -0.20398038	     -0.06501263	      0.88304787	     -0.00033012	     -0.22098733	     -0.00000000	     -0.00000000	     50.82935424
      2.06178857	     -0.06282669	     -0.00059431	     -0.20405843	     -0.06500954	      0.88304711	     -0.00032799	     -0.22100311	     -0.00000000	     -0.00000000	     50.10294966
      2.06326326	     -0.06289826	     -0.00059573	     -0.20413025	     -0.06500649	      0.88304634	     -0.00032612	     -0.22101869	     -0.00000000	     -0.00000000	     50.27867155
      2.06473794	     -0.06297200	     -0.00059608	     -0.20420429	     -0.06500349	      0.88304556	     -0.00032449	     -0.22103402	     -0.00000000	     -0.00000000	     49.86655255
      2.06621263	     -0.06304036	     -0.00059642	     -0.20427294	     -0.06500053	      0.88304476	     -0.00032312	     -0.22104912	     -0.00000000	     -0.00000000	     49.74199243
      2.06768731	     -0.06311051	     -0.00059571	     -0.20434343	     -0.06499762	      0.88304395	     -0.00032200	     -0.22106392	     -0.00000000	     -0.00000000	     49.71741466
      2.06916200	     -0.06317754	     -0.00059529	     -0.20441080	     -0.06499475	      0.88304312	     -0.00032113	     -0.22107848	     -0.00000000	     -0.00000000	     49.18853937
      2.07063668	     -0.06324134	     -0.00059373	     -0.20447496	     -0.06499193	      0.88304228	     -0.00032052	     -0.22109273	     -0.00000000	     -0.00000000	     49.24858058
      2.07212081	     -0.06330536	     -0.00059265	     -0.20453935	     -0.06498913	      0.88304142	     -0.00032016	     -0.22110674	     -0.00000000	     -0.00000000	     49.16229034
      2.07360494	     -0.06336768	     -0.00059060	     -0.20460207	     -0.06498638	      0.88304054	     -0.00032006	     -0.22112043	     -0.00000000	     -0.00000000	     48.63305910
      2.07508907	     -0.06342573	     -0.00058893	     -0.20466052	     -0.06498367	      0.88303966	     -0.00032021	     -0.22113374	     -0.00000000	     -0.00000000	     48.81068824
      2.07657320	     -0.06348435	     -0.00058623	     -0.20471958	     -0.06498101	      0.88303875	     -0.00032063	     -0.22114665	     -0.00000000	     -0.00000000	     48.11633621
      2.07805733	     -0.06353548	     -0.00058381	     -0.20477114	     -0.06497839	      0.88303783	     -0.00032130	     -0.22115914	     -0.00000000	     -0.00000000	     48.26456844
      2.07954146	     -0.06358800	     -0.00058041	     -0.20482413	     -0.06497580	      0.88303690	     -0.00032222	     -0.22117110	     -0.00000000	     -0.00000000	     48.13588046
      2.08102559	     -0.06363671	     -0.00057751	     -0.20487330	     -0.06497326	      0.88303595	     -0.00032341	     -0.22118258	     -0.00000000	     -0.00000000	     47.60158165
      2.08250971	     -0.06368014	     -0.00057335	     -0.20491723	     -0.06497075	      0.88303498	     -0.00032485	     -0.22119353	     -0.00000000	     -0.00000000	     47.65917858
      2.08419129	     -0.06373186	     -0.00056963	     -0.20496950	     -0.06496795	      0.88303386	     -0.00032679	     -0.22120517	     -0.00000000	     -0.00000000	     47.33079745
      2.08562086	     -0.06376657	     -0.00056469	     -0.20500473	     -0.06496560	      0.88303290	     -0.00032869	     -0.22121455	     -0.00000000	     -0.00000000	     46.96496545
      2.08705043	     -0.06380115	     -0.00056099	     -0.20503981	     -0.06496329	      0.88303192	     -0.00033083	     -0.22122327	     -0.00000000	     -0.00000000	     46.90303548
      2.08848000	     -0.06383229	     -0.00055568	     -0.20507149	     -0.06496100	      0.88303093	     -0.00033320	     -0.22123138	     -0.00000000	     -0.00000000	     46.80926982
      2.09031058	     -0.06387355	     -0.00055020	     -0.20511343	     -0.06495810	      0.88302963	     -0.00033656	     -0.22124073	     -0.00000000	     -0.00000000	     46.36792757
      2.09163360	     -0.06389067	     -0.00054392	     -0.20513110	     -0.06495604	      0.88302868	     -0.00033923	     -0.22124692	     -0.00000000	     -0.00000000	     46.12362228
      2.09295662	     -0.06390748	     -0.00053884	     -0.20514842	     -0.06495399	      0.88302771	     -0.00034208	     -0.22125229	     -0.00000000	     -0.00000000	     46.12145500
      2.09461733	     -0.06392894	     -0.00053113	     -0.20517058	     -0.06495145	      0.88302649	     -0.00034593	     -0.22125810	     -0.00000000	     -0.00000001	     45.68341228
      2.09594628	     -0.06394215	     -0.00052562	     -0.20518433	     -0.06494943	      0.88302550	     -0.00034923	     -0.22126200	     -0.00000000	     -0.00000001	     45.65942186
      2.09727524	     -0.06395188	     -0.00051906	     -0.20519464	     -0.06494743	      0.88302449	     -0.00035270	     -0.22126523	     -0.00000000	     -0.00000001	     45.52009083
      2.09827267	     -0.06395730	     -0.00051417	     -0.20520048	     -0.06494593	      0.88302373	     -0.00035543	     -0.22126718	     -0.00000000	     -0.00000001	     45.32755564
      2.09927010	     -0.06396125	     -0.00050907	     -0.20520487	     -0.06494445	      0.88302297	     -0.00035826	     -0.22126873	     -0.00000000	     -0.00000001	     45.22564686
      2.10067680	     -0.06396431	     -0.00050165	     -0.20520854	     -0.06494236	      0.88302188	     -0.00036243	     -0.22127022	     -0.00000000	     -0.00000001	     44.99169138
      2.10184027	     -0.06396445	     -0.00049529	     -0.20520921	     -0.06494064	      0.88302098	     -0.00036602	     -0.22127085	     -0.00000000	     -0.00000001	     44.90276313
      2.10300374	     -0.06396268	     -0.00048876	     -0.20520796	     -0.06493892	      0.88302007	     -0.00036974	     -0.22127093	     -0.00000000	     -0.00000001	     44.66272432
      2.10404353	     -0.06395931	     -0.00048274	     -0.20520506	     -0.06493740	      0.88301925	     -0.00037318	     -0.22127053	     -0.00000000	     -0.00000001	     44.61428831
      2.10508332	     -0.06395448	     -0.00047662	     -0.20520070	     -0.06493587	      0.88301844	     -0.00037672	     -0.22126971	     -0.00000000	     -0.00000001	     44.42600975
      2.10612310	     -0.06394800	     -0.00047038	     -0.20519470	     -0.06493435	      0.88301762	     -0.00038036	     -0.22126845	     -0.00000000	     -0.00000001	     44.35196915
      2.10716289	     -0.06393997	     -0.00046404	     -0.20518715	     -0.06493283	      0.88301679	     -0.00038410	     -0.22126675	     -0.00000000	     -0.00000001	     44.19463778
      2.10842524	     -0.06392797	     -0.00045615	     -0.20517573	     -0.06493098	      0.88301579	     -0.00038877	     -0.22126412	     -0.00000000	     -0.00000001	     44.12911040
      2.10934530	     -0.06391777	     -0.00045027	     -0.20516597	     -0.06492964	      0.88301507	     -0.00039226	     -0.22126180	     -0.00000000	     -0.00000001	     43.94839926
      2.11026536	     -0.06390622	     -0.00044422	     -0.20515485	     -0.06492829	      0.88301434	     -0.00039583	     -0.22125915	     -0.00000001	     -0.00000001	     43.87838427
      2.11149636	     -0.06388871	     -0.00043587	     -0.20513792	     -0.06492649	      0.88301336	     -0.00040072	     -0.22125506	     -0.00000001	     -0.00000001	     43.70243774
      2.11253865	     -0.06387195	     -0.00042854	     -0.20512166	     -0.06492496	      0.88301254	     -0.00040496	     -0.22125112	     -0.00000001	     -0.00000001	     43.65034535
      2.11358095	     -0.06385352	     -0.00042103	     -0.20510374	     -0.06492343	      0.88301172	     -0.00040928	     -0.22124675	     -0.00000001	     -0.00000001	     43.46529197
      2.11462324	     -0.06383332	     -0.00041329	     -0.20508405	     -0.06492189	      0.88301089	     -0.00041369	     -0.22124193	     -0.00000001	     -0.00000001	     43.43656890
      2.11555706	     -0.06381388	     -0.00040621	     -0.20506507	     -0.06492051	      0.88301016	     -0.00041770	     -0.22123724	     -0.00000001	     -0.00000001	     43.26184854
      2.11649087	     -0.06379308	     -0.00039900	     -0.20504472	     -0.06491912	      0.88300943	     -0.00042178	     -0.22123220	     -0.00000001	     -0.00000001	     43.20710659
      2.11742469	     -0.06377101	     -0.00039168	     -0.20502312	     -0.06491773	      0.88300870	     -0.00042592	     -0.22122680	     -0.00000001	     -0.00000001	     43.08478716
      2.11863064	     -0.06374058	     -0.00038205	     -0.20499329	     -0.06491591	      0.88300775	     -0.00043136	     -0.22121931	     -0.00000001	     -0.00000001	     43.00891660
      2.11955805	     -0.06371581	     -0.00037440	     -0.20496898	     -0.06491451	      0.88300703	     -0.00043560	     -0.22121315	     -0.00000001	     -0.00000001	     42.86326602
      2.12048545	     -0.06368980	     -0.00036656	     -0.20494344	     -0.06491310	      0.88300631	     -0.00043989	     -0.22120666	     -0.00000001	     -0.00000001	     42.80395739
      2.12141286	     -0.06366266	     -0.00035861	     -0.20491677	     -0.06491168	      0.88300559	     -0.00044422	     -0.22119983	     -0.00000001	     -0.00000001	     42.69626757
      2.12264914	     -0.06362469	     -0.00034782	     -0.20487942	     -0.06490976	      0.88300463	     -0.00045008	     -0.22119020	     -0.00000001	     -0.00000001	     42.61933158
      2.12355859	     -0.06359558	     -0.00033976	     -0.20485076	     -0.06490834	      0.88300393	     -0.00045443	     -0.22118275	     -0.00000001	     -0.00000001	     42.49840866
      2.12446805	     -0.06356543	     -0.00033160	     -0.20482106	     -0.06490690	      0.88300323	     -0.00045882	     -0.22117499	     -0.00000001	     -0.00000001	     42.44153560
      2.12560929	     -0.06352640	     -0.00032135	     -0.20478260	     -0.06490508	      0.88300235	     -0.00046437	     -0.22116483	     -0.00000001	     -0.00000001	     42.32768289
      2.12662480	     -0.06349032	     -0.00031212	     -0.20474703	     -0.06490344	      0.88300157	     -0.00046935	     -0.22115541	     -0.00000001	     -0.00000001	     42.27917978
      2.12764031	     -0.06345311	     -0.00030281	     -0.20471032	     -0.06490178	      0.88300079	     -0.00047437	     -0.22114562	     -0.00000000	     -0.00000001	     42.17643887
      2.12865582	     -0.06341473	     -0.00029320	     -0.20467244	     -0.06490010	      0.88300002	     -0.00047942	     -0.22113549	     -0.00000000	     -0.00000001	     42.13169132
      2.12967133	     -0.06337536	     -0.00028344	     -0.20463356	     -0.06489840	      0.88299924	     -0.00048449	     -0.22112501	     -0.00000000	     -0.00000001	     42.04194948
      2.13068684	     -0.06333494	     -0.00027362	     -0.20459364	     -0.06489667	      0.88299846	     -0.00048958	     -0.22111422	     -0.00000000	     -0.00000001	     41.99787670
      2.13170235	     -0.06329363	     -0.00026378	     -0.20455282	     -0.06489492	      0.88299769	     -0.00049469	     -0.22110312	     -0.00000000	     -0.00000001	     41.92515816
      2.13271786	     -0.06325133	     -0.00025392	     -0.20451100	     -0.06489314	      0.88299692	     -0.00049982	     -0.22109171	     -0.00000000	     -0.00000001	     41.88011184
      2.13373337	     -0.06320818	     -0.00024409	     -0.20446831	     -0.06489134	      0.88299615	     -0.00050496	     -0.22108003	     -0.00000000	     -0.00000001	     41.82510029
      2.13474888	     -0.06316413	     -0.00023425	     -0.20442473	     -0.06488951	      0.88299538	     -0.00051010	     -0.22106807	     -0.00000000	     -0.00000001	     41.77988980
      2.13576439	     -0.06311928	     -0.00022446	     -0.20438033	     -0.06488765	      0.88299461	     -0.00051525	     -0.22105584	     -0.00000000	     -0.00000001	     41.73826296
      2.13677990	     -0.06307359	     -0.00021468	     -0.20433509	     -0.06488576	      0.88299385	     -0.00052040	     -0.22104337	     -0.00000000	     -0.00000001	     41.69663691
      2.13808840	     -0.06301359	     -0.00020215	     -0.20427565	     -0.06488328	      0.88299286	     -0.00052702	     -0.22102695	     -0.00000000	     -0.00000001	     41.65828900
      2.13912331	     -0.06296524	     -0.00019228	     -0.20422773	     -0.06488128	      0.88299209	     -0.00053225	     -0.22101370	     -0.00000000	     -0.00000001	     41.61380496
      2.14015823	     -0.06291619	     -0.00018255	     -0.20417910	     -0.06487925	      0.88299132	     -0.00053747	     -0.22100023	     -0.00000000	     -0.00000001	     41.59563108
      2.14119314	     -0.06286643	     -0.00017291	     -0.20412973	     -0.06487718	      0.88299055	     -0.00054266	     -0.22098655	     -0.00000000	     -0.00000001	     41.56571071
      2.14259632	     -0.06279854	     -0.00016031	     -0.20406236	     -0.06487432	      0.88298951	     -0.00054968	     -0.22096768	     -0.00000000	     -0.00000001	     41.56206289
      2.14374549	     -0.06274186	     -0.00015016	     -0.20400610	     -0.06487193	      0.88298867	     -0.00055539	     -0.22095196	     -0.00000000	     -0.00000000	     41.54175398
      2.14489466	     -0.06268441	     -0.00014018	     -0.20394903	     -0.06486950	      0.88298784	     -0.00056106	     -0.22093602	     -0.00000000	     -0.00000000	     41.58485851
      2.14604382	     -0.06262629	     -0.00013018	     -0.20389129	     -0.06486702	      0.88298701	     -0.00056667	     -0.22091988	     -0.00000000	     -0.00000000	     41.60234398
      2.14742454	     -0.06255625	     -0.00011828	     -0.20382168	     -0.06486398	      0.88298602	     -0.00057335	     -0.22090022	     -0.00000000	     -0.00000000	     41.69732280
      2.14880526	     -0.06248544	     -0.00010665	     -0.20375128	     -0.06486089	      0.88298505	     -0.00057992	     -0.22088033	     -0.00000000	     -0.00000000	     41.74090272
      2.15002213	     -0.06242259	     -0.00009688	     -0.20368876	     -0.06485811	      0.88298420	     -0.00058563	     -0.22086262	     -0.00000000	     -0.00000000	     41.88539888
      2.15123900	     -0.06235929	     -0.00008728	     -0.20362577	     -0.06485529	      0.88298337	     -0.00059123	     -0.22084476	     -0.00000000	     -0.00000000	     41.96137335
      2.15276758	     -0.06227928	     -0.00007551	     -0.20354612	     -0.06485168	      0.88298235	     -0.00059811	     -0.22082216	     -0.00000000	     -0.00000000	     42.11480884
      2.15429616	     -0.06219871	     -0.00006401	     -0.20346587	     -0.06484801	      0.88298135	     -0.00060481	     -0.22079941	     -0.00000000	     -0.00000000	     42.20651281
      2.15582475	     -0.06211760	     -0.00005276	     -0.20338506	     -0.06484427	      0.88298039	     -0.00061130	     -0.22077653	     -0.00000000	     -0.00000000	     42.34786997
      2.15735333	     -0.06203625	     -0.00004195	     -0.20330397	     -0.06484049	      0.88297947	     -0.00061758	     -0.22075356	     -0.00000000	     -0.00000000	     42.41584650
      2.15931698	     -0.06193124	     -0.00002861	     -0.20319925	     -0.06483554	      0.88297834	     -0.00062531	     -0.22072394	     -0.00000000	     -0.00000000	     42.51507758
      2.16086161	     -0.06184900	     -0.00001835	     -0.20311719	     -0.06483160	      0.88297751	     -0.00063111	     -0.22070058	     -0.00000000	     -0.00000000	     42.67844973
      2.16240625	     -0.06176621	     -0.00000826	     -0.20303457	     -0.06482761	      0.88297674	     -0.00063666	     -0.22067723	     -0.00000000	     -0.00000000	     42.31837557
      2.16395089	     -0.06168059	      0.00000141	     -0.20294907	     -0.06482359	      0.88297603	     -0.00064195	     -0.22065386	     -0.00000000	     -0.00000000	     42.60678300
      2.16549553	     -0.06159915	      0.00001084	     -0.20286772	     -0.06481952	      0.88297539	     -0.00064697	     -0.22063045	     -0.00000000	     -0.00000000	     42.75867847
      2.16704016	     -0.06151300	      0.00002023	     -0.20278164	     -0.06481543	      0.88297481	     -0.00065173	     -0.22060711	     -0.00000000	     -0.00000000	     42.72184445
      2.16858480	     -0.06143091	      0.00002887	     -0.20269958	     -0.06481131	      0.88297432	     -0.00065622	     -0.22058376	     -0.00000000	     -0.00000000	     42.72209492
      2.17046823	     -0.06132909	      0.00003956	     -0.20259778	     -0.06480625	      0.88297382	     -0.00066131	     -0.22055540	     -0.00000000	     -0.00000000	     42.83002282
      2.17196784	     -0.06124674	      0.00004715	     -0.20251540	     -0.06480220	      0.88297351	     -0.00066508	     -0.22053283	     -0.00000000	     -0.00000000	     42.51746973
      2.17346746	     -0.06116269	      0.00005508	     -0.20243130	     -0.06479813	      0.88297328	     -0.00066858	     -0.22051025	     -0.00000000	     -0.00000000	     42.80211353
      2.17540344	     -0.06106514	      0.00006367	     -0.20233363	     -0.06479286	      0.88297311	     -0.00067270	     -0.22048111	     -0.00000000	     -0.00000000	     42.60102684
      2.17668370	     -0.06098873	      0.00007072	     -0.20225717	     -0.06478937	      0.88297308	     -0.00067519	     -0.22046198	     -0.00000000	     -0.00000000	     42.89741951
      2.17796396	     -0.06092105	      0.00007618	     -0.20218938	     -0.06478587	      0.88297311	     -0.00067747	     -0.22044281	     -0.00000000	      0.00000000	     42.92608048
      2.17962331	     -0.06083358	      0.00008350	     -0.20210176	     -0.06478133	      0.88297324	     -0.00068015	     -0.22041804	     -0.00000000	      0.00000000	     43.10817804
      2.18104939	     -0.06075733	      0.00008928	     -0.20202536	     -0.06477743	      0.88297343	     -0.00068219	     -0.22039687	     -0.00000000	      0.00000000	     43.07278879
      2.18247547	     -0.06068339	      0.00009479	     -0.20195125	     -0.06477353	      0.88297371	     -0.00068398	     -0.22037576	     -0.00000000	      0.00000000	     43.14891655
      2.18422438	     -0.06059391	      0.00010128	     -0.20186154	     -0.06476875	      0.88297415	     -0.00068585	     -0.22035005	     -0.00000000	      0.00000000	     43.19589298
      2.18597328	     -0.06050377	      0.00010714	     -0.20177114	     -0.06476397	      0.88297471	     -0.00068735	     -0.22032454	     -0.00000000	      0.00000000	     42.94151517
      2.18736972	     -0.06043191	      0.00011190	     -0.20169906	     -0.06476017	      0.88297524	     -0.00068829	     -0.22030426	     -0.00000000	      0.00000000	     43.23292555
      2.18876615	     -0.06036242	      0.00011602	     -0.20162933	     -0.06475636	      0.88297584	     -0.00068899	     -0.22028411	     -0.00000000	      0.00000000	     43.43530372
      2.19084121	     -0.06026295	      0.00012290	     -0.20152951	     -0.06475073	      0.88297686	     -0.00068959	     -0.22025452	     -0.00000000	      0.00000000	     43.55725894
      2.19208029	     -0.06020303	      0.00012518	     -0.20146933	     -0.06474738	      0.88297753	     -0.00068971	     -0.22023703	     -0.00000000	      0.00000000	     43.54361143
      2.19331937	     -0.06014416	      0.00012844	     -0.20141022	     -0.06474403	      0.88297826	     -0.00068964	     -0.22021969	     -0.00000000	      0.00000000	     43.55121255
      2.19509871	     -0.06006454	      0.00013250	     -0.20133022	     -0.06473924	      0.88297939	     -0.00068922	     -0.22019506	     -0.00000000	      0.00000000	     43.71895900
      2.19666636	     -0.05999181	      0.00013644	     -0.20125717	     -0.06473503	      0.88298047	     -0.00068854	     -0.22017370	     -0.00000000	      0.00000000	     43.58618275
      2.19823402	     -0.05992216	      0.00013886	     -0.20118714	     -0.06473085	      0.88298161	     -0.00068756	     -0.22015263	     -0.00000000	      0.00000001	     43.79584282
      2.19980167	     -0.05985421	      0.00014252	     -0.20111884	     -0.06472667	      0.88298283	     -0.00068630	     -0.22013187	     -0.00000000	      0.00000001	     43.82204811
      2.20136932	     -0.05978892	      0.00014372	     -0.20105313	     -0.06472251	      0.88298410	     -0.00068474	     -0.22011144	     -0.00000000	      0.00000001	     44.27856801
      2.20270690	     -0.05973445	      0.00014657	     -0.20099835	     -0.06471898	      0.88298524	     -0.00068318	     -0.22009433	     -0.00000000	      0.00000001	     43.93678378
      2.20404448	     -0.05968141	      0.00014757	     -0.20094494	     -0.06471545	      0.88298642	     -0.00068140	     -0.22007749	     -0.00000000	      0.00000001	     44.23571147
      2.20578795	     -0.05961641	      0.00014972	     -0.20087947	     -0.06471087	      0.88298801	     -0.00067877	     -0.22005602	     -0.00000000	      0.00000001	     43.97449673
      2.20717093	     -0.05956334	      0.00014999	     -0.20082598	     -0.06470725	      0.88298932	     -0.00067643	     -0.22003937	     -0.00000000	      0.00000001	     44.39867849
      2.20855392	     -0.05951512	      0.00015088	     -0.20077736	     -0.06470364	      0.88299066	     -0.00067386	     -0.22002305	     -0.00000000	      0.00000001	     44.29906087
      2.21027791	     -0.05945742	      0.00015055	     -0.20071912	     -0.06469915	      0.88299238	     -0.00067034	     -0.22000329	     -0.00000000	      0.00000001	     44.47058754
      2.21200191	     -0.05940236	      0.00015127	     -0.20066353	     -0.06469468	      0.88299414	     -0.00066648	     -0.21998415	     -0.00000000	      0.00000001	     43.98857816
      2.21332227	     -0.05935818	      0.00014943	     -0.20061887	     -0.06469126	      0.88299553	     -0.00066329	     -0.21996989	     -0.00000000	      0.00000001	     44.49089519
      2.21464263	     -0.05932011	      0.00014876	     -0.20058035	     -0.06468785	      0.88299693	     -0.00065990	     -0.21995600	     -0.00000000	      0.00000001	     44.54846176
      2.21638108	     -0.05927311	      0.00014623	     -0.20053272	     -0.06468337	      0.88299882	     -0.00065514	     -0.21993840	     -0.00000000	      0.00000001	     44.40161959
      2.21811953	     -0.05922686	      0.00014470	     -0.20048586	     -0.06467890	      0.88300074	     -0.00065003	     -0.21992156	     -0.00000000	      0.00000001	     44.64222929
      2.21940158	     -0.05919696	      0.00014116	     -0.20045544	     -0.06467561	      0.88300218	     -0.00064606	     -0.21990960	     -0.00000000	      0.00000001	     44.72841350
      2.22068363	     -0.05916782	      0.00013892	     -0.20042581	     -0.06467234	      0.88300363	     -0.00064190	     -0.21989811	     -0.00000000	      0.00000001	     44.63196052
      2.22239404	     -0.05913322	      0.00013427	     -0.20039051	     -0.06466797	      0.88300559	     -0.00063607	     -0.21988347	     -0.00000000	      0.00000001	     44.74156556
      2.22385480	     -0.05910490	      0.00013077	     -0.20036160	     -0.06466425	      0.88300728	     -0.00063085	     -0.21987164	     -0.00000000	      0.00000001	     44.62926037
      2.22531555	     -0.05907900	      0.00012544	     -0.20033506	     -0.06466054	      0.88300899	     -0.00062540	     -0.21986041	     -0.00000000	      0.00000001	     44.97570661
      2.22677631	     -0.05905708	      0.00012032	     -0.20031251	     -0.06465684	      0.88301071	     -0.00061972	     -0.21984980	     -0.00000000	      0.00000001	     44.74676362
      2.22823706	     -0.05903728	      0.00011292	     -0.20029201	     -0.06465315	      0.88301245	     -0.00061383	     -0.21983983	     -0.00000000	      0.00000001	     45.15318400
      2.22949588	     -0.05902143	      0.00010661	     -0.20027557	     -0.06464998	      0.88301395	     -0.00060858	     -0.21983177	     -0.00000000	      0.00000001	     44.99885880
      2.23075470	     -0.05900790	      0.00009903	     -0.20026141	     -0.06464682	      0.88301546	     -0.00060318	     -0.21982417	     -0.00000000	      0.00000001	     45.16244770
      2.23201352	     -0.05899624	      0.00009097	     -0.20024910	     -0.06464366	      0.88301697	     -0.00059761	     -0.21981707	     -0.00000000	      0.00000001	     45.20636274
      2.23307376	     -0.05898784	      0.00008369	     -0.20024015	     -0.06464101	      0.88301825	     -0.00059281	     -0.21981145	     -0.00000000	      0.00000001	     45.26480122
      2.23413400	     -0.05898064	      0.00007602	     -0.20023239	     -0.06463836	      0.88301953	     -0.00058790	     -0.21980618	     -0.00000000	      0.00000001	     45.32872069
      2.23544742	     -0.05897356	      0.00006591	     -0.20022460	     -0.06463509	      0.88302112	     -0.00058168	     -0.21980013	     -0.00000000	      0.00000001	     45.38471170
      2.23661301	     -0.05896888	      0.00005623	     -0.20021928	     -0.06463220	      0.88302254	     -0.00057602	     -0.21979519	     -0.00000000	      0.00000001	     45.48356010
      2.23777859	     -0.05896571	      0.00004603	     -0.20021545	     -0.06462931	      0.88302396	     -0.00057025	     -0.21979067	     -0.00000000	      0.00000001	     45.50873395
      2.23894418	     -0.05896405	      0.00003543	     -0.20021313	     -0.06462643	      0.88302538	     -0.00056437	     -0.21978656	     -0.00000000	      0.00000001	     45.62073771
      2.23996322	     -0.05896380	      0.00002589	     -0.20021229	     -0.06462392	      0.88302662	     -0.00055913	     -0.21978329	     -0.00000000	      0.00000001	     45.62470382
      2.24098226	     -0.05896472	      0.00001610	     -0.20021263	     -0.06462141	      0.88302786	     -0.00055381	     -0.21978033	     -0.00000000	      0.00000001	     45.70155657
      2.24221241	     -0.05896730	      0.00000398	     -0.20021449	     -0.06461840	      0.88302936	     -0.00054729	     -0.21977717	     -0.00000000	      0.00000001	     45.74245259
      2.24344255	     -0.05897156	     -0.00000852	     -0.20021803	     -0.06461539	      0.88303086	     -0.00054066	     -0.21977445	     -0.00000000	      0.00000001	     45.86361487
      2.24439994	     -0.05897593	     -0.00001849	     -0.20022184	     -0.06461305	      0.88303202	     -0.00053544	     -0.21977264	     -0.00000000	      0.00000001	     45.88165970
      2.24535733	     -0.05898132	     -0.00002869	     -0.20022666	     -0.06461072	      0.88303318	     -0.00053015	     -0.21977109	     -0.00000000	      0.00000001	     45.96052920
      2.24666129	     -0.05899010	     -0.00004294	     -0.20023468	     -0.06460755	      0.88303475	     -0.00052286	     -0.21976939	     -0.00000000	      0.00000001	     46.04603562
      2.24796525	     -0.05900061	     -0.00005762	     -0.20024440	     -0.06460438	      0.88303631	     -0.00051547	     -0.21976817	     -0.00000000	      0.00000001	     46.19435750
      2.24887195	     -0.05900879	     -0.00006807	     -0.20025204	     -0.06460219	      0.88303739	     -0.00051028	     -0.21976759	     -0.00000000	      0.00000001	     46.24251381
      2.24977865	     -0.05901780	     -0.00007862	     -0.20026051	     -0.06460000	      0.88303846	     -0.00050505	     -0.21976724	     -0.00000000	      0.00000001	     46.32671170
      2.25120754	     -0.05903349	     -0.00009548	     -0.20027533	     -0.06459655	      0.88304014	     -0.00049674	     -0.21976711	     -0.00000000	      0.00000001	     46.45708456
      2.25239005	     -0.05904785	     -0.00010972	     -0.20028898	     -0.06459370	      0.88304151	     -0.00048980	     -0.21976739	     -0.00000000	      0.00000001	     46.58796777
      2.25357256	     -0.05906334	     -0.00012416	     -0.20030377	     -0.06459085	      0.88304287	     -0.00048280	     -0.21976803	     -0.00000000	      0.00000001	     46.70889421
      2.25475507	     -0.05908016	     -0.00013883	     -0.20031988	     -0.06458801	      0.88304421	     -0.00047576	     -0.21976900	     -0.00000000	      0.00000001	     46.85204988
      2.25581206	     -0.05909615	     -0.00015207	     -0.20033523	     -0.06458547	      0.88304539	     -0.00046944	     -0.21977015	     -0.00000000	      0.00000001	     46.97538340
      2.25686905	     -0.05911344	     -0.00016536	     -0.20035189	     -0.06458294	      0.88304656	     -0.00046309	     -0.21977155	     -0.00000000	      0.00000001	     47.10403368
      2.25792603	     -0.05913155	     -0.00017861	     -0.20036938	     -0.06458040	      0.88304770	     -0.00045671	     -0.21977321	     -0.00000000	      0.00000001	     47.23498965
      2.25937678	     -0.05915787	     -0.00019672	     -0.20039485	     -0.06457693	      0.88304924	     -0.00044793	     -0.21977588	     -0.00000000	      0.00000001	     47.41382469
      2.26053442	     -0.05917999	     -0.00021108	     -0.20041631	     -0.06457416	      0.88305045	     -0.00044091	     -0.21977832	     -0.00000000	      0.00000001	     47.58320732
      2.26169207	     -0.05920325	     -0.00022535	     -0.20043891	     -0.06457139	      0.88305162	     -0.00043387	     -0.21978105	     -0.00000000	      0.00000001	     47.74066962
      2.26284971	     -0.05922754	     -0.00023974	     -0.20046255	     -0.06456862	      0.88305277	     -0.00042683	     -0.21978404	     -0.00000000	      0.00000001	     47.92099135
      2.26400735	     -0.05925314	     -0.00025426	     -0.20048750	     -0.06456586	      0.88305388	     -0.00041978	     -0.21978729	     -0.00000000	      0.00000001	     48.08891098
      2.26544930	     -0.05928727	     -0.00027239	     -0.20052082	     -0.06456241	      0.88305523	     -0.00041102	     -0.21979173	     -0.00000000	      0.00000001	     48.31704714
      2.26678434	     -0.05932146	     -0.00028924	     -0.20055427	     -0.06455923	      0.88305643	     -0.00040293	     -0.21979625	      0.00000000	      0.00000001	     48.50847289
      2.26811938	     -0.05935783	     -0.00030603	     -0.20058991	     -0.06455605	      0.88305758	     -0.00039486	     -0.21980119	      0.00000000	      0.00000001	     48.75732139
      2.26945441	     -0.05939649	     -0.00032270	     -0.20062785	     -0.06455288	      0.88305868	     -0.00038685	     -0.21980654	      0.00000000	      0.00000001	     48.95573098
      2.27078945	     -0.05943687	     -0.00033909	     -0.20066752	     -0.06454972	      0.88305972	     -0.00037889	     -0.21981233	      0.00000000	      0.00000001	     49.22516371
      2.27212449	     -0.05947896	     -0.00035516	     -0.20070892	     -0.06454657	      0.88306072	     -0.00037101	     -0.21981855	      0.00000000	      0.00000000	     49.44381518
      2.27375449	     -0.05953283	     -0.00037452	     -0.20076197	     -0.06454274	      0.88306186	     -0.00036150	     -0.21982671	      0.00000000	      0.00000000	     49.77425101
      2.27538449	     -0.05958929	     -0.00039364	     -0.20081762	     -0.06453894	      0.88306291	     -0.00035215	     -0.21983548	      0.00000000	      0.00000000	     50.02482916
      2.27701449	     -0.05964703	     -0.00041239	     -0.20087458	     -0.06453517	      0.88306387	     -0.00034298	     -0.21984483	      0.00000000	      0.00000000	     50.36496412
      2.27864449	     -0.05970769	     -0.00043061	     -0.20093449	     -0.06453143	      0.88306475	     -0.00033399	     -0.21985471	      0.00000000	      0.00000000	     50.66225886
      2.28027450	     -0.05977140	     -0.00044768	     -0.20099749	     -0.06452774	      0.88306553	     -0.00032521	     -0.21986516	      0.00000000	      0.00000000	     50.37905416
      2.28190450	     -0.05983251	     -0.00046448	     -0.20105791	     -0.06452409	      0.88306623	     -0.00031665	     -0.21987611	      0.00000000	      0.00000000	     50.90775732
      2.28353450	     -0.05989723	     -0.00047965	     -0.20112198	     -0.06452050	      0.88306685	     -0.00030831	     -0.21988743	      0.00000000	      0.00000000	     50.93770857
      2.28516450	     -0.05996056	     -0.00049503	     -0.20118468	     -0.06451696	      0.88306738	     -0.00030022	     -0.21989911	      0.00000000	      0.00000000	     51.25831702
      2.28651054	     -0.06001185	     -0.00050537	     -0.20123554	     -0.06451408	      0.88306776	     -0.00029372	     -0.21990893	      0.00000000	      0.00000000	     51.49305884
      2.28785657	     -0.06006446	     -0.00051664	     -0.20128768	     -0.06451124	      0.88306809	     -0.00028739	     -0.21991889	      0.00000000	      0.00000000	     51.79145551
      2.28954306	     -0.06013098	     -0.00052839	     -0.20135370	     -0.06450775	      0.88306842	     -0.00027970	     -0.21993156	      0.00000000	      0.00000000	     51.67971705
      2.29089951	     -0.06018402	     -0.00053879	     -0.20140633	     -0.06450500	      0.88306863	     -0.00027372	     -0.21994187	      0.00000000	      0.00000000	     52.08351124
      2.29225597	     -0.06023705	     -0.00054702	     -0.20145901	     -0.06450229	      0.88306880	     -0.00026793	     -0.21995227	      0.00000000	      0.00000000	     51.93442663
      2.29361242	     -0.06028947	     -0.00055559	     -0.20151107	     -0.06449964	      0.88306891	     -0.00026232	     -0.21996273	      0.00000000	      0.00000000	     52.23162385
      2.29496888	     -0.06034283	     -0.00056296	     -0.20156412	     -0.06449704	      0.88306898	     -0.00025689	     -0.21997324	      0.00000000	      0.00000000	     52.09250722
      2.29632533	     -0.06039542	     -0.00057013	     -0.20161641	     -0.06449450	      0.88306900	     -0.00025166	     -0.21998378	      0.00000000	      0.00000000	     52.31774848
      2.29808174	     -0.06046651	     -0.00057810	     -0.20168716	     -0.06449129	      0.88306897	     -0.00024517	     -0.21999749	      0.00000000	     -0.00000000	     51.84459996
      2.29958880	     -0.06051843	     -0.00058447	     -0.20173881	     -0.06448861	      0.88306889	     -0.00023986	     -0.22000925	      0.00000000	     -0.00000000	     52.50480678
      2.30109586	     -0.06057790	     -0.00058929	     -0.20179805	     -0.06448601	      0.88306875	     -0.00023480	     -0.22002089	      0.00000000	     -0.00000000	     52.17851423
      2.30260291	     -0.06063413	     -0.00059506	     -0.20185404	     -0.06448349	      0.88306857	     -0.00022998	     -0.22003256	      0.00000000	     -0.00000000	     52.60686531
      2.30410997	     -0.06069169	     -0.00059785	     -0.20191146	     -0.06448104	      0.88306835	     -0.00022540	     -0.22004418	      0.00000000	     -0.00000000	     52.33661478
      2.30540573	     -0.06073726	     -0.00060182	     -0.20195686	     -0.06447900	      0.88306812	     -0.00022167	     -0.22005410	     -0.00000000	     -0.00000000	     52.51220705
      2.30670149	     -0.06078419	     -0.00060375	     -0.20200369	     -0.06447702	      0.88306785	     -0.00021811	     -0.22006393	     -0.00000000	     -0.00000000	     52.50765643
      2.30832903	     -0.06084235	     -0.00060658	     -0.20206172	     -0.06447462	      0.88306748	     -0.00021391	     -0.22007609	     -0.00000000	     -0.00000000	     52.51036854
      2.30974294	     -0.06088965	     -0.00060721	     -0.20210897	     -0.06447260	      0.88306712	     -0.00021051	     -0.22008652	     -0.00000000	     -0.00000000	     52.38603920
      2.31115685	     -0.06093726	     -0.00060861	     -0.20215650	     -0.06447066	      0.88306673	     -0.00020732	     -0.22009676	     -0.00000000	     -0.00000000	     52.70165261
      2.31257076	     -0.06098531	     -0.00060822	     -0.20220455	     -0.06446880	      0.88306630	     -0.00020436	     -0.22010686	     -0.00000000	     -0.00000000	     52.26743379
      2.31398467	     -0.06103012	     -0.00060834	     -0.20224933	     -0.06446700	      0.88306584	     -0.00020163	     -0.22011682	     -0.00000000	     -0.00000000	     52.56689175
      2.31568783	     -0.06108644	     -0.00060621	     -0.20230570	     -0.06446494	      0.88306524	     -0.00019864	     -0.22012859	     -0.00000000	     -0.00000000	     52.51966254
      2.31693885	     -0.06112600	     -0.00060598	     -0.20234525	     -0.06446348	      0.88306478	     -0.00019666	     -0.22013711	     -0.00000000	     -0.00000000	     52.46626764
      2.31818988	     -0.06116488	     -0.00060389	     -0.20238419	     -0.06446209	      0.88306429	     -0.00019485	     -0.22014550	     -0.00000000	     -0.00000000	     52.31463686
      2.31944091	     -0.06120292	     -0.00060191	     -0.20242229	     -0.06446075	      0.88306378	     -0.00019323	     -0.22015374	     -0.00000000	     -0.00000000	     52.41350868
      2.32113574	     -0.06125476	     -0.00059829	     -0.20247425	     -0.06445902	      0.88306305	     -0.00019131	     -0.22016470	     -0.00000000	     -0.00000000	     51.95737008
      2.32283057	     -0.06129919	     -0.00059441	     -0.20251881	     -0.06445739	      0.88306228	     -0.00018973	     -0.22017537	     -0.00000000	     -0.00000000	     52.34406348
      2.32426082	     -0.06134006	     -0.00058975	     -0.20255983	     -0.06445609	      0.88306161	     -0.00018864	     -0.22018404	     -0.00000000	     -0.00000000	     52.05507274
      2.32569107	     -0.06137482	     -0.00058553	     -0.20259474	     -0.06445486	      0.88306090	     -0.00018780	     -0.22019248	     -0.00000000	     -0.00000000	     52.09616206
      2.32712133	     -0.06140970	     -0.00057961	     -0.20262982	     -0.06445371	      0.88306018	     -0.00018719	     -0.22020059	     -0.00000000	     -0.00000000	     51.84684707
      2.32855158	     -0.06144250	     -0.00057448	     -0.20266279	     -0.06445262	      0.88305943	     -0.00018682	     -0.22020841	     -0.00000000	     -0.00000000	     51.99630541
      2.32998183	     -0.06147575	     -0.00056766	     -0.20269628	     -0.06445159	      0.88305865	     -0.00018668	     -0.22021596	     -0.00000000	     -0.00000000	     51.74154016
      2.33141208	     -0.06150568	     -0.00056144	     -0.20272642	     -0.06445064	      0.88305786	     -0.00018678	     -0.22022325	     -0.00000000	     -0.00000000	     51.66358553
      2.33284233	     -0.06153642	     -0.00055356	     -0.20275743	     -0.06444975	      0.88305704	     -0.00018711	     -0.22023024	     -0.00000000	     -0.00000000	     51.65530927
      2.33427259	     -0.06156497	     -0.00054603	     -0.20278624	     -0.06444893	      0.88305621	     -0.00018768	     -0.22023700	     -0.00000000	     -0.00000000	     51.44457178
      2.33570284	     -0.06159143	     -0.00053662	     -0.20281301	     -0.06444818	      0.88305536	     -0.00018848	     -0.22024347	     -0.00000000	     -0.00000000	     51.30311234
      2.33713309	     -0.06161686	     -0.00052768	     -0.20283875	     -0.06444748	      0.88305449	     -0.00018952	     -0.22024962	     -0.00000000	     -0.00000000	     51.40539154
      2.33856334	     -0.06164002	     -0.00051707	     -0.20286227	     -0.06444686	      0.88305360	     -0.00019079	     -0.22025545	     -0.00000000	     -0.00000000	     50.91975392
      2.33999360	     -0.06165792	     -0.00050691	     -0.20288052	     -0.06444629	      0.88305270	     -0.00019228	     -0.22026089	     -0.00000000	     -0.00000000	     51.11175376
      2.34150538	     -0.06167795	     -0.00049474	     -0.20290097	     -0.06444576	      0.88305173	     -0.00019412	     -0.22026614	     -0.00000000	     -0.00000000	     51.01662524
      2.34301715	     -0.06169377	     -0.00048358	     -0.20291719	     -0.06444529	      0.88305073	     -0.00019620	     -0.22027093	     -0.00000000	     -0.00000000	     50.62937594
      2.34452893	     -0.06170707	     -0.00047041	     -0.20293093	     -0.06444489	      0.88304972	     -0.00019854	     -0.22027521	     -0.00000000	     -0.00000000	     50.71058608
      2.34604071	     -0.06171955	     -0.00045953	     -0.20294380	     -0.06444456	      0.88304869	     -0.00020112	     -0.22027900	     -0.00000000	     -0.00000000	     50.61190921
      2.34733608	     -0.06172610	     -0.00044752	     -0.20295077	     -0.06444432	      0.88304779	     -0.00020354	     -0.22028181	     -0.00000000	     -0.00000000	     50.37844883
      2.34863145	     -0.06173243	     -0.00043728	     -0.20295746	     -0.06444413	      0.88304688	     -0.00020613	     -0.22028420	     -0.00000000	     -0.00000000	     50.48881817
      2.34992683	     -0.06173675	     -0.00042603	     -0.20296218	     -0.06444397	      0.88304595	     -0.00020890	     -0.22028620	     -0.00000000	     -0.00000000	     50.20242237
      2.35122220	     -0.06173858	     -0.00041511	     -0.20296440	     -0.06444387	      0.88304501	     -0.00021184	     -0.22028778	     -0.00000000	     -0.00000000	     50.27258915
      2.35290666	     -0.06173961	     -0.00040039	     -0.20296597	     -0.06444379	      0.88304376	     -0.00021593	     -0.22028918	     -0.00000000	     -0.00000001	     49.69793260
      2.35441775	     -0.06173259	     -0.00038744	     -0.20295941	     -0.06444377	      0.88304262	     -0.00021984	     -0.22028977	     -0.00000000	     -0.00000001	     49.93278537
      2.35557186	     -0.06172760	     -0.00037704	     -0.20295479	     -0.06444379	      0.88304174	     -0.00022297	     -0.22028973	     -0.00000000	     -0.00000001	     49.92689110
      2.35672597	     -0.06172093	     -0.00036685	     -0.20294849	     -0.06444384	      0.88304084	     -0.00022624	     -0.22028933	     -0.00000000	     -0.00000001	     49.80172272
      2.35788008	     -0.06171264	     -0.00035652	     -0.20294058	     -0.06444391	      0.88303993	     -0.00022964	     -0.22028854	     -0.00000000	     -0.00000001	     49.78658647
      2.35903420	     -0.06170268	     -0.00034610	     -0.20293099	     -0.06444402	      0.88303901	     -0.00023316	     -0.22028736	     -0.00000000	     -0.00000001	     49.61364204
      2.36003604	     -0.06169268	     -0.00033693	     -0.20292133	     -0.06444413	      0.88303820	     -0.00023632	     -0.22028603	     -0.00000000	     -0.00000001	     49.60981472
      2.36103788	     -0.06168155	     -0.00032766	     -0.20291053	     -0.06444425	      0.88303739	     -0.00023956	     -0.22028441	     -0.00000000	     -0.00000001	     49.48511784
      2.36203973	     -0.06166923	     -0.00031824	     -0.20289855	     -0.06444439	      0.88303656	     -0.00024289	     -0.22028249	     -0.00000000	     -0.00000001	     49.42481009
      2.36339908	     -0.06165080	     -0.00030526	     -0.20288058	     -0.06444461	      0.88303542	     -0.00024755	     -0.22027943	     -0.00000000	     -0.00000001	     49.26533477
      2.36439204	     -0.06163606	     -0.00029562	     -0.20286619	     -0.06444479	      0.88303458	     -0.00025104	     -0.22027686	     -0.00000000	     -0.00000001	     49.23401767
      2.36538501	     -0.06162040	     -0.00028573	     -0.20285088	     -0.06444498	      0.88303373	     -0.00025461	     -0.22027402	     -0.00000000	     -0.00000001	     49.11250698
      2.36659035	     -0.06160013	     -0.00027354	     -0.20283104	     -0.06444522	      0.88303268	     -0.00025904	     -0.22027021	     -0.00000000	     -0.00000001	     49.04238341
      2.36764886	     -0.06158134	     -0.00026267	     -0.20281262	     -0.06444545	      0.88303175	     -0.00026301	     -0.22026654	     -0.00000000	     -0.00000001	     48.89633108
      2.36870738	     -0.06156155	     -0.00025163	     -0.20279322	     -0.06444569	      0.88303081	     -0.00026706	     -0.22026258	     -0.00000000	     -0.00000001	     48.84330280
      2.36976590	     -0.06154088	     -0.00024046	     -0.20277293	     -0.06444594	      0.88302986	     -0.00027118	     -0.22025834	     -0.00000000	     -0.00000001	     48.70444249
      2.37082442	     -0.06151928	     -0.00022916	     -0.20275172	     -0.06444619	      0.88302889	     -0.00027536	     -0.22025384	     -0.00000000	     -0.00000001	     48.64526546
      2.37188293	     -0.06149711	     -0.00021782	     -0.20272993	     -0.06444645	      0.88302792	     -0.00027960	     -0.22024907	     -0.00000000	     -0.00000001	     48.51561080
      2.37294145	     -0.06147443	     -0.00020653	     -0.20270763	     -0.06444671	      0.88302693	     -0.00028390	     -0.22024406	     -0.00000000	     -0.00000001	     48.45096375
      2.37399997	     -0.06145106	     -0.00019512	     -0.20268464	     -0.06444698	      0.88302593	     -0.00028825	     -0.22023881	     -0.00000000	     -0.00000001	     48.33345039
      2.37505849	     -0.06142702	     -0.00018339	     -0.20266099	     -0.06444725	      0.88302492	     -0.00029266	     -0.22023334	     -0.00000000	     -0.00000001	     48.26334662
      2.37611700	     -0.06140250	     -0.00017166	     -0.20263684	     -0.06444752	      0.88302390	     -0.00029710	     -0.22022766	     -0.00000000	     -0.00000001	     48.15921995
      2.37717552	     -0.06137743	     -0.00015988	     -0.20261215	     -0.06444779	      0.88302287	     -0.00030158	     -0.22022179	     -0.00000000	     -0.00000001	     48.08570139
      2.37823404	     -0.06135191	     -0.00014810	     -0.20258699	     -0.06444805	      0.88302183	     -0.00030610	     -0.22021575	     -0.00000000	     -0.00000001	     47.99530642
      2.37956385	     -0.06131916	     -0.00013326	     -0.20255471	     -0.06444838	      0.88302051	     -0.00031182	     -0.22020794	     -0.00000000	     -0.00000001	     47.90805421
      2.38057820	     -0.06129377	     -0.00012195	     -0.20252966	     -0.06444862	      0.88301949	     -0.00031622	     -0.22020182	     -0.00000000	     -0.00000001	     47.82646731
      2.38159255	     -0.06126795	     -0.00011064	     -0.20250418	     -0.06444886	      0.88301846	     -0.00032063	     -0.22019559	     -0.00000000	     -0.00000001	     47.76405951
      2.38288491	     -0.06123456	     -0.00009631	     -0.20247121	     -0.06444915	      0.88301714	     -0.00032627	     -0.22018749	     -0.00000000	     -0.00000001	     47.68548895
      2.38417728	     -0.06120065	     -0.00008207	     -0.20243772	     -0.06444943	      0.88301581	     -0.00033194	     -0.22017923	     -0.00000000	     -0.00000001	     47.61397492
      2.38521139	     -0.06117333	     -0.00007081	     -0.20241071	     -0.06444964	      0.88301474	     -0.00033648	     -0.22017253	     -0.00000000	     -0.00000001	     47.56682784
      2.38624551	     -0.06114582	     -0.00005968	     -0.20238351	     -0.06444984	      0.88301366	     -0.00034102	     -0.22016575	     -0.00000000	     -0.00000001	     47.51798495
      2.38762365	     -0.06110899	     -0.00004512	     -0.20234709	     -0.06445008	      0.88301221	     -0.00034708	     -0.22015662	     -0.00000000	     -0.00000001	     47.47054518
      2.38900179	     -0.06107192	     -0.00003084	     -0.20231039	     -0.06445030	      0.88301075	     -0.00035313	     -0.22014740	     -0.00000000	     -0.00000001	     47.41611290
      2.39016031	     -0.06104061	     -0.00001912	     -0.20227939	     -0.06445046	      0.88300952	     -0.00035820	     -0.22013960	     -0.00000000	     -0.00000001	     47.41781861
      2.39131884	     -0.06100919	     -0.00000766	     -0.20224826	     -0.06445060	      0.88300828	     -0.00036325	     -0.22013176	     -0.00000000	     -0.00000001	     47.40425573
      2.39273960	     -0.06097060	      0.00000596	     -0.20221001	     -0.06445075	      0.88300676	     -0.00036940	     -0.22012211	     -0.00000000	     -0.00000001	     47.44515701
      2.39416036	     -0.06093197	      0.00001907	     -0.20217169	     -0.06445087	      0.88300524	     -0.00037549	     -0.22011243	     -0.00000000	     -0.00000001	     47.47466078
      2.39558112	     -0.06089407	      0.00003146	     -0.20213407	     -0.06445096	      0.88300371	     -0.00038149	     -0.22010276	     -0.00000000	     -0.00000001	     47.59099551
      2.39700188	     -0.06085637	      0.00004346	     -0.20209663	     -0.06445102	      0.88300219	     -0.00038740	     -0.22009311	     -0.00000000	     -0.00000001	     47.64860237
      2.39842264	     -0.06081901	      0.00005484	     -0.20205950	     -0.06445106	      0.88300067	     -0.00039319	     -0.22008350	     -0.00000000	     -0.00000001	     47.78308509
      2.39984340	     -0.06078190	      0.00006572	     -0.20202260	     -0.06445107	      0.88299916	     -0.00039886	     -0.22007397	     -0.00000000	     -0.00000001	     47.85820425
      2.40169295	     -0.06073409	      0.00007905	     -0.20197502	     -0.06445105	      0.88299721	     -0.00040602	     -0.22006167	     -0.00000000	     -0.00000001	     47.97800118
      2.40354250	     -0.06068724	      0.00009154	     -0.20192837	     -0.06445099	      0.88299529	     -0.00041291	     -0.22004954	     -0.00000000	     -0.00000001	     48.11997379
      2.40499451	     -0.06065101	      0.00010065	     -0.20189226	     -0.06445093	      0.88299380	     -0.00041813	     -0.22004018	     -0.00000000	     -0.00000001	     47.86297830
      2.40644651	     -0.06061271	      0.00010926	     -0.20185404	     -0.06445085	      0.88299235	     -0.00042316	     -0.22003093	     -0.00000000	     -0.00000001	     48.09838031
      2.40785590	     -0.06057882	      0.00011706	     -0.20182021	     -0.06445075	      0.88299097	     -0.00042785	     -0.22002206	     -0.00000000	     -0.00000001	     48.21238750
      2.40926529	     -0.06054407	      0.00012438	     -0.20178550	     -0.06445065	      0.88298963	     -0.00043236	     -0.22001336	     -0.00000000	     -0.00000001	     47.90350353
      2.41067468	     -0.06050923	      0.00013097	     -0.20175066	     -0.06445053	      0.88298833	     -0.00043668	     -0.22000479	     -0.00000000	     -0.00000001	     48.11126491
      2.41238569	     -0.06046872	      0.00013857	     -0.20171014	     -0.06445038	      0.88298682	     -0.00044167	     -0.21999460	     -0.00000000	     -0.00000001	     48.07844535
      2.41409669	     -0.06043216	      0.00014499	     -0.20167352	     -0.06445022	      0.88298538	     -0.00044636	     -0.21998461	     -0.00000000	     -0.00000001	     48.18664949
      2.41552071	     -0.06039576	      0.00015081	     -0.20163708	     -0.06445008	      0.88298424	     -0.00045004	     -0.21997659	     -0.00000000	     -0.00000001	     48.03625604
      2.41694473	     -0.06036092	      0.00015544	     -0.20160215	     -0.06444994	      0.88298317	     -0.00045351	     -0.21996857	     -0.00000000	     -0.00000000	     47.91449122
      2.41853485	     -0.06032734	      0.00016061	     -0.20156847	     -0.06444978	      0.88298205	     -0.00045714	     -0.21995977	     -0.00000000	     -0.00000000	     48.10888985
      2.42012496	     -0.06029035	      0.00016466	     -0.20153134	     -0.06444961	      0.88298102	     -0.00046050	     -0.21995119	     -0.00000000	     -0.00000000	     47.94728235
      2.42194050	     -0.06024793	      0.00017050	     -0.20148879	     -0.06444942	      0.88297994	     -0.00046402	     -0.21994159	     -0.00000000	     -0.00000000	     47.95147926
      2.42333336	     -0.06021929	      0.00017192	     -0.20145997	     -0.06444928	      0.88297920	     -0.00046648	     -0.21993429	     -0.00000000	     -0.00000000	     48.10119321
      2.42472622	     -0.06018750	      0.00017568	     -0.20142805	     -0.06444914	      0.88297852	     -0.00046874	     -0.21992715	     -0.00000000	     -0.00000000	     47.93379296
      2.42611907	     -0.06015714	      0.00017736	     -0.20139750	     -0.06444900	      0.88297792	     -0.00047079	     -0.21992008	     -0.00000000	     -0.00000000	     47.97690189
      2.42779312	     -0.06012067	      0.00018056	     -0.20136084	     -0.06444883	      0.88297730	     -0.00047297	     -0.21991170	     -0.00000000	     -0.00000000	     48.07957235
      2.42922178	     -0.06009087	      0.00018145	     -0.20133083	     -0.06444870	      0.88297685	     -0.00047460	     -0.21990466	     -0.00000000	     -0.00000000	     48.08312383
      2.43065045	     -0.06005954	      0.00018381	     -0.20129932	     -0.06444857	      0.88297648	     -0.00047601	     -0.21989771	     -0.00000000	     -0.00000000	     47.96252913
      2.43207912	     -0.06003030	      0.00018457	     -0.20126986	     -0.06444844	      0.88297619	     -0.00047720	     -0.21989082	     -0.00000000	     -0.00000000	     48.25693073
      2.43350778	     -0.06000082	      0.00018622	     -0.20124019	     -0.06444831	      0.88297598	     -0.00047817	     -0.21988404	     -0.00000000	     -0.00000000	     47.96768702
      2.43493645	     -0.05997056	      0.00018687	     -0.20120970	     -0.06444819	      0.88297584	     -0.00047892	     -0.21987734	     -0.00000000	     -0.00000000	     48.24599256
      2.43676055	     -0.05993913	      0.00018848	     -0.20117801	     -0.06444804	      0.88297578	     -0.00047955	     -0.21986887	     -0.00000000	     -0.00000000	     47.93480154
      2.43835900	     -0.05990335	      0.00018760	     -0.20114194	     -0.06444791	      0.88297582	     -0.00047981	     -0.21986170	     -0.00000000	      0.00000000	     48.27199444
      2.43978778	     -0.05987607	      0.00018915	     -0.20111446	     -0.06444780	      0.88297594	     -0.00047981	     -0.21985530	     -0.00000000	      0.00000000	     48.14050674
      2.44121655	     -0.05985008	      0.00018825	     -0.20108821	     -0.06444769	      0.88297613	     -0.00047959	     -0.21984904	     -0.00000000	      0.00000000	     48.34256053
      2.44264532	     -0.05982601	      0.00018867	     -0.20106392	     -0.06444758	      0.88297639	     -0.00047915	     -0.21984293	     -0.00000000	      0.00000000	     48.40192886
      2.44407410	     -0.05980222	      0.00018772	     -0.20103987	     -0.06444748	      0.88297671	     -0.00047849	     -0.21983699	     -0.00000000	      0.00000000	     48.19198160
      2.44550287	     -0.05977736	      0.00018732	     -0.20101476	     -0.06444738	      0.88297710	     -0.00047762	     -0.21983121	     -0.00000000	      0.00000000	     48.38750825
      2.44719968	     -0.05975279	      0.00018557	     -0.20098987	     -0.06444725	      0.88297765	     -0.00047630	     -0.21982453	     -0.00000000	      0.00000000	     48.56295453
      2.44889650	     -0.05972513	      0.00018545	     -0.20096193	     -0.06444712	      0.88297827	     -0.00047468	     -0.21981814	     -0.00000000	      0.00000000	     48.45497328
      2.45027541	     -0.05970623	      0.00018244	     -0.20094272	     -0.06444702	      0.88297884	     -0.00047313	     -0.21981312	     -0.00000000	      0.00000000	     48.42923891
      2.45165433	     -0.05968776	      0.00018139	     -0.20092401	     -0.06444690	      0.88297946	     -0.00047139	     -0.21980833	     -0.00000000	      0.00000000	     48.32284880
      2.45303324	     -0.05967063	      0.00017897	     -0.20090658	     -0.06444679	      0.88298012	     -0.00046944	     -0.21980376	     -0.00000000	      0.00000000	     48.55875748
      2.45441215	     -0.05965580	      0.00017698	     -0.20089148	     -0.06444666	      0.88298083	     -0.00046730	     -0.21979943	     -0.00000000	      0.00000000	     48.38248706
      2.45609232	     -0.05963825	      0.00017338	     -0.20087356	     -0.06444650	      0.88298175	     -0.00046442	     -0.21979454	     -0.00000000	      0.00000000	     48.50503474
      2.45749692	     -0.05962680	      0.00017067	     -0.20086181	     -0.06444635	      0.88298257	     -0.00046179	     -0.21979074	     -0.00000000	      0.00000000	     48.54407326
      2.45890152	     -0.05961483	      0.00016712	     -0.20084954	     -0.06444619	      0.88298343	     -0.00045895	     -0.21978727	     -0.00000000	      0.00000000	     48.32552231
      2.46030612	     -0.05960521	      0.00016347	     -0.20083959	     -0.06444601	      0.88298432	     -0.00045592	     -0.21978410	     -0.00000000	      0.00000000	     48.53125214
      2.46171072	     -0.05959790	      0.00015932	     -0.20083195	     -0.06444582	      0.88298525	     -0.00045268	     -0.21978128	     -0.00000000	      0.00000000	     48.22971004
      2.46311532	     -0.05959038	      0.00015486	     -0.20082409	     -0.06444562	      0.88298621	     -0.00044925	     -0.21977882	     -0.00000000	      0.00000000	     48.42359816
      2.46468377	     -0.05958621	      0.00014945	     -0.20081952	     -0.06444538	      0.88298732	     -0.00044519	     -0.21977648	     -0.00000000	      0.00000000	     48.50654384
      2.46625223	     -0.05958460	      0.00014367	     -0.20081752	     -0.06444512	      0.88298847	     -0.00044089	     -0.21977467	     -0.00000000	      0.00000001	     48.01435680
      2.46782068	     -0.05958164	      0.00013721	     -0.20081414	     -0.06444483	      0.88298965	     -0.00043636	     -0.21977335	     -0.00000000	      0.00000001	     48.32443318
      2.46938914	     -0.05958237	      0.00013063	     -0.20081446	     -0.06444453	      0.88299086	     -0.00043159	     -0.21977250	     -0.00000000	      0.00000001	     48.30015453
      2.47095759	     -0.05958515	      0.00012325	     -0.20081680	     -0.06444420	      0.88299211	     -0.00042659	     -0.21977214	     -0.00000000	      0.00000001	     48.65074403
      2.47252605	     -0.05959242	      0.00011573	     -0.20082365	     -0.06444384	      0.88299337	     -0.00042137	     -0.21977231	     -0.00000000	      0.00000001	     48.11232774
      2.47409450	     -0.05959687	      0.00010723	     -0.20082764	     -0.06444347	      0.88299467	     -0.00041593	     -0.21977304	     -0.00000000	      0.00000001	     48.74356678
      2.47566296	     -0.05960790	      0.00009900	     -0.20083824	     -0.06444307	      0.88299598	     -0.00041026	     -0.21977422	     -0.00000000	      0.00000001	     48.21101096
      2.47723141	     -0.05961877	      0.00008899	     -0.20084863	     -0.06444264	      0.88299732	     -0.00040439	     -0.21977596	     -0.00000000	      0.00000001	     48.74937612
      2.47850198	     -0.05962948	      0.00008166	     -0.20085898	     -0.06444228	      0.88299841	     -0.00039947	     -0.21977777	     -0.00000000	      0.00000001	     48.45375768
      2.47977254	     -0.05964152	      0.00007327	     -0.20087063	     -0.06444190	      0.88299952	     -0.00039442	     -0.21977991	     -0.00000000	      0.00000001	     48.67095594
      2.48104311	     -0.05965568	      0.00006472	     -0.20088441	     -0.06444151	      0.88300063	     -0.00038924	     -0.21978242	     -0.00000000	      0.00000001	     48.53358396
      2.48212588	     -0.05966851	      0.00005708	     -0.20089691	     -0.06444116	      0.88300159	     -0.00038473	     -0.21978484	     -0.00000000	      0.00000001	     48.66471665
      2.48320866	     -0.05968219	      0.00004922	     -0.20091026	     -0.06444080	      0.88300255	     -0.00038012	     -0.21978751	     -0.00000000	      0.00000001	     48.62174264
      2.48429143	     -0.05969686	      0.00004109	     -0.20092458	     -0.06444043	      0.88300351	     -0.00037543	     -0.21979044	     -0.00000000	      0.00000001	     48.66420794
      2.48566601	     -0.05971669	      0.00003050	     -0.20094399	     -0.06443993	      0.88300474	     -0.00036935	     -0.21979452	     -0.00000000	      0.00000001	     48.63131390
      2.48669496	     -0.05973258	      0.00002234	     -0.20095956	     -0.06443955	      0.88300566	     -0.00036471	     -0.21979783	     -0.00000000	      0.00000001	     48.69303315
      2.48772390	     -0.05974926	      0.00001399	     -0.20097591	     -0.06443915	      0.88300658	     -0.00036000	     -0.21980136	     -0.00000000	      0.00000001	     48.67723287
      2.48898470	     -0.05977084	      0.00000346	     -0.20099709	     -0.06443864	      0.88300771	     -0.00035415	     -0.21980598	     -0.00000000	      0.00000001	     48.72123462
      2.49009289	     -0.05979066	     -0.00000604	     -0.20101657	     -0.06443818	      0.88300870	     -0.00034893	     -0.21981031	     -0.00000000	      0.00000001	     48.70331681
      2.49120109	     -0.05981138	     -0.00001580	     -0.20103694	     -0.06443770	      0.88300969	     -0.00034364	     -0.21981489	     -0.00000000	      0.00000001	     48.75483760
      2.49230929	     -0.05983290	     -0.00002574	     -0.20105811	     -0.06443720	      0.88301067	     -0.00033828	     -0.21981970	     -0.00000000	      0.00000001	     48.74612369
      2.49341748	     -0.05985530	     -0.00003590	     -0.20108015	     -0.06443668	      0.88301165	     -0.00033287	     -0.21982474	     -0.00000000	      0.00000001	     48.80172714
      2.49452568	     -0.05987836	     -0.00004624	     -0.20110287	     -0.06443615	      0.88301262	     -0.00032741	     -0.21983001	     -0.00000000	      0.00000001	     48.80550387
      2.49563388	     -0.05990221	     -0.00005681	     -0.20112637	     -0.06443559	      0.88301359	     -0.00032189	     -0.21983550	     -0.00000000	      0.00000001	     48.86730015
      2.49674207	     -0.05992665	     -0.00006756	     -0.20115046	     -0.06443502	      0.88301454	     -0.00031633	     -0.21984119	     -0.00000000	      0.00000001	     48.88744748
      2.49785027	     -0.05995183	     -0.00007855	     -0.20117528	     -0.06443442	      0.88301548	     -0.00031074	     -0.21984709	     -0.00000000	      0.00000001	     48.95507179
      2.49895847	     -0.05997758	     -0.00008979	     -0.20120068	     -0.06443380	      0.88301641	     -0.00030510	     -0.21985318	     -0.00000000	      0.00000001	     48.99899318
      2.50006666	     -0.06000433	     -0.00010142	     -0.20122708	     -0.06443316	      0.88301732	     -0.00029944	     -0.21985946	     -0.00000000	      0.00000001	     49.07586198
      2.50117486	     -0.06003215	     -0.00011342	     -0.20125455	     -0.06443249	      0.88301821	     -0.00029375	     -0.21986593	     -0.00000000	      0.00000001	     49.14208542
      2.50228306	     -0.06006115	     -0.00012571	     -0.20128318	     -0.06443181	      0.88301909	     -0.00028805	     -0.21987261	     -0.00000000	      0.00000001	     49.21832259
      2.50339125	     -0.06009080	     -0.00013794	     -0.20131248	     -0.06443109	      0.88301995	     -0.00028232	     -0.21987949	     -0.00000000	      0.00000001	     49.30285394
      2.50449945	     -0.06012113	     -0.00015043	     -0.20134245	     -0.06443036	      0.88302079	     -0.00027659	     -0.21988655	     -0.00000000	      0.00000001	     49.38881239
      2.50560765	     -0.06015221	     -0.00016323	     -0.20137317	     -0.06442960	      0.88302161	     -0.00027085	     -0.21989379	     -0.00000000	      0.00000000	     49.49152998
      2.50671584	     -0.06018429	     -0.00017640	     -0.20140489	     -0.06442881	      0.88302240	     -0.00026510	     -0.21990121	     -0.00000000	      0.00000000	     49.58781257
      2.50807639	     -0.06022439	     -0.00019278	     -0.20144455	     -0.06442781	      0.88302335	     -0.00025806	     -0.21991054	     -0.00000000	      0.00000000	     49.73177539
      2.50923674	     -0.06025941	     -0.00020687	     -0.20147919	     -0.06442692	      0.88302412	     -0.00025205	     -0.21991868	     -0.00000000	      0.00000000	     49.82721556
      2.51039709	     -0.06029512	     -0.00022092	     -0.20151454	     -0.06442600	      0.88302487	     -0.00024607	     -0.21992698	     -0.00000000	      0.00000000	     49.96158318
      2.51155744	     -0.06033178	     -0.00023495	     -0.20155084	     -0.06442506	      0.88302558	     -0.00024010	     -0.21993545	      0.00000000	      0.00000000	     50.07334661
      2.51296126	     -0.06037759	     -0.00025195	     -0.20159622	     -0.06442388	      0.88302641	     -0.00023293	     -0.21994592	      0.00000000	      0.00000000	     50.26614766
      2.51436508	     -0.06042529	     -0.00026910	     -0.20164349	     -0.06442266	      0.88302718	     -0.00022581	     -0.21995664	      0.00000000	      0.00000000	     50.41272960
      2.51551622	     -0.06046505	     -0.00028303	     -0.20168292	     -0.06442163	      0.88302778	     -0.00022003	     -0.21996562	      0.00000000	      0.00000000	     50.63916193
      2.51666735	     -0.06050528	     -0.00029695	     -0.20172282	     -0.06442058	      0.88302835	     -0.00021432	     -0.21997475	      0.00000000	      0.00000000	     50.81906846
      2.51824945	     -0.06056066	     -0.00031588	     -0.20177776	     -0.06441910	      0.88302907	     -0.00020657	     -0.21998752	      0.00000000	      0.00000000	     51.12041517
      2.51986340	     -0.06061696	     -0.00033476	     -0.20183363	     -0.06441755	      0.88302974	     -0.00019883	     -0.22000075	      0.00000000	      0.00000000	     51.36938553
      2.52147735	     -0.06067285	     -0.00035252	     -0.20188915	     -0.06441597	      0.88303033	     -0.00019128	     -0.22001412	      0.00000000	      0.00000000	     51.71039892
      2.52291569	     -0.06072286	     -0.00036792	     -0.20193885	     -0.06441453	      0.88303080	     -0.00018471	     -0.22002613	      0.00000000	      0.00000000	     51.87893305
      2.52435403	     -0.06077246	     -0.00038281	     -0.20198815	     -0.06441308	      0.88303122	     -0.00017831	     -0.22003818	      0.00000000	      0.00000000	     52.12401196
      2.52615528	     -0.06083459	     -0.00040094	     -0.20204994	     -0.06441124	      0.88303166	     -0.00017056	     -0.22005329	      0.00000000	      0.00000000	     52.41155919
      2.52769037	     -0.06088751	     -0.00041543	     -0.20210261	     -0.06440966	      0.88303197	     -0.00016418	     -0.22006615	      0.00000000	      0.00000000	     52.29994873
      2.52922546	     -0.06093775	     -0.00042960	     -0.20215260	     -0.06440806	      0.88303221	     -0.00015803	     -0.22007893	      0.00000000	      0.00000000	     52.73178391
      2.53135643	     -0.06101368	     -0.00044755	     -0.20222828	     -0.06440585	      0.88303246	     -0.00014988	     -0.22009653	      0.00000000	      0.00000000	     52.50249092
      2.53269480	     -0.06104919	     -0.00045929	     -0.20226359	     -0.06440446	      0.88303256	     -0.00014500	     -0.22010740	      0.00000000	      0.00000000	     52.84656050
      2.53403316	     -0.06109285	     -0.00046970	     -0.20230712	     -0.06440308	      0.88303262	     -0.00014030	     -0.22011804	      0.00000000	      0.00000000	     52.99067062
      2.53583118	     -0.06115459	     -0.00048440	     -0.20236866	     -0.06440123	      0.88303264	     -0.00013429	     -0.22013221	      0.00000000	     -0.00000000	     52.81984491
      2.53722322	     -0.06119831	     -0.00049358	     -0.20241230	     -0.06439980	      0.88303261	     -0.00012987	     -0.22014305	      0.00000000	     -0.00000000	     53.21406095
      2.53861527	     -0.06124373	     -0.00050412	     -0.20245760	     -0.06439839	      0.88303255	     -0.00012566	     -0.22015373	      0.00000000	     -0.00000000	     53.14644725
      2.54000731	     -0.06128601	     -0.00051283	     -0.20249982	     -0.06439700	      0.88303245	     -0.00012167	     -0.22016423	      0.00000000	     -0.00000000	     53.30431477
      2.54206353	     -0.06135394	     -0.00052752	     -0.20256760	     -0.06439497	      0.88303224	     -0.00011616	     -0.22017932	      0.00000000	     -0.00000000	     53.26005734
      2.54326708	     -0.06138481	     -0.00053257	     -0.20259849	     -0.06439380	      0.88303208	     -0.00011315	     -0.22018805	      0.00000000	     -0.00000000	     53.23103216
      2.54447062	     -0.06142029	     -0.00053968	     -0.20263393	     -0.06439265	      0.88303191	     -0.00011030	     -0.22019653	      0.00000000	     -0.00000000	     53.24841106
      2.54606138	     -0.06146673	     -0.00054774	     -0.20268036	     -0.06439115	      0.88303165	     -0.00010678	     -0.22020751	      0.00000000	     -0.00000000	     53.43393772
      2.54765213	     -0.06151433	     -0.00055592	     -0.20272796	     -0.06438969	      0.88303136	     -0.00010355	     -0.22021824	      0.00000000	     -0.00000000	     52.80554040
      2.54924288	     -0.06155366	     -0.00056224	     -0.20276732	     -0.06438827	      0.88303104	     -0.00010061	     -0.22022872	      0.00000000	     -0.00000000	     53.25674587
      2.55083364	     -0.06159955	     -0.00056977	     -0.20281323	     -0.06438688	      0.88303070	     -0.00009795	     -0.22023881	      0.00000000	     -0.00000000	     53.05953427
      2.55224275	     -0.06163343	     -0.00057368	     -0.20284720	     -0.06438569	      0.88303037	     -0.00009583	     -0.22024754	     -0.00000000	     -0.00000000	     53.34303549
      2.55365187	     -0.06167138	     -0.00057910	     -0.20288520	     -0.06438453	      0.88303004	     -0.00009394	     -0.22025600	     -0.00000000	     -0.00000000	     53.10767934
      2.55506098	     -0.06170285	     -0.00058231	     -0.20291679	     -0.06438341	      0.88302968	     -0.00009228	     -0.22026421	     -0.00000000	     -0.00000000	     53.15042344
      2.55647010	     -0.06173727	     -0.00058639	     -0.20295130	     -0.06438232	      0.88302932	     -0.00009084	     -0.22027211	     -0.00000000	     -0.00000000	     53.18647333
      2.55842988	     -0.06178227	     -0.00058898	     -0.20299654	     -0.06438088	      0.88302880	     -0.00008921	     -0.22028277	     -0.00000000	     -0.00000000	     52.94821228
      2.55960776	     -0.06180473	     -0.00059233	     -0.20301907	     -0.06438004	      0.88302848	     -0.00008844	     -0.22028884	     -0.00000000	     -0.00000000	     52.96939055
      2.56078564	     -0.06182826	     -0.00059382	     -0.20304274	     -0.06437924	      0.88302815	     -0.00008782	     -0.22029465	     -0.00000000	     -0.00000000	     53.08569796
      2.56277898	     -0.06187535	     -0.00059622	     -0.20309008	     -0.06437794	      0.88302759	     -0.00008715	     -0.22030404	     -0.00000000	     -0.00000000	     52.88827563
      2.56430855	     -0.06189737	     -0.00059638	     -0.20311234	     -0.06437700	      0.88302715	     -0.00008693	     -0.22031101	     -0.00000000	     -0.00000000	     52.99605598
      2.56583813	     -0.06192596	     -0.00059783	     -0.20314114	     -0.06437611	      0.88302670	     -0.00008698	     -0.22031741	     -0.00000000	     -0.00000000	     52.90062471
      2.56716121	     -0.06194727	     -0.00059656	     -0.20316270	     -0.06437538	      0.88302631	     -0.00008724	     -0.22032268	     -0.00000000	     -0.00000000	     53.18148310
      2.56848430	     -0.06196989	     -0.00059655	     -0.20318555	     -0.06437468	      0.88302592	     -0.00008769	     -0.22032768	     -0.00000000	     -0.00000000	     52.95210594
      2.57007306	     -0.06199166	     -0.00059463	     -0.20320764	     -0.06437389	      0.88302545	     -0.00008850	     -0.22033328	     -0.00000000	     -0.00000000	     53.04367149
      2.57166183	     -0.06201568	     -0.00059343	     -0.20323197	     -0.06437314	      0.88302496	     -0.00008959	     -0.22033839	     -0.00000000	     -0.00000000	     52.77240163
      2.57325059	     -0.06202905	     -0.00058933	     -0.20324572	     -0.06437245	      0.88302448	     -0.00009096	     -0.22034303	     -0.00000000	     -0.00000000	     52.74724284
      2.57461755	     -0.06204500	     -0.00058761	     -0.20326196	     -0.06437190	      0.88302406	     -0.00009236	     -0.22034651	     -0.00000000	     -0.00000000	     52.68358955
      2.57598451	     -0.06205434	     -0.00058330	     -0.20327165	     -0.06437138	      0.88302363	     -0.00009398	     -0.22034960	     -0.00000000	     -0.00000000	     52.87005075
      2.57735147	     -0.06206576	     -0.00057983	     -0.20328341	     -0.06437090	      0.88302320	     -0.00009580	     -0.22035224	     -0.00000000	     -0.00000000	     52.52283566
      2.57871843	     -0.06207220	     -0.00057509	     -0.20329022	     -0.06437045	      0.88302277	     -0.00009782	     -0.22035444	     -0.00000000	     -0.00000000	     52.69908229
      2.58048714	     -0.06208434	     -0.00056926	     -0.20330284	     -0.06436992	      0.88302221	     -0.00010075	     -0.22035663	     -0.00000000	     -0.00000000	     52.08634024
      2.58202595	     -0.06208222	     -0.00056192	     -0.20330119	     -0.06436951	      0.88302171	     -0.00010357	     -0.22035794	     -0.00000000	     -0.00000000	     52.46912133
      2.58356476	     -0.06208891	     -0.00055603	     -0.20330831	     -0.06436915	      0.88302121	     -0.00010664	     -0.22035858	     -0.00000000	     -0.00000000	     52.33362735
      2.58510358	     -0.06208527	     -0.00054713	     -0.20330519	     -0.06436882	      0.88302071	     -0.00010996	     -0.22035869	     -0.00000000	     -0.00000000	     52.37569335
      2.58641671	     -0.06208780	     -0.00054119	     -0.20330812	     -0.06436858	      0.88302027	     -0.00011300	     -0.22035829	     -0.00000000	     -0.00000000	     52.15322625
      2.58772985	     -0.06208341	     -0.00053338	     -0.20330418	     -0.06436836	      0.88301983	     -0.00011621	     -0.22035748	     -0.00000000	     -0.00000000	     52.12053036
      2.58933446	     -0.06207895	     -0.00052430	     -0.20330025	     -0.06436814	      0.88301928	     -0.00012037	     -0.22035588	     -0.00000000	     -0.00000000	     51.94395362
      2.59058281	     -0.06207151	     -0.00051633	     -0.20329325	     -0.06436799	      0.88301884	     -0.00012379	     -0.22035417	     -0.00000000	     -0.00000000	     51.96346517
      2.59183117	     -0.06206386	     -0.00050850	     -0.20328604	     -0.06436787	      0.88301840	     -0.00012736	     -0.22035204	     -0.00000000	     -0.00000000	     51.82101934
      2.59307952	     -0.06205495	     -0.00050039	     -0.20327758	     -0.06436777	      0.88301795	     -0.00013109	     -0.22034950	     -0.00000000	     -0.00000000	     51.83831794
      2.59410218	     -0.06204632	     -0.00049362	     -0.20326931	     -0.06436770	      0.88301757	     -0.00013425	     -0.22034713	     -0.00000000	     -0.00000000	     51.68340947
      2.59512484	     -0.06203706	     -0.00048676	     -0.20326042	     -0.06436765	      0.88301719	     -0.00013752	     -0.22034449	     -0.00000000	     -0.00000000	     51.65252161
      2.59643909	     -0.06202378	     -0.00047772	     -0.20324762	     -0.06436761	      0.88301669	     -0.00014186	     -0.22034071	     -0.00000000	     -0.00000000	     51.51957808
      2.59757489	     -0.06201106	     -0.00046968	     -0.20323531	     -0.06436759	      0.88301625	     -0.00014574	     -0.22033710	     -0.00000000	     -0.00000000	     51.50670039
      2.59871068	     -0.06199713	     -0.00046147	     -0.20322180	     -0.06436758	      0.88301580	     -0.00014974	     -0.22033316	     -0.00000000	     -0.00000000	     51.35038878
      2.59984648	     -0.06198193	     -0.00045309	     -0.20320703	     -0.06436759	      0.88301534	     -0.00015386	     -0.22032891	     -0.00000000	     -0.00000000	     51.37411583
      2.60081386	     -0.06196813	     -0.00044587	     -0.20319359	     -0.06436761	      0.88301494	     -0.00015746	     -0.22032502	     -0.00000000	     -0.00000000	     51.22213805
      2.60178124	     -0.06195341	     -0.00043852	     -0.20317923	     -0.06436764	      0.88301453	     -0.00016113	     -0.22032091	     -0.00000000	     -0.00000000	     51.19512806
      2.60298184	     -0.06193401	     -0.00042927	     -0.20316029	     -0.06436768	      0.88301402	     -0.00016581	     -0.22031549	     -0.00000000	     -0.00000000	     51.06567566
      2.60405886	     -0.06191543	     -0.00042082	     -0.20314212	     -0.06436774	      0.88301355	     -0.00017011	     -0.22031032	     -0.00000000	     -0.00000000	     51.05289710
      2.60513588	     -0.06189586	     -0.00041224	     -0.20312296	     -0.06436780	      0.88301307	     -0.00017450	     -0.22030487	     -0.00000000	     -0.00000000	     50.89476970
      2.60621290	     -0.06187511	     -0.00040349	     -0.20310262	     -0.06436787	      0.88301258	     -0.00017899	     -0.22029913	     -0.00000000	     -0.00000000	     50.91043104
      2.60712542	     -0.06185673	     -0.00039598	     -0.20308461	     -0.06436794	      0.88301215	     -0.00018286	     -0.22029405	     -0.00000000	     -0.00000000	     50.75864432
      2.60803793	     -0.06183749	     -0.00038833	     -0.20306571	     -0.06436801	      0.88301172	     -0.00018679	     -0.22028876	     -0.00000000	     -0.00000000	     50.72231510
      2.60919989	     -0.06181189	     -0.00037846	     -0.20304057	     -0.06436811	      0.88301116	     -0.00019189	     -0.22028172	     -0.00000000	     -0.00000000	     50.59996291
      2.61036184	     -0.06178506	     -0.00036838	     -0.20301420	     -0.06436821	      0.88301058	     -0.00019707	     -0.22027436	     -0.00000000	     -0.00000000	     50.58859612
      2.61121432	     -0.06176479	     -0.00036085	     -0.20299428	     -0.06436828	      0.88301015	     -0.00020093	     -0.22026874	     -0.00000000	     -0.00000000	     50.44963974
      2.61206680	     -0.06174405	     -0.00035317	     -0.20297387	     -0.06436836	      0.88300971	     -0.00020484	     -0.22026295	     -0.00000000	     -0.00000000	     50.40167163
      2.61331120	     -0.06171274	     -0.00034176	     -0.20294306	     -0.06436847	      0.88300905	     -0.00021061	     -0.22025418	     -0.00000000	     -0.00000000	     50.28630991
      2.61435000	     -0.06168568	     -0.00033207	     -0.20291642	     -0.06436856	      0.88300850	     -0.00021550	     -0.22024659	     -0.00000000	     -0.00000000	     50.24244315
      2.61538880	     -0.06165792	     -0.00032226	     -0.20288908	     -0.06436865	      0.88300792	     -0.00022044	     -0.22023875	     -0.00000000	     -0.00000000	     50.12831764
      2.61642761	     -0.06162940	     -0.00031213	     -0.20286099	     -0.06436874	      0.88300734	     -0.00022544	     -0.22023067	     -0.00000000	     -0.00000000	     50.09805526
      2.61746641	     -0.06160031	     -0.00030190	     -0.20283232	     -0.06436882	      0.88300674	     -0.00023048	     -0.22022236	     -0.00000000	     -0.00000000	     49.97757053
      2.61850521	     -0.06157052	     -0.00029152	     -0.20280295	     -0.06436890	      0.88300613	     -0.00023556	     -0.22021383	     -0.00000000	     -0.00000000	     49.96018414
      2.61939637	     -0.06154459	     -0.00028253	     -0.20277738	     -0.06436896	      0.88300560	     -0.00023995	     -0.22020635	     -0.00000000	     -0.00000000	     49.86053705
      2.62028752	     -0.06151832	     -0.00027350	     -0.20275147	     -0.06436901	      0.88300506	     -0.00024436	     -0.22019871	     -0.00000000	     -0.00000000	     49.81586489
      2.62145004	     -0.06148352	     -0.00026162	     -0.20271714	     -0.06436907	      0.88300434	     -0.00025016	     -0.22018855	     -0.00000000	     -0.00000000	     49.73280983
      2.62261256	     -0.06144805	     -0.00024957	     -0.20268214	     -0.06436911	      0.88300360	     -0.00025599	     -0.22017815	     -0.00000000	     -0.00000000	     49.68522928
      2.62353790	     -0.06141945	     -0.00023989	     -0.20265390	     -0.06436913	      0.88300300	     -0.00026064	     -0.22016973	     -0.00000000	     -0.00000000	     49.61708813
      2.62446324	     -0.06139046	     -0.00023014	     -0.20262528	     -0.06436914	      0.88300239	     -0.00026532	     -0.22016119	     -0.00000000	     -0.00000000	     49.57840211
      2.62565676	     -0.06135264	     -0.00021713	     -0.20258793	     -0.06436914	      0.88300159	     -0.00027136	     -0.22015000	     -0.00000000	     -0.00000000	     49.52360155
      2.62685028	     -0.06131427	     -0.00020405	     -0.20255003	     -0.06436911	      0.88300077	     -0.00027742	     -0.22013863	     -0.00000000	     -0.00000000	     49.48285252
      2.62779203	     -0.06128372	     -0.00019372	     -0.20251984	     -0.06436908	      0.88300011	     -0.00028220	     -0.22012954	     -0.00000000	     -0.00000000	     49.44932074
      2.62873377	     -0.06125290	     -0.00018337	     -0.20248938	     -0.06436903	      0.88299944	     -0.00028699	     -0.22012037	     -0.00000000	     -0.00000000	     49.42013703
      2.62999038	     -0.06121158	     -0.00016964	     -0.20244853	     -0.06436893	      0.88299853	     -0.00029338	     -0.22010800	     -0.00000000	     -0.00000000	     49.39149546
      2.63124698	     -0.06117020	     -0.00015613	     -0.20240761	     -0.06436881	      0.88299761	     -0.00029975	     -0.22009550	     -0.00000000	     -0.00000001	     49.35450323
      2.63224545	     -0.06113698	     -0.00014542	     -0.20237474	     -0.06436868	      0.88299686	     -0.00030481	     -0.22008548	     -0.00000000	     -0.00000001	     49.35177155
      2.63324392	     -0.06110352	     -0.00013477	     -0.20234162	     -0.06436854	      0.88299610	     -0.00030985	     -0.22007539	     -0.00000000	     -0.00000001	     49.33158724
      2.63455448	     -0.06105938	     -0.00012091	     -0.20229793	     -0.06436832	      0.88299509	     -0.00031644	     -0.22006205	     -0.00000000	     -0.00000001	     49.33488570
      2.63586503	     -0.06101498	     -0.00010717	     -0.20225395	     -0.06436805	      0.88299407	     -0.00032299	     -0.22004862	     -0.00000000	     -0.00000001	     49.31842938
      2.63696689	     -0.06097754	     -0.00009574	     -0.20221685	     -0.06436780	      0.88299319	     -0.00032847	     -0.22003728	     -0.00000000	     -0.00000001	     49.36788879
      2.63806875	     -0.06093995	     -0.00008441	     -0.20217960	     -0.06436751	      0.88299231	     -0.00033390	     -0.22002591	     -0.00000000	     -0.00000001	     49.38532674
      2.63942896	     -0.06089352	     -0.00007065	     -0.20213356	     -0.06436712	      0.88299120	     -0.00034054	     -0.22001183	     -0.00000000	     -0.00000001	     49.46742645
      2.64078917	     -0.06084731	     -0.00005715	     -0.20208772	     -0.06436669	      0.88299009	     -0.00034709	     -0.21999774	     -0.00000000	     -0.00000001	     49.51325654
      2.64214937	     -0.06080159	     -0.00004392	     -0.20204235	     -0.06436622	      0.88298896	     -0.00035353	     -0.21998366	     -0.00000000	     -0.00000001	     49.65077784
      2.64350958	     -0.06075630	     -0.00003069	     -0.20199741	     -0.06436570	      0.88298782	     -0.00035986	     -0.21996964	     -0.00000000	     -0.00000001	     49.70164170
      2.64486979	     -0.06071156	     -0.00001790	     -0.20195298	     -0.06436515	      0.88298668	     -0.00036606	     -0.21995569	     -0.00000000	     -0.00000001	     49.85301322
      2.64640640	     -0.06066154	     -0.00000393	     -0.20190328	     -0.06436448	      0.88298538	     -0.00037289	     -0.21994007	     -0.00000000	     -0.00000001	     49.91882803
      2.64794302	     -0.06061220	      0.00000945	     -0.20185424	     -0.06436376	      0.88298408	     -0.00037952	     -0.21992462	     -0.00000000	     -0.00000001	     50.06368879
      2.64947963	     -0.06056343	      0.00002243	     -0.20180572	     -0.06436301	      0.88298278	     -0.00038594	     -0.21990936	     -0.00000000	     -0.00000001	     50.08559141
      2.65101625	     -0.06051537	      0.00003487	     -0.20175789	     -0.06436222	      0.88298149	     -0.00039214	     -0.21989432	     -0.00000000	     -0.00000001	     50.13908273
      2.65299427	     -0.06045619	      0.00004974	     -0.20169895	     -0.06436115	      0.88297985	     -0.00039977	     -0.21987531	     -0.00000000	     -0.00000001	     50.32372637
      2.65459155	     -0.06040840	      0.00006103	     -0.20165131	     -0.06436025	      0.88297855	     -0.00040563	     -0.21986030	     -0.00000000	     -0.00000001	     49.71589918
      2.65618882	     -0.06036137	      0.00007171	     -0.20160438	     -0.06435931	      0.88297727	     -0.00041123	     -0.21984557	     -0.00000000	     -0.00000001	     50.30333382
      2.65778609	     -0.06031542	      0.00008184	     -0.20155851	     -0.06435835	      0.88297603	     -0.00041655	     -0.21983116	     -0.00000000	     -0.00000001	     49.72276512
      2.65948396	     -0.06026491	      0.00009245	     -0.20150806	     -0.06435729	      0.88297475	     -0.00042189	     -0.21981623	     -0.00000000	     -0.00000001	     50.04493648
      2.66087708	     -0.06022769	      0.00010035	     -0.20147085	     -0.06435641	      0.88297375	     -0.00042603	     -0.21980419	     -0.00000000	     -0.00000000	     49.62902203
      2.66227021	     -0.06018750	      0.00010836	     -0.20143067	     -0.06435551	      0.88297278	     -0.00042995	     -0.21979240	     -0.00000000	     -0.00000000	     49.82328350
      2.66397219	     -0.06014622	      0.00011737	     -0.20138936	     -0.06435440	      0.88297166	     -0.00043444	     -0.21977830	     -0.00000000	     -0.00000000	     49.36294018
      2.66543583	     -0.06010317	      0.00012490	     -0.20134627	     -0.06435342	      0.88297075	     -0.00043804	     -0.21976653	     -0.00000000	     -0.00000000	     49.50475461
      2.66689947	     -0.06006772	      0.00013175	     -0.20131074	     -0.06435244	      0.88296990	     -0.00044139	     -0.21975495	     -0.00000000	     -0.00000000	     49.50738016
      2.66836310	     -0.06002888	      0.00013871	     -0.20127184	     -0.06435144	      0.88296911	     -0.00044449	     -0.21974367	     -0.00000000	     -0.00000000	     49.44005583
      2.66982674	     -0.05999310	      0.00014495	     -0.20123595	     -0.06435044	      0.88296838	     -0.00044734	     -0.21973259	     -0.00000000	     -0.00000000	     49.20915467
      2.67129038	     -0.05995670	      0.00015098	     -0.20119944	     -0.06434944	      0.88296771	     -0.00044994	     -0.21972175	     -0.00000000	     -0.00000000	     49.52005896
      2.67275402	     -0.05992255	      0.00015651	     -0.20116516	     -0.06434843	      0.88296711	     -0.00045229	     -0.21971114	     -0.00000000	     -0.00000000	     48.98703618
      2.67421765	     -0.05988676	      0.00016151	     -0.20112922	     -0.06434741	      0.88296658	     -0.00045438	     -0.21970075	     -0.00000000	     -0.00000000	     49.34073347
      2.67568129	     -0.05985434	      0.00016644	     -0.20109665	     -0.06434639	      0.88296612	     -0.00045623	     -0.21969058	     -0.00000000	     -0.00000000	     49.08490165
      2.67714493	     -0.05981984	      0.00017096	     -0.20106198	     -0.06434538	      0.88296572	     -0.00045782	     -0.21968062	     -0.00000000	     -0.00000000	     49.03559462
      2.67860857	     -0.05978916	      0.00017538	     -0.20103112	     -0.06434436	      0.88296540	     -0.00045916	     -0.21967085	     -0.00000000	     -0.00000000	     49.20795763
      2.68007220	     -0.05975697	      0.00017964	     -0.20099875	     -0.06434334	      0.88296515	     -0.00046025	     -0.21966133	     -0.00000000	     -0.00000000	     48.85144344
      2.68153584	     -0.05972616	      0.00018370	     -0.20096774	     -0.06434233	      0.88296497	     -0.00046109	     -0.21965200	     -0.00000000	     -0.00000000	     49.07926941
      2.68324660	     -0.05969302	      0.00018834	     -0.20093439	     -0.06434114	      0.88296484	     -0.00046175	     -0.21964141	     -0.00000000	     -0.00000000	     48.83879552
      2.68495737	     -0.05965906	      0.00019286	     -0.20090020	     -0.06433997	      0.88296481	     -0.00046207	     -0.21963113	     -0.00000000	      0.00000000	     48.61321094
      2.68666813	     -0.05962404	      0.00019712	     -0.20086493	     -0.06433880	      0.88296488	     -0.00046205	     -0.21962115	     -0.00000000	      0.00000000	     49.21003315
      2.68802518	     -0.05960077	      0.00020051	     -0.20084147	     -0.06433787	      0.88296500	     -0.00046179	     -0.21961340	     -0.00000000	      0.00000000	     48.60035390
      2.68938224	     -0.05957589	      0.00020345	     -0.20081638	     -0.06433695	      0.88296517	     -0.00046132	     -0.21960587	     -0.00000000	      0.00000000	     48.85975098
      2.69110227	     -0.05954885	      0.00020745	     -0.20078909	     -0.06433579	      0.88296547	     -0.00046041	     -0.21959667	     -0.00000000	      0.00000000	     48.91678242
      2.69246960	     -0.05952735	      0.00020998	     -0.20076737	     -0.06433487	      0.88296577	     -0.00045945	     -0.21958963	     -0.00000000	      0.00000000	     48.82696314
      2.69383694	     -0.05950651	      0.00021275	     -0.20074631	     -0.06433396	      0.88296612	     -0.00045828	     -0.21958283	     -0.00000000	      0.00000000	     48.61212091
      2.69520427	     -0.05948663	      0.00021503	     -0.20072621	     -0.06433304	      0.88296652	     -0.00045689	     -0.21957627	     -0.00000000	      0.00000000	     48.80444256
      2.69704883	     -0.05946630	      0.00021805	     -0.20070558	     -0.06433181	      0.88296713	     -0.00045467	     -0.21956790	     -0.00000000	      0.00000000	     48.21116844
      2.69851453	     -0.05944278	      0.00021972	     -0.20068178	     -0.06433083	      0.88296767	     -0.00045263	     -0.21956160	     -0.00000000	      0.00000000	     48.74197088
      2.69998023	     -0.05942861	      0.00022175	     -0.20066736	     -0.06432985	      0.88296827	     -0.00045035	     -0.21955556	     -0.00000000	      0.00000000	     48.36511678
      2.70144592	     -0.05941304	      0.00022246	     -0.20065149	     -0.06432886	      0.88296890	     -0.00044782	     -0.21954993	     -0.00000000	      0.00000000	     48.50589875
      2.70291162	     -0.05940243	      0.00022364	     -0.20064059	     -0.06432787	      0.88296959	     -0.00044505	     -0.21954467	     -0.00000000	      0.00000000	     48.52897106
      2.70437732	     -0.05939205	      0.00022372	     -0.20062991	     -0.06432687	      0.88297031	     -0.00044204	     -0.21953988	     -0.00000000	      0.00000000	     48.15474353
      2.70584301	     -0.05938446	      0.00022386	     -0.20062200	     -0.06432587	      0.88297107	     -0.00043879	     -0.21953554	     -0.00000000	      0.00000000	     48.32230275
      2.70746650	     -0.05938075	      0.00022306	     -0.20061792	     -0.06432474	      0.88297196	     -0.00043492	     -0.21953135	     -0.00000000	      0.00000000	     47.85104493
      2.70909000	     -0.05938142	      0.00022214	     -0.20061820	     -0.06432361	      0.88297289	     -0.00043076	     -0.21952782	     -0.00000000	      0.00000000	     48.15646230
      2.71071349	     -0.05938093	      0.00021989	     -0.20061730	     -0.06432246	      0.88297386	     -0.00042631	     -0.21952506	     -0.00000000	      0.00000000	     47.68441511
      2.71205984	     -0.05938360	      0.00021886	     -0.20061965	     -0.06432150	      0.88297468	     -0.00042241	     -0.21952327	     -0.00000000	      0.00000000	     47.74797430
      2.71340620	     -0.05938990	      0.00021633	     -0.20062559	     -0.06432053	      0.88297554	     -0.00041832	     -0.21952201	     -0.00000000	      0.00000000	     47.85622114
      2.71519994	     -0.05940294	      0.00021360	     -0.20063818	     -0.06431922	      0.88297670	     -0.00041258	     -0.21952121	     -0.00000000	      0.00000000	     47.42992610
      2.71651507	     -0.05941361	      0.00021000	     -0.20064848	     -0.06431824	      0.88297758	     -0.00040816	     -0.21952125	     -0.00000000	      0.00000000	     47.76087812
      2.71783019	     -0.05942625	      0.00020719	     -0.20066076	     -0.06431726	      0.88297847	     -0.00040356	     -0.21952183	     -0.00000000	      0.00000000	     47.44197192
      2.71914532	     -0.05944052	      0.00020357	     -0.20067466	     -0.06431626	      0.88297938	     -0.00039879	     -0.21952293	     -0.00000000	      0.00000000	     47.53934884
      2.72082913	     -0.05946278	      0.00019892	     -0.20069646	     -0.06431497	      0.88298056	     -0.00039244	     -0.21952510	     -0.00000000	      0.00000000	     47.05564300
      2.72194632	     -0.05947641	      0.00019517	     -0.20070976	     -0.06431410	      0.88298136	     -0.00038807	     -0.21952700	     -0.00000000	      0.00000000	     47.29025803
      2.72306352	     -0.05949239	      0.00019144	     -0.20072542	     -0.06431322	      0.88298216	     -0.00038359	     -0.21952924	     -0.00000000	      0.00000000	     47.28919042
      2.72446149	     -0.05951444	      0.00018635	     -0.20074707	     -0.06431211	      0.88298318	     -0.00037781	     -0.21953254	     -0.00000000	      0.00000000	     47.17021706
      2.72556330	     -0.05953285	      0.00018201	     -0.20076514	     -0.06431123	      0.88298399	     -0.00037313	     -0.21953554	     -0.00000000	      0.00000001	     47.16504208
      2.72666511	     -0.05955250	      0.00017737	     -0.20078446	     -0.06431033	      0.88298481	     -0.00036834	     -0.21953886	     -0.00000000	      0.00000001	     47.06147894
      2.72776692	     -0.05957310	      0.00017242	     -0.20080473	     -0.06430943	      0.88298563	     -0.00036344	     -0.21954252	     -0.00000000	      0.00000001	     47.02706930
      2.72909485	     -0.05959934	      0.00016605	     -0.20083056	     -0.06430833	      0.88298663	     -0.00035740	     -0.21954737	     -0.00000000	      0.00000001	     46.90115097
      2.73010526	     -0.05962028	      0.00016089	     -0.20085119	     -0.06430748	      0.88298739	     -0.00035270	     -0.21955136	     -0.00000000	      0.00000001	     46.89200045
      2.73111568	     -0.05964224	      0.00015545	     -0.20087282	     -0.06430663	      0.88298816	     -0.00034793	     -0.21955563	     -0.00000000	      0.00000001	     46.80356288
      2.73237053	     -0.05967105	      0.00014828	     -0.20090123	     -0.06430555	      0.88298911	     -0.00034189	     -0.21956129	     -0.00000000	      0.00000001	     46.75663527
      2.73347814	     -0.05969766	      0.00014162	     -0.20092749	     -0.06430459	      0.88298996	     -0.00033646	     -0.21956664	     -0.00000000	      0.00000001	     46.65225216
      2.73458576	     -0.05972539	      0.00013462	     -0.20095485	     -0.06430361	      0.88299080	     -0.00033095	     -0.21957230	     -0.00000000	      0.00000001	     46.63173235
      2.73569337	     -0.05975428	      0.00012729	     -0.20098337	     -0.06430262	      0.88299165	     -0.00032536	     -0.21957827	     -0.00000000	      0.00000001	     46.52724151
      2.73680099	     -0.05978459	      0.00011960	     -0.20101332	     -0.06430162	      0.88299249	     -0.00031969	     -0.21958455	     -0.00000000	      0.00000001	     46.51636995
      2.73779413	     -0.05981273	      0.00011245	     -0.20104112	     -0.06430071	      0.88299325	     -0.00031454	     -0.21959046	     -0.00000000	      0.00000001	     46.42893126
      2.73878726	     -0.05984176	      0.00010507	     -0.20106982	     -0.06429979	      0.88299400	     -0.00030934	     -0.21959662	     -0.00000000	      0.00000001	     46.40403384
      2.73978040	     -0.05987159	      0.00009753	     -0.20109932	     -0.06429885	      0.88299475	     -0.00030408	     -0.21960301	     -0.00000000	      0.00000001	     46.35510315
      2.74112346	     -0.05991239	      0.00008707	     -0.20113967	     -0.06429757	      0.88299575	     -0.00029690	     -0.21961202	     -0.00000000	      0.00000001	     46.33006504
      2.74214018	     -0.05994348	      0.00007899	     -0.20117042	     -0.06429658	      0.88299651	     -0.00029142	     -0.21961908	     -0.00000000	      0.00000001	     46.28705667
      2.74315689	     -0.05997499	      0.00007071	     -0.20120160	     -0.06429557	      0.88299726	     -0.00028588	     -0.21962634	     -0.00000000	      0.00000000	     46.27791450
      2.74417361	     -0.06000693	      0.00006225	     -0.20123320	     -0.06429455	      0.88299800	     -0.00028031	     -0.21963378	     -0.00000000	      0.00000000	     46.25865647
      2.74552471	     -0.06005027	      0.00005071	     -0.20127609	     -0.06429317	      0.88299897	     -0.00027286	     -0.21964394	     -0.00000000	      0.00000000	     46.25536905
      2.74654630	     -0.06008362	      0.00004177	     -0.20130911	     -0.06429210	      0.88299969	     -0.00026719	     -0.21965182	     -0.00000000	      0.00000000	     46.24883788
      2.74756788	     -0.06011747	      0.00003264	     -0.20134263	     -0.06429102	      0.88300041	     -0.00026149	     -0.21965987	     -0.00000000	      0.00000000	     46.25879552
      2.74881859	     -0.06015925	      0.00002112	     -0.20138400	     -0.06428967	      0.88300126	     -0.00025449	     -0.21966994	     -0.00000000	      0.00000000	     46.28747282
      2.75006931	     -0.06020149	      0.00000906	     -0.20142582	     -0.06428829	      0.88300210	     -0.00024746	     -0.21968022	     -0.00000000	      0.00000000	     46.32729743
      2.75104941	     -0.06023476	     -0.00000077	     -0.20145877	     -0.06428719	      0.88300275	     -0.00024194	     -0.21968841	     -0.00000000	      0.00000000	     46.37915731
      2.75202951	     -0.06026834	     -0.00001090	     -0.20149201	     -0.06428607	      0.88300338	     -0.00023641	     -0.21969671	     -0.00000000	      0.00000000	     46.42258878
      2.75339414	     -0.06031566	     -0.00002542	     -0.20153886	     -0.06428448	      0.88300423	     -0.00022870	     -0.21970844	     -0.00000000	      0.00000000	     46.49948113
      2.75464279	     -0.06035969	     -0.00003920	     -0.20158247	     -0.06428299	      0.88300499	     -0.00022164	     -0.21971935	     -0.00000000	      0.00000000	     46.56419875
      2.75589144	     -0.06040448	     -0.00005336	     -0.20162682	     -0.06428148	      0.88300573	     -0.00021459	     -0.21973041	      0.00000000	      0.00000000	     46.66526235
      2.75714010	     -0.06044976	     -0.00006760	     -0.20167168	     -0.06427993	      0.88300644	     -0.00020755	     -0.21974162	      0.00000000	      0.00000000	     46.71784565
      2.75826047	     -0.06049044	     -0.00008054	     -0.20171198	     -0.06427851	      0.88300706	     -0.00020126	     -0.21975178	      0.00000000	      0.00000000	     46.84702296
      2.75938083	     -0.06053141	     -0.00009373	     -0.20175256	     -0.06427707	      0.88300765	     -0.00019498	     -0.21976204	      0.00000000	      0.00000000	     46.94353124
      2.76076182	     -0.06058192	     -0.00011016	     -0.20180261	     -0.06427526	      0.88300835	     -0.00018729	     -0.21977479	      0.00000000	      0.00000000	     47.12452823
      2.76214281	     -0.06063248	     -0.00012656	     -0.20185272	     -0.06427342	      0.88300902	     -0.00017967	     -0.21978765	      0.00000000	      0.00000000	     47.26947201
      2.76352381	     -0.06068288	     -0.00014283	     -0.20190268	     -0.06427155	      0.88300966	     -0.00017213	     -0.21980059	      0.00000000	      0.00000000	     47.51067643
      2.76490480	     -0.06073314	     -0.00015891	     -0.20195252	     -0.06426965	      0.88301026	     -0.00016468	     -0.21981359	      0.00000000	      0.00000000	     47.67360790
      2.76628579	     -0.06078316	     -0.00017490	     -0.20200212	     -0.06426773	      0.88301083	     -0.00015734	     -0.21982662	      0.00000000	      0.00000000	     47.94455200
      2.76766678	     -0.06083235	     -0.00019093	     -0.20205090	     -0.06426579	      0.88301137	     -0.00015013	     -0.21983963	      0.00000000	      0.00000000	     48.15042280
      2.76904777	     -0.06088039	     -0.00020681	     -0.20209855	     -0.06426383	      0.88301187	     -0.00014305	     -0.21985258	      0.00000000	      0.00000000	     48.39349612
      2.77100607	     -0.06094669	     -0.00022873	     -0.20216433	     -0.06426103	      0.88301252	     -0.00013327	     -0.21987078	      0.00000000	      0.00000000	     48.67124945
      2.77283709	     -0.06100664	     -0.00024867	     -0.20222381	     -0.06425840	      0.88301307	     -0.00012442	     -0.21988752	      0.00000000	      0.00000000	     48.89844538
      2.77413551	     -0.06104883	     -0.00026269	     -0.20226569	     -0.06425652	      0.88301344	     -0.00011832	     -0.21989920	      0.00000000	      0.00000000	     49.20877081
      2.77543392	     -0.06108993	     -0.00027635	     -0.20230649	     -0.06425465	      0.88301377	     -0.00011238	     -0.21991072	      0.00000000	      0.00000000	     49.12884947
      2.77673234	     -0.06112948	     -0.00028963	     -0.20234575	     -0.06425278	      0.88301409	     -0.00010660	     -0.21992203	      0.00000000	      0.00000000	     49.42632027
      2.77866017	     -0.06118970	     -0.00030869	     -0.20240557	     -0.06425002	      0.88301451	     -0.00009832	     -0.21993845	      0.00000000	      0.00000000	     49.01975679
      2.78021980	     -0.06122999	     -0.00032359	     -0.20244556	     -0.06424779	      0.88301483	     -0.00009190	     -0.21995134	      0.00000000	      0.00000000	     49.68573071
      2.78177942	     -0.06127613	     -0.00033813	     -0.20249142	     -0.06424559	      0.88301511	     -0.00008572	     -0.21996378	      0.00000000	      0.00000000	     49.66346265
      2.78333904	     -0.06131705	     -0.00035210	     -0.20253207	     -0.06424340	      0.88301537	     -0.00007981	     -0.21997591	      0.00000000	      0.00000000	     49.70650991
      2.78489866	     -0.06135944	     -0.00036525	     -0.20257423	     -0.06424124	      0.88301561	     -0.00007415	     -0.21998765	      0.00000000	      0.00000000	     49.91362296
      2.78645828	     -0.06139733	     -0.00037809	     -0.20261189	     -0.06423911	      0.88301583	     -0.00006875	     -0.21999904	      0.00000000	      0.00000000	     49.98012465
      2.78780214	     -0.06143489	     -0.00038910	     -0.20264925	     -0.06423730	      0.88301601	     -0.00006431	     -0.22000853	      0.00000000	      0.00000000	     50.04299469
      2.78914600	     -0.06146560	     -0.00039939	     -0.20267980	     -0.06423552	      0.88301617	     -0.00006007	     -0.22001778	      0.00000000	      0.00000000	     50.15888313
      2.79048986	     -0.06149761	     -0.00040923	     -0.20271166	     -0.06423376	      0.88301632	     -0.00005602	     -0.22002670	      0.00000000	      0.00000000	     50.16104606
      2.79219632	     -0.06153392	     -0.00042101	     -0.20274781	     -0.06423157	      0.88301650	     -0.00005118	     -0.22003762	      0.00000000	      0.00000000	     50.43966118
      2.79390277	     -0.06157584	     -0.00043226	     -0.20278958	     -0.06422944	      0.88301667	     -0.00004666	     -0.22004796	      0.00000000	      0.00000000	     50.26013988
      2.79516622	     -0.06159521	     -0.00043963	     -0.20280886	     -0.06422790	      0.88301678	     -0.00004353	     -0.22005543	      0.00000000	      0.00000000	     50.39922707
      2.79642967	     -0.06161946	     -0.00044694	     -0.20283304	     -0.06422639	      0.88301689	     -0.00004058	     -0.22006250	      0.00000000	      0.00000000	     50.36243301
      2.79769312	     -0.06164316	     -0.00045391	     -0.20285667	     -0.06422491	      0.88301700	     -0.00003781	     -0.22006932	      0.00000000	      0.00000000	     50.56729860
      2.79938391	     -0.06167551	     -0.00046280	     -0.20288896	     -0.06422298	      0.88301712	     -0.00003438	     -0.22007808	      0.00000000	      0.00000000	     50.22215063
      2.80107470	     -0.06169967	     -0.00047096	     -0.20291307	     -0.06422112	      0.88301725	     -0.00003129	     -0.22008641	      0.00000000	      0.00000000	     50.69286201
      2.80276549	     -0.06172958	     -0.00047877	     -0.20294296	     -0.06421933	      0.88301736	     -0.00002852	     -0.22009416	      0.00000000	      0.00000000	     50.52478483
      2.80406605	     -0.06174421	     -0.00048405	     -0.20295759	     -0.06421799	      0.88301744	     -0.00002661	     -0.22009983	     -0.00000000	      0.00000000	     50.78363411
      2.80536660	     -0.06176361	     -0.00048920	     -0.20297699	     -0.06421669	      0.88301751	     -0.00002490	     -0.22010517	     -0.00000000	      0.00000000	     50.85278739
      2.80703196	     -0.06178489	     -0.00049525	     -0.20299831	     -0.06421509	      0.88301760	     -0.00002300	     -0.22011164	     -0.00000000	      0.00000000	     50.64520134
      2.80869732	     -0.06180377	     -0.00050051	     -0.20301724	     -0.06421355	      0.88301767	     -0.00002141	     -0.22011762	     -0.00000000	      0.00000000	     50.94184464
      2.81009323	     -0.06181563	     -0.00050466	     -0.20302916	     -0.06421232	      0.88301772	     -0.00002034	     -0.22012221	     -0.00000000	      0.00000000	     50.91752572
      2.81148915	     -0.06182957	     -0.00050816	     -0.20304317	     -0.06421112	      0.88301777	     -0.00001949	     -0.22012643	     -0.00000000	      0.00000000	     51.07120981
      2.81288507	     -0.06184042	     -0.00051147	     -0.20305411	     -0.06420998	      0.88301781	     -0.00001886	     -0.22013031	     -0.00000000	      0.00000000	     50.98193795
      2.81428098	     -0.06185092	     -0.00051422	     -0.20306471	     -0.06420887	      0.88301783	     -0.00001846	     -0.22013383	     -0.00000000	      0.00000000	     51.11504736
      2.81611718	     -0.06186377	     -0.00051751	     -0.20307771	     -0.06420749	      0.88301785	     -0.00001828	     -0.22013796	     -0.00000000	      0.00000000	     50.84696770
      2.81751910	     -0.06186582	     -0.00051880	     -0.20307991	     -0.06420649	      0.88301786	     -0.00001841	     -0.22014062	     -0.00000000	     -0.00000000	     51.06284755
      2.81892101	     -0.06187071	     -0.00052043	     -0.20308494	     -0.06420553	      0.88301785	     -0.00001876	     -0.22014284	     -0.00000000	     -0.00000000	     51.31016170
      2.82032293	     -0.06187534	     -0.00052125	     -0.20308974	     -0.06420462	      0.88301783	     -0.00001934	     -0.22014472	     -0.00000000	     -0.00000000	     51.05228638
      2.82172485	     -0.06187526	     -0.00052176	     -0.20308983	     -0.06420375	      0.88301780	     -0.00002014	     -0.22014622	     -0.00000000	     -0.00000000	     51.34664716
      2.82312676	     -0.06187677	     -0.00052172	     -0.20309153	     -0.06420292	      0.88301775	     -0.00002117	     -0.22014729	     -0.00000000	     -0.00000000	     51.13900553
      2.82452868	     -0.06187382	     -0.00052128	     -0.20308878	     -0.06420214	      0.88301769	     -0.00002243	     -0.22014799	     -0.00000000	     -0.00000000	     51.24223869
      2.82602285	     -0.06187128	     -0.00052011	     -0.20308647	     -0.06420135	      0.88301762	     -0.00002401	     -0.22014825	     -0.00000000	     -0.00000000	     51.38506681
      2.82751702	     -0.06186489	     -0.00051843	     -0.20308034	     -0.06420061	      0.88301752	     -0.00002585	     -0.22014805	     -0.00000000	     -0.00000000	     50.99899232
      2.82901119	     -0.06185616	     -0.00051604	     -0.20307187	     -0.06419991	      0.88301741	     -0.00002794	     -0.22014734	     -0.00000000	     -0.00000000	     51.29573487
      2.83091916	     -0.06184799	     -0.00051269	     -0.20306406	     -0.06419909	      0.88301725	     -0.00003097	     -0.22014575	     -0.00000000	     -0.00000000	     50.78225994
      2.83250091	     -0.06182565	     -0.00050772	     -0.20304205	     -0.06419847	      0.88301710	     -0.00003378	     -0.22014376	     -0.00000000	     -0.00000000	     51.24266909
      2.83391774	     -0.06181461	     -0.00050449	     -0.20303129	     -0.06419796	      0.88301695	     -0.00003654	     -0.22014135	     -0.00000000	     -0.00000000	     51.28996324
      2.83533457	     -0.06179854	     -0.00049938	     -0.20301555	     -0.06419749	      0.88301678	     -0.00003951	     -0.22013856	     -0.00000000	     -0.00000000	     51.10648658
      2.83675141	     -0.06178097	     -0.00049449	     -0.20299830	     -0.06419705	      0.88301660	     -0.00004269	     -0.22013527	     -0.00000000	     -0.00000000	     51.38035220
      2.83816824	     -0.06176250	     -0.00048827	     -0.20298018	     -0.06419666	      0.88301641	     -0.00004609	     -0.22013151	     -0.00000000	     -0.00000000	     50.95899596
      2.83958507	     -0.06173949	     -0.00048204	     -0.20295752	     -0.06419630	      0.88301620	     -0.00004970	     -0.22012725	     -0.00000000	     -0.00000000	     51.21249226
      2.84100190	     -0.06171707	     -0.00047470	     -0.20293548	     -0.06419599	      0.88301597	     -0.00005351	     -0.22012248	     -0.00000000	     -0.00000000	     51.18215040
      2.84199093	     -0.06169968	     -0.00046965	     -0.20291835	     -0.06419579	      0.88301581	     -0.00005629	     -0.22011885	     -0.00000000	     -0.00000000	     51.09713143
      2.84297997	     -0.06168138	     -0.00046422	     -0.20290032	     -0.06419561	      0.88301563	     -0.00005918	     -0.22011497	     -0.00000000	     -0.00000000	     51.11632085
      2.84447567	     -0.06165215	     -0.00045563	     -0.20287150	     -0.06419537	      0.88301536	     -0.00006372	     -0.22010863	     -0.00000000	     -0.00000000	     51.07105484
      2.84562155	     -0.06162808	     -0.00044873	     -0.20284776	     -0.06419522	      0.88301514	     -0.00006735	     -0.22010338	     -0.00000000	     -0.00000000	     51.10255061
      2.84676743	     -0.06160290	     -0.00044163	     -0.20282291	     -0.06419509	      0.88301490	     -0.00007111	     -0.22009779	     -0.00000000	     -0.00000000	     51.03864237
      2.84791331	     -0.06157634	     -0.00043434	     -0.20279667	     -0.06419498	      0.88301466	     -0.00007500	     -0.22009185	     -0.00000000	     -0.00000000	     51.08195528
      2.84905919	     -0.06154877	     -0.00042691	     -0.20276943	     -0.06419489	      0.88301441	     -0.00007901	     -0.22008557	     -0.00000000	     -0.00000000	     50.99789223
      2.85020507	     -0.06151995	     -0.00041935	     -0.20274095	     -0.06419483	      0.88301414	     -0.00008314	     -0.22007895	     -0.00000000	     -0.00000000	     51.07130720
      2.85119215	     -0.06149438	     -0.00041276	     -0.20271566	     -0.06419479	      0.88301390	     -0.00008679	     -0.22007297	     -0.00000000	     -0.00000000	     50.97380593
      2.85217924	     -0.06146808	     -0.00040606	     -0.20268965	     -0.06419477	      0.88301365	     -0.00009053	     -0.22006675	     -0.00000000	     -0.00000000	     50.99215754
      2.85337553	     -0.06143531	     -0.00039779	     -0.20265723	     -0.06419475	      0.88301334	     -0.00009518	     -0.22005887	     -0.00000000	     -0.00000000	     50.91779063
      2.85457183	     -0.06140124	     -0.00038931	     -0.20262351	     -0.06419476	      0.88301301	     -0.00009995	     -0.22005064	     -0.00000000	     -0.00000000	     50.97046219
      2.85546283	     -0.06137518	     -0.00038289	     -0.20259770	     -0.06419478	      0.88301276	     -0.00010358	     -0.22004427	     -0.00000000	     -0.00000000	     50.86143154
      2.85635383	     -0.06134844	     -0.00037638	     -0.20257123	     -0.06419481	      0.88301250	     -0.00010727	     -0.22003771	     -0.00000000	     -0.00000000	     50.85164986
      2.85764816	     -0.06130861	     -0.00036679	     -0.20253178	     -0.06419486	      0.88301210	     -0.00011273	     -0.22002784	     -0.00000000	     -0.00000000	     50.78145578
      2.85872391	     -0.06127457	     -0.00035872	     -0.20249806	     -0.06419492	      0.88301176	     -0.00011737	     -0.22001932	     -0.00000000	     -0.00000000	     50.78059379
      2.85979967	     -0.06123979	     -0.00035056	     -0.20246359	     -0.06419499	      0.88301140	     -0.00012208	     -0.22001054	     -0.00000000	     -0.00000000	     50.69531031
      2.86087542	     -0.06120415	     -0.00034222	     -0.20242827	     -0.06419507	      0.88301103	     -0.00012687	     -0.22000150	     -0.00000000	     -0.00000000	     50.70500592
      2.86195118	     -0.06116786	     -0.00033371	     -0.20239229	     -0.06419516	      0.88301065	     -0.00013173	     -0.21999220	     -0.00000000	     -0.00000000	     50.60269435
      2.86291278	     -0.06113474	     -0.00032595	     -0.20235946	     -0.06419525	      0.88301029	     -0.00013613	     -0.21998368	     -0.00000000	     -0.00000000	     50.61394793
      2.86387439	     -0.06110114	     -0.00031806	     -0.20232614	     -0.06419534	      0.88300992	     -0.00014057	     -0.21997496	     -0.00000000	     -0.00000000	     50.55061462
      2.86483599	     -0.06106701	     -0.00031002	     -0.20229229	     -0.06419543	      0.88300954	     -0.00014507	     -0.21996606	     -0.00000000	     -0.00000000	     50.53053752
      2.86611965	     -0.06102092	     -0.00029914	     -0.20224656	     -0.06419556	      0.88300901	     -0.00015114	     -0.21995391	     -0.00000000	     -0.00000000	     50.46499297
      2.86713092	     -0.06098409	     -0.00029026	     -0.20221004	     -0.06419566	      0.88300858	     -0.00015596	     -0.21994413	     -0.00000000	     -0.00000000	     50.45725358
      2.86814218	     -0.06094691	     -0.00028123	     -0.20217315	     -0.06419577	      0.88300813	     -0.00016083	     -0.21993417	     -0.00000000	     -0.00000000	     50.40620470
      2.86915345	     -0.06090930	     -0.00027205	     -0.20213584	     -0.06419587	      0.88300767	     -0.00016574	     -0.21992405	     -0.00000000	     -0.00000000	     50.38637930
      2.87039155	     -0.06086284	     -0.00026066	     -0.20208973	     -0.06419600	      0.88300708	     -0.00017178	     -0.21991146	     -0.00000000	     -0.00000000	     50.34074254
      2.87142583	     -0.06082362	     -0.00025101	     -0.20205081	     -0.06419610	      0.88300658	     -0.00017686	     -0.21990077	     -0.00000000	     -0.00000000	     50.32991260
      2.87246011	     -0.06078415	     -0.00024130	     -0.20201162	     -0.06419620	      0.88300606	     -0.00018197	     -0.21988996	     -0.00000000	     -0.00000000	     50.29989137
      2.87349439	     -0.06074437	     -0.00023150	     -0.20197213	     -0.06419629	      0.88300552	     -0.00018709	     -0.21987902	     -0.00000000	     -0.00000000	     50.28405390
      2.87476785	     -0.06069534	     -0.00021944	     -0.20192344	     -0.06419640	      0.88300484	     -0.00019343	     -0.21986541	     -0.00000000	     -0.00000000	     50.26036546
      2.87586679	     -0.06065323	     -0.00020903	     -0.20188161	     -0.06419649	      0.88300423	     -0.00019891	     -0.21985354	     -0.00000000	     -0.00000000	     50.24101371
      2.87696572	     -0.06061108	     -0.00019835	     -0.20183974	     -0.06419656	      0.88300361	     -0.00020440	     -0.21984157	     -0.00000000	     -0.00000000	     50.22481510
      2.87806465	     -0.06056890	     -0.00018764	     -0.20179784	     -0.06419663	      0.88300297	     -0.00020989	     -0.21982954	     -0.00000000	     -0.00000000	     50.20106899
      2.87916358	     -0.06052678	     -0.00017692	     -0.20175599	     -0.06419669	      0.88300231	     -0.00021538	     -0.21981744	     -0.00000000	     -0.00000000	     50.18657461
      2.88054928	     -0.06047367	     -0.00016338	     -0.20170320	     -0.06419674	      0.88300146	     -0.00022230	     -0.21980213	     -0.00000000	     -0.00000000	     50.15464985
      2.88172013	     -0.06042882	     -0.00015197	     -0.20165861	     -0.06419677	      0.88300072	     -0.00022814	     -0.21978916	     -0.00000000	     -0.00000000	     50.15980474
      2.88289098	     -0.06038395	     -0.00014058	     -0.20161399	     -0.06419678	      0.88299997	     -0.00023395	     -0.21977617	     -0.00000000	     -0.00000000	     50.14384138
      2.88406183	     -0.06033920	     -0.00012926	     -0.20156948	     -0.06419678	      0.88299920	     -0.00023974	     -0.21976319	     -0.00000000	     -0.00000000	     50.16937174
      2.88551227	     -0.06028401	     -0.00011538	     -0.20151456	     -0.06419676	      0.88299822	     -0.00024686	     -0.21974713	     -0.00000000	     -0.00000000	     50.18918553
      2.88696270	     -0.06022931	     -0.00010176	     -0.20146011	     -0.06419672	      0.88299723	     -0.00025391	     -0.21973113	     -0.00000000	     -0.00000000	     50.29463530
      2.88813102	     -0.06018561	     -0.00009098	     -0.20141660	     -0.06419667	      0.88299641	     -0.00025953	     -0.21971831	     -0.00000000	     -0.00000000	     50.32814621
      2.88929935	     -0.06014245	     -0.00008047	     -0.20137360	     -0.06419661	      0.88299559	     -0.00026507	     -0.21970557	     -0.00000000	     -0.00000000	     50.42571689
      2.89109486	     -0.06007739	     -0.00006484	     -0.20130876	     -0.06419650	      0.88299430	     -0.00027345	     -0.21968619	     -0.00000000	     -0.00000000	     50.55794034
      2.89274942	     -0.06001918	     -0.00005107	     -0.20125071	     -0.06419638	      0.88299310	     -0.00028097	     -0.21966861	     -0.00000000	     -0.00000000	     50.72547471
      2.89440399	     -0.05996260	     -0.00003783	     -0.20119426	     -0.06419624	      0.88299189	     -0.00028830	     -0.21965135	     -0.00000000	     -0.00000001	     50.80874032
      2.89605855	     -0.05990753	     -0.00002521	     -0.20113929	     -0.06419610	      0.88299068	     -0.00029541	     -0.21963447	     -0.00000000	     -0.00000001	     50.93847487
      2.89771311	     -0.05985467	     -0.00001279	     -0.20108649	     -0.06419595	      0.88298946	     -0.00030228	     -0.21961797	     -0.00000000	     -0.00000001	     51.15018661
      2.89936768	     -0.05980405	     -0.00000103	     -0.20103592	     -0.06419579	      0.88298825	     -0.00030891	     -0.21960191	      0.00000000	     -0.00000000	     50.53299743
      2.90102224	     -0.05974989	      0.00000974	     -0.20098173	     -0.06419564	      0.88298705	     -0.00031527	     -0.21958632	      0.00000000	     -0.00000000	     51.06196815
      2.90267681	     -0.05970337	      0.00002015	     -0.20093517	     -0.06419548	      0.88298587	     -0.00032137	     -0.21957109	      0.00000000	     -0.00000000	     50.74886665
      2.90433137	     -0.05965206	      0.00002999	     -0.20088378	     -0.06419534	      0.88298472	     -0.00032719	     -0.21955638	      0.00000000	     -0.00000000	     51.06894403
      2.90559818	     -0.05961930	      0.00003746	     -0.20085095	     -0.06419523	      0.88298385	     -0.00033146	     -0.21954539	      0.00000000	     -0.00000000	     50.90657603
      2.90686498	     -0.05958295	      0.00004456	     -0.20081450	     -0.06419513	      0.88298301	     -0.00033557	     -0.21953471	      0.00000000	     -0.00000000	     50.93731069
      2.90858520	     -0.05953953	      0.00005386	     -0.20077093	     -0.06419501	      0.88298190	     -0.00034087	     -0.21952060	      0.00000000	     -0.00000000	     50.89865711
      2.91030542	     -0.05949032	      0.00006246	     -0.20072154	     -0.06419491	      0.88298085	     -0.00034586	     -0.21950701	      0.00000000	     -0.00000000	     50.83573655
      2.91162595	     -0.05945757	      0.00006911	     -0.20068864	     -0.06419484	      0.88298007	     -0.00034947	     -0.21949687	      0.00000000	     -0.00000000	     50.65188381
      2.91294648	     -0.05942389	      0.00007515	     -0.20065479	     -0.06419480	      0.88297933	     -0.00035289	     -0.21948702	      0.00000000	     -0.00000000	     50.80372044
      2.91426701	     -0.05939195	      0.00008116	     -0.20062267	     -0.06419476	      0.88297863	     -0.00035613	     -0.21947744	      0.00000000	     -0.00000000	     50.53674989
      2.91558754	     -0.05935948	      0.00008681	     -0.20059001	     -0.06419474	      0.88297797	     -0.00035917	     -0.21946812	      0.00000000	     -0.00000000	     50.67020888
      2.91731997	     -0.05932087	      0.00009404	     -0.20055113	     -0.06419475	      0.88297716	     -0.00036287	     -0.21945629	      0.00000000	     -0.00000000	     50.11907600
      2.91905240	     -0.05927789	      0.00010036	     -0.20050785	     -0.06419479	      0.88297643	     -0.00036624	     -0.21944492	      0.00000000	     -0.00000000	     50.64286812
      2.92039325	     -0.05925073	      0.00010552	     -0.20048046	     -0.06419484	      0.88297592	     -0.00036862	     -0.21943637	      0.00000000	     -0.00000000	     50.32106286
      2.92173410	     -0.05922179	      0.00011009	     -0.20045127	     -0.06419491	      0.88297546	     -0.00037079	     -0.21942812	      0.00000000	     -0.00000000	     50.55162263
      2.92307495	     -0.05919489	      0.00011475	     -0.20042412	     -0.06419501	      0.88297505	     -0.00037277	     -0.21942014	      0.00000000	     -0.00000000	     50.31306241
      2.92441581	     -0.05916750	      0.00011902	     -0.20039647	     -0.06419512	      0.88297469	     -0.00037455	     -0.21941242	      0.00000000	     -0.00000000	     50.48175583
      2.92610478	     -0.05913689	      0.00012427	     -0.20036552	     -0.06419530	      0.88297430	     -0.00037651	     -0.21940307	      0.00000000	     -0.00000000	     49.97699956
      2.92779376	     -0.05910469	      0.00012852	     -0.20033295	     -0.06419552	      0.88297400	     -0.00037814	     -0.21939413	      0.00000000	     -0.00000000	     50.63362407
      2.92918569	     -0.05908048	      0.00013262	     -0.20030846	     -0.06419573	      0.88297381	     -0.00037925	     -0.21938707	      0.00000000	     -0.00000000	     50.16103561
      2.93057762	     -0.05905573	      0.00013594	     -0.20028340	     -0.06419596	      0.88297368	     -0.00038014	     -0.21938029	     -0.00000000	     -0.00000000	     50.37248051
      2.93196955	     -0.05903480	      0.00013953	     -0.20026217	     -0.06419622	      0.88297360	     -0.00038082	     -0.21937379	     -0.00000000	     -0.00000000	     50.36680737
      2.93381318	     -0.05900806	      0.00014361	     -0.20023501	     -0.06419660	      0.88297357	     -0.00038138	     -0.21936569	     -0.00000000	      0.00000000	     50.03025389
      2.93513173	     -0.05898836	      0.00014684	     -0.20021501	     -0.06419690	      0.88297361	     -0.00038156	     -0.21936021	     -0.00000000	      0.00000000	     50.23394675
      2.93645027	     -0.05897087	      0.00014951	     -0.20019722	     -0.06419721	      0.88297370	     -0.00038154	     -0.21935498	     -0.00000000	      0.00000000	     50.40807945
      2.93776882	     -0.05895595	      0.00015225	     -0.20018200	     -0.06419755	      0.88297382	     -0.00038132	     -0.21935008	     -0.00000000	      0.00000000	     50.19415310
      2.93908736	     -0.05894245	      0.00015459	     -0.20016819	     -0.06419791	      0.88297400	     -0.00038092	     -0.21934551	     -0.00000000	      0.00000000	     50.35118995
      2.94081790	     -0.05893120	      0.00015749	     -0.20015653	     -0.06419840	      0.88297428	     -0.00038009	     -0.21934011	     -0.00000000	      0.00000000	     49.79875050
      2.94235725	     -0.05891939	      0.00015943	     -0.20014433	     -0.06419887	      0.88297460	     -0.00037908	     -0.21933593	     -0.00000000	      0.00000000	     50.16823987
      2.94389660	     -0.05891456	      0.00016153	     -0.20013913	     -0.06419935	      0.88297496	     -0.00037780	     -0.21933231	     -0.00000000	      0.00000000	     50.01037951
      2.94543595	     -0.05891199	      0.00016280	     -0.20013615	     -0.06419985	      0.88297537	     -0.00037626	     -0.21932935	     -0.00000000	      0.00000000	     50.36635763
      2.94697530	     -0.05891652	      0.00016449	     -0.20014030	     -0.06420036	      0.88297583	     -0.00037446	     -0.21932712	     -0.00000000	      0.00000000	     49.61419952
      2.94851465	     -0.05891727	      0.00016486	     -0.20014064	     -0.06420089	      0.88297632	     -0.00037240	     -0.21932566	     -0.00000000	      0.00000000	     50.13936097
      2.94988211	     -0.05892806	      0.00016591	     -0.20015108	     -0.06420136	      0.88297680	     -0.00037036	     -0.21932495	     -0.00000000	      0.00000000	     49.91575839
      2.95124957	     -0.05893614	      0.00016612	     -0.20015880	     -0.06420185	      0.88297730	     -0.00036811	     -0.21932491	     -0.00000000	      0.00000000	     49.86911453
      2.95261703	     -0.05894897	      0.00016651	     -0.20017127	     -0.06420233	      0.88297783	     -0.00036566	     -0.21932547	     -0.00000000	      0.00000000	     49.73055115
      2.95429010	     -0.05896550	      0.00016638	     -0.20018736	     -0.06420293	      0.88297851	     -0.00036240	     -0.21932702	     -0.00000000	      0.00000000	     49.81776973
      2.95596317	     -0.05899182	      0.00016636	     -0.20021324	     -0.06420354	      0.88297921	     -0.00035883	     -0.21932945	     -0.00000000	      0.00000000	     49.45890720
      2.95736705	     -0.05900562	      0.00016556	     -0.20022666	     -0.06420405	      0.88297983	     -0.00035562	     -0.21933230	     -0.00000000	      0.00000000	     49.51601755
      2.95877094	     -0.05902772	      0.00016505	     -0.20024840	     -0.06420456	      0.88298047	     -0.00035220	     -0.21933566	     -0.00000000	      0.00000000	     49.37812681
      2.96017483	     -0.05905112	      0.00016379	     -0.20027142	     -0.06420506	      0.88298112	     -0.00034858	     -0.21933967	     -0.00000000	      0.00000000	     49.37046337
      2.96157872	     -0.05907814	      0.00016239	     -0.20029806	     -0.06420557	      0.88298178	     -0.00034476	     -0.21934432	     -0.00000000	      0.00000000	     49.28505751
      2.96322187	     -0.05911238	      0.00016002	     -0.20033185	     -0.06420615	      0.88298258	     -0.00034005	     -0.21935060	     -0.00000000	      0.00000000	     49.41663524
      2.96486503	     -0.05915068	      0.00015778	     -0.20036972	     -0.06420674	      0.88298339	     -0.00033507	     -0.21935776	     -0.00000000	      0.00000000	     48.77389746
      2.96615099	     -0.05917969	      0.00015489	     -0.20039836	     -0.06420719	      0.88298403	     -0.00033099	     -0.21936400	     -0.00000000	      0.00000000	     49.19642342
      2.96743696	     -0.05921389	      0.00015220	     -0.20043222	     -0.06420763	      0.88298468	     -0.00032675	     -0.21937077	     -0.00000000	      0.00000000	     48.89636273
      2.96872293	     -0.05924911	      0.00014890	     -0.20046707	     -0.06420807	      0.88298533	     -0.00032236	     -0.21937808	     -0.00000000	      0.00000000	     48.99917294
      2.97043955	     -0.05930172	      0.00014415	     -0.20051920	     -0.06420865	      0.88298622	     -0.00031626	     -0.21938872	     -0.00000000	      0.00000000	     48.47244617
      2.97215616	     -0.05935235	      0.00013834	     -0.20056933	     -0.06420921	      0.88298710	     -0.00030990	     -0.21940035	     -0.00000000	      0.00000000	     48.81185185
      2.97352492	     -0.05939756	      0.00013393	     -0.20061416	     -0.06420965	      0.88298782	     -0.00030464	     -0.21941021	     -0.00000000	      0.00000000	     48.57069268
      2.97489367	     -0.05944270	      0.00012858	     -0.20065890	     -0.06421008	      0.88298853	     -0.00029922	     -0.21942063	     -0.00000000	      0.00000000	     48.79036596
      2.97598228	     -0.05948024	      0.00012428	     -0.20069614	     -0.06421041	      0.88298910	     -0.00029480	     -0.21942930	     -0.00000000	      0.00000000	     48.56084453
      2.97707088	     -0.05951837	      0.00011961	     -0.20073396	     -0.06421074	      0.88298967	     -0.00029028	     -0.21943828	     -0.00000000	      0.00000000	     48.57907279
      2.97838162	     -0.05956549	      0.00011362	     -0.20078071	     -0.06421112	      0.88299035	     -0.00028473	     -0.21944951	     -0.00000000	      0.00000000	     48.45851632
      2.97951135	     -0.05960739	      0.00010807	     -0.20082229	     -0.06421143	      0.88299093	     -0.00027983	     -0.21945954	     -0.00000000	      0.00000000	     48.46393030
      2.98064108	     -0.05965026	      0.00010227	     -0.20086484	     -0.06421174	      0.88299151	     -0.00027485	     -0.21946989	     -0.00000000	      0.00000000	     48.35347613
      2.98177080	     -0.05969407	      0.00009617	     -0.20090833	     -0.06421203	      0.88299209	     -0.00026978	     -0.21948056	     -0.00000000	      0.00000000	     48.33773060
      2.98290053	     -0.05973854	      0.00008981	     -0.20095248	     -0.06421232	      0.88299266	     -0.00026463	     -0.21949151	     -0.00000000	      0.00000000	     48.24331763
      2.98403026	     -0.05978396	      0.00008316	     -0.20099758	     -0.06421259	      0.88299323	     -0.00025941	     -0.21950276	     -0.00000000	      0.00000000	     48.21855232
      2.98515999	     -0.05983009	      0.00007625	     -0.20104339	     -0.06421284	      0.88299379	     -0.00025411	     -0.21951428	     -0.00000000	      0.00000000	     48.13500632
      2.98628972	     -0.05987699	      0.00006907	     -0.20108998	     -0.06421308	      0.88299434	     -0.00024874	     -0.21952607	     -0.00000000	      0.00000000	     48.11176022
      2.98741945	     -0.05992449	      0.00006166	     -0.20113717	     -0.06421330	      0.88299488	     -0.00024331	     -0.21953812	     -0.00000000	      0.00000000	     48.04173256
      2.98854917	     -0.05997271	      0.00005400	     -0.20118507	     -0.06421351	      0.88299541	     -0.00023782	     -0.21955042	     -0.00000000	      0.00000000	     48.02290648
      2.98967890	     -0.06002131	      0.00004615	     -0.20123337	     -0.06421370	      0.88299593	     -0.00023228	     -0.21956295	     -0.00000000	      0.00000000	     47.97074344
      2.99080863	     -0.06007037	      0.00003807	     -0.20128212	     -0.06421387	      0.88299644	     -0.00022670	     -0.21957569	     -0.00000000	      0.00000000	     47.95917826
      2.99193836	     -0.06011961	      0.00002981	     -0.20133106	     -0.06421402	      0.88299694	     -0.00022107	     -0.21958864	     -0.00000000	      0.00000000	     47.92887177
      2.99306809	     -0.06016930	      0.00002121	     -0.20138045	     -0.06421415	      0.88299742	     -0.00021540	     -0.21960177	      0.00000000	      0.00000000	     47.92476818
      2.99419781	     -0.06021918	      0.00001240	     -0.20143002	     -0.06421426	      0.88299789	     -0.00020970	     -0.21961507	      0.00000000	      0.00000000	     47.91797511
      2.99532754	     -0.06026940	      0.00000339	     -0.20147995	     -0.06421434	      0.88299835	     -0.00020398	     -0.21962851	      0.00000000	      0.00000000	     47.92150374
      2.99645727	     -0.06031977	     -0.00000578	     -0.20153003	     -0.06421441	      0.88299879	     -0.00019823	     -0.21964210	      0.00000000	      0.00000000	     47.93459541
      2.99758700	     -0.06037033	     -0.00001511	     -0.20158030	     -0.06421444	      0.88299921	     -0.00019246	     -0.21965581	      0.00000000	      0.00000000	     47.94915641
      2.99871673	     -0.06042107	     -0.00002455	     -0.20163075	     -0.06421446	      0.88299961	     -0.00018668	     -0.21966964	      0.00000000	      0.00000000	     47.97791259
      3.00015008	     -0.06048588	     -0.00003662	     -0.20169522	     -0.06421444	      0.88300009	     -0.00017934	     -0.21968734	      0.00000000	      0.00000000	     48.00818771
      3.00129447	     -0.06053755	     -0.00004636	     -0.20174661	     -0.06421440	      0.88300046	     -0.00017347	     -0.21970158	      0.00000000	      0.00000000	     48.06613033
      3.00243886	     -0.06058913	     -0.00005621	     -0.20179793	     -0.06421432	      0.88300080	     -0.00016761	     -0.21971589	      0.00000000	      0.00000000	     48.10444094
      3.00358325	     -0.06064064	     -0.00006617	     -0.20184918	     -0.06421422	      0.88300112	     -0.00016176	     -0.21973027	      0.00000000	      0.00000000	     48.17215840
      3.00515460	     -0.06071194	     -0.00008036	     -0.20192012	     -0.06421404	      0.88300153	     -0.00015375	     -0.21975010	      0.00000000	      0.00000000	     48.26159876
      3.00643439	     -0.06077052	     -0.00009229	     -0.20197841	     -0.06421385	      0.88300183	     -0.00014727	     -0.21976632	      0.00000000	      0.00000000	     48.39342211
      3.00771419	     -0.06082920	     -0.00010413	     -0.20203681	     -0.06421363	      0.88300210	     -0.00014083	     -0.21978258	      0.00000000	      0.00000000	     48.49449180
      3.00899398	     -0.06088785	     -0.00011601	     -0.20209519	     -0.06421338	      0.88300234	     -0.00013444	     -0.21979889	      0.00000000	      0.00000000	     48.66615820
      3.01056993	     -0.06096009	     -0.00013084	     -0.20216710	     -0.06421303	      0.88300259	     -0.00012668	     -0.21981903	      0.00000000	      0.00000000	     48.84391527
      3.01214588	     -0.06103170	     -0.00014563	     -0.20223840	     -0.06421264	      0.88300280	     -0.00011906	     -0.21983918	      0.00000000	      0.00000000	     49.10258509
      3.01372183	     -0.06110295	     -0.00016026	     -0.20230937	     -0.06421221	      0.88300295	     -0.00011158	     -0.21985933	      0.00000000	      0.00000000	     49.24886147
      3.01529778	     -0.06117267	     -0.00017475	     -0.20237881	     -0.06421175	      0.88300307	     -0.00010428	     -0.21987943	      0.00000000	      0.00000000	     49.47522120
      3.01669967	     -0.06123401	     -0.00018758	     -0.20243992	     -0.06421131	      0.88300313	     -0.00009793	     -0.21989722	      0.00000000	      0.00000000	     49.77599834
      3.01810155	     -0.06129451	     -0.00020026	     -0.20250020	     -0.06421086	      0.88300316	     -0.00009175	     -0.21991490	      0.00000000	      0.00000000	     49.61752353
      3.01950343	     -0.06135198	     -0.00021254	     -0.20255748	     -0.06421040	      0.88300316	     -0.00008574	     -0.21993243	      0.00000000	     -0.00000000	     50.00840091
      3.02138237	     -0.06143251	     -0.00022854	     -0.20263777	     -0.06420976	      0.88300312	     -0.00007796	     -0.21995559	      0.00000000	     -0.00000000	     49.97872446
      3.02303049	     -0.06149317	     -0.00024193	     -0.20269827	     -0.06420918	      0.88300304	     -0.00007141	     -0.21997562	      0.00000000	     -0.00000000	     50.06043086
      3.02442814	     -0.06154675	     -0.00025335	     -0.20275170	     -0.06420869	      0.88300295	     -0.00006606	     -0.21999225	      0.00000000	     -0.00000000	     50.19321745
[truncated: 275,078 more chars]
